# Supplementary material for: GlyNet: a multi-task neural network for predicting protein–glycan interactions
Source: Chem Sci. 2022 May 16;13(22):6669–86. doi: 10.1039/d1sc05681f (PMC9172296; doi:10.1039/d1sc05681f)
Supplement: SC-013-D1SC05681F-s003 [file SC-013-D1SC05681F-s003.zip]

Archive with 4 entries (3 files):
- ESI Table S1A - Possible Glycans - Monomers, Dimers and Trimers/
- ESI Table S1A - Possible Glycans - Monomers, Dimers and Trimers/size-2.txt
- ESI Table S1A - Possible Glycans - Monomers, Dimers and Trimers/size-1.txt
- ESI Table S1A - Possible Glycans - Monomers, Dimers and Trimers/size-3.txt
