# Supplementary material for: GlyNet: a multi-task neural network for predicting protein–glycan interactions
Source: Chem Sci. 2022 May 16;13(22):6669–86. doi: 10.1039/d1sc05681f (PMC9172296; doi:10.1039/d1sc05681f)
Supplement: SC-013-D1SC05681F-s003 [file SC-013-D1SC05681F-s003.zip › ESI Table S1A - Possible Glycans - Monomers, Dimers and Trimers/size-2.txt]

GlcNAc(β1-3)GlcNAc(β1-
GlcA(α1-3)GlcNAc(β1-
Neu5Ac(β2-3)GlcNAc(β1-
GlcA(β1-3)GlcNAc(β1-
Gal(β1-3)GlcNAc(β1-
Glc(β1-3)GlcNAc(β1-
GlcNAc(α1-3)GlcNAc(β1-
Man(β1-3)GlcNAc(β1-
Neu5Ac(α2-3)GlcNAc(β1-
Neu5Gc(α2-3)GlcNAc(β1-
Man(α1-3)GlcNAc(β1-
Gal(α1-3)GlcNAc(β1-
Neu5Gc(β2-3)GlcNAc(β1-
Fuc(α1-3)GlcNAc(β1-
Fuc(β1-3)GlcNAc(β1-
GalNAc(β1-3)GlcNAc(β1-
Kdn(β2-3)GlcNAc(β1-
Glc(α1-3)GlcNAc(β1-
Kdn(α2-3)GlcNAc(β1-
GalNAc(α1-3)GlcNAc(β1-
GlcNAc(β1-4)GlcNAc(β1-
GlcA(α1-4)GlcNAc(β1-
Neu5Ac(β2-4)GlcNAc(β1-
GlcA(β1-4)GlcNAc(β1-
Gal(β1-4)GlcNAc(β1-
Glc(β1-4)GlcNAc(β1-
GlcNAc(α1-4)GlcNAc(β1-
Man(β1-4)GlcNAc(β1-
Neu5Ac(α2-4)GlcNAc(β1-
Neu5Gc(α2-4)GlcNAc(β1-
Man(α1-4)GlcNAc(β1-
Gal(α1-4)GlcNAc(β1-
Neu5Gc(β2-4)GlcNAc(β1-
Fuc(α1-4)GlcNAc(β1-
Fuc(β1-4)GlcNAc(β1-
GalNAc(β1-4)GlcNAc(β1-
Kdn(β2-4)GlcNAc(β1-
Glc(α1-4)GlcNAc(β1-
Kdn(α2-4)GlcNAc(β1-
GalNAc(α1-4)GlcNAc(β1-
GlcNAc(β1-6)GlcNAc(β1-
GlcA(α1-6)GlcNAc(β1-
Neu5Ac(β2-6)GlcNAc(β1-
GlcA(β1-6)GlcNAc(β1-
Gal(β1-6)GlcNAc(β1-
Glc(β1-6)GlcNAc(β1-
GlcNAc(α1-6)GlcNAc(β1-
Man(β1-6)GlcNAc(β1-
Neu5Ac(α2-6)GlcNAc(β1-
Neu5Gc(α2-6)GlcNAc(β1-
Man(α1-6)GlcNAc(β1-
Gal(α1-6)GlcNAc(β1-
Neu5Gc(β2-6)GlcNAc(β1-
Fuc(α1-6)GlcNAc(β1-
Fuc(β1-6)GlcNAc(β1-
GalNAc(β1-6)GlcNAc(β1-
Kdn(β2-6)GlcNAc(β1-
Glc(α1-6)GlcNAc(β1-
Kdn(α2-6)GlcNAc(β1-
GalNAc(α1-6)GlcNAc(β1-
GlcNAc(β1-2)GlcA(α1-
GlcA(α1-2)GlcA(α1-
Neu5Ac(β2-2)GlcA(α1-
GlcA(β1-2)GlcA(α1-
Gal(β1-2)GlcA(α1-
Glc(β1-2)GlcA(α1-
GlcNAc(α1-2)GlcA(α1-
Man(β1-2)GlcA(α1-
Neu5Ac(α2-2)GlcA(α1-
Neu5Gc(α2-2)GlcA(α1-
Man(α1-2)GlcA(α1-
Gal(α1-2)GlcA(α1-
Neu5Gc(β2-2)GlcA(α1-
Fuc(α1-2)GlcA(α1-
Fuc(β1-2)GlcA(α1-
GalNAc(β1-2)GlcA(α1-
Kdn(β2-2)GlcA(α1-
Glc(α1-2)GlcA(α1-
Kdn(α2-2)GlcA(α1-
GalNAc(α1-2)GlcA(α1-
GlcNAc(β1-3)GlcA(α1-
GlcA(α1-3)GlcA(α1-
Neu5Ac(β2-3)GlcA(α1-
GlcA(β1-3)GlcA(α1-
Gal(β1-3)GlcA(α1-
Glc(β1-3)GlcA(α1-
GlcNAc(α1-3)GlcA(α1-
Man(β1-3)GlcA(α1-
Neu5Ac(α2-3)GlcA(α1-
Neu5Gc(α2-3)GlcA(α1-
Man(α1-3)GlcA(α1-
Gal(α1-3)GlcA(α1-
Neu5Gc(β2-3)GlcA(α1-
Fuc(α1-3)GlcA(α1-
Fuc(β1-3)GlcA(α1-
GalNAc(β1-3)GlcA(α1-
Kdn(β2-3)GlcA(α1-
Glc(α1-3)GlcA(α1-
Kdn(α2-3)GlcA(α1-
GalNAc(α1-3)GlcA(α1-
GlcNAc(β1-4)GlcA(α1-
GlcA(α1-4)GlcA(α1-
Neu5Ac(β2-4)GlcA(α1-
GlcA(β1-4)GlcA(α1-
Gal(β1-4)GlcA(α1-
Glc(β1-4)GlcA(α1-
GlcNAc(α1-4)GlcA(α1-
Man(β1-4)GlcA(α1-
Neu5Ac(α2-4)GlcA(α1-
Neu5Gc(α2-4)GlcA(α1-
Man(α1-4)GlcA(α1-
Gal(α1-4)GlcA(α1-
Neu5Gc(β2-4)GlcA(α1-
Fuc(α1-4)GlcA(α1-
Fuc(β1-4)GlcA(α1-
GalNAc(β1-4)GlcA(α1-
Kdn(β2-4)GlcA(α1-
Glc(α1-4)GlcA(α1-
Kdn(α2-4)GlcA(α1-
GalNAc(α1-4)GlcA(α1-
GlcNAc(β1-2)GlcA(β1-
GlcA(α1-2)GlcA(β1-
Neu5Ac(β2-2)GlcA(β1-
GlcA(β1-2)GlcA(β1-
Gal(β1-2)GlcA(β1-
Glc(β1-2)GlcA(β1-
GlcNAc(α1-2)GlcA(β1-
Man(β1-2)GlcA(β1-
Neu5Ac(α2-2)GlcA(β1-
Neu5Gc(α2-2)GlcA(β1-
Man(α1-2)GlcA(β1-
Gal(α1-2)GlcA(β1-
Neu5Gc(β2-2)GlcA(β1-
Fuc(α1-2)GlcA(β1-
Fuc(β1-2)GlcA(β1-
GalNAc(β1-2)GlcA(β1-
Kdn(β2-2)GlcA(β1-
Glc(α1-2)GlcA(β1-
Kdn(α2-2)GlcA(β1-
GalNAc(α1-2)GlcA(β1-
GlcNAc(β1-3)GlcA(β1-
GlcA(α1-3)GlcA(β1-
Neu5Ac(β2-3)GlcA(β1-
GlcA(β1-3)GlcA(β1-
Gal(β1-3)GlcA(β1-
Glc(β1-3)GlcA(β1-
GlcNAc(α1-3)GlcA(β1-
Man(β1-3)GlcA(β1-
Neu5Ac(α2-3)GlcA(β1-
Neu5Gc(α2-3)GlcA(β1-
Man(α1-3)GlcA(β1-
Gal(α1-3)GlcA(β1-
Neu5Gc(β2-3)GlcA(β1-
Fuc(α1-3)GlcA(β1-
Fuc(β1-3)GlcA(β1-
GalNAc(β1-3)GlcA(β1-
Kdn(β2-3)GlcA(β1-
Glc(α1-3)GlcA(β1-
Kdn(α2-3)GlcA(β1-
GalNAc(α1-3)GlcA(β1-
GlcNAc(β1-4)GlcA(β1-
GlcA(α1-4)GlcA(β1-
Neu5Ac(β2-4)GlcA(β1-
GlcA(β1-4)GlcA(β1-
Gal(β1-4)GlcA(β1-
Glc(β1-4)GlcA(β1-
GlcNAc(α1-4)GlcA(β1-
Man(β1-4)GlcA(β1-
Neu5Ac(α2-4)GlcA(β1-
Neu5Gc(α2-4)GlcA(β1-
Man(α1-4)GlcA(β1-
Gal(α1-4)GlcA(β1-
Neu5Gc(β2-4)GlcA(β1-
Fuc(α1-4)GlcA(β1-
Fuc(β1-4)GlcA(β1-
GalNAc(β1-4)GlcA(β1-
Kdn(β2-4)GlcA(β1-
Glc(α1-4)GlcA(β1-
Kdn(α2-4)GlcA(β1-
GalNAc(α1-4)GlcA(β1-
GlcNAc(β1-2)Gal(β1-
GlcA(α1-2)Gal(β1-
Neu5Ac(β2-2)Gal(β1-
GlcA(β1-2)Gal(β1-
Gal(β1-2)Gal(β1-
Glc(β1-2)Gal(β1-
GlcNAc(α1-2)Gal(β1-
Man(β1-2)Gal(β1-
Neu5Ac(α2-2)Gal(β1-
Neu5Gc(α2-2)Gal(β1-
Man(α1-2)Gal(β1-
Gal(α1-2)Gal(β1-
Neu5Gc(β2-2)Gal(β1-
Fuc(α1-2)Gal(β1-
Fuc(β1-2)Gal(β1-
GalNAc(β1-2)Gal(β1-
Kdn(β2-2)Gal(β1-
Glc(α1-2)Gal(β1-
Kdn(α2-2)Gal(β1-
GalNAc(α1-2)Gal(β1-
GlcNAc(β1-3)Gal(β1-
GlcA(α1-3)Gal(β1-
Neu5Ac(β2-3)Gal(β1-
GlcA(β1-3)Gal(β1-
Gal(β1-3)Gal(β1-
Glc(β1-3)Gal(β1-
GlcNAc(α1-3)Gal(β1-
Man(β1-3)Gal(β1-
Neu5Ac(α2-3)Gal(β1-
Neu5Gc(α2-3)Gal(β1-
Man(α1-3)Gal(β1-
Gal(α1-3)Gal(β1-
Neu5Gc(β2-3)Gal(β1-
Fuc(α1-3)Gal(β1-
Fuc(β1-3)Gal(β1-
GalNAc(β1-3)Gal(β1-
Kdn(β2-3)Gal(β1-
Glc(α1-3)Gal(β1-
Kdn(α2-3)Gal(β1-
GalNAc(α1-3)Gal(β1-
GlcNAc(β1-4)Gal(β1-
GlcA(α1-4)Gal(β1-
Neu5Ac(β2-4)Gal(β1-
GlcA(β1-4)Gal(β1-
Gal(β1-4)Gal(β1-
Glc(β1-4)Gal(β1-
GlcNAc(α1-4)Gal(β1-
Man(β1-4)Gal(β1-
Neu5Ac(α2-4)Gal(β1-
Neu5Gc(α2-4)Gal(β1-
Man(α1-4)Gal(β1-
Gal(α1-4)Gal(β1-
Neu5Gc(β2-4)Gal(β1-
Fuc(α1-4)Gal(β1-
Fuc(β1-4)Gal(β1-
GalNAc(β1-4)Gal(β1-
Kdn(β2-4)Gal(β1-
Glc(α1-4)Gal(β1-
Kdn(α2-4)Gal(β1-
GalNAc(α1-4)Gal(β1-
GlcNAc(β1-6)Gal(β1-
GlcA(α1-6)Gal(β1-
Neu5Ac(β2-6)Gal(β1-
GlcA(β1-6)Gal(β1-
Gal(β1-6)Gal(β1-
Glc(β1-6)Gal(β1-
GlcNAc(α1-6)Gal(β1-
Man(β1-6)Gal(β1-
Neu5Ac(α2-6)Gal(β1-
Neu5Gc(α2-6)Gal(β1-
Man(α1-6)Gal(β1-
Gal(α1-6)Gal(β1-
Neu5Gc(β2-6)Gal(β1-
Fuc(α1-6)Gal(β1-
Fuc(β1-6)Gal(β1-
GalNAc(β1-6)Gal(β1-
Kdn(β2-6)Gal(β1-
Glc(α1-6)Gal(β1-
Kdn(α2-6)Gal(β1-
GalNAc(α1-6)Gal(β1-
GlcNAc(β1-2)Glc(β1-
GlcA(α1-2)Glc(β1-
Neu5Ac(β2-2)Glc(β1-
GlcA(β1-2)Glc(β1-
Gal(β1-2)Glc(β1-
Glc(β1-2)Glc(β1-
GlcNAc(α1-2)Glc(β1-
Man(β1-2)Glc(β1-
Neu5Ac(α2-2)Glc(β1-
Neu5Gc(α2-2)Glc(β1-
Man(α1-2)Glc(β1-
Gal(α1-2)Glc(β1-
Neu5Gc(β2-2)Glc(β1-
Fuc(α1-2)Glc(β1-
Fuc(β1-2)Glc(β1-
GalNAc(β1-2)Glc(β1-
Kdn(β2-2)Glc(β1-
Glc(α1-2)Glc(β1-
Kdn(α2-2)Glc(β1-
GalNAc(α1-2)Glc(β1-
GlcNAc(β1-3)Glc(β1-
GlcA(α1-3)Glc(β1-
Neu5Ac(β2-3)Glc(β1-
GlcA(β1-3)Glc(β1-
Gal(β1-3)Glc(β1-
Glc(β1-3)Glc(β1-
GlcNAc(α1-3)Glc(β1-
Man(β1-3)Glc(β1-
Neu5Ac(α2-3)Glc(β1-
Neu5Gc(α2-3)Glc(β1-
Man(α1-3)Glc(β1-
Gal(α1-3)Glc(β1-
Neu5Gc(β2-3)Glc(β1-
Fuc(α1-3)Glc(β1-
Fuc(β1-3)Glc(β1-
GalNAc(β1-3)Glc(β1-
Kdn(β2-3)Glc(β1-
Glc(α1-3)Glc(β1-
Kdn(α2-3)Glc(β1-
GalNAc(α1-3)Glc(β1-
GlcNAc(β1-4)Glc(β1-
GlcA(α1-4)Glc(β1-
Neu5Ac(β2-4)Glc(β1-
GlcA(β1-4)Glc(β1-
Gal(β1-4)Glc(β1-
Glc(β1-4)Glc(β1-
GlcNAc(α1-4)Glc(β1-
Man(β1-4)Glc(β1-
Neu5Ac(α2-4)Glc(β1-
Neu5Gc(α2-4)Glc(β1-
Man(α1-4)Glc(β1-
Gal(α1-4)Glc(β1-
Neu5Gc(β2-4)Glc(β1-
Fuc(α1-4)Glc(β1-
Fuc(β1-4)Glc(β1-
GalNAc(β1-4)Glc(β1-
Kdn(β2-4)Glc(β1-
Glc(α1-4)Glc(β1-
Kdn(α2-4)Glc(β1-
GalNAc(α1-4)Glc(β1-
GlcNAc(β1-6)Glc(β1-
GlcA(α1-6)Glc(β1-
Neu5Ac(β2-6)Glc(β1-
GlcA(β1-6)Glc(β1-
Gal(β1-6)Glc(β1-
Glc(β1-6)Glc(β1-
GlcNAc(α1-6)Glc(β1-
Man(β1-6)Glc(β1-
Neu5Ac(α2-6)Glc(β1-
Neu5Gc(α2-6)Glc(β1-
Man(α1-6)Glc(β1-
Gal(α1-6)Glc(β1-
Neu5Gc(β2-6)Glc(β1-
Fuc(α1-6)Glc(β1-
Fuc(β1-6)Glc(β1-
GalNAc(β1-6)Glc(β1-
Kdn(β2-6)Glc(β1-
Glc(α1-6)Glc(β1-
Kdn(α2-6)Glc(β1-
GalNAc(α1-6)Glc(β1-
GlcNAc(β1-3)GlcNAc(α1-
GlcA(α1-3)GlcNAc(α1-
Neu5Ac(β2-3)GlcNAc(α1-
GlcA(β1-3)GlcNAc(α1-
Gal(β1-3)GlcNAc(α1-
Glc(β1-3)GlcNAc(α1-
GlcNAc(α1-3)GlcNAc(α1-
Man(β1-3)GlcNAc(α1-
Neu5Ac(α2-3)GlcNAc(α1-
Neu5Gc(α2-3)GlcNAc(α1-
Man(α1-3)GlcNAc(α1-
Gal(α1-3)GlcNAc(α1-
Neu5Gc(β2-3)GlcNAc(α1-
Fuc(α1-3)GlcNAc(α1-
Fuc(β1-3)GlcNAc(α1-
GalNAc(β1-3)GlcNAc(α1-
Kdn(β2-3)GlcNAc(α1-
Glc(α1-3)GlcNAc(α1-
Kdn(α2-3)GlcNAc(α1-
GalNAc(α1-3)GlcNAc(α1-
GlcNAc(β1-4)GlcNAc(α1-
GlcA(α1-4)GlcNAc(α1-
Neu5Ac(β2-4)GlcNAc(α1-
GlcA(β1-4)GlcNAc(α1-
Gal(β1-4)GlcNAc(α1-
Glc(β1-4)GlcNAc(α1-
GlcNAc(α1-4)GlcNAc(α1-
Man(β1-4)GlcNAc(α1-
Neu5Ac(α2-4)GlcNAc(α1-
Neu5Gc(α2-4)GlcNAc(α1-
Man(α1-4)GlcNAc(α1-
Gal(α1-4)GlcNAc(α1-
Neu5Gc(β2-4)GlcNAc(α1-
Fuc(α1-4)GlcNAc(α1-
Fuc(β1-4)GlcNAc(α1-
GalNAc(β1-4)GlcNAc(α1-
Kdn(β2-4)GlcNAc(α1-
Glc(α1-4)GlcNAc(α1-
Kdn(α2-4)GlcNAc(α1-
GalNAc(α1-4)GlcNAc(α1-
GlcNAc(β1-6)GlcNAc(α1-
GlcA(α1-6)GlcNAc(α1-
Neu5Ac(β2-6)GlcNAc(α1-
GlcA(β1-6)GlcNAc(α1-
Gal(β1-6)GlcNAc(α1-
Glc(β1-6)GlcNAc(α1-
GlcNAc(α1-6)GlcNAc(α1-
Man(β1-6)GlcNAc(α1-
Neu5Ac(α2-6)GlcNAc(α1-
Neu5Gc(α2-6)GlcNAc(α1-
Man(α1-6)GlcNAc(α1-
Gal(α1-6)GlcNAc(α1-
Neu5Gc(β2-6)GlcNAc(α1-
Fuc(α1-6)GlcNAc(α1-
Fuc(β1-6)GlcNAc(α1-
GalNAc(β1-6)GlcNAc(α1-
Kdn(β2-6)GlcNAc(α1-
Glc(α1-6)GlcNAc(α1-
Kdn(α2-6)GlcNAc(α1-
GalNAc(α1-6)GlcNAc(α1-
GlcNAc(β1-2)Man(β1-
GlcA(α1-2)Man(β1-
Neu5Ac(β2-2)Man(β1-
GlcA(β1-2)Man(β1-
Gal(β1-2)Man(β1-
Glc(β1-2)Man(β1-
GlcNAc(α1-2)Man(β1-
Man(β1-2)Man(β1-
Neu5Ac(α2-2)Man(β1-
Neu5Gc(α2-2)Man(β1-
Man(α1-2)Man(β1-
Gal(α1-2)Man(β1-
Neu5Gc(β2-2)Man(β1-
Fuc(α1-2)Man(β1-
Fuc(β1-2)Man(β1-
GalNAc(β1-2)Man(β1-
Kdn(β2-2)Man(β1-
Glc(α1-2)Man(β1-
Kdn(α2-2)Man(β1-
GalNAc(α1-2)Man(β1-
GlcNAc(β1-3)Man(β1-
GlcA(α1-3)Man(β1-
Neu5Ac(β2-3)Man(β1-
GlcA(β1-3)Man(β1-
Gal(β1-3)Man(β1-
Glc(β1-3)Man(β1-
GlcNAc(α1-3)Man(β1-
Man(β1-3)Man(β1-
Neu5Ac(α2-3)Man(β1-
Neu5Gc(α2-3)Man(β1-
Man(α1-3)Man(β1-
Gal(α1-3)Man(β1-
Neu5Gc(β2-3)Man(β1-
Fuc(α1-3)Man(β1-
Fuc(β1-3)Man(β1-
GalNAc(β1-3)Man(β1-
Kdn(β2-3)Man(β1-
Glc(α1-3)Man(β1-
Kdn(α2-3)Man(β1-
GalNAc(α1-3)Man(β1-
GlcNAc(β1-4)Man(β1-
GlcA(α1-4)Man(β1-
Neu5Ac(β2-4)Man(β1-
GlcA(β1-4)Man(β1-
Gal(β1-4)Man(β1-
Glc(β1-4)Man(β1-
GlcNAc(α1-4)Man(β1-
Man(β1-4)Man(β1-
Neu5Ac(α2-4)Man(β1-
Neu5Gc(α2-4)Man(β1-
Man(α1-4)Man(β1-
Gal(α1-4)Man(β1-
Neu5Gc(β2-4)Man(β1-
Fuc(α1-4)Man(β1-
Fuc(β1-4)Man(β1-
GalNAc(β1-4)Man(β1-
Kdn(β2-4)Man(β1-
Glc(α1-4)Man(β1-
Kdn(α2-4)Man(β1-
GalNAc(α1-4)Man(β1-
GlcNAc(β1-6)Man(β1-
GlcA(α1-6)Man(β1-
Neu5Ac(β2-6)Man(β1-
GlcA(β1-6)Man(β1-
Gal(β1-6)Man(β1-
Glc(β1-6)Man(β1-
GlcNAc(α1-6)Man(β1-
Man(β1-6)Man(β1-
Neu5Ac(α2-6)Man(β1-
Neu5Gc(α2-6)Man(β1-
Man(α1-6)Man(β1-
Gal(α1-6)Man(β1-
Neu5Gc(β2-6)Man(β1-
Fuc(α1-6)Man(β1-
Fuc(β1-6)Man(β1-
GalNAc(β1-6)Man(β1-
Kdn(β2-6)Man(β1-
Glc(α1-6)Man(β1-
Kdn(α2-6)Man(β1-
GalNAc(α1-6)Man(β1-
GlcNAc(β1-2)Man(α1-
GlcA(α1-2)Man(α1-
Neu5Ac(β2-2)Man(α1-
GlcA(β1-2)Man(α1-
Gal(β1-2)Man(α1-
Glc(β1-2)Man(α1-
GlcNAc(α1-2)Man(α1-
Man(β1-2)Man(α1-
Neu5Ac(α2-2)Man(α1-
Neu5Gc(α2-2)Man(α1-
Man(α1-2)Man(α1-
Gal(α1-2)Man(α1-
Neu5Gc(β2-2)Man(α1-
Fuc(α1-2)Man(α1-
Fuc(β1-2)Man(α1-
GalNAc(β1-2)Man(α1-
Kdn(β2-2)Man(α1-
Glc(α1-2)Man(α1-
Kdn(α2-2)Man(α1-
GalNAc(α1-2)Man(α1-
GlcNAc(β1-3)Man(α1-
GlcA(α1-3)Man(α1-
Neu5Ac(β2-3)Man(α1-
GlcA(β1-3)Man(α1-
Gal(β1-3)Man(α1-
Glc(β1-3)Man(α1-
GlcNAc(α1-3)Man(α1-
Man(β1-3)Man(α1-
Neu5Ac(α2-3)Man(α1-
Neu5Gc(α2-3)Man(α1-
Man(α1-3)Man(α1-
Gal(α1-3)Man(α1-
Neu5Gc(β2-3)Man(α1-
Fuc(α1-3)Man(α1-
Fuc(β1-3)Man(α1-
GalNAc(β1-3)Man(α1-
Kdn(β2-3)Man(α1-
Glc(α1-3)Man(α1-
Kdn(α2-3)Man(α1-
GalNAc(α1-3)Man(α1-
GlcNAc(β1-4)Man(α1-
GlcA(α1-4)Man(α1-
Neu5Ac(β2-4)Man(α1-
GlcA(β1-4)Man(α1-
Gal(β1-4)Man(α1-
Glc(β1-4)Man(α1-
GlcNAc(α1-4)Man(α1-
Man(β1-4)Man(α1-
Neu5Ac(α2-4)Man(α1-
Neu5Gc(α2-4)Man(α1-
Man(α1-4)Man(α1-
Gal(α1-4)Man(α1-
Neu5Gc(β2-4)Man(α1-
Fuc(α1-4)Man(α1-
Fuc(β1-4)Man(α1-
GalNAc(β1-4)Man(α1-
Kdn(β2-4)Man(α1-
Glc(α1-4)Man(α1-
Kdn(α2-4)Man(α1-
GalNAc(α1-4)Man(α1-
GlcNAc(β1-6)Man(α1-
GlcA(α1-6)Man(α1-
Neu5Ac(β2-6)Man(α1-
GlcA(β1-6)Man(α1-
Gal(β1-6)Man(α1-
Glc(β1-6)Man(α1-
GlcNAc(α1-6)Man(α1-
Man(β1-6)Man(α1-
Neu5Ac(α2-6)Man(α1-
Neu5Gc(α2-6)Man(α1-
Man(α1-6)Man(α1-
Gal(α1-6)Man(α1-
Neu5Gc(β2-6)Man(α1-
Fuc(α1-6)Man(α1-
Fuc(β1-6)Man(α1-
GalNAc(β1-6)Man(α1-
Kdn(β2-6)Man(α1-
Glc(α1-6)Man(α1-
Kdn(α2-6)Man(α1-
GalNAc(α1-6)Man(α1-
GlcNAc(β1-2)Gal(α1-
GlcA(α1-2)Gal(α1-
Neu5Ac(β2-2)Gal(α1-
GlcA(β1-2)Gal(α1-
Gal(β1-2)Gal(α1-
Glc(β1-2)Gal(α1-
GlcNAc(α1-2)Gal(α1-
Man(β1-2)Gal(α1-
Neu5Ac(α2-2)Gal(α1-
Neu5Gc(α2-2)Gal(α1-
Man(α1-2)Gal(α1-
Gal(α1-2)Gal(α1-
Neu5Gc(β2-2)Gal(α1-
Fuc(α1-2)Gal(α1-
Fuc(β1-2)Gal(α1-
GalNAc(β1-2)Gal(α1-
Kdn(β2-2)Gal(α1-
Glc(α1-2)Gal(α1-
Kdn(α2-2)Gal(α1-
GalNAc(α1-2)Gal(α1-
GlcNAc(β1-3)Gal(α1-
GlcA(α1-3)Gal(α1-
Neu5Ac(β2-3)Gal(α1-
GlcA(β1-3)Gal(α1-
Gal(β1-3)Gal(α1-
Glc(β1-3)Gal(α1-
GlcNAc(α1-3)Gal(α1-
Man(β1-3)Gal(α1-
Neu5Ac(α2-3)Gal(α1-
Neu5Gc(α2-3)Gal(α1-
Man(α1-3)Gal(α1-
Gal(α1-3)Gal(α1-
Neu5Gc(β2-3)Gal(α1-
Fuc(α1-3)Gal(α1-
Fuc(β1-3)Gal(α1-
GalNAc(β1-3)Gal(α1-
Kdn(β2-3)Gal(α1-
Glc(α1-3)Gal(α1-
Kdn(α2-3)Gal(α1-
GalNAc(α1-3)Gal(α1-
GlcNAc(β1-4)Gal(α1-
GlcA(α1-4)Gal(α1-
Neu5Ac(β2-4)Gal(α1-
GlcA(β1-4)Gal(α1-
Gal(β1-4)Gal(α1-
Glc(β1-4)Gal(α1-
GlcNAc(α1-4)Gal(α1-
Man(β1-4)Gal(α1-
Neu5Ac(α2-4)Gal(α1-
Neu5Gc(α2-4)Gal(α1-
Man(α1-4)Gal(α1-
Gal(α1-4)Gal(α1-
Neu5Gc(β2-4)Gal(α1-
Fuc(α1-4)Gal(α1-
Fuc(β1-4)Gal(α1-
GalNAc(β1-4)Gal(α1-
Kdn(β2-4)Gal(α1-
Glc(α1-4)Gal(α1-
Kdn(α2-4)Gal(α1-
GalNAc(α1-4)Gal(α1-
GlcNAc(β1-6)Gal(α1-
GlcA(α1-6)Gal(α1-
Neu5Ac(β2-6)Gal(α1-
GlcA(β1-6)Gal(α1-
Gal(β1-6)Gal(α1-
Glc(β1-6)Gal(α1-
GlcNAc(α1-6)Gal(α1-
Man(β1-6)Gal(α1-
Neu5Ac(α2-6)Gal(α1-
Neu5Gc(α2-6)Gal(α1-
Man(α1-6)Gal(α1-
Gal(α1-6)Gal(α1-
Neu5Gc(β2-6)Gal(α1-
Fuc(α1-6)Gal(α1-
Fuc(β1-6)Gal(α1-
GalNAc(β1-6)Gal(α1-
Kdn(β2-6)Gal(α1-
Glc(α1-6)Gal(α1-
Kdn(α2-6)Gal(α1-
GalNAc(α1-6)Gal(α1-
GlcNAc(β1-3)GalNAc(β1-
GlcA(α1-3)GalNAc(β1-
Neu5Ac(β2-3)GalNAc(β1-
GlcA(β1-3)GalNAc(β1-
Gal(β1-3)GalNAc(β1-
Glc(β1-3)GalNAc(β1-
GlcNAc(α1-3)GalNAc(β1-
Man(β1-3)GalNAc(β1-
Neu5Ac(α2-3)GalNAc(β1-
Neu5Gc(α2-3)GalNAc(β1-
Man(α1-3)GalNAc(β1-
Gal(α1-3)GalNAc(β1-
Neu5Gc(β2-3)GalNAc(β1-
Fuc(α1-3)GalNAc(β1-
Fuc(β1-3)GalNAc(β1-
GalNAc(β1-3)GalNAc(β1-
Kdn(β2-3)GalNAc(β1-
Glc(α1-3)GalNAc(β1-
Kdn(α2-3)GalNAc(β1-
GalNAc(α1-3)GalNAc(β1-
GlcNAc(β1-4)GalNAc(β1-
GlcA(α1-4)GalNAc(β1-
Neu5Ac(β2-4)GalNAc(β1-
GlcA(β1-4)GalNAc(β1-
Gal(β1-4)GalNAc(β1-
Glc(β1-4)GalNAc(β1-
GlcNAc(α1-4)GalNAc(β1-
Man(β1-4)GalNAc(β1-
Neu5Ac(α2-4)GalNAc(β1-
Neu5Gc(α2-4)GalNAc(β1-
Man(α1-4)GalNAc(β1-
Gal(α1-4)GalNAc(β1-
Neu5Gc(β2-4)GalNAc(β1-
Fuc(α1-4)GalNAc(β1-
Fuc(β1-4)GalNAc(β1-
GalNAc(β1-4)GalNAc(β1-
Kdn(β2-4)GalNAc(β1-
Glc(α1-4)GalNAc(β1-
Kdn(α2-4)GalNAc(β1-
GalNAc(α1-4)GalNAc(β1-
GlcNAc(β1-6)GalNAc(β1-
GlcA(α1-6)GalNAc(β1-
Neu5Ac(β2-6)GalNAc(β1-
GlcA(β1-6)GalNAc(β1-
Gal(β1-6)GalNAc(β1-
Glc(β1-6)GalNAc(β1-
GlcNAc(α1-6)GalNAc(β1-
Man(β1-6)GalNAc(β1-
Neu5Ac(α2-6)GalNAc(β1-
Neu5Gc(α2-6)GalNAc(β1-
Man(α1-6)GalNAc(β1-
Gal(α1-6)GalNAc(β1-
Neu5Gc(β2-6)GalNAc(β1-
Fuc(α1-6)GalNAc(β1-
Fuc(β1-6)GalNAc(β1-
GalNAc(β1-6)GalNAc(β1-
Kdn(β2-6)GalNAc(β1-
Glc(α1-6)GalNAc(β1-
Kdn(α2-6)GalNAc(β1-
GalNAc(α1-6)GalNAc(β1-
GlcNAc(β1-2)Glc(α1-
GlcA(α1-2)Glc(α1-
Neu5Ac(β2-2)Glc(α1-
GlcA(β1-2)Glc(α1-
Gal(β1-2)Glc(α1-
Glc(β1-2)Glc(α1-
GlcNAc(α1-2)Glc(α1-
Man(β1-2)Glc(α1-
Neu5Ac(α2-2)Glc(α1-
Neu5Gc(α2-2)Glc(α1-
Man(α1-2)Glc(α1-
Gal(α1-2)Glc(α1-
Neu5Gc(β2-2)Glc(α1-
Fuc(α1-2)Glc(α1-
Fuc(β1-2)Glc(α1-
GalNAc(β1-2)Glc(α1-
Kdn(β2-2)Glc(α1-
Glc(α1-2)Glc(α1-
Kdn(α2-2)Glc(α1-
GalNAc(α1-2)Glc(α1-
GlcNAc(β1-3)Glc(α1-
GlcA(α1-3)Glc(α1-
Neu5Ac(β2-3)Glc(α1-
GlcA(β1-3)Glc(α1-
Gal(β1-3)Glc(α1-
Glc(β1-3)Glc(α1-
GlcNAc(α1-3)Glc(α1-
Man(β1-3)Glc(α1-
Neu5Ac(α2-3)Glc(α1-
Neu5Gc(α2-3)Glc(α1-
Man(α1-3)Glc(α1-
Gal(α1-3)Glc(α1-
Neu5Gc(β2-3)Glc(α1-
Fuc(α1-3)Glc(α1-
Fuc(β1-3)Glc(α1-
GalNAc(β1-3)Glc(α1-
Kdn(β2-3)Glc(α1-
Glc(α1-3)Glc(α1-
Kdn(α2-3)Glc(α1-
GalNAc(α1-3)Glc(α1-
GlcNAc(β1-4)Glc(α1-
GlcA(α1-4)Glc(α1-
Neu5Ac(β2-4)Glc(α1-
GlcA(β1-4)Glc(α1-
Gal(β1-4)Glc(α1-
Glc(β1-4)Glc(α1-
GlcNAc(α1-4)Glc(α1-
Man(β1-4)Glc(α1-
Neu5Ac(α2-4)Glc(α1-
Neu5Gc(α2-4)Glc(α1-
Man(α1-4)Glc(α1-
Gal(α1-4)Glc(α1-
Neu5Gc(β2-4)Glc(α1-
Fuc(α1-4)Glc(α1-
Fuc(β1-4)Glc(α1-
GalNAc(β1-4)Glc(α1-
Kdn(β2-4)Glc(α1-
Glc(α1-4)Glc(α1-
Kdn(α2-4)Glc(α1-
GalNAc(α1-4)Glc(α1-
GlcNAc(β1-6)Glc(α1-
GlcA(α1-6)Glc(α1-
Neu5Ac(β2-6)Glc(α1-
GlcA(β1-6)Glc(α1-
Gal(β1-6)Glc(α1-
Glc(β1-6)Glc(α1-
GlcNAc(α1-6)Glc(α1-
Man(β1-6)Glc(α1-
Neu5Ac(α2-6)Glc(α1-
Neu5Gc(α2-6)Glc(α1-
Man(α1-6)Glc(α1-
Gal(α1-6)Glc(α1-
Neu5Gc(β2-6)Glc(α1-
Fuc(α1-6)Glc(α1-
Fuc(β1-6)Glc(α1-
GalNAc(β1-6)Glc(α1-
Kdn(β2-6)Glc(α1-
Glc(α1-6)Glc(α1-
Kdn(α2-6)Glc(α1-
GalNAc(α1-6)Glc(α1-
GlcNAc(β1-3)GalNAc(α1-
GlcA(α1-3)GalNAc(α1-
Neu5Ac(β2-3)GalNAc(α1-
GlcA(β1-3)GalNAc(α1-
Gal(β1-3)GalNAc(α1-
Glc(β1-3)GalNAc(α1-
GlcNAc(α1-3)GalNAc(α1-
Man(β1-3)GalNAc(α1-
Neu5Ac(α2-3)GalNAc(α1-
Neu5Gc(α2-3)GalNAc(α1-
Man(α1-3)GalNAc(α1-
Gal(α1-3)GalNAc(α1-
Neu5Gc(β2-3)GalNAc(α1-
Fuc(α1-3)GalNAc(α1-
Fuc(β1-3)GalNAc(α1-
GalNAc(β1-3)GalNAc(α1-
Kdn(β2-3)GalNAc(α1-
Glc(α1-3)GalNAc(α1-
Kdn(α2-3)GalNAc(α1-
GalNAc(α1-3)GalNAc(α1-
GlcNAc(β1-4)GalNAc(α1-
GlcA(α1-4)GalNAc(α1-
Neu5Ac(β2-4)GalNAc(α1-
GlcA(β1-4)GalNAc(α1-
Gal(β1-4)GalNAc(α1-
Glc(β1-4)GalNAc(α1-
GlcNAc(α1-4)GalNAc(α1-
Man(β1-4)GalNAc(α1-
Neu5Ac(α2-4)GalNAc(α1-
Neu5Gc(α2-4)GalNAc(α1-
Man(α1-4)GalNAc(α1-
Gal(α1-4)GalNAc(α1-
Neu5Gc(β2-4)GalNAc(α1-
Fuc(α1-4)GalNAc(α1-
Fuc(β1-4)GalNAc(α1-
GalNAc(β1-4)GalNAc(α1-
Kdn(β2-4)GalNAc(α1-
Glc(α1-4)GalNAc(α1-
Kdn(α2-4)GalNAc(α1-
GalNAc(α1-4)GalNAc(α1-
GlcNAc(β1-6)GalNAc(α1-
GlcA(α1-6)GalNAc(α1-
Neu5Ac(β2-6)GalNAc(α1-
GlcA(β1-6)GalNAc(α1-
Gal(β1-6)GalNAc(α1-
Glc(β1-6)GalNAc(α1-
GlcNAc(α1-6)GalNAc(α1-
Man(β1-6)GalNAc(α1-
Neu5Ac(α2-6)GalNAc(α1-
Neu5Gc(α2-6)GalNAc(α1-
Man(α1-6)GalNAc(α1-
Gal(α1-6)GalNAc(α1-
Neu5Gc(β2-6)GalNAc(α1-
Fuc(α1-6)GalNAc(α1-
Fuc(β1-6)GalNAc(α1-
GalNAc(β1-6)GalNAc(α1-
Kdn(β2-6)GalNAc(α1-
Glc(α1-6)GalNAc(α1-
Kdn(α2-6)GalNAc(α1-
GalNAc(α1-6)GalNAc(α1-
