# Supplementary material for: GlyNet: a multi-task neural network for predicting protein–glycan interactions
Source: Chem Sci. 2022 May 16;13(22):6669–86. doi: 10.1039/d1sc05681f (PMC9172296; doi:10.1039/d1sc05681f)
Supplement: SC-013-D1SC05681F-s003 [file SC-013-D1SC05681F-s003.zip › ESI Table S1A - Possible Glycans - Monomers, Dimers and Trimers/size-1.txt]

Kdn(α2-
GlcNAc(α1-
Gal(α1-
Neu5Ac(β2-
GalNAc(β1-
Man(α1-
Neu5Ac(α2-
Neu5Gc(α2-
GlcA(β1-
Neu5Gc(β2-
Kdn(β2-
GlcA(α1-
GalNAc(α1-
Gal(β1-
Glc(α1-
Glc(β1-
GlcNAc(β1-
Man(β1-
Fuc(β1-
Fuc(α1-
