# Supplementary material for: GlyNet: a multi-task neural network for predicting protein–glycan interactions
Source: Chem Sci. 2022 May 16;13(22):6669–86. doi: 10.1039/d1sc05681f (PMC9172296; doi:10.1039/d1sc05681f)
Supplement: SC-013-D1SC05681F-s003 [file SC-013-D1SC05681F-s003.zip › ESI Table S1A - Possible Glycans - Monomers, Dimers and Trimers/size-3.txt]

GalNAc(α1-3)GalNAc(α1-3)GalNAc(α1-
GlcNAc(β1-3)GalNAc(α1-3)GalNAc(α1-
GlcNAc(α1-3)GalNAc(α1-3)GalNAc(α1-
Neu5Gc(β2-3)GalNAc(α1-3)GalNAc(α1-
Man(β1-3)GalNAc(α1-3)GalNAc(α1-
Gal(α1-3)GalNAc(α1-3)GalNAc(α1-
Fuc(α1-3)GalNAc(α1-3)GalNAc(α1-
Glc(α1-3)GalNAc(α1-3)GalNAc(α1-
Neu5Ac(β2-3)GalNAc(α1-3)GalNAc(α1-
Neu5Ac(α2-3)GalNAc(α1-3)GalNAc(α1-
Kdn(β2-3)GalNAc(α1-3)GalNAc(α1-
Glc(β1-3)GalNAc(α1-3)GalNAc(α1-
Man(α1-3)GalNAc(α1-3)GalNAc(α1-
GlcA(β1-3)GalNAc(α1-3)GalNAc(α1-
Neu5Gc(α2-3)GalNAc(α1-3)GalNAc(α1-
GlcA(α1-3)GalNAc(α1-3)GalNAc(α1-
GalNAc(β1-3)GalNAc(α1-3)GalNAc(α1-
Kdn(α2-3)GalNAc(α1-3)GalNAc(α1-
Gal(β1-3)GalNAc(α1-3)GalNAc(α1-
Fuc(β1-3)GalNAc(α1-3)GalNAc(α1-
GalNAc(α1-4)GalNAc(α1-3)GalNAc(α1-
GlcNAc(β1-4)GalNAc(α1-3)GalNAc(α1-
GlcNAc(α1-4)GalNAc(α1-3)GalNAc(α1-
Neu5Gc(β2-4)GalNAc(α1-3)GalNAc(α1-
Man(β1-4)GalNAc(α1-3)GalNAc(α1-
Gal(α1-4)GalNAc(α1-3)GalNAc(α1-
Fuc(α1-4)GalNAc(α1-3)GalNAc(α1-
Glc(α1-4)GalNAc(α1-3)GalNAc(α1-
Neu5Ac(β2-4)GalNAc(α1-3)GalNAc(α1-
Neu5Ac(α2-4)GalNAc(α1-3)GalNAc(α1-
Kdn(β2-4)GalNAc(α1-3)GalNAc(α1-
Glc(β1-4)GalNAc(α1-3)GalNAc(α1-
Man(α1-4)GalNAc(α1-3)GalNAc(α1-
GlcA(β1-4)GalNAc(α1-3)GalNAc(α1-
Neu5Gc(α2-4)GalNAc(α1-3)GalNAc(α1-
GlcA(α1-4)GalNAc(α1-3)GalNAc(α1-
GalNAc(β1-4)GalNAc(α1-3)GalNAc(α1-
Kdn(α2-4)GalNAc(α1-3)GalNAc(α1-
Gal(β1-4)GalNAc(α1-3)GalNAc(α1-
Fuc(β1-4)GalNAc(α1-3)GalNAc(α1-
GalNAc(α1-6)GalNAc(α1-3)GalNAc(α1-
GlcNAc(β1-6)GalNAc(α1-3)GalNAc(α1-
GlcNAc(α1-6)GalNAc(α1-3)GalNAc(α1-
Neu5Gc(β2-6)GalNAc(α1-3)GalNAc(α1-
Man(β1-6)GalNAc(α1-3)GalNAc(α1-
Gal(α1-6)GalNAc(α1-3)GalNAc(α1-
Fuc(α1-6)GalNAc(α1-3)GalNAc(α1-
Glc(α1-6)GalNAc(α1-3)GalNAc(α1-
Neu5Ac(β2-6)GalNAc(α1-3)GalNAc(α1-
Neu5Ac(α2-6)GalNAc(α1-3)GalNAc(α1-
Kdn(β2-6)GalNAc(α1-3)GalNAc(α1-
Glc(β1-6)GalNAc(α1-3)GalNAc(α1-
Man(α1-6)GalNAc(α1-3)GalNAc(α1-
GlcA(β1-6)GalNAc(α1-3)GalNAc(α1-
Neu5Gc(α2-6)GalNAc(α1-3)GalNAc(α1-
GlcA(α1-6)GalNAc(α1-3)GalNAc(α1-
GalNAc(β1-6)GalNAc(α1-3)GalNAc(α1-
Kdn(α2-6)GalNAc(α1-3)GalNAc(α1-
Gal(β1-6)GalNAc(α1-3)GalNAc(α1-
Fuc(β1-6)GalNAc(α1-3)GalNAc(α1-
GalNAc(α1-3)GlcNAc(β1-3)GalNAc(α1-
GlcNAc(β1-3)GlcNAc(β1-3)GalNAc(α1-
GlcNAc(α1-3)GlcNAc(β1-3)GalNAc(α1-
Neu5Gc(β2-3)GlcNAc(β1-3)GalNAc(α1-
Man(β1-3)GlcNAc(β1-3)GalNAc(α1-
Gal(α1-3)GlcNAc(β1-3)GalNAc(α1-
Fuc(α1-3)GlcNAc(β1-3)GalNAc(α1-
Glc(α1-3)GlcNAc(β1-3)GalNAc(α1-
Neu5Ac(β2-3)GlcNAc(β1-3)GalNAc(α1-
Neu5Ac(α2-3)GlcNAc(β1-3)GalNAc(α1-
Kdn(β2-3)GlcNAc(β1-3)GalNAc(α1-
Glc(β1-3)GlcNAc(β1-3)GalNAc(α1-
Man(α1-3)GlcNAc(β1-3)GalNAc(α1-
GlcA(β1-3)GlcNAc(β1-3)GalNAc(α1-
Neu5Gc(α2-3)GlcNAc(β1-3)GalNAc(α1-
GlcA(α1-3)GlcNAc(β1-3)GalNAc(α1-
GalNAc(β1-3)GlcNAc(β1-3)GalNAc(α1-
Kdn(α2-3)GlcNAc(β1-3)GalNAc(α1-
Gal(β1-3)GlcNAc(β1-3)GalNAc(α1-
Fuc(β1-3)GlcNAc(β1-3)GalNAc(α1-
GalNAc(α1-4)GlcNAc(β1-3)GalNAc(α1-
GlcNAc(β1-4)GlcNAc(β1-3)GalNAc(α1-
GlcNAc(α1-4)GlcNAc(β1-3)GalNAc(α1-
Neu5Gc(β2-4)GlcNAc(β1-3)GalNAc(α1-
Man(β1-4)GlcNAc(β1-3)GalNAc(α1-
Gal(α1-4)GlcNAc(β1-3)GalNAc(α1-
Fuc(α1-4)GlcNAc(β1-3)GalNAc(α1-
Glc(α1-4)GlcNAc(β1-3)GalNAc(α1-
Neu5Ac(β2-4)GlcNAc(β1-3)GalNAc(α1-
Neu5Ac(α2-4)GlcNAc(β1-3)GalNAc(α1-
Kdn(β2-4)GlcNAc(β1-3)GalNAc(α1-
Glc(β1-4)GlcNAc(β1-3)GalNAc(α1-
Man(α1-4)GlcNAc(β1-3)GalNAc(α1-
GlcA(β1-4)GlcNAc(β1-3)GalNAc(α1-
Neu5Gc(α2-4)GlcNAc(β1-3)GalNAc(α1-
GlcA(α1-4)GlcNAc(β1-3)GalNAc(α1-
GalNAc(β1-4)GlcNAc(β1-3)GalNAc(α1-
Kdn(α2-4)GlcNAc(β1-3)GalNAc(α1-
Gal(β1-4)GlcNAc(β1-3)GalNAc(α1-
Fuc(β1-4)GlcNAc(β1-3)GalNAc(α1-
GalNAc(α1-6)GlcNAc(β1-3)GalNAc(α1-
GlcNAc(β1-6)GlcNAc(β1-3)GalNAc(α1-
GlcNAc(α1-6)GlcNAc(β1-3)GalNAc(α1-
Neu5Gc(β2-6)GlcNAc(β1-3)GalNAc(α1-
Man(β1-6)GlcNAc(β1-3)GalNAc(α1-
Gal(α1-6)GlcNAc(β1-3)GalNAc(α1-
Fuc(α1-6)GlcNAc(β1-3)GalNAc(α1-
Glc(α1-6)GlcNAc(β1-3)GalNAc(α1-
Neu5Ac(β2-6)GlcNAc(β1-3)GalNAc(α1-
Neu5Ac(α2-6)GlcNAc(β1-3)GalNAc(α1-
Kdn(β2-6)GlcNAc(β1-3)GalNAc(α1-
Glc(β1-6)GlcNAc(β1-3)GalNAc(α1-
Man(α1-6)GlcNAc(β1-3)GalNAc(α1-
GlcA(β1-6)GlcNAc(β1-3)GalNAc(α1-
Neu5Gc(α2-6)GlcNAc(β1-3)GalNAc(α1-
GlcA(α1-6)GlcNAc(β1-3)GalNAc(α1-
GalNAc(β1-6)GlcNAc(β1-3)GalNAc(α1-
Kdn(α2-6)GlcNAc(β1-3)GalNAc(α1-
Gal(β1-6)GlcNAc(β1-3)GalNAc(α1-
Fuc(β1-6)GlcNAc(β1-3)GalNAc(α1-
GalNAc(α1-3)GlcNAc(α1-3)GalNAc(α1-
GlcNAc(β1-3)GlcNAc(α1-3)GalNAc(α1-
GlcNAc(α1-3)GlcNAc(α1-3)GalNAc(α1-
Neu5Gc(β2-3)GlcNAc(α1-3)GalNAc(α1-
Man(β1-3)GlcNAc(α1-3)GalNAc(α1-
Gal(α1-3)GlcNAc(α1-3)GalNAc(α1-
Fuc(α1-3)GlcNAc(α1-3)GalNAc(α1-
Glc(α1-3)GlcNAc(α1-3)GalNAc(α1-
Neu5Ac(β2-3)GlcNAc(α1-3)GalNAc(α1-
Neu5Ac(α2-3)GlcNAc(α1-3)GalNAc(α1-
Kdn(β2-3)GlcNAc(α1-3)GalNAc(α1-
Glc(β1-3)GlcNAc(α1-3)GalNAc(α1-
Man(α1-3)GlcNAc(α1-3)GalNAc(α1-
GlcA(β1-3)GlcNAc(α1-3)GalNAc(α1-
Neu5Gc(α2-3)GlcNAc(α1-3)GalNAc(α1-
GlcA(α1-3)GlcNAc(α1-3)GalNAc(α1-
GalNAc(β1-3)GlcNAc(α1-3)GalNAc(α1-
Kdn(α2-3)GlcNAc(α1-3)GalNAc(α1-
Gal(β1-3)GlcNAc(α1-3)GalNAc(α1-
Fuc(β1-3)GlcNAc(α1-3)GalNAc(α1-
GalNAc(α1-4)GlcNAc(α1-3)GalNAc(α1-
GlcNAc(β1-4)GlcNAc(α1-3)GalNAc(α1-
GlcNAc(α1-4)GlcNAc(α1-3)GalNAc(α1-
Neu5Gc(β2-4)GlcNAc(α1-3)GalNAc(α1-
Man(β1-4)GlcNAc(α1-3)GalNAc(α1-
Gal(α1-4)GlcNAc(α1-3)GalNAc(α1-
Fuc(α1-4)GlcNAc(α1-3)GalNAc(α1-
Glc(α1-4)GlcNAc(α1-3)GalNAc(α1-
Neu5Ac(β2-4)GlcNAc(α1-3)GalNAc(α1-
Neu5Ac(α2-4)GlcNAc(α1-3)GalNAc(α1-
Kdn(β2-4)GlcNAc(α1-3)GalNAc(α1-
Glc(β1-4)GlcNAc(α1-3)GalNAc(α1-
Man(α1-4)GlcNAc(α1-3)GalNAc(α1-
GlcA(β1-4)GlcNAc(α1-3)GalNAc(α1-
Neu5Gc(α2-4)GlcNAc(α1-3)GalNAc(α1-
GlcA(α1-4)GlcNAc(α1-3)GalNAc(α1-
GalNAc(β1-4)GlcNAc(α1-3)GalNAc(α1-
Kdn(α2-4)GlcNAc(α1-3)GalNAc(α1-
Gal(β1-4)GlcNAc(α1-3)GalNAc(α1-
Fuc(β1-4)GlcNAc(α1-3)GalNAc(α1-
GalNAc(α1-6)GlcNAc(α1-3)GalNAc(α1-
GlcNAc(β1-6)GlcNAc(α1-3)GalNAc(α1-
GlcNAc(α1-6)GlcNAc(α1-3)GalNAc(α1-
Neu5Gc(β2-6)GlcNAc(α1-3)GalNAc(α1-
Man(β1-6)GlcNAc(α1-3)GalNAc(α1-
Gal(α1-6)GlcNAc(α1-3)GalNAc(α1-
Fuc(α1-6)GlcNAc(α1-3)GalNAc(α1-
Glc(α1-6)GlcNAc(α1-3)GalNAc(α1-
Neu5Ac(β2-6)GlcNAc(α1-3)GalNAc(α1-
Neu5Ac(α2-6)GlcNAc(α1-3)GalNAc(α1-
Kdn(β2-6)GlcNAc(α1-3)GalNAc(α1-
Glc(β1-6)GlcNAc(α1-3)GalNAc(α1-
Man(α1-6)GlcNAc(α1-3)GalNAc(α1-
GlcA(β1-6)GlcNAc(α1-3)GalNAc(α1-
Neu5Gc(α2-6)GlcNAc(α1-3)GalNAc(α1-
GlcA(α1-6)GlcNAc(α1-3)GalNAc(α1-
GalNAc(β1-6)GlcNAc(α1-3)GalNAc(α1-
Kdn(α2-6)GlcNAc(α1-3)GalNAc(α1-
Gal(β1-6)GlcNAc(α1-3)GalNAc(α1-
Fuc(β1-6)GlcNAc(α1-3)GalNAc(α1-
GalNAc(α1-2)Man(β1-3)GalNAc(α1-
GlcNAc(β1-2)Man(β1-3)GalNAc(α1-
GlcNAc(α1-2)Man(β1-3)GalNAc(α1-
Neu5Gc(β2-2)Man(β1-3)GalNAc(α1-
Man(β1-2)Man(β1-3)GalNAc(α1-
Gal(α1-2)Man(β1-3)GalNAc(α1-
Fuc(α1-2)Man(β1-3)GalNAc(α1-
Glc(α1-2)Man(β1-3)GalNAc(α1-
Neu5Ac(β2-2)Man(β1-3)GalNAc(α1-
Neu5Ac(α2-2)Man(β1-3)GalNAc(α1-
Kdn(β2-2)Man(β1-3)GalNAc(α1-
Glc(β1-2)Man(β1-3)GalNAc(α1-
Man(α1-2)Man(β1-3)GalNAc(α1-
GlcA(β1-2)Man(β1-3)GalNAc(α1-
Neu5Gc(α2-2)Man(β1-3)GalNAc(α1-
GlcA(α1-2)Man(β1-3)GalNAc(α1-
GalNAc(β1-2)Man(β1-3)GalNAc(α1-
Kdn(α2-2)Man(β1-3)GalNAc(α1-
Gal(β1-2)Man(β1-3)GalNAc(α1-
Fuc(β1-2)Man(β1-3)GalNAc(α1-
GalNAc(α1-3)Man(β1-3)GalNAc(α1-
GlcNAc(β1-3)Man(β1-3)GalNAc(α1-
GlcNAc(α1-3)Man(β1-3)GalNAc(α1-
Neu5Gc(β2-3)Man(β1-3)GalNAc(α1-
Man(β1-3)Man(β1-3)GalNAc(α1-
Gal(α1-3)Man(β1-3)GalNAc(α1-
Fuc(α1-3)Man(β1-3)GalNAc(α1-
Glc(α1-3)Man(β1-3)GalNAc(α1-
Neu5Ac(β2-3)Man(β1-3)GalNAc(α1-
Neu5Ac(α2-3)Man(β1-3)GalNAc(α1-
Kdn(β2-3)Man(β1-3)GalNAc(α1-
Glc(β1-3)Man(β1-3)GalNAc(α1-
Man(α1-3)Man(β1-3)GalNAc(α1-
GlcA(β1-3)Man(β1-3)GalNAc(α1-
Neu5Gc(α2-3)Man(β1-3)GalNAc(α1-
GlcA(α1-3)Man(β1-3)GalNAc(α1-
GalNAc(β1-3)Man(β1-3)GalNAc(α1-
Kdn(α2-3)Man(β1-3)GalNAc(α1-
Gal(β1-3)Man(β1-3)GalNAc(α1-
Fuc(β1-3)Man(β1-3)GalNAc(α1-
GalNAc(α1-4)Man(β1-3)GalNAc(α1-
GlcNAc(β1-4)Man(β1-3)GalNAc(α1-
GlcNAc(α1-4)Man(β1-3)GalNAc(α1-
Neu5Gc(β2-4)Man(β1-3)GalNAc(α1-
Man(β1-4)Man(β1-3)GalNAc(α1-
Gal(α1-4)Man(β1-3)GalNAc(α1-
Fuc(α1-4)Man(β1-3)GalNAc(α1-
Glc(α1-4)Man(β1-3)GalNAc(α1-
Neu5Ac(β2-4)Man(β1-3)GalNAc(α1-
Neu5Ac(α2-4)Man(β1-3)GalNAc(α1-
Kdn(β2-4)Man(β1-3)GalNAc(α1-
Glc(β1-4)Man(β1-3)GalNAc(α1-
Man(α1-4)Man(β1-3)GalNAc(α1-
GlcA(β1-4)Man(β1-3)GalNAc(α1-
Neu5Gc(α2-4)Man(β1-3)GalNAc(α1-
GlcA(α1-4)Man(β1-3)GalNAc(α1-
GalNAc(β1-4)Man(β1-3)GalNAc(α1-
Kdn(α2-4)Man(β1-3)GalNAc(α1-
Gal(β1-4)Man(β1-3)GalNAc(α1-
Fuc(β1-4)Man(β1-3)GalNAc(α1-
GalNAc(α1-6)Man(β1-3)GalNAc(α1-
GlcNAc(β1-6)Man(β1-3)GalNAc(α1-
GlcNAc(α1-6)Man(β1-3)GalNAc(α1-
Neu5Gc(β2-6)Man(β1-3)GalNAc(α1-
Man(β1-6)Man(β1-3)GalNAc(α1-
Gal(α1-6)Man(β1-3)GalNAc(α1-
Fuc(α1-6)Man(β1-3)GalNAc(α1-
Glc(α1-6)Man(β1-3)GalNAc(α1-
Neu5Ac(β2-6)Man(β1-3)GalNAc(α1-
Neu5Ac(α2-6)Man(β1-3)GalNAc(α1-
Kdn(β2-6)Man(β1-3)GalNAc(α1-
Glc(β1-6)Man(β1-3)GalNAc(α1-
Man(α1-6)Man(β1-3)GalNAc(α1-
GlcA(β1-6)Man(β1-3)GalNAc(α1-
Neu5Gc(α2-6)Man(β1-3)GalNAc(α1-
GlcA(α1-6)Man(β1-3)GalNAc(α1-
GalNAc(β1-6)Man(β1-3)GalNAc(α1-
Kdn(α2-6)Man(β1-3)GalNAc(α1-
Gal(β1-6)Man(β1-3)GalNAc(α1-
Fuc(β1-6)Man(β1-3)GalNAc(α1-
GalNAc(α1-2)Gal(α1-3)GalNAc(α1-
GlcNAc(β1-2)Gal(α1-3)GalNAc(α1-
GlcNAc(α1-2)Gal(α1-3)GalNAc(α1-
Neu5Gc(β2-2)Gal(α1-3)GalNAc(α1-
Man(β1-2)Gal(α1-3)GalNAc(α1-
Gal(α1-2)Gal(α1-3)GalNAc(α1-
Fuc(α1-2)Gal(α1-3)GalNAc(α1-
Glc(α1-2)Gal(α1-3)GalNAc(α1-
Neu5Ac(β2-2)Gal(α1-3)GalNAc(α1-
Neu5Ac(α2-2)Gal(α1-3)GalNAc(α1-
Kdn(β2-2)Gal(α1-3)GalNAc(α1-
Glc(β1-2)Gal(α1-3)GalNAc(α1-
Man(α1-2)Gal(α1-3)GalNAc(α1-
GlcA(β1-2)Gal(α1-3)GalNAc(α1-
Neu5Gc(α2-2)Gal(α1-3)GalNAc(α1-
GlcA(α1-2)Gal(α1-3)GalNAc(α1-
GalNAc(β1-2)Gal(α1-3)GalNAc(α1-
Kdn(α2-2)Gal(α1-3)GalNAc(α1-
Gal(β1-2)Gal(α1-3)GalNAc(α1-
Fuc(β1-2)Gal(α1-3)GalNAc(α1-
GalNAc(α1-3)Gal(α1-3)GalNAc(α1-
GlcNAc(β1-3)Gal(α1-3)GalNAc(α1-
GlcNAc(α1-3)Gal(α1-3)GalNAc(α1-
Neu5Gc(β2-3)Gal(α1-3)GalNAc(α1-
Man(β1-3)Gal(α1-3)GalNAc(α1-
Gal(α1-3)Gal(α1-3)GalNAc(α1-
Fuc(α1-3)Gal(α1-3)GalNAc(α1-
Glc(α1-3)Gal(α1-3)GalNAc(α1-
Neu5Ac(β2-3)Gal(α1-3)GalNAc(α1-
Neu5Ac(α2-3)Gal(α1-3)GalNAc(α1-
Kdn(β2-3)Gal(α1-3)GalNAc(α1-
Glc(β1-3)Gal(α1-3)GalNAc(α1-
Man(α1-3)Gal(α1-3)GalNAc(α1-
GlcA(β1-3)Gal(α1-3)GalNAc(α1-
Neu5Gc(α2-3)Gal(α1-3)GalNAc(α1-
GlcA(α1-3)Gal(α1-3)GalNAc(α1-
GalNAc(β1-3)Gal(α1-3)GalNAc(α1-
Kdn(α2-3)Gal(α1-3)GalNAc(α1-
Gal(β1-3)Gal(α1-3)GalNAc(α1-
Fuc(β1-3)Gal(α1-3)GalNAc(α1-
GalNAc(α1-4)Gal(α1-3)GalNAc(α1-
GlcNAc(β1-4)Gal(α1-3)GalNAc(α1-
GlcNAc(α1-4)Gal(α1-3)GalNAc(α1-
Neu5Gc(β2-4)Gal(α1-3)GalNAc(α1-
Man(β1-4)Gal(α1-3)GalNAc(α1-
Gal(α1-4)Gal(α1-3)GalNAc(α1-
Fuc(α1-4)Gal(α1-3)GalNAc(α1-
Glc(α1-4)Gal(α1-3)GalNAc(α1-
Neu5Ac(β2-4)Gal(α1-3)GalNAc(α1-
Neu5Ac(α2-4)Gal(α1-3)GalNAc(α1-
Kdn(β2-4)Gal(α1-3)GalNAc(α1-
Glc(β1-4)Gal(α1-3)GalNAc(α1-
Man(α1-4)Gal(α1-3)GalNAc(α1-
GlcA(β1-4)Gal(α1-3)GalNAc(α1-
Neu5Gc(α2-4)Gal(α1-3)GalNAc(α1-
GlcA(α1-4)Gal(α1-3)GalNAc(α1-
GalNAc(β1-4)Gal(α1-3)GalNAc(α1-
Kdn(α2-4)Gal(α1-3)GalNAc(α1-
Gal(β1-4)Gal(α1-3)GalNAc(α1-
Fuc(β1-4)Gal(α1-3)GalNAc(α1-
GalNAc(α1-6)Gal(α1-3)GalNAc(α1-
GlcNAc(β1-6)Gal(α1-3)GalNAc(α1-
GlcNAc(α1-6)Gal(α1-3)GalNAc(α1-
Neu5Gc(β2-6)Gal(α1-3)GalNAc(α1-
Man(β1-6)Gal(α1-3)GalNAc(α1-
Gal(α1-6)Gal(α1-3)GalNAc(α1-
Fuc(α1-6)Gal(α1-3)GalNAc(α1-
Glc(α1-6)Gal(α1-3)GalNAc(α1-
Neu5Ac(β2-6)Gal(α1-3)GalNAc(α1-
Neu5Ac(α2-6)Gal(α1-3)GalNAc(α1-
Kdn(β2-6)Gal(α1-3)GalNAc(α1-
Glc(β1-6)Gal(α1-3)GalNAc(α1-
Man(α1-6)Gal(α1-3)GalNAc(α1-
GlcA(β1-6)Gal(α1-3)GalNAc(α1-
Neu5Gc(α2-6)Gal(α1-3)GalNAc(α1-
GlcA(α1-6)Gal(α1-3)GalNAc(α1-
GalNAc(β1-6)Gal(α1-3)GalNAc(α1-
Kdn(α2-6)Gal(α1-3)GalNAc(α1-
Gal(β1-6)Gal(α1-3)GalNAc(α1-
Fuc(β1-6)Gal(α1-3)GalNAc(α1-
GalNAc(α1-2)Glc(α1-3)GalNAc(α1-
GlcNAc(β1-2)Glc(α1-3)GalNAc(α1-
GlcNAc(α1-2)Glc(α1-3)GalNAc(α1-
Neu5Gc(β2-2)Glc(α1-3)GalNAc(α1-
Man(β1-2)Glc(α1-3)GalNAc(α1-
Gal(α1-2)Glc(α1-3)GalNAc(α1-
Fuc(α1-2)Glc(α1-3)GalNAc(α1-
Glc(α1-2)Glc(α1-3)GalNAc(α1-
Neu5Ac(β2-2)Glc(α1-3)GalNAc(α1-
Neu5Ac(α2-2)Glc(α1-3)GalNAc(α1-
Kdn(β2-2)Glc(α1-3)GalNAc(α1-
Glc(β1-2)Glc(α1-3)GalNAc(α1-
Man(α1-2)Glc(α1-3)GalNAc(α1-
GlcA(β1-2)Glc(α1-3)GalNAc(α1-
Neu5Gc(α2-2)Glc(α1-3)GalNAc(α1-
GlcA(α1-2)Glc(α1-3)GalNAc(α1-
GalNAc(β1-2)Glc(α1-3)GalNAc(α1-
Kdn(α2-2)Glc(α1-3)GalNAc(α1-
Gal(β1-2)Glc(α1-3)GalNAc(α1-
Fuc(β1-2)Glc(α1-3)GalNAc(α1-
GalNAc(α1-3)Glc(α1-3)GalNAc(α1-
GlcNAc(β1-3)Glc(α1-3)GalNAc(α1-
GlcNAc(α1-3)Glc(α1-3)GalNAc(α1-
Neu5Gc(β2-3)Glc(α1-3)GalNAc(α1-
Man(β1-3)Glc(α1-3)GalNAc(α1-
Gal(α1-3)Glc(α1-3)GalNAc(α1-
Fuc(α1-3)Glc(α1-3)GalNAc(α1-
Glc(α1-3)Glc(α1-3)GalNAc(α1-
Neu5Ac(β2-3)Glc(α1-3)GalNAc(α1-
Neu5Ac(α2-3)Glc(α1-3)GalNAc(α1-
Kdn(β2-3)Glc(α1-3)GalNAc(α1-
Glc(β1-3)Glc(α1-3)GalNAc(α1-
Man(α1-3)Glc(α1-3)GalNAc(α1-
GlcA(β1-3)Glc(α1-3)GalNAc(α1-
Neu5Gc(α2-3)Glc(α1-3)GalNAc(α1-
GlcA(α1-3)Glc(α1-3)GalNAc(α1-
GalNAc(β1-3)Glc(α1-3)GalNAc(α1-
Kdn(α2-3)Glc(α1-3)GalNAc(α1-
Gal(β1-3)Glc(α1-3)GalNAc(α1-
Fuc(β1-3)Glc(α1-3)GalNAc(α1-
GalNAc(α1-4)Glc(α1-3)GalNAc(α1-
GlcNAc(β1-4)Glc(α1-3)GalNAc(α1-
GlcNAc(α1-4)Glc(α1-3)GalNAc(α1-
Neu5Gc(β2-4)Glc(α1-3)GalNAc(α1-
Man(β1-4)Glc(α1-3)GalNAc(α1-
Gal(α1-4)Glc(α1-3)GalNAc(α1-
Fuc(α1-4)Glc(α1-3)GalNAc(α1-
Glc(α1-4)Glc(α1-3)GalNAc(α1-
Neu5Ac(β2-4)Glc(α1-3)GalNAc(α1-
Neu5Ac(α2-4)Glc(α1-3)GalNAc(α1-
Kdn(β2-4)Glc(α1-3)GalNAc(α1-
Glc(β1-4)Glc(α1-3)GalNAc(α1-
Man(α1-4)Glc(α1-3)GalNAc(α1-
GlcA(β1-4)Glc(α1-3)GalNAc(α1-
Neu5Gc(α2-4)Glc(α1-3)GalNAc(α1-
GlcA(α1-4)Glc(α1-3)GalNAc(α1-
GalNAc(β1-4)Glc(α1-3)GalNAc(α1-
Kdn(α2-4)Glc(α1-3)GalNAc(α1-
Gal(β1-4)Glc(α1-3)GalNAc(α1-
Fuc(β1-4)Glc(α1-3)GalNAc(α1-
GalNAc(α1-6)Glc(α1-3)GalNAc(α1-
GlcNAc(β1-6)Glc(α1-3)GalNAc(α1-
GlcNAc(α1-6)Glc(α1-3)GalNAc(α1-
Neu5Gc(β2-6)Glc(α1-3)GalNAc(α1-
Man(β1-6)Glc(α1-3)GalNAc(α1-
Gal(α1-6)Glc(α1-3)GalNAc(α1-
Fuc(α1-6)Glc(α1-3)GalNAc(α1-
Glc(α1-6)Glc(α1-3)GalNAc(α1-
Neu5Ac(β2-6)Glc(α1-3)GalNAc(α1-
Neu5Ac(α2-6)Glc(α1-3)GalNAc(α1-
Kdn(β2-6)Glc(α1-3)GalNAc(α1-
Glc(β1-6)Glc(α1-3)GalNAc(α1-
Man(α1-6)Glc(α1-3)GalNAc(α1-
GlcA(β1-6)Glc(α1-3)GalNAc(α1-
Neu5Gc(α2-6)Glc(α1-3)GalNAc(α1-
GlcA(α1-6)Glc(α1-3)GalNAc(α1-
GalNAc(β1-6)Glc(α1-3)GalNAc(α1-
Kdn(α2-6)Glc(α1-3)GalNAc(α1-
Gal(β1-6)Glc(α1-3)GalNAc(α1-
Fuc(β1-6)Glc(α1-3)GalNAc(α1-
GalNAc(α1-2)Glc(β1-3)GalNAc(α1-
GlcNAc(β1-2)Glc(β1-3)GalNAc(α1-
GlcNAc(α1-2)Glc(β1-3)GalNAc(α1-
Neu5Gc(β2-2)Glc(β1-3)GalNAc(α1-
Man(β1-2)Glc(β1-3)GalNAc(α1-
Gal(α1-2)Glc(β1-3)GalNAc(α1-
Fuc(α1-2)Glc(β1-3)GalNAc(α1-
Glc(α1-2)Glc(β1-3)GalNAc(α1-
Neu5Ac(β2-2)Glc(β1-3)GalNAc(α1-
Neu5Ac(α2-2)Glc(β1-3)GalNAc(α1-
Kdn(β2-2)Glc(β1-3)GalNAc(α1-
Glc(β1-2)Glc(β1-3)GalNAc(α1-
Man(α1-2)Glc(β1-3)GalNAc(α1-
GlcA(β1-2)Glc(β1-3)GalNAc(α1-
Neu5Gc(α2-2)Glc(β1-3)GalNAc(α1-
GlcA(α1-2)Glc(β1-3)GalNAc(α1-
GalNAc(β1-2)Glc(β1-3)GalNAc(α1-
Kdn(α2-2)Glc(β1-3)GalNAc(α1-
Gal(β1-2)Glc(β1-3)GalNAc(α1-
Fuc(β1-2)Glc(β1-3)GalNAc(α1-
GalNAc(α1-3)Glc(β1-3)GalNAc(α1-
GlcNAc(β1-3)Glc(β1-3)GalNAc(α1-
GlcNAc(α1-3)Glc(β1-3)GalNAc(α1-
Neu5Gc(β2-3)Glc(β1-3)GalNAc(α1-
Man(β1-3)Glc(β1-3)GalNAc(α1-
Gal(α1-3)Glc(β1-3)GalNAc(α1-
Fuc(α1-3)Glc(β1-3)GalNAc(α1-
Glc(α1-3)Glc(β1-3)GalNAc(α1-
Neu5Ac(β2-3)Glc(β1-3)GalNAc(α1-
Neu5Ac(α2-3)Glc(β1-3)GalNAc(α1-
Kdn(β2-3)Glc(β1-3)GalNAc(α1-
Glc(β1-3)Glc(β1-3)GalNAc(α1-
Man(α1-3)Glc(β1-3)GalNAc(α1-
GlcA(β1-3)Glc(β1-3)GalNAc(α1-
Neu5Gc(α2-3)Glc(β1-3)GalNAc(α1-
GlcA(α1-3)Glc(β1-3)GalNAc(α1-
GalNAc(β1-3)Glc(β1-3)GalNAc(α1-
Kdn(α2-3)Glc(β1-3)GalNAc(α1-
Gal(β1-3)Glc(β1-3)GalNAc(α1-
Fuc(β1-3)Glc(β1-3)GalNAc(α1-
GalNAc(α1-4)Glc(β1-3)GalNAc(α1-
GlcNAc(β1-4)Glc(β1-3)GalNAc(α1-
GlcNAc(α1-4)Glc(β1-3)GalNAc(α1-
Neu5Gc(β2-4)Glc(β1-3)GalNAc(α1-
Man(β1-4)Glc(β1-3)GalNAc(α1-
Gal(α1-4)Glc(β1-3)GalNAc(α1-
Fuc(α1-4)Glc(β1-3)GalNAc(α1-
Glc(α1-4)Glc(β1-3)GalNAc(α1-
Neu5Ac(β2-4)Glc(β1-3)GalNAc(α1-
Neu5Ac(α2-4)Glc(β1-3)GalNAc(α1-
Kdn(β2-4)Glc(β1-3)GalNAc(α1-
Glc(β1-4)Glc(β1-3)GalNAc(α1-
Man(α1-4)Glc(β1-3)GalNAc(α1-
GlcA(β1-4)Glc(β1-3)GalNAc(α1-
Neu5Gc(α2-4)Glc(β1-3)GalNAc(α1-
GlcA(α1-4)Glc(β1-3)GalNAc(α1-
GalNAc(β1-4)Glc(β1-3)GalNAc(α1-
Kdn(α2-4)Glc(β1-3)GalNAc(α1-
Gal(β1-4)Glc(β1-3)GalNAc(α1-
Fuc(β1-4)Glc(β1-3)GalNAc(α1-
GalNAc(α1-6)Glc(β1-3)GalNAc(α1-
GlcNAc(β1-6)Glc(β1-3)GalNAc(α1-
GlcNAc(α1-6)Glc(β1-3)GalNAc(α1-
Neu5Gc(β2-6)Glc(β1-3)GalNAc(α1-
Man(β1-6)Glc(β1-3)GalNAc(α1-
Gal(α1-6)Glc(β1-3)GalNAc(α1-
Fuc(α1-6)Glc(β1-3)GalNAc(α1-
Glc(α1-6)Glc(β1-3)GalNAc(α1-
Neu5Ac(β2-6)Glc(β1-3)GalNAc(α1-
Neu5Ac(α2-6)Glc(β1-3)GalNAc(α1-
Kdn(β2-6)Glc(β1-3)GalNAc(α1-
Glc(β1-6)Glc(β1-3)GalNAc(α1-
Man(α1-6)Glc(β1-3)GalNAc(α1-
GlcA(β1-6)Glc(β1-3)GalNAc(α1-
Neu5Gc(α2-6)Glc(β1-3)GalNAc(α1-
GlcA(α1-6)Glc(β1-3)GalNAc(α1-
GalNAc(β1-6)Glc(β1-3)GalNAc(α1-
Kdn(α2-6)Glc(β1-3)GalNAc(α1-
Gal(β1-6)Glc(β1-3)GalNAc(α1-
Fuc(β1-6)Glc(β1-3)GalNAc(α1-
GalNAc(α1-2)Man(α1-3)GalNAc(α1-
GlcNAc(β1-2)Man(α1-3)GalNAc(α1-
GlcNAc(α1-2)Man(α1-3)GalNAc(α1-
Neu5Gc(β2-2)Man(α1-3)GalNAc(α1-
Man(β1-2)Man(α1-3)GalNAc(α1-
Gal(α1-2)Man(α1-3)GalNAc(α1-
Fuc(α1-2)Man(α1-3)GalNAc(α1-
Glc(α1-2)Man(α1-3)GalNAc(α1-
Neu5Ac(β2-2)Man(α1-3)GalNAc(α1-
Neu5Ac(α2-2)Man(α1-3)GalNAc(α1-
Kdn(β2-2)Man(α1-3)GalNAc(α1-
Glc(β1-2)Man(α1-3)GalNAc(α1-
Man(α1-2)Man(α1-3)GalNAc(α1-
GlcA(β1-2)Man(α1-3)GalNAc(α1-
Neu5Gc(α2-2)Man(α1-3)GalNAc(α1-
GlcA(α1-2)Man(α1-3)GalNAc(α1-
GalNAc(β1-2)Man(α1-3)GalNAc(α1-
Kdn(α2-2)Man(α1-3)GalNAc(α1-
Gal(β1-2)Man(α1-3)GalNAc(α1-
Fuc(β1-2)Man(α1-3)GalNAc(α1-
GalNAc(α1-3)Man(α1-3)GalNAc(α1-
GlcNAc(β1-3)Man(α1-3)GalNAc(α1-
GlcNAc(α1-3)Man(α1-3)GalNAc(α1-
Neu5Gc(β2-3)Man(α1-3)GalNAc(α1-
Man(β1-3)Man(α1-3)GalNAc(α1-
Gal(α1-3)Man(α1-3)GalNAc(α1-
Fuc(α1-3)Man(α1-3)GalNAc(α1-
Glc(α1-3)Man(α1-3)GalNAc(α1-
Neu5Ac(β2-3)Man(α1-3)GalNAc(α1-
Neu5Ac(α2-3)Man(α1-3)GalNAc(α1-
Kdn(β2-3)Man(α1-3)GalNAc(α1-
Glc(β1-3)Man(α1-3)GalNAc(α1-
Man(α1-3)Man(α1-3)GalNAc(α1-
GlcA(β1-3)Man(α1-3)GalNAc(α1-
Neu5Gc(α2-3)Man(α1-3)GalNAc(α1-
GlcA(α1-3)Man(α1-3)GalNAc(α1-
GalNAc(β1-3)Man(α1-3)GalNAc(α1-
Kdn(α2-3)Man(α1-3)GalNAc(α1-
Gal(β1-3)Man(α1-3)GalNAc(α1-
Fuc(β1-3)Man(α1-3)GalNAc(α1-
GalNAc(α1-4)Man(α1-3)GalNAc(α1-
GlcNAc(β1-4)Man(α1-3)GalNAc(α1-
GlcNAc(α1-4)Man(α1-3)GalNAc(α1-
Neu5Gc(β2-4)Man(α1-3)GalNAc(α1-
Man(β1-4)Man(α1-3)GalNAc(α1-
Gal(α1-4)Man(α1-3)GalNAc(α1-
Fuc(α1-4)Man(α1-3)GalNAc(α1-
Glc(α1-4)Man(α1-3)GalNAc(α1-
Neu5Ac(β2-4)Man(α1-3)GalNAc(α1-
Neu5Ac(α2-4)Man(α1-3)GalNAc(α1-
Kdn(β2-4)Man(α1-3)GalNAc(α1-
Glc(β1-4)Man(α1-3)GalNAc(α1-
Man(α1-4)Man(α1-3)GalNAc(α1-
GlcA(β1-4)Man(α1-3)GalNAc(α1-
Neu5Gc(α2-4)Man(α1-3)GalNAc(α1-
GlcA(α1-4)Man(α1-3)GalNAc(α1-
GalNAc(β1-4)Man(α1-3)GalNAc(α1-
Kdn(α2-4)Man(α1-3)GalNAc(α1-
Gal(β1-4)Man(α1-3)GalNAc(α1-
Fuc(β1-4)Man(α1-3)GalNAc(α1-
GalNAc(α1-6)Man(α1-3)GalNAc(α1-
GlcNAc(β1-6)Man(α1-3)GalNAc(α1-
GlcNAc(α1-6)Man(α1-3)GalNAc(α1-
Neu5Gc(β2-6)Man(α1-3)GalNAc(α1-
Man(β1-6)Man(α1-3)GalNAc(α1-
Gal(α1-6)Man(α1-3)GalNAc(α1-
Fuc(α1-6)Man(α1-3)GalNAc(α1-
Glc(α1-6)Man(α1-3)GalNAc(α1-
Neu5Ac(β2-6)Man(α1-3)GalNAc(α1-
Neu5Ac(α2-6)Man(α1-3)GalNAc(α1-
Kdn(β2-6)Man(α1-3)GalNAc(α1-
Glc(β1-6)Man(α1-3)GalNAc(α1-
Man(α1-6)Man(α1-3)GalNAc(α1-
GlcA(β1-6)Man(α1-3)GalNAc(α1-
Neu5Gc(α2-6)Man(α1-3)GalNAc(α1-
GlcA(α1-6)Man(α1-3)GalNAc(α1-
GalNAc(β1-6)Man(α1-3)GalNAc(α1-
Kdn(α2-6)Man(α1-3)GalNAc(α1-
Gal(β1-6)Man(α1-3)GalNAc(α1-
Fuc(β1-6)Man(α1-3)GalNAc(α1-
GalNAc(α1-2)GlcA(β1-3)GalNAc(α1-
GlcNAc(β1-2)GlcA(β1-3)GalNAc(α1-
GlcNAc(α1-2)GlcA(β1-3)GalNAc(α1-
Neu5Gc(β2-2)GlcA(β1-3)GalNAc(α1-
Man(β1-2)GlcA(β1-3)GalNAc(α1-
Gal(α1-2)GlcA(β1-3)GalNAc(α1-
Fuc(α1-2)GlcA(β1-3)GalNAc(α1-
Glc(α1-2)GlcA(β1-3)GalNAc(α1-
Neu5Ac(β2-2)GlcA(β1-3)GalNAc(α1-
Neu5Ac(α2-2)GlcA(β1-3)GalNAc(α1-
Kdn(β2-2)GlcA(β1-3)GalNAc(α1-
Glc(β1-2)GlcA(β1-3)GalNAc(α1-
Man(α1-2)GlcA(β1-3)GalNAc(α1-
GlcA(β1-2)GlcA(β1-3)GalNAc(α1-
Neu5Gc(α2-2)GlcA(β1-3)GalNAc(α1-
GlcA(α1-2)GlcA(β1-3)GalNAc(α1-
GalNAc(β1-2)GlcA(β1-3)GalNAc(α1-
Kdn(α2-2)GlcA(β1-3)GalNAc(α1-
Gal(β1-2)GlcA(β1-3)GalNAc(α1-
Fuc(β1-2)GlcA(β1-3)GalNAc(α1-
GalNAc(α1-3)GlcA(β1-3)GalNAc(α1-
GlcNAc(β1-3)GlcA(β1-3)GalNAc(α1-
GlcNAc(α1-3)GlcA(β1-3)GalNAc(α1-
Neu5Gc(β2-3)GlcA(β1-3)GalNAc(α1-
Man(β1-3)GlcA(β1-3)GalNAc(α1-
Gal(α1-3)GlcA(β1-3)GalNAc(α1-
Fuc(α1-3)GlcA(β1-3)GalNAc(α1-
Glc(α1-3)GlcA(β1-3)GalNAc(α1-
Neu5Ac(β2-3)GlcA(β1-3)GalNAc(α1-
Neu5Ac(α2-3)GlcA(β1-3)GalNAc(α1-
Kdn(β2-3)GlcA(β1-3)GalNAc(α1-
Glc(β1-3)GlcA(β1-3)GalNAc(α1-
Man(α1-3)GlcA(β1-3)GalNAc(α1-
GlcA(β1-3)GlcA(β1-3)GalNAc(α1-
Neu5Gc(α2-3)GlcA(β1-3)GalNAc(α1-
GlcA(α1-3)GlcA(β1-3)GalNAc(α1-
GalNAc(β1-3)GlcA(β1-3)GalNAc(α1-
Kdn(α2-3)GlcA(β1-3)GalNAc(α1-
Gal(β1-3)GlcA(β1-3)GalNAc(α1-
Fuc(β1-3)GlcA(β1-3)GalNAc(α1-
GalNAc(α1-4)GlcA(β1-3)GalNAc(α1-
GlcNAc(β1-4)GlcA(β1-3)GalNAc(α1-
GlcNAc(α1-4)GlcA(β1-3)GalNAc(α1-
Neu5Gc(β2-4)GlcA(β1-3)GalNAc(α1-
Man(β1-4)GlcA(β1-3)GalNAc(α1-
Gal(α1-4)GlcA(β1-3)GalNAc(α1-
Fuc(α1-4)GlcA(β1-3)GalNAc(α1-
Glc(α1-4)GlcA(β1-3)GalNAc(α1-
Neu5Ac(β2-4)GlcA(β1-3)GalNAc(α1-
Neu5Ac(α2-4)GlcA(β1-3)GalNAc(α1-
Kdn(β2-4)GlcA(β1-3)GalNAc(α1-
Glc(β1-4)GlcA(β1-3)GalNAc(α1-
Man(α1-4)GlcA(β1-3)GalNAc(α1-
GlcA(β1-4)GlcA(β1-3)GalNAc(α1-
Neu5Gc(α2-4)GlcA(β1-3)GalNAc(α1-
GlcA(α1-4)GlcA(β1-3)GalNAc(α1-
GalNAc(β1-4)GlcA(β1-3)GalNAc(α1-
Kdn(α2-4)GlcA(β1-3)GalNAc(α1-
Gal(β1-4)GlcA(β1-3)GalNAc(α1-
Fuc(β1-4)GlcA(β1-3)GalNAc(α1-
GalNAc(α1-2)GlcA(α1-3)GalNAc(α1-
GlcNAc(β1-2)GlcA(α1-3)GalNAc(α1-
GlcNAc(α1-2)GlcA(α1-3)GalNAc(α1-
Neu5Gc(β2-2)GlcA(α1-3)GalNAc(α1-
Man(β1-2)GlcA(α1-3)GalNAc(α1-
Gal(α1-2)GlcA(α1-3)GalNAc(α1-
Fuc(α1-2)GlcA(α1-3)GalNAc(α1-
Glc(α1-2)GlcA(α1-3)GalNAc(α1-
Neu5Ac(β2-2)GlcA(α1-3)GalNAc(α1-
Neu5Ac(α2-2)GlcA(α1-3)GalNAc(α1-
Kdn(β2-2)GlcA(α1-3)GalNAc(α1-
Glc(β1-2)GlcA(α1-3)GalNAc(α1-
Man(α1-2)GlcA(α1-3)GalNAc(α1-
GlcA(β1-2)GlcA(α1-3)GalNAc(α1-
Neu5Gc(α2-2)GlcA(α1-3)GalNAc(α1-
GlcA(α1-2)GlcA(α1-3)GalNAc(α1-
GalNAc(β1-2)GlcA(α1-3)GalNAc(α1-
Kdn(α2-2)GlcA(α1-3)GalNAc(α1-
Gal(β1-2)GlcA(α1-3)GalNAc(α1-
Fuc(β1-2)GlcA(α1-3)GalNAc(α1-
GalNAc(α1-3)GlcA(α1-3)GalNAc(α1-
GlcNAc(β1-3)GlcA(α1-3)GalNAc(α1-
GlcNAc(α1-3)GlcA(α1-3)GalNAc(α1-
Neu5Gc(β2-3)GlcA(α1-3)GalNAc(α1-
Man(β1-3)GlcA(α1-3)GalNAc(α1-
Gal(α1-3)GlcA(α1-3)GalNAc(α1-
Fuc(α1-3)GlcA(α1-3)GalNAc(α1-
Glc(α1-3)GlcA(α1-3)GalNAc(α1-
Neu5Ac(β2-3)GlcA(α1-3)GalNAc(α1-
Neu5Ac(α2-3)GlcA(α1-3)GalNAc(α1-
Kdn(β2-3)GlcA(α1-3)GalNAc(α1-
Glc(β1-3)GlcA(α1-3)GalNAc(α1-
Man(α1-3)GlcA(α1-3)GalNAc(α1-
GlcA(β1-3)GlcA(α1-3)GalNAc(α1-
Neu5Gc(α2-3)GlcA(α1-3)GalNAc(α1-
GlcA(α1-3)GlcA(α1-3)GalNAc(α1-
GalNAc(β1-3)GlcA(α1-3)GalNAc(α1-
Kdn(α2-3)GlcA(α1-3)GalNAc(α1-
Gal(β1-3)GlcA(α1-3)GalNAc(α1-
Fuc(β1-3)GlcA(α1-3)GalNAc(α1-
GalNAc(α1-4)GlcA(α1-3)GalNAc(α1-
GlcNAc(β1-4)GlcA(α1-3)GalNAc(α1-
GlcNAc(α1-4)GlcA(α1-3)GalNAc(α1-
Neu5Gc(β2-4)GlcA(α1-3)GalNAc(α1-
Man(β1-4)GlcA(α1-3)GalNAc(α1-
Gal(α1-4)GlcA(α1-3)GalNAc(α1-
Fuc(α1-4)GlcA(α1-3)GalNAc(α1-
Glc(α1-4)GlcA(α1-3)GalNAc(α1-
Neu5Ac(β2-4)GlcA(α1-3)GalNAc(α1-
Neu5Ac(α2-4)GlcA(α1-3)GalNAc(α1-
Kdn(β2-4)GlcA(α1-3)GalNAc(α1-
Glc(β1-4)GlcA(α1-3)GalNAc(α1-
Man(α1-4)GlcA(α1-3)GalNAc(α1-
GlcA(β1-4)GlcA(α1-3)GalNAc(α1-
Neu5Gc(α2-4)GlcA(α1-3)GalNAc(α1-
GlcA(α1-4)GlcA(α1-3)GalNAc(α1-
GalNAc(β1-4)GlcA(α1-3)GalNAc(α1-
Kdn(α2-4)GlcA(α1-3)GalNAc(α1-
Gal(β1-4)GlcA(α1-3)GalNAc(α1-
Fuc(β1-4)GlcA(α1-3)GalNAc(α1-
GalNAc(α1-3)GalNAc(β1-3)GalNAc(α1-
GlcNAc(β1-3)GalNAc(β1-3)GalNAc(α1-
GlcNAc(α1-3)GalNAc(β1-3)GalNAc(α1-
Neu5Gc(β2-3)GalNAc(β1-3)GalNAc(α1-
Man(β1-3)GalNAc(β1-3)GalNAc(α1-
Gal(α1-3)GalNAc(β1-3)GalNAc(α1-
Fuc(α1-3)GalNAc(β1-3)GalNAc(α1-
Glc(α1-3)GalNAc(β1-3)GalNAc(α1-
Neu5Ac(β2-3)GalNAc(β1-3)GalNAc(α1-
Neu5Ac(α2-3)GalNAc(β1-3)GalNAc(α1-
Kdn(β2-3)GalNAc(β1-3)GalNAc(α1-
Glc(β1-3)GalNAc(β1-3)GalNAc(α1-
Man(α1-3)GalNAc(β1-3)GalNAc(α1-
GlcA(β1-3)GalNAc(β1-3)GalNAc(α1-
Neu5Gc(α2-3)GalNAc(β1-3)GalNAc(α1-
GlcA(α1-3)GalNAc(β1-3)GalNAc(α1-
GalNAc(β1-3)GalNAc(β1-3)GalNAc(α1-
Kdn(α2-3)GalNAc(β1-3)GalNAc(α1-
Gal(β1-3)GalNAc(β1-3)GalNAc(α1-
Fuc(β1-3)GalNAc(β1-3)GalNAc(α1-
GalNAc(α1-4)GalNAc(β1-3)GalNAc(α1-
GlcNAc(β1-4)GalNAc(β1-3)GalNAc(α1-
GlcNAc(α1-4)GalNAc(β1-3)GalNAc(α1-
Neu5Gc(β2-4)GalNAc(β1-3)GalNAc(α1-
Man(β1-4)GalNAc(β1-3)GalNAc(α1-
Gal(α1-4)GalNAc(β1-3)GalNAc(α1-
Fuc(α1-4)GalNAc(β1-3)GalNAc(α1-
Glc(α1-4)GalNAc(β1-3)GalNAc(α1-
Neu5Ac(β2-4)GalNAc(β1-3)GalNAc(α1-
Neu5Ac(α2-4)GalNAc(β1-3)GalNAc(α1-
Kdn(β2-4)GalNAc(β1-3)GalNAc(α1-
Glc(β1-4)GalNAc(β1-3)GalNAc(α1-
Man(α1-4)GalNAc(β1-3)GalNAc(α1-
GlcA(β1-4)GalNAc(β1-3)GalNAc(α1-
Neu5Gc(α2-4)GalNAc(β1-3)GalNAc(α1-
GlcA(α1-4)GalNAc(β1-3)GalNAc(α1-
GalNAc(β1-4)GalNAc(β1-3)GalNAc(α1-
Kdn(α2-4)GalNAc(β1-3)GalNAc(α1-
Gal(β1-4)GalNAc(β1-3)GalNAc(α1-
Fuc(β1-4)GalNAc(β1-3)GalNAc(α1-
GalNAc(α1-6)GalNAc(β1-3)GalNAc(α1-
GlcNAc(β1-6)GalNAc(β1-3)GalNAc(α1-
GlcNAc(α1-6)GalNAc(β1-3)GalNAc(α1-
Neu5Gc(β2-6)GalNAc(β1-3)GalNAc(α1-
Man(β1-6)GalNAc(β1-3)GalNAc(α1-
Gal(α1-6)GalNAc(β1-3)GalNAc(α1-
Fuc(α1-6)GalNAc(β1-3)GalNAc(α1-
Glc(α1-6)GalNAc(β1-3)GalNAc(α1-
Neu5Ac(β2-6)GalNAc(β1-3)GalNAc(α1-
Neu5Ac(α2-6)GalNAc(β1-3)GalNAc(α1-
Kdn(β2-6)GalNAc(β1-3)GalNAc(α1-
Glc(β1-6)GalNAc(β1-3)GalNAc(α1-
Man(α1-6)GalNAc(β1-3)GalNAc(α1-
GlcA(β1-6)GalNAc(β1-3)GalNAc(α1-
Neu5Gc(α2-6)GalNAc(β1-3)GalNAc(α1-
GlcA(α1-6)GalNAc(β1-3)GalNAc(α1-
GalNAc(β1-6)GalNAc(β1-3)GalNAc(α1-
Kdn(α2-6)GalNAc(β1-3)GalNAc(α1-
Gal(β1-6)GalNAc(β1-3)GalNAc(α1-
Fuc(β1-6)GalNAc(β1-3)GalNAc(α1-
GalNAc(α1-2)Gal(β1-3)GalNAc(α1-
GlcNAc(β1-2)Gal(β1-3)GalNAc(α1-
GlcNAc(α1-2)Gal(β1-3)GalNAc(α1-
Neu5Gc(β2-2)Gal(β1-3)GalNAc(α1-
Man(β1-2)Gal(β1-3)GalNAc(α1-
Gal(α1-2)Gal(β1-3)GalNAc(α1-
Fuc(α1-2)Gal(β1-3)GalNAc(α1-
Glc(α1-2)Gal(β1-3)GalNAc(α1-
Neu5Ac(β2-2)Gal(β1-3)GalNAc(α1-
Neu5Ac(α2-2)Gal(β1-3)GalNAc(α1-
Kdn(β2-2)Gal(β1-3)GalNAc(α1-
Glc(β1-2)Gal(β1-3)GalNAc(α1-
Man(α1-2)Gal(β1-3)GalNAc(α1-
GlcA(β1-2)Gal(β1-3)GalNAc(α1-
Neu5Gc(α2-2)Gal(β1-3)GalNAc(α1-
GlcA(α1-2)Gal(β1-3)GalNAc(α1-
GalNAc(β1-2)Gal(β1-3)GalNAc(α1-
Kdn(α2-2)Gal(β1-3)GalNAc(α1-
Gal(β1-2)Gal(β1-3)GalNAc(α1-
Fuc(β1-2)Gal(β1-3)GalNAc(α1-
GalNAc(α1-3)Gal(β1-3)GalNAc(α1-
GlcNAc(β1-3)Gal(β1-3)GalNAc(α1-
GlcNAc(α1-3)Gal(β1-3)GalNAc(α1-
Neu5Gc(β2-3)Gal(β1-3)GalNAc(α1-
Man(β1-3)Gal(β1-3)GalNAc(α1-
Gal(α1-3)Gal(β1-3)GalNAc(α1-
Fuc(α1-3)Gal(β1-3)GalNAc(α1-
Glc(α1-3)Gal(β1-3)GalNAc(α1-
Neu5Ac(β2-3)Gal(β1-3)GalNAc(α1-
Neu5Ac(α2-3)Gal(β1-3)GalNAc(α1-
Kdn(β2-3)Gal(β1-3)GalNAc(α1-
Glc(β1-3)Gal(β1-3)GalNAc(α1-
Man(α1-3)Gal(β1-3)GalNAc(α1-
GlcA(β1-3)Gal(β1-3)GalNAc(α1-
Neu5Gc(α2-3)Gal(β1-3)GalNAc(α1-
GlcA(α1-3)Gal(β1-3)GalNAc(α1-
GalNAc(β1-3)Gal(β1-3)GalNAc(α1-
Kdn(α2-3)Gal(β1-3)GalNAc(α1-
Gal(β1-3)Gal(β1-3)GalNAc(α1-
Fuc(β1-3)Gal(β1-3)GalNAc(α1-
GalNAc(α1-4)Gal(β1-3)GalNAc(α1-
GlcNAc(β1-4)Gal(β1-3)GalNAc(α1-
GlcNAc(α1-4)Gal(β1-3)GalNAc(α1-
Neu5Gc(β2-4)Gal(β1-3)GalNAc(α1-
Man(β1-4)Gal(β1-3)GalNAc(α1-
Gal(α1-4)Gal(β1-3)GalNAc(α1-
Fuc(α1-4)Gal(β1-3)GalNAc(α1-
Glc(α1-4)Gal(β1-3)GalNAc(α1-
Neu5Ac(β2-4)Gal(β1-3)GalNAc(α1-
Neu5Ac(α2-4)Gal(β1-3)GalNAc(α1-
Kdn(β2-4)Gal(β1-3)GalNAc(α1-
Glc(β1-4)Gal(β1-3)GalNAc(α1-
Man(α1-4)Gal(β1-3)GalNAc(α1-
GlcA(β1-4)Gal(β1-3)GalNAc(α1-
Neu5Gc(α2-4)Gal(β1-3)GalNAc(α1-
GlcA(α1-4)Gal(β1-3)GalNAc(α1-
GalNAc(β1-4)Gal(β1-3)GalNAc(α1-
Kdn(α2-4)Gal(β1-3)GalNAc(α1-
Gal(β1-4)Gal(β1-3)GalNAc(α1-
Fuc(β1-4)Gal(β1-3)GalNAc(α1-
GalNAc(α1-6)Gal(β1-3)GalNAc(α1-
GlcNAc(β1-6)Gal(β1-3)GalNAc(α1-
GlcNAc(α1-6)Gal(β1-3)GalNAc(α1-
Neu5Gc(β2-6)Gal(β1-3)GalNAc(α1-
Man(β1-6)Gal(β1-3)GalNAc(α1-
Gal(α1-6)Gal(β1-3)GalNAc(α1-
Fuc(α1-6)Gal(β1-3)GalNAc(α1-
Glc(α1-6)Gal(β1-3)GalNAc(α1-
Neu5Ac(β2-6)Gal(β1-3)GalNAc(α1-
Neu5Ac(α2-6)Gal(β1-3)GalNAc(α1-
Kdn(β2-6)Gal(β1-3)GalNAc(α1-
Glc(β1-6)Gal(β1-3)GalNAc(α1-
Man(α1-6)Gal(β1-3)GalNAc(α1-
GlcA(β1-6)Gal(β1-3)GalNAc(α1-
Neu5Gc(α2-6)Gal(β1-3)GalNAc(α1-
GlcA(α1-6)Gal(β1-3)GalNAc(α1-
GalNAc(β1-6)Gal(β1-3)GalNAc(α1-
Kdn(α2-6)Gal(β1-3)GalNAc(α1-
Gal(β1-6)Gal(β1-3)GalNAc(α1-
Fuc(β1-6)Gal(β1-3)GalNAc(α1-
GalNAc(α1-3)[GalNAc(α1-4)]GalNAc(α1-
GlcNAc(β1-3)[GalNAc(α1-4)]GalNAc(α1-
GlcNAc(α1-3)[GalNAc(α1-4)]GalNAc(α1-
Neu5Gc(β2-3)[GalNAc(α1-4)]GalNAc(α1-
Man(β1-3)[GalNAc(α1-4)]GalNAc(α1-
Gal(α1-3)[GalNAc(α1-4)]GalNAc(α1-
Fuc(α1-3)[GalNAc(α1-4)]GalNAc(α1-
Glc(α1-3)[GalNAc(α1-4)]GalNAc(α1-
Neu5Ac(β2-3)[GalNAc(α1-4)]GalNAc(α1-
Neu5Ac(α2-3)[GalNAc(α1-4)]GalNAc(α1-
Kdn(β2-3)[GalNAc(α1-4)]GalNAc(α1-
Glc(β1-3)[GalNAc(α1-4)]GalNAc(α1-
Man(α1-3)[GalNAc(α1-4)]GalNAc(α1-
GlcA(β1-3)[GalNAc(α1-4)]GalNAc(α1-
Neu5Gc(α2-3)[GalNAc(α1-4)]GalNAc(α1-
GlcA(α1-3)[GalNAc(α1-4)]GalNAc(α1-
GalNAc(β1-3)[GalNAc(α1-4)]GalNAc(α1-
Kdn(α2-3)[GalNAc(α1-4)]GalNAc(α1-
Gal(β1-3)[GalNAc(α1-4)]GalNAc(α1-
Fuc(β1-3)[GalNAc(α1-4)]GalNAc(α1-
GalNAc(α1-3)GalNAc(α1-4)GalNAc(α1-
GlcNAc(β1-3)GalNAc(α1-4)GalNAc(α1-
GlcNAc(α1-3)GalNAc(α1-4)GalNAc(α1-
Neu5Gc(β2-3)GalNAc(α1-4)GalNAc(α1-
Man(β1-3)GalNAc(α1-4)GalNAc(α1-
Gal(α1-3)GalNAc(α1-4)GalNAc(α1-
Fuc(α1-3)GalNAc(α1-4)GalNAc(α1-
Glc(α1-3)GalNAc(α1-4)GalNAc(α1-
Neu5Ac(β2-3)GalNAc(α1-4)GalNAc(α1-
Neu5Ac(α2-3)GalNAc(α1-4)GalNAc(α1-
Kdn(β2-3)GalNAc(α1-4)GalNAc(α1-
Glc(β1-3)GalNAc(α1-4)GalNAc(α1-
Man(α1-3)GalNAc(α1-4)GalNAc(α1-
GlcA(β1-3)GalNAc(α1-4)GalNAc(α1-
Neu5Gc(α2-3)GalNAc(α1-4)GalNAc(α1-
GlcA(α1-3)GalNAc(α1-4)GalNAc(α1-
GalNAc(β1-3)GalNAc(α1-4)GalNAc(α1-
Kdn(α2-3)GalNAc(α1-4)GalNAc(α1-
Gal(β1-3)GalNAc(α1-4)GalNAc(α1-
Fuc(β1-3)GalNAc(α1-4)GalNAc(α1-
GalNAc(α1-4)GalNAc(α1-4)GalNAc(α1-
GlcNAc(β1-4)GalNAc(α1-4)GalNAc(α1-
GlcNAc(α1-4)GalNAc(α1-4)GalNAc(α1-
Neu5Gc(β2-4)GalNAc(α1-4)GalNAc(α1-
Man(β1-4)GalNAc(α1-4)GalNAc(α1-
Gal(α1-4)GalNAc(α1-4)GalNAc(α1-
Fuc(α1-4)GalNAc(α1-4)GalNAc(α1-
Glc(α1-4)GalNAc(α1-4)GalNAc(α1-
Neu5Ac(β2-4)GalNAc(α1-4)GalNAc(α1-
Neu5Ac(α2-4)GalNAc(α1-4)GalNAc(α1-
Kdn(β2-4)GalNAc(α1-4)GalNAc(α1-
Glc(β1-4)GalNAc(α1-4)GalNAc(α1-
Man(α1-4)GalNAc(α1-4)GalNAc(α1-
GlcA(β1-4)GalNAc(α1-4)GalNAc(α1-
Neu5Gc(α2-4)GalNAc(α1-4)GalNAc(α1-
GlcA(α1-4)GalNAc(α1-4)GalNAc(α1-
GalNAc(β1-4)GalNAc(α1-4)GalNAc(α1-
Kdn(α2-4)GalNAc(α1-4)GalNAc(α1-
Gal(β1-4)GalNAc(α1-4)GalNAc(α1-
Fuc(β1-4)GalNAc(α1-4)GalNAc(α1-
GalNAc(α1-6)GalNAc(α1-4)GalNAc(α1-
GlcNAc(β1-6)GalNAc(α1-4)GalNAc(α1-
GlcNAc(α1-6)GalNAc(α1-4)GalNAc(α1-
Neu5Gc(β2-6)GalNAc(α1-4)GalNAc(α1-
Man(β1-6)GalNAc(α1-4)GalNAc(α1-
Gal(α1-6)GalNAc(α1-4)GalNAc(α1-
Fuc(α1-6)GalNAc(α1-4)GalNAc(α1-
Glc(α1-6)GalNAc(α1-4)GalNAc(α1-
Neu5Ac(β2-6)GalNAc(α1-4)GalNAc(α1-
Neu5Ac(α2-6)GalNAc(α1-4)GalNAc(α1-
Kdn(β2-6)GalNAc(α1-4)GalNAc(α1-
Glc(β1-6)GalNAc(α1-4)GalNAc(α1-
Man(α1-6)GalNAc(α1-4)GalNAc(α1-
GlcA(β1-6)GalNAc(α1-4)GalNAc(α1-
Neu5Gc(α2-6)GalNAc(α1-4)GalNAc(α1-
GlcA(α1-6)GalNAc(α1-4)GalNAc(α1-
GalNAc(β1-6)GalNAc(α1-4)GalNAc(α1-
Kdn(α2-6)GalNAc(α1-4)GalNAc(α1-
Gal(β1-6)GalNAc(α1-4)GalNAc(α1-
Fuc(β1-6)GalNAc(α1-4)GalNAc(α1-
GalNAc(α1-3)[GlcNAc(β1-4)]GalNAc(α1-
GlcNAc(β1-3)[GlcNAc(β1-4)]GalNAc(α1-
GlcNAc(α1-3)[GlcNAc(β1-4)]GalNAc(α1-
Neu5Gc(β2-3)[GlcNAc(β1-4)]GalNAc(α1-
Man(β1-3)[GlcNAc(β1-4)]GalNAc(α1-
Gal(α1-3)[GlcNAc(β1-4)]GalNAc(α1-
Fuc(α1-3)[GlcNAc(β1-4)]GalNAc(α1-
Glc(α1-3)[GlcNAc(β1-4)]GalNAc(α1-
Neu5Ac(β2-3)[GlcNAc(β1-4)]GalNAc(α1-
Neu5Ac(α2-3)[GlcNAc(β1-4)]GalNAc(α1-
Kdn(β2-3)[GlcNAc(β1-4)]GalNAc(α1-
Glc(β1-3)[GlcNAc(β1-4)]GalNAc(α1-
Man(α1-3)[GlcNAc(β1-4)]GalNAc(α1-
GlcA(β1-3)[GlcNAc(β1-4)]GalNAc(α1-
Neu5Gc(α2-3)[GlcNAc(β1-4)]GalNAc(α1-
GlcA(α1-3)[GlcNAc(β1-4)]GalNAc(α1-
GalNAc(β1-3)[GlcNAc(β1-4)]GalNAc(α1-
Kdn(α2-3)[GlcNAc(β1-4)]GalNAc(α1-
Gal(β1-3)[GlcNAc(β1-4)]GalNAc(α1-
Fuc(β1-3)[GlcNAc(β1-4)]GalNAc(α1-
GalNAc(α1-3)GlcNAc(β1-4)GalNAc(α1-
GlcNAc(β1-3)GlcNAc(β1-4)GalNAc(α1-
GlcNAc(α1-3)GlcNAc(β1-4)GalNAc(α1-
Neu5Gc(β2-3)GlcNAc(β1-4)GalNAc(α1-
Man(β1-3)GlcNAc(β1-4)GalNAc(α1-
Gal(α1-3)GlcNAc(β1-4)GalNAc(α1-
Fuc(α1-3)GlcNAc(β1-4)GalNAc(α1-
Glc(α1-3)GlcNAc(β1-4)GalNAc(α1-
Neu5Ac(β2-3)GlcNAc(β1-4)GalNAc(α1-
Neu5Ac(α2-3)GlcNAc(β1-4)GalNAc(α1-
Kdn(β2-3)GlcNAc(β1-4)GalNAc(α1-
Glc(β1-3)GlcNAc(β1-4)GalNAc(α1-
Man(α1-3)GlcNAc(β1-4)GalNAc(α1-
GlcA(β1-3)GlcNAc(β1-4)GalNAc(α1-
Neu5Gc(α2-3)GlcNAc(β1-4)GalNAc(α1-
GlcA(α1-3)GlcNAc(β1-4)GalNAc(α1-
GalNAc(β1-3)GlcNAc(β1-4)GalNAc(α1-
Kdn(α2-3)GlcNAc(β1-4)GalNAc(α1-
Gal(β1-3)GlcNAc(β1-4)GalNAc(α1-
Fuc(β1-3)GlcNAc(β1-4)GalNAc(α1-
GalNAc(α1-4)GlcNAc(β1-4)GalNAc(α1-
GlcNAc(β1-4)GlcNAc(β1-4)GalNAc(α1-
GlcNAc(α1-4)GlcNAc(β1-4)GalNAc(α1-
Neu5Gc(β2-4)GlcNAc(β1-4)GalNAc(α1-
Man(β1-4)GlcNAc(β1-4)GalNAc(α1-
Gal(α1-4)GlcNAc(β1-4)GalNAc(α1-
Fuc(α1-4)GlcNAc(β1-4)GalNAc(α1-
Glc(α1-4)GlcNAc(β1-4)GalNAc(α1-
Neu5Ac(β2-4)GlcNAc(β1-4)GalNAc(α1-
Neu5Ac(α2-4)GlcNAc(β1-4)GalNAc(α1-
Kdn(β2-4)GlcNAc(β1-4)GalNAc(α1-
Glc(β1-4)GlcNAc(β1-4)GalNAc(α1-
Man(α1-4)GlcNAc(β1-4)GalNAc(α1-
GlcA(β1-4)GlcNAc(β1-4)GalNAc(α1-
Neu5Gc(α2-4)GlcNAc(β1-4)GalNAc(α1-
GlcA(α1-4)GlcNAc(β1-4)GalNAc(α1-
GalNAc(β1-4)GlcNAc(β1-4)GalNAc(α1-
Kdn(α2-4)GlcNAc(β1-4)GalNAc(α1-
Gal(β1-4)GlcNAc(β1-4)GalNAc(α1-
Fuc(β1-4)GlcNAc(β1-4)GalNAc(α1-
GalNAc(α1-6)GlcNAc(β1-4)GalNAc(α1-
GlcNAc(β1-6)GlcNAc(β1-4)GalNAc(α1-
GlcNAc(α1-6)GlcNAc(β1-4)GalNAc(α1-
Neu5Gc(β2-6)GlcNAc(β1-4)GalNAc(α1-
Man(β1-6)GlcNAc(β1-4)GalNAc(α1-
Gal(α1-6)GlcNAc(β1-4)GalNAc(α1-
Fuc(α1-6)GlcNAc(β1-4)GalNAc(α1-
Glc(α1-6)GlcNAc(β1-4)GalNAc(α1-
Neu5Ac(β2-6)GlcNAc(β1-4)GalNAc(α1-
Neu5Ac(α2-6)GlcNAc(β1-4)GalNAc(α1-
Kdn(β2-6)GlcNAc(β1-4)GalNAc(α1-
Glc(β1-6)GlcNAc(β1-4)GalNAc(α1-
Man(α1-6)GlcNAc(β1-4)GalNAc(α1-
GlcA(β1-6)GlcNAc(β1-4)GalNAc(α1-
Neu5Gc(α2-6)GlcNAc(β1-4)GalNAc(α1-
GlcA(α1-6)GlcNAc(β1-4)GalNAc(α1-
GalNAc(β1-6)GlcNAc(β1-4)GalNAc(α1-
Kdn(α2-6)GlcNAc(β1-4)GalNAc(α1-
Gal(β1-6)GlcNAc(β1-4)GalNAc(α1-
Fuc(β1-6)GlcNAc(β1-4)GalNAc(α1-
GalNAc(α1-3)[GlcNAc(α1-4)]GalNAc(α1-
GlcNAc(β1-3)[GlcNAc(α1-4)]GalNAc(α1-
GlcNAc(α1-3)[GlcNAc(α1-4)]GalNAc(α1-
Neu5Gc(β2-3)[GlcNAc(α1-4)]GalNAc(α1-
Man(β1-3)[GlcNAc(α1-4)]GalNAc(α1-
Gal(α1-3)[GlcNAc(α1-4)]GalNAc(α1-
Fuc(α1-3)[GlcNAc(α1-4)]GalNAc(α1-
Glc(α1-3)[GlcNAc(α1-4)]GalNAc(α1-
Neu5Ac(β2-3)[GlcNAc(α1-4)]GalNAc(α1-
Neu5Ac(α2-3)[GlcNAc(α1-4)]GalNAc(α1-
Kdn(β2-3)[GlcNAc(α1-4)]GalNAc(α1-
Glc(β1-3)[GlcNAc(α1-4)]GalNAc(α1-
Man(α1-3)[GlcNAc(α1-4)]GalNAc(α1-
GlcA(β1-3)[GlcNAc(α1-4)]GalNAc(α1-
Neu5Gc(α2-3)[GlcNAc(α1-4)]GalNAc(α1-
GlcA(α1-3)[GlcNAc(α1-4)]GalNAc(α1-
GalNAc(β1-3)[GlcNAc(α1-4)]GalNAc(α1-
Kdn(α2-3)[GlcNAc(α1-4)]GalNAc(α1-
Gal(β1-3)[GlcNAc(α1-4)]GalNAc(α1-
Fuc(β1-3)[GlcNAc(α1-4)]GalNAc(α1-
GalNAc(α1-3)GlcNAc(α1-4)GalNAc(α1-
GlcNAc(β1-3)GlcNAc(α1-4)GalNAc(α1-
GlcNAc(α1-3)GlcNAc(α1-4)GalNAc(α1-
Neu5Gc(β2-3)GlcNAc(α1-4)GalNAc(α1-
Man(β1-3)GlcNAc(α1-4)GalNAc(α1-
Gal(α1-3)GlcNAc(α1-4)GalNAc(α1-
Fuc(α1-3)GlcNAc(α1-4)GalNAc(α1-
Glc(α1-3)GlcNAc(α1-4)GalNAc(α1-
Neu5Ac(β2-3)GlcNAc(α1-4)GalNAc(α1-
Neu5Ac(α2-3)GlcNAc(α1-4)GalNAc(α1-
Kdn(β2-3)GlcNAc(α1-4)GalNAc(α1-
Glc(β1-3)GlcNAc(α1-4)GalNAc(α1-
Man(α1-3)GlcNAc(α1-4)GalNAc(α1-
GlcA(β1-3)GlcNAc(α1-4)GalNAc(α1-
Neu5Gc(α2-3)GlcNAc(α1-4)GalNAc(α1-
GlcA(α1-3)GlcNAc(α1-4)GalNAc(α1-
GalNAc(β1-3)GlcNAc(α1-4)GalNAc(α1-
Kdn(α2-3)GlcNAc(α1-4)GalNAc(α1-
Gal(β1-3)GlcNAc(α1-4)GalNAc(α1-
Fuc(β1-3)GlcNAc(α1-4)GalNAc(α1-
GalNAc(α1-4)GlcNAc(α1-4)GalNAc(α1-
GlcNAc(β1-4)GlcNAc(α1-4)GalNAc(α1-
GlcNAc(α1-4)GlcNAc(α1-4)GalNAc(α1-
Neu5Gc(β2-4)GlcNAc(α1-4)GalNAc(α1-
Man(β1-4)GlcNAc(α1-4)GalNAc(α1-
Gal(α1-4)GlcNAc(α1-4)GalNAc(α1-
Fuc(α1-4)GlcNAc(α1-4)GalNAc(α1-
Glc(α1-4)GlcNAc(α1-4)GalNAc(α1-
Neu5Ac(β2-4)GlcNAc(α1-4)GalNAc(α1-
Neu5Ac(α2-4)GlcNAc(α1-4)GalNAc(α1-
Kdn(β2-4)GlcNAc(α1-4)GalNAc(α1-
Glc(β1-4)GlcNAc(α1-4)GalNAc(α1-
Man(α1-4)GlcNAc(α1-4)GalNAc(α1-
GlcA(β1-4)GlcNAc(α1-4)GalNAc(α1-
Neu5Gc(α2-4)GlcNAc(α1-4)GalNAc(α1-
GlcA(α1-4)GlcNAc(α1-4)GalNAc(α1-
GalNAc(β1-4)GlcNAc(α1-4)GalNAc(α1-
Kdn(α2-4)GlcNAc(α1-4)GalNAc(α1-
Gal(β1-4)GlcNAc(α1-4)GalNAc(α1-
Fuc(β1-4)GlcNAc(α1-4)GalNAc(α1-
GalNAc(α1-6)GlcNAc(α1-4)GalNAc(α1-
GlcNAc(β1-6)GlcNAc(α1-4)GalNAc(α1-
GlcNAc(α1-6)GlcNAc(α1-4)GalNAc(α1-
Neu5Gc(β2-6)GlcNAc(α1-4)GalNAc(α1-
Man(β1-6)GlcNAc(α1-4)GalNAc(α1-
Gal(α1-6)GlcNAc(α1-4)GalNAc(α1-
Fuc(α1-6)GlcNAc(α1-4)GalNAc(α1-
Glc(α1-6)GlcNAc(α1-4)GalNAc(α1-
Neu5Ac(β2-6)GlcNAc(α1-4)GalNAc(α1-
Neu5Ac(α2-6)GlcNAc(α1-4)GalNAc(α1-
Kdn(β2-6)GlcNAc(α1-4)GalNAc(α1-
Glc(β1-6)GlcNAc(α1-4)GalNAc(α1-
Man(α1-6)GlcNAc(α1-4)GalNAc(α1-
GlcA(β1-6)GlcNAc(α1-4)GalNAc(α1-
Neu5Gc(α2-6)GlcNAc(α1-4)GalNAc(α1-
GlcA(α1-6)GlcNAc(α1-4)GalNAc(α1-
GalNAc(β1-6)GlcNAc(α1-4)GalNAc(α1-
Kdn(α2-6)GlcNAc(α1-4)GalNAc(α1-
Gal(β1-6)GlcNAc(α1-4)GalNAc(α1-
Fuc(β1-6)GlcNAc(α1-4)GalNAc(α1-
GalNAc(α1-3)[Neu5Gc(β2-4)]GalNAc(α1-
GlcNAc(β1-3)[Neu5Gc(β2-4)]GalNAc(α1-
GlcNAc(α1-3)[Neu5Gc(β2-4)]GalNAc(α1-
Neu5Gc(β2-3)[Neu5Gc(β2-4)]GalNAc(α1-
Man(β1-3)[Neu5Gc(β2-4)]GalNAc(α1-
Gal(α1-3)[Neu5Gc(β2-4)]GalNAc(α1-
Fuc(α1-3)[Neu5Gc(β2-4)]GalNAc(α1-
Glc(α1-3)[Neu5Gc(β2-4)]GalNAc(α1-
Neu5Ac(β2-3)[Neu5Gc(β2-4)]GalNAc(α1-
Neu5Ac(α2-3)[Neu5Gc(β2-4)]GalNAc(α1-
Kdn(β2-3)[Neu5Gc(β2-4)]GalNAc(α1-
Glc(β1-3)[Neu5Gc(β2-4)]GalNAc(α1-
Man(α1-3)[Neu5Gc(β2-4)]GalNAc(α1-
GlcA(β1-3)[Neu5Gc(β2-4)]GalNAc(α1-
Neu5Gc(α2-3)[Neu5Gc(β2-4)]GalNAc(α1-
GlcA(α1-3)[Neu5Gc(β2-4)]GalNAc(α1-
GalNAc(β1-3)[Neu5Gc(β2-4)]GalNAc(α1-
Kdn(α2-3)[Neu5Gc(β2-4)]GalNAc(α1-
Gal(β1-3)[Neu5Gc(β2-4)]GalNAc(α1-
Fuc(β1-3)[Neu5Gc(β2-4)]GalNAc(α1-
GalNAc(α1-3)[Man(β1-4)]GalNAc(α1-
GlcNAc(β1-3)[Man(β1-4)]GalNAc(α1-
GlcNAc(α1-3)[Man(β1-4)]GalNAc(α1-
Neu5Gc(β2-3)[Man(β1-4)]GalNAc(α1-
Man(β1-3)[Man(β1-4)]GalNAc(α1-
Gal(α1-3)[Man(β1-4)]GalNAc(α1-
Fuc(α1-3)[Man(β1-4)]GalNAc(α1-
Glc(α1-3)[Man(β1-4)]GalNAc(α1-
Neu5Ac(β2-3)[Man(β1-4)]GalNAc(α1-
Neu5Ac(α2-3)[Man(β1-4)]GalNAc(α1-
Kdn(β2-3)[Man(β1-4)]GalNAc(α1-
Glc(β1-3)[Man(β1-4)]GalNAc(α1-
Man(α1-3)[Man(β1-4)]GalNAc(α1-
GlcA(β1-3)[Man(β1-4)]GalNAc(α1-
Neu5Gc(α2-3)[Man(β1-4)]GalNAc(α1-
GlcA(α1-3)[Man(β1-4)]GalNAc(α1-
GalNAc(β1-3)[Man(β1-4)]GalNAc(α1-
Kdn(α2-3)[Man(β1-4)]GalNAc(α1-
Gal(β1-3)[Man(β1-4)]GalNAc(α1-
Fuc(β1-3)[Man(β1-4)]GalNAc(α1-
GalNAc(α1-2)Man(β1-4)GalNAc(α1-
GlcNAc(β1-2)Man(β1-4)GalNAc(α1-
GlcNAc(α1-2)Man(β1-4)GalNAc(α1-
Neu5Gc(β2-2)Man(β1-4)GalNAc(α1-
Man(β1-2)Man(β1-4)GalNAc(α1-
Gal(α1-2)Man(β1-4)GalNAc(α1-
Fuc(α1-2)Man(β1-4)GalNAc(α1-
Glc(α1-2)Man(β1-4)GalNAc(α1-
Neu5Ac(β2-2)Man(β1-4)GalNAc(α1-
Neu5Ac(α2-2)Man(β1-4)GalNAc(α1-
Kdn(β2-2)Man(β1-4)GalNAc(α1-
Glc(β1-2)Man(β1-4)GalNAc(α1-
Man(α1-2)Man(β1-4)GalNAc(α1-
GlcA(β1-2)Man(β1-4)GalNAc(α1-
Neu5Gc(α2-2)Man(β1-4)GalNAc(α1-
GlcA(α1-2)Man(β1-4)GalNAc(α1-
GalNAc(β1-2)Man(β1-4)GalNAc(α1-
Kdn(α2-2)Man(β1-4)GalNAc(α1-
Gal(β1-2)Man(β1-4)GalNAc(α1-
Fuc(β1-2)Man(β1-4)GalNAc(α1-
GalNAc(α1-3)Man(β1-4)GalNAc(α1-
GlcNAc(β1-3)Man(β1-4)GalNAc(α1-
GlcNAc(α1-3)Man(β1-4)GalNAc(α1-
Neu5Gc(β2-3)Man(β1-4)GalNAc(α1-
Man(β1-3)Man(β1-4)GalNAc(α1-
Gal(α1-3)Man(β1-4)GalNAc(α1-
Fuc(α1-3)Man(β1-4)GalNAc(α1-
Glc(α1-3)Man(β1-4)GalNAc(α1-
Neu5Ac(β2-3)Man(β1-4)GalNAc(α1-
Neu5Ac(α2-3)Man(β1-4)GalNAc(α1-
Kdn(β2-3)Man(β1-4)GalNAc(α1-
Glc(β1-3)Man(β1-4)GalNAc(α1-
Man(α1-3)Man(β1-4)GalNAc(α1-
GlcA(β1-3)Man(β1-4)GalNAc(α1-
Neu5Gc(α2-3)Man(β1-4)GalNAc(α1-
GlcA(α1-3)Man(β1-4)GalNAc(α1-
GalNAc(β1-3)Man(β1-4)GalNAc(α1-
Kdn(α2-3)Man(β1-4)GalNAc(α1-
Gal(β1-3)Man(β1-4)GalNAc(α1-
Fuc(β1-3)Man(β1-4)GalNAc(α1-
GalNAc(α1-4)Man(β1-4)GalNAc(α1-
GlcNAc(β1-4)Man(β1-4)GalNAc(α1-
GlcNAc(α1-4)Man(β1-4)GalNAc(α1-
Neu5Gc(β2-4)Man(β1-4)GalNAc(α1-
Man(β1-4)Man(β1-4)GalNAc(α1-
Gal(α1-4)Man(β1-4)GalNAc(α1-
Fuc(α1-4)Man(β1-4)GalNAc(α1-
Glc(α1-4)Man(β1-4)GalNAc(α1-
Neu5Ac(β2-4)Man(β1-4)GalNAc(α1-
Neu5Ac(α2-4)Man(β1-4)GalNAc(α1-
Kdn(β2-4)Man(β1-4)GalNAc(α1-
Glc(β1-4)Man(β1-4)GalNAc(α1-
Man(α1-4)Man(β1-4)GalNAc(α1-
GlcA(β1-4)Man(β1-4)GalNAc(α1-
Neu5Gc(α2-4)Man(β1-4)GalNAc(α1-
GlcA(α1-4)Man(β1-4)GalNAc(α1-
GalNAc(β1-4)Man(β1-4)GalNAc(α1-
Kdn(α2-4)Man(β1-4)GalNAc(α1-
Gal(β1-4)Man(β1-4)GalNAc(α1-
Fuc(β1-4)Man(β1-4)GalNAc(α1-
GalNAc(α1-6)Man(β1-4)GalNAc(α1-
GlcNAc(β1-6)Man(β1-4)GalNAc(α1-
GlcNAc(α1-6)Man(β1-4)GalNAc(α1-
Neu5Gc(β2-6)Man(β1-4)GalNAc(α1-
Man(β1-6)Man(β1-4)GalNAc(α1-
Gal(α1-6)Man(β1-4)GalNAc(α1-
Fuc(α1-6)Man(β1-4)GalNAc(α1-
Glc(α1-6)Man(β1-4)GalNAc(α1-
Neu5Ac(β2-6)Man(β1-4)GalNAc(α1-
Neu5Ac(α2-6)Man(β1-4)GalNAc(α1-
Kdn(β2-6)Man(β1-4)GalNAc(α1-
Glc(β1-6)Man(β1-4)GalNAc(α1-
Man(α1-6)Man(β1-4)GalNAc(α1-
GlcA(β1-6)Man(β1-4)GalNAc(α1-
Neu5Gc(α2-6)Man(β1-4)GalNAc(α1-
GlcA(α1-6)Man(β1-4)GalNAc(α1-
GalNAc(β1-6)Man(β1-4)GalNAc(α1-
Kdn(α2-6)Man(β1-4)GalNAc(α1-
Gal(β1-6)Man(β1-4)GalNAc(α1-
Fuc(β1-6)Man(β1-4)GalNAc(α1-
GalNAc(α1-3)[Gal(α1-4)]GalNAc(α1-
GlcNAc(β1-3)[Gal(α1-4)]GalNAc(α1-
GlcNAc(α1-3)[Gal(α1-4)]GalNAc(α1-
Neu5Gc(β2-3)[Gal(α1-4)]GalNAc(α1-
Man(β1-3)[Gal(α1-4)]GalNAc(α1-
Gal(α1-3)[Gal(α1-4)]GalNAc(α1-
Fuc(α1-3)[Gal(α1-4)]GalNAc(α1-
Glc(α1-3)[Gal(α1-4)]GalNAc(α1-
Neu5Ac(β2-3)[Gal(α1-4)]GalNAc(α1-
Neu5Ac(α2-3)[Gal(α1-4)]GalNAc(α1-
Kdn(β2-3)[Gal(α1-4)]GalNAc(α1-
Glc(β1-3)[Gal(α1-4)]GalNAc(α1-
Man(α1-3)[Gal(α1-4)]GalNAc(α1-
GlcA(β1-3)[Gal(α1-4)]GalNAc(α1-
Neu5Gc(α2-3)[Gal(α1-4)]GalNAc(α1-
GlcA(α1-3)[Gal(α1-4)]GalNAc(α1-
GalNAc(β1-3)[Gal(α1-4)]GalNAc(α1-
Kdn(α2-3)[Gal(α1-4)]GalNAc(α1-
Gal(β1-3)[Gal(α1-4)]GalNAc(α1-
Fuc(β1-3)[Gal(α1-4)]GalNAc(α1-
GalNAc(α1-2)Gal(α1-4)GalNAc(α1-
GlcNAc(β1-2)Gal(α1-4)GalNAc(α1-
GlcNAc(α1-2)Gal(α1-4)GalNAc(α1-
Neu5Gc(β2-2)Gal(α1-4)GalNAc(α1-
Man(β1-2)Gal(α1-4)GalNAc(α1-
Gal(α1-2)Gal(α1-4)GalNAc(α1-
Fuc(α1-2)Gal(α1-4)GalNAc(α1-
Glc(α1-2)Gal(α1-4)GalNAc(α1-
Neu5Ac(β2-2)Gal(α1-4)GalNAc(α1-
Neu5Ac(α2-2)Gal(α1-4)GalNAc(α1-
Kdn(β2-2)Gal(α1-4)GalNAc(α1-
Glc(β1-2)Gal(α1-4)GalNAc(α1-
Man(α1-2)Gal(α1-4)GalNAc(α1-
GlcA(β1-2)Gal(α1-4)GalNAc(α1-
Neu5Gc(α2-2)Gal(α1-4)GalNAc(α1-
GlcA(α1-2)Gal(α1-4)GalNAc(α1-
GalNAc(β1-2)Gal(α1-4)GalNAc(α1-
Kdn(α2-2)Gal(α1-4)GalNAc(α1-
Gal(β1-2)Gal(α1-4)GalNAc(α1-
Fuc(β1-2)Gal(α1-4)GalNAc(α1-
GalNAc(α1-3)Gal(α1-4)GalNAc(α1-
GlcNAc(β1-3)Gal(α1-4)GalNAc(α1-
GlcNAc(α1-3)Gal(α1-4)GalNAc(α1-
Neu5Gc(β2-3)Gal(α1-4)GalNAc(α1-
Man(β1-3)Gal(α1-4)GalNAc(α1-
Gal(α1-3)Gal(α1-4)GalNAc(α1-
Fuc(α1-3)Gal(α1-4)GalNAc(α1-
Glc(α1-3)Gal(α1-4)GalNAc(α1-
Neu5Ac(β2-3)Gal(α1-4)GalNAc(α1-
Neu5Ac(α2-3)Gal(α1-4)GalNAc(α1-
Kdn(β2-3)Gal(α1-4)GalNAc(α1-
Glc(β1-3)Gal(α1-4)GalNAc(α1-
Man(α1-3)Gal(α1-4)GalNAc(α1-
GlcA(β1-3)Gal(α1-4)GalNAc(α1-
Neu5Gc(α2-3)Gal(α1-4)GalNAc(α1-
GlcA(α1-3)Gal(α1-4)GalNAc(α1-
GalNAc(β1-3)Gal(α1-4)GalNAc(α1-
Kdn(α2-3)Gal(α1-4)GalNAc(α1-
Gal(β1-3)Gal(α1-4)GalNAc(α1-
Fuc(β1-3)Gal(α1-4)GalNAc(α1-
GalNAc(α1-4)Gal(α1-4)GalNAc(α1-
GlcNAc(β1-4)Gal(α1-4)GalNAc(α1-
GlcNAc(α1-4)Gal(α1-4)GalNAc(α1-
Neu5Gc(β2-4)Gal(α1-4)GalNAc(α1-
Man(β1-4)Gal(α1-4)GalNAc(α1-
Gal(α1-4)Gal(α1-4)GalNAc(α1-
Fuc(α1-4)Gal(α1-4)GalNAc(α1-
Glc(α1-4)Gal(α1-4)GalNAc(α1-
Neu5Ac(β2-4)Gal(α1-4)GalNAc(α1-
Neu5Ac(α2-4)Gal(α1-4)GalNAc(α1-
Kdn(β2-4)Gal(α1-4)GalNAc(α1-
Glc(β1-4)Gal(α1-4)GalNAc(α1-
Man(α1-4)Gal(α1-4)GalNAc(α1-
GlcA(β1-4)Gal(α1-4)GalNAc(α1-
Neu5Gc(α2-4)Gal(α1-4)GalNAc(α1-
GlcA(α1-4)Gal(α1-4)GalNAc(α1-
GalNAc(β1-4)Gal(α1-4)GalNAc(α1-
Kdn(α2-4)Gal(α1-4)GalNAc(α1-
Gal(β1-4)Gal(α1-4)GalNAc(α1-
Fuc(β1-4)Gal(α1-4)GalNAc(α1-
GalNAc(α1-6)Gal(α1-4)GalNAc(α1-
GlcNAc(β1-6)Gal(α1-4)GalNAc(α1-
GlcNAc(α1-6)Gal(α1-4)GalNAc(α1-
Neu5Gc(β2-6)Gal(α1-4)GalNAc(α1-
Man(β1-6)Gal(α1-4)GalNAc(α1-
Gal(α1-6)Gal(α1-4)GalNAc(α1-
Fuc(α1-6)Gal(α1-4)GalNAc(α1-
Glc(α1-6)Gal(α1-4)GalNAc(α1-
Neu5Ac(β2-6)Gal(α1-4)GalNAc(α1-
Neu5Ac(α2-6)Gal(α1-4)GalNAc(α1-
Kdn(β2-6)Gal(α1-4)GalNAc(α1-
Glc(β1-6)Gal(α1-4)GalNAc(α1-
Man(α1-6)Gal(α1-4)GalNAc(α1-
GlcA(β1-6)Gal(α1-4)GalNAc(α1-
Neu5Gc(α2-6)Gal(α1-4)GalNAc(α1-
GlcA(α1-6)Gal(α1-4)GalNAc(α1-
GalNAc(β1-6)Gal(α1-4)GalNAc(α1-
Kdn(α2-6)Gal(α1-4)GalNAc(α1-
Gal(β1-6)Gal(α1-4)GalNAc(α1-
Fuc(β1-6)Gal(α1-4)GalNAc(α1-
GalNAc(α1-3)[Fuc(α1-4)]GalNAc(α1-
GlcNAc(β1-3)[Fuc(α1-4)]GalNAc(α1-
GlcNAc(α1-3)[Fuc(α1-4)]GalNAc(α1-
Neu5Gc(β2-3)[Fuc(α1-4)]GalNAc(α1-
Man(β1-3)[Fuc(α1-4)]GalNAc(α1-
Gal(α1-3)[Fuc(α1-4)]GalNAc(α1-
Fuc(α1-3)[Fuc(α1-4)]GalNAc(α1-
Glc(α1-3)[Fuc(α1-4)]GalNAc(α1-
Neu5Ac(β2-3)[Fuc(α1-4)]GalNAc(α1-
Neu5Ac(α2-3)[Fuc(α1-4)]GalNAc(α1-
Kdn(β2-3)[Fuc(α1-4)]GalNAc(α1-
Glc(β1-3)[Fuc(α1-4)]GalNAc(α1-
Man(α1-3)[Fuc(α1-4)]GalNAc(α1-
GlcA(β1-3)[Fuc(α1-4)]GalNAc(α1-
Neu5Gc(α2-3)[Fuc(α1-4)]GalNAc(α1-
GlcA(α1-3)[Fuc(α1-4)]GalNAc(α1-
GalNAc(β1-3)[Fuc(α1-4)]GalNAc(α1-
Kdn(α2-3)[Fuc(α1-4)]GalNAc(α1-
Gal(β1-3)[Fuc(α1-4)]GalNAc(α1-
Fuc(β1-3)[Fuc(α1-4)]GalNAc(α1-
GalNAc(α1-3)[Glc(α1-4)]GalNAc(α1-
GlcNAc(β1-3)[Glc(α1-4)]GalNAc(α1-
GlcNAc(α1-3)[Glc(α1-4)]GalNAc(α1-
Neu5Gc(β2-3)[Glc(α1-4)]GalNAc(α1-
Man(β1-3)[Glc(α1-4)]GalNAc(α1-
Gal(α1-3)[Glc(α1-4)]GalNAc(α1-
Fuc(α1-3)[Glc(α1-4)]GalNAc(α1-
Glc(α1-3)[Glc(α1-4)]GalNAc(α1-
Neu5Ac(β2-3)[Glc(α1-4)]GalNAc(α1-
Neu5Ac(α2-3)[Glc(α1-4)]GalNAc(α1-
Kdn(β2-3)[Glc(α1-4)]GalNAc(α1-
Glc(β1-3)[Glc(α1-4)]GalNAc(α1-
Man(α1-3)[Glc(α1-4)]GalNAc(α1-
GlcA(β1-3)[Glc(α1-4)]GalNAc(α1-
Neu5Gc(α2-3)[Glc(α1-4)]GalNAc(α1-
GlcA(α1-3)[Glc(α1-4)]GalNAc(α1-
GalNAc(β1-3)[Glc(α1-4)]GalNAc(α1-
Kdn(α2-3)[Glc(α1-4)]GalNAc(α1-
Gal(β1-3)[Glc(α1-4)]GalNAc(α1-
Fuc(β1-3)[Glc(α1-4)]GalNAc(α1-
GalNAc(α1-2)Glc(α1-4)GalNAc(α1-
GlcNAc(β1-2)Glc(α1-4)GalNAc(α1-
GlcNAc(α1-2)Glc(α1-4)GalNAc(α1-
Neu5Gc(β2-2)Glc(α1-4)GalNAc(α1-
Man(β1-2)Glc(α1-4)GalNAc(α1-
Gal(α1-2)Glc(α1-4)GalNAc(α1-
Fuc(α1-2)Glc(α1-4)GalNAc(α1-
Glc(α1-2)Glc(α1-4)GalNAc(α1-
Neu5Ac(β2-2)Glc(α1-4)GalNAc(α1-
Neu5Ac(α2-2)Glc(α1-4)GalNAc(α1-
Kdn(β2-2)Glc(α1-4)GalNAc(α1-
Glc(β1-2)Glc(α1-4)GalNAc(α1-
Man(α1-2)Glc(α1-4)GalNAc(α1-
GlcA(β1-2)Glc(α1-4)GalNAc(α1-
Neu5Gc(α2-2)Glc(α1-4)GalNAc(α1-
GlcA(α1-2)Glc(α1-4)GalNAc(α1-
GalNAc(β1-2)Glc(α1-4)GalNAc(α1-
Kdn(α2-2)Glc(α1-4)GalNAc(α1-
Gal(β1-2)Glc(α1-4)GalNAc(α1-
Fuc(β1-2)Glc(α1-4)GalNAc(α1-
GalNAc(α1-3)Glc(α1-4)GalNAc(α1-
GlcNAc(β1-3)Glc(α1-4)GalNAc(α1-
GlcNAc(α1-3)Glc(α1-4)GalNAc(α1-
Neu5Gc(β2-3)Glc(α1-4)GalNAc(α1-
Man(β1-3)Glc(α1-4)GalNAc(α1-
Gal(α1-3)Glc(α1-4)GalNAc(α1-
Fuc(α1-3)Glc(α1-4)GalNAc(α1-
Glc(α1-3)Glc(α1-4)GalNAc(α1-
Neu5Ac(β2-3)Glc(α1-4)GalNAc(α1-
Neu5Ac(α2-3)Glc(α1-4)GalNAc(α1-
Kdn(β2-3)Glc(α1-4)GalNAc(α1-
Glc(β1-3)Glc(α1-4)GalNAc(α1-
Man(α1-3)Glc(α1-4)GalNAc(α1-
GlcA(β1-3)Glc(α1-4)GalNAc(α1-
Neu5Gc(α2-3)Glc(α1-4)GalNAc(α1-
GlcA(α1-3)Glc(α1-4)GalNAc(α1-
GalNAc(β1-3)Glc(α1-4)GalNAc(α1-
Kdn(α2-3)Glc(α1-4)GalNAc(α1-
Gal(β1-3)Glc(α1-4)GalNAc(α1-
Fuc(β1-3)Glc(α1-4)GalNAc(α1-
GalNAc(α1-4)Glc(α1-4)GalNAc(α1-
GlcNAc(β1-4)Glc(α1-4)GalNAc(α1-
GlcNAc(α1-4)Glc(α1-4)GalNAc(α1-
Neu5Gc(β2-4)Glc(α1-4)GalNAc(α1-
Man(β1-4)Glc(α1-4)GalNAc(α1-
Gal(α1-4)Glc(α1-4)GalNAc(α1-
Fuc(α1-4)Glc(α1-4)GalNAc(α1-
Glc(α1-4)Glc(α1-4)GalNAc(α1-
Neu5Ac(β2-4)Glc(α1-4)GalNAc(α1-
Neu5Ac(α2-4)Glc(α1-4)GalNAc(α1-
Kdn(β2-4)Glc(α1-4)GalNAc(α1-
Glc(β1-4)Glc(α1-4)GalNAc(α1-
Man(α1-4)Glc(α1-4)GalNAc(α1-
GlcA(β1-4)Glc(α1-4)GalNAc(α1-
Neu5Gc(α2-4)Glc(α1-4)GalNAc(α1-
GlcA(α1-4)Glc(α1-4)GalNAc(α1-
GalNAc(β1-4)Glc(α1-4)GalNAc(α1-
Kdn(α2-4)Glc(α1-4)GalNAc(α1-
Gal(β1-4)Glc(α1-4)GalNAc(α1-
Fuc(β1-4)Glc(α1-4)GalNAc(α1-
GalNAc(α1-6)Glc(α1-4)GalNAc(α1-
GlcNAc(β1-6)Glc(α1-4)GalNAc(α1-
GlcNAc(α1-6)Glc(α1-4)GalNAc(α1-
Neu5Gc(β2-6)Glc(α1-4)GalNAc(α1-
Man(β1-6)Glc(α1-4)GalNAc(α1-
Gal(α1-6)Glc(α1-4)GalNAc(α1-
Fuc(α1-6)Glc(α1-4)GalNAc(α1-
Glc(α1-6)Glc(α1-4)GalNAc(α1-
Neu5Ac(β2-6)Glc(α1-4)GalNAc(α1-
Neu5Ac(α2-6)Glc(α1-4)GalNAc(α1-
Kdn(β2-6)Glc(α1-4)GalNAc(α1-
Glc(β1-6)Glc(α1-4)GalNAc(α1-
Man(α1-6)Glc(α1-4)GalNAc(α1-
GlcA(β1-6)Glc(α1-4)GalNAc(α1-
Neu5Gc(α2-6)Glc(α1-4)GalNAc(α1-
GlcA(α1-6)Glc(α1-4)GalNAc(α1-
GalNAc(β1-6)Glc(α1-4)GalNAc(α1-
Kdn(α2-6)Glc(α1-4)GalNAc(α1-
Gal(β1-6)Glc(α1-4)GalNAc(α1-
Fuc(β1-6)Glc(α1-4)GalNAc(α1-
GalNAc(α1-3)[Neu5Ac(β2-4)]GalNAc(α1-
GlcNAc(β1-3)[Neu5Ac(β2-4)]GalNAc(α1-
GlcNAc(α1-3)[Neu5Ac(β2-4)]GalNAc(α1-
Neu5Gc(β2-3)[Neu5Ac(β2-4)]GalNAc(α1-
Man(β1-3)[Neu5Ac(β2-4)]GalNAc(α1-
Gal(α1-3)[Neu5Ac(β2-4)]GalNAc(α1-
Fuc(α1-3)[Neu5Ac(β2-4)]GalNAc(α1-
Glc(α1-3)[Neu5Ac(β2-4)]GalNAc(α1-
Neu5Ac(β2-3)[Neu5Ac(β2-4)]GalNAc(α1-
Neu5Ac(α2-3)[Neu5Ac(β2-4)]GalNAc(α1-
Kdn(β2-3)[Neu5Ac(β2-4)]GalNAc(α1-
Glc(β1-3)[Neu5Ac(β2-4)]GalNAc(α1-
Man(α1-3)[Neu5Ac(β2-4)]GalNAc(α1-
GlcA(β1-3)[Neu5Ac(β2-4)]GalNAc(α1-
Neu5Gc(α2-3)[Neu5Ac(β2-4)]GalNAc(α1-
GlcA(α1-3)[Neu5Ac(β2-4)]GalNAc(α1-
GalNAc(β1-3)[Neu5Ac(β2-4)]GalNAc(α1-
Kdn(α2-3)[Neu5Ac(β2-4)]GalNAc(α1-
Gal(β1-3)[Neu5Ac(β2-4)]GalNAc(α1-
Fuc(β1-3)[Neu5Ac(β2-4)]GalNAc(α1-
GalNAc(α1-3)[Neu5Ac(α2-4)]GalNAc(α1-
GlcNAc(β1-3)[Neu5Ac(α2-4)]GalNAc(α1-
GlcNAc(α1-3)[Neu5Ac(α2-4)]GalNAc(α1-
Neu5Gc(β2-3)[Neu5Ac(α2-4)]GalNAc(α1-
Man(β1-3)[Neu5Ac(α2-4)]GalNAc(α1-
Gal(α1-3)[Neu5Ac(α2-4)]GalNAc(α1-
Fuc(α1-3)[Neu5Ac(α2-4)]GalNAc(α1-
Glc(α1-3)[Neu5Ac(α2-4)]GalNAc(α1-
Neu5Ac(β2-3)[Neu5Ac(α2-4)]GalNAc(α1-
Neu5Ac(α2-3)[Neu5Ac(α2-4)]GalNAc(α1-
Kdn(β2-3)[Neu5Ac(α2-4)]GalNAc(α1-
Glc(β1-3)[Neu5Ac(α2-4)]GalNAc(α1-
Man(α1-3)[Neu5Ac(α2-4)]GalNAc(α1-
GlcA(β1-3)[Neu5Ac(α2-4)]GalNAc(α1-
Neu5Gc(α2-3)[Neu5Ac(α2-4)]GalNAc(α1-
GlcA(α1-3)[Neu5Ac(α2-4)]GalNAc(α1-
GalNAc(β1-3)[Neu5Ac(α2-4)]GalNAc(α1-
Kdn(α2-3)[Neu5Ac(α2-4)]GalNAc(α1-
Gal(β1-3)[Neu5Ac(α2-4)]GalNAc(α1-
Fuc(β1-3)[Neu5Ac(α2-4)]GalNAc(α1-
GalNAc(α1-3)[Kdn(β2-4)]GalNAc(α1-
GlcNAc(β1-3)[Kdn(β2-4)]GalNAc(α1-
GlcNAc(α1-3)[Kdn(β2-4)]GalNAc(α1-
Neu5Gc(β2-3)[Kdn(β2-4)]GalNAc(α1-
Man(β1-3)[Kdn(β2-4)]GalNAc(α1-
Gal(α1-3)[Kdn(β2-4)]GalNAc(α1-
Fuc(α1-3)[Kdn(β2-4)]GalNAc(α1-
Glc(α1-3)[Kdn(β2-4)]GalNAc(α1-
Neu5Ac(β2-3)[Kdn(β2-4)]GalNAc(α1-
Neu5Ac(α2-3)[Kdn(β2-4)]GalNAc(α1-
Kdn(β2-3)[Kdn(β2-4)]GalNAc(α1-
Glc(β1-3)[Kdn(β2-4)]GalNAc(α1-
Man(α1-3)[Kdn(β2-4)]GalNAc(α1-
GlcA(β1-3)[Kdn(β2-4)]GalNAc(α1-
Neu5Gc(α2-3)[Kdn(β2-4)]GalNAc(α1-
GlcA(α1-3)[Kdn(β2-4)]GalNAc(α1-
GalNAc(β1-3)[Kdn(β2-4)]GalNAc(α1-
Kdn(α2-3)[Kdn(β2-4)]GalNAc(α1-
Gal(β1-3)[Kdn(β2-4)]GalNAc(α1-
Fuc(β1-3)[Kdn(β2-4)]GalNAc(α1-
GalNAc(α1-3)[Glc(β1-4)]GalNAc(α1-
GlcNAc(β1-3)[Glc(β1-4)]GalNAc(α1-
GlcNAc(α1-3)[Glc(β1-4)]GalNAc(α1-
Neu5Gc(β2-3)[Glc(β1-4)]GalNAc(α1-
Man(β1-3)[Glc(β1-4)]GalNAc(α1-
Gal(α1-3)[Glc(β1-4)]GalNAc(α1-
Fuc(α1-3)[Glc(β1-4)]GalNAc(α1-
Glc(α1-3)[Glc(β1-4)]GalNAc(α1-
Neu5Ac(β2-3)[Glc(β1-4)]GalNAc(α1-
Neu5Ac(α2-3)[Glc(β1-4)]GalNAc(α1-
Kdn(β2-3)[Glc(β1-4)]GalNAc(α1-
Glc(β1-3)[Glc(β1-4)]GalNAc(α1-
Man(α1-3)[Glc(β1-4)]GalNAc(α1-
GlcA(β1-3)[Glc(β1-4)]GalNAc(α1-
Neu5Gc(α2-3)[Glc(β1-4)]GalNAc(α1-
GlcA(α1-3)[Glc(β1-4)]GalNAc(α1-
GalNAc(β1-3)[Glc(β1-4)]GalNAc(α1-
Kdn(α2-3)[Glc(β1-4)]GalNAc(α1-
Gal(β1-3)[Glc(β1-4)]GalNAc(α1-
Fuc(β1-3)[Glc(β1-4)]GalNAc(α1-
GalNAc(α1-2)Glc(β1-4)GalNAc(α1-
GlcNAc(β1-2)Glc(β1-4)GalNAc(α1-
GlcNAc(α1-2)Glc(β1-4)GalNAc(α1-
Neu5Gc(β2-2)Glc(β1-4)GalNAc(α1-
Man(β1-2)Glc(β1-4)GalNAc(α1-
Gal(α1-2)Glc(β1-4)GalNAc(α1-
Fuc(α1-2)Glc(β1-4)GalNAc(α1-
Glc(α1-2)Glc(β1-4)GalNAc(α1-
Neu5Ac(β2-2)Glc(β1-4)GalNAc(α1-
Neu5Ac(α2-2)Glc(β1-4)GalNAc(α1-
Kdn(β2-2)Glc(β1-4)GalNAc(α1-
Glc(β1-2)Glc(β1-4)GalNAc(α1-
Man(α1-2)Glc(β1-4)GalNAc(α1-
GlcA(β1-2)Glc(β1-4)GalNAc(α1-
Neu5Gc(α2-2)Glc(β1-4)GalNAc(α1-
GlcA(α1-2)Glc(β1-4)GalNAc(α1-
GalNAc(β1-2)Glc(β1-4)GalNAc(α1-
Kdn(α2-2)Glc(β1-4)GalNAc(α1-
Gal(β1-2)Glc(β1-4)GalNAc(α1-
Fuc(β1-2)Glc(β1-4)GalNAc(α1-
GalNAc(α1-3)Glc(β1-4)GalNAc(α1-
GlcNAc(β1-3)Glc(β1-4)GalNAc(α1-
GlcNAc(α1-3)Glc(β1-4)GalNAc(α1-
Neu5Gc(β2-3)Glc(β1-4)GalNAc(α1-
Man(β1-3)Glc(β1-4)GalNAc(α1-
Gal(α1-3)Glc(β1-4)GalNAc(α1-
Fuc(α1-3)Glc(β1-4)GalNAc(α1-
Glc(α1-3)Glc(β1-4)GalNAc(α1-
Neu5Ac(β2-3)Glc(β1-4)GalNAc(α1-
Neu5Ac(α2-3)Glc(β1-4)GalNAc(α1-
Kdn(β2-3)Glc(β1-4)GalNAc(α1-
Glc(β1-3)Glc(β1-4)GalNAc(α1-
Man(α1-3)Glc(β1-4)GalNAc(α1-
GlcA(β1-3)Glc(β1-4)GalNAc(α1-
Neu5Gc(α2-3)Glc(β1-4)GalNAc(α1-
GlcA(α1-3)Glc(β1-4)GalNAc(α1-
GalNAc(β1-3)Glc(β1-4)GalNAc(α1-
Kdn(α2-3)Glc(β1-4)GalNAc(α1-
Gal(β1-3)Glc(β1-4)GalNAc(α1-
Fuc(β1-3)Glc(β1-4)GalNAc(α1-
GalNAc(α1-4)Glc(β1-4)GalNAc(α1-
GlcNAc(β1-4)Glc(β1-4)GalNAc(α1-
GlcNAc(α1-4)Glc(β1-4)GalNAc(α1-
Neu5Gc(β2-4)Glc(β1-4)GalNAc(α1-
Man(β1-4)Glc(β1-4)GalNAc(α1-
Gal(α1-4)Glc(β1-4)GalNAc(α1-
Fuc(α1-4)Glc(β1-4)GalNAc(α1-
Glc(α1-4)Glc(β1-4)GalNAc(α1-
Neu5Ac(β2-4)Glc(β1-4)GalNAc(α1-
Neu5Ac(α2-4)Glc(β1-4)GalNAc(α1-
Kdn(β2-4)Glc(β1-4)GalNAc(α1-
Glc(β1-4)Glc(β1-4)GalNAc(α1-
Man(α1-4)Glc(β1-4)GalNAc(α1-
GlcA(β1-4)Glc(β1-4)GalNAc(α1-
Neu5Gc(α2-4)Glc(β1-4)GalNAc(α1-
GlcA(α1-4)Glc(β1-4)GalNAc(α1-
GalNAc(β1-4)Glc(β1-4)GalNAc(α1-
Kdn(α2-4)Glc(β1-4)GalNAc(α1-
Gal(β1-4)Glc(β1-4)GalNAc(α1-
Fuc(β1-4)Glc(β1-4)GalNAc(α1-
GalNAc(α1-6)Glc(β1-4)GalNAc(α1-
GlcNAc(β1-6)Glc(β1-4)GalNAc(α1-
GlcNAc(α1-6)Glc(β1-4)GalNAc(α1-
Neu5Gc(β2-6)Glc(β1-4)GalNAc(α1-
Man(β1-6)Glc(β1-4)GalNAc(α1-
Gal(α1-6)Glc(β1-4)GalNAc(α1-
Fuc(α1-6)Glc(β1-4)GalNAc(α1-
Glc(α1-6)Glc(β1-4)GalNAc(α1-
Neu5Ac(β2-6)Glc(β1-4)GalNAc(α1-
Neu5Ac(α2-6)Glc(β1-4)GalNAc(α1-
Kdn(β2-6)Glc(β1-4)GalNAc(α1-
Glc(β1-6)Glc(β1-4)GalNAc(α1-
Man(α1-6)Glc(β1-4)GalNAc(α1-
GlcA(β1-6)Glc(β1-4)GalNAc(α1-
Neu5Gc(α2-6)Glc(β1-4)GalNAc(α1-
GlcA(α1-6)Glc(β1-4)GalNAc(α1-
GalNAc(β1-6)Glc(β1-4)GalNAc(α1-
Kdn(α2-6)Glc(β1-4)GalNAc(α1-
Gal(β1-6)Glc(β1-4)GalNAc(α1-
Fuc(β1-6)Glc(β1-4)GalNAc(α1-
GalNAc(α1-3)[Man(α1-4)]GalNAc(α1-
GlcNAc(β1-3)[Man(α1-4)]GalNAc(α1-
GlcNAc(α1-3)[Man(α1-4)]GalNAc(α1-
Neu5Gc(β2-3)[Man(α1-4)]GalNAc(α1-
Man(β1-3)[Man(α1-4)]GalNAc(α1-
Gal(α1-3)[Man(α1-4)]GalNAc(α1-
Fuc(α1-3)[Man(α1-4)]GalNAc(α1-
Glc(α1-3)[Man(α1-4)]GalNAc(α1-
Neu5Ac(β2-3)[Man(α1-4)]GalNAc(α1-
Neu5Ac(α2-3)[Man(α1-4)]GalNAc(α1-
Kdn(β2-3)[Man(α1-4)]GalNAc(α1-
Glc(β1-3)[Man(α1-4)]GalNAc(α1-
Man(α1-3)[Man(α1-4)]GalNAc(α1-
GlcA(β1-3)[Man(α1-4)]GalNAc(α1-
Neu5Gc(α2-3)[Man(α1-4)]GalNAc(α1-
GlcA(α1-3)[Man(α1-4)]GalNAc(α1-
GalNAc(β1-3)[Man(α1-4)]GalNAc(α1-
Kdn(α2-3)[Man(α1-4)]GalNAc(α1-
Gal(β1-3)[Man(α1-4)]GalNAc(α1-
Fuc(β1-3)[Man(α1-4)]GalNAc(α1-
GalNAc(α1-2)Man(α1-4)GalNAc(α1-
GlcNAc(β1-2)Man(α1-4)GalNAc(α1-
GlcNAc(α1-2)Man(α1-4)GalNAc(α1-
Neu5Gc(β2-2)Man(α1-4)GalNAc(α1-
Man(β1-2)Man(α1-4)GalNAc(α1-
Gal(α1-2)Man(α1-4)GalNAc(α1-
Fuc(α1-2)Man(α1-4)GalNAc(α1-
Glc(α1-2)Man(α1-4)GalNAc(α1-
Neu5Ac(β2-2)Man(α1-4)GalNAc(α1-
Neu5Ac(α2-2)Man(α1-4)GalNAc(α1-
Kdn(β2-2)Man(α1-4)GalNAc(α1-
Glc(β1-2)Man(α1-4)GalNAc(α1-
Man(α1-2)Man(α1-4)GalNAc(α1-
GlcA(β1-2)Man(α1-4)GalNAc(α1-
Neu5Gc(α2-2)Man(α1-4)GalNAc(α1-
GlcA(α1-2)Man(α1-4)GalNAc(α1-
GalNAc(β1-2)Man(α1-4)GalNAc(α1-
Kdn(α2-2)Man(α1-4)GalNAc(α1-
Gal(β1-2)Man(α1-4)GalNAc(α1-
Fuc(β1-2)Man(α1-4)GalNAc(α1-
GalNAc(α1-3)Man(α1-4)GalNAc(α1-
GlcNAc(β1-3)Man(α1-4)GalNAc(α1-
GlcNAc(α1-3)Man(α1-4)GalNAc(α1-
Neu5Gc(β2-3)Man(α1-4)GalNAc(α1-
Man(β1-3)Man(α1-4)GalNAc(α1-
Gal(α1-3)Man(α1-4)GalNAc(α1-
Fuc(α1-3)Man(α1-4)GalNAc(α1-
Glc(α1-3)Man(α1-4)GalNAc(α1-
Neu5Ac(β2-3)Man(α1-4)GalNAc(α1-
Neu5Ac(α2-3)Man(α1-4)GalNAc(α1-
Kdn(β2-3)Man(α1-4)GalNAc(α1-
Glc(β1-3)Man(α1-4)GalNAc(α1-
Man(α1-3)Man(α1-4)GalNAc(α1-
GlcA(β1-3)Man(α1-4)GalNAc(α1-
Neu5Gc(α2-3)Man(α1-4)GalNAc(α1-
GlcA(α1-3)Man(α1-4)GalNAc(α1-
GalNAc(β1-3)Man(α1-4)GalNAc(α1-
Kdn(α2-3)Man(α1-4)GalNAc(α1-
Gal(β1-3)Man(α1-4)GalNAc(α1-
Fuc(β1-3)Man(α1-4)GalNAc(α1-
GalNAc(α1-4)Man(α1-4)GalNAc(α1-
GlcNAc(β1-4)Man(α1-4)GalNAc(α1-
GlcNAc(α1-4)Man(α1-4)GalNAc(α1-
Neu5Gc(β2-4)Man(α1-4)GalNAc(α1-
Man(β1-4)Man(α1-4)GalNAc(α1-
Gal(α1-4)Man(α1-4)GalNAc(α1-
Fuc(α1-4)Man(α1-4)GalNAc(α1-
Glc(α1-4)Man(α1-4)GalNAc(α1-
Neu5Ac(β2-4)Man(α1-4)GalNAc(α1-
Neu5Ac(α2-4)Man(α1-4)GalNAc(α1-
Kdn(β2-4)Man(α1-4)GalNAc(α1-
Glc(β1-4)Man(α1-4)GalNAc(α1-
Man(α1-4)Man(α1-4)GalNAc(α1-
GlcA(β1-4)Man(α1-4)GalNAc(α1-
Neu5Gc(α2-4)Man(α1-4)GalNAc(α1-
GlcA(α1-4)Man(α1-4)GalNAc(α1-
GalNAc(β1-4)Man(α1-4)GalNAc(α1-
Kdn(α2-4)Man(α1-4)GalNAc(α1-
Gal(β1-4)Man(α1-4)GalNAc(α1-
Fuc(β1-4)Man(α1-4)GalNAc(α1-
GalNAc(α1-6)Man(α1-4)GalNAc(α1-
GlcNAc(β1-6)Man(α1-4)GalNAc(α1-
GlcNAc(α1-6)Man(α1-4)GalNAc(α1-
Neu5Gc(β2-6)Man(α1-4)GalNAc(α1-
Man(β1-6)Man(α1-4)GalNAc(α1-
Gal(α1-6)Man(α1-4)GalNAc(α1-
Fuc(α1-6)Man(α1-4)GalNAc(α1-
Glc(α1-6)Man(α1-4)GalNAc(α1-
Neu5Ac(β2-6)Man(α1-4)GalNAc(α1-
Neu5Ac(α2-6)Man(α1-4)GalNAc(α1-
Kdn(β2-6)Man(α1-4)GalNAc(α1-
Glc(β1-6)Man(α1-4)GalNAc(α1-
Man(α1-6)Man(α1-4)GalNAc(α1-
GlcA(β1-6)Man(α1-4)GalNAc(α1-
Neu5Gc(α2-6)Man(α1-4)GalNAc(α1-
GlcA(α1-6)Man(α1-4)GalNAc(α1-
GalNAc(β1-6)Man(α1-4)GalNAc(α1-
Kdn(α2-6)Man(α1-4)GalNAc(α1-
Gal(β1-6)Man(α1-4)GalNAc(α1-
Fuc(β1-6)Man(α1-4)GalNAc(α1-
GalNAc(α1-3)[GlcA(β1-4)]GalNAc(α1-
GlcNAc(β1-3)[GlcA(β1-4)]GalNAc(α1-
GlcNAc(α1-3)[GlcA(β1-4)]GalNAc(α1-
Neu5Gc(β2-3)[GlcA(β1-4)]GalNAc(α1-
Man(β1-3)[GlcA(β1-4)]GalNAc(α1-
Gal(α1-3)[GlcA(β1-4)]GalNAc(α1-
Fuc(α1-3)[GlcA(β1-4)]GalNAc(α1-
Glc(α1-3)[GlcA(β1-4)]GalNAc(α1-
Neu5Ac(β2-3)[GlcA(β1-4)]GalNAc(α1-
Neu5Ac(α2-3)[GlcA(β1-4)]GalNAc(α1-
Kdn(β2-3)[GlcA(β1-4)]GalNAc(α1-
Glc(β1-3)[GlcA(β1-4)]GalNAc(α1-
Man(α1-3)[GlcA(β1-4)]GalNAc(α1-
GlcA(β1-3)[GlcA(β1-4)]GalNAc(α1-
Neu5Gc(α2-3)[GlcA(β1-4)]GalNAc(α1-
GlcA(α1-3)[GlcA(β1-4)]GalNAc(α1-
GalNAc(β1-3)[GlcA(β1-4)]GalNAc(α1-
Kdn(α2-3)[GlcA(β1-4)]GalNAc(α1-
Gal(β1-3)[GlcA(β1-4)]GalNAc(α1-
Fuc(β1-3)[GlcA(β1-4)]GalNAc(α1-
GalNAc(α1-2)GlcA(β1-4)GalNAc(α1-
GlcNAc(β1-2)GlcA(β1-4)GalNAc(α1-
GlcNAc(α1-2)GlcA(β1-4)GalNAc(α1-
Neu5Gc(β2-2)GlcA(β1-4)GalNAc(α1-
Man(β1-2)GlcA(β1-4)GalNAc(α1-
Gal(α1-2)GlcA(β1-4)GalNAc(α1-
Fuc(α1-2)GlcA(β1-4)GalNAc(α1-
Glc(α1-2)GlcA(β1-4)GalNAc(α1-
Neu5Ac(β2-2)GlcA(β1-4)GalNAc(α1-
Neu5Ac(α2-2)GlcA(β1-4)GalNAc(α1-
Kdn(β2-2)GlcA(β1-4)GalNAc(α1-
Glc(β1-2)GlcA(β1-4)GalNAc(α1-
Man(α1-2)GlcA(β1-4)GalNAc(α1-
GlcA(β1-2)GlcA(β1-4)GalNAc(α1-
Neu5Gc(α2-2)GlcA(β1-4)GalNAc(α1-
GlcA(α1-2)GlcA(β1-4)GalNAc(α1-
GalNAc(β1-2)GlcA(β1-4)GalNAc(α1-
Kdn(α2-2)GlcA(β1-4)GalNAc(α1-
Gal(β1-2)GlcA(β1-4)GalNAc(α1-
Fuc(β1-2)GlcA(β1-4)GalNAc(α1-
GalNAc(α1-3)GlcA(β1-4)GalNAc(α1-
GlcNAc(β1-3)GlcA(β1-4)GalNAc(α1-
GlcNAc(α1-3)GlcA(β1-4)GalNAc(α1-
Neu5Gc(β2-3)GlcA(β1-4)GalNAc(α1-
Man(β1-3)GlcA(β1-4)GalNAc(α1-
Gal(α1-3)GlcA(β1-4)GalNAc(α1-
Fuc(α1-3)GlcA(β1-4)GalNAc(α1-
Glc(α1-3)GlcA(β1-4)GalNAc(α1-
Neu5Ac(β2-3)GlcA(β1-4)GalNAc(α1-
Neu5Ac(α2-3)GlcA(β1-4)GalNAc(α1-
Kdn(β2-3)GlcA(β1-4)GalNAc(α1-
Glc(β1-3)GlcA(β1-4)GalNAc(α1-
Man(α1-3)GlcA(β1-4)GalNAc(α1-
GlcA(β1-3)GlcA(β1-4)GalNAc(α1-
Neu5Gc(α2-3)GlcA(β1-4)GalNAc(α1-
GlcA(α1-3)GlcA(β1-4)GalNAc(α1-
GalNAc(β1-3)GlcA(β1-4)GalNAc(α1-
Kdn(α2-3)GlcA(β1-4)GalNAc(α1-
Gal(β1-3)GlcA(β1-4)GalNAc(α1-
Fuc(β1-3)GlcA(β1-4)GalNAc(α1-
GalNAc(α1-4)GlcA(β1-4)GalNAc(α1-
GlcNAc(β1-4)GlcA(β1-4)GalNAc(α1-
GlcNAc(α1-4)GlcA(β1-4)GalNAc(α1-
Neu5Gc(β2-4)GlcA(β1-4)GalNAc(α1-
Man(β1-4)GlcA(β1-4)GalNAc(α1-
Gal(α1-4)GlcA(β1-4)GalNAc(α1-
Fuc(α1-4)GlcA(β1-4)GalNAc(α1-
Glc(α1-4)GlcA(β1-4)GalNAc(α1-
Neu5Ac(β2-4)GlcA(β1-4)GalNAc(α1-
Neu5Ac(α2-4)GlcA(β1-4)GalNAc(α1-
Kdn(β2-4)GlcA(β1-4)GalNAc(α1-
Glc(β1-4)GlcA(β1-4)GalNAc(α1-
Man(α1-4)GlcA(β1-4)GalNAc(α1-
GlcA(β1-4)GlcA(β1-4)GalNAc(α1-
Neu5Gc(α2-4)GlcA(β1-4)GalNAc(α1-
GlcA(α1-4)GlcA(β1-4)GalNAc(α1-
GalNAc(β1-4)GlcA(β1-4)GalNAc(α1-
Kdn(α2-4)GlcA(β1-4)GalNAc(α1-
Gal(β1-4)GlcA(β1-4)GalNAc(α1-
Fuc(β1-4)GlcA(β1-4)GalNAc(α1-
GalNAc(α1-3)[Neu5Gc(α2-4)]GalNAc(α1-
GlcNAc(β1-3)[Neu5Gc(α2-4)]GalNAc(α1-
GlcNAc(α1-3)[Neu5Gc(α2-4)]GalNAc(α1-
Neu5Gc(β2-3)[Neu5Gc(α2-4)]GalNAc(α1-
Man(β1-3)[Neu5Gc(α2-4)]GalNAc(α1-
Gal(α1-3)[Neu5Gc(α2-4)]GalNAc(α1-
Fuc(α1-3)[Neu5Gc(α2-4)]GalNAc(α1-
Glc(α1-3)[Neu5Gc(α2-4)]GalNAc(α1-
Neu5Ac(β2-3)[Neu5Gc(α2-4)]GalNAc(α1-
Neu5Ac(α2-3)[Neu5Gc(α2-4)]GalNAc(α1-
Kdn(β2-3)[Neu5Gc(α2-4)]GalNAc(α1-
Glc(β1-3)[Neu5Gc(α2-4)]GalNAc(α1-
Man(α1-3)[Neu5Gc(α2-4)]GalNAc(α1-
GlcA(β1-3)[Neu5Gc(α2-4)]GalNAc(α1-
Neu5Gc(α2-3)[Neu5Gc(α2-4)]GalNAc(α1-
GlcA(α1-3)[Neu5Gc(α2-4)]GalNAc(α1-
GalNAc(β1-3)[Neu5Gc(α2-4)]GalNAc(α1-
Kdn(α2-3)[Neu5Gc(α2-4)]GalNAc(α1-
Gal(β1-3)[Neu5Gc(α2-4)]GalNAc(α1-
Fuc(β1-3)[Neu5Gc(α2-4)]GalNAc(α1-
GalNAc(α1-3)[GlcA(α1-4)]GalNAc(α1-
GlcNAc(β1-3)[GlcA(α1-4)]GalNAc(α1-
GlcNAc(α1-3)[GlcA(α1-4)]GalNAc(α1-
Neu5Gc(β2-3)[GlcA(α1-4)]GalNAc(α1-
Man(β1-3)[GlcA(α1-4)]GalNAc(α1-
Gal(α1-3)[GlcA(α1-4)]GalNAc(α1-
Fuc(α1-3)[GlcA(α1-4)]GalNAc(α1-
Glc(α1-3)[GlcA(α1-4)]GalNAc(α1-
Neu5Ac(β2-3)[GlcA(α1-4)]GalNAc(α1-
Neu5Ac(α2-3)[GlcA(α1-4)]GalNAc(α1-
Kdn(β2-3)[GlcA(α1-4)]GalNAc(α1-
Glc(β1-3)[GlcA(α1-4)]GalNAc(α1-
Man(α1-3)[GlcA(α1-4)]GalNAc(α1-
GlcA(β1-3)[GlcA(α1-4)]GalNAc(α1-
Neu5Gc(α2-3)[GlcA(α1-4)]GalNAc(α1-
GlcA(α1-3)[GlcA(α1-4)]GalNAc(α1-
GalNAc(β1-3)[GlcA(α1-4)]GalNAc(α1-
Kdn(α2-3)[GlcA(α1-4)]GalNAc(α1-
Gal(β1-3)[GlcA(α1-4)]GalNAc(α1-
Fuc(β1-3)[GlcA(α1-4)]GalNAc(α1-
GalNAc(α1-2)GlcA(α1-4)GalNAc(α1-
GlcNAc(β1-2)GlcA(α1-4)GalNAc(α1-
GlcNAc(α1-2)GlcA(α1-4)GalNAc(α1-
Neu5Gc(β2-2)GlcA(α1-4)GalNAc(α1-
Man(β1-2)GlcA(α1-4)GalNAc(α1-
Gal(α1-2)GlcA(α1-4)GalNAc(α1-
Fuc(α1-2)GlcA(α1-4)GalNAc(α1-
Glc(α1-2)GlcA(α1-4)GalNAc(α1-
Neu5Ac(β2-2)GlcA(α1-4)GalNAc(α1-
Neu5Ac(α2-2)GlcA(α1-4)GalNAc(α1-
Kdn(β2-2)GlcA(α1-4)GalNAc(α1-
Glc(β1-2)GlcA(α1-4)GalNAc(α1-
Man(α1-2)GlcA(α1-4)GalNAc(α1-
GlcA(β1-2)GlcA(α1-4)GalNAc(α1-
Neu5Gc(α2-2)GlcA(α1-4)GalNAc(α1-
GlcA(α1-2)GlcA(α1-4)GalNAc(α1-
GalNAc(β1-2)GlcA(α1-4)GalNAc(α1-
Kdn(α2-2)GlcA(α1-4)GalNAc(α1-
Gal(β1-2)GlcA(α1-4)GalNAc(α1-
Fuc(β1-2)GlcA(α1-4)GalNAc(α1-
GalNAc(α1-3)GlcA(α1-4)GalNAc(α1-
GlcNAc(β1-3)GlcA(α1-4)GalNAc(α1-
GlcNAc(α1-3)GlcA(α1-4)GalNAc(α1-
Neu5Gc(β2-3)GlcA(α1-4)GalNAc(α1-
Man(β1-3)GlcA(α1-4)GalNAc(α1-
Gal(α1-3)GlcA(α1-4)GalNAc(α1-
Fuc(α1-3)GlcA(α1-4)GalNAc(α1-
Glc(α1-3)GlcA(α1-4)GalNAc(α1-
Neu5Ac(β2-3)GlcA(α1-4)GalNAc(α1-
Neu5Ac(α2-3)GlcA(α1-4)GalNAc(α1-
Kdn(β2-3)GlcA(α1-4)GalNAc(α1-
Glc(β1-3)GlcA(α1-4)GalNAc(α1-
Man(α1-3)GlcA(α1-4)GalNAc(α1-
GlcA(β1-3)GlcA(α1-4)GalNAc(α1-
Neu5Gc(α2-3)GlcA(α1-4)GalNAc(α1-
GlcA(α1-3)GlcA(α1-4)GalNAc(α1-
GalNAc(β1-3)GlcA(α1-4)GalNAc(α1-
Kdn(α2-3)GlcA(α1-4)GalNAc(α1-
Gal(β1-3)GlcA(α1-4)GalNAc(α1-
Fuc(β1-3)GlcA(α1-4)GalNAc(α1-
GalNAc(α1-4)GlcA(α1-4)GalNAc(α1-
GlcNAc(β1-4)GlcA(α1-4)GalNAc(α1-
GlcNAc(α1-4)GlcA(α1-4)GalNAc(α1-
Neu5Gc(β2-4)GlcA(α1-4)GalNAc(α1-
Man(β1-4)GlcA(α1-4)GalNAc(α1-
Gal(α1-4)GlcA(α1-4)GalNAc(α1-
Fuc(α1-4)GlcA(α1-4)GalNAc(α1-
Glc(α1-4)GlcA(α1-4)GalNAc(α1-
Neu5Ac(β2-4)GlcA(α1-4)GalNAc(α1-
Neu5Ac(α2-4)GlcA(α1-4)GalNAc(α1-
Kdn(β2-4)GlcA(α1-4)GalNAc(α1-
Glc(β1-4)GlcA(α1-4)GalNAc(α1-
Man(α1-4)GlcA(α1-4)GalNAc(α1-
GlcA(β1-4)GlcA(α1-4)GalNAc(α1-
Neu5Gc(α2-4)GlcA(α1-4)GalNAc(α1-
GlcA(α1-4)GlcA(α1-4)GalNAc(α1-
GalNAc(β1-4)GlcA(α1-4)GalNAc(α1-
Kdn(α2-4)GlcA(α1-4)GalNAc(α1-
Gal(β1-4)GlcA(α1-4)GalNAc(α1-
Fuc(β1-4)GlcA(α1-4)GalNAc(α1-
GalNAc(α1-3)[GalNAc(β1-4)]GalNAc(α1-
GlcNAc(β1-3)[GalNAc(β1-4)]GalNAc(α1-
GlcNAc(α1-3)[GalNAc(β1-4)]GalNAc(α1-
Neu5Gc(β2-3)[GalNAc(β1-4)]GalNAc(α1-
Man(β1-3)[GalNAc(β1-4)]GalNAc(α1-
Gal(α1-3)[GalNAc(β1-4)]GalNAc(α1-
Fuc(α1-3)[GalNAc(β1-4)]GalNAc(α1-
Glc(α1-3)[GalNAc(β1-4)]GalNAc(α1-
Neu5Ac(β2-3)[GalNAc(β1-4)]GalNAc(α1-
Neu5Ac(α2-3)[GalNAc(β1-4)]GalNAc(α1-
Kdn(β2-3)[GalNAc(β1-4)]GalNAc(α1-
Glc(β1-3)[GalNAc(β1-4)]GalNAc(α1-
Man(α1-3)[GalNAc(β1-4)]GalNAc(α1-
GlcA(β1-3)[GalNAc(β1-4)]GalNAc(α1-
Neu5Gc(α2-3)[GalNAc(β1-4)]GalNAc(α1-
GlcA(α1-3)[GalNAc(β1-4)]GalNAc(α1-
GalNAc(β1-3)[GalNAc(β1-4)]GalNAc(α1-
Kdn(α2-3)[GalNAc(β1-4)]GalNAc(α1-
Gal(β1-3)[GalNAc(β1-4)]GalNAc(α1-
Fuc(β1-3)[GalNAc(β1-4)]GalNAc(α1-
GalNAc(α1-3)GalNAc(β1-4)GalNAc(α1-
GlcNAc(β1-3)GalNAc(β1-4)GalNAc(α1-
GlcNAc(α1-3)GalNAc(β1-4)GalNAc(α1-
Neu5Gc(β2-3)GalNAc(β1-4)GalNAc(α1-
Man(β1-3)GalNAc(β1-4)GalNAc(α1-
Gal(α1-3)GalNAc(β1-4)GalNAc(α1-
Fuc(α1-3)GalNAc(β1-4)GalNAc(α1-
Glc(α1-3)GalNAc(β1-4)GalNAc(α1-
Neu5Ac(β2-3)GalNAc(β1-4)GalNAc(α1-
Neu5Ac(α2-3)GalNAc(β1-4)GalNAc(α1-
Kdn(β2-3)GalNAc(β1-4)GalNAc(α1-
Glc(β1-3)GalNAc(β1-4)GalNAc(α1-
Man(α1-3)GalNAc(β1-4)GalNAc(α1-
GlcA(β1-3)GalNAc(β1-4)GalNAc(α1-
Neu5Gc(α2-3)GalNAc(β1-4)GalNAc(α1-
GlcA(α1-3)GalNAc(β1-4)GalNAc(α1-
GalNAc(β1-3)GalNAc(β1-4)GalNAc(α1-
Kdn(α2-3)GalNAc(β1-4)GalNAc(α1-
Gal(β1-3)GalNAc(β1-4)GalNAc(α1-
Fuc(β1-3)GalNAc(β1-4)GalNAc(α1-
GalNAc(α1-4)GalNAc(β1-4)GalNAc(α1-
GlcNAc(β1-4)GalNAc(β1-4)GalNAc(α1-
GlcNAc(α1-4)GalNAc(β1-4)GalNAc(α1-
Neu5Gc(β2-4)GalNAc(β1-4)GalNAc(α1-
Man(β1-4)GalNAc(β1-4)GalNAc(α1-
Gal(α1-4)GalNAc(β1-4)GalNAc(α1-
Fuc(α1-4)GalNAc(β1-4)GalNAc(α1-
Glc(α1-4)GalNAc(β1-4)GalNAc(α1-
Neu5Ac(β2-4)GalNAc(β1-4)GalNAc(α1-
Neu5Ac(α2-4)GalNAc(β1-4)GalNAc(α1-
Kdn(β2-4)GalNAc(β1-4)GalNAc(α1-
Glc(β1-4)GalNAc(β1-4)GalNAc(α1-
Man(α1-4)GalNAc(β1-4)GalNAc(α1-
GlcA(β1-4)GalNAc(β1-4)GalNAc(α1-
Neu5Gc(α2-4)GalNAc(β1-4)GalNAc(α1-
GlcA(α1-4)GalNAc(β1-4)GalNAc(α1-
GalNAc(β1-4)GalNAc(β1-4)GalNAc(α1-
Kdn(α2-4)GalNAc(β1-4)GalNAc(α1-
Gal(β1-4)GalNAc(β1-4)GalNAc(α1-
Fuc(β1-4)GalNAc(β1-4)GalNAc(α1-
GalNAc(α1-6)GalNAc(β1-4)GalNAc(α1-
GlcNAc(β1-6)GalNAc(β1-4)GalNAc(α1-
GlcNAc(α1-6)GalNAc(β1-4)GalNAc(α1-
Neu5Gc(β2-6)GalNAc(β1-4)GalNAc(α1-
Man(β1-6)GalNAc(β1-4)GalNAc(α1-
Gal(α1-6)GalNAc(β1-4)GalNAc(α1-
Fuc(α1-6)GalNAc(β1-4)GalNAc(α1-
Glc(α1-6)GalNAc(β1-4)GalNAc(α1-
Neu5Ac(β2-6)GalNAc(β1-4)GalNAc(α1-
Neu5Ac(α2-6)GalNAc(β1-4)GalNAc(α1-
Kdn(β2-6)GalNAc(β1-4)GalNAc(α1-
Glc(β1-6)GalNAc(β1-4)GalNAc(α1-
Man(α1-6)GalNAc(β1-4)GalNAc(α1-
GlcA(β1-6)GalNAc(β1-4)GalNAc(α1-
Neu5Gc(α2-6)GalNAc(β1-4)GalNAc(α1-
GlcA(α1-6)GalNAc(β1-4)GalNAc(α1-
GalNAc(β1-6)GalNAc(β1-4)GalNAc(α1-
Kdn(α2-6)GalNAc(β1-4)GalNAc(α1-
Gal(β1-6)GalNAc(β1-4)GalNAc(α1-
Fuc(β1-6)GalNAc(β1-4)GalNAc(α1-
GalNAc(α1-3)[Kdn(α2-4)]GalNAc(α1-
GlcNAc(β1-3)[Kdn(α2-4)]GalNAc(α1-
GlcNAc(α1-3)[Kdn(α2-4)]GalNAc(α1-
Neu5Gc(β2-3)[Kdn(α2-4)]GalNAc(α1-
Man(β1-3)[Kdn(α2-4)]GalNAc(α1-
Gal(α1-3)[Kdn(α2-4)]GalNAc(α1-
Fuc(α1-3)[Kdn(α2-4)]GalNAc(α1-
Glc(α1-3)[Kdn(α2-4)]GalNAc(α1-
Neu5Ac(β2-3)[Kdn(α2-4)]GalNAc(α1-
Neu5Ac(α2-3)[Kdn(α2-4)]GalNAc(α1-
Kdn(β2-3)[Kdn(α2-4)]GalNAc(α1-
Glc(β1-3)[Kdn(α2-4)]GalNAc(α1-
Man(α1-3)[Kdn(α2-4)]GalNAc(α1-
GlcA(β1-3)[Kdn(α2-4)]GalNAc(α1-
Neu5Gc(α2-3)[Kdn(α2-4)]GalNAc(α1-
GlcA(α1-3)[Kdn(α2-4)]GalNAc(α1-
GalNAc(β1-3)[Kdn(α2-4)]GalNAc(α1-
Kdn(α2-3)[Kdn(α2-4)]GalNAc(α1-
Gal(β1-3)[Kdn(α2-4)]GalNAc(α1-
Fuc(β1-3)[Kdn(α2-4)]GalNAc(α1-
GalNAc(α1-3)[Gal(β1-4)]GalNAc(α1-
GlcNAc(β1-3)[Gal(β1-4)]GalNAc(α1-
GlcNAc(α1-3)[Gal(β1-4)]GalNAc(α1-
Neu5Gc(β2-3)[Gal(β1-4)]GalNAc(α1-
Man(β1-3)[Gal(β1-4)]GalNAc(α1-
Gal(α1-3)[Gal(β1-4)]GalNAc(α1-
Fuc(α1-3)[Gal(β1-4)]GalNAc(α1-
Glc(α1-3)[Gal(β1-4)]GalNAc(α1-
Neu5Ac(β2-3)[Gal(β1-4)]GalNAc(α1-
Neu5Ac(α2-3)[Gal(β1-4)]GalNAc(α1-
Kdn(β2-3)[Gal(β1-4)]GalNAc(α1-
Glc(β1-3)[Gal(β1-4)]GalNAc(α1-
Man(α1-3)[Gal(β1-4)]GalNAc(α1-
GlcA(β1-3)[Gal(β1-4)]GalNAc(α1-
Neu5Gc(α2-3)[Gal(β1-4)]GalNAc(α1-
GlcA(α1-3)[Gal(β1-4)]GalNAc(α1-
GalNAc(β1-3)[Gal(β1-4)]GalNAc(α1-
Kdn(α2-3)[Gal(β1-4)]GalNAc(α1-
Gal(β1-3)[Gal(β1-4)]GalNAc(α1-
Fuc(β1-3)[Gal(β1-4)]GalNAc(α1-
GalNAc(α1-2)Gal(β1-4)GalNAc(α1-
GlcNAc(β1-2)Gal(β1-4)GalNAc(α1-
GlcNAc(α1-2)Gal(β1-4)GalNAc(α1-
Neu5Gc(β2-2)Gal(β1-4)GalNAc(α1-
Man(β1-2)Gal(β1-4)GalNAc(α1-
Gal(α1-2)Gal(β1-4)GalNAc(α1-
Fuc(α1-2)Gal(β1-4)GalNAc(α1-
Glc(α1-2)Gal(β1-4)GalNAc(α1-
Neu5Ac(β2-2)Gal(β1-4)GalNAc(α1-
Neu5Ac(α2-2)Gal(β1-4)GalNAc(α1-
Kdn(β2-2)Gal(β1-4)GalNAc(α1-
Glc(β1-2)Gal(β1-4)GalNAc(α1-
Man(α1-2)Gal(β1-4)GalNAc(α1-
GlcA(β1-2)Gal(β1-4)GalNAc(α1-
Neu5Gc(α2-2)Gal(β1-4)GalNAc(α1-
GlcA(α1-2)Gal(β1-4)GalNAc(α1-
GalNAc(β1-2)Gal(β1-4)GalNAc(α1-
Kdn(α2-2)Gal(β1-4)GalNAc(α1-
Gal(β1-2)Gal(β1-4)GalNAc(α1-
Fuc(β1-2)Gal(β1-4)GalNAc(α1-
GalNAc(α1-3)Gal(β1-4)GalNAc(α1-
GlcNAc(β1-3)Gal(β1-4)GalNAc(α1-
GlcNAc(α1-3)Gal(β1-4)GalNAc(α1-
Neu5Gc(β2-3)Gal(β1-4)GalNAc(α1-
Man(β1-3)Gal(β1-4)GalNAc(α1-
Gal(α1-3)Gal(β1-4)GalNAc(α1-
Fuc(α1-3)Gal(β1-4)GalNAc(α1-
Glc(α1-3)Gal(β1-4)GalNAc(α1-
Neu5Ac(β2-3)Gal(β1-4)GalNAc(α1-
Neu5Ac(α2-3)Gal(β1-4)GalNAc(α1-
Kdn(β2-3)Gal(β1-4)GalNAc(α1-
Glc(β1-3)Gal(β1-4)GalNAc(α1-
Man(α1-3)Gal(β1-4)GalNAc(α1-
GlcA(β1-3)Gal(β1-4)GalNAc(α1-
Neu5Gc(α2-3)Gal(β1-4)GalNAc(α1-
GlcA(α1-3)Gal(β1-4)GalNAc(α1-
GalNAc(β1-3)Gal(β1-4)GalNAc(α1-
Kdn(α2-3)Gal(β1-4)GalNAc(α1-
Gal(β1-3)Gal(β1-4)GalNAc(α1-
Fuc(β1-3)Gal(β1-4)GalNAc(α1-
GalNAc(α1-4)Gal(β1-4)GalNAc(α1-
GlcNAc(β1-4)Gal(β1-4)GalNAc(α1-
GlcNAc(α1-4)Gal(β1-4)GalNAc(α1-
Neu5Gc(β2-4)Gal(β1-4)GalNAc(α1-
Man(β1-4)Gal(β1-4)GalNAc(α1-
Gal(α1-4)Gal(β1-4)GalNAc(α1-
Fuc(α1-4)Gal(β1-4)GalNAc(α1-
Glc(α1-4)Gal(β1-4)GalNAc(α1-
Neu5Ac(β2-4)Gal(β1-4)GalNAc(α1-
Neu5Ac(α2-4)Gal(β1-4)GalNAc(α1-
Kdn(β2-4)Gal(β1-4)GalNAc(α1-
Glc(β1-4)Gal(β1-4)GalNAc(α1-
Man(α1-4)Gal(β1-4)GalNAc(α1-
GlcA(β1-4)Gal(β1-4)GalNAc(α1-
Neu5Gc(α2-4)Gal(β1-4)GalNAc(α1-
GlcA(α1-4)Gal(β1-4)GalNAc(α1-
GalNAc(β1-4)Gal(β1-4)GalNAc(α1-
Kdn(α2-4)Gal(β1-4)GalNAc(α1-
Gal(β1-4)Gal(β1-4)GalNAc(α1-
Fuc(β1-4)Gal(β1-4)GalNAc(α1-
GalNAc(α1-6)Gal(β1-4)GalNAc(α1-
GlcNAc(β1-6)Gal(β1-4)GalNAc(α1-
GlcNAc(α1-6)Gal(β1-4)GalNAc(α1-
Neu5Gc(β2-6)Gal(β1-4)GalNAc(α1-
Man(β1-6)Gal(β1-4)GalNAc(α1-
Gal(α1-6)Gal(β1-4)GalNAc(α1-
Fuc(α1-6)Gal(β1-4)GalNAc(α1-
Glc(α1-6)Gal(β1-4)GalNAc(α1-
Neu5Ac(β2-6)Gal(β1-4)GalNAc(α1-
Neu5Ac(α2-6)Gal(β1-4)GalNAc(α1-
Kdn(β2-6)Gal(β1-4)GalNAc(α1-
Glc(β1-6)Gal(β1-4)GalNAc(α1-
Man(α1-6)Gal(β1-4)GalNAc(α1-
GlcA(β1-6)Gal(β1-4)GalNAc(α1-
Neu5Gc(α2-6)Gal(β1-4)GalNAc(α1-
GlcA(α1-6)Gal(β1-4)GalNAc(α1-
GalNAc(β1-6)Gal(β1-4)GalNAc(α1-
Kdn(α2-6)Gal(β1-4)GalNAc(α1-
Gal(β1-6)Gal(β1-4)GalNAc(α1-
Fuc(β1-6)Gal(β1-4)GalNAc(α1-
GalNAc(α1-3)[Fuc(β1-4)]GalNAc(α1-
GlcNAc(β1-3)[Fuc(β1-4)]GalNAc(α1-
GlcNAc(α1-3)[Fuc(β1-4)]GalNAc(α1-
Neu5Gc(β2-3)[Fuc(β1-4)]GalNAc(α1-
Man(β1-3)[Fuc(β1-4)]GalNAc(α1-
Gal(α1-3)[Fuc(β1-4)]GalNAc(α1-
Fuc(α1-3)[Fuc(β1-4)]GalNAc(α1-
Glc(α1-3)[Fuc(β1-4)]GalNAc(α1-
Neu5Ac(β2-3)[Fuc(β1-4)]GalNAc(α1-
Neu5Ac(α2-3)[Fuc(β1-4)]GalNAc(α1-
Kdn(β2-3)[Fuc(β1-4)]GalNAc(α1-
Glc(β1-3)[Fuc(β1-4)]GalNAc(α1-
Man(α1-3)[Fuc(β1-4)]GalNAc(α1-
GlcA(β1-3)[Fuc(β1-4)]GalNAc(α1-
Neu5Gc(α2-3)[Fuc(β1-4)]GalNAc(α1-
GlcA(α1-3)[Fuc(β1-4)]GalNAc(α1-
GalNAc(β1-3)[Fuc(β1-4)]GalNAc(α1-
Kdn(α2-3)[Fuc(β1-4)]GalNAc(α1-
Gal(β1-3)[Fuc(β1-4)]GalNAc(α1-
Fuc(β1-3)[Fuc(β1-4)]GalNAc(α1-
GalNAc(α1-3)[GalNAc(α1-6)]GalNAc(α1-
GlcNAc(β1-3)[GalNAc(α1-6)]GalNAc(α1-
GlcNAc(α1-3)[GalNAc(α1-6)]GalNAc(α1-
Neu5Gc(β2-3)[GalNAc(α1-6)]GalNAc(α1-
Man(β1-3)[GalNAc(α1-6)]GalNAc(α1-
Gal(α1-3)[GalNAc(α1-6)]GalNAc(α1-
Fuc(α1-3)[GalNAc(α1-6)]GalNAc(α1-
Glc(α1-3)[GalNAc(α1-6)]GalNAc(α1-
Neu5Ac(β2-3)[GalNAc(α1-6)]GalNAc(α1-
Neu5Ac(α2-3)[GalNAc(α1-6)]GalNAc(α1-
Kdn(β2-3)[GalNAc(α1-6)]GalNAc(α1-
Glc(β1-3)[GalNAc(α1-6)]GalNAc(α1-
Man(α1-3)[GalNAc(α1-6)]GalNAc(α1-
GlcA(β1-3)[GalNAc(α1-6)]GalNAc(α1-
Neu5Gc(α2-3)[GalNAc(α1-6)]GalNAc(α1-
GlcA(α1-3)[GalNAc(α1-6)]GalNAc(α1-
GalNAc(β1-3)[GalNAc(α1-6)]GalNAc(α1-
Kdn(α2-3)[GalNAc(α1-6)]GalNAc(α1-
Gal(β1-3)[GalNAc(α1-6)]GalNAc(α1-
Fuc(β1-3)[GalNAc(α1-6)]GalNAc(α1-
GalNAc(α1-4)[GalNAc(α1-6)]GalNAc(α1-
GlcNAc(β1-4)[GalNAc(α1-6)]GalNAc(α1-
GlcNAc(α1-4)[GalNAc(α1-6)]GalNAc(α1-
Neu5Gc(β2-4)[GalNAc(α1-6)]GalNAc(α1-
Man(β1-4)[GalNAc(α1-6)]GalNAc(α1-
Gal(α1-4)[GalNAc(α1-6)]GalNAc(α1-
Fuc(α1-4)[GalNAc(α1-6)]GalNAc(α1-
Glc(α1-4)[GalNAc(α1-6)]GalNAc(α1-
Neu5Ac(β2-4)[GalNAc(α1-6)]GalNAc(α1-
Neu5Ac(α2-4)[GalNAc(α1-6)]GalNAc(α1-
Kdn(β2-4)[GalNAc(α1-6)]GalNAc(α1-
Glc(β1-4)[GalNAc(α1-6)]GalNAc(α1-
Man(α1-4)[GalNAc(α1-6)]GalNAc(α1-
GlcA(β1-4)[GalNAc(α1-6)]GalNAc(α1-
Neu5Gc(α2-4)[GalNAc(α1-6)]GalNAc(α1-
GlcA(α1-4)[GalNAc(α1-6)]GalNAc(α1-
GalNAc(β1-4)[GalNAc(α1-6)]GalNAc(α1-
Kdn(α2-4)[GalNAc(α1-6)]GalNAc(α1-
Gal(β1-4)[GalNAc(α1-6)]GalNAc(α1-
Fuc(β1-4)[GalNAc(α1-6)]GalNAc(α1-
GalNAc(α1-3)GalNAc(α1-6)GalNAc(α1-
GlcNAc(β1-3)GalNAc(α1-6)GalNAc(α1-
GlcNAc(α1-3)GalNAc(α1-6)GalNAc(α1-
Neu5Gc(β2-3)GalNAc(α1-6)GalNAc(α1-
Man(β1-3)GalNAc(α1-6)GalNAc(α1-
Gal(α1-3)GalNAc(α1-6)GalNAc(α1-
Fuc(α1-3)GalNAc(α1-6)GalNAc(α1-
Glc(α1-3)GalNAc(α1-6)GalNAc(α1-
Neu5Ac(β2-3)GalNAc(α1-6)GalNAc(α1-
Neu5Ac(α2-3)GalNAc(α1-6)GalNAc(α1-
Kdn(β2-3)GalNAc(α1-6)GalNAc(α1-
Glc(β1-3)GalNAc(α1-6)GalNAc(α1-
Man(α1-3)GalNAc(α1-6)GalNAc(α1-
GlcA(β1-3)GalNAc(α1-6)GalNAc(α1-
Neu5Gc(α2-3)GalNAc(α1-6)GalNAc(α1-
GlcA(α1-3)GalNAc(α1-6)GalNAc(α1-
GalNAc(β1-3)GalNAc(α1-6)GalNAc(α1-
Kdn(α2-3)GalNAc(α1-6)GalNAc(α1-
Gal(β1-3)GalNAc(α1-6)GalNAc(α1-
Fuc(β1-3)GalNAc(α1-6)GalNAc(α1-
GalNAc(α1-4)GalNAc(α1-6)GalNAc(α1-
GlcNAc(β1-4)GalNAc(α1-6)GalNAc(α1-
GlcNAc(α1-4)GalNAc(α1-6)GalNAc(α1-
Neu5Gc(β2-4)GalNAc(α1-6)GalNAc(α1-
Man(β1-4)GalNAc(α1-6)GalNAc(α1-
Gal(α1-4)GalNAc(α1-6)GalNAc(α1-
Fuc(α1-4)GalNAc(α1-6)GalNAc(α1-
Glc(α1-4)GalNAc(α1-6)GalNAc(α1-
Neu5Ac(β2-4)GalNAc(α1-6)GalNAc(α1-
Neu5Ac(α2-4)GalNAc(α1-6)GalNAc(α1-
Kdn(β2-4)GalNAc(α1-6)GalNAc(α1-
Glc(β1-4)GalNAc(α1-6)GalNAc(α1-
Man(α1-4)GalNAc(α1-6)GalNAc(α1-
GlcA(β1-4)GalNAc(α1-6)GalNAc(α1-
Neu5Gc(α2-4)GalNAc(α1-6)GalNAc(α1-
GlcA(α1-4)GalNAc(α1-6)GalNAc(α1-
GalNAc(β1-4)GalNAc(α1-6)GalNAc(α1-
Kdn(α2-4)GalNAc(α1-6)GalNAc(α1-
Gal(β1-4)GalNAc(α1-6)GalNAc(α1-
Fuc(β1-4)GalNAc(α1-6)GalNAc(α1-
GalNAc(α1-6)GalNAc(α1-6)GalNAc(α1-
GlcNAc(β1-6)GalNAc(α1-6)GalNAc(α1-
GlcNAc(α1-6)GalNAc(α1-6)GalNAc(α1-
Neu5Gc(β2-6)GalNAc(α1-6)GalNAc(α1-
Man(β1-6)GalNAc(α1-6)GalNAc(α1-
Gal(α1-6)GalNAc(α1-6)GalNAc(α1-
Fuc(α1-6)GalNAc(α1-6)GalNAc(α1-
Glc(α1-6)GalNAc(α1-6)GalNAc(α1-
Neu5Ac(β2-6)GalNAc(α1-6)GalNAc(α1-
Neu5Ac(α2-6)GalNAc(α1-6)GalNAc(α1-
Kdn(β2-6)GalNAc(α1-6)GalNAc(α1-
Glc(β1-6)GalNAc(α1-6)GalNAc(α1-
Man(α1-6)GalNAc(α1-6)GalNAc(α1-
GlcA(β1-6)GalNAc(α1-6)GalNAc(α1-
Neu5Gc(α2-6)GalNAc(α1-6)GalNAc(α1-
GlcA(α1-6)GalNAc(α1-6)GalNAc(α1-
GalNAc(β1-6)GalNAc(α1-6)GalNAc(α1-
Kdn(α2-6)GalNAc(α1-6)GalNAc(α1-
Gal(β1-6)GalNAc(α1-6)GalNAc(α1-
Fuc(β1-6)GalNAc(α1-6)GalNAc(α1-
GalNAc(α1-3)[GlcNAc(β1-6)]GalNAc(α1-
GlcNAc(β1-3)[GlcNAc(β1-6)]GalNAc(α1-
GlcNAc(α1-3)[GlcNAc(β1-6)]GalNAc(α1-
Neu5Gc(β2-3)[GlcNAc(β1-6)]GalNAc(α1-
Man(β1-3)[GlcNAc(β1-6)]GalNAc(α1-
Gal(α1-3)[GlcNAc(β1-6)]GalNAc(α1-
Fuc(α1-3)[GlcNAc(β1-6)]GalNAc(α1-
Glc(α1-3)[GlcNAc(β1-6)]GalNAc(α1-
Neu5Ac(β2-3)[GlcNAc(β1-6)]GalNAc(α1-
Neu5Ac(α2-3)[GlcNAc(β1-6)]GalNAc(α1-
Kdn(β2-3)[GlcNAc(β1-6)]GalNAc(α1-
Glc(β1-3)[GlcNAc(β1-6)]GalNAc(α1-
Man(α1-3)[GlcNAc(β1-6)]GalNAc(α1-
GlcA(β1-3)[GlcNAc(β1-6)]GalNAc(α1-
Neu5Gc(α2-3)[GlcNAc(β1-6)]GalNAc(α1-
GlcA(α1-3)[GlcNAc(β1-6)]GalNAc(α1-
GalNAc(β1-3)[GlcNAc(β1-6)]GalNAc(α1-
Kdn(α2-3)[GlcNAc(β1-6)]GalNAc(α1-
Gal(β1-3)[GlcNAc(β1-6)]GalNAc(α1-
Fuc(β1-3)[GlcNAc(β1-6)]GalNAc(α1-
GalNAc(α1-4)[GlcNAc(β1-6)]GalNAc(α1-
GlcNAc(β1-4)[GlcNAc(β1-6)]GalNAc(α1-
GlcNAc(α1-4)[GlcNAc(β1-6)]GalNAc(α1-
Neu5Gc(β2-4)[GlcNAc(β1-6)]GalNAc(α1-
Man(β1-4)[GlcNAc(β1-6)]GalNAc(α1-
Gal(α1-4)[GlcNAc(β1-6)]GalNAc(α1-
Fuc(α1-4)[GlcNAc(β1-6)]GalNAc(α1-
Glc(α1-4)[GlcNAc(β1-6)]GalNAc(α1-
Neu5Ac(β2-4)[GlcNAc(β1-6)]GalNAc(α1-
Neu5Ac(α2-4)[GlcNAc(β1-6)]GalNAc(α1-
Kdn(β2-4)[GlcNAc(β1-6)]GalNAc(α1-
Glc(β1-4)[GlcNAc(β1-6)]GalNAc(α1-
Man(α1-4)[GlcNAc(β1-6)]GalNAc(α1-
GlcA(β1-4)[GlcNAc(β1-6)]GalNAc(α1-
Neu5Gc(α2-4)[GlcNAc(β1-6)]GalNAc(α1-
GlcA(α1-4)[GlcNAc(β1-6)]GalNAc(α1-
GalNAc(β1-4)[GlcNAc(β1-6)]GalNAc(α1-
Kdn(α2-4)[GlcNAc(β1-6)]GalNAc(α1-
Gal(β1-4)[GlcNAc(β1-6)]GalNAc(α1-
Fuc(β1-4)[GlcNAc(β1-6)]GalNAc(α1-
GalNAc(α1-3)GlcNAc(β1-6)GalNAc(α1-
GlcNAc(β1-3)GlcNAc(β1-6)GalNAc(α1-
GlcNAc(α1-3)GlcNAc(β1-6)GalNAc(α1-
Neu5Gc(β2-3)GlcNAc(β1-6)GalNAc(α1-
Man(β1-3)GlcNAc(β1-6)GalNAc(α1-
Gal(α1-3)GlcNAc(β1-6)GalNAc(α1-
Fuc(α1-3)GlcNAc(β1-6)GalNAc(α1-
Glc(α1-3)GlcNAc(β1-6)GalNAc(α1-
Neu5Ac(β2-3)GlcNAc(β1-6)GalNAc(α1-
Neu5Ac(α2-3)GlcNAc(β1-6)GalNAc(α1-
Kdn(β2-3)GlcNAc(β1-6)GalNAc(α1-
Glc(β1-3)GlcNAc(β1-6)GalNAc(α1-
Man(α1-3)GlcNAc(β1-6)GalNAc(α1-
GlcA(β1-3)GlcNAc(β1-6)GalNAc(α1-
Neu5Gc(α2-3)GlcNAc(β1-6)GalNAc(α1-
GlcA(α1-3)GlcNAc(β1-6)GalNAc(α1-
GalNAc(β1-3)GlcNAc(β1-6)GalNAc(α1-
Kdn(α2-3)GlcNAc(β1-6)GalNAc(α1-
Gal(β1-3)GlcNAc(β1-6)GalNAc(α1-
Fuc(β1-3)GlcNAc(β1-6)GalNAc(α1-
GalNAc(α1-4)GlcNAc(β1-6)GalNAc(α1-
GlcNAc(β1-4)GlcNAc(β1-6)GalNAc(α1-
GlcNAc(α1-4)GlcNAc(β1-6)GalNAc(α1-
Neu5Gc(β2-4)GlcNAc(β1-6)GalNAc(α1-
Man(β1-4)GlcNAc(β1-6)GalNAc(α1-
Gal(α1-4)GlcNAc(β1-6)GalNAc(α1-
Fuc(α1-4)GlcNAc(β1-6)GalNAc(α1-
Glc(α1-4)GlcNAc(β1-6)GalNAc(α1-
Neu5Ac(β2-4)GlcNAc(β1-6)GalNAc(α1-
Neu5Ac(α2-4)GlcNAc(β1-6)GalNAc(α1-
Kdn(β2-4)GlcNAc(β1-6)GalNAc(α1-
Glc(β1-4)GlcNAc(β1-6)GalNAc(α1-
Man(α1-4)GlcNAc(β1-6)GalNAc(α1-
GlcA(β1-4)GlcNAc(β1-6)GalNAc(α1-
Neu5Gc(α2-4)GlcNAc(β1-6)GalNAc(α1-
GlcA(α1-4)GlcNAc(β1-6)GalNAc(α1-
GalNAc(β1-4)GlcNAc(β1-6)GalNAc(α1-
Kdn(α2-4)GlcNAc(β1-6)GalNAc(α1-
Gal(β1-4)GlcNAc(β1-6)GalNAc(α1-
Fuc(β1-4)GlcNAc(β1-6)GalNAc(α1-
GalNAc(α1-6)GlcNAc(β1-6)GalNAc(α1-
GlcNAc(β1-6)GlcNAc(β1-6)GalNAc(α1-
GlcNAc(α1-6)GlcNAc(β1-6)GalNAc(α1-
Neu5Gc(β2-6)GlcNAc(β1-6)GalNAc(α1-
Man(β1-6)GlcNAc(β1-6)GalNAc(α1-
Gal(α1-6)GlcNAc(β1-6)GalNAc(α1-
Fuc(α1-6)GlcNAc(β1-6)GalNAc(α1-
Glc(α1-6)GlcNAc(β1-6)GalNAc(α1-
Neu5Ac(β2-6)GlcNAc(β1-6)GalNAc(α1-
Neu5Ac(α2-6)GlcNAc(β1-6)GalNAc(α1-
Kdn(β2-6)GlcNAc(β1-6)GalNAc(α1-
Glc(β1-6)GlcNAc(β1-6)GalNAc(α1-
Man(α1-6)GlcNAc(β1-6)GalNAc(α1-
GlcA(β1-6)GlcNAc(β1-6)GalNAc(α1-
Neu5Gc(α2-6)GlcNAc(β1-6)GalNAc(α1-
GlcA(α1-6)GlcNAc(β1-6)GalNAc(α1-
GalNAc(β1-6)GlcNAc(β1-6)GalNAc(α1-
Kdn(α2-6)GlcNAc(β1-6)GalNAc(α1-
Gal(β1-6)GlcNAc(β1-6)GalNAc(α1-
Fuc(β1-6)GlcNAc(β1-6)GalNAc(α1-
GalNAc(α1-3)[GlcNAc(α1-6)]GalNAc(α1-
GlcNAc(β1-3)[GlcNAc(α1-6)]GalNAc(α1-
GlcNAc(α1-3)[GlcNAc(α1-6)]GalNAc(α1-
Neu5Gc(β2-3)[GlcNAc(α1-6)]GalNAc(α1-
Man(β1-3)[GlcNAc(α1-6)]GalNAc(α1-
Gal(α1-3)[GlcNAc(α1-6)]GalNAc(α1-
Fuc(α1-3)[GlcNAc(α1-6)]GalNAc(α1-
Glc(α1-3)[GlcNAc(α1-6)]GalNAc(α1-
Neu5Ac(β2-3)[GlcNAc(α1-6)]GalNAc(α1-
Neu5Ac(α2-3)[GlcNAc(α1-6)]GalNAc(α1-
Kdn(β2-3)[GlcNAc(α1-6)]GalNAc(α1-
Glc(β1-3)[GlcNAc(α1-6)]GalNAc(α1-
Man(α1-3)[GlcNAc(α1-6)]GalNAc(α1-
GlcA(β1-3)[GlcNAc(α1-6)]GalNAc(α1-
Neu5Gc(α2-3)[GlcNAc(α1-6)]GalNAc(α1-
GlcA(α1-3)[GlcNAc(α1-6)]GalNAc(α1-
GalNAc(β1-3)[GlcNAc(α1-6)]GalNAc(α1-
Kdn(α2-3)[GlcNAc(α1-6)]GalNAc(α1-
Gal(β1-3)[GlcNAc(α1-6)]GalNAc(α1-
Fuc(β1-3)[GlcNAc(α1-6)]GalNAc(α1-
GalNAc(α1-4)[GlcNAc(α1-6)]GalNAc(α1-
GlcNAc(β1-4)[GlcNAc(α1-6)]GalNAc(α1-
GlcNAc(α1-4)[GlcNAc(α1-6)]GalNAc(α1-
Neu5Gc(β2-4)[GlcNAc(α1-6)]GalNAc(α1-
Man(β1-4)[GlcNAc(α1-6)]GalNAc(α1-
Gal(α1-4)[GlcNAc(α1-6)]GalNAc(α1-
Fuc(α1-4)[GlcNAc(α1-6)]GalNAc(α1-
Glc(α1-4)[GlcNAc(α1-6)]GalNAc(α1-
Neu5Ac(β2-4)[GlcNAc(α1-6)]GalNAc(α1-
Neu5Ac(α2-4)[GlcNAc(α1-6)]GalNAc(α1-
Kdn(β2-4)[GlcNAc(α1-6)]GalNAc(α1-
Glc(β1-4)[GlcNAc(α1-6)]GalNAc(α1-
Man(α1-4)[GlcNAc(α1-6)]GalNAc(α1-
GlcA(β1-4)[GlcNAc(α1-6)]GalNAc(α1-
Neu5Gc(α2-4)[GlcNAc(α1-6)]GalNAc(α1-
GlcA(α1-4)[GlcNAc(α1-6)]GalNAc(α1-
GalNAc(β1-4)[GlcNAc(α1-6)]GalNAc(α1-
Kdn(α2-4)[GlcNAc(α1-6)]GalNAc(α1-
Gal(β1-4)[GlcNAc(α1-6)]GalNAc(α1-
Fuc(β1-4)[GlcNAc(α1-6)]GalNAc(α1-
GalNAc(α1-3)GlcNAc(α1-6)GalNAc(α1-
GlcNAc(β1-3)GlcNAc(α1-6)GalNAc(α1-
GlcNAc(α1-3)GlcNAc(α1-6)GalNAc(α1-
Neu5Gc(β2-3)GlcNAc(α1-6)GalNAc(α1-
Man(β1-3)GlcNAc(α1-6)GalNAc(α1-
Gal(α1-3)GlcNAc(α1-6)GalNAc(α1-
Fuc(α1-3)GlcNAc(α1-6)GalNAc(α1-
Glc(α1-3)GlcNAc(α1-6)GalNAc(α1-
Neu5Ac(β2-3)GlcNAc(α1-6)GalNAc(α1-
Neu5Ac(α2-3)GlcNAc(α1-6)GalNAc(α1-
Kdn(β2-3)GlcNAc(α1-6)GalNAc(α1-
Glc(β1-3)GlcNAc(α1-6)GalNAc(α1-
Man(α1-3)GlcNAc(α1-6)GalNAc(α1-
GlcA(β1-3)GlcNAc(α1-6)GalNAc(α1-
Neu5Gc(α2-3)GlcNAc(α1-6)GalNAc(α1-
GlcA(α1-3)GlcNAc(α1-6)GalNAc(α1-
GalNAc(β1-3)GlcNAc(α1-6)GalNAc(α1-
Kdn(α2-3)GlcNAc(α1-6)GalNAc(α1-
Gal(β1-3)GlcNAc(α1-6)GalNAc(α1-
Fuc(β1-3)GlcNAc(α1-6)GalNAc(α1-
GalNAc(α1-4)GlcNAc(α1-6)GalNAc(α1-
GlcNAc(β1-4)GlcNAc(α1-6)GalNAc(α1-
GlcNAc(α1-4)GlcNAc(α1-6)GalNAc(α1-
Neu5Gc(β2-4)GlcNAc(α1-6)GalNAc(α1-
Man(β1-4)GlcNAc(α1-6)GalNAc(α1-
Gal(α1-4)GlcNAc(α1-6)GalNAc(α1-
Fuc(α1-4)GlcNAc(α1-6)GalNAc(α1-
Glc(α1-4)GlcNAc(α1-6)GalNAc(α1-
Neu5Ac(β2-4)GlcNAc(α1-6)GalNAc(α1-
Neu5Ac(α2-4)GlcNAc(α1-6)GalNAc(α1-
Kdn(β2-4)GlcNAc(α1-6)GalNAc(α1-
Glc(β1-4)GlcNAc(α1-6)GalNAc(α1-
Man(α1-4)GlcNAc(α1-6)GalNAc(α1-
GlcA(β1-4)GlcNAc(α1-6)GalNAc(α1-
Neu5Gc(α2-4)GlcNAc(α1-6)GalNAc(α1-
GlcA(α1-4)GlcNAc(α1-6)GalNAc(α1-
GalNAc(β1-4)GlcNAc(α1-6)GalNAc(α1-
Kdn(α2-4)GlcNAc(α1-6)GalNAc(α1-
Gal(β1-4)GlcNAc(α1-6)GalNAc(α1-
Fuc(β1-4)GlcNAc(α1-6)GalNAc(α1-
GalNAc(α1-6)GlcNAc(α1-6)GalNAc(α1-
GlcNAc(β1-6)GlcNAc(α1-6)GalNAc(α1-
GlcNAc(α1-6)GlcNAc(α1-6)GalNAc(α1-
Neu5Gc(β2-6)GlcNAc(α1-6)GalNAc(α1-
Man(β1-6)GlcNAc(α1-6)GalNAc(α1-
Gal(α1-6)GlcNAc(α1-6)GalNAc(α1-
Fuc(α1-6)GlcNAc(α1-6)GalNAc(α1-
Glc(α1-6)GlcNAc(α1-6)GalNAc(α1-
Neu5Ac(β2-6)GlcNAc(α1-6)GalNAc(α1-
Neu5Ac(α2-6)GlcNAc(α1-6)GalNAc(α1-
Kdn(β2-6)GlcNAc(α1-6)GalNAc(α1-
Glc(β1-6)GlcNAc(α1-6)GalNAc(α1-
Man(α1-6)GlcNAc(α1-6)GalNAc(α1-
GlcA(β1-6)GlcNAc(α1-6)GalNAc(α1-
Neu5Gc(α2-6)GlcNAc(α1-6)GalNAc(α1-
GlcA(α1-6)GlcNAc(α1-6)GalNAc(α1-
GalNAc(β1-6)GlcNAc(α1-6)GalNAc(α1-
Kdn(α2-6)GlcNAc(α1-6)GalNAc(α1-
Gal(β1-6)GlcNAc(α1-6)GalNAc(α1-
Fuc(β1-6)GlcNAc(α1-6)GalNAc(α1-
GalNAc(α1-3)[Neu5Gc(β2-6)]GalNAc(α1-
GlcNAc(β1-3)[Neu5Gc(β2-6)]GalNAc(α1-
GlcNAc(α1-3)[Neu5Gc(β2-6)]GalNAc(α1-
Neu5Gc(β2-3)[Neu5Gc(β2-6)]GalNAc(α1-
Man(β1-3)[Neu5Gc(β2-6)]GalNAc(α1-
Gal(α1-3)[Neu5Gc(β2-6)]GalNAc(α1-
Fuc(α1-3)[Neu5Gc(β2-6)]GalNAc(α1-
Glc(α1-3)[Neu5Gc(β2-6)]GalNAc(α1-
Neu5Ac(β2-3)[Neu5Gc(β2-6)]GalNAc(α1-
Neu5Ac(α2-3)[Neu5Gc(β2-6)]GalNAc(α1-
Kdn(β2-3)[Neu5Gc(β2-6)]GalNAc(α1-
Glc(β1-3)[Neu5Gc(β2-6)]GalNAc(α1-
Man(α1-3)[Neu5Gc(β2-6)]GalNAc(α1-
GlcA(β1-3)[Neu5Gc(β2-6)]GalNAc(α1-
Neu5Gc(α2-3)[Neu5Gc(β2-6)]GalNAc(α1-
GlcA(α1-3)[Neu5Gc(β2-6)]GalNAc(α1-
GalNAc(β1-3)[Neu5Gc(β2-6)]GalNAc(α1-
Kdn(α2-3)[Neu5Gc(β2-6)]GalNAc(α1-
Gal(β1-3)[Neu5Gc(β2-6)]GalNAc(α1-
Fuc(β1-3)[Neu5Gc(β2-6)]GalNAc(α1-
GalNAc(α1-4)[Neu5Gc(β2-6)]GalNAc(α1-
GlcNAc(β1-4)[Neu5Gc(β2-6)]GalNAc(α1-
GlcNAc(α1-4)[Neu5Gc(β2-6)]GalNAc(α1-
Neu5Gc(β2-4)[Neu5Gc(β2-6)]GalNAc(α1-
Man(β1-4)[Neu5Gc(β2-6)]GalNAc(α1-
Gal(α1-4)[Neu5Gc(β2-6)]GalNAc(α1-
Fuc(α1-4)[Neu5Gc(β2-6)]GalNAc(α1-
Glc(α1-4)[Neu5Gc(β2-6)]GalNAc(α1-
Neu5Ac(β2-4)[Neu5Gc(β2-6)]GalNAc(α1-
Neu5Ac(α2-4)[Neu5Gc(β2-6)]GalNAc(α1-
Kdn(β2-4)[Neu5Gc(β2-6)]GalNAc(α1-
Glc(β1-4)[Neu5Gc(β2-6)]GalNAc(α1-
Man(α1-4)[Neu5Gc(β2-6)]GalNAc(α1-
GlcA(β1-4)[Neu5Gc(β2-6)]GalNAc(α1-
Neu5Gc(α2-4)[Neu5Gc(β2-6)]GalNAc(α1-
GlcA(α1-4)[Neu5Gc(β2-6)]GalNAc(α1-
GalNAc(β1-4)[Neu5Gc(β2-6)]GalNAc(α1-
Kdn(α2-4)[Neu5Gc(β2-6)]GalNAc(α1-
Gal(β1-4)[Neu5Gc(β2-6)]GalNAc(α1-
Fuc(β1-4)[Neu5Gc(β2-6)]GalNAc(α1-
GalNAc(α1-3)[Man(β1-6)]GalNAc(α1-
GlcNAc(β1-3)[Man(β1-6)]GalNAc(α1-
GlcNAc(α1-3)[Man(β1-6)]GalNAc(α1-
Neu5Gc(β2-3)[Man(β1-6)]GalNAc(α1-
Man(β1-3)[Man(β1-6)]GalNAc(α1-
Gal(α1-3)[Man(β1-6)]GalNAc(α1-
Fuc(α1-3)[Man(β1-6)]GalNAc(α1-
Glc(α1-3)[Man(β1-6)]GalNAc(α1-
Neu5Ac(β2-3)[Man(β1-6)]GalNAc(α1-
Neu5Ac(α2-3)[Man(β1-6)]GalNAc(α1-
Kdn(β2-3)[Man(β1-6)]GalNAc(α1-
Glc(β1-3)[Man(β1-6)]GalNAc(α1-
Man(α1-3)[Man(β1-6)]GalNAc(α1-
GlcA(β1-3)[Man(β1-6)]GalNAc(α1-
Neu5Gc(α2-3)[Man(β1-6)]GalNAc(α1-
GlcA(α1-3)[Man(β1-6)]GalNAc(α1-
GalNAc(β1-3)[Man(β1-6)]GalNAc(α1-
Kdn(α2-3)[Man(β1-6)]GalNAc(α1-
Gal(β1-3)[Man(β1-6)]GalNAc(α1-
Fuc(β1-3)[Man(β1-6)]GalNAc(α1-
GalNAc(α1-4)[Man(β1-6)]GalNAc(α1-
GlcNAc(β1-4)[Man(β1-6)]GalNAc(α1-
GlcNAc(α1-4)[Man(β1-6)]GalNAc(α1-
Neu5Gc(β2-4)[Man(β1-6)]GalNAc(α1-
Man(β1-4)[Man(β1-6)]GalNAc(α1-
Gal(α1-4)[Man(β1-6)]GalNAc(α1-
Fuc(α1-4)[Man(β1-6)]GalNAc(α1-
Glc(α1-4)[Man(β1-6)]GalNAc(α1-
Neu5Ac(β2-4)[Man(β1-6)]GalNAc(α1-
Neu5Ac(α2-4)[Man(β1-6)]GalNAc(α1-
Kdn(β2-4)[Man(β1-6)]GalNAc(α1-
Glc(β1-4)[Man(β1-6)]GalNAc(α1-
Man(α1-4)[Man(β1-6)]GalNAc(α1-
GlcA(β1-4)[Man(β1-6)]GalNAc(α1-
Neu5Gc(α2-4)[Man(β1-6)]GalNAc(α1-
GlcA(α1-4)[Man(β1-6)]GalNAc(α1-
GalNAc(β1-4)[Man(β1-6)]GalNAc(α1-
Kdn(α2-4)[Man(β1-6)]GalNAc(α1-
Gal(β1-4)[Man(β1-6)]GalNAc(α1-
Fuc(β1-4)[Man(β1-6)]GalNAc(α1-
GalNAc(α1-2)Man(β1-6)GalNAc(α1-
GlcNAc(β1-2)Man(β1-6)GalNAc(α1-
GlcNAc(α1-2)Man(β1-6)GalNAc(α1-
Neu5Gc(β2-2)Man(β1-6)GalNAc(α1-
Man(β1-2)Man(β1-6)GalNAc(α1-
Gal(α1-2)Man(β1-6)GalNAc(α1-
Fuc(α1-2)Man(β1-6)GalNAc(α1-
Glc(α1-2)Man(β1-6)GalNAc(α1-
Neu5Ac(β2-2)Man(β1-6)GalNAc(α1-
Neu5Ac(α2-2)Man(β1-6)GalNAc(α1-
Kdn(β2-2)Man(β1-6)GalNAc(α1-
Glc(β1-2)Man(β1-6)GalNAc(α1-
Man(α1-2)Man(β1-6)GalNAc(α1-
GlcA(β1-2)Man(β1-6)GalNAc(α1-
Neu5Gc(α2-2)Man(β1-6)GalNAc(α1-
GlcA(α1-2)Man(β1-6)GalNAc(α1-
GalNAc(β1-2)Man(β1-6)GalNAc(α1-
Kdn(α2-2)Man(β1-6)GalNAc(α1-
Gal(β1-2)Man(β1-6)GalNAc(α1-
Fuc(β1-2)Man(β1-6)GalNAc(α1-
GalNAc(α1-3)Man(β1-6)GalNAc(α1-
GlcNAc(β1-3)Man(β1-6)GalNAc(α1-
GlcNAc(α1-3)Man(β1-6)GalNAc(α1-
Neu5Gc(β2-3)Man(β1-6)GalNAc(α1-
Man(β1-3)Man(β1-6)GalNAc(α1-
Gal(α1-3)Man(β1-6)GalNAc(α1-
Fuc(α1-3)Man(β1-6)GalNAc(α1-
Glc(α1-3)Man(β1-6)GalNAc(α1-
Neu5Ac(β2-3)Man(β1-6)GalNAc(α1-
Neu5Ac(α2-3)Man(β1-6)GalNAc(α1-
Kdn(β2-3)Man(β1-6)GalNAc(α1-
Glc(β1-3)Man(β1-6)GalNAc(α1-
Man(α1-3)Man(β1-6)GalNAc(α1-
GlcA(β1-3)Man(β1-6)GalNAc(α1-
Neu5Gc(α2-3)Man(β1-6)GalNAc(α1-
GlcA(α1-3)Man(β1-6)GalNAc(α1-
GalNAc(β1-3)Man(β1-6)GalNAc(α1-
Kdn(α2-3)Man(β1-6)GalNAc(α1-
Gal(β1-3)Man(β1-6)GalNAc(α1-
Fuc(β1-3)Man(β1-6)GalNAc(α1-
GalNAc(α1-4)Man(β1-6)GalNAc(α1-
GlcNAc(β1-4)Man(β1-6)GalNAc(α1-
GlcNAc(α1-4)Man(β1-6)GalNAc(α1-
Neu5Gc(β2-4)Man(β1-6)GalNAc(α1-
Man(β1-4)Man(β1-6)GalNAc(α1-
Gal(α1-4)Man(β1-6)GalNAc(α1-
Fuc(α1-4)Man(β1-6)GalNAc(α1-
Glc(α1-4)Man(β1-6)GalNAc(α1-
Neu5Ac(β2-4)Man(β1-6)GalNAc(α1-
Neu5Ac(α2-4)Man(β1-6)GalNAc(α1-
Kdn(β2-4)Man(β1-6)GalNAc(α1-
Glc(β1-4)Man(β1-6)GalNAc(α1-
Man(α1-4)Man(β1-6)GalNAc(α1-
GlcA(β1-4)Man(β1-6)GalNAc(α1-
Neu5Gc(α2-4)Man(β1-6)GalNAc(α1-
GlcA(α1-4)Man(β1-6)GalNAc(α1-
GalNAc(β1-4)Man(β1-6)GalNAc(α1-
Kdn(α2-4)Man(β1-6)GalNAc(α1-
Gal(β1-4)Man(β1-6)GalNAc(α1-
Fuc(β1-4)Man(β1-6)GalNAc(α1-
GalNAc(α1-6)Man(β1-6)GalNAc(α1-
GlcNAc(β1-6)Man(β1-6)GalNAc(α1-
GlcNAc(α1-6)Man(β1-6)GalNAc(α1-
Neu5Gc(β2-6)Man(β1-6)GalNAc(α1-
Man(β1-6)Man(β1-6)GalNAc(α1-
Gal(α1-6)Man(β1-6)GalNAc(α1-
Fuc(α1-6)Man(β1-6)GalNAc(α1-
Glc(α1-6)Man(β1-6)GalNAc(α1-
Neu5Ac(β2-6)Man(β1-6)GalNAc(α1-
Neu5Ac(α2-6)Man(β1-6)GalNAc(α1-
Kdn(β2-6)Man(β1-6)GalNAc(α1-
Glc(β1-6)Man(β1-6)GalNAc(α1-
Man(α1-6)Man(β1-6)GalNAc(α1-
GlcA(β1-6)Man(β1-6)GalNAc(α1-
Neu5Gc(α2-6)Man(β1-6)GalNAc(α1-
GlcA(α1-6)Man(β1-6)GalNAc(α1-
GalNAc(β1-6)Man(β1-6)GalNAc(α1-
Kdn(α2-6)Man(β1-6)GalNAc(α1-
Gal(β1-6)Man(β1-6)GalNAc(α1-
Fuc(β1-6)Man(β1-6)GalNAc(α1-
GalNAc(α1-3)[Gal(α1-6)]GalNAc(α1-
GlcNAc(β1-3)[Gal(α1-6)]GalNAc(α1-
GlcNAc(α1-3)[Gal(α1-6)]GalNAc(α1-
Neu5Gc(β2-3)[Gal(α1-6)]GalNAc(α1-
Man(β1-3)[Gal(α1-6)]GalNAc(α1-
Gal(α1-3)[Gal(α1-6)]GalNAc(α1-
Fuc(α1-3)[Gal(α1-6)]GalNAc(α1-
Glc(α1-3)[Gal(α1-6)]GalNAc(α1-
Neu5Ac(β2-3)[Gal(α1-6)]GalNAc(α1-
Neu5Ac(α2-3)[Gal(α1-6)]GalNAc(α1-
Kdn(β2-3)[Gal(α1-6)]GalNAc(α1-
Glc(β1-3)[Gal(α1-6)]GalNAc(α1-
Man(α1-3)[Gal(α1-6)]GalNAc(α1-
GlcA(β1-3)[Gal(α1-6)]GalNAc(α1-
Neu5Gc(α2-3)[Gal(α1-6)]GalNAc(α1-
GlcA(α1-3)[Gal(α1-6)]GalNAc(α1-
GalNAc(β1-3)[Gal(α1-6)]GalNAc(α1-
Kdn(α2-3)[Gal(α1-6)]GalNAc(α1-
Gal(β1-3)[Gal(α1-6)]GalNAc(α1-
Fuc(β1-3)[Gal(α1-6)]GalNAc(α1-
GalNAc(α1-4)[Gal(α1-6)]GalNAc(α1-
GlcNAc(β1-4)[Gal(α1-6)]GalNAc(α1-
GlcNAc(α1-4)[Gal(α1-6)]GalNAc(α1-
Neu5Gc(β2-4)[Gal(α1-6)]GalNAc(α1-
Man(β1-4)[Gal(α1-6)]GalNAc(α1-
Gal(α1-4)[Gal(α1-6)]GalNAc(α1-
Fuc(α1-4)[Gal(α1-6)]GalNAc(α1-
Glc(α1-4)[Gal(α1-6)]GalNAc(α1-
Neu5Ac(β2-4)[Gal(α1-6)]GalNAc(α1-
Neu5Ac(α2-4)[Gal(α1-6)]GalNAc(α1-
Kdn(β2-4)[Gal(α1-6)]GalNAc(α1-
Glc(β1-4)[Gal(α1-6)]GalNAc(α1-
Man(α1-4)[Gal(α1-6)]GalNAc(α1-
GlcA(β1-4)[Gal(α1-6)]GalNAc(α1-
Neu5Gc(α2-4)[Gal(α1-6)]GalNAc(α1-
GlcA(α1-4)[Gal(α1-6)]GalNAc(α1-
GalNAc(β1-4)[Gal(α1-6)]GalNAc(α1-
Kdn(α2-4)[Gal(α1-6)]GalNAc(α1-
Gal(β1-4)[Gal(α1-6)]GalNAc(α1-
Fuc(β1-4)[Gal(α1-6)]GalNAc(α1-
GalNAc(α1-2)Gal(α1-6)GalNAc(α1-
GlcNAc(β1-2)Gal(α1-6)GalNAc(α1-
GlcNAc(α1-2)Gal(α1-6)GalNAc(α1-
Neu5Gc(β2-2)Gal(α1-6)GalNAc(α1-
Man(β1-2)Gal(α1-6)GalNAc(α1-
Gal(α1-2)Gal(α1-6)GalNAc(α1-
Fuc(α1-2)Gal(α1-6)GalNAc(α1-
Glc(α1-2)Gal(α1-6)GalNAc(α1-
Neu5Ac(β2-2)Gal(α1-6)GalNAc(α1-
Neu5Ac(α2-2)Gal(α1-6)GalNAc(α1-
Kdn(β2-2)Gal(α1-6)GalNAc(α1-
Glc(β1-2)Gal(α1-6)GalNAc(α1-
Man(α1-2)Gal(α1-6)GalNAc(α1-
GlcA(β1-2)Gal(α1-6)GalNAc(α1-
Neu5Gc(α2-2)Gal(α1-6)GalNAc(α1-
GlcA(α1-2)Gal(α1-6)GalNAc(α1-
GalNAc(β1-2)Gal(α1-6)GalNAc(α1-
Kdn(α2-2)Gal(α1-6)GalNAc(α1-
Gal(β1-2)Gal(α1-6)GalNAc(α1-
Fuc(β1-2)Gal(α1-6)GalNAc(α1-
GalNAc(α1-3)Gal(α1-6)GalNAc(α1-
GlcNAc(β1-3)Gal(α1-6)GalNAc(α1-
GlcNAc(α1-3)Gal(α1-6)GalNAc(α1-
Neu5Gc(β2-3)Gal(α1-6)GalNAc(α1-
Man(β1-3)Gal(α1-6)GalNAc(α1-
Gal(α1-3)Gal(α1-6)GalNAc(α1-
Fuc(α1-3)Gal(α1-6)GalNAc(α1-
Glc(α1-3)Gal(α1-6)GalNAc(α1-
Neu5Ac(β2-3)Gal(α1-6)GalNAc(α1-
Neu5Ac(α2-3)Gal(α1-6)GalNAc(α1-
Kdn(β2-3)Gal(α1-6)GalNAc(α1-
Glc(β1-3)Gal(α1-6)GalNAc(α1-
Man(α1-3)Gal(α1-6)GalNAc(α1-
GlcA(β1-3)Gal(α1-6)GalNAc(α1-
Neu5Gc(α2-3)Gal(α1-6)GalNAc(α1-
GlcA(α1-3)Gal(α1-6)GalNAc(α1-
GalNAc(β1-3)Gal(α1-6)GalNAc(α1-
Kdn(α2-3)Gal(α1-6)GalNAc(α1-
Gal(β1-3)Gal(α1-6)GalNAc(α1-
Fuc(β1-3)Gal(α1-6)GalNAc(α1-
GalNAc(α1-4)Gal(α1-6)GalNAc(α1-
GlcNAc(β1-4)Gal(α1-6)GalNAc(α1-
GlcNAc(α1-4)Gal(α1-6)GalNAc(α1-
Neu5Gc(β2-4)Gal(α1-6)GalNAc(α1-
Man(β1-4)Gal(α1-6)GalNAc(α1-
Gal(α1-4)Gal(α1-6)GalNAc(α1-
Fuc(α1-4)Gal(α1-6)GalNAc(α1-
Glc(α1-4)Gal(α1-6)GalNAc(α1-
Neu5Ac(β2-4)Gal(α1-6)GalNAc(α1-
Neu5Ac(α2-4)Gal(α1-6)GalNAc(α1-
Kdn(β2-4)Gal(α1-6)GalNAc(α1-
Glc(β1-4)Gal(α1-6)GalNAc(α1-
Man(α1-4)Gal(α1-6)GalNAc(α1-
GlcA(β1-4)Gal(α1-6)GalNAc(α1-
Neu5Gc(α2-4)Gal(α1-6)GalNAc(α1-
GlcA(α1-4)Gal(α1-6)GalNAc(α1-
GalNAc(β1-4)Gal(α1-6)GalNAc(α1-
Kdn(α2-4)Gal(α1-6)GalNAc(α1-
Gal(β1-4)Gal(α1-6)GalNAc(α1-
Fuc(β1-4)Gal(α1-6)GalNAc(α1-
GalNAc(α1-6)Gal(α1-6)GalNAc(α1-
GlcNAc(β1-6)Gal(α1-6)GalNAc(α1-
GlcNAc(α1-6)Gal(α1-6)GalNAc(α1-
Neu5Gc(β2-6)Gal(α1-6)GalNAc(α1-
Man(β1-6)Gal(α1-6)GalNAc(α1-
Gal(α1-6)Gal(α1-6)GalNAc(α1-
Fuc(α1-6)Gal(α1-6)GalNAc(α1-
Glc(α1-6)Gal(α1-6)GalNAc(α1-
Neu5Ac(β2-6)Gal(α1-6)GalNAc(α1-
Neu5Ac(α2-6)Gal(α1-6)GalNAc(α1-
Kdn(β2-6)Gal(α1-6)GalNAc(α1-
Glc(β1-6)Gal(α1-6)GalNAc(α1-
Man(α1-6)Gal(α1-6)GalNAc(α1-
GlcA(β1-6)Gal(α1-6)GalNAc(α1-
Neu5Gc(α2-6)Gal(α1-6)GalNAc(α1-
GlcA(α1-6)Gal(α1-6)GalNAc(α1-
GalNAc(β1-6)Gal(α1-6)GalNAc(α1-
Kdn(α2-6)Gal(α1-6)GalNAc(α1-
Gal(β1-6)Gal(α1-6)GalNAc(α1-
Fuc(β1-6)Gal(α1-6)GalNAc(α1-
GalNAc(α1-3)[Fuc(α1-6)]GalNAc(α1-
GlcNAc(β1-3)[Fuc(α1-6)]GalNAc(α1-
GlcNAc(α1-3)[Fuc(α1-6)]GalNAc(α1-
Neu5Gc(β2-3)[Fuc(α1-6)]GalNAc(α1-
Man(β1-3)[Fuc(α1-6)]GalNAc(α1-
Gal(α1-3)[Fuc(α1-6)]GalNAc(α1-
Fuc(α1-3)[Fuc(α1-6)]GalNAc(α1-
Glc(α1-3)[Fuc(α1-6)]GalNAc(α1-
Neu5Ac(β2-3)[Fuc(α1-6)]GalNAc(α1-
Neu5Ac(α2-3)[Fuc(α1-6)]GalNAc(α1-
Kdn(β2-3)[Fuc(α1-6)]GalNAc(α1-
Glc(β1-3)[Fuc(α1-6)]GalNAc(α1-
Man(α1-3)[Fuc(α1-6)]GalNAc(α1-
GlcA(β1-3)[Fuc(α1-6)]GalNAc(α1-
Neu5Gc(α2-3)[Fuc(α1-6)]GalNAc(α1-
GlcA(α1-3)[Fuc(α1-6)]GalNAc(α1-
GalNAc(β1-3)[Fuc(α1-6)]GalNAc(α1-
Kdn(α2-3)[Fuc(α1-6)]GalNAc(α1-
Gal(β1-3)[Fuc(α1-6)]GalNAc(α1-
Fuc(β1-3)[Fuc(α1-6)]GalNAc(α1-
GalNAc(α1-4)[Fuc(α1-6)]GalNAc(α1-
GlcNAc(β1-4)[Fuc(α1-6)]GalNAc(α1-
GlcNAc(α1-4)[Fuc(α1-6)]GalNAc(α1-
Neu5Gc(β2-4)[Fuc(α1-6)]GalNAc(α1-
Man(β1-4)[Fuc(α1-6)]GalNAc(α1-
Gal(α1-4)[Fuc(α1-6)]GalNAc(α1-
Fuc(α1-4)[Fuc(α1-6)]GalNAc(α1-
Glc(α1-4)[Fuc(α1-6)]GalNAc(α1-
Neu5Ac(β2-4)[Fuc(α1-6)]GalNAc(α1-
Neu5Ac(α2-4)[Fuc(α1-6)]GalNAc(α1-
Kdn(β2-4)[Fuc(α1-6)]GalNAc(α1-
Glc(β1-4)[Fuc(α1-6)]GalNAc(α1-
Man(α1-4)[Fuc(α1-6)]GalNAc(α1-
GlcA(β1-4)[Fuc(α1-6)]GalNAc(α1-
Neu5Gc(α2-4)[Fuc(α1-6)]GalNAc(α1-
GlcA(α1-4)[Fuc(α1-6)]GalNAc(α1-
GalNAc(β1-4)[Fuc(α1-6)]GalNAc(α1-
Kdn(α2-4)[Fuc(α1-6)]GalNAc(α1-
Gal(β1-4)[Fuc(α1-6)]GalNAc(α1-
Fuc(β1-4)[Fuc(α1-6)]GalNAc(α1-
GalNAc(α1-3)[Glc(α1-6)]GalNAc(α1-
GlcNAc(β1-3)[Glc(α1-6)]GalNAc(α1-
GlcNAc(α1-3)[Glc(α1-6)]GalNAc(α1-
Neu5Gc(β2-3)[Glc(α1-6)]GalNAc(α1-
Man(β1-3)[Glc(α1-6)]GalNAc(α1-
Gal(α1-3)[Glc(α1-6)]GalNAc(α1-
Fuc(α1-3)[Glc(α1-6)]GalNAc(α1-
Glc(α1-3)[Glc(α1-6)]GalNAc(α1-
Neu5Ac(β2-3)[Glc(α1-6)]GalNAc(α1-
Neu5Ac(α2-3)[Glc(α1-6)]GalNAc(α1-
Kdn(β2-3)[Glc(α1-6)]GalNAc(α1-
Glc(β1-3)[Glc(α1-6)]GalNAc(α1-
Man(α1-3)[Glc(α1-6)]GalNAc(α1-
GlcA(β1-3)[Glc(α1-6)]GalNAc(α1-
Neu5Gc(α2-3)[Glc(α1-6)]GalNAc(α1-
GlcA(α1-3)[Glc(α1-6)]GalNAc(α1-
GalNAc(β1-3)[Glc(α1-6)]GalNAc(α1-
Kdn(α2-3)[Glc(α1-6)]GalNAc(α1-
Gal(β1-3)[Glc(α1-6)]GalNAc(α1-
Fuc(β1-3)[Glc(α1-6)]GalNAc(α1-
GalNAc(α1-4)[Glc(α1-6)]GalNAc(α1-
GlcNAc(β1-4)[Glc(α1-6)]GalNAc(α1-
GlcNAc(α1-4)[Glc(α1-6)]GalNAc(α1-
Neu5Gc(β2-4)[Glc(α1-6)]GalNAc(α1-
Man(β1-4)[Glc(α1-6)]GalNAc(α1-
Gal(α1-4)[Glc(α1-6)]GalNAc(α1-
Fuc(α1-4)[Glc(α1-6)]GalNAc(α1-
Glc(α1-4)[Glc(α1-6)]GalNAc(α1-
Neu5Ac(β2-4)[Glc(α1-6)]GalNAc(α1-
Neu5Ac(α2-4)[Glc(α1-6)]GalNAc(α1-
Kdn(β2-4)[Glc(α1-6)]GalNAc(α1-
Glc(β1-4)[Glc(α1-6)]GalNAc(α1-
Man(α1-4)[Glc(α1-6)]GalNAc(α1-
GlcA(β1-4)[Glc(α1-6)]GalNAc(α1-
Neu5Gc(α2-4)[Glc(α1-6)]GalNAc(α1-
GlcA(α1-4)[Glc(α1-6)]GalNAc(α1-
GalNAc(β1-4)[Glc(α1-6)]GalNAc(α1-
Kdn(α2-4)[Glc(α1-6)]GalNAc(α1-
Gal(β1-4)[Glc(α1-6)]GalNAc(α1-
Fuc(β1-4)[Glc(α1-6)]GalNAc(α1-
GalNAc(α1-2)Glc(α1-6)GalNAc(α1-
GlcNAc(β1-2)Glc(α1-6)GalNAc(α1-
GlcNAc(α1-2)Glc(α1-6)GalNAc(α1-
Neu5Gc(β2-2)Glc(α1-6)GalNAc(α1-
Man(β1-2)Glc(α1-6)GalNAc(α1-
Gal(α1-2)Glc(α1-6)GalNAc(α1-
Fuc(α1-2)Glc(α1-6)GalNAc(α1-
Glc(α1-2)Glc(α1-6)GalNAc(α1-
Neu5Ac(β2-2)Glc(α1-6)GalNAc(α1-
Neu5Ac(α2-2)Glc(α1-6)GalNAc(α1-
Kdn(β2-2)Glc(α1-6)GalNAc(α1-
Glc(β1-2)Glc(α1-6)GalNAc(α1-
Man(α1-2)Glc(α1-6)GalNAc(α1-
GlcA(β1-2)Glc(α1-6)GalNAc(α1-
Neu5Gc(α2-2)Glc(α1-6)GalNAc(α1-
GlcA(α1-2)Glc(α1-6)GalNAc(α1-
GalNAc(β1-2)Glc(α1-6)GalNAc(α1-
Kdn(α2-2)Glc(α1-6)GalNAc(α1-
Gal(β1-2)Glc(α1-6)GalNAc(α1-
Fuc(β1-2)Glc(α1-6)GalNAc(α1-
GalNAc(α1-3)Glc(α1-6)GalNAc(α1-
GlcNAc(β1-3)Glc(α1-6)GalNAc(α1-
GlcNAc(α1-3)Glc(α1-6)GalNAc(α1-
Neu5Gc(β2-3)Glc(α1-6)GalNAc(α1-
Man(β1-3)Glc(α1-6)GalNAc(α1-
Gal(α1-3)Glc(α1-6)GalNAc(α1-
Fuc(α1-3)Glc(α1-6)GalNAc(α1-
Glc(α1-3)Glc(α1-6)GalNAc(α1-
Neu5Ac(β2-3)Glc(α1-6)GalNAc(α1-
Neu5Ac(α2-3)Glc(α1-6)GalNAc(α1-
Kdn(β2-3)Glc(α1-6)GalNAc(α1-
Glc(β1-3)Glc(α1-6)GalNAc(α1-
Man(α1-3)Glc(α1-6)GalNAc(α1-
GlcA(β1-3)Glc(α1-6)GalNAc(α1-
Neu5Gc(α2-3)Glc(α1-6)GalNAc(α1-
GlcA(α1-3)Glc(α1-6)GalNAc(α1-
GalNAc(β1-3)Glc(α1-6)GalNAc(α1-
Kdn(α2-3)Glc(α1-6)GalNAc(α1-
Gal(β1-3)Glc(α1-6)GalNAc(α1-
Fuc(β1-3)Glc(α1-6)GalNAc(α1-
GalNAc(α1-4)Glc(α1-6)GalNAc(α1-
GlcNAc(β1-4)Glc(α1-6)GalNAc(α1-
GlcNAc(α1-4)Glc(α1-6)GalNAc(α1-
Neu5Gc(β2-4)Glc(α1-6)GalNAc(α1-
Man(β1-4)Glc(α1-6)GalNAc(α1-
Gal(α1-4)Glc(α1-6)GalNAc(α1-
Fuc(α1-4)Glc(α1-6)GalNAc(α1-
Glc(α1-4)Glc(α1-6)GalNAc(α1-
Neu5Ac(β2-4)Glc(α1-6)GalNAc(α1-
Neu5Ac(α2-4)Glc(α1-6)GalNAc(α1-
Kdn(β2-4)Glc(α1-6)GalNAc(α1-
Glc(β1-4)Glc(α1-6)GalNAc(α1-
Man(α1-4)Glc(α1-6)GalNAc(α1-
GlcA(β1-4)Glc(α1-6)GalNAc(α1-
Neu5Gc(α2-4)Glc(α1-6)GalNAc(α1-
GlcA(α1-4)Glc(α1-6)GalNAc(α1-
GalNAc(β1-4)Glc(α1-6)GalNAc(α1-
Kdn(α2-4)Glc(α1-6)GalNAc(α1-
Gal(β1-4)Glc(α1-6)GalNAc(α1-
Fuc(β1-4)Glc(α1-6)GalNAc(α1-
GalNAc(α1-6)Glc(α1-6)GalNAc(α1-
GlcNAc(β1-6)Glc(α1-6)GalNAc(α1-
GlcNAc(α1-6)Glc(α1-6)GalNAc(α1-
Neu5Gc(β2-6)Glc(α1-6)GalNAc(α1-
Man(β1-6)Glc(α1-6)GalNAc(α1-
Gal(α1-6)Glc(α1-6)GalNAc(α1-
Fuc(α1-6)Glc(α1-6)GalNAc(α1-
Glc(α1-6)Glc(α1-6)GalNAc(α1-
Neu5Ac(β2-6)Glc(α1-6)GalNAc(α1-
Neu5Ac(α2-6)Glc(α1-6)GalNAc(α1-
Kdn(β2-6)Glc(α1-6)GalNAc(α1-
Glc(β1-6)Glc(α1-6)GalNAc(α1-
Man(α1-6)Glc(α1-6)GalNAc(α1-
GlcA(β1-6)Glc(α1-6)GalNAc(α1-
Neu5Gc(α2-6)Glc(α1-6)GalNAc(α1-
GlcA(α1-6)Glc(α1-6)GalNAc(α1-
GalNAc(β1-6)Glc(α1-6)GalNAc(α1-
Kdn(α2-6)Glc(α1-6)GalNAc(α1-
Gal(β1-6)Glc(α1-6)GalNAc(α1-
Fuc(β1-6)Glc(α1-6)GalNAc(α1-
GalNAc(α1-3)[Neu5Ac(β2-6)]GalNAc(α1-
GlcNAc(β1-3)[Neu5Ac(β2-6)]GalNAc(α1-
GlcNAc(α1-3)[Neu5Ac(β2-6)]GalNAc(α1-
Neu5Gc(β2-3)[Neu5Ac(β2-6)]GalNAc(α1-
Man(β1-3)[Neu5Ac(β2-6)]GalNAc(α1-
Gal(α1-3)[Neu5Ac(β2-6)]GalNAc(α1-
Fuc(α1-3)[Neu5Ac(β2-6)]GalNAc(α1-
Glc(α1-3)[Neu5Ac(β2-6)]GalNAc(α1-
Neu5Ac(β2-3)[Neu5Ac(β2-6)]GalNAc(α1-
Neu5Ac(α2-3)[Neu5Ac(β2-6)]GalNAc(α1-
Kdn(β2-3)[Neu5Ac(β2-6)]GalNAc(α1-
Glc(β1-3)[Neu5Ac(β2-6)]GalNAc(α1-
Man(α1-3)[Neu5Ac(β2-6)]GalNAc(α1-
GlcA(β1-3)[Neu5Ac(β2-6)]GalNAc(α1-
Neu5Gc(α2-3)[Neu5Ac(β2-6)]GalNAc(α1-
GlcA(α1-3)[Neu5Ac(β2-6)]GalNAc(α1-
GalNAc(β1-3)[Neu5Ac(β2-6)]GalNAc(α1-
Kdn(α2-3)[Neu5Ac(β2-6)]GalNAc(α1-
Gal(β1-3)[Neu5Ac(β2-6)]GalNAc(α1-
Fuc(β1-3)[Neu5Ac(β2-6)]GalNAc(α1-
GalNAc(α1-4)[Neu5Ac(β2-6)]GalNAc(α1-
GlcNAc(β1-4)[Neu5Ac(β2-6)]GalNAc(α1-
GlcNAc(α1-4)[Neu5Ac(β2-6)]GalNAc(α1-
Neu5Gc(β2-4)[Neu5Ac(β2-6)]GalNAc(α1-
Man(β1-4)[Neu5Ac(β2-6)]GalNAc(α1-
Gal(α1-4)[Neu5Ac(β2-6)]GalNAc(α1-
Fuc(α1-4)[Neu5Ac(β2-6)]GalNAc(α1-
Glc(α1-4)[Neu5Ac(β2-6)]GalNAc(α1-
Neu5Ac(β2-4)[Neu5Ac(β2-6)]GalNAc(α1-
Neu5Ac(α2-4)[Neu5Ac(β2-6)]GalNAc(α1-
Kdn(β2-4)[Neu5Ac(β2-6)]GalNAc(α1-
Glc(β1-4)[Neu5Ac(β2-6)]GalNAc(α1-
Man(α1-4)[Neu5Ac(β2-6)]GalNAc(α1-
GlcA(β1-4)[Neu5Ac(β2-6)]GalNAc(α1-
Neu5Gc(α2-4)[Neu5Ac(β2-6)]GalNAc(α1-
GlcA(α1-4)[Neu5Ac(β2-6)]GalNAc(α1-
GalNAc(β1-4)[Neu5Ac(β2-6)]GalNAc(α1-
Kdn(α2-4)[Neu5Ac(β2-6)]GalNAc(α1-
Gal(β1-4)[Neu5Ac(β2-6)]GalNAc(α1-
Fuc(β1-4)[Neu5Ac(β2-6)]GalNAc(α1-
GalNAc(α1-3)[Neu5Ac(α2-6)]GalNAc(α1-
GlcNAc(β1-3)[Neu5Ac(α2-6)]GalNAc(α1-
GlcNAc(α1-3)[Neu5Ac(α2-6)]GalNAc(α1-
Neu5Gc(β2-3)[Neu5Ac(α2-6)]GalNAc(α1-
Man(β1-3)[Neu5Ac(α2-6)]GalNAc(α1-
Gal(α1-3)[Neu5Ac(α2-6)]GalNAc(α1-
Fuc(α1-3)[Neu5Ac(α2-6)]GalNAc(α1-
Glc(α1-3)[Neu5Ac(α2-6)]GalNAc(α1-
Neu5Ac(β2-3)[Neu5Ac(α2-6)]GalNAc(α1-
Neu5Ac(α2-3)[Neu5Ac(α2-6)]GalNAc(α1-
Kdn(β2-3)[Neu5Ac(α2-6)]GalNAc(α1-
Glc(β1-3)[Neu5Ac(α2-6)]GalNAc(α1-
Man(α1-3)[Neu5Ac(α2-6)]GalNAc(α1-
GlcA(β1-3)[Neu5Ac(α2-6)]GalNAc(α1-
Neu5Gc(α2-3)[Neu5Ac(α2-6)]GalNAc(α1-
GlcA(α1-3)[Neu5Ac(α2-6)]GalNAc(α1-
GalNAc(β1-3)[Neu5Ac(α2-6)]GalNAc(α1-
Kdn(α2-3)[Neu5Ac(α2-6)]GalNAc(α1-
Gal(β1-3)[Neu5Ac(α2-6)]GalNAc(α1-
Fuc(β1-3)[Neu5Ac(α2-6)]GalNAc(α1-
GalNAc(α1-4)[Neu5Ac(α2-6)]GalNAc(α1-
GlcNAc(β1-4)[Neu5Ac(α2-6)]GalNAc(α1-
GlcNAc(α1-4)[Neu5Ac(α2-6)]GalNAc(α1-
Neu5Gc(β2-4)[Neu5Ac(α2-6)]GalNAc(α1-
Man(β1-4)[Neu5Ac(α2-6)]GalNAc(α1-
Gal(α1-4)[Neu5Ac(α2-6)]GalNAc(α1-
Fuc(α1-4)[Neu5Ac(α2-6)]GalNAc(α1-
Glc(α1-4)[Neu5Ac(α2-6)]GalNAc(α1-
Neu5Ac(β2-4)[Neu5Ac(α2-6)]GalNAc(α1-
Neu5Ac(α2-4)[Neu5Ac(α2-6)]GalNAc(α1-
Kdn(β2-4)[Neu5Ac(α2-6)]GalNAc(α1-
Glc(β1-4)[Neu5Ac(α2-6)]GalNAc(α1-
Man(α1-4)[Neu5Ac(α2-6)]GalNAc(α1-
GlcA(β1-4)[Neu5Ac(α2-6)]GalNAc(α1-
Neu5Gc(α2-4)[Neu5Ac(α2-6)]GalNAc(α1-
GlcA(α1-4)[Neu5Ac(α2-6)]GalNAc(α1-
GalNAc(β1-4)[Neu5Ac(α2-6)]GalNAc(α1-
Kdn(α2-4)[Neu5Ac(α2-6)]GalNAc(α1-
Gal(β1-4)[Neu5Ac(α2-6)]GalNAc(α1-
Fuc(β1-4)[Neu5Ac(α2-6)]GalNAc(α1-
GalNAc(α1-3)[Kdn(β2-6)]GalNAc(α1-
GlcNAc(β1-3)[Kdn(β2-6)]GalNAc(α1-
GlcNAc(α1-3)[Kdn(β2-6)]GalNAc(α1-
Neu5Gc(β2-3)[Kdn(β2-6)]GalNAc(α1-
Man(β1-3)[Kdn(β2-6)]GalNAc(α1-
Gal(α1-3)[Kdn(β2-6)]GalNAc(α1-
Fuc(α1-3)[Kdn(β2-6)]GalNAc(α1-
Glc(α1-3)[Kdn(β2-6)]GalNAc(α1-
Neu5Ac(β2-3)[Kdn(β2-6)]GalNAc(α1-
Neu5Ac(α2-3)[Kdn(β2-6)]GalNAc(α1-
Kdn(β2-3)[Kdn(β2-6)]GalNAc(α1-
Glc(β1-3)[Kdn(β2-6)]GalNAc(α1-
Man(α1-3)[Kdn(β2-6)]GalNAc(α1-
GlcA(β1-3)[Kdn(β2-6)]GalNAc(α1-
Neu5Gc(α2-3)[Kdn(β2-6)]GalNAc(α1-
GlcA(α1-3)[Kdn(β2-6)]GalNAc(α1-
GalNAc(β1-3)[Kdn(β2-6)]GalNAc(α1-
Kdn(α2-3)[Kdn(β2-6)]GalNAc(α1-
Gal(β1-3)[Kdn(β2-6)]GalNAc(α1-
Fuc(β1-3)[Kdn(β2-6)]GalNAc(α1-
GalNAc(α1-4)[Kdn(β2-6)]GalNAc(α1-
GlcNAc(β1-4)[Kdn(β2-6)]GalNAc(α1-
GlcNAc(α1-4)[Kdn(β2-6)]GalNAc(α1-
Neu5Gc(β2-4)[Kdn(β2-6)]GalNAc(α1-
Man(β1-4)[Kdn(β2-6)]GalNAc(α1-
Gal(α1-4)[Kdn(β2-6)]GalNAc(α1-
Fuc(α1-4)[Kdn(β2-6)]GalNAc(α1-
Glc(α1-4)[Kdn(β2-6)]GalNAc(α1-
Neu5Ac(β2-4)[Kdn(β2-6)]GalNAc(α1-
Neu5Ac(α2-4)[Kdn(β2-6)]GalNAc(α1-
Kdn(β2-4)[Kdn(β2-6)]GalNAc(α1-
Glc(β1-4)[Kdn(β2-6)]GalNAc(α1-
Man(α1-4)[Kdn(β2-6)]GalNAc(α1-
GlcA(β1-4)[Kdn(β2-6)]GalNAc(α1-
Neu5Gc(α2-4)[Kdn(β2-6)]GalNAc(α1-
GlcA(α1-4)[Kdn(β2-6)]GalNAc(α1-
GalNAc(β1-4)[Kdn(β2-6)]GalNAc(α1-
Kdn(α2-4)[Kdn(β2-6)]GalNAc(α1-
Gal(β1-4)[Kdn(β2-6)]GalNAc(α1-
Fuc(β1-4)[Kdn(β2-6)]GalNAc(α1-
GalNAc(α1-3)[Glc(β1-6)]GalNAc(α1-
GlcNAc(β1-3)[Glc(β1-6)]GalNAc(α1-
GlcNAc(α1-3)[Glc(β1-6)]GalNAc(α1-
Neu5Gc(β2-3)[Glc(β1-6)]GalNAc(α1-
Man(β1-3)[Glc(β1-6)]GalNAc(α1-
Gal(α1-3)[Glc(β1-6)]GalNAc(α1-
Fuc(α1-3)[Glc(β1-6)]GalNAc(α1-
Glc(α1-3)[Glc(β1-6)]GalNAc(α1-
Neu5Ac(β2-3)[Glc(β1-6)]GalNAc(α1-
Neu5Ac(α2-3)[Glc(β1-6)]GalNAc(α1-
Kdn(β2-3)[Glc(β1-6)]GalNAc(α1-
Glc(β1-3)[Glc(β1-6)]GalNAc(α1-
Man(α1-3)[Glc(β1-6)]GalNAc(α1-
GlcA(β1-3)[Glc(β1-6)]GalNAc(α1-
Neu5Gc(α2-3)[Glc(β1-6)]GalNAc(α1-
GlcA(α1-3)[Glc(β1-6)]GalNAc(α1-
GalNAc(β1-3)[Glc(β1-6)]GalNAc(α1-
Kdn(α2-3)[Glc(β1-6)]GalNAc(α1-
Gal(β1-3)[Glc(β1-6)]GalNAc(α1-
Fuc(β1-3)[Glc(β1-6)]GalNAc(α1-
GalNAc(α1-4)[Glc(β1-6)]GalNAc(α1-
GlcNAc(β1-4)[Glc(β1-6)]GalNAc(α1-
GlcNAc(α1-4)[Glc(β1-6)]GalNAc(α1-
Neu5Gc(β2-4)[Glc(β1-6)]GalNAc(α1-
Man(β1-4)[Glc(β1-6)]GalNAc(α1-
Gal(α1-4)[Glc(β1-6)]GalNAc(α1-
Fuc(α1-4)[Glc(β1-6)]GalNAc(α1-
Glc(α1-4)[Glc(β1-6)]GalNAc(α1-
Neu5Ac(β2-4)[Glc(β1-6)]GalNAc(α1-
Neu5Ac(α2-4)[Glc(β1-6)]GalNAc(α1-
Kdn(β2-4)[Glc(β1-6)]GalNAc(α1-
Glc(β1-4)[Glc(β1-6)]GalNAc(α1-
Man(α1-4)[Glc(β1-6)]GalNAc(α1-
GlcA(β1-4)[Glc(β1-6)]GalNAc(α1-
Neu5Gc(α2-4)[Glc(β1-6)]GalNAc(α1-
GlcA(α1-4)[Glc(β1-6)]GalNAc(α1-
GalNAc(β1-4)[Glc(β1-6)]GalNAc(α1-
Kdn(α2-4)[Glc(β1-6)]GalNAc(α1-
Gal(β1-4)[Glc(β1-6)]GalNAc(α1-
Fuc(β1-4)[Glc(β1-6)]GalNAc(α1-
GalNAc(α1-2)Glc(β1-6)GalNAc(α1-
GlcNAc(β1-2)Glc(β1-6)GalNAc(α1-
GlcNAc(α1-2)Glc(β1-6)GalNAc(α1-
Neu5Gc(β2-2)Glc(β1-6)GalNAc(α1-
Man(β1-2)Glc(β1-6)GalNAc(α1-
Gal(α1-2)Glc(β1-6)GalNAc(α1-
Fuc(α1-2)Glc(β1-6)GalNAc(α1-
Glc(α1-2)Glc(β1-6)GalNAc(α1-
Neu5Ac(β2-2)Glc(β1-6)GalNAc(α1-
Neu5Ac(α2-2)Glc(β1-6)GalNAc(α1-
Kdn(β2-2)Glc(β1-6)GalNAc(α1-
Glc(β1-2)Glc(β1-6)GalNAc(α1-
Man(α1-2)Glc(β1-6)GalNAc(α1-
GlcA(β1-2)Glc(β1-6)GalNAc(α1-
Neu5Gc(α2-2)Glc(β1-6)GalNAc(α1-
GlcA(α1-2)Glc(β1-6)GalNAc(α1-
GalNAc(β1-2)Glc(β1-6)GalNAc(α1-
Kdn(α2-2)Glc(β1-6)GalNAc(α1-
Gal(β1-2)Glc(β1-6)GalNAc(α1-
Fuc(β1-2)Glc(β1-6)GalNAc(α1-
GalNAc(α1-3)Glc(β1-6)GalNAc(α1-
GlcNAc(β1-3)Glc(β1-6)GalNAc(α1-
GlcNAc(α1-3)Glc(β1-6)GalNAc(α1-
Neu5Gc(β2-3)Glc(β1-6)GalNAc(α1-
Man(β1-3)Glc(β1-6)GalNAc(α1-
Gal(α1-3)Glc(β1-6)GalNAc(α1-
Fuc(α1-3)Glc(β1-6)GalNAc(α1-
Glc(α1-3)Glc(β1-6)GalNAc(α1-
Neu5Ac(β2-3)Glc(β1-6)GalNAc(α1-
Neu5Ac(α2-3)Glc(β1-6)GalNAc(α1-
Kdn(β2-3)Glc(β1-6)GalNAc(α1-
Glc(β1-3)Glc(β1-6)GalNAc(α1-
Man(α1-3)Glc(β1-6)GalNAc(α1-
GlcA(β1-3)Glc(β1-6)GalNAc(α1-
Neu5Gc(α2-3)Glc(β1-6)GalNAc(α1-
GlcA(α1-3)Glc(β1-6)GalNAc(α1-
GalNAc(β1-3)Glc(β1-6)GalNAc(α1-
Kdn(α2-3)Glc(β1-6)GalNAc(α1-
Gal(β1-3)Glc(β1-6)GalNAc(α1-
Fuc(β1-3)Glc(β1-6)GalNAc(α1-
GalNAc(α1-4)Glc(β1-6)GalNAc(α1-
GlcNAc(β1-4)Glc(β1-6)GalNAc(α1-
GlcNAc(α1-4)Glc(β1-6)GalNAc(α1-
Neu5Gc(β2-4)Glc(β1-6)GalNAc(α1-
Man(β1-4)Glc(β1-6)GalNAc(α1-
Gal(α1-4)Glc(β1-6)GalNAc(α1-
Fuc(α1-4)Glc(β1-6)GalNAc(α1-
Glc(α1-4)Glc(β1-6)GalNAc(α1-
Neu5Ac(β2-4)Glc(β1-6)GalNAc(α1-
Neu5Ac(α2-4)Glc(β1-6)GalNAc(α1-
Kdn(β2-4)Glc(β1-6)GalNAc(α1-
Glc(β1-4)Glc(β1-6)GalNAc(α1-
Man(α1-4)Glc(β1-6)GalNAc(α1-
GlcA(β1-4)Glc(β1-6)GalNAc(α1-
Neu5Gc(α2-4)Glc(β1-6)GalNAc(α1-
GlcA(α1-4)Glc(β1-6)GalNAc(α1-
GalNAc(β1-4)Glc(β1-6)GalNAc(α1-
Kdn(α2-4)Glc(β1-6)GalNAc(α1-
Gal(β1-4)Glc(β1-6)GalNAc(α1-
Fuc(β1-4)Glc(β1-6)GalNAc(α1-
GalNAc(α1-6)Glc(β1-6)GalNAc(α1-
GlcNAc(β1-6)Glc(β1-6)GalNAc(α1-
GlcNAc(α1-6)Glc(β1-6)GalNAc(α1-
Neu5Gc(β2-6)Glc(β1-6)GalNAc(α1-
Man(β1-6)Glc(β1-6)GalNAc(α1-
Gal(α1-6)Glc(β1-6)GalNAc(α1-
Fuc(α1-6)Glc(β1-6)GalNAc(α1-
Glc(α1-6)Glc(β1-6)GalNAc(α1-
Neu5Ac(β2-6)Glc(β1-6)GalNAc(α1-
Neu5Ac(α2-6)Glc(β1-6)GalNAc(α1-
Kdn(β2-6)Glc(β1-6)GalNAc(α1-
Glc(β1-6)Glc(β1-6)GalNAc(α1-
Man(α1-6)Glc(β1-6)GalNAc(α1-
GlcA(β1-6)Glc(β1-6)GalNAc(α1-
Neu5Gc(α2-6)Glc(β1-6)GalNAc(α1-
GlcA(α1-6)Glc(β1-6)GalNAc(α1-
GalNAc(β1-6)Glc(β1-6)GalNAc(α1-
Kdn(α2-6)Glc(β1-6)GalNAc(α1-
Gal(β1-6)Glc(β1-6)GalNAc(α1-
Fuc(β1-6)Glc(β1-6)GalNAc(α1-
GalNAc(α1-3)[Man(α1-6)]GalNAc(α1-
GlcNAc(β1-3)[Man(α1-6)]GalNAc(α1-
GlcNAc(α1-3)[Man(α1-6)]GalNAc(α1-
Neu5Gc(β2-3)[Man(α1-6)]GalNAc(α1-
Man(β1-3)[Man(α1-6)]GalNAc(α1-
Gal(α1-3)[Man(α1-6)]GalNAc(α1-
Fuc(α1-3)[Man(α1-6)]GalNAc(α1-
Glc(α1-3)[Man(α1-6)]GalNAc(α1-
Neu5Ac(β2-3)[Man(α1-6)]GalNAc(α1-
Neu5Ac(α2-3)[Man(α1-6)]GalNAc(α1-
Kdn(β2-3)[Man(α1-6)]GalNAc(α1-
Glc(β1-3)[Man(α1-6)]GalNAc(α1-
Man(α1-3)[Man(α1-6)]GalNAc(α1-
GlcA(β1-3)[Man(α1-6)]GalNAc(α1-
Neu5Gc(α2-3)[Man(α1-6)]GalNAc(α1-
GlcA(α1-3)[Man(α1-6)]GalNAc(α1-
GalNAc(β1-3)[Man(α1-6)]GalNAc(α1-
Kdn(α2-3)[Man(α1-6)]GalNAc(α1-
Gal(β1-3)[Man(α1-6)]GalNAc(α1-
Fuc(β1-3)[Man(α1-6)]GalNAc(α1-
GalNAc(α1-4)[Man(α1-6)]GalNAc(α1-
GlcNAc(β1-4)[Man(α1-6)]GalNAc(α1-
GlcNAc(α1-4)[Man(α1-6)]GalNAc(α1-
Neu5Gc(β2-4)[Man(α1-6)]GalNAc(α1-
Man(β1-4)[Man(α1-6)]GalNAc(α1-
Gal(α1-4)[Man(α1-6)]GalNAc(α1-
Fuc(α1-4)[Man(α1-6)]GalNAc(α1-
Glc(α1-4)[Man(α1-6)]GalNAc(α1-
Neu5Ac(β2-4)[Man(α1-6)]GalNAc(α1-
Neu5Ac(α2-4)[Man(α1-6)]GalNAc(α1-
Kdn(β2-4)[Man(α1-6)]GalNAc(α1-
Glc(β1-4)[Man(α1-6)]GalNAc(α1-
Man(α1-4)[Man(α1-6)]GalNAc(α1-
GlcA(β1-4)[Man(α1-6)]GalNAc(α1-
Neu5Gc(α2-4)[Man(α1-6)]GalNAc(α1-
GlcA(α1-4)[Man(α1-6)]GalNAc(α1-
GalNAc(β1-4)[Man(α1-6)]GalNAc(α1-
Kdn(α2-4)[Man(α1-6)]GalNAc(α1-
Gal(β1-4)[Man(α1-6)]GalNAc(α1-
Fuc(β1-4)[Man(α1-6)]GalNAc(α1-
GalNAc(α1-2)Man(α1-6)GalNAc(α1-
GlcNAc(β1-2)Man(α1-6)GalNAc(α1-
GlcNAc(α1-2)Man(α1-6)GalNAc(α1-
Neu5Gc(β2-2)Man(α1-6)GalNAc(α1-
Man(β1-2)Man(α1-6)GalNAc(α1-
Gal(α1-2)Man(α1-6)GalNAc(α1-
Fuc(α1-2)Man(α1-6)GalNAc(α1-
Glc(α1-2)Man(α1-6)GalNAc(α1-
Neu5Ac(β2-2)Man(α1-6)GalNAc(α1-
Neu5Ac(α2-2)Man(α1-6)GalNAc(α1-
Kdn(β2-2)Man(α1-6)GalNAc(α1-
Glc(β1-2)Man(α1-6)GalNAc(α1-
Man(α1-2)Man(α1-6)GalNAc(α1-
GlcA(β1-2)Man(α1-6)GalNAc(α1-
Neu5Gc(α2-2)Man(α1-6)GalNAc(α1-
GlcA(α1-2)Man(α1-6)GalNAc(α1-
GalNAc(β1-2)Man(α1-6)GalNAc(α1-
Kdn(α2-2)Man(α1-6)GalNAc(α1-
Gal(β1-2)Man(α1-6)GalNAc(α1-
Fuc(β1-2)Man(α1-6)GalNAc(α1-
GalNAc(α1-3)Man(α1-6)GalNAc(α1-
GlcNAc(β1-3)Man(α1-6)GalNAc(α1-
GlcNAc(α1-3)Man(α1-6)GalNAc(α1-
Neu5Gc(β2-3)Man(α1-6)GalNAc(α1-
Man(β1-3)Man(α1-6)GalNAc(α1-
Gal(α1-3)Man(α1-6)GalNAc(α1-
Fuc(α1-3)Man(α1-6)GalNAc(α1-
Glc(α1-3)Man(α1-6)GalNAc(α1-
Neu5Ac(β2-3)Man(α1-6)GalNAc(α1-
Neu5Ac(α2-3)Man(α1-6)GalNAc(α1-
Kdn(β2-3)Man(α1-6)GalNAc(α1-
Glc(β1-3)Man(α1-6)GalNAc(α1-
Man(α1-3)Man(α1-6)GalNAc(α1-
GlcA(β1-3)Man(α1-6)GalNAc(α1-
Neu5Gc(α2-3)Man(α1-6)GalNAc(α1-
GlcA(α1-3)Man(α1-6)GalNAc(α1-
GalNAc(β1-3)Man(α1-6)GalNAc(α1-
Kdn(α2-3)Man(α1-6)GalNAc(α1-
Gal(β1-3)Man(α1-6)GalNAc(α1-
Fuc(β1-3)Man(α1-6)GalNAc(α1-
GalNAc(α1-4)Man(α1-6)GalNAc(α1-
GlcNAc(β1-4)Man(α1-6)GalNAc(α1-
GlcNAc(α1-4)Man(α1-6)GalNAc(α1-
Neu5Gc(β2-4)Man(α1-6)GalNAc(α1-
Man(β1-4)Man(α1-6)GalNAc(α1-
Gal(α1-4)Man(α1-6)GalNAc(α1-
Fuc(α1-4)Man(α1-6)GalNAc(α1-
Glc(α1-4)Man(α1-6)GalNAc(α1-
Neu5Ac(β2-4)Man(α1-6)GalNAc(α1-
Neu5Ac(α2-4)Man(α1-6)GalNAc(α1-
Kdn(β2-4)Man(α1-6)GalNAc(α1-
Glc(β1-4)Man(α1-6)GalNAc(α1-
Man(α1-4)Man(α1-6)GalNAc(α1-
GlcA(β1-4)Man(α1-6)GalNAc(α1-
Neu5Gc(α2-4)Man(α1-6)GalNAc(α1-
GlcA(α1-4)Man(α1-6)GalNAc(α1-
GalNAc(β1-4)Man(α1-6)GalNAc(α1-
Kdn(α2-4)Man(α1-6)GalNAc(α1-
Gal(β1-4)Man(α1-6)GalNAc(α1-
Fuc(β1-4)Man(α1-6)GalNAc(α1-
GalNAc(α1-6)Man(α1-6)GalNAc(α1-
GlcNAc(β1-6)Man(α1-6)GalNAc(α1-
GlcNAc(α1-6)Man(α1-6)GalNAc(α1-
Neu5Gc(β2-6)Man(α1-6)GalNAc(α1-
Man(β1-6)Man(α1-6)GalNAc(α1-
Gal(α1-6)Man(α1-6)GalNAc(α1-
Fuc(α1-6)Man(α1-6)GalNAc(α1-
Glc(α1-6)Man(α1-6)GalNAc(α1-
Neu5Ac(β2-6)Man(α1-6)GalNAc(α1-
Neu5Ac(α2-6)Man(α1-6)GalNAc(α1-
Kdn(β2-6)Man(α1-6)GalNAc(α1-
Glc(β1-6)Man(α1-6)GalNAc(α1-
Man(α1-6)Man(α1-6)GalNAc(α1-
GlcA(β1-6)Man(α1-6)GalNAc(α1-
Neu5Gc(α2-6)Man(α1-6)GalNAc(α1-
GlcA(α1-6)Man(α1-6)GalNAc(α1-
GalNAc(β1-6)Man(α1-6)GalNAc(α1-
Kdn(α2-6)Man(α1-6)GalNAc(α1-
Gal(β1-6)Man(α1-6)GalNAc(α1-
Fuc(β1-6)Man(α1-6)GalNAc(α1-
GalNAc(α1-3)[GlcA(β1-6)]GalNAc(α1-
GlcNAc(β1-3)[GlcA(β1-6)]GalNAc(α1-
GlcNAc(α1-3)[GlcA(β1-6)]GalNAc(α1-
Neu5Gc(β2-3)[GlcA(β1-6)]GalNAc(α1-
Man(β1-3)[GlcA(β1-6)]GalNAc(α1-
Gal(α1-3)[GlcA(β1-6)]GalNAc(α1-
Fuc(α1-3)[GlcA(β1-6)]GalNAc(α1-
Glc(α1-3)[GlcA(β1-6)]GalNAc(α1-
Neu5Ac(β2-3)[GlcA(β1-6)]GalNAc(α1-
Neu5Ac(α2-3)[GlcA(β1-6)]GalNAc(α1-
Kdn(β2-3)[GlcA(β1-6)]GalNAc(α1-
Glc(β1-3)[GlcA(β1-6)]GalNAc(α1-
Man(α1-3)[GlcA(β1-6)]GalNAc(α1-
GlcA(β1-3)[GlcA(β1-6)]GalNAc(α1-
Neu5Gc(α2-3)[GlcA(β1-6)]GalNAc(α1-
GlcA(α1-3)[GlcA(β1-6)]GalNAc(α1-
GalNAc(β1-3)[GlcA(β1-6)]GalNAc(α1-
Kdn(α2-3)[GlcA(β1-6)]GalNAc(α1-
Gal(β1-3)[GlcA(β1-6)]GalNAc(α1-
Fuc(β1-3)[GlcA(β1-6)]GalNAc(α1-
GalNAc(α1-4)[GlcA(β1-6)]GalNAc(α1-
GlcNAc(β1-4)[GlcA(β1-6)]GalNAc(α1-
GlcNAc(α1-4)[GlcA(β1-6)]GalNAc(α1-
Neu5Gc(β2-4)[GlcA(β1-6)]GalNAc(α1-
Man(β1-4)[GlcA(β1-6)]GalNAc(α1-
Gal(α1-4)[GlcA(β1-6)]GalNAc(α1-
Fuc(α1-4)[GlcA(β1-6)]GalNAc(α1-
Glc(α1-4)[GlcA(β1-6)]GalNAc(α1-
Neu5Ac(β2-4)[GlcA(β1-6)]GalNAc(α1-
Neu5Ac(α2-4)[GlcA(β1-6)]GalNAc(α1-
Kdn(β2-4)[GlcA(β1-6)]GalNAc(α1-
Glc(β1-4)[GlcA(β1-6)]GalNAc(α1-
Man(α1-4)[GlcA(β1-6)]GalNAc(α1-
GlcA(β1-4)[GlcA(β1-6)]GalNAc(α1-
Neu5Gc(α2-4)[GlcA(β1-6)]GalNAc(α1-
GlcA(α1-4)[GlcA(β1-6)]GalNAc(α1-
GalNAc(β1-4)[GlcA(β1-6)]GalNAc(α1-
Kdn(α2-4)[GlcA(β1-6)]GalNAc(α1-
Gal(β1-4)[GlcA(β1-6)]GalNAc(α1-
Fuc(β1-4)[GlcA(β1-6)]GalNAc(α1-
GalNAc(α1-2)GlcA(β1-6)GalNAc(α1-
GlcNAc(β1-2)GlcA(β1-6)GalNAc(α1-
GlcNAc(α1-2)GlcA(β1-6)GalNAc(α1-
Neu5Gc(β2-2)GlcA(β1-6)GalNAc(α1-
Man(β1-2)GlcA(β1-6)GalNAc(α1-
Gal(α1-2)GlcA(β1-6)GalNAc(α1-
Fuc(α1-2)GlcA(β1-6)GalNAc(α1-
Glc(α1-2)GlcA(β1-6)GalNAc(α1-
Neu5Ac(β2-2)GlcA(β1-6)GalNAc(α1-
Neu5Ac(α2-2)GlcA(β1-6)GalNAc(α1-
Kdn(β2-2)GlcA(β1-6)GalNAc(α1-
Glc(β1-2)GlcA(β1-6)GalNAc(α1-
Man(α1-2)GlcA(β1-6)GalNAc(α1-
GlcA(β1-2)GlcA(β1-6)GalNAc(α1-
Neu5Gc(α2-2)GlcA(β1-6)GalNAc(α1-
GlcA(α1-2)GlcA(β1-6)GalNAc(α1-
GalNAc(β1-2)GlcA(β1-6)GalNAc(α1-
Kdn(α2-2)GlcA(β1-6)GalNAc(α1-
Gal(β1-2)GlcA(β1-6)GalNAc(α1-
Fuc(β1-2)GlcA(β1-6)GalNAc(α1-
GalNAc(α1-3)GlcA(β1-6)GalNAc(α1-
GlcNAc(β1-3)GlcA(β1-6)GalNAc(α1-
GlcNAc(α1-3)GlcA(β1-6)GalNAc(α1-
Neu5Gc(β2-3)GlcA(β1-6)GalNAc(α1-
Man(β1-3)GlcA(β1-6)GalNAc(α1-
Gal(α1-3)GlcA(β1-6)GalNAc(α1-
Fuc(α1-3)GlcA(β1-6)GalNAc(α1-
Glc(α1-3)GlcA(β1-6)GalNAc(α1-
Neu5Ac(β2-3)GlcA(β1-6)GalNAc(α1-
Neu5Ac(α2-3)GlcA(β1-6)GalNAc(α1-
Kdn(β2-3)GlcA(β1-6)GalNAc(α1-
Glc(β1-3)GlcA(β1-6)GalNAc(α1-
Man(α1-3)GlcA(β1-6)GalNAc(α1-
GlcA(β1-3)GlcA(β1-6)GalNAc(α1-
Neu5Gc(α2-3)GlcA(β1-6)GalNAc(α1-
GlcA(α1-3)GlcA(β1-6)GalNAc(α1-
GalNAc(β1-3)GlcA(β1-6)GalNAc(α1-
Kdn(α2-3)GlcA(β1-6)GalNAc(α1-
Gal(β1-3)GlcA(β1-6)GalNAc(α1-
Fuc(β1-3)GlcA(β1-6)GalNAc(α1-
GalNAc(α1-4)GlcA(β1-6)GalNAc(α1-
GlcNAc(β1-4)GlcA(β1-6)GalNAc(α1-
GlcNAc(α1-4)GlcA(β1-6)GalNAc(α1-
Neu5Gc(β2-4)GlcA(β1-6)GalNAc(α1-
Man(β1-4)GlcA(β1-6)GalNAc(α1-
Gal(α1-4)GlcA(β1-6)GalNAc(α1-
Fuc(α1-4)GlcA(β1-6)GalNAc(α1-
Glc(α1-4)GlcA(β1-6)GalNAc(α1-
Neu5Ac(β2-4)GlcA(β1-6)GalNAc(α1-
Neu5Ac(α2-4)GlcA(β1-6)GalNAc(α1-
Kdn(β2-4)GlcA(β1-6)GalNAc(α1-
Glc(β1-4)GlcA(β1-6)GalNAc(α1-
Man(α1-4)GlcA(β1-6)GalNAc(α1-
GlcA(β1-4)GlcA(β1-6)GalNAc(α1-
Neu5Gc(α2-4)GlcA(β1-6)GalNAc(α1-
GlcA(α1-4)GlcA(β1-6)GalNAc(α1-
GalNAc(β1-4)GlcA(β1-6)GalNAc(α1-
Kdn(α2-4)GlcA(β1-6)GalNAc(α1-
Gal(β1-4)GlcA(β1-6)GalNAc(α1-
Fuc(β1-4)GlcA(β1-6)GalNAc(α1-
GalNAc(α1-3)[Neu5Gc(α2-6)]GalNAc(α1-
GlcNAc(β1-3)[Neu5Gc(α2-6)]GalNAc(α1-
GlcNAc(α1-3)[Neu5Gc(α2-6)]GalNAc(α1-
Neu5Gc(β2-3)[Neu5Gc(α2-6)]GalNAc(α1-
Man(β1-3)[Neu5Gc(α2-6)]GalNAc(α1-
Gal(α1-3)[Neu5Gc(α2-6)]GalNAc(α1-
Fuc(α1-3)[Neu5Gc(α2-6)]GalNAc(α1-
Glc(α1-3)[Neu5Gc(α2-6)]GalNAc(α1-
Neu5Ac(β2-3)[Neu5Gc(α2-6)]GalNAc(α1-
Neu5Ac(α2-3)[Neu5Gc(α2-6)]GalNAc(α1-
Kdn(β2-3)[Neu5Gc(α2-6)]GalNAc(α1-
Glc(β1-3)[Neu5Gc(α2-6)]GalNAc(α1-
Man(α1-3)[Neu5Gc(α2-6)]GalNAc(α1-
GlcA(β1-3)[Neu5Gc(α2-6)]GalNAc(α1-
Neu5Gc(α2-3)[Neu5Gc(α2-6)]GalNAc(α1-
GlcA(α1-3)[Neu5Gc(α2-6)]GalNAc(α1-
GalNAc(β1-3)[Neu5Gc(α2-6)]GalNAc(α1-
Kdn(α2-3)[Neu5Gc(α2-6)]GalNAc(α1-
Gal(β1-3)[Neu5Gc(α2-6)]GalNAc(α1-
Fuc(β1-3)[Neu5Gc(α2-6)]GalNAc(α1-
GalNAc(α1-4)[Neu5Gc(α2-6)]GalNAc(α1-
GlcNAc(β1-4)[Neu5Gc(α2-6)]GalNAc(α1-
GlcNAc(α1-4)[Neu5Gc(α2-6)]GalNAc(α1-
Neu5Gc(β2-4)[Neu5Gc(α2-6)]GalNAc(α1-
Man(β1-4)[Neu5Gc(α2-6)]GalNAc(α1-
Gal(α1-4)[Neu5Gc(α2-6)]GalNAc(α1-
Fuc(α1-4)[Neu5Gc(α2-6)]GalNAc(α1-
Glc(α1-4)[Neu5Gc(α2-6)]GalNAc(α1-
Neu5Ac(β2-4)[Neu5Gc(α2-6)]GalNAc(α1-
Neu5Ac(α2-4)[Neu5Gc(α2-6)]GalNAc(α1-
Kdn(β2-4)[Neu5Gc(α2-6)]GalNAc(α1-
Glc(β1-4)[Neu5Gc(α2-6)]GalNAc(α1-
Man(α1-4)[Neu5Gc(α2-6)]GalNAc(α1-
GlcA(β1-4)[Neu5Gc(α2-6)]GalNAc(α1-
Neu5Gc(α2-4)[Neu5Gc(α2-6)]GalNAc(α1-
GlcA(α1-4)[Neu5Gc(α2-6)]GalNAc(α1-
GalNAc(β1-4)[Neu5Gc(α2-6)]GalNAc(α1-
Kdn(α2-4)[Neu5Gc(α2-6)]GalNAc(α1-
Gal(β1-4)[Neu5Gc(α2-6)]GalNAc(α1-
Fuc(β1-4)[Neu5Gc(α2-6)]GalNAc(α1-
GalNAc(α1-3)[GlcA(α1-6)]GalNAc(α1-
GlcNAc(β1-3)[GlcA(α1-6)]GalNAc(α1-
GlcNAc(α1-3)[GlcA(α1-6)]GalNAc(α1-
Neu5Gc(β2-3)[GlcA(α1-6)]GalNAc(α1-
Man(β1-3)[GlcA(α1-6)]GalNAc(α1-
Gal(α1-3)[GlcA(α1-6)]GalNAc(α1-
Fuc(α1-3)[GlcA(α1-6)]GalNAc(α1-
Glc(α1-3)[GlcA(α1-6)]GalNAc(α1-
Neu5Ac(β2-3)[GlcA(α1-6)]GalNAc(α1-
Neu5Ac(α2-3)[GlcA(α1-6)]GalNAc(α1-
Kdn(β2-3)[GlcA(α1-6)]GalNAc(α1-
Glc(β1-3)[GlcA(α1-6)]GalNAc(α1-
Man(α1-3)[GlcA(α1-6)]GalNAc(α1-
GlcA(β1-3)[GlcA(α1-6)]GalNAc(α1-
Neu5Gc(α2-3)[GlcA(α1-6)]GalNAc(α1-
GlcA(α1-3)[GlcA(α1-6)]GalNAc(α1-
GalNAc(β1-3)[GlcA(α1-6)]GalNAc(α1-
Kdn(α2-3)[GlcA(α1-6)]GalNAc(α1-
Gal(β1-3)[GlcA(α1-6)]GalNAc(α1-
Fuc(β1-3)[GlcA(α1-6)]GalNAc(α1-
GalNAc(α1-4)[GlcA(α1-6)]GalNAc(α1-
GlcNAc(β1-4)[GlcA(α1-6)]GalNAc(α1-
GlcNAc(α1-4)[GlcA(α1-6)]GalNAc(α1-
Neu5Gc(β2-4)[GlcA(α1-6)]GalNAc(α1-
Man(β1-4)[GlcA(α1-6)]GalNAc(α1-
Gal(α1-4)[GlcA(α1-6)]GalNAc(α1-
Fuc(α1-4)[GlcA(α1-6)]GalNAc(α1-
Glc(α1-4)[GlcA(α1-6)]GalNAc(α1-
Neu5Ac(β2-4)[GlcA(α1-6)]GalNAc(α1-
Neu5Ac(α2-4)[GlcA(α1-6)]GalNAc(α1-
Kdn(β2-4)[GlcA(α1-6)]GalNAc(α1-
Glc(β1-4)[GlcA(α1-6)]GalNAc(α1-
Man(α1-4)[GlcA(α1-6)]GalNAc(α1-
GlcA(β1-4)[GlcA(α1-6)]GalNAc(α1-
Neu5Gc(α2-4)[GlcA(α1-6)]GalNAc(α1-
GlcA(α1-4)[GlcA(α1-6)]GalNAc(α1-
GalNAc(β1-4)[GlcA(α1-6)]GalNAc(α1-
Kdn(α2-4)[GlcA(α1-6)]GalNAc(α1-
Gal(β1-4)[GlcA(α1-6)]GalNAc(α1-
Fuc(β1-4)[GlcA(α1-6)]GalNAc(α1-
GalNAc(α1-2)GlcA(α1-6)GalNAc(α1-
GlcNAc(β1-2)GlcA(α1-6)GalNAc(α1-
GlcNAc(α1-2)GlcA(α1-6)GalNAc(α1-
Neu5Gc(β2-2)GlcA(α1-6)GalNAc(α1-
Man(β1-2)GlcA(α1-6)GalNAc(α1-
Gal(α1-2)GlcA(α1-6)GalNAc(α1-
Fuc(α1-2)GlcA(α1-6)GalNAc(α1-
Glc(α1-2)GlcA(α1-6)GalNAc(α1-
Neu5Ac(β2-2)GlcA(α1-6)GalNAc(α1-
Neu5Ac(α2-2)GlcA(α1-6)GalNAc(α1-
Kdn(β2-2)GlcA(α1-6)GalNAc(α1-
Glc(β1-2)GlcA(α1-6)GalNAc(α1-
Man(α1-2)GlcA(α1-6)GalNAc(α1-
GlcA(β1-2)GlcA(α1-6)GalNAc(α1-
Neu5Gc(α2-2)GlcA(α1-6)GalNAc(α1-
GlcA(α1-2)GlcA(α1-6)GalNAc(α1-
GalNAc(β1-2)GlcA(α1-6)GalNAc(α1-
Kdn(α2-2)GlcA(α1-6)GalNAc(α1-
Gal(β1-2)GlcA(α1-6)GalNAc(α1-
Fuc(β1-2)GlcA(α1-6)GalNAc(α1-
GalNAc(α1-3)GlcA(α1-6)GalNAc(α1-
GlcNAc(β1-3)GlcA(α1-6)GalNAc(α1-
GlcNAc(α1-3)GlcA(α1-6)GalNAc(α1-
Neu5Gc(β2-3)GlcA(α1-6)GalNAc(α1-
Man(β1-3)GlcA(α1-6)GalNAc(α1-
Gal(α1-3)GlcA(α1-6)GalNAc(α1-
Fuc(α1-3)GlcA(α1-6)GalNAc(α1-
Glc(α1-3)GlcA(α1-6)GalNAc(α1-
Neu5Ac(β2-3)GlcA(α1-6)GalNAc(α1-
Neu5Ac(α2-3)GlcA(α1-6)GalNAc(α1-
Kdn(β2-3)GlcA(α1-6)GalNAc(α1-
Glc(β1-3)GlcA(α1-6)GalNAc(α1-
Man(α1-3)GlcA(α1-6)GalNAc(α1-
GlcA(β1-3)GlcA(α1-6)GalNAc(α1-
Neu5Gc(α2-3)GlcA(α1-6)GalNAc(α1-
GlcA(α1-3)GlcA(α1-6)GalNAc(α1-
GalNAc(β1-3)GlcA(α1-6)GalNAc(α1-
Kdn(α2-3)GlcA(α1-6)GalNAc(α1-
Gal(β1-3)GlcA(α1-6)GalNAc(α1-
Fuc(β1-3)GlcA(α1-6)GalNAc(α1-
GalNAc(α1-4)GlcA(α1-6)GalNAc(α1-
GlcNAc(β1-4)GlcA(α1-6)GalNAc(α1-
GlcNAc(α1-4)GlcA(α1-6)GalNAc(α1-
Neu5Gc(β2-4)GlcA(α1-6)GalNAc(α1-
Man(β1-4)GlcA(α1-6)GalNAc(α1-
Gal(α1-4)GlcA(α1-6)GalNAc(α1-
Fuc(α1-4)GlcA(α1-6)GalNAc(α1-
Glc(α1-4)GlcA(α1-6)GalNAc(α1-
Neu5Ac(β2-4)GlcA(α1-6)GalNAc(α1-
Neu5Ac(α2-4)GlcA(α1-6)GalNAc(α1-
Kdn(β2-4)GlcA(α1-6)GalNAc(α1-
Glc(β1-4)GlcA(α1-6)GalNAc(α1-
Man(α1-4)GlcA(α1-6)GalNAc(α1-
GlcA(β1-4)GlcA(α1-6)GalNAc(α1-
Neu5Gc(α2-4)GlcA(α1-6)GalNAc(α1-
GlcA(α1-4)GlcA(α1-6)GalNAc(α1-
GalNAc(β1-4)GlcA(α1-6)GalNAc(α1-
Kdn(α2-4)GlcA(α1-6)GalNAc(α1-
Gal(β1-4)GlcA(α1-6)GalNAc(α1-
Fuc(β1-4)GlcA(α1-6)GalNAc(α1-
GalNAc(α1-3)[GalNAc(β1-6)]GalNAc(α1-
GlcNAc(β1-3)[GalNAc(β1-6)]GalNAc(α1-
GlcNAc(α1-3)[GalNAc(β1-6)]GalNAc(α1-
Neu5Gc(β2-3)[GalNAc(β1-6)]GalNAc(α1-
Man(β1-3)[GalNAc(β1-6)]GalNAc(α1-
Gal(α1-3)[GalNAc(β1-6)]GalNAc(α1-
Fuc(α1-3)[GalNAc(β1-6)]GalNAc(α1-
Glc(α1-3)[GalNAc(β1-6)]GalNAc(α1-
Neu5Ac(β2-3)[GalNAc(β1-6)]GalNAc(α1-
Neu5Ac(α2-3)[GalNAc(β1-6)]GalNAc(α1-
Kdn(β2-3)[GalNAc(β1-6)]GalNAc(α1-
Glc(β1-3)[GalNAc(β1-6)]GalNAc(α1-
Man(α1-3)[GalNAc(β1-6)]GalNAc(α1-
GlcA(β1-3)[GalNAc(β1-6)]GalNAc(α1-
Neu5Gc(α2-3)[GalNAc(β1-6)]GalNAc(α1-
GlcA(α1-3)[GalNAc(β1-6)]GalNAc(α1-
GalNAc(β1-3)[GalNAc(β1-6)]GalNAc(α1-
Kdn(α2-3)[GalNAc(β1-6)]GalNAc(α1-
Gal(β1-3)[GalNAc(β1-6)]GalNAc(α1-
Fuc(β1-3)[GalNAc(β1-6)]GalNAc(α1-
GalNAc(α1-4)[GalNAc(β1-6)]GalNAc(α1-
GlcNAc(β1-4)[GalNAc(β1-6)]GalNAc(α1-
GlcNAc(α1-4)[GalNAc(β1-6)]GalNAc(α1-
Neu5Gc(β2-4)[GalNAc(β1-6)]GalNAc(α1-
Man(β1-4)[GalNAc(β1-6)]GalNAc(α1-
Gal(α1-4)[GalNAc(β1-6)]GalNAc(α1-
Fuc(α1-4)[GalNAc(β1-6)]GalNAc(α1-
Glc(α1-4)[GalNAc(β1-6)]GalNAc(α1-
Neu5Ac(β2-4)[GalNAc(β1-6)]GalNAc(α1-
Neu5Ac(α2-4)[GalNAc(β1-6)]GalNAc(α1-
Kdn(β2-4)[GalNAc(β1-6)]GalNAc(α1-
Glc(β1-4)[GalNAc(β1-6)]GalNAc(α1-
Man(α1-4)[GalNAc(β1-6)]GalNAc(α1-
GlcA(β1-4)[GalNAc(β1-6)]GalNAc(α1-
Neu5Gc(α2-4)[GalNAc(β1-6)]GalNAc(α1-
GlcA(α1-4)[GalNAc(β1-6)]GalNAc(α1-
GalNAc(β1-4)[GalNAc(β1-6)]GalNAc(α1-
Kdn(α2-4)[GalNAc(β1-6)]GalNAc(α1-
Gal(β1-4)[GalNAc(β1-6)]GalNAc(α1-
Fuc(β1-4)[GalNAc(β1-6)]GalNAc(α1-
GalNAc(α1-3)GalNAc(β1-6)GalNAc(α1-
GlcNAc(β1-3)GalNAc(β1-6)GalNAc(α1-
GlcNAc(α1-3)GalNAc(β1-6)GalNAc(α1-
Neu5Gc(β2-3)GalNAc(β1-6)GalNAc(α1-
Man(β1-3)GalNAc(β1-6)GalNAc(α1-
Gal(α1-3)GalNAc(β1-6)GalNAc(α1-
Fuc(α1-3)GalNAc(β1-6)GalNAc(α1-
Glc(α1-3)GalNAc(β1-6)GalNAc(α1-
Neu5Ac(β2-3)GalNAc(β1-6)GalNAc(α1-
Neu5Ac(α2-3)GalNAc(β1-6)GalNAc(α1-
Kdn(β2-3)GalNAc(β1-6)GalNAc(α1-
Glc(β1-3)GalNAc(β1-6)GalNAc(α1-
Man(α1-3)GalNAc(β1-6)GalNAc(α1-
GlcA(β1-3)GalNAc(β1-6)GalNAc(α1-
Neu5Gc(α2-3)GalNAc(β1-6)GalNAc(α1-
GlcA(α1-3)GalNAc(β1-6)GalNAc(α1-
GalNAc(β1-3)GalNAc(β1-6)GalNAc(α1-
Kdn(α2-3)GalNAc(β1-6)GalNAc(α1-
Gal(β1-3)GalNAc(β1-6)GalNAc(α1-
Fuc(β1-3)GalNAc(β1-6)GalNAc(α1-
GalNAc(α1-4)GalNAc(β1-6)GalNAc(α1-
GlcNAc(β1-4)GalNAc(β1-6)GalNAc(α1-
GlcNAc(α1-4)GalNAc(β1-6)GalNAc(α1-
Neu5Gc(β2-4)GalNAc(β1-6)GalNAc(α1-
Man(β1-4)GalNAc(β1-6)GalNAc(α1-
Gal(α1-4)GalNAc(β1-6)GalNAc(α1-
Fuc(α1-4)GalNAc(β1-6)GalNAc(α1-
Glc(α1-4)GalNAc(β1-6)GalNAc(α1-
Neu5Ac(β2-4)GalNAc(β1-6)GalNAc(α1-
Neu5Ac(α2-4)GalNAc(β1-6)GalNAc(α1-
Kdn(β2-4)GalNAc(β1-6)GalNAc(α1-
Glc(β1-4)GalNAc(β1-6)GalNAc(α1-
Man(α1-4)GalNAc(β1-6)GalNAc(α1-
GlcA(β1-4)GalNAc(β1-6)GalNAc(α1-
Neu5Gc(α2-4)GalNAc(β1-6)GalNAc(α1-
GlcA(α1-4)GalNAc(β1-6)GalNAc(α1-
GalNAc(β1-4)GalNAc(β1-6)GalNAc(α1-
Kdn(α2-4)GalNAc(β1-6)GalNAc(α1-
Gal(β1-4)GalNAc(β1-6)GalNAc(α1-
Fuc(β1-4)GalNAc(β1-6)GalNAc(α1-
GalNAc(α1-6)GalNAc(β1-6)GalNAc(α1-
GlcNAc(β1-6)GalNAc(β1-6)GalNAc(α1-
GlcNAc(α1-6)GalNAc(β1-6)GalNAc(α1-
Neu5Gc(β2-6)GalNAc(β1-6)GalNAc(α1-
Man(β1-6)GalNAc(β1-6)GalNAc(α1-
Gal(α1-6)GalNAc(β1-6)GalNAc(α1-
Fuc(α1-6)GalNAc(β1-6)GalNAc(α1-
Glc(α1-6)GalNAc(β1-6)GalNAc(α1-
Neu5Ac(β2-6)GalNAc(β1-6)GalNAc(α1-
Neu5Ac(α2-6)GalNAc(β1-6)GalNAc(α1-
Kdn(β2-6)GalNAc(β1-6)GalNAc(α1-
Glc(β1-6)GalNAc(β1-6)GalNAc(α1-
Man(α1-6)GalNAc(β1-6)GalNAc(α1-
GlcA(β1-6)GalNAc(β1-6)GalNAc(α1-
Neu5Gc(α2-6)GalNAc(β1-6)GalNAc(α1-
GlcA(α1-6)GalNAc(β1-6)GalNAc(α1-
GalNAc(β1-6)GalNAc(β1-6)GalNAc(α1-
Kdn(α2-6)GalNAc(β1-6)GalNAc(α1-
Gal(β1-6)GalNAc(β1-6)GalNAc(α1-
Fuc(β1-6)GalNAc(β1-6)GalNAc(α1-
GalNAc(α1-3)[Kdn(α2-6)]GalNAc(α1-
GlcNAc(β1-3)[Kdn(α2-6)]GalNAc(α1-
GlcNAc(α1-3)[Kdn(α2-6)]GalNAc(α1-
Neu5Gc(β2-3)[Kdn(α2-6)]GalNAc(α1-
Man(β1-3)[Kdn(α2-6)]GalNAc(α1-
Gal(α1-3)[Kdn(α2-6)]GalNAc(α1-
Fuc(α1-3)[Kdn(α2-6)]GalNAc(α1-
Glc(α1-3)[Kdn(α2-6)]GalNAc(α1-
Neu5Ac(β2-3)[Kdn(α2-6)]GalNAc(α1-
Neu5Ac(α2-3)[Kdn(α2-6)]GalNAc(α1-
Kdn(β2-3)[Kdn(α2-6)]GalNAc(α1-
Glc(β1-3)[Kdn(α2-6)]GalNAc(α1-
Man(α1-3)[Kdn(α2-6)]GalNAc(α1-
GlcA(β1-3)[Kdn(α2-6)]GalNAc(α1-
Neu5Gc(α2-3)[Kdn(α2-6)]GalNAc(α1-
GlcA(α1-3)[Kdn(α2-6)]GalNAc(α1-
GalNAc(β1-3)[Kdn(α2-6)]GalNAc(α1-
Kdn(α2-3)[Kdn(α2-6)]GalNAc(α1-
Gal(β1-3)[Kdn(α2-6)]GalNAc(α1-
Fuc(β1-3)[Kdn(α2-6)]GalNAc(α1-
GalNAc(α1-4)[Kdn(α2-6)]GalNAc(α1-
GlcNAc(β1-4)[Kdn(α2-6)]GalNAc(α1-
GlcNAc(α1-4)[Kdn(α2-6)]GalNAc(α1-
Neu5Gc(β2-4)[Kdn(α2-6)]GalNAc(α1-
Man(β1-4)[Kdn(α2-6)]GalNAc(α1-
Gal(α1-4)[Kdn(α2-6)]GalNAc(α1-
Fuc(α1-4)[Kdn(α2-6)]GalNAc(α1-
Glc(α1-4)[Kdn(α2-6)]GalNAc(α1-
Neu5Ac(β2-4)[Kdn(α2-6)]GalNAc(α1-
Neu5Ac(α2-4)[Kdn(α2-6)]GalNAc(α1-
Kdn(β2-4)[Kdn(α2-6)]GalNAc(α1-
Glc(β1-4)[Kdn(α2-6)]GalNAc(α1-
Man(α1-4)[Kdn(α2-6)]GalNAc(α1-
GlcA(β1-4)[Kdn(α2-6)]GalNAc(α1-
Neu5Gc(α2-4)[Kdn(α2-6)]GalNAc(α1-
GlcA(α1-4)[Kdn(α2-6)]GalNAc(α1-
GalNAc(β1-4)[Kdn(α2-6)]GalNAc(α1-
Kdn(α2-4)[Kdn(α2-6)]GalNAc(α1-
Gal(β1-4)[Kdn(α2-6)]GalNAc(α1-
Fuc(β1-4)[Kdn(α2-6)]GalNAc(α1-
GalNAc(α1-3)[Gal(β1-6)]GalNAc(α1-
GlcNAc(β1-3)[Gal(β1-6)]GalNAc(α1-
GlcNAc(α1-3)[Gal(β1-6)]GalNAc(α1-
Neu5Gc(β2-3)[Gal(β1-6)]GalNAc(α1-
Man(β1-3)[Gal(β1-6)]GalNAc(α1-
Gal(α1-3)[Gal(β1-6)]GalNAc(α1-
Fuc(α1-3)[Gal(β1-6)]GalNAc(α1-
Glc(α1-3)[Gal(β1-6)]GalNAc(α1-
Neu5Ac(β2-3)[Gal(β1-6)]GalNAc(α1-
Neu5Ac(α2-3)[Gal(β1-6)]GalNAc(α1-
Kdn(β2-3)[Gal(β1-6)]GalNAc(α1-
Glc(β1-3)[Gal(β1-6)]GalNAc(α1-
Man(α1-3)[Gal(β1-6)]GalNAc(α1-
GlcA(β1-3)[Gal(β1-6)]GalNAc(α1-
Neu5Gc(α2-3)[Gal(β1-6)]GalNAc(α1-
GlcA(α1-3)[Gal(β1-6)]GalNAc(α1-
GalNAc(β1-3)[Gal(β1-6)]GalNAc(α1-
Kdn(α2-3)[Gal(β1-6)]GalNAc(α1-
Gal(β1-3)[Gal(β1-6)]GalNAc(α1-
Fuc(β1-3)[Gal(β1-6)]GalNAc(α1-
GalNAc(α1-4)[Gal(β1-6)]GalNAc(α1-
GlcNAc(β1-4)[Gal(β1-6)]GalNAc(α1-
GlcNAc(α1-4)[Gal(β1-6)]GalNAc(α1-
Neu5Gc(β2-4)[Gal(β1-6)]GalNAc(α1-
Man(β1-4)[Gal(β1-6)]GalNAc(α1-
Gal(α1-4)[Gal(β1-6)]GalNAc(α1-
Fuc(α1-4)[Gal(β1-6)]GalNAc(α1-
Glc(α1-4)[Gal(β1-6)]GalNAc(α1-
Neu5Ac(β2-4)[Gal(β1-6)]GalNAc(α1-
Neu5Ac(α2-4)[Gal(β1-6)]GalNAc(α1-
Kdn(β2-4)[Gal(β1-6)]GalNAc(α1-
Glc(β1-4)[Gal(β1-6)]GalNAc(α1-
Man(α1-4)[Gal(β1-6)]GalNAc(α1-
GlcA(β1-4)[Gal(β1-6)]GalNAc(α1-
Neu5Gc(α2-4)[Gal(β1-6)]GalNAc(α1-
GlcA(α1-4)[Gal(β1-6)]GalNAc(α1-
GalNAc(β1-4)[Gal(β1-6)]GalNAc(α1-
Kdn(α2-4)[Gal(β1-6)]GalNAc(α1-
Gal(β1-4)[Gal(β1-6)]GalNAc(α1-
Fuc(β1-4)[Gal(β1-6)]GalNAc(α1-
GalNAc(α1-2)Gal(β1-6)GalNAc(α1-
GlcNAc(β1-2)Gal(β1-6)GalNAc(α1-
GlcNAc(α1-2)Gal(β1-6)GalNAc(α1-
Neu5Gc(β2-2)Gal(β1-6)GalNAc(α1-
Man(β1-2)Gal(β1-6)GalNAc(α1-
Gal(α1-2)Gal(β1-6)GalNAc(α1-
Fuc(α1-2)Gal(β1-6)GalNAc(α1-
Glc(α1-2)Gal(β1-6)GalNAc(α1-
Neu5Ac(β2-2)Gal(β1-6)GalNAc(α1-
Neu5Ac(α2-2)Gal(β1-6)GalNAc(α1-
Kdn(β2-2)Gal(β1-6)GalNAc(α1-
Glc(β1-2)Gal(β1-6)GalNAc(α1-
Man(α1-2)Gal(β1-6)GalNAc(α1-
GlcA(β1-2)Gal(β1-6)GalNAc(α1-
Neu5Gc(α2-2)Gal(β1-6)GalNAc(α1-
GlcA(α1-2)Gal(β1-6)GalNAc(α1-
GalNAc(β1-2)Gal(β1-6)GalNAc(α1-
Kdn(α2-2)Gal(β1-6)GalNAc(α1-
Gal(β1-2)Gal(β1-6)GalNAc(α1-
Fuc(β1-2)Gal(β1-6)GalNAc(α1-
GalNAc(α1-3)Gal(β1-6)GalNAc(α1-
GlcNAc(β1-3)Gal(β1-6)GalNAc(α1-
GlcNAc(α1-3)Gal(β1-6)GalNAc(α1-
Neu5Gc(β2-3)Gal(β1-6)GalNAc(α1-
Man(β1-3)Gal(β1-6)GalNAc(α1-
Gal(α1-3)Gal(β1-6)GalNAc(α1-
Fuc(α1-3)Gal(β1-6)GalNAc(α1-
Glc(α1-3)Gal(β1-6)GalNAc(α1-
Neu5Ac(β2-3)Gal(β1-6)GalNAc(α1-
Neu5Ac(α2-3)Gal(β1-6)GalNAc(α1-
Kdn(β2-3)Gal(β1-6)GalNAc(α1-
Glc(β1-3)Gal(β1-6)GalNAc(α1-
Man(α1-3)Gal(β1-6)GalNAc(α1-
GlcA(β1-3)Gal(β1-6)GalNAc(α1-
Neu5Gc(α2-3)Gal(β1-6)GalNAc(α1-
GlcA(α1-3)Gal(β1-6)GalNAc(α1-
GalNAc(β1-3)Gal(β1-6)GalNAc(α1-
Kdn(α2-3)Gal(β1-6)GalNAc(α1-
Gal(β1-3)Gal(β1-6)GalNAc(α1-
Fuc(β1-3)Gal(β1-6)GalNAc(α1-
GalNAc(α1-4)Gal(β1-6)GalNAc(α1-
GlcNAc(β1-4)Gal(β1-6)GalNAc(α1-
GlcNAc(α1-4)Gal(β1-6)GalNAc(α1-
Neu5Gc(β2-4)Gal(β1-6)GalNAc(α1-
Man(β1-4)Gal(β1-6)GalNAc(α1-
Gal(α1-4)Gal(β1-6)GalNAc(α1-
Fuc(α1-4)Gal(β1-6)GalNAc(α1-
Glc(α1-4)Gal(β1-6)GalNAc(α1-
Neu5Ac(β2-4)Gal(β1-6)GalNAc(α1-
Neu5Ac(α2-4)Gal(β1-6)GalNAc(α1-
Kdn(β2-4)Gal(β1-6)GalNAc(α1-
Glc(β1-4)Gal(β1-6)GalNAc(α1-
Man(α1-4)Gal(β1-6)GalNAc(α1-
GlcA(β1-4)Gal(β1-6)GalNAc(α1-
Neu5Gc(α2-4)Gal(β1-6)GalNAc(α1-
GlcA(α1-4)Gal(β1-6)GalNAc(α1-
GalNAc(β1-4)Gal(β1-6)GalNAc(α1-
Kdn(α2-4)Gal(β1-6)GalNAc(α1-
Gal(β1-4)Gal(β1-6)GalNAc(α1-
Fuc(β1-4)Gal(β1-6)GalNAc(α1-
GalNAc(α1-6)Gal(β1-6)GalNAc(α1-
GlcNAc(β1-6)Gal(β1-6)GalNAc(α1-
GlcNAc(α1-6)Gal(β1-6)GalNAc(α1-
Neu5Gc(β2-6)Gal(β1-6)GalNAc(α1-
Man(β1-6)Gal(β1-6)GalNAc(α1-
Gal(α1-6)Gal(β1-6)GalNAc(α1-
Fuc(α1-6)Gal(β1-6)GalNAc(α1-
Glc(α1-6)Gal(β1-6)GalNAc(α1-
Neu5Ac(β2-6)Gal(β1-6)GalNAc(α1-
Neu5Ac(α2-6)Gal(β1-6)GalNAc(α1-
Kdn(β2-6)Gal(β1-6)GalNAc(α1-
Glc(β1-6)Gal(β1-6)GalNAc(α1-
Man(α1-6)Gal(β1-6)GalNAc(α1-
GlcA(β1-6)Gal(β1-6)GalNAc(α1-
Neu5Gc(α2-6)Gal(β1-6)GalNAc(α1-
GlcA(α1-6)Gal(β1-6)GalNAc(α1-
GalNAc(β1-6)Gal(β1-6)GalNAc(α1-
Kdn(α2-6)Gal(β1-6)GalNAc(α1-
Gal(β1-6)Gal(β1-6)GalNAc(α1-
Fuc(β1-6)Gal(β1-6)GalNAc(α1-
GalNAc(α1-3)[Fuc(β1-6)]GalNAc(α1-
GlcNAc(β1-3)[Fuc(β1-6)]GalNAc(α1-
GlcNAc(α1-3)[Fuc(β1-6)]GalNAc(α1-
Neu5Gc(β2-3)[Fuc(β1-6)]GalNAc(α1-
Man(β1-3)[Fuc(β1-6)]GalNAc(α1-
Gal(α1-3)[Fuc(β1-6)]GalNAc(α1-
Fuc(α1-3)[Fuc(β1-6)]GalNAc(α1-
Glc(α1-3)[Fuc(β1-6)]GalNAc(α1-
Neu5Ac(β2-3)[Fuc(β1-6)]GalNAc(α1-
Neu5Ac(α2-3)[Fuc(β1-6)]GalNAc(α1-
Kdn(β2-3)[Fuc(β1-6)]GalNAc(α1-
Glc(β1-3)[Fuc(β1-6)]GalNAc(α1-
Man(α1-3)[Fuc(β1-6)]GalNAc(α1-
GlcA(β1-3)[Fuc(β1-6)]GalNAc(α1-
Neu5Gc(α2-3)[Fuc(β1-6)]GalNAc(α1-
GlcA(α1-3)[Fuc(β1-6)]GalNAc(α1-
GalNAc(β1-3)[Fuc(β1-6)]GalNAc(α1-
Kdn(α2-3)[Fuc(β1-6)]GalNAc(α1-
Gal(β1-3)[Fuc(β1-6)]GalNAc(α1-
Fuc(β1-3)[Fuc(β1-6)]GalNAc(α1-
GalNAc(α1-4)[Fuc(β1-6)]GalNAc(α1-
GlcNAc(β1-4)[Fuc(β1-6)]GalNAc(α1-
GlcNAc(α1-4)[Fuc(β1-6)]GalNAc(α1-
Neu5Gc(β2-4)[Fuc(β1-6)]GalNAc(α1-
Man(β1-4)[Fuc(β1-6)]GalNAc(α1-
Gal(α1-4)[Fuc(β1-6)]GalNAc(α1-
Fuc(α1-4)[Fuc(β1-6)]GalNAc(α1-
Glc(α1-4)[Fuc(β1-6)]GalNAc(α1-
Neu5Ac(β2-4)[Fuc(β1-6)]GalNAc(α1-
Neu5Ac(α2-4)[Fuc(β1-6)]GalNAc(α1-
Kdn(β2-4)[Fuc(β1-6)]GalNAc(α1-
Glc(β1-4)[Fuc(β1-6)]GalNAc(α1-
Man(α1-4)[Fuc(β1-6)]GalNAc(α1-
GlcA(β1-4)[Fuc(β1-6)]GalNAc(α1-
Neu5Gc(α2-4)[Fuc(β1-6)]GalNAc(α1-
GlcA(α1-4)[Fuc(β1-6)]GalNAc(α1-
GalNAc(β1-4)[Fuc(β1-6)]GalNAc(α1-
Kdn(α2-4)[Fuc(β1-6)]GalNAc(α1-
Gal(β1-4)[Fuc(β1-6)]GalNAc(α1-
Fuc(β1-4)[Fuc(β1-6)]GalNAc(α1-
GalNAc(α1-3)GalNAc(α1-3)GlcNAc(β1-
GlcNAc(β1-3)GalNAc(α1-3)GlcNAc(β1-
GlcNAc(α1-3)GalNAc(α1-3)GlcNAc(β1-
Neu5Gc(β2-3)GalNAc(α1-3)GlcNAc(β1-
Man(β1-3)GalNAc(α1-3)GlcNAc(β1-
Gal(α1-3)GalNAc(α1-3)GlcNAc(β1-
Fuc(α1-3)GalNAc(α1-3)GlcNAc(β1-
Glc(α1-3)GalNAc(α1-3)GlcNAc(β1-
Neu5Ac(β2-3)GalNAc(α1-3)GlcNAc(β1-
Neu5Ac(α2-3)GalNAc(α1-3)GlcNAc(β1-
Kdn(β2-3)GalNAc(α1-3)GlcNAc(β1-
Glc(β1-3)GalNAc(α1-3)GlcNAc(β1-
Man(α1-3)GalNAc(α1-3)GlcNAc(β1-
GlcA(β1-3)GalNAc(α1-3)GlcNAc(β1-
Neu5Gc(α2-3)GalNAc(α1-3)GlcNAc(β1-
GlcA(α1-3)GalNAc(α1-3)GlcNAc(β1-
GalNAc(β1-3)GalNAc(α1-3)GlcNAc(β1-
Kdn(α2-3)GalNAc(α1-3)GlcNAc(β1-
Gal(β1-3)GalNAc(α1-3)GlcNAc(β1-
Fuc(β1-3)GalNAc(α1-3)GlcNAc(β1-
GalNAc(α1-4)GalNAc(α1-3)GlcNAc(β1-
GlcNAc(β1-4)GalNAc(α1-3)GlcNAc(β1-
GlcNAc(α1-4)GalNAc(α1-3)GlcNAc(β1-
Neu5Gc(β2-4)GalNAc(α1-3)GlcNAc(β1-
Man(β1-4)GalNAc(α1-3)GlcNAc(β1-
Gal(α1-4)GalNAc(α1-3)GlcNAc(β1-
Fuc(α1-4)GalNAc(α1-3)GlcNAc(β1-
Glc(α1-4)GalNAc(α1-3)GlcNAc(β1-
Neu5Ac(β2-4)GalNAc(α1-3)GlcNAc(β1-
Neu5Ac(α2-4)GalNAc(α1-3)GlcNAc(β1-
Kdn(β2-4)GalNAc(α1-3)GlcNAc(β1-
Glc(β1-4)GalNAc(α1-3)GlcNAc(β1-
Man(α1-4)GalNAc(α1-3)GlcNAc(β1-
GlcA(β1-4)GalNAc(α1-3)GlcNAc(β1-
Neu5Gc(α2-4)GalNAc(α1-3)GlcNAc(β1-
GlcA(α1-4)GalNAc(α1-3)GlcNAc(β1-
GalNAc(β1-4)GalNAc(α1-3)GlcNAc(β1-
Kdn(α2-4)GalNAc(α1-3)GlcNAc(β1-
Gal(β1-4)GalNAc(α1-3)GlcNAc(β1-
Fuc(β1-4)GalNAc(α1-3)GlcNAc(β1-
GalNAc(α1-6)GalNAc(α1-3)GlcNAc(β1-
GlcNAc(β1-6)GalNAc(α1-3)GlcNAc(β1-
GlcNAc(α1-6)GalNAc(α1-3)GlcNAc(β1-
Neu5Gc(β2-6)GalNAc(α1-3)GlcNAc(β1-
Man(β1-6)GalNAc(α1-3)GlcNAc(β1-
Gal(α1-6)GalNAc(α1-3)GlcNAc(β1-
Fuc(α1-6)GalNAc(α1-3)GlcNAc(β1-
Glc(α1-6)GalNAc(α1-3)GlcNAc(β1-
Neu5Ac(β2-6)GalNAc(α1-3)GlcNAc(β1-
Neu5Ac(α2-6)GalNAc(α1-3)GlcNAc(β1-
Kdn(β2-6)GalNAc(α1-3)GlcNAc(β1-
Glc(β1-6)GalNAc(α1-3)GlcNAc(β1-
Man(α1-6)GalNAc(α1-3)GlcNAc(β1-
GlcA(β1-6)GalNAc(α1-3)GlcNAc(β1-
Neu5Gc(α2-6)GalNAc(α1-3)GlcNAc(β1-
GlcA(α1-6)GalNAc(α1-3)GlcNAc(β1-
GalNAc(β1-6)GalNAc(α1-3)GlcNAc(β1-
Kdn(α2-6)GalNAc(α1-3)GlcNAc(β1-
Gal(β1-6)GalNAc(α1-3)GlcNAc(β1-
Fuc(β1-6)GalNAc(α1-3)GlcNAc(β1-
GalNAc(α1-3)GlcNAc(β1-3)GlcNAc(β1-
GlcNAc(β1-3)GlcNAc(β1-3)GlcNAc(β1-
GlcNAc(α1-3)GlcNAc(β1-3)GlcNAc(β1-
Neu5Gc(β2-3)GlcNAc(β1-3)GlcNAc(β1-
Man(β1-3)GlcNAc(β1-3)GlcNAc(β1-
Gal(α1-3)GlcNAc(β1-3)GlcNAc(β1-
Fuc(α1-3)GlcNAc(β1-3)GlcNAc(β1-
Glc(α1-3)GlcNAc(β1-3)GlcNAc(β1-
Neu5Ac(β2-3)GlcNAc(β1-3)GlcNAc(β1-
Neu5Ac(α2-3)GlcNAc(β1-3)GlcNAc(β1-
Kdn(β2-3)GlcNAc(β1-3)GlcNAc(β1-
Glc(β1-3)GlcNAc(β1-3)GlcNAc(β1-
Man(α1-3)GlcNAc(β1-3)GlcNAc(β1-
GlcA(β1-3)GlcNAc(β1-3)GlcNAc(β1-
Neu5Gc(α2-3)GlcNAc(β1-3)GlcNAc(β1-
GlcA(α1-3)GlcNAc(β1-3)GlcNAc(β1-
GalNAc(β1-3)GlcNAc(β1-3)GlcNAc(β1-
Kdn(α2-3)GlcNAc(β1-3)GlcNAc(β1-
Gal(β1-3)GlcNAc(β1-3)GlcNAc(β1-
Fuc(β1-3)GlcNAc(β1-3)GlcNAc(β1-
GalNAc(α1-4)GlcNAc(β1-3)GlcNAc(β1-
GlcNAc(β1-4)GlcNAc(β1-3)GlcNAc(β1-
GlcNAc(α1-4)GlcNAc(β1-3)GlcNAc(β1-
Neu5Gc(β2-4)GlcNAc(β1-3)GlcNAc(β1-
Man(β1-4)GlcNAc(β1-3)GlcNAc(β1-
Gal(α1-4)GlcNAc(β1-3)GlcNAc(β1-
Fuc(α1-4)GlcNAc(β1-3)GlcNAc(β1-
Glc(α1-4)GlcNAc(β1-3)GlcNAc(β1-
Neu5Ac(β2-4)GlcNAc(β1-3)GlcNAc(β1-
Neu5Ac(α2-4)GlcNAc(β1-3)GlcNAc(β1-
Kdn(β2-4)GlcNAc(β1-3)GlcNAc(β1-
Glc(β1-4)GlcNAc(β1-3)GlcNAc(β1-
Man(α1-4)GlcNAc(β1-3)GlcNAc(β1-
GlcA(β1-4)GlcNAc(β1-3)GlcNAc(β1-
Neu5Gc(α2-4)GlcNAc(β1-3)GlcNAc(β1-
GlcA(α1-4)GlcNAc(β1-3)GlcNAc(β1-
GalNAc(β1-4)GlcNAc(β1-3)GlcNAc(β1-
Kdn(α2-4)GlcNAc(β1-3)GlcNAc(β1-
Gal(β1-4)GlcNAc(β1-3)GlcNAc(β1-
Fuc(β1-4)GlcNAc(β1-3)GlcNAc(β1-
GalNAc(α1-6)GlcNAc(β1-3)GlcNAc(β1-
GlcNAc(β1-6)GlcNAc(β1-3)GlcNAc(β1-
GlcNAc(α1-6)GlcNAc(β1-3)GlcNAc(β1-
Neu5Gc(β2-6)GlcNAc(β1-3)GlcNAc(β1-
Man(β1-6)GlcNAc(β1-3)GlcNAc(β1-
Gal(α1-6)GlcNAc(β1-3)GlcNAc(β1-
Fuc(α1-6)GlcNAc(β1-3)GlcNAc(β1-
Glc(α1-6)GlcNAc(β1-3)GlcNAc(β1-
Neu5Ac(β2-6)GlcNAc(β1-3)GlcNAc(β1-
Neu5Ac(α2-6)GlcNAc(β1-3)GlcNAc(β1-
Kdn(β2-6)GlcNAc(β1-3)GlcNAc(β1-
Glc(β1-6)GlcNAc(β1-3)GlcNAc(β1-
Man(α1-6)GlcNAc(β1-3)GlcNAc(β1-
GlcA(β1-6)GlcNAc(β1-3)GlcNAc(β1-
Neu5Gc(α2-6)GlcNAc(β1-3)GlcNAc(β1-
GlcA(α1-6)GlcNAc(β1-3)GlcNAc(β1-
GalNAc(β1-6)GlcNAc(β1-3)GlcNAc(β1-
Kdn(α2-6)GlcNAc(β1-3)GlcNAc(β1-
Gal(β1-6)GlcNAc(β1-3)GlcNAc(β1-
Fuc(β1-6)GlcNAc(β1-3)GlcNAc(β1-
GalNAc(α1-3)GlcNAc(α1-3)GlcNAc(β1-
GlcNAc(β1-3)GlcNAc(α1-3)GlcNAc(β1-
GlcNAc(α1-3)GlcNAc(α1-3)GlcNAc(β1-
Neu5Gc(β2-3)GlcNAc(α1-3)GlcNAc(β1-
Man(β1-3)GlcNAc(α1-3)GlcNAc(β1-
Gal(α1-3)GlcNAc(α1-3)GlcNAc(β1-
Fuc(α1-3)GlcNAc(α1-3)GlcNAc(β1-
Glc(α1-3)GlcNAc(α1-3)GlcNAc(β1-
Neu5Ac(β2-3)GlcNAc(α1-3)GlcNAc(β1-
Neu5Ac(α2-3)GlcNAc(α1-3)GlcNAc(β1-
Kdn(β2-3)GlcNAc(α1-3)GlcNAc(β1-
Glc(β1-3)GlcNAc(α1-3)GlcNAc(β1-
Man(α1-3)GlcNAc(α1-3)GlcNAc(β1-
GlcA(β1-3)GlcNAc(α1-3)GlcNAc(β1-
Neu5Gc(α2-3)GlcNAc(α1-3)GlcNAc(β1-
GlcA(α1-3)GlcNAc(α1-3)GlcNAc(β1-
GalNAc(β1-3)GlcNAc(α1-3)GlcNAc(β1-
Kdn(α2-3)GlcNAc(α1-3)GlcNAc(β1-
Gal(β1-3)GlcNAc(α1-3)GlcNAc(β1-
Fuc(β1-3)GlcNAc(α1-3)GlcNAc(β1-
GalNAc(α1-4)GlcNAc(α1-3)GlcNAc(β1-
GlcNAc(β1-4)GlcNAc(α1-3)GlcNAc(β1-
GlcNAc(α1-4)GlcNAc(α1-3)GlcNAc(β1-
Neu5Gc(β2-4)GlcNAc(α1-3)GlcNAc(β1-
Man(β1-4)GlcNAc(α1-3)GlcNAc(β1-
Gal(α1-4)GlcNAc(α1-3)GlcNAc(β1-
Fuc(α1-4)GlcNAc(α1-3)GlcNAc(β1-
Glc(α1-4)GlcNAc(α1-3)GlcNAc(β1-
Neu5Ac(β2-4)GlcNAc(α1-3)GlcNAc(β1-
Neu5Ac(α2-4)GlcNAc(α1-3)GlcNAc(β1-
Kdn(β2-4)GlcNAc(α1-3)GlcNAc(β1-
Glc(β1-4)GlcNAc(α1-3)GlcNAc(β1-
Man(α1-4)GlcNAc(α1-3)GlcNAc(β1-
GlcA(β1-4)GlcNAc(α1-3)GlcNAc(β1-
Neu5Gc(α2-4)GlcNAc(α1-3)GlcNAc(β1-
GlcA(α1-4)GlcNAc(α1-3)GlcNAc(β1-
GalNAc(β1-4)GlcNAc(α1-3)GlcNAc(β1-
Kdn(α2-4)GlcNAc(α1-3)GlcNAc(β1-
Gal(β1-4)GlcNAc(α1-3)GlcNAc(β1-
Fuc(β1-4)GlcNAc(α1-3)GlcNAc(β1-
GalNAc(α1-6)GlcNAc(α1-3)GlcNAc(β1-
GlcNAc(β1-6)GlcNAc(α1-3)GlcNAc(β1-
GlcNAc(α1-6)GlcNAc(α1-3)GlcNAc(β1-
Neu5Gc(β2-6)GlcNAc(α1-3)GlcNAc(β1-
Man(β1-6)GlcNAc(α1-3)GlcNAc(β1-
Gal(α1-6)GlcNAc(α1-3)GlcNAc(β1-
Fuc(α1-6)GlcNAc(α1-3)GlcNAc(β1-
Glc(α1-6)GlcNAc(α1-3)GlcNAc(β1-
Neu5Ac(β2-6)GlcNAc(α1-3)GlcNAc(β1-
Neu5Ac(α2-6)GlcNAc(α1-3)GlcNAc(β1-
Kdn(β2-6)GlcNAc(α1-3)GlcNAc(β1-
Glc(β1-6)GlcNAc(α1-3)GlcNAc(β1-
Man(α1-6)GlcNAc(α1-3)GlcNAc(β1-
GlcA(β1-6)GlcNAc(α1-3)GlcNAc(β1-
Neu5Gc(α2-6)GlcNAc(α1-3)GlcNAc(β1-
GlcA(α1-6)GlcNAc(α1-3)GlcNAc(β1-
GalNAc(β1-6)GlcNAc(α1-3)GlcNAc(β1-
Kdn(α2-6)GlcNAc(α1-3)GlcNAc(β1-
Gal(β1-6)GlcNAc(α1-3)GlcNAc(β1-
Fuc(β1-6)GlcNAc(α1-3)GlcNAc(β1-
GalNAc(α1-2)Man(β1-3)GlcNAc(β1-
GlcNAc(β1-2)Man(β1-3)GlcNAc(β1-
GlcNAc(α1-2)Man(β1-3)GlcNAc(β1-
Neu5Gc(β2-2)Man(β1-3)GlcNAc(β1-
Man(β1-2)Man(β1-3)GlcNAc(β1-
Gal(α1-2)Man(β1-3)GlcNAc(β1-
Fuc(α1-2)Man(β1-3)GlcNAc(β1-
Glc(α1-2)Man(β1-3)GlcNAc(β1-
Neu5Ac(β2-2)Man(β1-3)GlcNAc(β1-
Neu5Ac(α2-2)Man(β1-3)GlcNAc(β1-
Kdn(β2-2)Man(β1-3)GlcNAc(β1-
Glc(β1-2)Man(β1-3)GlcNAc(β1-
Man(α1-2)Man(β1-3)GlcNAc(β1-
GlcA(β1-2)Man(β1-3)GlcNAc(β1-
Neu5Gc(α2-2)Man(β1-3)GlcNAc(β1-
GlcA(α1-2)Man(β1-3)GlcNAc(β1-
GalNAc(β1-2)Man(β1-3)GlcNAc(β1-
Kdn(α2-2)Man(β1-3)GlcNAc(β1-
Gal(β1-2)Man(β1-3)GlcNAc(β1-
Fuc(β1-2)Man(β1-3)GlcNAc(β1-
GalNAc(α1-3)Man(β1-3)GlcNAc(β1-
GlcNAc(β1-3)Man(β1-3)GlcNAc(β1-
GlcNAc(α1-3)Man(β1-3)GlcNAc(β1-
Neu5Gc(β2-3)Man(β1-3)GlcNAc(β1-
Man(β1-3)Man(β1-3)GlcNAc(β1-
Gal(α1-3)Man(β1-3)GlcNAc(β1-
Fuc(α1-3)Man(β1-3)GlcNAc(β1-
Glc(α1-3)Man(β1-3)GlcNAc(β1-
Neu5Ac(β2-3)Man(β1-3)GlcNAc(β1-
Neu5Ac(α2-3)Man(β1-3)GlcNAc(β1-
Kdn(β2-3)Man(β1-3)GlcNAc(β1-
Glc(β1-3)Man(β1-3)GlcNAc(β1-
Man(α1-3)Man(β1-3)GlcNAc(β1-
GlcA(β1-3)Man(β1-3)GlcNAc(β1-
Neu5Gc(α2-3)Man(β1-3)GlcNAc(β1-
GlcA(α1-3)Man(β1-3)GlcNAc(β1-
GalNAc(β1-3)Man(β1-3)GlcNAc(β1-
Kdn(α2-3)Man(β1-3)GlcNAc(β1-
Gal(β1-3)Man(β1-3)GlcNAc(β1-
Fuc(β1-3)Man(β1-3)GlcNAc(β1-
GalNAc(α1-4)Man(β1-3)GlcNAc(β1-
GlcNAc(β1-4)Man(β1-3)GlcNAc(β1-
GlcNAc(α1-4)Man(β1-3)GlcNAc(β1-
Neu5Gc(β2-4)Man(β1-3)GlcNAc(β1-
Man(β1-4)Man(β1-3)GlcNAc(β1-
Gal(α1-4)Man(β1-3)GlcNAc(β1-
Fuc(α1-4)Man(β1-3)GlcNAc(β1-
Glc(α1-4)Man(β1-3)GlcNAc(β1-
Neu5Ac(β2-4)Man(β1-3)GlcNAc(β1-
Neu5Ac(α2-4)Man(β1-3)GlcNAc(β1-
Kdn(β2-4)Man(β1-3)GlcNAc(β1-
Glc(β1-4)Man(β1-3)GlcNAc(β1-
Man(α1-4)Man(β1-3)GlcNAc(β1-
GlcA(β1-4)Man(β1-3)GlcNAc(β1-
Neu5Gc(α2-4)Man(β1-3)GlcNAc(β1-
GlcA(α1-4)Man(β1-3)GlcNAc(β1-
GalNAc(β1-4)Man(β1-3)GlcNAc(β1-
Kdn(α2-4)Man(β1-3)GlcNAc(β1-
Gal(β1-4)Man(β1-3)GlcNAc(β1-
Fuc(β1-4)Man(β1-3)GlcNAc(β1-
GalNAc(α1-6)Man(β1-3)GlcNAc(β1-
GlcNAc(β1-6)Man(β1-3)GlcNAc(β1-
GlcNAc(α1-6)Man(β1-3)GlcNAc(β1-
Neu5Gc(β2-6)Man(β1-3)GlcNAc(β1-
Man(β1-6)Man(β1-3)GlcNAc(β1-
Gal(α1-6)Man(β1-3)GlcNAc(β1-
Fuc(α1-6)Man(β1-3)GlcNAc(β1-
Glc(α1-6)Man(β1-3)GlcNAc(β1-
Neu5Ac(β2-6)Man(β1-3)GlcNAc(β1-
Neu5Ac(α2-6)Man(β1-3)GlcNAc(β1-
Kdn(β2-6)Man(β1-3)GlcNAc(β1-
Glc(β1-6)Man(β1-3)GlcNAc(β1-
Man(α1-6)Man(β1-3)GlcNAc(β1-
GlcA(β1-6)Man(β1-3)GlcNAc(β1-
Neu5Gc(α2-6)Man(β1-3)GlcNAc(β1-
GlcA(α1-6)Man(β1-3)GlcNAc(β1-
GalNAc(β1-6)Man(β1-3)GlcNAc(β1-
Kdn(α2-6)Man(β1-3)GlcNAc(β1-
Gal(β1-6)Man(β1-3)GlcNAc(β1-
Fuc(β1-6)Man(β1-3)GlcNAc(β1-
GalNAc(α1-2)Gal(α1-3)GlcNAc(β1-
GlcNAc(β1-2)Gal(α1-3)GlcNAc(β1-
GlcNAc(α1-2)Gal(α1-3)GlcNAc(β1-
Neu5Gc(β2-2)Gal(α1-3)GlcNAc(β1-
Man(β1-2)Gal(α1-3)GlcNAc(β1-
Gal(α1-2)Gal(α1-3)GlcNAc(β1-
Fuc(α1-2)Gal(α1-3)GlcNAc(β1-
Glc(α1-2)Gal(α1-3)GlcNAc(β1-
Neu5Ac(β2-2)Gal(α1-3)GlcNAc(β1-
Neu5Ac(α2-2)Gal(α1-3)GlcNAc(β1-
Kdn(β2-2)Gal(α1-3)GlcNAc(β1-
Glc(β1-2)Gal(α1-3)GlcNAc(β1-
Man(α1-2)Gal(α1-3)GlcNAc(β1-
GlcA(β1-2)Gal(α1-3)GlcNAc(β1-
Neu5Gc(α2-2)Gal(α1-3)GlcNAc(β1-
GlcA(α1-2)Gal(α1-3)GlcNAc(β1-
GalNAc(β1-2)Gal(α1-3)GlcNAc(β1-
Kdn(α2-2)Gal(α1-3)GlcNAc(β1-
Gal(β1-2)Gal(α1-3)GlcNAc(β1-
Fuc(β1-2)Gal(α1-3)GlcNAc(β1-
GalNAc(α1-3)Gal(α1-3)GlcNAc(β1-
GlcNAc(β1-3)Gal(α1-3)GlcNAc(β1-
GlcNAc(α1-3)Gal(α1-3)GlcNAc(β1-
Neu5Gc(β2-3)Gal(α1-3)GlcNAc(β1-
Man(β1-3)Gal(α1-3)GlcNAc(β1-
Gal(α1-3)Gal(α1-3)GlcNAc(β1-
Fuc(α1-3)Gal(α1-3)GlcNAc(β1-
Glc(α1-3)Gal(α1-3)GlcNAc(β1-
Neu5Ac(β2-3)Gal(α1-3)GlcNAc(β1-
Neu5Ac(α2-3)Gal(α1-3)GlcNAc(β1-
Kdn(β2-3)Gal(α1-3)GlcNAc(β1-
Glc(β1-3)Gal(α1-3)GlcNAc(β1-
Man(α1-3)Gal(α1-3)GlcNAc(β1-
GlcA(β1-3)Gal(α1-3)GlcNAc(β1-
Neu5Gc(α2-3)Gal(α1-3)GlcNAc(β1-
GlcA(α1-3)Gal(α1-3)GlcNAc(β1-
GalNAc(β1-3)Gal(α1-3)GlcNAc(β1-
Kdn(α2-3)Gal(α1-3)GlcNAc(β1-
Gal(β1-3)Gal(α1-3)GlcNAc(β1-
Fuc(β1-3)Gal(α1-3)GlcNAc(β1-
GalNAc(α1-4)Gal(α1-3)GlcNAc(β1-
GlcNAc(β1-4)Gal(α1-3)GlcNAc(β1-
GlcNAc(α1-4)Gal(α1-3)GlcNAc(β1-
Neu5Gc(β2-4)Gal(α1-3)GlcNAc(β1-
Man(β1-4)Gal(α1-3)GlcNAc(β1-
Gal(α1-4)Gal(α1-3)GlcNAc(β1-
Fuc(α1-4)Gal(α1-3)GlcNAc(β1-
Glc(α1-4)Gal(α1-3)GlcNAc(β1-
Neu5Ac(β2-4)Gal(α1-3)GlcNAc(β1-
Neu5Ac(α2-4)Gal(α1-3)GlcNAc(β1-
Kdn(β2-4)Gal(α1-3)GlcNAc(β1-
Glc(β1-4)Gal(α1-3)GlcNAc(β1-
Man(α1-4)Gal(α1-3)GlcNAc(β1-
GlcA(β1-4)Gal(α1-3)GlcNAc(β1-
Neu5Gc(α2-4)Gal(α1-3)GlcNAc(β1-
GlcA(α1-4)Gal(α1-3)GlcNAc(β1-
GalNAc(β1-4)Gal(α1-3)GlcNAc(β1-
Kdn(α2-4)Gal(α1-3)GlcNAc(β1-
Gal(β1-4)Gal(α1-3)GlcNAc(β1-
Fuc(β1-4)Gal(α1-3)GlcNAc(β1-
GalNAc(α1-6)Gal(α1-3)GlcNAc(β1-
GlcNAc(β1-6)Gal(α1-3)GlcNAc(β1-
GlcNAc(α1-6)Gal(α1-3)GlcNAc(β1-
Neu5Gc(β2-6)Gal(α1-3)GlcNAc(β1-
Man(β1-6)Gal(α1-3)GlcNAc(β1-
Gal(α1-6)Gal(α1-3)GlcNAc(β1-
Fuc(α1-6)Gal(α1-3)GlcNAc(β1-
Glc(α1-6)Gal(α1-3)GlcNAc(β1-
Neu5Ac(β2-6)Gal(α1-3)GlcNAc(β1-
Neu5Ac(α2-6)Gal(α1-3)GlcNAc(β1-
Kdn(β2-6)Gal(α1-3)GlcNAc(β1-
Glc(β1-6)Gal(α1-3)GlcNAc(β1-
Man(α1-6)Gal(α1-3)GlcNAc(β1-
GlcA(β1-6)Gal(α1-3)GlcNAc(β1-
Neu5Gc(α2-6)Gal(α1-3)GlcNAc(β1-
GlcA(α1-6)Gal(α1-3)GlcNAc(β1-
GalNAc(β1-6)Gal(α1-3)GlcNAc(β1-
Kdn(α2-6)Gal(α1-3)GlcNAc(β1-
Gal(β1-6)Gal(α1-3)GlcNAc(β1-
Fuc(β1-6)Gal(α1-3)GlcNAc(β1-
GalNAc(α1-2)Glc(α1-3)GlcNAc(β1-
GlcNAc(β1-2)Glc(α1-3)GlcNAc(β1-
GlcNAc(α1-2)Glc(α1-3)GlcNAc(β1-
Neu5Gc(β2-2)Glc(α1-3)GlcNAc(β1-
Man(β1-2)Glc(α1-3)GlcNAc(β1-
Gal(α1-2)Glc(α1-3)GlcNAc(β1-
Fuc(α1-2)Glc(α1-3)GlcNAc(β1-
Glc(α1-2)Glc(α1-3)GlcNAc(β1-
Neu5Ac(β2-2)Glc(α1-3)GlcNAc(β1-
Neu5Ac(α2-2)Glc(α1-3)GlcNAc(β1-
Kdn(β2-2)Glc(α1-3)GlcNAc(β1-
Glc(β1-2)Glc(α1-3)GlcNAc(β1-
Man(α1-2)Glc(α1-3)GlcNAc(β1-
GlcA(β1-2)Glc(α1-3)GlcNAc(β1-
Neu5Gc(α2-2)Glc(α1-3)GlcNAc(β1-
GlcA(α1-2)Glc(α1-3)GlcNAc(β1-
GalNAc(β1-2)Glc(α1-3)GlcNAc(β1-
Kdn(α2-2)Glc(α1-3)GlcNAc(β1-
Gal(β1-2)Glc(α1-3)GlcNAc(β1-
Fuc(β1-2)Glc(α1-3)GlcNAc(β1-
GalNAc(α1-3)Glc(α1-3)GlcNAc(β1-
GlcNAc(β1-3)Glc(α1-3)GlcNAc(β1-
GlcNAc(α1-3)Glc(α1-3)GlcNAc(β1-
Neu5Gc(β2-3)Glc(α1-3)GlcNAc(β1-
Man(β1-3)Glc(α1-3)GlcNAc(β1-
Gal(α1-3)Glc(α1-3)GlcNAc(β1-
Fuc(α1-3)Glc(α1-3)GlcNAc(β1-
Glc(α1-3)Glc(α1-3)GlcNAc(β1-
Neu5Ac(β2-3)Glc(α1-3)GlcNAc(β1-
Neu5Ac(α2-3)Glc(α1-3)GlcNAc(β1-
Kdn(β2-3)Glc(α1-3)GlcNAc(β1-
Glc(β1-3)Glc(α1-3)GlcNAc(β1-
Man(α1-3)Glc(α1-3)GlcNAc(β1-
GlcA(β1-3)Glc(α1-3)GlcNAc(β1-
Neu5Gc(α2-3)Glc(α1-3)GlcNAc(β1-
GlcA(α1-3)Glc(α1-3)GlcNAc(β1-
GalNAc(β1-3)Glc(α1-3)GlcNAc(β1-
Kdn(α2-3)Glc(α1-3)GlcNAc(β1-
Gal(β1-3)Glc(α1-3)GlcNAc(β1-
Fuc(β1-3)Glc(α1-3)GlcNAc(β1-
GalNAc(α1-4)Glc(α1-3)GlcNAc(β1-
GlcNAc(β1-4)Glc(α1-3)GlcNAc(β1-
GlcNAc(α1-4)Glc(α1-3)GlcNAc(β1-
Neu5Gc(β2-4)Glc(α1-3)GlcNAc(β1-
Man(β1-4)Glc(α1-3)GlcNAc(β1-
Gal(α1-4)Glc(α1-3)GlcNAc(β1-
Fuc(α1-4)Glc(α1-3)GlcNAc(β1-
Glc(α1-4)Glc(α1-3)GlcNAc(β1-
Neu5Ac(β2-4)Glc(α1-3)GlcNAc(β1-
Neu5Ac(α2-4)Glc(α1-3)GlcNAc(β1-
Kdn(β2-4)Glc(α1-3)GlcNAc(β1-
Glc(β1-4)Glc(α1-3)GlcNAc(β1-
Man(α1-4)Glc(α1-3)GlcNAc(β1-
GlcA(β1-4)Glc(α1-3)GlcNAc(β1-
Neu5Gc(α2-4)Glc(α1-3)GlcNAc(β1-
GlcA(α1-4)Glc(α1-3)GlcNAc(β1-
GalNAc(β1-4)Glc(α1-3)GlcNAc(β1-
Kdn(α2-4)Glc(α1-3)GlcNAc(β1-
Gal(β1-4)Glc(α1-3)GlcNAc(β1-
Fuc(β1-4)Glc(α1-3)GlcNAc(β1-
GalNAc(α1-6)Glc(α1-3)GlcNAc(β1-
GlcNAc(β1-6)Glc(α1-3)GlcNAc(β1-
GlcNAc(α1-6)Glc(α1-3)GlcNAc(β1-
Neu5Gc(β2-6)Glc(α1-3)GlcNAc(β1-
Man(β1-6)Glc(α1-3)GlcNAc(β1-
Gal(α1-6)Glc(α1-3)GlcNAc(β1-
Fuc(α1-6)Glc(α1-3)GlcNAc(β1-
Glc(α1-6)Glc(α1-3)GlcNAc(β1-
Neu5Ac(β2-6)Glc(α1-3)GlcNAc(β1-
Neu5Ac(α2-6)Glc(α1-3)GlcNAc(β1-
Kdn(β2-6)Glc(α1-3)GlcNAc(β1-
Glc(β1-6)Glc(α1-3)GlcNAc(β1-
Man(α1-6)Glc(α1-3)GlcNAc(β1-
GlcA(β1-6)Glc(α1-3)GlcNAc(β1-
Neu5Gc(α2-6)Glc(α1-3)GlcNAc(β1-
GlcA(α1-6)Glc(α1-3)GlcNAc(β1-
GalNAc(β1-6)Glc(α1-3)GlcNAc(β1-
Kdn(α2-6)Glc(α1-3)GlcNAc(β1-
Gal(β1-6)Glc(α1-3)GlcNAc(β1-
Fuc(β1-6)Glc(α1-3)GlcNAc(β1-
GalNAc(α1-2)Glc(β1-3)GlcNAc(β1-
GlcNAc(β1-2)Glc(β1-3)GlcNAc(β1-
GlcNAc(α1-2)Glc(β1-3)GlcNAc(β1-
Neu5Gc(β2-2)Glc(β1-3)GlcNAc(β1-
Man(β1-2)Glc(β1-3)GlcNAc(β1-
Gal(α1-2)Glc(β1-3)GlcNAc(β1-
Fuc(α1-2)Glc(β1-3)GlcNAc(β1-
Glc(α1-2)Glc(β1-3)GlcNAc(β1-
Neu5Ac(β2-2)Glc(β1-3)GlcNAc(β1-
Neu5Ac(α2-2)Glc(β1-3)GlcNAc(β1-
Kdn(β2-2)Glc(β1-3)GlcNAc(β1-
Glc(β1-2)Glc(β1-3)GlcNAc(β1-
Man(α1-2)Glc(β1-3)GlcNAc(β1-
GlcA(β1-2)Glc(β1-3)GlcNAc(β1-
Neu5Gc(α2-2)Glc(β1-3)GlcNAc(β1-
GlcA(α1-2)Glc(β1-3)GlcNAc(β1-
GalNAc(β1-2)Glc(β1-3)GlcNAc(β1-
Kdn(α2-2)Glc(β1-3)GlcNAc(β1-
Gal(β1-2)Glc(β1-3)GlcNAc(β1-
Fuc(β1-2)Glc(β1-3)GlcNAc(β1-
GalNAc(α1-3)Glc(β1-3)GlcNAc(β1-
GlcNAc(β1-3)Glc(β1-3)GlcNAc(β1-
GlcNAc(α1-3)Glc(β1-3)GlcNAc(β1-
Neu5Gc(β2-3)Glc(β1-3)GlcNAc(β1-
Man(β1-3)Glc(β1-3)GlcNAc(β1-
Gal(α1-3)Glc(β1-3)GlcNAc(β1-
Fuc(α1-3)Glc(β1-3)GlcNAc(β1-
Glc(α1-3)Glc(β1-3)GlcNAc(β1-
Neu5Ac(β2-3)Glc(β1-3)GlcNAc(β1-
Neu5Ac(α2-3)Glc(β1-3)GlcNAc(β1-
Kdn(β2-3)Glc(β1-3)GlcNAc(β1-
Glc(β1-3)Glc(β1-3)GlcNAc(β1-
Man(α1-3)Glc(β1-3)GlcNAc(β1-
GlcA(β1-3)Glc(β1-3)GlcNAc(β1-
Neu5Gc(α2-3)Glc(β1-3)GlcNAc(β1-
GlcA(α1-3)Glc(β1-3)GlcNAc(β1-
GalNAc(β1-3)Glc(β1-3)GlcNAc(β1-
Kdn(α2-3)Glc(β1-3)GlcNAc(β1-
Gal(β1-3)Glc(β1-3)GlcNAc(β1-
Fuc(β1-3)Glc(β1-3)GlcNAc(β1-
GalNAc(α1-4)Glc(β1-3)GlcNAc(β1-
GlcNAc(β1-4)Glc(β1-3)GlcNAc(β1-
GlcNAc(α1-4)Glc(β1-3)GlcNAc(β1-
Neu5Gc(β2-4)Glc(β1-3)GlcNAc(β1-
Man(β1-4)Glc(β1-3)GlcNAc(β1-
Gal(α1-4)Glc(β1-3)GlcNAc(β1-
Fuc(α1-4)Glc(β1-3)GlcNAc(β1-
Glc(α1-4)Glc(β1-3)GlcNAc(β1-
Neu5Ac(β2-4)Glc(β1-3)GlcNAc(β1-
Neu5Ac(α2-4)Glc(β1-3)GlcNAc(β1-
Kdn(β2-4)Glc(β1-3)GlcNAc(β1-
Glc(β1-4)Glc(β1-3)GlcNAc(β1-
Man(α1-4)Glc(β1-3)GlcNAc(β1-
GlcA(β1-4)Glc(β1-3)GlcNAc(β1-
Neu5Gc(α2-4)Glc(β1-3)GlcNAc(β1-
GlcA(α1-4)Glc(β1-3)GlcNAc(β1-
GalNAc(β1-4)Glc(β1-3)GlcNAc(β1-
Kdn(α2-4)Glc(β1-3)GlcNAc(β1-
Gal(β1-4)Glc(β1-3)GlcNAc(β1-
Fuc(β1-4)Glc(β1-3)GlcNAc(β1-
GalNAc(α1-6)Glc(β1-3)GlcNAc(β1-
GlcNAc(β1-6)Glc(β1-3)GlcNAc(β1-
GlcNAc(α1-6)Glc(β1-3)GlcNAc(β1-
Neu5Gc(β2-6)Glc(β1-3)GlcNAc(β1-
Man(β1-6)Glc(β1-3)GlcNAc(β1-
Gal(α1-6)Glc(β1-3)GlcNAc(β1-
Fuc(α1-6)Glc(β1-3)GlcNAc(β1-
Glc(α1-6)Glc(β1-3)GlcNAc(β1-
Neu5Ac(β2-6)Glc(β1-3)GlcNAc(β1-
Neu5Ac(α2-6)Glc(β1-3)GlcNAc(β1-
Kdn(β2-6)Glc(β1-3)GlcNAc(β1-
Glc(β1-6)Glc(β1-3)GlcNAc(β1-
Man(α1-6)Glc(β1-3)GlcNAc(β1-
GlcA(β1-6)Glc(β1-3)GlcNAc(β1-
Neu5Gc(α2-6)Glc(β1-3)GlcNAc(β1-
GlcA(α1-6)Glc(β1-3)GlcNAc(β1-
GalNAc(β1-6)Glc(β1-3)GlcNAc(β1-
Kdn(α2-6)Glc(β1-3)GlcNAc(β1-
Gal(β1-6)Glc(β1-3)GlcNAc(β1-
Fuc(β1-6)Glc(β1-3)GlcNAc(β1-
GalNAc(α1-2)Man(α1-3)GlcNAc(β1-
GlcNAc(β1-2)Man(α1-3)GlcNAc(β1-
GlcNAc(α1-2)Man(α1-3)GlcNAc(β1-
Neu5Gc(β2-2)Man(α1-3)GlcNAc(β1-
Man(β1-2)Man(α1-3)GlcNAc(β1-
Gal(α1-2)Man(α1-3)GlcNAc(β1-
Fuc(α1-2)Man(α1-3)GlcNAc(β1-
Glc(α1-2)Man(α1-3)GlcNAc(β1-
Neu5Ac(β2-2)Man(α1-3)GlcNAc(β1-
Neu5Ac(α2-2)Man(α1-3)GlcNAc(β1-
Kdn(β2-2)Man(α1-3)GlcNAc(β1-
Glc(β1-2)Man(α1-3)GlcNAc(β1-
Man(α1-2)Man(α1-3)GlcNAc(β1-
GlcA(β1-2)Man(α1-3)GlcNAc(β1-
Neu5Gc(α2-2)Man(α1-3)GlcNAc(β1-
GlcA(α1-2)Man(α1-3)GlcNAc(β1-
GalNAc(β1-2)Man(α1-3)GlcNAc(β1-
Kdn(α2-2)Man(α1-3)GlcNAc(β1-
Gal(β1-2)Man(α1-3)GlcNAc(β1-
Fuc(β1-2)Man(α1-3)GlcNAc(β1-
GalNAc(α1-3)Man(α1-3)GlcNAc(β1-
GlcNAc(β1-3)Man(α1-3)GlcNAc(β1-
GlcNAc(α1-3)Man(α1-3)GlcNAc(β1-
Neu5Gc(β2-3)Man(α1-3)GlcNAc(β1-
Man(β1-3)Man(α1-3)GlcNAc(β1-
Gal(α1-3)Man(α1-3)GlcNAc(β1-
Fuc(α1-3)Man(α1-3)GlcNAc(β1-
Glc(α1-3)Man(α1-3)GlcNAc(β1-
Neu5Ac(β2-3)Man(α1-3)GlcNAc(β1-
Neu5Ac(α2-3)Man(α1-3)GlcNAc(β1-
Kdn(β2-3)Man(α1-3)GlcNAc(β1-
Glc(β1-3)Man(α1-3)GlcNAc(β1-
Man(α1-3)Man(α1-3)GlcNAc(β1-
GlcA(β1-3)Man(α1-3)GlcNAc(β1-
Neu5Gc(α2-3)Man(α1-3)GlcNAc(β1-
GlcA(α1-3)Man(α1-3)GlcNAc(β1-
GalNAc(β1-3)Man(α1-3)GlcNAc(β1-
Kdn(α2-3)Man(α1-3)GlcNAc(β1-
Gal(β1-3)Man(α1-3)GlcNAc(β1-
Fuc(β1-3)Man(α1-3)GlcNAc(β1-
GalNAc(α1-4)Man(α1-3)GlcNAc(β1-
GlcNAc(β1-4)Man(α1-3)GlcNAc(β1-
GlcNAc(α1-4)Man(α1-3)GlcNAc(β1-
Neu5Gc(β2-4)Man(α1-3)GlcNAc(β1-
Man(β1-4)Man(α1-3)GlcNAc(β1-
Gal(α1-4)Man(α1-3)GlcNAc(β1-
Fuc(α1-4)Man(α1-3)GlcNAc(β1-
Glc(α1-4)Man(α1-3)GlcNAc(β1-
Neu5Ac(β2-4)Man(α1-3)GlcNAc(β1-
Neu5Ac(α2-4)Man(α1-3)GlcNAc(β1-
Kdn(β2-4)Man(α1-3)GlcNAc(β1-
Glc(β1-4)Man(α1-3)GlcNAc(β1-
Man(α1-4)Man(α1-3)GlcNAc(β1-
GlcA(β1-4)Man(α1-3)GlcNAc(β1-
Neu5Gc(α2-4)Man(α1-3)GlcNAc(β1-
GlcA(α1-4)Man(α1-3)GlcNAc(β1-
GalNAc(β1-4)Man(α1-3)GlcNAc(β1-
Kdn(α2-4)Man(α1-3)GlcNAc(β1-
Gal(β1-4)Man(α1-3)GlcNAc(β1-
Fuc(β1-4)Man(α1-3)GlcNAc(β1-
GalNAc(α1-6)Man(α1-3)GlcNAc(β1-
GlcNAc(β1-6)Man(α1-3)GlcNAc(β1-
GlcNAc(α1-6)Man(α1-3)GlcNAc(β1-
Neu5Gc(β2-6)Man(α1-3)GlcNAc(β1-
Man(β1-6)Man(α1-3)GlcNAc(β1-
Gal(α1-6)Man(α1-3)GlcNAc(β1-
Fuc(α1-6)Man(α1-3)GlcNAc(β1-
Glc(α1-6)Man(α1-3)GlcNAc(β1-
Neu5Ac(β2-6)Man(α1-3)GlcNAc(β1-
Neu5Ac(α2-6)Man(α1-3)GlcNAc(β1-
Kdn(β2-6)Man(α1-3)GlcNAc(β1-
Glc(β1-6)Man(α1-3)GlcNAc(β1-
Man(α1-6)Man(α1-3)GlcNAc(β1-
GlcA(β1-6)Man(α1-3)GlcNAc(β1-
Neu5Gc(α2-6)Man(α1-3)GlcNAc(β1-
GlcA(α1-6)Man(α1-3)GlcNAc(β1-
GalNAc(β1-6)Man(α1-3)GlcNAc(β1-
Kdn(α2-6)Man(α1-3)GlcNAc(β1-
Gal(β1-6)Man(α1-3)GlcNAc(β1-
Fuc(β1-6)Man(α1-3)GlcNAc(β1-
GalNAc(α1-2)GlcA(β1-3)GlcNAc(β1-
GlcNAc(β1-2)GlcA(β1-3)GlcNAc(β1-
GlcNAc(α1-2)GlcA(β1-3)GlcNAc(β1-
Neu5Gc(β2-2)GlcA(β1-3)GlcNAc(β1-
Man(β1-2)GlcA(β1-3)GlcNAc(β1-
Gal(α1-2)GlcA(β1-3)GlcNAc(β1-
Fuc(α1-2)GlcA(β1-3)GlcNAc(β1-
Glc(α1-2)GlcA(β1-3)GlcNAc(β1-
Neu5Ac(β2-2)GlcA(β1-3)GlcNAc(β1-
Neu5Ac(α2-2)GlcA(β1-3)GlcNAc(β1-
Kdn(β2-2)GlcA(β1-3)GlcNAc(β1-
Glc(β1-2)GlcA(β1-3)GlcNAc(β1-
Man(α1-2)GlcA(β1-3)GlcNAc(β1-
GlcA(β1-2)GlcA(β1-3)GlcNAc(β1-
Neu5Gc(α2-2)GlcA(β1-3)GlcNAc(β1-
GlcA(α1-2)GlcA(β1-3)GlcNAc(β1-
GalNAc(β1-2)GlcA(β1-3)GlcNAc(β1-
Kdn(α2-2)GlcA(β1-3)GlcNAc(β1-
Gal(β1-2)GlcA(β1-3)GlcNAc(β1-
Fuc(β1-2)GlcA(β1-3)GlcNAc(β1-
GalNAc(α1-3)GlcA(β1-3)GlcNAc(β1-
GlcNAc(β1-3)GlcA(β1-3)GlcNAc(β1-
GlcNAc(α1-3)GlcA(β1-3)GlcNAc(β1-
Neu5Gc(β2-3)GlcA(β1-3)GlcNAc(β1-
Man(β1-3)GlcA(β1-3)GlcNAc(β1-
Gal(α1-3)GlcA(β1-3)GlcNAc(β1-
Fuc(α1-3)GlcA(β1-3)GlcNAc(β1-
Glc(α1-3)GlcA(β1-3)GlcNAc(β1-
Neu5Ac(β2-3)GlcA(β1-3)GlcNAc(β1-
Neu5Ac(α2-3)GlcA(β1-3)GlcNAc(β1-
Kdn(β2-3)GlcA(β1-3)GlcNAc(β1-
Glc(β1-3)GlcA(β1-3)GlcNAc(β1-
Man(α1-3)GlcA(β1-3)GlcNAc(β1-
GlcA(β1-3)GlcA(β1-3)GlcNAc(β1-
Neu5Gc(α2-3)GlcA(β1-3)GlcNAc(β1-
GlcA(α1-3)GlcA(β1-3)GlcNAc(β1-
GalNAc(β1-3)GlcA(β1-3)GlcNAc(β1-
Kdn(α2-3)GlcA(β1-3)GlcNAc(β1-
Gal(β1-3)GlcA(β1-3)GlcNAc(β1-
Fuc(β1-3)GlcA(β1-3)GlcNAc(β1-
GalNAc(α1-4)GlcA(β1-3)GlcNAc(β1-
GlcNAc(β1-4)GlcA(β1-3)GlcNAc(β1-
GlcNAc(α1-4)GlcA(β1-3)GlcNAc(β1-
Neu5Gc(β2-4)GlcA(β1-3)GlcNAc(β1-
Man(β1-4)GlcA(β1-3)GlcNAc(β1-
Gal(α1-4)GlcA(β1-3)GlcNAc(β1-
Fuc(α1-4)GlcA(β1-3)GlcNAc(β1-
Glc(α1-4)GlcA(β1-3)GlcNAc(β1-
Neu5Ac(β2-4)GlcA(β1-3)GlcNAc(β1-
Neu5Ac(α2-4)GlcA(β1-3)GlcNAc(β1-
Kdn(β2-4)GlcA(β1-3)GlcNAc(β1-
Glc(β1-4)GlcA(β1-3)GlcNAc(β1-
Man(α1-4)GlcA(β1-3)GlcNAc(β1-
GlcA(β1-4)GlcA(β1-3)GlcNAc(β1-
Neu5Gc(α2-4)GlcA(β1-3)GlcNAc(β1-
GlcA(α1-4)GlcA(β1-3)GlcNAc(β1-
GalNAc(β1-4)GlcA(β1-3)GlcNAc(β1-
Kdn(α2-4)GlcA(β1-3)GlcNAc(β1-
Gal(β1-4)GlcA(β1-3)GlcNAc(β1-
Fuc(β1-4)GlcA(β1-3)GlcNAc(β1-
GalNAc(α1-2)GlcA(α1-3)GlcNAc(β1-
GlcNAc(β1-2)GlcA(α1-3)GlcNAc(β1-
GlcNAc(α1-2)GlcA(α1-3)GlcNAc(β1-
Neu5Gc(β2-2)GlcA(α1-3)GlcNAc(β1-
Man(β1-2)GlcA(α1-3)GlcNAc(β1-
Gal(α1-2)GlcA(α1-3)GlcNAc(β1-
Fuc(α1-2)GlcA(α1-3)GlcNAc(β1-
Glc(α1-2)GlcA(α1-3)GlcNAc(β1-
Neu5Ac(β2-2)GlcA(α1-3)GlcNAc(β1-
Neu5Ac(α2-2)GlcA(α1-3)GlcNAc(β1-
Kdn(β2-2)GlcA(α1-3)GlcNAc(β1-
Glc(β1-2)GlcA(α1-3)GlcNAc(β1-
Man(α1-2)GlcA(α1-3)GlcNAc(β1-
GlcA(β1-2)GlcA(α1-3)GlcNAc(β1-
Neu5Gc(α2-2)GlcA(α1-3)GlcNAc(β1-
GlcA(α1-2)GlcA(α1-3)GlcNAc(β1-
GalNAc(β1-2)GlcA(α1-3)GlcNAc(β1-
Kdn(α2-2)GlcA(α1-3)GlcNAc(β1-
Gal(β1-2)GlcA(α1-3)GlcNAc(β1-
Fuc(β1-2)GlcA(α1-3)GlcNAc(β1-
GalNAc(α1-3)GlcA(α1-3)GlcNAc(β1-
GlcNAc(β1-3)GlcA(α1-3)GlcNAc(β1-
GlcNAc(α1-3)GlcA(α1-3)GlcNAc(β1-
Neu5Gc(β2-3)GlcA(α1-3)GlcNAc(β1-
Man(β1-3)GlcA(α1-3)GlcNAc(β1-
Gal(α1-3)GlcA(α1-3)GlcNAc(β1-
Fuc(α1-3)GlcA(α1-3)GlcNAc(β1-
Glc(α1-3)GlcA(α1-3)GlcNAc(β1-
Neu5Ac(β2-3)GlcA(α1-3)GlcNAc(β1-
Neu5Ac(α2-3)GlcA(α1-3)GlcNAc(β1-
Kdn(β2-3)GlcA(α1-3)GlcNAc(β1-
Glc(β1-3)GlcA(α1-3)GlcNAc(β1-
Man(α1-3)GlcA(α1-3)GlcNAc(β1-
GlcA(β1-3)GlcA(α1-3)GlcNAc(β1-
Neu5Gc(α2-3)GlcA(α1-3)GlcNAc(β1-
GlcA(α1-3)GlcA(α1-3)GlcNAc(β1-
GalNAc(β1-3)GlcA(α1-3)GlcNAc(β1-
Kdn(α2-3)GlcA(α1-3)GlcNAc(β1-
Gal(β1-3)GlcA(α1-3)GlcNAc(β1-
Fuc(β1-3)GlcA(α1-3)GlcNAc(β1-
GalNAc(α1-4)GlcA(α1-3)GlcNAc(β1-
GlcNAc(β1-4)GlcA(α1-3)GlcNAc(β1-
GlcNAc(α1-4)GlcA(α1-3)GlcNAc(β1-
Neu5Gc(β2-4)GlcA(α1-3)GlcNAc(β1-
Man(β1-4)GlcA(α1-3)GlcNAc(β1-
Gal(α1-4)GlcA(α1-3)GlcNAc(β1-
Fuc(α1-4)GlcA(α1-3)GlcNAc(β1-
Glc(α1-4)GlcA(α1-3)GlcNAc(β1-
Neu5Ac(β2-4)GlcA(α1-3)GlcNAc(β1-
Neu5Ac(α2-4)GlcA(α1-3)GlcNAc(β1-
Kdn(β2-4)GlcA(α1-3)GlcNAc(β1-
Glc(β1-4)GlcA(α1-3)GlcNAc(β1-
Man(α1-4)GlcA(α1-3)GlcNAc(β1-
GlcA(β1-4)GlcA(α1-3)GlcNAc(β1-
Neu5Gc(α2-4)GlcA(α1-3)GlcNAc(β1-
GlcA(α1-4)GlcA(α1-3)GlcNAc(β1-
GalNAc(β1-4)GlcA(α1-3)GlcNAc(β1-
Kdn(α2-4)GlcA(α1-3)GlcNAc(β1-
Gal(β1-4)GlcA(α1-3)GlcNAc(β1-
Fuc(β1-4)GlcA(α1-3)GlcNAc(β1-
GalNAc(α1-3)GalNAc(β1-3)GlcNAc(β1-
GlcNAc(β1-3)GalNAc(β1-3)GlcNAc(β1-
GlcNAc(α1-3)GalNAc(β1-3)GlcNAc(β1-
Neu5Gc(β2-3)GalNAc(β1-3)GlcNAc(β1-
Man(β1-3)GalNAc(β1-3)GlcNAc(β1-
Gal(α1-3)GalNAc(β1-3)GlcNAc(β1-
Fuc(α1-3)GalNAc(β1-3)GlcNAc(β1-
Glc(α1-3)GalNAc(β1-3)GlcNAc(β1-
Neu5Ac(β2-3)GalNAc(β1-3)GlcNAc(β1-
Neu5Ac(α2-3)GalNAc(β1-3)GlcNAc(β1-
Kdn(β2-3)GalNAc(β1-3)GlcNAc(β1-
Glc(β1-3)GalNAc(β1-3)GlcNAc(β1-
Man(α1-3)GalNAc(β1-3)GlcNAc(β1-
GlcA(β1-3)GalNAc(β1-3)GlcNAc(β1-
Neu5Gc(α2-3)GalNAc(β1-3)GlcNAc(β1-
GlcA(α1-3)GalNAc(β1-3)GlcNAc(β1-
GalNAc(β1-3)GalNAc(β1-3)GlcNAc(β1-
Kdn(α2-3)GalNAc(β1-3)GlcNAc(β1-
Gal(β1-3)GalNAc(β1-3)GlcNAc(β1-
Fuc(β1-3)GalNAc(β1-3)GlcNAc(β1-
GalNAc(α1-4)GalNAc(β1-3)GlcNAc(β1-
GlcNAc(β1-4)GalNAc(β1-3)GlcNAc(β1-
GlcNAc(α1-4)GalNAc(β1-3)GlcNAc(β1-
Neu5Gc(β2-4)GalNAc(β1-3)GlcNAc(β1-
Man(β1-4)GalNAc(β1-3)GlcNAc(β1-
Gal(α1-4)GalNAc(β1-3)GlcNAc(β1-
Fuc(α1-4)GalNAc(β1-3)GlcNAc(β1-
Glc(α1-4)GalNAc(β1-3)GlcNAc(β1-
Neu5Ac(β2-4)GalNAc(β1-3)GlcNAc(β1-
Neu5Ac(α2-4)GalNAc(β1-3)GlcNAc(β1-
Kdn(β2-4)GalNAc(β1-3)GlcNAc(β1-
Glc(β1-4)GalNAc(β1-3)GlcNAc(β1-
Man(α1-4)GalNAc(β1-3)GlcNAc(β1-
GlcA(β1-4)GalNAc(β1-3)GlcNAc(β1-
Neu5Gc(α2-4)GalNAc(β1-3)GlcNAc(β1-
GlcA(α1-4)GalNAc(β1-3)GlcNAc(β1-
GalNAc(β1-4)GalNAc(β1-3)GlcNAc(β1-
Kdn(α2-4)GalNAc(β1-3)GlcNAc(β1-
Gal(β1-4)GalNAc(β1-3)GlcNAc(β1-
Fuc(β1-4)GalNAc(β1-3)GlcNAc(β1-
GalNAc(α1-6)GalNAc(β1-3)GlcNAc(β1-
GlcNAc(β1-6)GalNAc(β1-3)GlcNAc(β1-
GlcNAc(α1-6)GalNAc(β1-3)GlcNAc(β1-
Neu5Gc(β2-6)GalNAc(β1-3)GlcNAc(β1-
Man(β1-6)GalNAc(β1-3)GlcNAc(β1-
Gal(α1-6)GalNAc(β1-3)GlcNAc(β1-
Fuc(α1-6)GalNAc(β1-3)GlcNAc(β1-
Glc(α1-6)GalNAc(β1-3)GlcNAc(β1-
Neu5Ac(β2-6)GalNAc(β1-3)GlcNAc(β1-
Neu5Ac(α2-6)GalNAc(β1-3)GlcNAc(β1-
Kdn(β2-6)GalNAc(β1-3)GlcNAc(β1-
Glc(β1-6)GalNAc(β1-3)GlcNAc(β1-
Man(α1-6)GalNAc(β1-3)GlcNAc(β1-
GlcA(β1-6)GalNAc(β1-3)GlcNAc(β1-
Neu5Gc(α2-6)GalNAc(β1-3)GlcNAc(β1-
GlcA(α1-6)GalNAc(β1-3)GlcNAc(β1-
GalNAc(β1-6)GalNAc(β1-3)GlcNAc(β1-
Kdn(α2-6)GalNAc(β1-3)GlcNAc(β1-
Gal(β1-6)GalNAc(β1-3)GlcNAc(β1-
Fuc(β1-6)GalNAc(β1-3)GlcNAc(β1-
GalNAc(α1-2)Gal(β1-3)GlcNAc(β1-
GlcNAc(β1-2)Gal(β1-3)GlcNAc(β1-
GlcNAc(α1-2)Gal(β1-3)GlcNAc(β1-
Neu5Gc(β2-2)Gal(β1-3)GlcNAc(β1-
Man(β1-2)Gal(β1-3)GlcNAc(β1-
Gal(α1-2)Gal(β1-3)GlcNAc(β1-
Fuc(α1-2)Gal(β1-3)GlcNAc(β1-
Glc(α1-2)Gal(β1-3)GlcNAc(β1-
Neu5Ac(β2-2)Gal(β1-3)GlcNAc(β1-
Neu5Ac(α2-2)Gal(β1-3)GlcNAc(β1-
Kdn(β2-2)Gal(β1-3)GlcNAc(β1-
Glc(β1-2)Gal(β1-3)GlcNAc(β1-
Man(α1-2)Gal(β1-3)GlcNAc(β1-
GlcA(β1-2)Gal(β1-3)GlcNAc(β1-
Neu5Gc(α2-2)Gal(β1-3)GlcNAc(β1-
GlcA(α1-2)Gal(β1-3)GlcNAc(β1-
GalNAc(β1-2)Gal(β1-3)GlcNAc(β1-
Kdn(α2-2)Gal(β1-3)GlcNAc(β1-
Gal(β1-2)Gal(β1-3)GlcNAc(β1-
Fuc(β1-2)Gal(β1-3)GlcNAc(β1-
GalNAc(α1-3)Gal(β1-3)GlcNAc(β1-
GlcNAc(β1-3)Gal(β1-3)GlcNAc(β1-
GlcNAc(α1-3)Gal(β1-3)GlcNAc(β1-
Neu5Gc(β2-3)Gal(β1-3)GlcNAc(β1-
Man(β1-3)Gal(β1-3)GlcNAc(β1-
Gal(α1-3)Gal(β1-3)GlcNAc(β1-
Fuc(α1-3)Gal(β1-3)GlcNAc(β1-
Glc(α1-3)Gal(β1-3)GlcNAc(β1-
Neu5Ac(β2-3)Gal(β1-3)GlcNAc(β1-
Neu5Ac(α2-3)Gal(β1-3)GlcNAc(β1-
Kdn(β2-3)Gal(β1-3)GlcNAc(β1-
Glc(β1-3)Gal(β1-3)GlcNAc(β1-
Man(α1-3)Gal(β1-3)GlcNAc(β1-
GlcA(β1-3)Gal(β1-3)GlcNAc(β1-
Neu5Gc(α2-3)Gal(β1-3)GlcNAc(β1-
GlcA(α1-3)Gal(β1-3)GlcNAc(β1-
GalNAc(β1-3)Gal(β1-3)GlcNAc(β1-
Kdn(α2-3)Gal(β1-3)GlcNAc(β1-
Gal(β1-3)Gal(β1-3)GlcNAc(β1-
Fuc(β1-3)Gal(β1-3)GlcNAc(β1-
GalNAc(α1-4)Gal(β1-3)GlcNAc(β1-
GlcNAc(β1-4)Gal(β1-3)GlcNAc(β1-
GlcNAc(α1-4)Gal(β1-3)GlcNAc(β1-
Neu5Gc(β2-4)Gal(β1-3)GlcNAc(β1-
Man(β1-4)Gal(β1-3)GlcNAc(β1-
Gal(α1-4)Gal(β1-3)GlcNAc(β1-
Fuc(α1-4)Gal(β1-3)GlcNAc(β1-
Glc(α1-4)Gal(β1-3)GlcNAc(β1-
Neu5Ac(β2-4)Gal(β1-3)GlcNAc(β1-
Neu5Ac(α2-4)Gal(β1-3)GlcNAc(β1-
Kdn(β2-4)Gal(β1-3)GlcNAc(β1-
Glc(β1-4)Gal(β1-3)GlcNAc(β1-
Man(α1-4)Gal(β1-3)GlcNAc(β1-
GlcA(β1-4)Gal(β1-3)GlcNAc(β1-
Neu5Gc(α2-4)Gal(β1-3)GlcNAc(β1-
GlcA(α1-4)Gal(β1-3)GlcNAc(β1-
GalNAc(β1-4)Gal(β1-3)GlcNAc(β1-
Kdn(α2-4)Gal(β1-3)GlcNAc(β1-
Gal(β1-4)Gal(β1-3)GlcNAc(β1-
Fuc(β1-4)Gal(β1-3)GlcNAc(β1-
GalNAc(α1-6)Gal(β1-3)GlcNAc(β1-
GlcNAc(β1-6)Gal(β1-3)GlcNAc(β1-
GlcNAc(α1-6)Gal(β1-3)GlcNAc(β1-
Neu5Gc(β2-6)Gal(β1-3)GlcNAc(β1-
Man(β1-6)Gal(β1-3)GlcNAc(β1-
Gal(α1-6)Gal(β1-3)GlcNAc(β1-
Fuc(α1-6)Gal(β1-3)GlcNAc(β1-
Glc(α1-6)Gal(β1-3)GlcNAc(β1-
Neu5Ac(β2-6)Gal(β1-3)GlcNAc(β1-
Neu5Ac(α2-6)Gal(β1-3)GlcNAc(β1-
Kdn(β2-6)Gal(β1-3)GlcNAc(β1-
Glc(β1-6)Gal(β1-3)GlcNAc(β1-
Man(α1-6)Gal(β1-3)GlcNAc(β1-
GlcA(β1-6)Gal(β1-3)GlcNAc(β1-
Neu5Gc(α2-6)Gal(β1-3)GlcNAc(β1-
GlcA(α1-6)Gal(β1-3)GlcNAc(β1-
GalNAc(β1-6)Gal(β1-3)GlcNAc(β1-
Kdn(α2-6)Gal(β1-3)GlcNAc(β1-
Gal(β1-6)Gal(β1-3)GlcNAc(β1-
Fuc(β1-6)Gal(β1-3)GlcNAc(β1-
GalNAc(α1-3)[GalNAc(α1-4)]GlcNAc(β1-
GlcNAc(β1-3)[GalNAc(α1-4)]GlcNAc(β1-
GlcNAc(α1-3)[GalNAc(α1-4)]GlcNAc(β1-
Neu5Gc(β2-3)[GalNAc(α1-4)]GlcNAc(β1-
Man(β1-3)[GalNAc(α1-4)]GlcNAc(β1-
Gal(α1-3)[GalNAc(α1-4)]GlcNAc(β1-
Fuc(α1-3)[GalNAc(α1-4)]GlcNAc(β1-
Glc(α1-3)[GalNAc(α1-4)]GlcNAc(β1-
Neu5Ac(β2-3)[GalNAc(α1-4)]GlcNAc(β1-
Neu5Ac(α2-3)[GalNAc(α1-4)]GlcNAc(β1-
Kdn(β2-3)[GalNAc(α1-4)]GlcNAc(β1-
Glc(β1-3)[GalNAc(α1-4)]GlcNAc(β1-
Man(α1-3)[GalNAc(α1-4)]GlcNAc(β1-
GlcA(β1-3)[GalNAc(α1-4)]GlcNAc(β1-
Neu5Gc(α2-3)[GalNAc(α1-4)]GlcNAc(β1-
GlcA(α1-3)[GalNAc(α1-4)]GlcNAc(β1-
GalNAc(β1-3)[GalNAc(α1-4)]GlcNAc(β1-
Kdn(α2-3)[GalNAc(α1-4)]GlcNAc(β1-
Gal(β1-3)[GalNAc(α1-4)]GlcNAc(β1-
Fuc(β1-3)[GalNAc(α1-4)]GlcNAc(β1-
GalNAc(α1-3)GalNAc(α1-4)GlcNAc(β1-
GlcNAc(β1-3)GalNAc(α1-4)GlcNAc(β1-
GlcNAc(α1-3)GalNAc(α1-4)GlcNAc(β1-
Neu5Gc(β2-3)GalNAc(α1-4)GlcNAc(β1-
Man(β1-3)GalNAc(α1-4)GlcNAc(β1-
Gal(α1-3)GalNAc(α1-4)GlcNAc(β1-
Fuc(α1-3)GalNAc(α1-4)GlcNAc(β1-
Glc(α1-3)GalNAc(α1-4)GlcNAc(β1-
Neu5Ac(β2-3)GalNAc(α1-4)GlcNAc(β1-
Neu5Ac(α2-3)GalNAc(α1-4)GlcNAc(β1-
Kdn(β2-3)GalNAc(α1-4)GlcNAc(β1-
Glc(β1-3)GalNAc(α1-4)GlcNAc(β1-
Man(α1-3)GalNAc(α1-4)GlcNAc(β1-
GlcA(β1-3)GalNAc(α1-4)GlcNAc(β1-
Neu5Gc(α2-3)GalNAc(α1-4)GlcNAc(β1-
GlcA(α1-3)GalNAc(α1-4)GlcNAc(β1-
GalNAc(β1-3)GalNAc(α1-4)GlcNAc(β1-
Kdn(α2-3)GalNAc(α1-4)GlcNAc(β1-
Gal(β1-3)GalNAc(α1-4)GlcNAc(β1-
Fuc(β1-3)GalNAc(α1-4)GlcNAc(β1-
GalNAc(α1-4)GalNAc(α1-4)GlcNAc(β1-
GlcNAc(β1-4)GalNAc(α1-4)GlcNAc(β1-
GlcNAc(α1-4)GalNAc(α1-4)GlcNAc(β1-
Neu5Gc(β2-4)GalNAc(α1-4)GlcNAc(β1-
Man(β1-4)GalNAc(α1-4)GlcNAc(β1-
Gal(α1-4)GalNAc(α1-4)GlcNAc(β1-
Fuc(α1-4)GalNAc(α1-4)GlcNAc(β1-
Glc(α1-4)GalNAc(α1-4)GlcNAc(β1-
Neu5Ac(β2-4)GalNAc(α1-4)GlcNAc(β1-
Neu5Ac(α2-4)GalNAc(α1-4)GlcNAc(β1-
Kdn(β2-4)GalNAc(α1-4)GlcNAc(β1-
Glc(β1-4)GalNAc(α1-4)GlcNAc(β1-
Man(α1-4)GalNAc(α1-4)GlcNAc(β1-
GlcA(β1-4)GalNAc(α1-4)GlcNAc(β1-
Neu5Gc(α2-4)GalNAc(α1-4)GlcNAc(β1-
GlcA(α1-4)GalNAc(α1-4)GlcNAc(β1-
GalNAc(β1-4)GalNAc(α1-4)GlcNAc(β1-
Kdn(α2-4)GalNAc(α1-4)GlcNAc(β1-
Gal(β1-4)GalNAc(α1-4)GlcNAc(β1-
Fuc(β1-4)GalNAc(α1-4)GlcNAc(β1-
GalNAc(α1-6)GalNAc(α1-4)GlcNAc(β1-
GlcNAc(β1-6)GalNAc(α1-4)GlcNAc(β1-
GlcNAc(α1-6)GalNAc(α1-4)GlcNAc(β1-
Neu5Gc(β2-6)GalNAc(α1-4)GlcNAc(β1-
Man(β1-6)GalNAc(α1-4)GlcNAc(β1-
Gal(α1-6)GalNAc(α1-4)GlcNAc(β1-
Fuc(α1-6)GalNAc(α1-4)GlcNAc(β1-
Glc(α1-6)GalNAc(α1-4)GlcNAc(β1-
Neu5Ac(β2-6)GalNAc(α1-4)GlcNAc(β1-
Neu5Ac(α2-6)GalNAc(α1-4)GlcNAc(β1-
Kdn(β2-6)GalNAc(α1-4)GlcNAc(β1-
Glc(β1-6)GalNAc(α1-4)GlcNAc(β1-
Man(α1-6)GalNAc(α1-4)GlcNAc(β1-
GlcA(β1-6)GalNAc(α1-4)GlcNAc(β1-
Neu5Gc(α2-6)GalNAc(α1-4)GlcNAc(β1-
GlcA(α1-6)GalNAc(α1-4)GlcNAc(β1-
GalNAc(β1-6)GalNAc(α1-4)GlcNAc(β1-
Kdn(α2-6)GalNAc(α1-4)GlcNAc(β1-
Gal(β1-6)GalNAc(α1-4)GlcNAc(β1-
Fuc(β1-6)GalNAc(α1-4)GlcNAc(β1-
GalNAc(α1-3)[GlcNAc(β1-4)]GlcNAc(β1-
GlcNAc(β1-3)[GlcNAc(β1-4)]GlcNAc(β1-
GlcNAc(α1-3)[GlcNAc(β1-4)]GlcNAc(β1-
Neu5Gc(β2-3)[GlcNAc(β1-4)]GlcNAc(β1-
Man(β1-3)[GlcNAc(β1-4)]GlcNAc(β1-
Gal(α1-3)[GlcNAc(β1-4)]GlcNAc(β1-
Fuc(α1-3)[GlcNAc(β1-4)]GlcNAc(β1-
Glc(α1-3)[GlcNAc(β1-4)]GlcNAc(β1-
Neu5Ac(β2-3)[GlcNAc(β1-4)]GlcNAc(β1-
Neu5Ac(α2-3)[GlcNAc(β1-4)]GlcNAc(β1-
Kdn(β2-3)[GlcNAc(β1-4)]GlcNAc(β1-
Glc(β1-3)[GlcNAc(β1-4)]GlcNAc(β1-
Man(α1-3)[GlcNAc(β1-4)]GlcNAc(β1-
GlcA(β1-3)[GlcNAc(β1-4)]GlcNAc(β1-
Neu5Gc(α2-3)[GlcNAc(β1-4)]GlcNAc(β1-
GlcA(α1-3)[GlcNAc(β1-4)]GlcNAc(β1-
GalNAc(β1-3)[GlcNAc(β1-4)]GlcNAc(β1-
Kdn(α2-3)[GlcNAc(β1-4)]GlcNAc(β1-
Gal(β1-3)[GlcNAc(β1-4)]GlcNAc(β1-
Fuc(β1-3)[GlcNAc(β1-4)]GlcNAc(β1-
GalNAc(α1-3)GlcNAc(β1-4)GlcNAc(β1-
GlcNAc(β1-3)GlcNAc(β1-4)GlcNAc(β1-
GlcNAc(α1-3)GlcNAc(β1-4)GlcNAc(β1-
Neu5Gc(β2-3)GlcNAc(β1-4)GlcNAc(β1-
Man(β1-3)GlcNAc(β1-4)GlcNAc(β1-
Gal(α1-3)GlcNAc(β1-4)GlcNAc(β1-
Fuc(α1-3)GlcNAc(β1-4)GlcNAc(β1-
Glc(α1-3)GlcNAc(β1-4)GlcNAc(β1-
Neu5Ac(β2-3)GlcNAc(β1-4)GlcNAc(β1-
Neu5Ac(α2-3)GlcNAc(β1-4)GlcNAc(β1-
Kdn(β2-3)GlcNAc(β1-4)GlcNAc(β1-
Glc(β1-3)GlcNAc(β1-4)GlcNAc(β1-
Man(α1-3)GlcNAc(β1-4)GlcNAc(β1-
GlcA(β1-3)GlcNAc(β1-4)GlcNAc(β1-
Neu5Gc(α2-3)GlcNAc(β1-4)GlcNAc(β1-
GlcA(α1-3)GlcNAc(β1-4)GlcNAc(β1-
GalNAc(β1-3)GlcNAc(β1-4)GlcNAc(β1-
Kdn(α2-3)GlcNAc(β1-4)GlcNAc(β1-
Gal(β1-3)GlcNAc(β1-4)GlcNAc(β1-
Fuc(β1-3)GlcNAc(β1-4)GlcNAc(β1-
GalNAc(α1-4)GlcNAc(β1-4)GlcNAc(β1-
GlcNAc(β1-4)GlcNAc(β1-4)GlcNAc(β1-
GlcNAc(α1-4)GlcNAc(β1-4)GlcNAc(β1-
Neu5Gc(β2-4)GlcNAc(β1-4)GlcNAc(β1-
Man(β1-4)GlcNAc(β1-4)GlcNAc(β1-
Gal(α1-4)GlcNAc(β1-4)GlcNAc(β1-
Fuc(α1-4)GlcNAc(β1-4)GlcNAc(β1-
Glc(α1-4)GlcNAc(β1-4)GlcNAc(β1-
Neu5Ac(β2-4)GlcNAc(β1-4)GlcNAc(β1-
Neu5Ac(α2-4)GlcNAc(β1-4)GlcNAc(β1-
Kdn(β2-4)GlcNAc(β1-4)GlcNAc(β1-
Glc(β1-4)GlcNAc(β1-4)GlcNAc(β1-
Man(α1-4)GlcNAc(β1-4)GlcNAc(β1-
GlcA(β1-4)GlcNAc(β1-4)GlcNAc(β1-
Neu5Gc(α2-4)GlcNAc(β1-4)GlcNAc(β1-
GlcA(α1-4)GlcNAc(β1-4)GlcNAc(β1-
GalNAc(β1-4)GlcNAc(β1-4)GlcNAc(β1-
Kdn(α2-4)GlcNAc(β1-4)GlcNAc(β1-
Gal(β1-4)GlcNAc(β1-4)GlcNAc(β1-
Fuc(β1-4)GlcNAc(β1-4)GlcNAc(β1-
GalNAc(α1-6)GlcNAc(β1-4)GlcNAc(β1-
GlcNAc(β1-6)GlcNAc(β1-4)GlcNAc(β1-
GlcNAc(α1-6)GlcNAc(β1-4)GlcNAc(β1-
Neu5Gc(β2-6)GlcNAc(β1-4)GlcNAc(β1-
Man(β1-6)GlcNAc(β1-4)GlcNAc(β1-
Gal(α1-6)GlcNAc(β1-4)GlcNAc(β1-
Fuc(α1-6)GlcNAc(β1-4)GlcNAc(β1-
Glc(α1-6)GlcNAc(β1-4)GlcNAc(β1-
Neu5Ac(β2-6)GlcNAc(β1-4)GlcNAc(β1-
Neu5Ac(α2-6)GlcNAc(β1-4)GlcNAc(β1-
Kdn(β2-6)GlcNAc(β1-4)GlcNAc(β1-
Glc(β1-6)GlcNAc(β1-4)GlcNAc(β1-
Man(α1-6)GlcNAc(β1-4)GlcNAc(β1-
GlcA(β1-6)GlcNAc(β1-4)GlcNAc(β1-
Neu5Gc(α2-6)GlcNAc(β1-4)GlcNAc(β1-
GlcA(α1-6)GlcNAc(β1-4)GlcNAc(β1-
GalNAc(β1-6)GlcNAc(β1-4)GlcNAc(β1-
Kdn(α2-6)GlcNAc(β1-4)GlcNAc(β1-
Gal(β1-6)GlcNAc(β1-4)GlcNAc(β1-
Fuc(β1-6)GlcNAc(β1-4)GlcNAc(β1-
GalNAc(α1-3)[GlcNAc(α1-4)]GlcNAc(β1-
GlcNAc(β1-3)[GlcNAc(α1-4)]GlcNAc(β1-
GlcNAc(α1-3)[GlcNAc(α1-4)]GlcNAc(β1-
Neu5Gc(β2-3)[GlcNAc(α1-4)]GlcNAc(β1-
Man(β1-3)[GlcNAc(α1-4)]GlcNAc(β1-
Gal(α1-3)[GlcNAc(α1-4)]GlcNAc(β1-
Fuc(α1-3)[GlcNAc(α1-4)]GlcNAc(β1-
Glc(α1-3)[GlcNAc(α1-4)]GlcNAc(β1-
Neu5Ac(β2-3)[GlcNAc(α1-4)]GlcNAc(β1-
Neu5Ac(α2-3)[GlcNAc(α1-4)]GlcNAc(β1-
Kdn(β2-3)[GlcNAc(α1-4)]GlcNAc(β1-
Glc(β1-3)[GlcNAc(α1-4)]GlcNAc(β1-
Man(α1-3)[GlcNAc(α1-4)]GlcNAc(β1-
GlcA(β1-3)[GlcNAc(α1-4)]GlcNAc(β1-
Neu5Gc(α2-3)[GlcNAc(α1-4)]GlcNAc(β1-
GlcA(α1-3)[GlcNAc(α1-4)]GlcNAc(β1-
GalNAc(β1-3)[GlcNAc(α1-4)]GlcNAc(β1-
Kdn(α2-3)[GlcNAc(α1-4)]GlcNAc(β1-
Gal(β1-3)[GlcNAc(α1-4)]GlcNAc(β1-
Fuc(β1-3)[GlcNAc(α1-4)]GlcNAc(β1-
GalNAc(α1-3)GlcNAc(α1-4)GlcNAc(β1-
GlcNAc(β1-3)GlcNAc(α1-4)GlcNAc(β1-
GlcNAc(α1-3)GlcNAc(α1-4)GlcNAc(β1-
Neu5Gc(β2-3)GlcNAc(α1-4)GlcNAc(β1-
Man(β1-3)GlcNAc(α1-4)GlcNAc(β1-
Gal(α1-3)GlcNAc(α1-4)GlcNAc(β1-
Fuc(α1-3)GlcNAc(α1-4)GlcNAc(β1-
Glc(α1-3)GlcNAc(α1-4)GlcNAc(β1-
Neu5Ac(β2-3)GlcNAc(α1-4)GlcNAc(β1-
Neu5Ac(α2-3)GlcNAc(α1-4)GlcNAc(β1-
Kdn(β2-3)GlcNAc(α1-4)GlcNAc(β1-
Glc(β1-3)GlcNAc(α1-4)GlcNAc(β1-
Man(α1-3)GlcNAc(α1-4)GlcNAc(β1-
GlcA(β1-3)GlcNAc(α1-4)GlcNAc(β1-
Neu5Gc(α2-3)GlcNAc(α1-4)GlcNAc(β1-
GlcA(α1-3)GlcNAc(α1-4)GlcNAc(β1-
GalNAc(β1-3)GlcNAc(α1-4)GlcNAc(β1-
Kdn(α2-3)GlcNAc(α1-4)GlcNAc(β1-
Gal(β1-3)GlcNAc(α1-4)GlcNAc(β1-
Fuc(β1-3)GlcNAc(α1-4)GlcNAc(β1-
GalNAc(α1-4)GlcNAc(α1-4)GlcNAc(β1-
GlcNAc(β1-4)GlcNAc(α1-4)GlcNAc(β1-
GlcNAc(α1-4)GlcNAc(α1-4)GlcNAc(β1-
Neu5Gc(β2-4)GlcNAc(α1-4)GlcNAc(β1-
Man(β1-4)GlcNAc(α1-4)GlcNAc(β1-
Gal(α1-4)GlcNAc(α1-4)GlcNAc(β1-
Fuc(α1-4)GlcNAc(α1-4)GlcNAc(β1-
Glc(α1-4)GlcNAc(α1-4)GlcNAc(β1-
Neu5Ac(β2-4)GlcNAc(α1-4)GlcNAc(β1-
Neu5Ac(α2-4)GlcNAc(α1-4)GlcNAc(β1-
Kdn(β2-4)GlcNAc(α1-4)GlcNAc(β1-
Glc(β1-4)GlcNAc(α1-4)GlcNAc(β1-
Man(α1-4)GlcNAc(α1-4)GlcNAc(β1-
GlcA(β1-4)GlcNAc(α1-4)GlcNAc(β1-
Neu5Gc(α2-4)GlcNAc(α1-4)GlcNAc(β1-
GlcA(α1-4)GlcNAc(α1-4)GlcNAc(β1-
GalNAc(β1-4)GlcNAc(α1-4)GlcNAc(β1-
Kdn(α2-4)GlcNAc(α1-4)GlcNAc(β1-
Gal(β1-4)GlcNAc(α1-4)GlcNAc(β1-
Fuc(β1-4)GlcNAc(α1-4)GlcNAc(β1-
GalNAc(α1-6)GlcNAc(α1-4)GlcNAc(β1-
GlcNAc(β1-6)GlcNAc(α1-4)GlcNAc(β1-
GlcNAc(α1-6)GlcNAc(α1-4)GlcNAc(β1-
Neu5Gc(β2-6)GlcNAc(α1-4)GlcNAc(β1-
Man(β1-6)GlcNAc(α1-4)GlcNAc(β1-
Gal(α1-6)GlcNAc(α1-4)GlcNAc(β1-
Fuc(α1-6)GlcNAc(α1-4)GlcNAc(β1-
Glc(α1-6)GlcNAc(α1-4)GlcNAc(β1-
Neu5Ac(β2-6)GlcNAc(α1-4)GlcNAc(β1-
Neu5Ac(α2-6)GlcNAc(α1-4)GlcNAc(β1-
Kdn(β2-6)GlcNAc(α1-4)GlcNAc(β1-
Glc(β1-6)GlcNAc(α1-4)GlcNAc(β1-
Man(α1-6)GlcNAc(α1-4)GlcNAc(β1-
GlcA(β1-6)GlcNAc(α1-4)GlcNAc(β1-
Neu5Gc(α2-6)GlcNAc(α1-4)GlcNAc(β1-
GlcA(α1-6)GlcNAc(α1-4)GlcNAc(β1-
GalNAc(β1-6)GlcNAc(α1-4)GlcNAc(β1-
Kdn(α2-6)GlcNAc(α1-4)GlcNAc(β1-
Gal(β1-6)GlcNAc(α1-4)GlcNAc(β1-
Fuc(β1-6)GlcNAc(α1-4)GlcNAc(β1-
GalNAc(α1-3)[Neu5Gc(β2-4)]GlcNAc(β1-
GlcNAc(β1-3)[Neu5Gc(β2-4)]GlcNAc(β1-
GlcNAc(α1-3)[Neu5Gc(β2-4)]GlcNAc(β1-
Neu5Gc(β2-3)[Neu5Gc(β2-4)]GlcNAc(β1-
Man(β1-3)[Neu5Gc(β2-4)]GlcNAc(β1-
Gal(α1-3)[Neu5Gc(β2-4)]GlcNAc(β1-
Fuc(α1-3)[Neu5Gc(β2-4)]GlcNAc(β1-
Glc(α1-3)[Neu5Gc(β2-4)]GlcNAc(β1-
Neu5Ac(β2-3)[Neu5Gc(β2-4)]GlcNAc(β1-
Neu5Ac(α2-3)[Neu5Gc(β2-4)]GlcNAc(β1-
Kdn(β2-3)[Neu5Gc(β2-4)]GlcNAc(β1-
Glc(β1-3)[Neu5Gc(β2-4)]GlcNAc(β1-
Man(α1-3)[Neu5Gc(β2-4)]GlcNAc(β1-
GlcA(β1-3)[Neu5Gc(β2-4)]GlcNAc(β1-
Neu5Gc(α2-3)[Neu5Gc(β2-4)]GlcNAc(β1-
GlcA(α1-3)[Neu5Gc(β2-4)]GlcNAc(β1-
GalNAc(β1-3)[Neu5Gc(β2-4)]GlcNAc(β1-
Kdn(α2-3)[Neu5Gc(β2-4)]GlcNAc(β1-
Gal(β1-3)[Neu5Gc(β2-4)]GlcNAc(β1-
Fuc(β1-3)[Neu5Gc(β2-4)]GlcNAc(β1-
GalNAc(α1-3)[Man(β1-4)]GlcNAc(β1-
GlcNAc(β1-3)[Man(β1-4)]GlcNAc(β1-
GlcNAc(α1-3)[Man(β1-4)]GlcNAc(β1-
Neu5Gc(β2-3)[Man(β1-4)]GlcNAc(β1-
Man(β1-3)[Man(β1-4)]GlcNAc(β1-
Gal(α1-3)[Man(β1-4)]GlcNAc(β1-
Fuc(α1-3)[Man(β1-4)]GlcNAc(β1-
Glc(α1-3)[Man(β1-4)]GlcNAc(β1-
Neu5Ac(β2-3)[Man(β1-4)]GlcNAc(β1-
Neu5Ac(α2-3)[Man(β1-4)]GlcNAc(β1-
Kdn(β2-3)[Man(β1-4)]GlcNAc(β1-
Glc(β1-3)[Man(β1-4)]GlcNAc(β1-
Man(α1-3)[Man(β1-4)]GlcNAc(β1-
GlcA(β1-3)[Man(β1-4)]GlcNAc(β1-
Neu5Gc(α2-3)[Man(β1-4)]GlcNAc(β1-
GlcA(α1-3)[Man(β1-4)]GlcNAc(β1-
GalNAc(β1-3)[Man(β1-4)]GlcNAc(β1-
Kdn(α2-3)[Man(β1-4)]GlcNAc(β1-
Gal(β1-3)[Man(β1-4)]GlcNAc(β1-
Fuc(β1-3)[Man(β1-4)]GlcNAc(β1-
GalNAc(α1-2)Man(β1-4)GlcNAc(β1-
GlcNAc(β1-2)Man(β1-4)GlcNAc(β1-
GlcNAc(α1-2)Man(β1-4)GlcNAc(β1-
Neu5Gc(β2-2)Man(β1-4)GlcNAc(β1-
Man(β1-2)Man(β1-4)GlcNAc(β1-
Gal(α1-2)Man(β1-4)GlcNAc(β1-
Fuc(α1-2)Man(β1-4)GlcNAc(β1-
Glc(α1-2)Man(β1-4)GlcNAc(β1-
Neu5Ac(β2-2)Man(β1-4)GlcNAc(β1-
Neu5Ac(α2-2)Man(β1-4)GlcNAc(β1-
Kdn(β2-2)Man(β1-4)GlcNAc(β1-
Glc(β1-2)Man(β1-4)GlcNAc(β1-
Man(α1-2)Man(β1-4)GlcNAc(β1-
GlcA(β1-2)Man(β1-4)GlcNAc(β1-
Neu5Gc(α2-2)Man(β1-4)GlcNAc(β1-
GlcA(α1-2)Man(β1-4)GlcNAc(β1-
GalNAc(β1-2)Man(β1-4)GlcNAc(β1-
Kdn(α2-2)Man(β1-4)GlcNAc(β1-
Gal(β1-2)Man(β1-4)GlcNAc(β1-
Fuc(β1-2)Man(β1-4)GlcNAc(β1-
GalNAc(α1-3)Man(β1-4)GlcNAc(β1-
GlcNAc(β1-3)Man(β1-4)GlcNAc(β1-
GlcNAc(α1-3)Man(β1-4)GlcNAc(β1-
Neu5Gc(β2-3)Man(β1-4)GlcNAc(β1-
Man(β1-3)Man(β1-4)GlcNAc(β1-
Gal(α1-3)Man(β1-4)GlcNAc(β1-
Fuc(α1-3)Man(β1-4)GlcNAc(β1-
Glc(α1-3)Man(β1-4)GlcNAc(β1-
Neu5Ac(β2-3)Man(β1-4)GlcNAc(β1-
Neu5Ac(α2-3)Man(β1-4)GlcNAc(β1-
Kdn(β2-3)Man(β1-4)GlcNAc(β1-
Glc(β1-3)Man(β1-4)GlcNAc(β1-
Man(α1-3)Man(β1-4)GlcNAc(β1-
GlcA(β1-3)Man(β1-4)GlcNAc(β1-
Neu5Gc(α2-3)Man(β1-4)GlcNAc(β1-
GlcA(α1-3)Man(β1-4)GlcNAc(β1-
GalNAc(β1-3)Man(β1-4)GlcNAc(β1-
Kdn(α2-3)Man(β1-4)GlcNAc(β1-
Gal(β1-3)Man(β1-4)GlcNAc(β1-
Fuc(β1-3)Man(β1-4)GlcNAc(β1-
GalNAc(α1-4)Man(β1-4)GlcNAc(β1-
GlcNAc(β1-4)Man(β1-4)GlcNAc(β1-
GlcNAc(α1-4)Man(β1-4)GlcNAc(β1-
Neu5Gc(β2-4)Man(β1-4)GlcNAc(β1-
Man(β1-4)Man(β1-4)GlcNAc(β1-
Gal(α1-4)Man(β1-4)GlcNAc(β1-
Fuc(α1-4)Man(β1-4)GlcNAc(β1-
Glc(α1-4)Man(β1-4)GlcNAc(β1-
Neu5Ac(β2-4)Man(β1-4)GlcNAc(β1-
Neu5Ac(α2-4)Man(β1-4)GlcNAc(β1-
Kdn(β2-4)Man(β1-4)GlcNAc(β1-
Glc(β1-4)Man(β1-4)GlcNAc(β1-
Man(α1-4)Man(β1-4)GlcNAc(β1-
GlcA(β1-4)Man(β1-4)GlcNAc(β1-
Neu5Gc(α2-4)Man(β1-4)GlcNAc(β1-
GlcA(α1-4)Man(β1-4)GlcNAc(β1-
GalNAc(β1-4)Man(β1-4)GlcNAc(β1-
Kdn(α2-4)Man(β1-4)GlcNAc(β1-
Gal(β1-4)Man(β1-4)GlcNAc(β1-
Fuc(β1-4)Man(β1-4)GlcNAc(β1-
GalNAc(α1-6)Man(β1-4)GlcNAc(β1-
GlcNAc(β1-6)Man(β1-4)GlcNAc(β1-
GlcNAc(α1-6)Man(β1-4)GlcNAc(β1-
Neu5Gc(β2-6)Man(β1-4)GlcNAc(β1-
Man(β1-6)Man(β1-4)GlcNAc(β1-
Gal(α1-6)Man(β1-4)GlcNAc(β1-
Fuc(α1-6)Man(β1-4)GlcNAc(β1-
Glc(α1-6)Man(β1-4)GlcNAc(β1-
Neu5Ac(β2-6)Man(β1-4)GlcNAc(β1-
Neu5Ac(α2-6)Man(β1-4)GlcNAc(β1-
Kdn(β2-6)Man(β1-4)GlcNAc(β1-
Glc(β1-6)Man(β1-4)GlcNAc(β1-
Man(α1-6)Man(β1-4)GlcNAc(β1-
GlcA(β1-6)Man(β1-4)GlcNAc(β1-
Neu5Gc(α2-6)Man(β1-4)GlcNAc(β1-
GlcA(α1-6)Man(β1-4)GlcNAc(β1-
GalNAc(β1-6)Man(β1-4)GlcNAc(β1-
Kdn(α2-6)Man(β1-4)GlcNAc(β1-
Gal(β1-6)Man(β1-4)GlcNAc(β1-
Fuc(β1-6)Man(β1-4)GlcNAc(β1-
GalNAc(α1-3)[Gal(α1-4)]GlcNAc(β1-
GlcNAc(β1-3)[Gal(α1-4)]GlcNAc(β1-
GlcNAc(α1-3)[Gal(α1-4)]GlcNAc(β1-
Neu5Gc(β2-3)[Gal(α1-4)]GlcNAc(β1-
Man(β1-3)[Gal(α1-4)]GlcNAc(β1-
Gal(α1-3)[Gal(α1-4)]GlcNAc(β1-
Fuc(α1-3)[Gal(α1-4)]GlcNAc(β1-
Glc(α1-3)[Gal(α1-4)]GlcNAc(β1-
Neu5Ac(β2-3)[Gal(α1-4)]GlcNAc(β1-
Neu5Ac(α2-3)[Gal(α1-4)]GlcNAc(β1-
Kdn(β2-3)[Gal(α1-4)]GlcNAc(β1-
Glc(β1-3)[Gal(α1-4)]GlcNAc(β1-
Man(α1-3)[Gal(α1-4)]GlcNAc(β1-
GlcA(β1-3)[Gal(α1-4)]GlcNAc(β1-
Neu5Gc(α2-3)[Gal(α1-4)]GlcNAc(β1-
GlcA(α1-3)[Gal(α1-4)]GlcNAc(β1-
GalNAc(β1-3)[Gal(α1-4)]GlcNAc(β1-
Kdn(α2-3)[Gal(α1-4)]GlcNAc(β1-
Gal(β1-3)[Gal(α1-4)]GlcNAc(β1-
Fuc(β1-3)[Gal(α1-4)]GlcNAc(β1-
GalNAc(α1-2)Gal(α1-4)GlcNAc(β1-
GlcNAc(β1-2)Gal(α1-4)GlcNAc(β1-
GlcNAc(α1-2)Gal(α1-4)GlcNAc(β1-
Neu5Gc(β2-2)Gal(α1-4)GlcNAc(β1-
Man(β1-2)Gal(α1-4)GlcNAc(β1-
Gal(α1-2)Gal(α1-4)GlcNAc(β1-
Fuc(α1-2)Gal(α1-4)GlcNAc(β1-
Glc(α1-2)Gal(α1-4)GlcNAc(β1-
Neu5Ac(β2-2)Gal(α1-4)GlcNAc(β1-
Neu5Ac(α2-2)Gal(α1-4)GlcNAc(β1-
Kdn(β2-2)Gal(α1-4)GlcNAc(β1-
Glc(β1-2)Gal(α1-4)GlcNAc(β1-
Man(α1-2)Gal(α1-4)GlcNAc(β1-
GlcA(β1-2)Gal(α1-4)GlcNAc(β1-
Neu5Gc(α2-2)Gal(α1-4)GlcNAc(β1-
GlcA(α1-2)Gal(α1-4)GlcNAc(β1-
GalNAc(β1-2)Gal(α1-4)GlcNAc(β1-
Kdn(α2-2)Gal(α1-4)GlcNAc(β1-
Gal(β1-2)Gal(α1-4)GlcNAc(β1-
Fuc(β1-2)Gal(α1-4)GlcNAc(β1-
GalNAc(α1-3)Gal(α1-4)GlcNAc(β1-
GlcNAc(β1-3)Gal(α1-4)GlcNAc(β1-
GlcNAc(α1-3)Gal(α1-4)GlcNAc(β1-
Neu5Gc(β2-3)Gal(α1-4)GlcNAc(β1-
Man(β1-3)Gal(α1-4)GlcNAc(β1-
Gal(α1-3)Gal(α1-4)GlcNAc(β1-
Fuc(α1-3)Gal(α1-4)GlcNAc(β1-
Glc(α1-3)Gal(α1-4)GlcNAc(β1-
Neu5Ac(β2-3)Gal(α1-4)GlcNAc(β1-
Neu5Ac(α2-3)Gal(α1-4)GlcNAc(β1-
Kdn(β2-3)Gal(α1-4)GlcNAc(β1-
Glc(β1-3)Gal(α1-4)GlcNAc(β1-
Man(α1-3)Gal(α1-4)GlcNAc(β1-
GlcA(β1-3)Gal(α1-4)GlcNAc(β1-
Neu5Gc(α2-3)Gal(α1-4)GlcNAc(β1-
GlcA(α1-3)Gal(α1-4)GlcNAc(β1-
GalNAc(β1-3)Gal(α1-4)GlcNAc(β1-
Kdn(α2-3)Gal(α1-4)GlcNAc(β1-
Gal(β1-3)Gal(α1-4)GlcNAc(β1-
Fuc(β1-3)Gal(α1-4)GlcNAc(β1-
GalNAc(α1-4)Gal(α1-4)GlcNAc(β1-
GlcNAc(β1-4)Gal(α1-4)GlcNAc(β1-
GlcNAc(α1-4)Gal(α1-4)GlcNAc(β1-
Neu5Gc(β2-4)Gal(α1-4)GlcNAc(β1-
Man(β1-4)Gal(α1-4)GlcNAc(β1-
Gal(α1-4)Gal(α1-4)GlcNAc(β1-
Fuc(α1-4)Gal(α1-4)GlcNAc(β1-
Glc(α1-4)Gal(α1-4)GlcNAc(β1-
Neu5Ac(β2-4)Gal(α1-4)GlcNAc(β1-
Neu5Ac(α2-4)Gal(α1-4)GlcNAc(β1-
Kdn(β2-4)Gal(α1-4)GlcNAc(β1-
Glc(β1-4)Gal(α1-4)GlcNAc(β1-
Man(α1-4)Gal(α1-4)GlcNAc(β1-
GlcA(β1-4)Gal(α1-4)GlcNAc(β1-
Neu5Gc(α2-4)Gal(α1-4)GlcNAc(β1-
GlcA(α1-4)Gal(α1-4)GlcNAc(β1-
GalNAc(β1-4)Gal(α1-4)GlcNAc(β1-
Kdn(α2-4)Gal(α1-4)GlcNAc(β1-
Gal(β1-4)Gal(α1-4)GlcNAc(β1-
Fuc(β1-4)Gal(α1-4)GlcNAc(β1-
GalNAc(α1-6)Gal(α1-4)GlcNAc(β1-
GlcNAc(β1-6)Gal(α1-4)GlcNAc(β1-
GlcNAc(α1-6)Gal(α1-4)GlcNAc(β1-
Neu5Gc(β2-6)Gal(α1-4)GlcNAc(β1-
Man(β1-6)Gal(α1-4)GlcNAc(β1-
Gal(α1-6)Gal(α1-4)GlcNAc(β1-
Fuc(α1-6)Gal(α1-4)GlcNAc(β1-
Glc(α1-6)Gal(α1-4)GlcNAc(β1-
Neu5Ac(β2-6)Gal(α1-4)GlcNAc(β1-
Neu5Ac(α2-6)Gal(α1-4)GlcNAc(β1-
Kdn(β2-6)Gal(α1-4)GlcNAc(β1-
Glc(β1-6)Gal(α1-4)GlcNAc(β1-
Man(α1-6)Gal(α1-4)GlcNAc(β1-
GlcA(β1-6)Gal(α1-4)GlcNAc(β1-
Neu5Gc(α2-6)Gal(α1-4)GlcNAc(β1-
GlcA(α1-6)Gal(α1-4)GlcNAc(β1-
GalNAc(β1-6)Gal(α1-4)GlcNAc(β1-
Kdn(α2-6)Gal(α1-4)GlcNAc(β1-
Gal(β1-6)Gal(α1-4)GlcNAc(β1-
Fuc(β1-6)Gal(α1-4)GlcNAc(β1-
GalNAc(α1-3)[Fuc(α1-4)]GlcNAc(β1-
GlcNAc(β1-3)[Fuc(α1-4)]GlcNAc(β1-
GlcNAc(α1-3)[Fuc(α1-4)]GlcNAc(β1-
Neu5Gc(β2-3)[Fuc(α1-4)]GlcNAc(β1-
Man(β1-3)[Fuc(α1-4)]GlcNAc(β1-
Gal(α1-3)[Fuc(α1-4)]GlcNAc(β1-
Fuc(α1-3)[Fuc(α1-4)]GlcNAc(β1-
Glc(α1-3)[Fuc(α1-4)]GlcNAc(β1-
Neu5Ac(β2-3)[Fuc(α1-4)]GlcNAc(β1-
Neu5Ac(α2-3)[Fuc(α1-4)]GlcNAc(β1-
Kdn(β2-3)[Fuc(α1-4)]GlcNAc(β1-
Glc(β1-3)[Fuc(α1-4)]GlcNAc(β1-
Man(α1-3)[Fuc(α1-4)]GlcNAc(β1-
GlcA(β1-3)[Fuc(α1-4)]GlcNAc(β1-
Neu5Gc(α2-3)[Fuc(α1-4)]GlcNAc(β1-
GlcA(α1-3)[Fuc(α1-4)]GlcNAc(β1-
GalNAc(β1-3)[Fuc(α1-4)]GlcNAc(β1-
Kdn(α2-3)[Fuc(α1-4)]GlcNAc(β1-
Gal(β1-3)[Fuc(α1-4)]GlcNAc(β1-
Fuc(β1-3)[Fuc(α1-4)]GlcNAc(β1-
GalNAc(α1-3)[Glc(α1-4)]GlcNAc(β1-
GlcNAc(β1-3)[Glc(α1-4)]GlcNAc(β1-
GlcNAc(α1-3)[Glc(α1-4)]GlcNAc(β1-
Neu5Gc(β2-3)[Glc(α1-4)]GlcNAc(β1-
Man(β1-3)[Glc(α1-4)]GlcNAc(β1-
Gal(α1-3)[Glc(α1-4)]GlcNAc(β1-
Fuc(α1-3)[Glc(α1-4)]GlcNAc(β1-
Glc(α1-3)[Glc(α1-4)]GlcNAc(β1-
Neu5Ac(β2-3)[Glc(α1-4)]GlcNAc(β1-
Neu5Ac(α2-3)[Glc(α1-4)]GlcNAc(β1-
Kdn(β2-3)[Glc(α1-4)]GlcNAc(β1-
Glc(β1-3)[Glc(α1-4)]GlcNAc(β1-
Man(α1-3)[Glc(α1-4)]GlcNAc(β1-
GlcA(β1-3)[Glc(α1-4)]GlcNAc(β1-
Neu5Gc(α2-3)[Glc(α1-4)]GlcNAc(β1-
GlcA(α1-3)[Glc(α1-4)]GlcNAc(β1-
GalNAc(β1-3)[Glc(α1-4)]GlcNAc(β1-
Kdn(α2-3)[Glc(α1-4)]GlcNAc(β1-
Gal(β1-3)[Glc(α1-4)]GlcNAc(β1-
Fuc(β1-3)[Glc(α1-4)]GlcNAc(β1-
GalNAc(α1-2)Glc(α1-4)GlcNAc(β1-
GlcNAc(β1-2)Glc(α1-4)GlcNAc(β1-
GlcNAc(α1-2)Glc(α1-4)GlcNAc(β1-
Neu5Gc(β2-2)Glc(α1-4)GlcNAc(β1-
Man(β1-2)Glc(α1-4)GlcNAc(β1-
Gal(α1-2)Glc(α1-4)GlcNAc(β1-
Fuc(α1-2)Glc(α1-4)GlcNAc(β1-
Glc(α1-2)Glc(α1-4)GlcNAc(β1-
Neu5Ac(β2-2)Glc(α1-4)GlcNAc(β1-
Neu5Ac(α2-2)Glc(α1-4)GlcNAc(β1-
Kdn(β2-2)Glc(α1-4)GlcNAc(β1-
Glc(β1-2)Glc(α1-4)GlcNAc(β1-
Man(α1-2)Glc(α1-4)GlcNAc(β1-
GlcA(β1-2)Glc(α1-4)GlcNAc(β1-
Neu5Gc(α2-2)Glc(α1-4)GlcNAc(β1-
GlcA(α1-2)Glc(α1-4)GlcNAc(β1-
GalNAc(β1-2)Glc(α1-4)GlcNAc(β1-
Kdn(α2-2)Glc(α1-4)GlcNAc(β1-
Gal(β1-2)Glc(α1-4)GlcNAc(β1-
Fuc(β1-2)Glc(α1-4)GlcNAc(β1-
GalNAc(α1-3)Glc(α1-4)GlcNAc(β1-
GlcNAc(β1-3)Glc(α1-4)GlcNAc(β1-
GlcNAc(α1-3)Glc(α1-4)GlcNAc(β1-
Neu5Gc(β2-3)Glc(α1-4)GlcNAc(β1-
Man(β1-3)Glc(α1-4)GlcNAc(β1-
Gal(α1-3)Glc(α1-4)GlcNAc(β1-
Fuc(α1-3)Glc(α1-4)GlcNAc(β1-
Glc(α1-3)Glc(α1-4)GlcNAc(β1-
Neu5Ac(β2-3)Glc(α1-4)GlcNAc(β1-
Neu5Ac(α2-3)Glc(α1-4)GlcNAc(β1-
Kdn(β2-3)Glc(α1-4)GlcNAc(β1-
Glc(β1-3)Glc(α1-4)GlcNAc(β1-
Man(α1-3)Glc(α1-4)GlcNAc(β1-
GlcA(β1-3)Glc(α1-4)GlcNAc(β1-
Neu5Gc(α2-3)Glc(α1-4)GlcNAc(β1-
GlcA(α1-3)Glc(α1-4)GlcNAc(β1-
GalNAc(β1-3)Glc(α1-4)GlcNAc(β1-
Kdn(α2-3)Glc(α1-4)GlcNAc(β1-
Gal(β1-3)Glc(α1-4)GlcNAc(β1-
Fuc(β1-3)Glc(α1-4)GlcNAc(β1-
GalNAc(α1-4)Glc(α1-4)GlcNAc(β1-
GlcNAc(β1-4)Glc(α1-4)GlcNAc(β1-
GlcNAc(α1-4)Glc(α1-4)GlcNAc(β1-
Neu5Gc(β2-4)Glc(α1-4)GlcNAc(β1-
Man(β1-4)Glc(α1-4)GlcNAc(β1-
Gal(α1-4)Glc(α1-4)GlcNAc(β1-
Fuc(α1-4)Glc(α1-4)GlcNAc(β1-
Glc(α1-4)Glc(α1-4)GlcNAc(β1-
Neu5Ac(β2-4)Glc(α1-4)GlcNAc(β1-
Neu5Ac(α2-4)Glc(α1-4)GlcNAc(β1-
Kdn(β2-4)Glc(α1-4)GlcNAc(β1-
Glc(β1-4)Glc(α1-4)GlcNAc(β1-
Man(α1-4)Glc(α1-4)GlcNAc(β1-
GlcA(β1-4)Glc(α1-4)GlcNAc(β1-
Neu5Gc(α2-4)Glc(α1-4)GlcNAc(β1-
GlcA(α1-4)Glc(α1-4)GlcNAc(β1-
GalNAc(β1-4)Glc(α1-4)GlcNAc(β1-
Kdn(α2-4)Glc(α1-4)GlcNAc(β1-
Gal(β1-4)Glc(α1-4)GlcNAc(β1-
Fuc(β1-4)Glc(α1-4)GlcNAc(β1-
GalNAc(α1-6)Glc(α1-4)GlcNAc(β1-
GlcNAc(β1-6)Glc(α1-4)GlcNAc(β1-
GlcNAc(α1-6)Glc(α1-4)GlcNAc(β1-
Neu5Gc(β2-6)Glc(α1-4)GlcNAc(β1-
Man(β1-6)Glc(α1-4)GlcNAc(β1-
Gal(α1-6)Glc(α1-4)GlcNAc(β1-
Fuc(α1-6)Glc(α1-4)GlcNAc(β1-
Glc(α1-6)Glc(α1-4)GlcNAc(β1-
Neu5Ac(β2-6)Glc(α1-4)GlcNAc(β1-
Neu5Ac(α2-6)Glc(α1-4)GlcNAc(β1-
Kdn(β2-6)Glc(α1-4)GlcNAc(β1-
Glc(β1-6)Glc(α1-4)GlcNAc(β1-
Man(α1-6)Glc(α1-4)GlcNAc(β1-
GlcA(β1-6)Glc(α1-4)GlcNAc(β1-
Neu5Gc(α2-6)Glc(α1-4)GlcNAc(β1-
GlcA(α1-6)Glc(α1-4)GlcNAc(β1-
GalNAc(β1-6)Glc(α1-4)GlcNAc(β1-
Kdn(α2-6)Glc(α1-4)GlcNAc(β1-
Gal(β1-6)Glc(α1-4)GlcNAc(β1-
Fuc(β1-6)Glc(α1-4)GlcNAc(β1-
GalNAc(α1-3)[Neu5Ac(β2-4)]GlcNAc(β1-
GlcNAc(β1-3)[Neu5Ac(β2-4)]GlcNAc(β1-
GlcNAc(α1-3)[Neu5Ac(β2-4)]GlcNAc(β1-
Neu5Gc(β2-3)[Neu5Ac(β2-4)]GlcNAc(β1-
Man(β1-3)[Neu5Ac(β2-4)]GlcNAc(β1-
Gal(α1-3)[Neu5Ac(β2-4)]GlcNAc(β1-
Fuc(α1-3)[Neu5Ac(β2-4)]GlcNAc(β1-
Glc(α1-3)[Neu5Ac(β2-4)]GlcNAc(β1-
Neu5Ac(β2-3)[Neu5Ac(β2-4)]GlcNAc(β1-
Neu5Ac(α2-3)[Neu5Ac(β2-4)]GlcNAc(β1-
Kdn(β2-3)[Neu5Ac(β2-4)]GlcNAc(β1-
Glc(β1-3)[Neu5Ac(β2-4)]GlcNAc(β1-
Man(α1-3)[Neu5Ac(β2-4)]GlcNAc(β1-
GlcA(β1-3)[Neu5Ac(β2-4)]GlcNAc(β1-
Neu5Gc(α2-3)[Neu5Ac(β2-4)]GlcNAc(β1-
GlcA(α1-3)[Neu5Ac(β2-4)]GlcNAc(β1-
GalNAc(β1-3)[Neu5Ac(β2-4)]GlcNAc(β1-
Kdn(α2-3)[Neu5Ac(β2-4)]GlcNAc(β1-
Gal(β1-3)[Neu5Ac(β2-4)]GlcNAc(β1-
Fuc(β1-3)[Neu5Ac(β2-4)]GlcNAc(β1-
GalNAc(α1-3)[Neu5Ac(α2-4)]GlcNAc(β1-
GlcNAc(β1-3)[Neu5Ac(α2-4)]GlcNAc(β1-
GlcNAc(α1-3)[Neu5Ac(α2-4)]GlcNAc(β1-
Neu5Gc(β2-3)[Neu5Ac(α2-4)]GlcNAc(β1-
Man(β1-3)[Neu5Ac(α2-4)]GlcNAc(β1-
Gal(α1-3)[Neu5Ac(α2-4)]GlcNAc(β1-
Fuc(α1-3)[Neu5Ac(α2-4)]GlcNAc(β1-
Glc(α1-3)[Neu5Ac(α2-4)]GlcNAc(β1-
Neu5Ac(β2-3)[Neu5Ac(α2-4)]GlcNAc(β1-
Neu5Ac(α2-3)[Neu5Ac(α2-4)]GlcNAc(β1-
Kdn(β2-3)[Neu5Ac(α2-4)]GlcNAc(β1-
Glc(β1-3)[Neu5Ac(α2-4)]GlcNAc(β1-
Man(α1-3)[Neu5Ac(α2-4)]GlcNAc(β1-
GlcA(β1-3)[Neu5Ac(α2-4)]GlcNAc(β1-
Neu5Gc(α2-3)[Neu5Ac(α2-4)]GlcNAc(β1-
GlcA(α1-3)[Neu5Ac(α2-4)]GlcNAc(β1-
GalNAc(β1-3)[Neu5Ac(α2-4)]GlcNAc(β1-
Kdn(α2-3)[Neu5Ac(α2-4)]GlcNAc(β1-
Gal(β1-3)[Neu5Ac(α2-4)]GlcNAc(β1-
Fuc(β1-3)[Neu5Ac(α2-4)]GlcNAc(β1-
GalNAc(α1-3)[Kdn(β2-4)]GlcNAc(β1-
GlcNAc(β1-3)[Kdn(β2-4)]GlcNAc(β1-
GlcNAc(α1-3)[Kdn(β2-4)]GlcNAc(β1-
Neu5Gc(β2-3)[Kdn(β2-4)]GlcNAc(β1-
Man(β1-3)[Kdn(β2-4)]GlcNAc(β1-
Gal(α1-3)[Kdn(β2-4)]GlcNAc(β1-
Fuc(α1-3)[Kdn(β2-4)]GlcNAc(β1-
Glc(α1-3)[Kdn(β2-4)]GlcNAc(β1-
Neu5Ac(β2-3)[Kdn(β2-4)]GlcNAc(β1-
Neu5Ac(α2-3)[Kdn(β2-4)]GlcNAc(β1-
Kdn(β2-3)[Kdn(β2-4)]GlcNAc(β1-
Glc(β1-3)[Kdn(β2-4)]GlcNAc(β1-
Man(α1-3)[Kdn(β2-4)]GlcNAc(β1-
GlcA(β1-3)[Kdn(β2-4)]GlcNAc(β1-
Neu5Gc(α2-3)[Kdn(β2-4)]GlcNAc(β1-
GlcA(α1-3)[Kdn(β2-4)]GlcNAc(β1-
GalNAc(β1-3)[Kdn(β2-4)]GlcNAc(β1-
Kdn(α2-3)[Kdn(β2-4)]GlcNAc(β1-
Gal(β1-3)[Kdn(β2-4)]GlcNAc(β1-
Fuc(β1-3)[Kdn(β2-4)]GlcNAc(β1-
GalNAc(α1-3)[Glc(β1-4)]GlcNAc(β1-
GlcNAc(β1-3)[Glc(β1-4)]GlcNAc(β1-
GlcNAc(α1-3)[Glc(β1-4)]GlcNAc(β1-
Neu5Gc(β2-3)[Glc(β1-4)]GlcNAc(β1-
Man(β1-3)[Glc(β1-4)]GlcNAc(β1-
Gal(α1-3)[Glc(β1-4)]GlcNAc(β1-
Fuc(α1-3)[Glc(β1-4)]GlcNAc(β1-
Glc(α1-3)[Glc(β1-4)]GlcNAc(β1-
Neu5Ac(β2-3)[Glc(β1-4)]GlcNAc(β1-
Neu5Ac(α2-3)[Glc(β1-4)]GlcNAc(β1-
Kdn(β2-3)[Glc(β1-4)]GlcNAc(β1-
Glc(β1-3)[Glc(β1-4)]GlcNAc(β1-
Man(α1-3)[Glc(β1-4)]GlcNAc(β1-
GlcA(β1-3)[Glc(β1-4)]GlcNAc(β1-
Neu5Gc(α2-3)[Glc(β1-4)]GlcNAc(β1-
GlcA(α1-3)[Glc(β1-4)]GlcNAc(β1-
GalNAc(β1-3)[Glc(β1-4)]GlcNAc(β1-
Kdn(α2-3)[Glc(β1-4)]GlcNAc(β1-
Gal(β1-3)[Glc(β1-4)]GlcNAc(β1-
Fuc(β1-3)[Glc(β1-4)]GlcNAc(β1-
GalNAc(α1-2)Glc(β1-4)GlcNAc(β1-
GlcNAc(β1-2)Glc(β1-4)GlcNAc(β1-
GlcNAc(α1-2)Glc(β1-4)GlcNAc(β1-
Neu5Gc(β2-2)Glc(β1-4)GlcNAc(β1-
Man(β1-2)Glc(β1-4)GlcNAc(β1-
Gal(α1-2)Glc(β1-4)GlcNAc(β1-
Fuc(α1-2)Glc(β1-4)GlcNAc(β1-
Glc(α1-2)Glc(β1-4)GlcNAc(β1-
Neu5Ac(β2-2)Glc(β1-4)GlcNAc(β1-
Neu5Ac(α2-2)Glc(β1-4)GlcNAc(β1-
Kdn(β2-2)Glc(β1-4)GlcNAc(β1-
Glc(β1-2)Glc(β1-4)GlcNAc(β1-
Man(α1-2)Glc(β1-4)GlcNAc(β1-
GlcA(β1-2)Glc(β1-4)GlcNAc(β1-
Neu5Gc(α2-2)Glc(β1-4)GlcNAc(β1-
GlcA(α1-2)Glc(β1-4)GlcNAc(β1-
GalNAc(β1-2)Glc(β1-4)GlcNAc(β1-
Kdn(α2-2)Glc(β1-4)GlcNAc(β1-
Gal(β1-2)Glc(β1-4)GlcNAc(β1-
Fuc(β1-2)Glc(β1-4)GlcNAc(β1-
GalNAc(α1-3)Glc(β1-4)GlcNAc(β1-
GlcNAc(β1-3)Glc(β1-4)GlcNAc(β1-
GlcNAc(α1-3)Glc(β1-4)GlcNAc(β1-
Neu5Gc(β2-3)Glc(β1-4)GlcNAc(β1-
Man(β1-3)Glc(β1-4)GlcNAc(β1-
Gal(α1-3)Glc(β1-4)GlcNAc(β1-
Fuc(α1-3)Glc(β1-4)GlcNAc(β1-
Glc(α1-3)Glc(β1-4)GlcNAc(β1-
Neu5Ac(β2-3)Glc(β1-4)GlcNAc(β1-
Neu5Ac(α2-3)Glc(β1-4)GlcNAc(β1-
Kdn(β2-3)Glc(β1-4)GlcNAc(β1-
Glc(β1-3)Glc(β1-4)GlcNAc(β1-
Man(α1-3)Glc(β1-4)GlcNAc(β1-
GlcA(β1-3)Glc(β1-4)GlcNAc(β1-
Neu5Gc(α2-3)Glc(β1-4)GlcNAc(β1-
GlcA(α1-3)Glc(β1-4)GlcNAc(β1-
GalNAc(β1-3)Glc(β1-4)GlcNAc(β1-
Kdn(α2-3)Glc(β1-4)GlcNAc(β1-
Gal(β1-3)Glc(β1-4)GlcNAc(β1-
Fuc(β1-3)Glc(β1-4)GlcNAc(β1-
GalNAc(α1-4)Glc(β1-4)GlcNAc(β1-
GlcNAc(β1-4)Glc(β1-4)GlcNAc(β1-
GlcNAc(α1-4)Glc(β1-4)GlcNAc(β1-
Neu5Gc(β2-4)Glc(β1-4)GlcNAc(β1-
Man(β1-4)Glc(β1-4)GlcNAc(β1-
Gal(α1-4)Glc(β1-4)GlcNAc(β1-
Fuc(α1-4)Glc(β1-4)GlcNAc(β1-
Glc(α1-4)Glc(β1-4)GlcNAc(β1-
Neu5Ac(β2-4)Glc(β1-4)GlcNAc(β1-
Neu5Ac(α2-4)Glc(β1-4)GlcNAc(β1-
Kdn(β2-4)Glc(β1-4)GlcNAc(β1-
Glc(β1-4)Glc(β1-4)GlcNAc(β1-
Man(α1-4)Glc(β1-4)GlcNAc(β1-
GlcA(β1-4)Glc(β1-4)GlcNAc(β1-
Neu5Gc(α2-4)Glc(β1-4)GlcNAc(β1-
GlcA(α1-4)Glc(β1-4)GlcNAc(β1-
GalNAc(β1-4)Glc(β1-4)GlcNAc(β1-
Kdn(α2-4)Glc(β1-4)GlcNAc(β1-
Gal(β1-4)Glc(β1-4)GlcNAc(β1-
Fuc(β1-4)Glc(β1-4)GlcNAc(β1-
GalNAc(α1-6)Glc(β1-4)GlcNAc(β1-
GlcNAc(β1-6)Glc(β1-4)GlcNAc(β1-
GlcNAc(α1-6)Glc(β1-4)GlcNAc(β1-
Neu5Gc(β2-6)Glc(β1-4)GlcNAc(β1-
Man(β1-6)Glc(β1-4)GlcNAc(β1-
Gal(α1-6)Glc(β1-4)GlcNAc(β1-
Fuc(α1-6)Glc(β1-4)GlcNAc(β1-
Glc(α1-6)Glc(β1-4)GlcNAc(β1-
Neu5Ac(β2-6)Glc(β1-4)GlcNAc(β1-
Neu5Ac(α2-6)Glc(β1-4)GlcNAc(β1-
Kdn(β2-6)Glc(β1-4)GlcNAc(β1-
Glc(β1-6)Glc(β1-4)GlcNAc(β1-
Man(α1-6)Glc(β1-4)GlcNAc(β1-
GlcA(β1-6)Glc(β1-4)GlcNAc(β1-
Neu5Gc(α2-6)Glc(β1-4)GlcNAc(β1-
GlcA(α1-6)Glc(β1-4)GlcNAc(β1-
GalNAc(β1-6)Glc(β1-4)GlcNAc(β1-
Kdn(α2-6)Glc(β1-4)GlcNAc(β1-
Gal(β1-6)Glc(β1-4)GlcNAc(β1-
Fuc(β1-6)Glc(β1-4)GlcNAc(β1-
GalNAc(α1-3)[Man(α1-4)]GlcNAc(β1-
GlcNAc(β1-3)[Man(α1-4)]GlcNAc(β1-
GlcNAc(α1-3)[Man(α1-4)]GlcNAc(β1-
Neu5Gc(β2-3)[Man(α1-4)]GlcNAc(β1-
Man(β1-3)[Man(α1-4)]GlcNAc(β1-
Gal(α1-3)[Man(α1-4)]GlcNAc(β1-
Fuc(α1-3)[Man(α1-4)]GlcNAc(β1-
Glc(α1-3)[Man(α1-4)]GlcNAc(β1-
Neu5Ac(β2-3)[Man(α1-4)]GlcNAc(β1-
Neu5Ac(α2-3)[Man(α1-4)]GlcNAc(β1-
Kdn(β2-3)[Man(α1-4)]GlcNAc(β1-
Glc(β1-3)[Man(α1-4)]GlcNAc(β1-
Man(α1-3)[Man(α1-4)]GlcNAc(β1-
GlcA(β1-3)[Man(α1-4)]GlcNAc(β1-
Neu5Gc(α2-3)[Man(α1-4)]GlcNAc(β1-
GlcA(α1-3)[Man(α1-4)]GlcNAc(β1-
GalNAc(β1-3)[Man(α1-4)]GlcNAc(β1-
Kdn(α2-3)[Man(α1-4)]GlcNAc(β1-
Gal(β1-3)[Man(α1-4)]GlcNAc(β1-
Fuc(β1-3)[Man(α1-4)]GlcNAc(β1-
GalNAc(α1-2)Man(α1-4)GlcNAc(β1-
GlcNAc(β1-2)Man(α1-4)GlcNAc(β1-
GlcNAc(α1-2)Man(α1-4)GlcNAc(β1-
Neu5Gc(β2-2)Man(α1-4)GlcNAc(β1-
Man(β1-2)Man(α1-4)GlcNAc(β1-
Gal(α1-2)Man(α1-4)GlcNAc(β1-
Fuc(α1-2)Man(α1-4)GlcNAc(β1-
Glc(α1-2)Man(α1-4)GlcNAc(β1-
Neu5Ac(β2-2)Man(α1-4)GlcNAc(β1-
Neu5Ac(α2-2)Man(α1-4)GlcNAc(β1-
Kdn(β2-2)Man(α1-4)GlcNAc(β1-
Glc(β1-2)Man(α1-4)GlcNAc(β1-
Man(α1-2)Man(α1-4)GlcNAc(β1-
GlcA(β1-2)Man(α1-4)GlcNAc(β1-
Neu5Gc(α2-2)Man(α1-4)GlcNAc(β1-
GlcA(α1-2)Man(α1-4)GlcNAc(β1-
GalNAc(β1-2)Man(α1-4)GlcNAc(β1-
Kdn(α2-2)Man(α1-4)GlcNAc(β1-
Gal(β1-2)Man(α1-4)GlcNAc(β1-
Fuc(β1-2)Man(α1-4)GlcNAc(β1-
GalNAc(α1-3)Man(α1-4)GlcNAc(β1-
GlcNAc(β1-3)Man(α1-4)GlcNAc(β1-
GlcNAc(α1-3)Man(α1-4)GlcNAc(β1-
Neu5Gc(β2-3)Man(α1-4)GlcNAc(β1-
Man(β1-3)Man(α1-4)GlcNAc(β1-
Gal(α1-3)Man(α1-4)GlcNAc(β1-
Fuc(α1-3)Man(α1-4)GlcNAc(β1-
Glc(α1-3)Man(α1-4)GlcNAc(β1-
Neu5Ac(β2-3)Man(α1-4)GlcNAc(β1-
Neu5Ac(α2-3)Man(α1-4)GlcNAc(β1-
Kdn(β2-3)Man(α1-4)GlcNAc(β1-
Glc(β1-3)Man(α1-4)GlcNAc(β1-
Man(α1-3)Man(α1-4)GlcNAc(β1-
GlcA(β1-3)Man(α1-4)GlcNAc(β1-
Neu5Gc(α2-3)Man(α1-4)GlcNAc(β1-
GlcA(α1-3)Man(α1-4)GlcNAc(β1-
GalNAc(β1-3)Man(α1-4)GlcNAc(β1-
Kdn(α2-3)Man(α1-4)GlcNAc(β1-
Gal(β1-3)Man(α1-4)GlcNAc(β1-
Fuc(β1-3)Man(α1-4)GlcNAc(β1-
GalNAc(α1-4)Man(α1-4)GlcNAc(β1-
GlcNAc(β1-4)Man(α1-4)GlcNAc(β1-
GlcNAc(α1-4)Man(α1-4)GlcNAc(β1-
Neu5Gc(β2-4)Man(α1-4)GlcNAc(β1-
Man(β1-4)Man(α1-4)GlcNAc(β1-
Gal(α1-4)Man(α1-4)GlcNAc(β1-
Fuc(α1-4)Man(α1-4)GlcNAc(β1-
Glc(α1-4)Man(α1-4)GlcNAc(β1-
Neu5Ac(β2-4)Man(α1-4)GlcNAc(β1-
Neu5Ac(α2-4)Man(α1-4)GlcNAc(β1-
Kdn(β2-4)Man(α1-4)GlcNAc(β1-
Glc(β1-4)Man(α1-4)GlcNAc(β1-
Man(α1-4)Man(α1-4)GlcNAc(β1-
GlcA(β1-4)Man(α1-4)GlcNAc(β1-
Neu5Gc(α2-4)Man(α1-4)GlcNAc(β1-
GlcA(α1-4)Man(α1-4)GlcNAc(β1-
GalNAc(β1-4)Man(α1-4)GlcNAc(β1-
Kdn(α2-4)Man(α1-4)GlcNAc(β1-
Gal(β1-4)Man(α1-4)GlcNAc(β1-
Fuc(β1-4)Man(α1-4)GlcNAc(β1-
GalNAc(α1-6)Man(α1-4)GlcNAc(β1-
GlcNAc(β1-6)Man(α1-4)GlcNAc(β1-
GlcNAc(α1-6)Man(α1-4)GlcNAc(β1-
Neu5Gc(β2-6)Man(α1-4)GlcNAc(β1-
Man(β1-6)Man(α1-4)GlcNAc(β1-
Gal(α1-6)Man(α1-4)GlcNAc(β1-
Fuc(α1-6)Man(α1-4)GlcNAc(β1-
Glc(α1-6)Man(α1-4)GlcNAc(β1-
Neu5Ac(β2-6)Man(α1-4)GlcNAc(β1-
Neu5Ac(α2-6)Man(α1-4)GlcNAc(β1-
Kdn(β2-6)Man(α1-4)GlcNAc(β1-
Glc(β1-6)Man(α1-4)GlcNAc(β1-
Man(α1-6)Man(α1-4)GlcNAc(β1-
GlcA(β1-6)Man(α1-4)GlcNAc(β1-
Neu5Gc(α2-6)Man(α1-4)GlcNAc(β1-
GlcA(α1-6)Man(α1-4)GlcNAc(β1-
GalNAc(β1-6)Man(α1-4)GlcNAc(β1-
Kdn(α2-6)Man(α1-4)GlcNAc(β1-
Gal(β1-6)Man(α1-4)GlcNAc(β1-
Fuc(β1-6)Man(α1-4)GlcNAc(β1-
GalNAc(α1-3)[GlcA(β1-4)]GlcNAc(β1-
GlcNAc(β1-3)[GlcA(β1-4)]GlcNAc(β1-
GlcNAc(α1-3)[GlcA(β1-4)]GlcNAc(β1-
Neu5Gc(β2-3)[GlcA(β1-4)]GlcNAc(β1-
Man(β1-3)[GlcA(β1-4)]GlcNAc(β1-
Gal(α1-3)[GlcA(β1-4)]GlcNAc(β1-
Fuc(α1-3)[GlcA(β1-4)]GlcNAc(β1-
Glc(α1-3)[GlcA(β1-4)]GlcNAc(β1-
Neu5Ac(β2-3)[GlcA(β1-4)]GlcNAc(β1-
Neu5Ac(α2-3)[GlcA(β1-4)]GlcNAc(β1-
Kdn(β2-3)[GlcA(β1-4)]GlcNAc(β1-
Glc(β1-3)[GlcA(β1-4)]GlcNAc(β1-
Man(α1-3)[GlcA(β1-4)]GlcNAc(β1-
GlcA(β1-3)[GlcA(β1-4)]GlcNAc(β1-
Neu5Gc(α2-3)[GlcA(β1-4)]GlcNAc(β1-
GlcA(α1-3)[GlcA(β1-4)]GlcNAc(β1-
GalNAc(β1-3)[GlcA(β1-4)]GlcNAc(β1-
Kdn(α2-3)[GlcA(β1-4)]GlcNAc(β1-
Gal(β1-3)[GlcA(β1-4)]GlcNAc(β1-
Fuc(β1-3)[GlcA(β1-4)]GlcNAc(β1-
GalNAc(α1-2)GlcA(β1-4)GlcNAc(β1-
GlcNAc(β1-2)GlcA(β1-4)GlcNAc(β1-
GlcNAc(α1-2)GlcA(β1-4)GlcNAc(β1-
Neu5Gc(β2-2)GlcA(β1-4)GlcNAc(β1-
Man(β1-2)GlcA(β1-4)GlcNAc(β1-
Gal(α1-2)GlcA(β1-4)GlcNAc(β1-
Fuc(α1-2)GlcA(β1-4)GlcNAc(β1-
Glc(α1-2)GlcA(β1-4)GlcNAc(β1-
Neu5Ac(β2-2)GlcA(β1-4)GlcNAc(β1-
Neu5Ac(α2-2)GlcA(β1-4)GlcNAc(β1-
Kdn(β2-2)GlcA(β1-4)GlcNAc(β1-
Glc(β1-2)GlcA(β1-4)GlcNAc(β1-
Man(α1-2)GlcA(β1-4)GlcNAc(β1-
GlcA(β1-2)GlcA(β1-4)GlcNAc(β1-
Neu5Gc(α2-2)GlcA(β1-4)GlcNAc(β1-
GlcA(α1-2)GlcA(β1-4)GlcNAc(β1-
GalNAc(β1-2)GlcA(β1-4)GlcNAc(β1-
Kdn(α2-2)GlcA(β1-4)GlcNAc(β1-
Gal(β1-2)GlcA(β1-4)GlcNAc(β1-
Fuc(β1-2)GlcA(β1-4)GlcNAc(β1-
GalNAc(α1-3)GlcA(β1-4)GlcNAc(β1-
GlcNAc(β1-3)GlcA(β1-4)GlcNAc(β1-
GlcNAc(α1-3)GlcA(β1-4)GlcNAc(β1-
Neu5Gc(β2-3)GlcA(β1-4)GlcNAc(β1-
Man(β1-3)GlcA(β1-4)GlcNAc(β1-
Gal(α1-3)GlcA(β1-4)GlcNAc(β1-
Fuc(α1-3)GlcA(β1-4)GlcNAc(β1-
Glc(α1-3)GlcA(β1-4)GlcNAc(β1-
Neu5Ac(β2-3)GlcA(β1-4)GlcNAc(β1-
Neu5Ac(α2-3)GlcA(β1-4)GlcNAc(β1-
Kdn(β2-3)GlcA(β1-4)GlcNAc(β1-
Glc(β1-3)GlcA(β1-4)GlcNAc(β1-
Man(α1-3)GlcA(β1-4)GlcNAc(β1-
GlcA(β1-3)GlcA(β1-4)GlcNAc(β1-
Neu5Gc(α2-3)GlcA(β1-4)GlcNAc(β1-
GlcA(α1-3)GlcA(β1-4)GlcNAc(β1-
GalNAc(β1-3)GlcA(β1-4)GlcNAc(β1-
Kdn(α2-3)GlcA(β1-4)GlcNAc(β1-
Gal(β1-3)GlcA(β1-4)GlcNAc(β1-
Fuc(β1-3)GlcA(β1-4)GlcNAc(β1-
GalNAc(α1-4)GlcA(β1-4)GlcNAc(β1-
GlcNAc(β1-4)GlcA(β1-4)GlcNAc(β1-
GlcNAc(α1-4)GlcA(β1-4)GlcNAc(β1-
Neu5Gc(β2-4)GlcA(β1-4)GlcNAc(β1-
Man(β1-4)GlcA(β1-4)GlcNAc(β1-
Gal(α1-4)GlcA(β1-4)GlcNAc(β1-
Fuc(α1-4)GlcA(β1-4)GlcNAc(β1-
Glc(α1-4)GlcA(β1-4)GlcNAc(β1-
Neu5Ac(β2-4)GlcA(β1-4)GlcNAc(β1-
Neu5Ac(α2-4)GlcA(β1-4)GlcNAc(β1-
Kdn(β2-4)GlcA(β1-4)GlcNAc(β1-
Glc(β1-4)GlcA(β1-4)GlcNAc(β1-
Man(α1-4)GlcA(β1-4)GlcNAc(β1-
GlcA(β1-4)GlcA(β1-4)GlcNAc(β1-
Neu5Gc(α2-4)GlcA(β1-4)GlcNAc(β1-
GlcA(α1-4)GlcA(β1-4)GlcNAc(β1-
GalNAc(β1-4)GlcA(β1-4)GlcNAc(β1-
Kdn(α2-4)GlcA(β1-4)GlcNAc(β1-
Gal(β1-4)GlcA(β1-4)GlcNAc(β1-
Fuc(β1-4)GlcA(β1-4)GlcNAc(β1-
GalNAc(α1-3)[Neu5Gc(α2-4)]GlcNAc(β1-
GlcNAc(β1-3)[Neu5Gc(α2-4)]GlcNAc(β1-
GlcNAc(α1-3)[Neu5Gc(α2-4)]GlcNAc(β1-
Neu5Gc(β2-3)[Neu5Gc(α2-4)]GlcNAc(β1-
Man(β1-3)[Neu5Gc(α2-4)]GlcNAc(β1-
Gal(α1-3)[Neu5Gc(α2-4)]GlcNAc(β1-
Fuc(α1-3)[Neu5Gc(α2-4)]GlcNAc(β1-
Glc(α1-3)[Neu5Gc(α2-4)]GlcNAc(β1-
Neu5Ac(β2-3)[Neu5Gc(α2-4)]GlcNAc(β1-
Neu5Ac(α2-3)[Neu5Gc(α2-4)]GlcNAc(β1-
Kdn(β2-3)[Neu5Gc(α2-4)]GlcNAc(β1-
Glc(β1-3)[Neu5Gc(α2-4)]GlcNAc(β1-
Man(α1-3)[Neu5Gc(α2-4)]GlcNAc(β1-
GlcA(β1-3)[Neu5Gc(α2-4)]GlcNAc(β1-
Neu5Gc(α2-3)[Neu5Gc(α2-4)]GlcNAc(β1-
GlcA(α1-3)[Neu5Gc(α2-4)]GlcNAc(β1-
GalNAc(β1-3)[Neu5Gc(α2-4)]GlcNAc(β1-
Kdn(α2-3)[Neu5Gc(α2-4)]GlcNAc(β1-
Gal(β1-3)[Neu5Gc(α2-4)]GlcNAc(β1-
Fuc(β1-3)[Neu5Gc(α2-4)]GlcNAc(β1-
GalNAc(α1-3)[GlcA(α1-4)]GlcNAc(β1-
GlcNAc(β1-3)[GlcA(α1-4)]GlcNAc(β1-
GlcNAc(α1-3)[GlcA(α1-4)]GlcNAc(β1-
Neu5Gc(β2-3)[GlcA(α1-4)]GlcNAc(β1-
Man(β1-3)[GlcA(α1-4)]GlcNAc(β1-
Gal(α1-3)[GlcA(α1-4)]GlcNAc(β1-
Fuc(α1-3)[GlcA(α1-4)]GlcNAc(β1-
Glc(α1-3)[GlcA(α1-4)]GlcNAc(β1-
Neu5Ac(β2-3)[GlcA(α1-4)]GlcNAc(β1-
Neu5Ac(α2-3)[GlcA(α1-4)]GlcNAc(β1-
Kdn(β2-3)[GlcA(α1-4)]GlcNAc(β1-
Glc(β1-3)[GlcA(α1-4)]GlcNAc(β1-
Man(α1-3)[GlcA(α1-4)]GlcNAc(β1-
GlcA(β1-3)[GlcA(α1-4)]GlcNAc(β1-
Neu5Gc(α2-3)[GlcA(α1-4)]GlcNAc(β1-
GlcA(α1-3)[GlcA(α1-4)]GlcNAc(β1-
GalNAc(β1-3)[GlcA(α1-4)]GlcNAc(β1-
Kdn(α2-3)[GlcA(α1-4)]GlcNAc(β1-
Gal(β1-3)[GlcA(α1-4)]GlcNAc(β1-
Fuc(β1-3)[GlcA(α1-4)]GlcNAc(β1-
GalNAc(α1-2)GlcA(α1-4)GlcNAc(β1-
GlcNAc(β1-2)GlcA(α1-4)GlcNAc(β1-
GlcNAc(α1-2)GlcA(α1-4)GlcNAc(β1-
Neu5Gc(β2-2)GlcA(α1-4)GlcNAc(β1-
Man(β1-2)GlcA(α1-4)GlcNAc(β1-
Gal(α1-2)GlcA(α1-4)GlcNAc(β1-
Fuc(α1-2)GlcA(α1-4)GlcNAc(β1-
Glc(α1-2)GlcA(α1-4)GlcNAc(β1-
Neu5Ac(β2-2)GlcA(α1-4)GlcNAc(β1-
Neu5Ac(α2-2)GlcA(α1-4)GlcNAc(β1-
Kdn(β2-2)GlcA(α1-4)GlcNAc(β1-
Glc(β1-2)GlcA(α1-4)GlcNAc(β1-
Man(α1-2)GlcA(α1-4)GlcNAc(β1-
GlcA(β1-2)GlcA(α1-4)GlcNAc(β1-
Neu5Gc(α2-2)GlcA(α1-4)GlcNAc(β1-
GlcA(α1-2)GlcA(α1-4)GlcNAc(β1-
GalNAc(β1-2)GlcA(α1-4)GlcNAc(β1-
Kdn(α2-2)GlcA(α1-4)GlcNAc(β1-
Gal(β1-2)GlcA(α1-4)GlcNAc(β1-
Fuc(β1-2)GlcA(α1-4)GlcNAc(β1-
GalNAc(α1-3)GlcA(α1-4)GlcNAc(β1-
GlcNAc(β1-3)GlcA(α1-4)GlcNAc(β1-
GlcNAc(α1-3)GlcA(α1-4)GlcNAc(β1-
Neu5Gc(β2-3)GlcA(α1-4)GlcNAc(β1-
Man(β1-3)GlcA(α1-4)GlcNAc(β1-
Gal(α1-3)GlcA(α1-4)GlcNAc(β1-
Fuc(α1-3)GlcA(α1-4)GlcNAc(β1-
Glc(α1-3)GlcA(α1-4)GlcNAc(β1-
Neu5Ac(β2-3)GlcA(α1-4)GlcNAc(β1-
Neu5Ac(α2-3)GlcA(α1-4)GlcNAc(β1-
Kdn(β2-3)GlcA(α1-4)GlcNAc(β1-
Glc(β1-3)GlcA(α1-4)GlcNAc(β1-
Man(α1-3)GlcA(α1-4)GlcNAc(β1-
GlcA(β1-3)GlcA(α1-4)GlcNAc(β1-
Neu5Gc(α2-3)GlcA(α1-4)GlcNAc(β1-
GlcA(α1-3)GlcA(α1-4)GlcNAc(β1-
GalNAc(β1-3)GlcA(α1-4)GlcNAc(β1-
Kdn(α2-3)GlcA(α1-4)GlcNAc(β1-
Gal(β1-3)GlcA(α1-4)GlcNAc(β1-
Fuc(β1-3)GlcA(α1-4)GlcNAc(β1-
GalNAc(α1-4)GlcA(α1-4)GlcNAc(β1-
GlcNAc(β1-4)GlcA(α1-4)GlcNAc(β1-
GlcNAc(α1-4)GlcA(α1-4)GlcNAc(β1-
Neu5Gc(β2-4)GlcA(α1-4)GlcNAc(β1-
Man(β1-4)GlcA(α1-4)GlcNAc(β1-
Gal(α1-4)GlcA(α1-4)GlcNAc(β1-
Fuc(α1-4)GlcA(α1-4)GlcNAc(β1-
Glc(α1-4)GlcA(α1-4)GlcNAc(β1-
Neu5Ac(β2-4)GlcA(α1-4)GlcNAc(β1-
Neu5Ac(α2-4)GlcA(α1-4)GlcNAc(β1-
Kdn(β2-4)GlcA(α1-4)GlcNAc(β1-
Glc(β1-4)GlcA(α1-4)GlcNAc(β1-
Man(α1-4)GlcA(α1-4)GlcNAc(β1-
GlcA(β1-4)GlcA(α1-4)GlcNAc(β1-
Neu5Gc(α2-4)GlcA(α1-4)GlcNAc(β1-
GlcA(α1-4)GlcA(α1-4)GlcNAc(β1-
GalNAc(β1-4)GlcA(α1-4)GlcNAc(β1-
Kdn(α2-4)GlcA(α1-4)GlcNAc(β1-
Gal(β1-4)GlcA(α1-4)GlcNAc(β1-
Fuc(β1-4)GlcA(α1-4)GlcNAc(β1-
GalNAc(α1-3)[GalNAc(β1-4)]GlcNAc(β1-
GlcNAc(β1-3)[GalNAc(β1-4)]GlcNAc(β1-
GlcNAc(α1-3)[GalNAc(β1-4)]GlcNAc(β1-
Neu5Gc(β2-3)[GalNAc(β1-4)]GlcNAc(β1-
Man(β1-3)[GalNAc(β1-4)]GlcNAc(β1-
Gal(α1-3)[GalNAc(β1-4)]GlcNAc(β1-
Fuc(α1-3)[GalNAc(β1-4)]GlcNAc(β1-
Glc(α1-3)[GalNAc(β1-4)]GlcNAc(β1-
Neu5Ac(β2-3)[GalNAc(β1-4)]GlcNAc(β1-
Neu5Ac(α2-3)[GalNAc(β1-4)]GlcNAc(β1-
Kdn(β2-3)[GalNAc(β1-4)]GlcNAc(β1-
Glc(β1-3)[GalNAc(β1-4)]GlcNAc(β1-
Man(α1-3)[GalNAc(β1-4)]GlcNAc(β1-
GlcA(β1-3)[GalNAc(β1-4)]GlcNAc(β1-
Neu5Gc(α2-3)[GalNAc(β1-4)]GlcNAc(β1-
GlcA(α1-3)[GalNAc(β1-4)]GlcNAc(β1-
GalNAc(β1-3)[GalNAc(β1-4)]GlcNAc(β1-
Kdn(α2-3)[GalNAc(β1-4)]GlcNAc(β1-
Gal(β1-3)[GalNAc(β1-4)]GlcNAc(β1-
Fuc(β1-3)[GalNAc(β1-4)]GlcNAc(β1-
GalNAc(α1-3)GalNAc(β1-4)GlcNAc(β1-
GlcNAc(β1-3)GalNAc(β1-4)GlcNAc(β1-
GlcNAc(α1-3)GalNAc(β1-4)GlcNAc(β1-
Neu5Gc(β2-3)GalNAc(β1-4)GlcNAc(β1-
Man(β1-3)GalNAc(β1-4)GlcNAc(β1-
Gal(α1-3)GalNAc(β1-4)GlcNAc(β1-
Fuc(α1-3)GalNAc(β1-4)GlcNAc(β1-
Glc(α1-3)GalNAc(β1-4)GlcNAc(β1-
Neu5Ac(β2-3)GalNAc(β1-4)GlcNAc(β1-
Neu5Ac(α2-3)GalNAc(β1-4)GlcNAc(β1-
Kdn(β2-3)GalNAc(β1-4)GlcNAc(β1-
Glc(β1-3)GalNAc(β1-4)GlcNAc(β1-
Man(α1-3)GalNAc(β1-4)GlcNAc(β1-
GlcA(β1-3)GalNAc(β1-4)GlcNAc(β1-
Neu5Gc(α2-3)GalNAc(β1-4)GlcNAc(β1-
GlcA(α1-3)GalNAc(β1-4)GlcNAc(β1-
GalNAc(β1-3)GalNAc(β1-4)GlcNAc(β1-
Kdn(α2-3)GalNAc(β1-4)GlcNAc(β1-
Gal(β1-3)GalNAc(β1-4)GlcNAc(β1-
Fuc(β1-3)GalNAc(β1-4)GlcNAc(β1-
GalNAc(α1-4)GalNAc(β1-4)GlcNAc(β1-
GlcNAc(β1-4)GalNAc(β1-4)GlcNAc(β1-
GlcNAc(α1-4)GalNAc(β1-4)GlcNAc(β1-
Neu5Gc(β2-4)GalNAc(β1-4)GlcNAc(β1-
Man(β1-4)GalNAc(β1-4)GlcNAc(β1-
Gal(α1-4)GalNAc(β1-4)GlcNAc(β1-
Fuc(α1-4)GalNAc(β1-4)GlcNAc(β1-
Glc(α1-4)GalNAc(β1-4)GlcNAc(β1-
Neu5Ac(β2-4)GalNAc(β1-4)GlcNAc(β1-
Neu5Ac(α2-4)GalNAc(β1-4)GlcNAc(β1-
Kdn(β2-4)GalNAc(β1-4)GlcNAc(β1-
Glc(β1-4)GalNAc(β1-4)GlcNAc(β1-
Man(α1-4)GalNAc(β1-4)GlcNAc(β1-
GlcA(β1-4)GalNAc(β1-4)GlcNAc(β1-
Neu5Gc(α2-4)GalNAc(β1-4)GlcNAc(β1-
GlcA(α1-4)GalNAc(β1-4)GlcNAc(β1-
GalNAc(β1-4)GalNAc(β1-4)GlcNAc(β1-
Kdn(α2-4)GalNAc(β1-4)GlcNAc(β1-
Gal(β1-4)GalNAc(β1-4)GlcNAc(β1-
Fuc(β1-4)GalNAc(β1-4)GlcNAc(β1-
GalNAc(α1-6)GalNAc(β1-4)GlcNAc(β1-
GlcNAc(β1-6)GalNAc(β1-4)GlcNAc(β1-
GlcNAc(α1-6)GalNAc(β1-4)GlcNAc(β1-
Neu5Gc(β2-6)GalNAc(β1-4)GlcNAc(β1-
Man(β1-6)GalNAc(β1-4)GlcNAc(β1-
Gal(α1-6)GalNAc(β1-4)GlcNAc(β1-
Fuc(α1-6)GalNAc(β1-4)GlcNAc(β1-
Glc(α1-6)GalNAc(β1-4)GlcNAc(β1-
Neu5Ac(β2-6)GalNAc(β1-4)GlcNAc(β1-
Neu5Ac(α2-6)GalNAc(β1-4)GlcNAc(β1-
Kdn(β2-6)GalNAc(β1-4)GlcNAc(β1-
Glc(β1-6)GalNAc(β1-4)GlcNAc(β1-
Man(α1-6)GalNAc(β1-4)GlcNAc(β1-
GlcA(β1-6)GalNAc(β1-4)GlcNAc(β1-
Neu5Gc(α2-6)GalNAc(β1-4)GlcNAc(β1-
GlcA(α1-6)GalNAc(β1-4)GlcNAc(β1-
GalNAc(β1-6)GalNAc(β1-4)GlcNAc(β1-
Kdn(α2-6)GalNAc(β1-4)GlcNAc(β1-
Gal(β1-6)GalNAc(β1-4)GlcNAc(β1-
Fuc(β1-6)GalNAc(β1-4)GlcNAc(β1-
GalNAc(α1-3)[Kdn(α2-4)]GlcNAc(β1-
GlcNAc(β1-3)[Kdn(α2-4)]GlcNAc(β1-
GlcNAc(α1-3)[Kdn(α2-4)]GlcNAc(β1-
Neu5Gc(β2-3)[Kdn(α2-4)]GlcNAc(β1-
Man(β1-3)[Kdn(α2-4)]GlcNAc(β1-
Gal(α1-3)[Kdn(α2-4)]GlcNAc(β1-
Fuc(α1-3)[Kdn(α2-4)]GlcNAc(β1-
Glc(α1-3)[Kdn(α2-4)]GlcNAc(β1-
Neu5Ac(β2-3)[Kdn(α2-4)]GlcNAc(β1-
Neu5Ac(α2-3)[Kdn(α2-4)]GlcNAc(β1-
Kdn(β2-3)[Kdn(α2-4)]GlcNAc(β1-
Glc(β1-3)[Kdn(α2-4)]GlcNAc(β1-
Man(α1-3)[Kdn(α2-4)]GlcNAc(β1-
GlcA(β1-3)[Kdn(α2-4)]GlcNAc(β1-
Neu5Gc(α2-3)[Kdn(α2-4)]GlcNAc(β1-
GlcA(α1-3)[Kdn(α2-4)]GlcNAc(β1-
GalNAc(β1-3)[Kdn(α2-4)]GlcNAc(β1-
Kdn(α2-3)[Kdn(α2-4)]GlcNAc(β1-
Gal(β1-3)[Kdn(α2-4)]GlcNAc(β1-
Fuc(β1-3)[Kdn(α2-4)]GlcNAc(β1-
GalNAc(α1-3)[Gal(β1-4)]GlcNAc(β1-
GlcNAc(β1-3)[Gal(β1-4)]GlcNAc(β1-
GlcNAc(α1-3)[Gal(β1-4)]GlcNAc(β1-
Neu5Gc(β2-3)[Gal(β1-4)]GlcNAc(β1-
Man(β1-3)[Gal(β1-4)]GlcNAc(β1-
Gal(α1-3)[Gal(β1-4)]GlcNAc(β1-
Fuc(α1-3)[Gal(β1-4)]GlcNAc(β1-
Glc(α1-3)[Gal(β1-4)]GlcNAc(β1-
Neu5Ac(β2-3)[Gal(β1-4)]GlcNAc(β1-
Neu5Ac(α2-3)[Gal(β1-4)]GlcNAc(β1-
Kdn(β2-3)[Gal(β1-4)]GlcNAc(β1-
Glc(β1-3)[Gal(β1-4)]GlcNAc(β1-
Man(α1-3)[Gal(β1-4)]GlcNAc(β1-
GlcA(β1-3)[Gal(β1-4)]GlcNAc(β1-
Neu5Gc(α2-3)[Gal(β1-4)]GlcNAc(β1-
GlcA(α1-3)[Gal(β1-4)]GlcNAc(β1-
GalNAc(β1-3)[Gal(β1-4)]GlcNAc(β1-
Kdn(α2-3)[Gal(β1-4)]GlcNAc(β1-
Gal(β1-3)[Gal(β1-4)]GlcNAc(β1-
Fuc(β1-3)[Gal(β1-4)]GlcNAc(β1-
GalNAc(α1-2)Gal(β1-4)GlcNAc(β1-
GlcNAc(β1-2)Gal(β1-4)GlcNAc(β1-
GlcNAc(α1-2)Gal(β1-4)GlcNAc(β1-
Neu5Gc(β2-2)Gal(β1-4)GlcNAc(β1-
Man(β1-2)Gal(β1-4)GlcNAc(β1-
Gal(α1-2)Gal(β1-4)GlcNAc(β1-
Fuc(α1-2)Gal(β1-4)GlcNAc(β1-
Glc(α1-2)Gal(β1-4)GlcNAc(β1-
Neu5Ac(β2-2)Gal(β1-4)GlcNAc(β1-
Neu5Ac(α2-2)Gal(β1-4)GlcNAc(β1-
Kdn(β2-2)Gal(β1-4)GlcNAc(β1-
Glc(β1-2)Gal(β1-4)GlcNAc(β1-
Man(α1-2)Gal(β1-4)GlcNAc(β1-
GlcA(β1-2)Gal(β1-4)GlcNAc(β1-
Neu5Gc(α2-2)Gal(β1-4)GlcNAc(β1-
GlcA(α1-2)Gal(β1-4)GlcNAc(β1-
GalNAc(β1-2)Gal(β1-4)GlcNAc(β1-
Kdn(α2-2)Gal(β1-4)GlcNAc(β1-
Gal(β1-2)Gal(β1-4)GlcNAc(β1-
Fuc(β1-2)Gal(β1-4)GlcNAc(β1-
GalNAc(α1-3)Gal(β1-4)GlcNAc(β1-
GlcNAc(β1-3)Gal(β1-4)GlcNAc(β1-
GlcNAc(α1-3)Gal(β1-4)GlcNAc(β1-
Neu5Gc(β2-3)Gal(β1-4)GlcNAc(β1-
Man(β1-3)Gal(β1-4)GlcNAc(β1-
Gal(α1-3)Gal(β1-4)GlcNAc(β1-
Fuc(α1-3)Gal(β1-4)GlcNAc(β1-
Glc(α1-3)Gal(β1-4)GlcNAc(β1-
Neu5Ac(β2-3)Gal(β1-4)GlcNAc(β1-
Neu5Ac(α2-3)Gal(β1-4)GlcNAc(β1-
Kdn(β2-3)Gal(β1-4)GlcNAc(β1-
Glc(β1-3)Gal(β1-4)GlcNAc(β1-
Man(α1-3)Gal(β1-4)GlcNAc(β1-
GlcA(β1-3)Gal(β1-4)GlcNAc(β1-
Neu5Gc(α2-3)Gal(β1-4)GlcNAc(β1-
GlcA(α1-3)Gal(β1-4)GlcNAc(β1-
GalNAc(β1-3)Gal(β1-4)GlcNAc(β1-
Kdn(α2-3)Gal(β1-4)GlcNAc(β1-
Gal(β1-3)Gal(β1-4)GlcNAc(β1-
Fuc(β1-3)Gal(β1-4)GlcNAc(β1-
GalNAc(α1-4)Gal(β1-4)GlcNAc(β1-
GlcNAc(β1-4)Gal(β1-4)GlcNAc(β1-
GlcNAc(α1-4)Gal(β1-4)GlcNAc(β1-
Neu5Gc(β2-4)Gal(β1-4)GlcNAc(β1-
Man(β1-4)Gal(β1-4)GlcNAc(β1-
Gal(α1-4)Gal(β1-4)GlcNAc(β1-
Fuc(α1-4)Gal(β1-4)GlcNAc(β1-
Glc(α1-4)Gal(β1-4)GlcNAc(β1-
Neu5Ac(β2-4)Gal(β1-4)GlcNAc(β1-
Neu5Ac(α2-4)Gal(β1-4)GlcNAc(β1-
Kdn(β2-4)Gal(β1-4)GlcNAc(β1-
Glc(β1-4)Gal(β1-4)GlcNAc(β1-
Man(α1-4)Gal(β1-4)GlcNAc(β1-
GlcA(β1-4)Gal(β1-4)GlcNAc(β1-
Neu5Gc(α2-4)Gal(β1-4)GlcNAc(β1-
GlcA(α1-4)Gal(β1-4)GlcNAc(β1-
GalNAc(β1-4)Gal(β1-4)GlcNAc(β1-
Kdn(α2-4)Gal(β1-4)GlcNAc(β1-
Gal(β1-4)Gal(β1-4)GlcNAc(β1-
Fuc(β1-4)Gal(β1-4)GlcNAc(β1-
GalNAc(α1-6)Gal(β1-4)GlcNAc(β1-
GlcNAc(β1-6)Gal(β1-4)GlcNAc(β1-
GlcNAc(α1-6)Gal(β1-4)GlcNAc(β1-
Neu5Gc(β2-6)Gal(β1-4)GlcNAc(β1-
Man(β1-6)Gal(β1-4)GlcNAc(β1-
Gal(α1-6)Gal(β1-4)GlcNAc(β1-
Fuc(α1-6)Gal(β1-4)GlcNAc(β1-
Glc(α1-6)Gal(β1-4)GlcNAc(β1-
Neu5Ac(β2-6)Gal(β1-4)GlcNAc(β1-
Neu5Ac(α2-6)Gal(β1-4)GlcNAc(β1-
Kdn(β2-6)Gal(β1-4)GlcNAc(β1-
Glc(β1-6)Gal(β1-4)GlcNAc(β1-
Man(α1-6)Gal(β1-4)GlcNAc(β1-
GlcA(β1-6)Gal(β1-4)GlcNAc(β1-
Neu5Gc(α2-6)Gal(β1-4)GlcNAc(β1-
GlcA(α1-6)Gal(β1-4)GlcNAc(β1-
GalNAc(β1-6)Gal(β1-4)GlcNAc(β1-
Kdn(α2-6)Gal(β1-4)GlcNAc(β1-
Gal(β1-6)Gal(β1-4)GlcNAc(β1-
Fuc(β1-6)Gal(β1-4)GlcNAc(β1-
GalNAc(α1-3)[Fuc(β1-4)]GlcNAc(β1-
GlcNAc(β1-3)[Fuc(β1-4)]GlcNAc(β1-
GlcNAc(α1-3)[Fuc(β1-4)]GlcNAc(β1-
Neu5Gc(β2-3)[Fuc(β1-4)]GlcNAc(β1-
Man(β1-3)[Fuc(β1-4)]GlcNAc(β1-
Gal(α1-3)[Fuc(β1-4)]GlcNAc(β1-
Fuc(α1-3)[Fuc(β1-4)]GlcNAc(β1-
Glc(α1-3)[Fuc(β1-4)]GlcNAc(β1-
Neu5Ac(β2-3)[Fuc(β1-4)]GlcNAc(β1-
Neu5Ac(α2-3)[Fuc(β1-4)]GlcNAc(β1-
Kdn(β2-3)[Fuc(β1-4)]GlcNAc(β1-
Glc(β1-3)[Fuc(β1-4)]GlcNAc(β1-
Man(α1-3)[Fuc(β1-4)]GlcNAc(β1-
GlcA(β1-3)[Fuc(β1-4)]GlcNAc(β1-
Neu5Gc(α2-3)[Fuc(β1-4)]GlcNAc(β1-
GlcA(α1-3)[Fuc(β1-4)]GlcNAc(β1-
GalNAc(β1-3)[Fuc(β1-4)]GlcNAc(β1-
Kdn(α2-3)[Fuc(β1-4)]GlcNAc(β1-
Gal(β1-3)[Fuc(β1-4)]GlcNAc(β1-
Fuc(β1-3)[Fuc(β1-4)]GlcNAc(β1-
GalNAc(α1-3)[GalNAc(α1-6)]GlcNAc(β1-
GlcNAc(β1-3)[GalNAc(α1-6)]GlcNAc(β1-
GlcNAc(α1-3)[GalNAc(α1-6)]GlcNAc(β1-
Neu5Gc(β2-3)[GalNAc(α1-6)]GlcNAc(β1-
Man(β1-3)[GalNAc(α1-6)]GlcNAc(β1-
Gal(α1-3)[GalNAc(α1-6)]GlcNAc(β1-
Fuc(α1-3)[GalNAc(α1-6)]GlcNAc(β1-
Glc(α1-3)[GalNAc(α1-6)]GlcNAc(β1-
Neu5Ac(β2-3)[GalNAc(α1-6)]GlcNAc(β1-
Neu5Ac(α2-3)[GalNAc(α1-6)]GlcNAc(β1-
Kdn(β2-3)[GalNAc(α1-6)]GlcNAc(β1-
Glc(β1-3)[GalNAc(α1-6)]GlcNAc(β1-
Man(α1-3)[GalNAc(α1-6)]GlcNAc(β1-
GlcA(β1-3)[GalNAc(α1-6)]GlcNAc(β1-
Neu5Gc(α2-3)[GalNAc(α1-6)]GlcNAc(β1-
GlcA(α1-3)[GalNAc(α1-6)]GlcNAc(β1-
GalNAc(β1-3)[GalNAc(α1-6)]GlcNAc(β1-
Kdn(α2-3)[GalNAc(α1-6)]GlcNAc(β1-
Gal(β1-3)[GalNAc(α1-6)]GlcNAc(β1-
Fuc(β1-3)[GalNAc(α1-6)]GlcNAc(β1-
GalNAc(α1-4)[GalNAc(α1-6)]GlcNAc(β1-
GlcNAc(β1-4)[GalNAc(α1-6)]GlcNAc(β1-
GlcNAc(α1-4)[GalNAc(α1-6)]GlcNAc(β1-
Neu5Gc(β2-4)[GalNAc(α1-6)]GlcNAc(β1-
Man(β1-4)[GalNAc(α1-6)]GlcNAc(β1-
Gal(α1-4)[GalNAc(α1-6)]GlcNAc(β1-
Fuc(α1-4)[GalNAc(α1-6)]GlcNAc(β1-
Glc(α1-4)[GalNAc(α1-6)]GlcNAc(β1-
Neu5Ac(β2-4)[GalNAc(α1-6)]GlcNAc(β1-
Neu5Ac(α2-4)[GalNAc(α1-6)]GlcNAc(β1-
Kdn(β2-4)[GalNAc(α1-6)]GlcNAc(β1-
Glc(β1-4)[GalNAc(α1-6)]GlcNAc(β1-
Man(α1-4)[GalNAc(α1-6)]GlcNAc(β1-
GlcA(β1-4)[GalNAc(α1-6)]GlcNAc(β1-
Neu5Gc(α2-4)[GalNAc(α1-6)]GlcNAc(β1-
GlcA(α1-4)[GalNAc(α1-6)]GlcNAc(β1-
GalNAc(β1-4)[GalNAc(α1-6)]GlcNAc(β1-
Kdn(α2-4)[GalNAc(α1-6)]GlcNAc(β1-
Gal(β1-4)[GalNAc(α1-6)]GlcNAc(β1-
Fuc(β1-4)[GalNAc(α1-6)]GlcNAc(β1-
GalNAc(α1-3)GalNAc(α1-6)GlcNAc(β1-
GlcNAc(β1-3)GalNAc(α1-6)GlcNAc(β1-
GlcNAc(α1-3)GalNAc(α1-6)GlcNAc(β1-
Neu5Gc(β2-3)GalNAc(α1-6)GlcNAc(β1-
Man(β1-3)GalNAc(α1-6)GlcNAc(β1-
Gal(α1-3)GalNAc(α1-6)GlcNAc(β1-
Fuc(α1-3)GalNAc(α1-6)GlcNAc(β1-
Glc(α1-3)GalNAc(α1-6)GlcNAc(β1-
Neu5Ac(β2-3)GalNAc(α1-6)GlcNAc(β1-
Neu5Ac(α2-3)GalNAc(α1-6)GlcNAc(β1-
Kdn(β2-3)GalNAc(α1-6)GlcNAc(β1-
Glc(β1-3)GalNAc(α1-6)GlcNAc(β1-
Man(α1-3)GalNAc(α1-6)GlcNAc(β1-
GlcA(β1-3)GalNAc(α1-6)GlcNAc(β1-
Neu5Gc(α2-3)GalNAc(α1-6)GlcNAc(β1-
GlcA(α1-3)GalNAc(α1-6)GlcNAc(β1-
GalNAc(β1-3)GalNAc(α1-6)GlcNAc(β1-
Kdn(α2-3)GalNAc(α1-6)GlcNAc(β1-
Gal(β1-3)GalNAc(α1-6)GlcNAc(β1-
Fuc(β1-3)GalNAc(α1-6)GlcNAc(β1-
GalNAc(α1-4)GalNAc(α1-6)GlcNAc(β1-
GlcNAc(β1-4)GalNAc(α1-6)GlcNAc(β1-
GlcNAc(α1-4)GalNAc(α1-6)GlcNAc(β1-
Neu5Gc(β2-4)GalNAc(α1-6)GlcNAc(β1-
Man(β1-4)GalNAc(α1-6)GlcNAc(β1-
Gal(α1-4)GalNAc(α1-6)GlcNAc(β1-
Fuc(α1-4)GalNAc(α1-6)GlcNAc(β1-
Glc(α1-4)GalNAc(α1-6)GlcNAc(β1-
Neu5Ac(β2-4)GalNAc(α1-6)GlcNAc(β1-
Neu5Ac(α2-4)GalNAc(α1-6)GlcNAc(β1-
Kdn(β2-4)GalNAc(α1-6)GlcNAc(β1-
Glc(β1-4)GalNAc(α1-6)GlcNAc(β1-
Man(α1-4)GalNAc(α1-6)GlcNAc(β1-
GlcA(β1-4)GalNAc(α1-6)GlcNAc(β1-
Neu5Gc(α2-4)GalNAc(α1-6)GlcNAc(β1-
GlcA(α1-4)GalNAc(α1-6)GlcNAc(β1-
GalNAc(β1-4)GalNAc(α1-6)GlcNAc(β1-
Kdn(α2-4)GalNAc(α1-6)GlcNAc(β1-
Gal(β1-4)GalNAc(α1-6)GlcNAc(β1-
Fuc(β1-4)GalNAc(α1-6)GlcNAc(β1-
GalNAc(α1-6)GalNAc(α1-6)GlcNAc(β1-
GlcNAc(β1-6)GalNAc(α1-6)GlcNAc(β1-
GlcNAc(α1-6)GalNAc(α1-6)GlcNAc(β1-
Neu5Gc(β2-6)GalNAc(α1-6)GlcNAc(β1-
Man(β1-6)GalNAc(α1-6)GlcNAc(β1-
Gal(α1-6)GalNAc(α1-6)GlcNAc(β1-
Fuc(α1-6)GalNAc(α1-6)GlcNAc(β1-
Glc(α1-6)GalNAc(α1-6)GlcNAc(β1-
Neu5Ac(β2-6)GalNAc(α1-6)GlcNAc(β1-
Neu5Ac(α2-6)GalNAc(α1-6)GlcNAc(β1-
Kdn(β2-6)GalNAc(α1-6)GlcNAc(β1-
Glc(β1-6)GalNAc(α1-6)GlcNAc(β1-
Man(α1-6)GalNAc(α1-6)GlcNAc(β1-
GlcA(β1-6)GalNAc(α1-6)GlcNAc(β1-
Neu5Gc(α2-6)GalNAc(α1-6)GlcNAc(β1-
GlcA(α1-6)GalNAc(α1-6)GlcNAc(β1-
GalNAc(β1-6)GalNAc(α1-6)GlcNAc(β1-
Kdn(α2-6)GalNAc(α1-6)GlcNAc(β1-
Gal(β1-6)GalNAc(α1-6)GlcNAc(β1-
Fuc(β1-6)GalNAc(α1-6)GlcNAc(β1-
GalNAc(α1-3)[GlcNAc(β1-6)]GlcNAc(β1-
GlcNAc(β1-3)[GlcNAc(β1-6)]GlcNAc(β1-
GlcNAc(α1-3)[GlcNAc(β1-6)]GlcNAc(β1-
Neu5Gc(β2-3)[GlcNAc(β1-6)]GlcNAc(β1-
Man(β1-3)[GlcNAc(β1-6)]GlcNAc(β1-
Gal(α1-3)[GlcNAc(β1-6)]GlcNAc(β1-
Fuc(α1-3)[GlcNAc(β1-6)]GlcNAc(β1-
Glc(α1-3)[GlcNAc(β1-6)]GlcNAc(β1-
Neu5Ac(β2-3)[GlcNAc(β1-6)]GlcNAc(β1-
Neu5Ac(α2-3)[GlcNAc(β1-6)]GlcNAc(β1-
Kdn(β2-3)[GlcNAc(β1-6)]GlcNAc(β1-
Glc(β1-3)[GlcNAc(β1-6)]GlcNAc(β1-
Man(α1-3)[GlcNAc(β1-6)]GlcNAc(β1-
GlcA(β1-3)[GlcNAc(β1-6)]GlcNAc(β1-
Neu5Gc(α2-3)[GlcNAc(β1-6)]GlcNAc(β1-
GlcA(α1-3)[GlcNAc(β1-6)]GlcNAc(β1-
GalNAc(β1-3)[GlcNAc(β1-6)]GlcNAc(β1-
Kdn(α2-3)[GlcNAc(β1-6)]GlcNAc(β1-
Gal(β1-3)[GlcNAc(β1-6)]GlcNAc(β1-
Fuc(β1-3)[GlcNAc(β1-6)]GlcNAc(β1-
GalNAc(α1-4)[GlcNAc(β1-6)]GlcNAc(β1-
GlcNAc(β1-4)[GlcNAc(β1-6)]GlcNAc(β1-
GlcNAc(α1-4)[GlcNAc(β1-6)]GlcNAc(β1-
Neu5Gc(β2-4)[GlcNAc(β1-6)]GlcNAc(β1-
Man(β1-4)[GlcNAc(β1-6)]GlcNAc(β1-
Gal(α1-4)[GlcNAc(β1-6)]GlcNAc(β1-
Fuc(α1-4)[GlcNAc(β1-6)]GlcNAc(β1-
Glc(α1-4)[GlcNAc(β1-6)]GlcNAc(β1-
Neu5Ac(β2-4)[GlcNAc(β1-6)]GlcNAc(β1-
Neu5Ac(α2-4)[GlcNAc(β1-6)]GlcNAc(β1-
Kdn(β2-4)[GlcNAc(β1-6)]GlcNAc(β1-
Glc(β1-4)[GlcNAc(β1-6)]GlcNAc(β1-
Man(α1-4)[GlcNAc(β1-6)]GlcNAc(β1-
GlcA(β1-4)[GlcNAc(β1-6)]GlcNAc(β1-
Neu5Gc(α2-4)[GlcNAc(β1-6)]GlcNAc(β1-
GlcA(α1-4)[GlcNAc(β1-6)]GlcNAc(β1-
GalNAc(β1-4)[GlcNAc(β1-6)]GlcNAc(β1-
Kdn(α2-4)[GlcNAc(β1-6)]GlcNAc(β1-
Gal(β1-4)[GlcNAc(β1-6)]GlcNAc(β1-
Fuc(β1-4)[GlcNAc(β1-6)]GlcNAc(β1-
GalNAc(α1-3)GlcNAc(β1-6)GlcNAc(β1-
GlcNAc(β1-3)GlcNAc(β1-6)GlcNAc(β1-
GlcNAc(α1-3)GlcNAc(β1-6)GlcNAc(β1-
Neu5Gc(β2-3)GlcNAc(β1-6)GlcNAc(β1-
Man(β1-3)GlcNAc(β1-6)GlcNAc(β1-
Gal(α1-3)GlcNAc(β1-6)GlcNAc(β1-
Fuc(α1-3)GlcNAc(β1-6)GlcNAc(β1-
Glc(α1-3)GlcNAc(β1-6)GlcNAc(β1-
Neu5Ac(β2-3)GlcNAc(β1-6)GlcNAc(β1-
Neu5Ac(α2-3)GlcNAc(β1-6)GlcNAc(β1-
Kdn(β2-3)GlcNAc(β1-6)GlcNAc(β1-
Glc(β1-3)GlcNAc(β1-6)GlcNAc(β1-
Man(α1-3)GlcNAc(β1-6)GlcNAc(β1-
GlcA(β1-3)GlcNAc(β1-6)GlcNAc(β1-
Neu5Gc(α2-3)GlcNAc(β1-6)GlcNAc(β1-
GlcA(α1-3)GlcNAc(β1-6)GlcNAc(β1-
GalNAc(β1-3)GlcNAc(β1-6)GlcNAc(β1-
Kdn(α2-3)GlcNAc(β1-6)GlcNAc(β1-
Gal(β1-3)GlcNAc(β1-6)GlcNAc(β1-
Fuc(β1-3)GlcNAc(β1-6)GlcNAc(β1-
GalNAc(α1-4)GlcNAc(β1-6)GlcNAc(β1-
GlcNAc(β1-4)GlcNAc(β1-6)GlcNAc(β1-
GlcNAc(α1-4)GlcNAc(β1-6)GlcNAc(β1-
Neu5Gc(β2-4)GlcNAc(β1-6)GlcNAc(β1-
Man(β1-4)GlcNAc(β1-6)GlcNAc(β1-
Gal(α1-4)GlcNAc(β1-6)GlcNAc(β1-
Fuc(α1-4)GlcNAc(β1-6)GlcNAc(β1-
Glc(α1-4)GlcNAc(β1-6)GlcNAc(β1-
Neu5Ac(β2-4)GlcNAc(β1-6)GlcNAc(β1-
Neu5Ac(α2-4)GlcNAc(β1-6)GlcNAc(β1-
Kdn(β2-4)GlcNAc(β1-6)GlcNAc(β1-
Glc(β1-4)GlcNAc(β1-6)GlcNAc(β1-
Man(α1-4)GlcNAc(β1-6)GlcNAc(β1-
GlcA(β1-4)GlcNAc(β1-6)GlcNAc(β1-
Neu5Gc(α2-4)GlcNAc(β1-6)GlcNAc(β1-
GlcA(α1-4)GlcNAc(β1-6)GlcNAc(β1-
GalNAc(β1-4)GlcNAc(β1-6)GlcNAc(β1-
Kdn(α2-4)GlcNAc(β1-6)GlcNAc(β1-
Gal(β1-4)GlcNAc(β1-6)GlcNAc(β1-
Fuc(β1-4)GlcNAc(β1-6)GlcNAc(β1-
GalNAc(α1-6)GlcNAc(β1-6)GlcNAc(β1-
GlcNAc(β1-6)GlcNAc(β1-6)GlcNAc(β1-
GlcNAc(α1-6)GlcNAc(β1-6)GlcNAc(β1-
Neu5Gc(β2-6)GlcNAc(β1-6)GlcNAc(β1-
Man(β1-6)GlcNAc(β1-6)GlcNAc(β1-
Gal(α1-6)GlcNAc(β1-6)GlcNAc(β1-
Fuc(α1-6)GlcNAc(β1-6)GlcNAc(β1-
Glc(α1-6)GlcNAc(β1-6)GlcNAc(β1-
Neu5Ac(β2-6)GlcNAc(β1-6)GlcNAc(β1-
Neu5Ac(α2-6)GlcNAc(β1-6)GlcNAc(β1-
Kdn(β2-6)GlcNAc(β1-6)GlcNAc(β1-
Glc(β1-6)GlcNAc(β1-6)GlcNAc(β1-
Man(α1-6)GlcNAc(β1-6)GlcNAc(β1-
GlcA(β1-6)GlcNAc(β1-6)GlcNAc(β1-
Neu5Gc(α2-6)GlcNAc(β1-6)GlcNAc(β1-
GlcA(α1-6)GlcNAc(β1-6)GlcNAc(β1-
GalNAc(β1-6)GlcNAc(β1-6)GlcNAc(β1-
Kdn(α2-6)GlcNAc(β1-6)GlcNAc(β1-
Gal(β1-6)GlcNAc(β1-6)GlcNAc(β1-
Fuc(β1-6)GlcNAc(β1-6)GlcNAc(β1-
GalNAc(α1-3)[GlcNAc(α1-6)]GlcNAc(β1-
GlcNAc(β1-3)[GlcNAc(α1-6)]GlcNAc(β1-
GlcNAc(α1-3)[GlcNAc(α1-6)]GlcNAc(β1-
Neu5Gc(β2-3)[GlcNAc(α1-6)]GlcNAc(β1-
Man(β1-3)[GlcNAc(α1-6)]GlcNAc(β1-
Gal(α1-3)[GlcNAc(α1-6)]GlcNAc(β1-
Fuc(α1-3)[GlcNAc(α1-6)]GlcNAc(β1-
Glc(α1-3)[GlcNAc(α1-6)]GlcNAc(β1-
Neu5Ac(β2-3)[GlcNAc(α1-6)]GlcNAc(β1-
Neu5Ac(α2-3)[GlcNAc(α1-6)]GlcNAc(β1-
Kdn(β2-3)[GlcNAc(α1-6)]GlcNAc(β1-
Glc(β1-3)[GlcNAc(α1-6)]GlcNAc(β1-
Man(α1-3)[GlcNAc(α1-6)]GlcNAc(β1-
GlcA(β1-3)[GlcNAc(α1-6)]GlcNAc(β1-
Neu5Gc(α2-3)[GlcNAc(α1-6)]GlcNAc(β1-
GlcA(α1-3)[GlcNAc(α1-6)]GlcNAc(β1-
GalNAc(β1-3)[GlcNAc(α1-6)]GlcNAc(β1-
Kdn(α2-3)[GlcNAc(α1-6)]GlcNAc(β1-
Gal(β1-3)[GlcNAc(α1-6)]GlcNAc(β1-
Fuc(β1-3)[GlcNAc(α1-6)]GlcNAc(β1-
GalNAc(α1-4)[GlcNAc(α1-6)]GlcNAc(β1-
GlcNAc(β1-4)[GlcNAc(α1-6)]GlcNAc(β1-
GlcNAc(α1-4)[GlcNAc(α1-6)]GlcNAc(β1-
Neu5Gc(β2-4)[GlcNAc(α1-6)]GlcNAc(β1-
Man(β1-4)[GlcNAc(α1-6)]GlcNAc(β1-
Gal(α1-4)[GlcNAc(α1-6)]GlcNAc(β1-
Fuc(α1-4)[GlcNAc(α1-6)]GlcNAc(β1-
Glc(α1-4)[GlcNAc(α1-6)]GlcNAc(β1-
Neu5Ac(β2-4)[GlcNAc(α1-6)]GlcNAc(β1-
Neu5Ac(α2-4)[GlcNAc(α1-6)]GlcNAc(β1-
Kdn(β2-4)[GlcNAc(α1-6)]GlcNAc(β1-
Glc(β1-4)[GlcNAc(α1-6)]GlcNAc(β1-
Man(α1-4)[GlcNAc(α1-6)]GlcNAc(β1-
GlcA(β1-4)[GlcNAc(α1-6)]GlcNAc(β1-
Neu5Gc(α2-4)[GlcNAc(α1-6)]GlcNAc(β1-
GlcA(α1-4)[GlcNAc(α1-6)]GlcNAc(β1-
GalNAc(β1-4)[GlcNAc(α1-6)]GlcNAc(β1-
Kdn(α2-4)[GlcNAc(α1-6)]GlcNAc(β1-
Gal(β1-4)[GlcNAc(α1-6)]GlcNAc(β1-
Fuc(β1-4)[GlcNAc(α1-6)]GlcNAc(β1-
GalNAc(α1-3)GlcNAc(α1-6)GlcNAc(β1-
GlcNAc(β1-3)GlcNAc(α1-6)GlcNAc(β1-
GlcNAc(α1-3)GlcNAc(α1-6)GlcNAc(β1-
Neu5Gc(β2-3)GlcNAc(α1-6)GlcNAc(β1-
Man(β1-3)GlcNAc(α1-6)GlcNAc(β1-
Gal(α1-3)GlcNAc(α1-6)GlcNAc(β1-
Fuc(α1-3)GlcNAc(α1-6)GlcNAc(β1-
Glc(α1-3)GlcNAc(α1-6)GlcNAc(β1-
Neu5Ac(β2-3)GlcNAc(α1-6)GlcNAc(β1-
Neu5Ac(α2-3)GlcNAc(α1-6)GlcNAc(β1-
Kdn(β2-3)GlcNAc(α1-6)GlcNAc(β1-
Glc(β1-3)GlcNAc(α1-6)GlcNAc(β1-
Man(α1-3)GlcNAc(α1-6)GlcNAc(β1-
GlcA(β1-3)GlcNAc(α1-6)GlcNAc(β1-
Neu5Gc(α2-3)GlcNAc(α1-6)GlcNAc(β1-
GlcA(α1-3)GlcNAc(α1-6)GlcNAc(β1-
GalNAc(β1-3)GlcNAc(α1-6)GlcNAc(β1-
Kdn(α2-3)GlcNAc(α1-6)GlcNAc(β1-
Gal(β1-3)GlcNAc(α1-6)GlcNAc(β1-
Fuc(β1-3)GlcNAc(α1-6)GlcNAc(β1-
GalNAc(α1-4)GlcNAc(α1-6)GlcNAc(β1-
GlcNAc(β1-4)GlcNAc(α1-6)GlcNAc(β1-
GlcNAc(α1-4)GlcNAc(α1-6)GlcNAc(β1-
Neu5Gc(β2-4)GlcNAc(α1-6)GlcNAc(β1-
Man(β1-4)GlcNAc(α1-6)GlcNAc(β1-
Gal(α1-4)GlcNAc(α1-6)GlcNAc(β1-
Fuc(α1-4)GlcNAc(α1-6)GlcNAc(β1-
Glc(α1-4)GlcNAc(α1-6)GlcNAc(β1-
Neu5Ac(β2-4)GlcNAc(α1-6)GlcNAc(β1-
Neu5Ac(α2-4)GlcNAc(α1-6)GlcNAc(β1-
Kdn(β2-4)GlcNAc(α1-6)GlcNAc(β1-
Glc(β1-4)GlcNAc(α1-6)GlcNAc(β1-
Man(α1-4)GlcNAc(α1-6)GlcNAc(β1-
GlcA(β1-4)GlcNAc(α1-6)GlcNAc(β1-
Neu5Gc(α2-4)GlcNAc(α1-6)GlcNAc(β1-
GlcA(α1-4)GlcNAc(α1-6)GlcNAc(β1-
GalNAc(β1-4)GlcNAc(α1-6)GlcNAc(β1-
Kdn(α2-4)GlcNAc(α1-6)GlcNAc(β1-
Gal(β1-4)GlcNAc(α1-6)GlcNAc(β1-
Fuc(β1-4)GlcNAc(α1-6)GlcNAc(β1-
GalNAc(α1-6)GlcNAc(α1-6)GlcNAc(β1-
GlcNAc(β1-6)GlcNAc(α1-6)GlcNAc(β1-
GlcNAc(α1-6)GlcNAc(α1-6)GlcNAc(β1-
Neu5Gc(β2-6)GlcNAc(α1-6)GlcNAc(β1-
Man(β1-6)GlcNAc(α1-6)GlcNAc(β1-
Gal(α1-6)GlcNAc(α1-6)GlcNAc(β1-
Fuc(α1-6)GlcNAc(α1-6)GlcNAc(β1-
Glc(α1-6)GlcNAc(α1-6)GlcNAc(β1-
Neu5Ac(β2-6)GlcNAc(α1-6)GlcNAc(β1-
Neu5Ac(α2-6)GlcNAc(α1-6)GlcNAc(β1-
Kdn(β2-6)GlcNAc(α1-6)GlcNAc(β1-
Glc(β1-6)GlcNAc(α1-6)GlcNAc(β1-
Man(α1-6)GlcNAc(α1-6)GlcNAc(β1-
GlcA(β1-6)GlcNAc(α1-6)GlcNAc(β1-
Neu5Gc(α2-6)GlcNAc(α1-6)GlcNAc(β1-
GlcA(α1-6)GlcNAc(α1-6)GlcNAc(β1-
GalNAc(β1-6)GlcNAc(α1-6)GlcNAc(β1-
Kdn(α2-6)GlcNAc(α1-6)GlcNAc(β1-
Gal(β1-6)GlcNAc(α1-6)GlcNAc(β1-
Fuc(β1-6)GlcNAc(α1-6)GlcNAc(β1-
GalNAc(α1-3)[Neu5Gc(β2-6)]GlcNAc(β1-
GlcNAc(β1-3)[Neu5Gc(β2-6)]GlcNAc(β1-
GlcNAc(α1-3)[Neu5Gc(β2-6)]GlcNAc(β1-
Neu5Gc(β2-3)[Neu5Gc(β2-6)]GlcNAc(β1-
Man(β1-3)[Neu5Gc(β2-6)]GlcNAc(β1-
Gal(α1-3)[Neu5Gc(β2-6)]GlcNAc(β1-
Fuc(α1-3)[Neu5Gc(β2-6)]GlcNAc(β1-
Glc(α1-3)[Neu5Gc(β2-6)]GlcNAc(β1-
Neu5Ac(β2-3)[Neu5Gc(β2-6)]GlcNAc(β1-
Neu5Ac(α2-3)[Neu5Gc(β2-6)]GlcNAc(β1-
Kdn(β2-3)[Neu5Gc(β2-6)]GlcNAc(β1-
Glc(β1-3)[Neu5Gc(β2-6)]GlcNAc(β1-
Man(α1-3)[Neu5Gc(β2-6)]GlcNAc(β1-
GlcA(β1-3)[Neu5Gc(β2-6)]GlcNAc(β1-
Neu5Gc(α2-3)[Neu5Gc(β2-6)]GlcNAc(β1-
GlcA(α1-3)[Neu5Gc(β2-6)]GlcNAc(β1-
GalNAc(β1-3)[Neu5Gc(β2-6)]GlcNAc(β1-
Kdn(α2-3)[Neu5Gc(β2-6)]GlcNAc(β1-
Gal(β1-3)[Neu5Gc(β2-6)]GlcNAc(β1-
Fuc(β1-3)[Neu5Gc(β2-6)]GlcNAc(β1-
GalNAc(α1-4)[Neu5Gc(β2-6)]GlcNAc(β1-
GlcNAc(β1-4)[Neu5Gc(β2-6)]GlcNAc(β1-
GlcNAc(α1-4)[Neu5Gc(β2-6)]GlcNAc(β1-
Neu5Gc(β2-4)[Neu5Gc(β2-6)]GlcNAc(β1-
Man(β1-4)[Neu5Gc(β2-6)]GlcNAc(β1-
Gal(α1-4)[Neu5Gc(β2-6)]GlcNAc(β1-
Fuc(α1-4)[Neu5Gc(β2-6)]GlcNAc(β1-
Glc(α1-4)[Neu5Gc(β2-6)]GlcNAc(β1-
Neu5Ac(β2-4)[Neu5Gc(β2-6)]GlcNAc(β1-
Neu5Ac(α2-4)[Neu5Gc(β2-6)]GlcNAc(β1-
Kdn(β2-4)[Neu5Gc(β2-6)]GlcNAc(β1-
Glc(β1-4)[Neu5Gc(β2-6)]GlcNAc(β1-
Man(α1-4)[Neu5Gc(β2-6)]GlcNAc(β1-
GlcA(β1-4)[Neu5Gc(β2-6)]GlcNAc(β1-
Neu5Gc(α2-4)[Neu5Gc(β2-6)]GlcNAc(β1-
GlcA(α1-4)[Neu5Gc(β2-6)]GlcNAc(β1-
GalNAc(β1-4)[Neu5Gc(β2-6)]GlcNAc(β1-
Kdn(α2-4)[Neu5Gc(β2-6)]GlcNAc(β1-
Gal(β1-4)[Neu5Gc(β2-6)]GlcNAc(β1-
Fuc(β1-4)[Neu5Gc(β2-6)]GlcNAc(β1-
GalNAc(α1-3)[Man(β1-6)]GlcNAc(β1-
GlcNAc(β1-3)[Man(β1-6)]GlcNAc(β1-
GlcNAc(α1-3)[Man(β1-6)]GlcNAc(β1-
Neu5Gc(β2-3)[Man(β1-6)]GlcNAc(β1-
Man(β1-3)[Man(β1-6)]GlcNAc(β1-
Gal(α1-3)[Man(β1-6)]GlcNAc(β1-
Fuc(α1-3)[Man(β1-6)]GlcNAc(β1-
Glc(α1-3)[Man(β1-6)]GlcNAc(β1-
Neu5Ac(β2-3)[Man(β1-6)]GlcNAc(β1-
Neu5Ac(α2-3)[Man(β1-6)]GlcNAc(β1-
Kdn(β2-3)[Man(β1-6)]GlcNAc(β1-
Glc(β1-3)[Man(β1-6)]GlcNAc(β1-
Man(α1-3)[Man(β1-6)]GlcNAc(β1-
GlcA(β1-3)[Man(β1-6)]GlcNAc(β1-
Neu5Gc(α2-3)[Man(β1-6)]GlcNAc(β1-
GlcA(α1-3)[Man(β1-6)]GlcNAc(β1-
GalNAc(β1-3)[Man(β1-6)]GlcNAc(β1-
Kdn(α2-3)[Man(β1-6)]GlcNAc(β1-
Gal(β1-3)[Man(β1-6)]GlcNAc(β1-
Fuc(β1-3)[Man(β1-6)]GlcNAc(β1-
GalNAc(α1-4)[Man(β1-6)]GlcNAc(β1-
GlcNAc(β1-4)[Man(β1-6)]GlcNAc(β1-
GlcNAc(α1-4)[Man(β1-6)]GlcNAc(β1-
Neu5Gc(β2-4)[Man(β1-6)]GlcNAc(β1-
Man(β1-4)[Man(β1-6)]GlcNAc(β1-
Gal(α1-4)[Man(β1-6)]GlcNAc(β1-
Fuc(α1-4)[Man(β1-6)]GlcNAc(β1-
Glc(α1-4)[Man(β1-6)]GlcNAc(β1-
Neu5Ac(β2-4)[Man(β1-6)]GlcNAc(β1-
Neu5Ac(α2-4)[Man(β1-6)]GlcNAc(β1-
Kdn(β2-4)[Man(β1-6)]GlcNAc(β1-
Glc(β1-4)[Man(β1-6)]GlcNAc(β1-
Man(α1-4)[Man(β1-6)]GlcNAc(β1-
GlcA(β1-4)[Man(β1-6)]GlcNAc(β1-
Neu5Gc(α2-4)[Man(β1-6)]GlcNAc(β1-
GlcA(α1-4)[Man(β1-6)]GlcNAc(β1-
GalNAc(β1-4)[Man(β1-6)]GlcNAc(β1-
Kdn(α2-4)[Man(β1-6)]GlcNAc(β1-
Gal(β1-4)[Man(β1-6)]GlcNAc(β1-
Fuc(β1-4)[Man(β1-6)]GlcNAc(β1-
GalNAc(α1-2)Man(β1-6)GlcNAc(β1-
GlcNAc(β1-2)Man(β1-6)GlcNAc(β1-
GlcNAc(α1-2)Man(β1-6)GlcNAc(β1-
Neu5Gc(β2-2)Man(β1-6)GlcNAc(β1-
Man(β1-2)Man(β1-6)GlcNAc(β1-
Gal(α1-2)Man(β1-6)GlcNAc(β1-
Fuc(α1-2)Man(β1-6)GlcNAc(β1-
Glc(α1-2)Man(β1-6)GlcNAc(β1-
Neu5Ac(β2-2)Man(β1-6)GlcNAc(β1-
Neu5Ac(α2-2)Man(β1-6)GlcNAc(β1-
Kdn(β2-2)Man(β1-6)GlcNAc(β1-
Glc(β1-2)Man(β1-6)GlcNAc(β1-
Man(α1-2)Man(β1-6)GlcNAc(β1-
GlcA(β1-2)Man(β1-6)GlcNAc(β1-
Neu5Gc(α2-2)Man(β1-6)GlcNAc(β1-
GlcA(α1-2)Man(β1-6)GlcNAc(β1-
GalNAc(β1-2)Man(β1-6)GlcNAc(β1-
Kdn(α2-2)Man(β1-6)GlcNAc(β1-
Gal(β1-2)Man(β1-6)GlcNAc(β1-
Fuc(β1-2)Man(β1-6)GlcNAc(β1-
GalNAc(α1-3)Man(β1-6)GlcNAc(β1-
GlcNAc(β1-3)Man(β1-6)GlcNAc(β1-
GlcNAc(α1-3)Man(β1-6)GlcNAc(β1-
Neu5Gc(β2-3)Man(β1-6)GlcNAc(β1-
Man(β1-3)Man(β1-6)GlcNAc(β1-
Gal(α1-3)Man(β1-6)GlcNAc(β1-
Fuc(α1-3)Man(β1-6)GlcNAc(β1-
Glc(α1-3)Man(β1-6)GlcNAc(β1-
Neu5Ac(β2-3)Man(β1-6)GlcNAc(β1-
Neu5Ac(α2-3)Man(β1-6)GlcNAc(β1-
Kdn(β2-3)Man(β1-6)GlcNAc(β1-
Glc(β1-3)Man(β1-6)GlcNAc(β1-
Man(α1-3)Man(β1-6)GlcNAc(β1-
GlcA(β1-3)Man(β1-6)GlcNAc(β1-
Neu5Gc(α2-3)Man(β1-6)GlcNAc(β1-
GlcA(α1-3)Man(β1-6)GlcNAc(β1-
GalNAc(β1-3)Man(β1-6)GlcNAc(β1-
Kdn(α2-3)Man(β1-6)GlcNAc(β1-
Gal(β1-3)Man(β1-6)GlcNAc(β1-
Fuc(β1-3)Man(β1-6)GlcNAc(β1-
GalNAc(α1-4)Man(β1-6)GlcNAc(β1-
GlcNAc(β1-4)Man(β1-6)GlcNAc(β1-
GlcNAc(α1-4)Man(β1-6)GlcNAc(β1-
Neu5Gc(β2-4)Man(β1-6)GlcNAc(β1-
Man(β1-4)Man(β1-6)GlcNAc(β1-
Gal(α1-4)Man(β1-6)GlcNAc(β1-
Fuc(α1-4)Man(β1-6)GlcNAc(β1-
Glc(α1-4)Man(β1-6)GlcNAc(β1-
Neu5Ac(β2-4)Man(β1-6)GlcNAc(β1-
Neu5Ac(α2-4)Man(β1-6)GlcNAc(β1-
Kdn(β2-4)Man(β1-6)GlcNAc(β1-
Glc(β1-4)Man(β1-6)GlcNAc(β1-
Man(α1-4)Man(β1-6)GlcNAc(β1-
GlcA(β1-4)Man(β1-6)GlcNAc(β1-
Neu5Gc(α2-4)Man(β1-6)GlcNAc(β1-
GlcA(α1-4)Man(β1-6)GlcNAc(β1-
GalNAc(β1-4)Man(β1-6)GlcNAc(β1-
Kdn(α2-4)Man(β1-6)GlcNAc(β1-
Gal(β1-4)Man(β1-6)GlcNAc(β1-
Fuc(β1-4)Man(β1-6)GlcNAc(β1-
GalNAc(α1-6)Man(β1-6)GlcNAc(β1-
GlcNAc(β1-6)Man(β1-6)GlcNAc(β1-
GlcNAc(α1-6)Man(β1-6)GlcNAc(β1-
Neu5Gc(β2-6)Man(β1-6)GlcNAc(β1-
Man(β1-6)Man(β1-6)GlcNAc(β1-
Gal(α1-6)Man(β1-6)GlcNAc(β1-
Fuc(α1-6)Man(β1-6)GlcNAc(β1-
Glc(α1-6)Man(β1-6)GlcNAc(β1-
Neu5Ac(β2-6)Man(β1-6)GlcNAc(β1-
Neu5Ac(α2-6)Man(β1-6)GlcNAc(β1-
Kdn(β2-6)Man(β1-6)GlcNAc(β1-
Glc(β1-6)Man(β1-6)GlcNAc(β1-
Man(α1-6)Man(β1-6)GlcNAc(β1-
GlcA(β1-6)Man(β1-6)GlcNAc(β1-
Neu5Gc(α2-6)Man(β1-6)GlcNAc(β1-
GlcA(α1-6)Man(β1-6)GlcNAc(β1-
GalNAc(β1-6)Man(β1-6)GlcNAc(β1-
Kdn(α2-6)Man(β1-6)GlcNAc(β1-
Gal(β1-6)Man(β1-6)GlcNAc(β1-
Fuc(β1-6)Man(β1-6)GlcNAc(β1-
GalNAc(α1-3)[Gal(α1-6)]GlcNAc(β1-
GlcNAc(β1-3)[Gal(α1-6)]GlcNAc(β1-
GlcNAc(α1-3)[Gal(α1-6)]GlcNAc(β1-
Neu5Gc(β2-3)[Gal(α1-6)]GlcNAc(β1-
Man(β1-3)[Gal(α1-6)]GlcNAc(β1-
Gal(α1-3)[Gal(α1-6)]GlcNAc(β1-
Fuc(α1-3)[Gal(α1-6)]GlcNAc(β1-
Glc(α1-3)[Gal(α1-6)]GlcNAc(β1-
Neu5Ac(β2-3)[Gal(α1-6)]GlcNAc(β1-
Neu5Ac(α2-3)[Gal(α1-6)]GlcNAc(β1-
Kdn(β2-3)[Gal(α1-6)]GlcNAc(β1-
Glc(β1-3)[Gal(α1-6)]GlcNAc(β1-
Man(α1-3)[Gal(α1-6)]GlcNAc(β1-
GlcA(β1-3)[Gal(α1-6)]GlcNAc(β1-
Neu5Gc(α2-3)[Gal(α1-6)]GlcNAc(β1-
GlcA(α1-3)[Gal(α1-6)]GlcNAc(β1-
GalNAc(β1-3)[Gal(α1-6)]GlcNAc(β1-
Kdn(α2-3)[Gal(α1-6)]GlcNAc(β1-
Gal(β1-3)[Gal(α1-6)]GlcNAc(β1-
Fuc(β1-3)[Gal(α1-6)]GlcNAc(β1-
GalNAc(α1-4)[Gal(α1-6)]GlcNAc(β1-
GlcNAc(β1-4)[Gal(α1-6)]GlcNAc(β1-
GlcNAc(α1-4)[Gal(α1-6)]GlcNAc(β1-
Neu5Gc(β2-4)[Gal(α1-6)]GlcNAc(β1-
Man(β1-4)[Gal(α1-6)]GlcNAc(β1-
Gal(α1-4)[Gal(α1-6)]GlcNAc(β1-
Fuc(α1-4)[Gal(α1-6)]GlcNAc(β1-
Glc(α1-4)[Gal(α1-6)]GlcNAc(β1-
Neu5Ac(β2-4)[Gal(α1-6)]GlcNAc(β1-
Neu5Ac(α2-4)[Gal(α1-6)]GlcNAc(β1-
Kdn(β2-4)[Gal(α1-6)]GlcNAc(β1-
Glc(β1-4)[Gal(α1-6)]GlcNAc(β1-
Man(α1-4)[Gal(α1-6)]GlcNAc(β1-
GlcA(β1-4)[Gal(α1-6)]GlcNAc(β1-
Neu5Gc(α2-4)[Gal(α1-6)]GlcNAc(β1-
GlcA(α1-4)[Gal(α1-6)]GlcNAc(β1-
GalNAc(β1-4)[Gal(α1-6)]GlcNAc(β1-
Kdn(α2-4)[Gal(α1-6)]GlcNAc(β1-
Gal(β1-4)[Gal(α1-6)]GlcNAc(β1-
Fuc(β1-4)[Gal(α1-6)]GlcNAc(β1-
GalNAc(α1-2)Gal(α1-6)GlcNAc(β1-
GlcNAc(β1-2)Gal(α1-6)GlcNAc(β1-
GlcNAc(α1-2)Gal(α1-6)GlcNAc(β1-
Neu5Gc(β2-2)Gal(α1-6)GlcNAc(β1-
Man(β1-2)Gal(α1-6)GlcNAc(β1-
Gal(α1-2)Gal(α1-6)GlcNAc(β1-
Fuc(α1-2)Gal(α1-6)GlcNAc(β1-
Glc(α1-2)Gal(α1-6)GlcNAc(β1-
Neu5Ac(β2-2)Gal(α1-6)GlcNAc(β1-
Neu5Ac(α2-2)Gal(α1-6)GlcNAc(β1-
Kdn(β2-2)Gal(α1-6)GlcNAc(β1-
Glc(β1-2)Gal(α1-6)GlcNAc(β1-
Man(α1-2)Gal(α1-6)GlcNAc(β1-
GlcA(β1-2)Gal(α1-6)GlcNAc(β1-
Neu5Gc(α2-2)Gal(α1-6)GlcNAc(β1-
GlcA(α1-2)Gal(α1-6)GlcNAc(β1-
GalNAc(β1-2)Gal(α1-6)GlcNAc(β1-
Kdn(α2-2)Gal(α1-6)GlcNAc(β1-
Gal(β1-2)Gal(α1-6)GlcNAc(β1-
Fuc(β1-2)Gal(α1-6)GlcNAc(β1-
GalNAc(α1-3)Gal(α1-6)GlcNAc(β1-
GlcNAc(β1-3)Gal(α1-6)GlcNAc(β1-
GlcNAc(α1-3)Gal(α1-6)GlcNAc(β1-
Neu5Gc(β2-3)Gal(α1-6)GlcNAc(β1-
Man(β1-3)Gal(α1-6)GlcNAc(β1-
Gal(α1-3)Gal(α1-6)GlcNAc(β1-
Fuc(α1-3)Gal(α1-6)GlcNAc(β1-
Glc(α1-3)Gal(α1-6)GlcNAc(β1-
Neu5Ac(β2-3)Gal(α1-6)GlcNAc(β1-
Neu5Ac(α2-3)Gal(α1-6)GlcNAc(β1-
Kdn(β2-3)Gal(α1-6)GlcNAc(β1-
Glc(β1-3)Gal(α1-6)GlcNAc(β1-
Man(α1-3)Gal(α1-6)GlcNAc(β1-
GlcA(β1-3)Gal(α1-6)GlcNAc(β1-
Neu5Gc(α2-3)Gal(α1-6)GlcNAc(β1-
GlcA(α1-3)Gal(α1-6)GlcNAc(β1-
GalNAc(β1-3)Gal(α1-6)GlcNAc(β1-
Kdn(α2-3)Gal(α1-6)GlcNAc(β1-
Gal(β1-3)Gal(α1-6)GlcNAc(β1-
Fuc(β1-3)Gal(α1-6)GlcNAc(β1-
GalNAc(α1-4)Gal(α1-6)GlcNAc(β1-
GlcNAc(β1-4)Gal(α1-6)GlcNAc(β1-
GlcNAc(α1-4)Gal(α1-6)GlcNAc(β1-
Neu5Gc(β2-4)Gal(α1-6)GlcNAc(β1-
Man(β1-4)Gal(α1-6)GlcNAc(β1-
Gal(α1-4)Gal(α1-6)GlcNAc(β1-
Fuc(α1-4)Gal(α1-6)GlcNAc(β1-
Glc(α1-4)Gal(α1-6)GlcNAc(β1-
Neu5Ac(β2-4)Gal(α1-6)GlcNAc(β1-
Neu5Ac(α2-4)Gal(α1-6)GlcNAc(β1-
Kdn(β2-4)Gal(α1-6)GlcNAc(β1-
Glc(β1-4)Gal(α1-6)GlcNAc(β1-
Man(α1-4)Gal(α1-6)GlcNAc(β1-
GlcA(β1-4)Gal(α1-6)GlcNAc(β1-
Neu5Gc(α2-4)Gal(α1-6)GlcNAc(β1-
GlcA(α1-4)Gal(α1-6)GlcNAc(β1-
GalNAc(β1-4)Gal(α1-6)GlcNAc(β1-
Kdn(α2-4)Gal(α1-6)GlcNAc(β1-
Gal(β1-4)Gal(α1-6)GlcNAc(β1-
Fuc(β1-4)Gal(α1-6)GlcNAc(β1-
GalNAc(α1-6)Gal(α1-6)GlcNAc(β1-
GlcNAc(β1-6)Gal(α1-6)GlcNAc(β1-
GlcNAc(α1-6)Gal(α1-6)GlcNAc(β1-
Neu5Gc(β2-6)Gal(α1-6)GlcNAc(β1-
Man(β1-6)Gal(α1-6)GlcNAc(β1-
Gal(α1-6)Gal(α1-6)GlcNAc(β1-
Fuc(α1-6)Gal(α1-6)GlcNAc(β1-
Glc(α1-6)Gal(α1-6)GlcNAc(β1-
Neu5Ac(β2-6)Gal(α1-6)GlcNAc(β1-
Neu5Ac(α2-6)Gal(α1-6)GlcNAc(β1-
Kdn(β2-6)Gal(α1-6)GlcNAc(β1-
Glc(β1-6)Gal(α1-6)GlcNAc(β1-
Man(α1-6)Gal(α1-6)GlcNAc(β1-
GlcA(β1-6)Gal(α1-6)GlcNAc(β1-
Neu5Gc(α2-6)Gal(α1-6)GlcNAc(β1-
GlcA(α1-6)Gal(α1-6)GlcNAc(β1-
GalNAc(β1-6)Gal(α1-6)GlcNAc(β1-
Kdn(α2-6)Gal(α1-6)GlcNAc(β1-
Gal(β1-6)Gal(α1-6)GlcNAc(β1-
Fuc(β1-6)Gal(α1-6)GlcNAc(β1-
GalNAc(α1-3)[Fuc(α1-6)]GlcNAc(β1-
GlcNAc(β1-3)[Fuc(α1-6)]GlcNAc(β1-
GlcNAc(α1-3)[Fuc(α1-6)]GlcNAc(β1-
Neu5Gc(β2-3)[Fuc(α1-6)]GlcNAc(β1-
Man(β1-3)[Fuc(α1-6)]GlcNAc(β1-
Gal(α1-3)[Fuc(α1-6)]GlcNAc(β1-
Fuc(α1-3)[Fuc(α1-6)]GlcNAc(β1-
Glc(α1-3)[Fuc(α1-6)]GlcNAc(β1-
Neu5Ac(β2-3)[Fuc(α1-6)]GlcNAc(β1-
Neu5Ac(α2-3)[Fuc(α1-6)]GlcNAc(β1-
Kdn(β2-3)[Fuc(α1-6)]GlcNAc(β1-
Glc(β1-3)[Fuc(α1-6)]GlcNAc(β1-
Man(α1-3)[Fuc(α1-6)]GlcNAc(β1-
GlcA(β1-3)[Fuc(α1-6)]GlcNAc(β1-
Neu5Gc(α2-3)[Fuc(α1-6)]GlcNAc(β1-
GlcA(α1-3)[Fuc(α1-6)]GlcNAc(β1-
GalNAc(β1-3)[Fuc(α1-6)]GlcNAc(β1-
Kdn(α2-3)[Fuc(α1-6)]GlcNAc(β1-
Gal(β1-3)[Fuc(α1-6)]GlcNAc(β1-
Fuc(β1-3)[Fuc(α1-6)]GlcNAc(β1-
GalNAc(α1-4)[Fuc(α1-6)]GlcNAc(β1-
GlcNAc(β1-4)[Fuc(α1-6)]GlcNAc(β1-
GlcNAc(α1-4)[Fuc(α1-6)]GlcNAc(β1-
Neu5Gc(β2-4)[Fuc(α1-6)]GlcNAc(β1-
Man(β1-4)[Fuc(α1-6)]GlcNAc(β1-
Gal(α1-4)[Fuc(α1-6)]GlcNAc(β1-
Fuc(α1-4)[Fuc(α1-6)]GlcNAc(β1-
Glc(α1-4)[Fuc(α1-6)]GlcNAc(β1-
Neu5Ac(β2-4)[Fuc(α1-6)]GlcNAc(β1-
Neu5Ac(α2-4)[Fuc(α1-6)]GlcNAc(β1-
Kdn(β2-4)[Fuc(α1-6)]GlcNAc(β1-
Glc(β1-4)[Fuc(α1-6)]GlcNAc(β1-
Man(α1-4)[Fuc(α1-6)]GlcNAc(β1-
GlcA(β1-4)[Fuc(α1-6)]GlcNAc(β1-
Neu5Gc(α2-4)[Fuc(α1-6)]GlcNAc(β1-
GlcA(α1-4)[Fuc(α1-6)]GlcNAc(β1-
GalNAc(β1-4)[Fuc(α1-6)]GlcNAc(β1-
Kdn(α2-4)[Fuc(α1-6)]GlcNAc(β1-
Gal(β1-4)[Fuc(α1-6)]GlcNAc(β1-
Fuc(β1-4)[Fuc(α1-6)]GlcNAc(β1-
GalNAc(α1-3)[Glc(α1-6)]GlcNAc(β1-
GlcNAc(β1-3)[Glc(α1-6)]GlcNAc(β1-
GlcNAc(α1-3)[Glc(α1-6)]GlcNAc(β1-
Neu5Gc(β2-3)[Glc(α1-6)]GlcNAc(β1-
Man(β1-3)[Glc(α1-6)]GlcNAc(β1-
Gal(α1-3)[Glc(α1-6)]GlcNAc(β1-
Fuc(α1-3)[Glc(α1-6)]GlcNAc(β1-
Glc(α1-3)[Glc(α1-6)]GlcNAc(β1-
Neu5Ac(β2-3)[Glc(α1-6)]GlcNAc(β1-
Neu5Ac(α2-3)[Glc(α1-6)]GlcNAc(β1-
Kdn(β2-3)[Glc(α1-6)]GlcNAc(β1-
Glc(β1-3)[Glc(α1-6)]GlcNAc(β1-
Man(α1-3)[Glc(α1-6)]GlcNAc(β1-
GlcA(β1-3)[Glc(α1-6)]GlcNAc(β1-
Neu5Gc(α2-3)[Glc(α1-6)]GlcNAc(β1-
GlcA(α1-3)[Glc(α1-6)]GlcNAc(β1-
GalNAc(β1-3)[Glc(α1-6)]GlcNAc(β1-
Kdn(α2-3)[Glc(α1-6)]GlcNAc(β1-
Gal(β1-3)[Glc(α1-6)]GlcNAc(β1-
Fuc(β1-3)[Glc(α1-6)]GlcNAc(β1-
GalNAc(α1-4)[Glc(α1-6)]GlcNAc(β1-
GlcNAc(β1-4)[Glc(α1-6)]GlcNAc(β1-
GlcNAc(α1-4)[Glc(α1-6)]GlcNAc(β1-
Neu5Gc(β2-4)[Glc(α1-6)]GlcNAc(β1-
Man(β1-4)[Glc(α1-6)]GlcNAc(β1-
Gal(α1-4)[Glc(α1-6)]GlcNAc(β1-
Fuc(α1-4)[Glc(α1-6)]GlcNAc(β1-
Glc(α1-4)[Glc(α1-6)]GlcNAc(β1-
Neu5Ac(β2-4)[Glc(α1-6)]GlcNAc(β1-
Neu5Ac(α2-4)[Glc(α1-6)]GlcNAc(β1-
Kdn(β2-4)[Glc(α1-6)]GlcNAc(β1-
Glc(β1-4)[Glc(α1-6)]GlcNAc(β1-
Man(α1-4)[Glc(α1-6)]GlcNAc(β1-
GlcA(β1-4)[Glc(α1-6)]GlcNAc(β1-
Neu5Gc(α2-4)[Glc(α1-6)]GlcNAc(β1-
GlcA(α1-4)[Glc(α1-6)]GlcNAc(β1-
GalNAc(β1-4)[Glc(α1-6)]GlcNAc(β1-
Kdn(α2-4)[Glc(α1-6)]GlcNAc(β1-
Gal(β1-4)[Glc(α1-6)]GlcNAc(β1-
Fuc(β1-4)[Glc(α1-6)]GlcNAc(β1-
GalNAc(α1-2)Glc(α1-6)GlcNAc(β1-
GlcNAc(β1-2)Glc(α1-6)GlcNAc(β1-
GlcNAc(α1-2)Glc(α1-6)GlcNAc(β1-
Neu5Gc(β2-2)Glc(α1-6)GlcNAc(β1-
Man(β1-2)Glc(α1-6)GlcNAc(β1-
Gal(α1-2)Glc(α1-6)GlcNAc(β1-
Fuc(α1-2)Glc(α1-6)GlcNAc(β1-
Glc(α1-2)Glc(α1-6)GlcNAc(β1-
Neu5Ac(β2-2)Glc(α1-6)GlcNAc(β1-
Neu5Ac(α2-2)Glc(α1-6)GlcNAc(β1-
Kdn(β2-2)Glc(α1-6)GlcNAc(β1-
Glc(β1-2)Glc(α1-6)GlcNAc(β1-
Man(α1-2)Glc(α1-6)GlcNAc(β1-
GlcA(β1-2)Glc(α1-6)GlcNAc(β1-
Neu5Gc(α2-2)Glc(α1-6)GlcNAc(β1-
GlcA(α1-2)Glc(α1-6)GlcNAc(β1-
GalNAc(β1-2)Glc(α1-6)GlcNAc(β1-
Kdn(α2-2)Glc(α1-6)GlcNAc(β1-
Gal(β1-2)Glc(α1-6)GlcNAc(β1-
Fuc(β1-2)Glc(α1-6)GlcNAc(β1-
GalNAc(α1-3)Glc(α1-6)GlcNAc(β1-
GlcNAc(β1-3)Glc(α1-6)GlcNAc(β1-
GlcNAc(α1-3)Glc(α1-6)GlcNAc(β1-
Neu5Gc(β2-3)Glc(α1-6)GlcNAc(β1-
Man(β1-3)Glc(α1-6)GlcNAc(β1-
Gal(α1-3)Glc(α1-6)GlcNAc(β1-
Fuc(α1-3)Glc(α1-6)GlcNAc(β1-
Glc(α1-3)Glc(α1-6)GlcNAc(β1-
Neu5Ac(β2-3)Glc(α1-6)GlcNAc(β1-
Neu5Ac(α2-3)Glc(α1-6)GlcNAc(β1-
Kdn(β2-3)Glc(α1-6)GlcNAc(β1-
Glc(β1-3)Glc(α1-6)GlcNAc(β1-
Man(α1-3)Glc(α1-6)GlcNAc(β1-
GlcA(β1-3)Glc(α1-6)GlcNAc(β1-
Neu5Gc(α2-3)Glc(α1-6)GlcNAc(β1-
GlcA(α1-3)Glc(α1-6)GlcNAc(β1-
GalNAc(β1-3)Glc(α1-6)GlcNAc(β1-
Kdn(α2-3)Glc(α1-6)GlcNAc(β1-
Gal(β1-3)Glc(α1-6)GlcNAc(β1-
Fuc(β1-3)Glc(α1-6)GlcNAc(β1-
GalNAc(α1-4)Glc(α1-6)GlcNAc(β1-
GlcNAc(β1-4)Glc(α1-6)GlcNAc(β1-
GlcNAc(α1-4)Glc(α1-6)GlcNAc(β1-
Neu5Gc(β2-4)Glc(α1-6)GlcNAc(β1-
Man(β1-4)Glc(α1-6)GlcNAc(β1-
Gal(α1-4)Glc(α1-6)GlcNAc(β1-
Fuc(α1-4)Glc(α1-6)GlcNAc(β1-
Glc(α1-4)Glc(α1-6)GlcNAc(β1-
Neu5Ac(β2-4)Glc(α1-6)GlcNAc(β1-
Neu5Ac(α2-4)Glc(α1-6)GlcNAc(β1-
Kdn(β2-4)Glc(α1-6)GlcNAc(β1-
Glc(β1-4)Glc(α1-6)GlcNAc(β1-
Man(α1-4)Glc(α1-6)GlcNAc(β1-
GlcA(β1-4)Glc(α1-6)GlcNAc(β1-
Neu5Gc(α2-4)Glc(α1-6)GlcNAc(β1-
GlcA(α1-4)Glc(α1-6)GlcNAc(β1-
GalNAc(β1-4)Glc(α1-6)GlcNAc(β1-
Kdn(α2-4)Glc(α1-6)GlcNAc(β1-
Gal(β1-4)Glc(α1-6)GlcNAc(β1-
Fuc(β1-4)Glc(α1-6)GlcNAc(β1-
GalNAc(α1-6)Glc(α1-6)GlcNAc(β1-
GlcNAc(β1-6)Glc(α1-6)GlcNAc(β1-
GlcNAc(α1-6)Glc(α1-6)GlcNAc(β1-
Neu5Gc(β2-6)Glc(α1-6)GlcNAc(β1-
Man(β1-6)Glc(α1-6)GlcNAc(β1-
Gal(α1-6)Glc(α1-6)GlcNAc(β1-
Fuc(α1-6)Glc(α1-6)GlcNAc(β1-
Glc(α1-6)Glc(α1-6)GlcNAc(β1-
Neu5Ac(β2-6)Glc(α1-6)GlcNAc(β1-
Neu5Ac(α2-6)Glc(α1-6)GlcNAc(β1-
Kdn(β2-6)Glc(α1-6)GlcNAc(β1-
Glc(β1-6)Glc(α1-6)GlcNAc(β1-
Man(α1-6)Glc(α1-6)GlcNAc(β1-
GlcA(β1-6)Glc(α1-6)GlcNAc(β1-
Neu5Gc(α2-6)Glc(α1-6)GlcNAc(β1-
GlcA(α1-6)Glc(α1-6)GlcNAc(β1-
GalNAc(β1-6)Glc(α1-6)GlcNAc(β1-
Kdn(α2-6)Glc(α1-6)GlcNAc(β1-
Gal(β1-6)Glc(α1-6)GlcNAc(β1-
Fuc(β1-6)Glc(α1-6)GlcNAc(β1-
GalNAc(α1-3)[Neu5Ac(β2-6)]GlcNAc(β1-
GlcNAc(β1-3)[Neu5Ac(β2-6)]GlcNAc(β1-
GlcNAc(α1-3)[Neu5Ac(β2-6)]GlcNAc(β1-
Neu5Gc(β2-3)[Neu5Ac(β2-6)]GlcNAc(β1-
Man(β1-3)[Neu5Ac(β2-6)]GlcNAc(β1-
Gal(α1-3)[Neu5Ac(β2-6)]GlcNAc(β1-
Fuc(α1-3)[Neu5Ac(β2-6)]GlcNAc(β1-
Glc(α1-3)[Neu5Ac(β2-6)]GlcNAc(β1-
Neu5Ac(β2-3)[Neu5Ac(β2-6)]GlcNAc(β1-
Neu5Ac(α2-3)[Neu5Ac(β2-6)]GlcNAc(β1-
Kdn(β2-3)[Neu5Ac(β2-6)]GlcNAc(β1-
Glc(β1-3)[Neu5Ac(β2-6)]GlcNAc(β1-
Man(α1-3)[Neu5Ac(β2-6)]GlcNAc(β1-
GlcA(β1-3)[Neu5Ac(β2-6)]GlcNAc(β1-
Neu5Gc(α2-3)[Neu5Ac(β2-6)]GlcNAc(β1-
GlcA(α1-3)[Neu5Ac(β2-6)]GlcNAc(β1-
GalNAc(β1-3)[Neu5Ac(β2-6)]GlcNAc(β1-
Kdn(α2-3)[Neu5Ac(β2-6)]GlcNAc(β1-
Gal(β1-3)[Neu5Ac(β2-6)]GlcNAc(β1-
Fuc(β1-3)[Neu5Ac(β2-6)]GlcNAc(β1-
GalNAc(α1-4)[Neu5Ac(β2-6)]GlcNAc(β1-
GlcNAc(β1-4)[Neu5Ac(β2-6)]GlcNAc(β1-
GlcNAc(α1-4)[Neu5Ac(β2-6)]GlcNAc(β1-
Neu5Gc(β2-4)[Neu5Ac(β2-6)]GlcNAc(β1-
Man(β1-4)[Neu5Ac(β2-6)]GlcNAc(β1-
Gal(α1-4)[Neu5Ac(β2-6)]GlcNAc(β1-
Fuc(α1-4)[Neu5Ac(β2-6)]GlcNAc(β1-
Glc(α1-4)[Neu5Ac(β2-6)]GlcNAc(β1-
Neu5Ac(β2-4)[Neu5Ac(β2-6)]GlcNAc(β1-
Neu5Ac(α2-4)[Neu5Ac(β2-6)]GlcNAc(β1-
Kdn(β2-4)[Neu5Ac(β2-6)]GlcNAc(β1-
Glc(β1-4)[Neu5Ac(β2-6)]GlcNAc(β1-
Man(α1-4)[Neu5Ac(β2-6)]GlcNAc(β1-
GlcA(β1-4)[Neu5Ac(β2-6)]GlcNAc(β1-
Neu5Gc(α2-4)[Neu5Ac(β2-6)]GlcNAc(β1-
GlcA(α1-4)[Neu5Ac(β2-6)]GlcNAc(β1-
GalNAc(β1-4)[Neu5Ac(β2-6)]GlcNAc(β1-
Kdn(α2-4)[Neu5Ac(β2-6)]GlcNAc(β1-
Gal(β1-4)[Neu5Ac(β2-6)]GlcNAc(β1-
Fuc(β1-4)[Neu5Ac(β2-6)]GlcNAc(β1-
GalNAc(α1-3)[Neu5Ac(α2-6)]GlcNAc(β1-
GlcNAc(β1-3)[Neu5Ac(α2-6)]GlcNAc(β1-
GlcNAc(α1-3)[Neu5Ac(α2-6)]GlcNAc(β1-
Neu5Gc(β2-3)[Neu5Ac(α2-6)]GlcNAc(β1-
Man(β1-3)[Neu5Ac(α2-6)]GlcNAc(β1-
Gal(α1-3)[Neu5Ac(α2-6)]GlcNAc(β1-
Fuc(α1-3)[Neu5Ac(α2-6)]GlcNAc(β1-
Glc(α1-3)[Neu5Ac(α2-6)]GlcNAc(β1-
Neu5Ac(β2-3)[Neu5Ac(α2-6)]GlcNAc(β1-
Neu5Ac(α2-3)[Neu5Ac(α2-6)]GlcNAc(β1-
Kdn(β2-3)[Neu5Ac(α2-6)]GlcNAc(β1-
Glc(β1-3)[Neu5Ac(α2-6)]GlcNAc(β1-
Man(α1-3)[Neu5Ac(α2-6)]GlcNAc(β1-
GlcA(β1-3)[Neu5Ac(α2-6)]GlcNAc(β1-
Neu5Gc(α2-3)[Neu5Ac(α2-6)]GlcNAc(β1-
GlcA(α1-3)[Neu5Ac(α2-6)]GlcNAc(β1-
GalNAc(β1-3)[Neu5Ac(α2-6)]GlcNAc(β1-
Kdn(α2-3)[Neu5Ac(α2-6)]GlcNAc(β1-
Gal(β1-3)[Neu5Ac(α2-6)]GlcNAc(β1-
Fuc(β1-3)[Neu5Ac(α2-6)]GlcNAc(β1-
GalNAc(α1-4)[Neu5Ac(α2-6)]GlcNAc(β1-
GlcNAc(β1-4)[Neu5Ac(α2-6)]GlcNAc(β1-
GlcNAc(α1-4)[Neu5Ac(α2-6)]GlcNAc(β1-
Neu5Gc(β2-4)[Neu5Ac(α2-6)]GlcNAc(β1-
Man(β1-4)[Neu5Ac(α2-6)]GlcNAc(β1-
Gal(α1-4)[Neu5Ac(α2-6)]GlcNAc(β1-
Fuc(α1-4)[Neu5Ac(α2-6)]GlcNAc(β1-
Glc(α1-4)[Neu5Ac(α2-6)]GlcNAc(β1-
Neu5Ac(β2-4)[Neu5Ac(α2-6)]GlcNAc(β1-
Neu5Ac(α2-4)[Neu5Ac(α2-6)]GlcNAc(β1-
Kdn(β2-4)[Neu5Ac(α2-6)]GlcNAc(β1-
Glc(β1-4)[Neu5Ac(α2-6)]GlcNAc(β1-
Man(α1-4)[Neu5Ac(α2-6)]GlcNAc(β1-
GlcA(β1-4)[Neu5Ac(α2-6)]GlcNAc(β1-
Neu5Gc(α2-4)[Neu5Ac(α2-6)]GlcNAc(β1-
GlcA(α1-4)[Neu5Ac(α2-6)]GlcNAc(β1-
GalNAc(β1-4)[Neu5Ac(α2-6)]GlcNAc(β1-
Kdn(α2-4)[Neu5Ac(α2-6)]GlcNAc(β1-
Gal(β1-4)[Neu5Ac(α2-6)]GlcNAc(β1-
Fuc(β1-4)[Neu5Ac(α2-6)]GlcNAc(β1-
GalNAc(α1-3)[Kdn(β2-6)]GlcNAc(β1-
GlcNAc(β1-3)[Kdn(β2-6)]GlcNAc(β1-
GlcNAc(α1-3)[Kdn(β2-6)]GlcNAc(β1-
Neu5Gc(β2-3)[Kdn(β2-6)]GlcNAc(β1-
Man(β1-3)[Kdn(β2-6)]GlcNAc(β1-
Gal(α1-3)[Kdn(β2-6)]GlcNAc(β1-
Fuc(α1-3)[Kdn(β2-6)]GlcNAc(β1-
Glc(α1-3)[Kdn(β2-6)]GlcNAc(β1-
Neu5Ac(β2-3)[Kdn(β2-6)]GlcNAc(β1-
Neu5Ac(α2-3)[Kdn(β2-6)]GlcNAc(β1-
Kdn(β2-3)[Kdn(β2-6)]GlcNAc(β1-
Glc(β1-3)[Kdn(β2-6)]GlcNAc(β1-
Man(α1-3)[Kdn(β2-6)]GlcNAc(β1-
GlcA(β1-3)[Kdn(β2-6)]GlcNAc(β1-
Neu5Gc(α2-3)[Kdn(β2-6)]GlcNAc(β1-
GlcA(α1-3)[Kdn(β2-6)]GlcNAc(β1-
GalNAc(β1-3)[Kdn(β2-6)]GlcNAc(β1-
Kdn(α2-3)[Kdn(β2-6)]GlcNAc(β1-
Gal(β1-3)[Kdn(β2-6)]GlcNAc(β1-
Fuc(β1-3)[Kdn(β2-6)]GlcNAc(β1-
GalNAc(α1-4)[Kdn(β2-6)]GlcNAc(β1-
GlcNAc(β1-4)[Kdn(β2-6)]GlcNAc(β1-
GlcNAc(α1-4)[Kdn(β2-6)]GlcNAc(β1-
Neu5Gc(β2-4)[Kdn(β2-6)]GlcNAc(β1-
Man(β1-4)[Kdn(β2-6)]GlcNAc(β1-
Gal(α1-4)[Kdn(β2-6)]GlcNAc(β1-
Fuc(α1-4)[Kdn(β2-6)]GlcNAc(β1-
Glc(α1-4)[Kdn(β2-6)]GlcNAc(β1-
Neu5Ac(β2-4)[Kdn(β2-6)]GlcNAc(β1-
Neu5Ac(α2-4)[Kdn(β2-6)]GlcNAc(β1-
Kdn(β2-4)[Kdn(β2-6)]GlcNAc(β1-
Glc(β1-4)[Kdn(β2-6)]GlcNAc(β1-
Man(α1-4)[Kdn(β2-6)]GlcNAc(β1-
GlcA(β1-4)[Kdn(β2-6)]GlcNAc(β1-
Neu5Gc(α2-4)[Kdn(β2-6)]GlcNAc(β1-
GlcA(α1-4)[Kdn(β2-6)]GlcNAc(β1-
GalNAc(β1-4)[Kdn(β2-6)]GlcNAc(β1-
Kdn(α2-4)[Kdn(β2-6)]GlcNAc(β1-
Gal(β1-4)[Kdn(β2-6)]GlcNAc(β1-
Fuc(β1-4)[Kdn(β2-6)]GlcNAc(β1-
GalNAc(α1-3)[Glc(β1-6)]GlcNAc(β1-
GlcNAc(β1-3)[Glc(β1-6)]GlcNAc(β1-
GlcNAc(α1-3)[Glc(β1-6)]GlcNAc(β1-
Neu5Gc(β2-3)[Glc(β1-6)]GlcNAc(β1-
Man(β1-3)[Glc(β1-6)]GlcNAc(β1-
Gal(α1-3)[Glc(β1-6)]GlcNAc(β1-
Fuc(α1-3)[Glc(β1-6)]GlcNAc(β1-
Glc(α1-3)[Glc(β1-6)]GlcNAc(β1-
Neu5Ac(β2-3)[Glc(β1-6)]GlcNAc(β1-
Neu5Ac(α2-3)[Glc(β1-6)]GlcNAc(β1-
Kdn(β2-3)[Glc(β1-6)]GlcNAc(β1-
Glc(β1-3)[Glc(β1-6)]GlcNAc(β1-
Man(α1-3)[Glc(β1-6)]GlcNAc(β1-
GlcA(β1-3)[Glc(β1-6)]GlcNAc(β1-
Neu5Gc(α2-3)[Glc(β1-6)]GlcNAc(β1-
GlcA(α1-3)[Glc(β1-6)]GlcNAc(β1-
GalNAc(β1-3)[Glc(β1-6)]GlcNAc(β1-
Kdn(α2-3)[Glc(β1-6)]GlcNAc(β1-
Gal(β1-3)[Glc(β1-6)]GlcNAc(β1-
Fuc(β1-3)[Glc(β1-6)]GlcNAc(β1-
GalNAc(α1-4)[Glc(β1-6)]GlcNAc(β1-
GlcNAc(β1-4)[Glc(β1-6)]GlcNAc(β1-
GlcNAc(α1-4)[Glc(β1-6)]GlcNAc(β1-
Neu5Gc(β2-4)[Glc(β1-6)]GlcNAc(β1-
Man(β1-4)[Glc(β1-6)]GlcNAc(β1-
Gal(α1-4)[Glc(β1-6)]GlcNAc(β1-
Fuc(α1-4)[Glc(β1-6)]GlcNAc(β1-
Glc(α1-4)[Glc(β1-6)]GlcNAc(β1-
Neu5Ac(β2-4)[Glc(β1-6)]GlcNAc(β1-
Neu5Ac(α2-4)[Glc(β1-6)]GlcNAc(β1-
Kdn(β2-4)[Glc(β1-6)]GlcNAc(β1-
Glc(β1-4)[Glc(β1-6)]GlcNAc(β1-
Man(α1-4)[Glc(β1-6)]GlcNAc(β1-
GlcA(β1-4)[Glc(β1-6)]GlcNAc(β1-
Neu5Gc(α2-4)[Glc(β1-6)]GlcNAc(β1-
GlcA(α1-4)[Glc(β1-6)]GlcNAc(β1-
GalNAc(β1-4)[Glc(β1-6)]GlcNAc(β1-
Kdn(α2-4)[Glc(β1-6)]GlcNAc(β1-
Gal(β1-4)[Glc(β1-6)]GlcNAc(β1-
Fuc(β1-4)[Glc(β1-6)]GlcNAc(β1-
GalNAc(α1-2)Glc(β1-6)GlcNAc(β1-
GlcNAc(β1-2)Glc(β1-6)GlcNAc(β1-
GlcNAc(α1-2)Glc(β1-6)GlcNAc(β1-
Neu5Gc(β2-2)Glc(β1-6)GlcNAc(β1-
Man(β1-2)Glc(β1-6)GlcNAc(β1-
Gal(α1-2)Glc(β1-6)GlcNAc(β1-
Fuc(α1-2)Glc(β1-6)GlcNAc(β1-
Glc(α1-2)Glc(β1-6)GlcNAc(β1-
Neu5Ac(β2-2)Glc(β1-6)GlcNAc(β1-
Neu5Ac(α2-2)Glc(β1-6)GlcNAc(β1-
Kdn(β2-2)Glc(β1-6)GlcNAc(β1-
Glc(β1-2)Glc(β1-6)GlcNAc(β1-
Man(α1-2)Glc(β1-6)GlcNAc(β1-
GlcA(β1-2)Glc(β1-6)GlcNAc(β1-
Neu5Gc(α2-2)Glc(β1-6)GlcNAc(β1-
GlcA(α1-2)Glc(β1-6)GlcNAc(β1-
GalNAc(β1-2)Glc(β1-6)GlcNAc(β1-
Kdn(α2-2)Glc(β1-6)GlcNAc(β1-
Gal(β1-2)Glc(β1-6)GlcNAc(β1-
Fuc(β1-2)Glc(β1-6)GlcNAc(β1-
GalNAc(α1-3)Glc(β1-6)GlcNAc(β1-
GlcNAc(β1-3)Glc(β1-6)GlcNAc(β1-
GlcNAc(α1-3)Glc(β1-6)GlcNAc(β1-
Neu5Gc(β2-3)Glc(β1-6)GlcNAc(β1-
Man(β1-3)Glc(β1-6)GlcNAc(β1-
Gal(α1-3)Glc(β1-6)GlcNAc(β1-
Fuc(α1-3)Glc(β1-6)GlcNAc(β1-
Glc(α1-3)Glc(β1-6)GlcNAc(β1-
Neu5Ac(β2-3)Glc(β1-6)GlcNAc(β1-
Neu5Ac(α2-3)Glc(β1-6)GlcNAc(β1-
Kdn(β2-3)Glc(β1-6)GlcNAc(β1-
Glc(β1-3)Glc(β1-6)GlcNAc(β1-
Man(α1-3)Glc(β1-6)GlcNAc(β1-
GlcA(β1-3)Glc(β1-6)GlcNAc(β1-
Neu5Gc(α2-3)Glc(β1-6)GlcNAc(β1-
GlcA(α1-3)Glc(β1-6)GlcNAc(β1-
GalNAc(β1-3)Glc(β1-6)GlcNAc(β1-
Kdn(α2-3)Glc(β1-6)GlcNAc(β1-
Gal(β1-3)Glc(β1-6)GlcNAc(β1-
Fuc(β1-3)Glc(β1-6)GlcNAc(β1-
GalNAc(α1-4)Glc(β1-6)GlcNAc(β1-
GlcNAc(β1-4)Glc(β1-6)GlcNAc(β1-
GlcNAc(α1-4)Glc(β1-6)GlcNAc(β1-
Neu5Gc(β2-4)Glc(β1-6)GlcNAc(β1-
Man(β1-4)Glc(β1-6)GlcNAc(β1-
Gal(α1-4)Glc(β1-6)GlcNAc(β1-
Fuc(α1-4)Glc(β1-6)GlcNAc(β1-
Glc(α1-4)Glc(β1-6)GlcNAc(β1-
Neu5Ac(β2-4)Glc(β1-6)GlcNAc(β1-
Neu5Ac(α2-4)Glc(β1-6)GlcNAc(β1-
Kdn(β2-4)Glc(β1-6)GlcNAc(β1-
Glc(β1-4)Glc(β1-6)GlcNAc(β1-
Man(α1-4)Glc(β1-6)GlcNAc(β1-
GlcA(β1-4)Glc(β1-6)GlcNAc(β1-
Neu5Gc(α2-4)Glc(β1-6)GlcNAc(β1-
GlcA(α1-4)Glc(β1-6)GlcNAc(β1-
GalNAc(β1-4)Glc(β1-6)GlcNAc(β1-
Kdn(α2-4)Glc(β1-6)GlcNAc(β1-
Gal(β1-4)Glc(β1-6)GlcNAc(β1-
Fuc(β1-4)Glc(β1-6)GlcNAc(β1-
GalNAc(α1-6)Glc(β1-6)GlcNAc(β1-
GlcNAc(β1-6)Glc(β1-6)GlcNAc(β1-
GlcNAc(α1-6)Glc(β1-6)GlcNAc(β1-
Neu5Gc(β2-6)Glc(β1-6)GlcNAc(β1-
Man(β1-6)Glc(β1-6)GlcNAc(β1-
Gal(α1-6)Glc(β1-6)GlcNAc(β1-
Fuc(α1-6)Glc(β1-6)GlcNAc(β1-
Glc(α1-6)Glc(β1-6)GlcNAc(β1-
Neu5Ac(β2-6)Glc(β1-6)GlcNAc(β1-
Neu5Ac(α2-6)Glc(β1-6)GlcNAc(β1-
Kdn(β2-6)Glc(β1-6)GlcNAc(β1-
Glc(β1-6)Glc(β1-6)GlcNAc(β1-
Man(α1-6)Glc(β1-6)GlcNAc(β1-
GlcA(β1-6)Glc(β1-6)GlcNAc(β1-
Neu5Gc(α2-6)Glc(β1-6)GlcNAc(β1-
GlcA(α1-6)Glc(β1-6)GlcNAc(β1-
GalNAc(β1-6)Glc(β1-6)GlcNAc(β1-
Kdn(α2-6)Glc(β1-6)GlcNAc(β1-
Gal(β1-6)Glc(β1-6)GlcNAc(β1-
Fuc(β1-6)Glc(β1-6)GlcNAc(β1-
GalNAc(α1-3)[Man(α1-6)]GlcNAc(β1-
GlcNAc(β1-3)[Man(α1-6)]GlcNAc(β1-
GlcNAc(α1-3)[Man(α1-6)]GlcNAc(β1-
Neu5Gc(β2-3)[Man(α1-6)]GlcNAc(β1-
Man(β1-3)[Man(α1-6)]GlcNAc(β1-
Gal(α1-3)[Man(α1-6)]GlcNAc(β1-
Fuc(α1-3)[Man(α1-6)]GlcNAc(β1-
Glc(α1-3)[Man(α1-6)]GlcNAc(β1-
Neu5Ac(β2-3)[Man(α1-6)]GlcNAc(β1-
Neu5Ac(α2-3)[Man(α1-6)]GlcNAc(β1-
Kdn(β2-3)[Man(α1-6)]GlcNAc(β1-
Glc(β1-3)[Man(α1-6)]GlcNAc(β1-
Man(α1-3)[Man(α1-6)]GlcNAc(β1-
GlcA(β1-3)[Man(α1-6)]GlcNAc(β1-
Neu5Gc(α2-3)[Man(α1-6)]GlcNAc(β1-
GlcA(α1-3)[Man(α1-6)]GlcNAc(β1-
GalNAc(β1-3)[Man(α1-6)]GlcNAc(β1-
Kdn(α2-3)[Man(α1-6)]GlcNAc(β1-
Gal(β1-3)[Man(α1-6)]GlcNAc(β1-
Fuc(β1-3)[Man(α1-6)]GlcNAc(β1-
GalNAc(α1-4)[Man(α1-6)]GlcNAc(β1-
GlcNAc(β1-4)[Man(α1-6)]GlcNAc(β1-
GlcNAc(α1-4)[Man(α1-6)]GlcNAc(β1-
Neu5Gc(β2-4)[Man(α1-6)]GlcNAc(β1-
Man(β1-4)[Man(α1-6)]GlcNAc(β1-
Gal(α1-4)[Man(α1-6)]GlcNAc(β1-
Fuc(α1-4)[Man(α1-6)]GlcNAc(β1-
Glc(α1-4)[Man(α1-6)]GlcNAc(β1-
Neu5Ac(β2-4)[Man(α1-6)]GlcNAc(β1-
Neu5Ac(α2-4)[Man(α1-6)]GlcNAc(β1-
Kdn(β2-4)[Man(α1-6)]GlcNAc(β1-
Glc(β1-4)[Man(α1-6)]GlcNAc(β1-
Man(α1-4)[Man(α1-6)]GlcNAc(β1-
GlcA(β1-4)[Man(α1-6)]GlcNAc(β1-
Neu5Gc(α2-4)[Man(α1-6)]GlcNAc(β1-
GlcA(α1-4)[Man(α1-6)]GlcNAc(β1-
GalNAc(β1-4)[Man(α1-6)]GlcNAc(β1-
Kdn(α2-4)[Man(α1-6)]GlcNAc(β1-
Gal(β1-4)[Man(α1-6)]GlcNAc(β1-
Fuc(β1-4)[Man(α1-6)]GlcNAc(β1-
GalNAc(α1-2)Man(α1-6)GlcNAc(β1-
GlcNAc(β1-2)Man(α1-6)GlcNAc(β1-
GlcNAc(α1-2)Man(α1-6)GlcNAc(β1-
Neu5Gc(β2-2)Man(α1-6)GlcNAc(β1-
Man(β1-2)Man(α1-6)GlcNAc(β1-
Gal(α1-2)Man(α1-6)GlcNAc(β1-
Fuc(α1-2)Man(α1-6)GlcNAc(β1-
Glc(α1-2)Man(α1-6)GlcNAc(β1-
Neu5Ac(β2-2)Man(α1-6)GlcNAc(β1-
Neu5Ac(α2-2)Man(α1-6)GlcNAc(β1-
Kdn(β2-2)Man(α1-6)GlcNAc(β1-
Glc(β1-2)Man(α1-6)GlcNAc(β1-
Man(α1-2)Man(α1-6)GlcNAc(β1-
GlcA(β1-2)Man(α1-6)GlcNAc(β1-
Neu5Gc(α2-2)Man(α1-6)GlcNAc(β1-
GlcA(α1-2)Man(α1-6)GlcNAc(β1-
GalNAc(β1-2)Man(α1-6)GlcNAc(β1-
Kdn(α2-2)Man(α1-6)GlcNAc(β1-
Gal(β1-2)Man(α1-6)GlcNAc(β1-
Fuc(β1-2)Man(α1-6)GlcNAc(β1-
GalNAc(α1-3)Man(α1-6)GlcNAc(β1-
GlcNAc(β1-3)Man(α1-6)GlcNAc(β1-
GlcNAc(α1-3)Man(α1-6)GlcNAc(β1-
Neu5Gc(β2-3)Man(α1-6)GlcNAc(β1-
Man(β1-3)Man(α1-6)GlcNAc(β1-
Gal(α1-3)Man(α1-6)GlcNAc(β1-
Fuc(α1-3)Man(α1-6)GlcNAc(β1-
Glc(α1-3)Man(α1-6)GlcNAc(β1-
Neu5Ac(β2-3)Man(α1-6)GlcNAc(β1-
Neu5Ac(α2-3)Man(α1-6)GlcNAc(β1-
Kdn(β2-3)Man(α1-6)GlcNAc(β1-
Glc(β1-3)Man(α1-6)GlcNAc(β1-
Man(α1-3)Man(α1-6)GlcNAc(β1-
GlcA(β1-3)Man(α1-6)GlcNAc(β1-
Neu5Gc(α2-3)Man(α1-6)GlcNAc(β1-
GlcA(α1-3)Man(α1-6)GlcNAc(β1-
GalNAc(β1-3)Man(α1-6)GlcNAc(β1-
Kdn(α2-3)Man(α1-6)GlcNAc(β1-
Gal(β1-3)Man(α1-6)GlcNAc(β1-
Fuc(β1-3)Man(α1-6)GlcNAc(β1-
GalNAc(α1-4)Man(α1-6)GlcNAc(β1-
GlcNAc(β1-4)Man(α1-6)GlcNAc(β1-
GlcNAc(α1-4)Man(α1-6)GlcNAc(β1-
Neu5Gc(β2-4)Man(α1-6)GlcNAc(β1-
Man(β1-4)Man(α1-6)GlcNAc(β1-
Gal(α1-4)Man(α1-6)GlcNAc(β1-
Fuc(α1-4)Man(α1-6)GlcNAc(β1-
Glc(α1-4)Man(α1-6)GlcNAc(β1-
Neu5Ac(β2-4)Man(α1-6)GlcNAc(β1-
Neu5Ac(α2-4)Man(α1-6)GlcNAc(β1-
Kdn(β2-4)Man(α1-6)GlcNAc(β1-
Glc(β1-4)Man(α1-6)GlcNAc(β1-
Man(α1-4)Man(α1-6)GlcNAc(β1-
GlcA(β1-4)Man(α1-6)GlcNAc(β1-
Neu5Gc(α2-4)Man(α1-6)GlcNAc(β1-
GlcA(α1-4)Man(α1-6)GlcNAc(β1-
GalNAc(β1-4)Man(α1-6)GlcNAc(β1-
Kdn(α2-4)Man(α1-6)GlcNAc(β1-
Gal(β1-4)Man(α1-6)GlcNAc(β1-
Fuc(β1-4)Man(α1-6)GlcNAc(β1-
GalNAc(α1-6)Man(α1-6)GlcNAc(β1-
GlcNAc(β1-6)Man(α1-6)GlcNAc(β1-
GlcNAc(α1-6)Man(α1-6)GlcNAc(β1-
Neu5Gc(β2-6)Man(α1-6)GlcNAc(β1-
Man(β1-6)Man(α1-6)GlcNAc(β1-
Gal(α1-6)Man(α1-6)GlcNAc(β1-
Fuc(α1-6)Man(α1-6)GlcNAc(β1-
Glc(α1-6)Man(α1-6)GlcNAc(β1-
Neu5Ac(β2-6)Man(α1-6)GlcNAc(β1-
Neu5Ac(α2-6)Man(α1-6)GlcNAc(β1-
Kdn(β2-6)Man(α1-6)GlcNAc(β1-
Glc(β1-6)Man(α1-6)GlcNAc(β1-
Man(α1-6)Man(α1-6)GlcNAc(β1-
GlcA(β1-6)Man(α1-6)GlcNAc(β1-
Neu5Gc(α2-6)Man(α1-6)GlcNAc(β1-
GlcA(α1-6)Man(α1-6)GlcNAc(β1-
GalNAc(β1-6)Man(α1-6)GlcNAc(β1-
Kdn(α2-6)Man(α1-6)GlcNAc(β1-
Gal(β1-6)Man(α1-6)GlcNAc(β1-
Fuc(β1-6)Man(α1-6)GlcNAc(β1-
GalNAc(α1-3)[GlcA(β1-6)]GlcNAc(β1-
GlcNAc(β1-3)[GlcA(β1-6)]GlcNAc(β1-
GlcNAc(α1-3)[GlcA(β1-6)]GlcNAc(β1-
Neu5Gc(β2-3)[GlcA(β1-6)]GlcNAc(β1-
Man(β1-3)[GlcA(β1-6)]GlcNAc(β1-
Gal(α1-3)[GlcA(β1-6)]GlcNAc(β1-
Fuc(α1-3)[GlcA(β1-6)]GlcNAc(β1-
Glc(α1-3)[GlcA(β1-6)]GlcNAc(β1-
Neu5Ac(β2-3)[GlcA(β1-6)]GlcNAc(β1-
Neu5Ac(α2-3)[GlcA(β1-6)]GlcNAc(β1-
Kdn(β2-3)[GlcA(β1-6)]GlcNAc(β1-
Glc(β1-3)[GlcA(β1-6)]GlcNAc(β1-
Man(α1-3)[GlcA(β1-6)]GlcNAc(β1-
GlcA(β1-3)[GlcA(β1-6)]GlcNAc(β1-
Neu5Gc(α2-3)[GlcA(β1-6)]GlcNAc(β1-
GlcA(α1-3)[GlcA(β1-6)]GlcNAc(β1-
GalNAc(β1-3)[GlcA(β1-6)]GlcNAc(β1-
Kdn(α2-3)[GlcA(β1-6)]GlcNAc(β1-
Gal(β1-3)[GlcA(β1-6)]GlcNAc(β1-
Fuc(β1-3)[GlcA(β1-6)]GlcNAc(β1-
GalNAc(α1-4)[GlcA(β1-6)]GlcNAc(β1-
GlcNAc(β1-4)[GlcA(β1-6)]GlcNAc(β1-
GlcNAc(α1-4)[GlcA(β1-6)]GlcNAc(β1-
Neu5Gc(β2-4)[GlcA(β1-6)]GlcNAc(β1-
Man(β1-4)[GlcA(β1-6)]GlcNAc(β1-
Gal(α1-4)[GlcA(β1-6)]GlcNAc(β1-
Fuc(α1-4)[GlcA(β1-6)]GlcNAc(β1-
Glc(α1-4)[GlcA(β1-6)]GlcNAc(β1-
Neu5Ac(β2-4)[GlcA(β1-6)]GlcNAc(β1-
Neu5Ac(α2-4)[GlcA(β1-6)]GlcNAc(β1-
Kdn(β2-4)[GlcA(β1-6)]GlcNAc(β1-
Glc(β1-4)[GlcA(β1-6)]GlcNAc(β1-
Man(α1-4)[GlcA(β1-6)]GlcNAc(β1-
GlcA(β1-4)[GlcA(β1-6)]GlcNAc(β1-
Neu5Gc(α2-4)[GlcA(β1-6)]GlcNAc(β1-
GlcA(α1-4)[GlcA(β1-6)]GlcNAc(β1-
GalNAc(β1-4)[GlcA(β1-6)]GlcNAc(β1-
Kdn(α2-4)[GlcA(β1-6)]GlcNAc(β1-
Gal(β1-4)[GlcA(β1-6)]GlcNAc(β1-
Fuc(β1-4)[GlcA(β1-6)]GlcNAc(β1-
GalNAc(α1-2)GlcA(β1-6)GlcNAc(β1-
GlcNAc(β1-2)GlcA(β1-6)GlcNAc(β1-
GlcNAc(α1-2)GlcA(β1-6)GlcNAc(β1-
Neu5Gc(β2-2)GlcA(β1-6)GlcNAc(β1-
Man(β1-2)GlcA(β1-6)GlcNAc(β1-
Gal(α1-2)GlcA(β1-6)GlcNAc(β1-
Fuc(α1-2)GlcA(β1-6)GlcNAc(β1-
Glc(α1-2)GlcA(β1-6)GlcNAc(β1-
Neu5Ac(β2-2)GlcA(β1-6)GlcNAc(β1-
Neu5Ac(α2-2)GlcA(β1-6)GlcNAc(β1-
Kdn(β2-2)GlcA(β1-6)GlcNAc(β1-
Glc(β1-2)GlcA(β1-6)GlcNAc(β1-
Man(α1-2)GlcA(β1-6)GlcNAc(β1-
GlcA(β1-2)GlcA(β1-6)GlcNAc(β1-
Neu5Gc(α2-2)GlcA(β1-6)GlcNAc(β1-
GlcA(α1-2)GlcA(β1-6)GlcNAc(β1-
GalNAc(β1-2)GlcA(β1-6)GlcNAc(β1-
Kdn(α2-2)GlcA(β1-6)GlcNAc(β1-
Gal(β1-2)GlcA(β1-6)GlcNAc(β1-
Fuc(β1-2)GlcA(β1-6)GlcNAc(β1-
GalNAc(α1-3)GlcA(β1-6)GlcNAc(β1-
GlcNAc(β1-3)GlcA(β1-6)GlcNAc(β1-
GlcNAc(α1-3)GlcA(β1-6)GlcNAc(β1-
Neu5Gc(β2-3)GlcA(β1-6)GlcNAc(β1-
Man(β1-3)GlcA(β1-6)GlcNAc(β1-
Gal(α1-3)GlcA(β1-6)GlcNAc(β1-
Fuc(α1-3)GlcA(β1-6)GlcNAc(β1-
Glc(α1-3)GlcA(β1-6)GlcNAc(β1-
Neu5Ac(β2-3)GlcA(β1-6)GlcNAc(β1-
Neu5Ac(α2-3)GlcA(β1-6)GlcNAc(β1-
Kdn(β2-3)GlcA(β1-6)GlcNAc(β1-
Glc(β1-3)GlcA(β1-6)GlcNAc(β1-
Man(α1-3)GlcA(β1-6)GlcNAc(β1-
GlcA(β1-3)GlcA(β1-6)GlcNAc(β1-
Neu5Gc(α2-3)GlcA(β1-6)GlcNAc(β1-
GlcA(α1-3)GlcA(β1-6)GlcNAc(β1-
GalNAc(β1-3)GlcA(β1-6)GlcNAc(β1-
Kdn(α2-3)GlcA(β1-6)GlcNAc(β1-
Gal(β1-3)GlcA(β1-6)GlcNAc(β1-
Fuc(β1-3)GlcA(β1-6)GlcNAc(β1-
GalNAc(α1-4)GlcA(β1-6)GlcNAc(β1-
GlcNAc(β1-4)GlcA(β1-6)GlcNAc(β1-
GlcNAc(α1-4)GlcA(β1-6)GlcNAc(β1-
Neu5Gc(β2-4)GlcA(β1-6)GlcNAc(β1-
Man(β1-4)GlcA(β1-6)GlcNAc(β1-
Gal(α1-4)GlcA(β1-6)GlcNAc(β1-
Fuc(α1-4)GlcA(β1-6)GlcNAc(β1-
Glc(α1-4)GlcA(β1-6)GlcNAc(β1-
Neu5Ac(β2-4)GlcA(β1-6)GlcNAc(β1-
Neu5Ac(α2-4)GlcA(β1-6)GlcNAc(β1-
Kdn(β2-4)GlcA(β1-6)GlcNAc(β1-
Glc(β1-4)GlcA(β1-6)GlcNAc(β1-
Man(α1-4)GlcA(β1-6)GlcNAc(β1-
GlcA(β1-4)GlcA(β1-6)GlcNAc(β1-
Neu5Gc(α2-4)GlcA(β1-6)GlcNAc(β1-
GlcA(α1-4)GlcA(β1-6)GlcNAc(β1-
GalNAc(β1-4)GlcA(β1-6)GlcNAc(β1-
Kdn(α2-4)GlcA(β1-6)GlcNAc(β1-
Gal(β1-4)GlcA(β1-6)GlcNAc(β1-
Fuc(β1-4)GlcA(β1-6)GlcNAc(β1-
GalNAc(α1-3)[Neu5Gc(α2-6)]GlcNAc(β1-
GlcNAc(β1-3)[Neu5Gc(α2-6)]GlcNAc(β1-
GlcNAc(α1-3)[Neu5Gc(α2-6)]GlcNAc(β1-
Neu5Gc(β2-3)[Neu5Gc(α2-6)]GlcNAc(β1-
Man(β1-3)[Neu5Gc(α2-6)]GlcNAc(β1-
Gal(α1-3)[Neu5Gc(α2-6)]GlcNAc(β1-
Fuc(α1-3)[Neu5Gc(α2-6)]GlcNAc(β1-
Glc(α1-3)[Neu5Gc(α2-6)]GlcNAc(β1-
Neu5Ac(β2-3)[Neu5Gc(α2-6)]GlcNAc(β1-
Neu5Ac(α2-3)[Neu5Gc(α2-6)]GlcNAc(β1-
Kdn(β2-3)[Neu5Gc(α2-6)]GlcNAc(β1-
Glc(β1-3)[Neu5Gc(α2-6)]GlcNAc(β1-
Man(α1-3)[Neu5Gc(α2-6)]GlcNAc(β1-
GlcA(β1-3)[Neu5Gc(α2-6)]GlcNAc(β1-
Neu5Gc(α2-3)[Neu5Gc(α2-6)]GlcNAc(β1-
GlcA(α1-3)[Neu5Gc(α2-6)]GlcNAc(β1-
GalNAc(β1-3)[Neu5Gc(α2-6)]GlcNAc(β1-
Kdn(α2-3)[Neu5Gc(α2-6)]GlcNAc(β1-
Gal(β1-3)[Neu5Gc(α2-6)]GlcNAc(β1-
Fuc(β1-3)[Neu5Gc(α2-6)]GlcNAc(β1-
GalNAc(α1-4)[Neu5Gc(α2-6)]GlcNAc(β1-
GlcNAc(β1-4)[Neu5Gc(α2-6)]GlcNAc(β1-
GlcNAc(α1-4)[Neu5Gc(α2-6)]GlcNAc(β1-
Neu5Gc(β2-4)[Neu5Gc(α2-6)]GlcNAc(β1-
Man(β1-4)[Neu5Gc(α2-6)]GlcNAc(β1-
Gal(α1-4)[Neu5Gc(α2-6)]GlcNAc(β1-
Fuc(α1-4)[Neu5Gc(α2-6)]GlcNAc(β1-
Glc(α1-4)[Neu5Gc(α2-6)]GlcNAc(β1-
Neu5Ac(β2-4)[Neu5Gc(α2-6)]GlcNAc(β1-
Neu5Ac(α2-4)[Neu5Gc(α2-6)]GlcNAc(β1-
Kdn(β2-4)[Neu5Gc(α2-6)]GlcNAc(β1-
Glc(β1-4)[Neu5Gc(α2-6)]GlcNAc(β1-
Man(α1-4)[Neu5Gc(α2-6)]GlcNAc(β1-
GlcA(β1-4)[Neu5Gc(α2-6)]GlcNAc(β1-
Neu5Gc(α2-4)[Neu5Gc(α2-6)]GlcNAc(β1-
GlcA(α1-4)[Neu5Gc(α2-6)]GlcNAc(β1-
GalNAc(β1-4)[Neu5Gc(α2-6)]GlcNAc(β1-
Kdn(α2-4)[Neu5Gc(α2-6)]GlcNAc(β1-
Gal(β1-4)[Neu5Gc(α2-6)]GlcNAc(β1-
Fuc(β1-4)[Neu5Gc(α2-6)]GlcNAc(β1-
GalNAc(α1-3)[GlcA(α1-6)]GlcNAc(β1-
GlcNAc(β1-3)[GlcA(α1-6)]GlcNAc(β1-
GlcNAc(α1-3)[GlcA(α1-6)]GlcNAc(β1-
Neu5Gc(β2-3)[GlcA(α1-6)]GlcNAc(β1-
Man(β1-3)[GlcA(α1-6)]GlcNAc(β1-
Gal(α1-3)[GlcA(α1-6)]GlcNAc(β1-
Fuc(α1-3)[GlcA(α1-6)]GlcNAc(β1-
Glc(α1-3)[GlcA(α1-6)]GlcNAc(β1-
Neu5Ac(β2-3)[GlcA(α1-6)]GlcNAc(β1-
Neu5Ac(α2-3)[GlcA(α1-6)]GlcNAc(β1-
Kdn(β2-3)[GlcA(α1-6)]GlcNAc(β1-
Glc(β1-3)[GlcA(α1-6)]GlcNAc(β1-
Man(α1-3)[GlcA(α1-6)]GlcNAc(β1-
GlcA(β1-3)[GlcA(α1-6)]GlcNAc(β1-
Neu5Gc(α2-3)[GlcA(α1-6)]GlcNAc(β1-
GlcA(α1-3)[GlcA(α1-6)]GlcNAc(β1-
GalNAc(β1-3)[GlcA(α1-6)]GlcNAc(β1-
Kdn(α2-3)[GlcA(α1-6)]GlcNAc(β1-
Gal(β1-3)[GlcA(α1-6)]GlcNAc(β1-
Fuc(β1-3)[GlcA(α1-6)]GlcNAc(β1-
GalNAc(α1-4)[GlcA(α1-6)]GlcNAc(β1-
GlcNAc(β1-4)[GlcA(α1-6)]GlcNAc(β1-
GlcNAc(α1-4)[GlcA(α1-6)]GlcNAc(β1-
Neu5Gc(β2-4)[GlcA(α1-6)]GlcNAc(β1-
Man(β1-4)[GlcA(α1-6)]GlcNAc(β1-
Gal(α1-4)[GlcA(α1-6)]GlcNAc(β1-
Fuc(α1-4)[GlcA(α1-6)]GlcNAc(β1-
Glc(α1-4)[GlcA(α1-6)]GlcNAc(β1-
Neu5Ac(β2-4)[GlcA(α1-6)]GlcNAc(β1-
Neu5Ac(α2-4)[GlcA(α1-6)]GlcNAc(β1-
Kdn(β2-4)[GlcA(α1-6)]GlcNAc(β1-
Glc(β1-4)[GlcA(α1-6)]GlcNAc(β1-
Man(α1-4)[GlcA(α1-6)]GlcNAc(β1-
GlcA(β1-4)[GlcA(α1-6)]GlcNAc(β1-
Neu5Gc(α2-4)[GlcA(α1-6)]GlcNAc(β1-
GlcA(α1-4)[GlcA(α1-6)]GlcNAc(β1-
GalNAc(β1-4)[GlcA(α1-6)]GlcNAc(β1-
Kdn(α2-4)[GlcA(α1-6)]GlcNAc(β1-
Gal(β1-4)[GlcA(α1-6)]GlcNAc(β1-
Fuc(β1-4)[GlcA(α1-6)]GlcNAc(β1-
GalNAc(α1-2)GlcA(α1-6)GlcNAc(β1-
GlcNAc(β1-2)GlcA(α1-6)GlcNAc(β1-
GlcNAc(α1-2)GlcA(α1-6)GlcNAc(β1-
Neu5Gc(β2-2)GlcA(α1-6)GlcNAc(β1-
Man(β1-2)GlcA(α1-6)GlcNAc(β1-
Gal(α1-2)GlcA(α1-6)GlcNAc(β1-
Fuc(α1-2)GlcA(α1-6)GlcNAc(β1-
Glc(α1-2)GlcA(α1-6)GlcNAc(β1-
Neu5Ac(β2-2)GlcA(α1-6)GlcNAc(β1-
Neu5Ac(α2-2)GlcA(α1-6)GlcNAc(β1-
Kdn(β2-2)GlcA(α1-6)GlcNAc(β1-
Glc(β1-2)GlcA(α1-6)GlcNAc(β1-
Man(α1-2)GlcA(α1-6)GlcNAc(β1-
GlcA(β1-2)GlcA(α1-6)GlcNAc(β1-
Neu5Gc(α2-2)GlcA(α1-6)GlcNAc(β1-
GlcA(α1-2)GlcA(α1-6)GlcNAc(β1-
GalNAc(β1-2)GlcA(α1-6)GlcNAc(β1-
Kdn(α2-2)GlcA(α1-6)GlcNAc(β1-
Gal(β1-2)GlcA(α1-6)GlcNAc(β1-
Fuc(β1-2)GlcA(α1-6)GlcNAc(β1-
GalNAc(α1-3)GlcA(α1-6)GlcNAc(β1-
GlcNAc(β1-3)GlcA(α1-6)GlcNAc(β1-
GlcNAc(α1-3)GlcA(α1-6)GlcNAc(β1-
Neu5Gc(β2-3)GlcA(α1-6)GlcNAc(β1-
Man(β1-3)GlcA(α1-6)GlcNAc(β1-
Gal(α1-3)GlcA(α1-6)GlcNAc(β1-
Fuc(α1-3)GlcA(α1-6)GlcNAc(β1-
Glc(α1-3)GlcA(α1-6)GlcNAc(β1-
Neu5Ac(β2-3)GlcA(α1-6)GlcNAc(β1-
Neu5Ac(α2-3)GlcA(α1-6)GlcNAc(β1-
Kdn(β2-3)GlcA(α1-6)GlcNAc(β1-
Glc(β1-3)GlcA(α1-6)GlcNAc(β1-
Man(α1-3)GlcA(α1-6)GlcNAc(β1-
GlcA(β1-3)GlcA(α1-6)GlcNAc(β1-
Neu5Gc(α2-3)GlcA(α1-6)GlcNAc(β1-
GlcA(α1-3)GlcA(α1-6)GlcNAc(β1-
GalNAc(β1-3)GlcA(α1-6)GlcNAc(β1-
Kdn(α2-3)GlcA(α1-6)GlcNAc(β1-
Gal(β1-3)GlcA(α1-6)GlcNAc(β1-
Fuc(β1-3)GlcA(α1-6)GlcNAc(β1-
GalNAc(α1-4)GlcA(α1-6)GlcNAc(β1-
GlcNAc(β1-4)GlcA(α1-6)GlcNAc(β1-
GlcNAc(α1-4)GlcA(α1-6)GlcNAc(β1-
Neu5Gc(β2-4)GlcA(α1-6)GlcNAc(β1-
Man(β1-4)GlcA(α1-6)GlcNAc(β1-
Gal(α1-4)GlcA(α1-6)GlcNAc(β1-
Fuc(α1-4)GlcA(α1-6)GlcNAc(β1-
Glc(α1-4)GlcA(α1-6)GlcNAc(β1-
Neu5Ac(β2-4)GlcA(α1-6)GlcNAc(β1-
Neu5Ac(α2-4)GlcA(α1-6)GlcNAc(β1-
Kdn(β2-4)GlcA(α1-6)GlcNAc(β1-
Glc(β1-4)GlcA(α1-6)GlcNAc(β1-
Man(α1-4)GlcA(α1-6)GlcNAc(β1-
GlcA(β1-4)GlcA(α1-6)GlcNAc(β1-
Neu5Gc(α2-4)GlcA(α1-6)GlcNAc(β1-
GlcA(α1-4)GlcA(α1-6)GlcNAc(β1-
GalNAc(β1-4)GlcA(α1-6)GlcNAc(β1-
Kdn(α2-4)GlcA(α1-6)GlcNAc(β1-
Gal(β1-4)GlcA(α1-6)GlcNAc(β1-
Fuc(β1-4)GlcA(α1-6)GlcNAc(β1-
GalNAc(α1-3)[GalNAc(β1-6)]GlcNAc(β1-
GlcNAc(β1-3)[GalNAc(β1-6)]GlcNAc(β1-
GlcNAc(α1-3)[GalNAc(β1-6)]GlcNAc(β1-
Neu5Gc(β2-3)[GalNAc(β1-6)]GlcNAc(β1-
Man(β1-3)[GalNAc(β1-6)]GlcNAc(β1-
Gal(α1-3)[GalNAc(β1-6)]GlcNAc(β1-
Fuc(α1-3)[GalNAc(β1-6)]GlcNAc(β1-
Glc(α1-3)[GalNAc(β1-6)]GlcNAc(β1-
Neu5Ac(β2-3)[GalNAc(β1-6)]GlcNAc(β1-
Neu5Ac(α2-3)[GalNAc(β1-6)]GlcNAc(β1-
Kdn(β2-3)[GalNAc(β1-6)]GlcNAc(β1-
Glc(β1-3)[GalNAc(β1-6)]GlcNAc(β1-
Man(α1-3)[GalNAc(β1-6)]GlcNAc(β1-
GlcA(β1-3)[GalNAc(β1-6)]GlcNAc(β1-
Neu5Gc(α2-3)[GalNAc(β1-6)]GlcNAc(β1-
GlcA(α1-3)[GalNAc(β1-6)]GlcNAc(β1-
GalNAc(β1-3)[GalNAc(β1-6)]GlcNAc(β1-
Kdn(α2-3)[GalNAc(β1-6)]GlcNAc(β1-
Gal(β1-3)[GalNAc(β1-6)]GlcNAc(β1-
Fuc(β1-3)[GalNAc(β1-6)]GlcNAc(β1-
GalNAc(α1-4)[GalNAc(β1-6)]GlcNAc(β1-
GlcNAc(β1-4)[GalNAc(β1-6)]GlcNAc(β1-
GlcNAc(α1-4)[GalNAc(β1-6)]GlcNAc(β1-
Neu5Gc(β2-4)[GalNAc(β1-6)]GlcNAc(β1-
Man(β1-4)[GalNAc(β1-6)]GlcNAc(β1-
Gal(α1-4)[GalNAc(β1-6)]GlcNAc(β1-
Fuc(α1-4)[GalNAc(β1-6)]GlcNAc(β1-
Glc(α1-4)[GalNAc(β1-6)]GlcNAc(β1-
Neu5Ac(β2-4)[GalNAc(β1-6)]GlcNAc(β1-
Neu5Ac(α2-4)[GalNAc(β1-6)]GlcNAc(β1-
Kdn(β2-4)[GalNAc(β1-6)]GlcNAc(β1-
Glc(β1-4)[GalNAc(β1-6)]GlcNAc(β1-
Man(α1-4)[GalNAc(β1-6)]GlcNAc(β1-
GlcA(β1-4)[GalNAc(β1-6)]GlcNAc(β1-
Neu5Gc(α2-4)[GalNAc(β1-6)]GlcNAc(β1-
GlcA(α1-4)[GalNAc(β1-6)]GlcNAc(β1-
GalNAc(β1-4)[GalNAc(β1-6)]GlcNAc(β1-
Kdn(α2-4)[GalNAc(β1-6)]GlcNAc(β1-
Gal(β1-4)[GalNAc(β1-6)]GlcNAc(β1-
Fuc(β1-4)[GalNAc(β1-6)]GlcNAc(β1-
GalNAc(α1-3)GalNAc(β1-6)GlcNAc(β1-
GlcNAc(β1-3)GalNAc(β1-6)GlcNAc(β1-
GlcNAc(α1-3)GalNAc(β1-6)GlcNAc(β1-
Neu5Gc(β2-3)GalNAc(β1-6)GlcNAc(β1-
Man(β1-3)GalNAc(β1-6)GlcNAc(β1-
Gal(α1-3)GalNAc(β1-6)GlcNAc(β1-
Fuc(α1-3)GalNAc(β1-6)GlcNAc(β1-
Glc(α1-3)GalNAc(β1-6)GlcNAc(β1-
Neu5Ac(β2-3)GalNAc(β1-6)GlcNAc(β1-
Neu5Ac(α2-3)GalNAc(β1-6)GlcNAc(β1-
Kdn(β2-3)GalNAc(β1-6)GlcNAc(β1-
Glc(β1-3)GalNAc(β1-6)GlcNAc(β1-
Man(α1-3)GalNAc(β1-6)GlcNAc(β1-
GlcA(β1-3)GalNAc(β1-6)GlcNAc(β1-
Neu5Gc(α2-3)GalNAc(β1-6)GlcNAc(β1-
GlcA(α1-3)GalNAc(β1-6)GlcNAc(β1-
GalNAc(β1-3)GalNAc(β1-6)GlcNAc(β1-
Kdn(α2-3)GalNAc(β1-6)GlcNAc(β1-
Gal(β1-3)GalNAc(β1-6)GlcNAc(β1-
Fuc(β1-3)GalNAc(β1-6)GlcNAc(β1-
GalNAc(α1-4)GalNAc(β1-6)GlcNAc(β1-
GlcNAc(β1-4)GalNAc(β1-6)GlcNAc(β1-
GlcNAc(α1-4)GalNAc(β1-6)GlcNAc(β1-
Neu5Gc(β2-4)GalNAc(β1-6)GlcNAc(β1-
Man(β1-4)GalNAc(β1-6)GlcNAc(β1-
Gal(α1-4)GalNAc(β1-6)GlcNAc(β1-
Fuc(α1-4)GalNAc(β1-6)GlcNAc(β1-
Glc(α1-4)GalNAc(β1-6)GlcNAc(β1-
Neu5Ac(β2-4)GalNAc(β1-6)GlcNAc(β1-
Neu5Ac(α2-4)GalNAc(β1-6)GlcNAc(β1-
Kdn(β2-4)GalNAc(β1-6)GlcNAc(β1-
Glc(β1-4)GalNAc(β1-6)GlcNAc(β1-
Man(α1-4)GalNAc(β1-6)GlcNAc(β1-
GlcA(β1-4)GalNAc(β1-6)GlcNAc(β1-
Neu5Gc(α2-4)GalNAc(β1-6)GlcNAc(β1-
GlcA(α1-4)GalNAc(β1-6)GlcNAc(β1-
GalNAc(β1-4)GalNAc(β1-6)GlcNAc(β1-
Kdn(α2-4)GalNAc(β1-6)GlcNAc(β1-
Gal(β1-4)GalNAc(β1-6)GlcNAc(β1-
Fuc(β1-4)GalNAc(β1-6)GlcNAc(β1-
GalNAc(α1-6)GalNAc(β1-6)GlcNAc(β1-
GlcNAc(β1-6)GalNAc(β1-6)GlcNAc(β1-
GlcNAc(α1-6)GalNAc(β1-6)GlcNAc(β1-
Neu5Gc(β2-6)GalNAc(β1-6)GlcNAc(β1-
Man(β1-6)GalNAc(β1-6)GlcNAc(β1-
Gal(α1-6)GalNAc(β1-6)GlcNAc(β1-
Fuc(α1-6)GalNAc(β1-6)GlcNAc(β1-
Glc(α1-6)GalNAc(β1-6)GlcNAc(β1-
Neu5Ac(β2-6)GalNAc(β1-6)GlcNAc(β1-
Neu5Ac(α2-6)GalNAc(β1-6)GlcNAc(β1-
Kdn(β2-6)GalNAc(β1-6)GlcNAc(β1-
Glc(β1-6)GalNAc(β1-6)GlcNAc(β1-
Man(α1-6)GalNAc(β1-6)GlcNAc(β1-
GlcA(β1-6)GalNAc(β1-6)GlcNAc(β1-
Neu5Gc(α2-6)GalNAc(β1-6)GlcNAc(β1-
GlcA(α1-6)GalNAc(β1-6)GlcNAc(β1-
GalNAc(β1-6)GalNAc(β1-6)GlcNAc(β1-
Kdn(α2-6)GalNAc(β1-6)GlcNAc(β1-
Gal(β1-6)GalNAc(β1-6)GlcNAc(β1-
Fuc(β1-6)GalNAc(β1-6)GlcNAc(β1-
GalNAc(α1-3)[Kdn(α2-6)]GlcNAc(β1-
GlcNAc(β1-3)[Kdn(α2-6)]GlcNAc(β1-
GlcNAc(α1-3)[Kdn(α2-6)]GlcNAc(β1-
Neu5Gc(β2-3)[Kdn(α2-6)]GlcNAc(β1-
Man(β1-3)[Kdn(α2-6)]GlcNAc(β1-
Gal(α1-3)[Kdn(α2-6)]GlcNAc(β1-
Fuc(α1-3)[Kdn(α2-6)]GlcNAc(β1-
Glc(α1-3)[Kdn(α2-6)]GlcNAc(β1-
Neu5Ac(β2-3)[Kdn(α2-6)]GlcNAc(β1-
Neu5Ac(α2-3)[Kdn(α2-6)]GlcNAc(β1-
Kdn(β2-3)[Kdn(α2-6)]GlcNAc(β1-
Glc(β1-3)[Kdn(α2-6)]GlcNAc(β1-
Man(α1-3)[Kdn(α2-6)]GlcNAc(β1-
GlcA(β1-3)[Kdn(α2-6)]GlcNAc(β1-
Neu5Gc(α2-3)[Kdn(α2-6)]GlcNAc(β1-
GlcA(α1-3)[Kdn(α2-6)]GlcNAc(β1-
GalNAc(β1-3)[Kdn(α2-6)]GlcNAc(β1-
Kdn(α2-3)[Kdn(α2-6)]GlcNAc(β1-
Gal(β1-3)[Kdn(α2-6)]GlcNAc(β1-
Fuc(β1-3)[Kdn(α2-6)]GlcNAc(β1-
GalNAc(α1-4)[Kdn(α2-6)]GlcNAc(β1-
GlcNAc(β1-4)[Kdn(α2-6)]GlcNAc(β1-
GlcNAc(α1-4)[Kdn(α2-6)]GlcNAc(β1-
Neu5Gc(β2-4)[Kdn(α2-6)]GlcNAc(β1-
Man(β1-4)[Kdn(α2-6)]GlcNAc(β1-
Gal(α1-4)[Kdn(α2-6)]GlcNAc(β1-
Fuc(α1-4)[Kdn(α2-6)]GlcNAc(β1-
Glc(α1-4)[Kdn(α2-6)]GlcNAc(β1-
Neu5Ac(β2-4)[Kdn(α2-6)]GlcNAc(β1-
Neu5Ac(α2-4)[Kdn(α2-6)]GlcNAc(β1-
Kdn(β2-4)[Kdn(α2-6)]GlcNAc(β1-
Glc(β1-4)[Kdn(α2-6)]GlcNAc(β1-
Man(α1-4)[Kdn(α2-6)]GlcNAc(β1-
GlcA(β1-4)[Kdn(α2-6)]GlcNAc(β1-
Neu5Gc(α2-4)[Kdn(α2-6)]GlcNAc(β1-
GlcA(α1-4)[Kdn(α2-6)]GlcNAc(β1-
GalNAc(β1-4)[Kdn(α2-6)]GlcNAc(β1-
Kdn(α2-4)[Kdn(α2-6)]GlcNAc(β1-
Gal(β1-4)[Kdn(α2-6)]GlcNAc(β1-
Fuc(β1-4)[Kdn(α2-6)]GlcNAc(β1-
GalNAc(α1-3)[Gal(β1-6)]GlcNAc(β1-
GlcNAc(β1-3)[Gal(β1-6)]GlcNAc(β1-
GlcNAc(α1-3)[Gal(β1-6)]GlcNAc(β1-
Neu5Gc(β2-3)[Gal(β1-6)]GlcNAc(β1-
Man(β1-3)[Gal(β1-6)]GlcNAc(β1-
Gal(α1-3)[Gal(β1-6)]GlcNAc(β1-
Fuc(α1-3)[Gal(β1-6)]GlcNAc(β1-
Glc(α1-3)[Gal(β1-6)]GlcNAc(β1-
Neu5Ac(β2-3)[Gal(β1-6)]GlcNAc(β1-
Neu5Ac(α2-3)[Gal(β1-6)]GlcNAc(β1-
Kdn(β2-3)[Gal(β1-6)]GlcNAc(β1-
Glc(β1-3)[Gal(β1-6)]GlcNAc(β1-
Man(α1-3)[Gal(β1-6)]GlcNAc(β1-
GlcA(β1-3)[Gal(β1-6)]GlcNAc(β1-
Neu5Gc(α2-3)[Gal(β1-6)]GlcNAc(β1-
GlcA(α1-3)[Gal(β1-6)]GlcNAc(β1-
GalNAc(β1-3)[Gal(β1-6)]GlcNAc(β1-
Kdn(α2-3)[Gal(β1-6)]GlcNAc(β1-
Gal(β1-3)[Gal(β1-6)]GlcNAc(β1-
Fuc(β1-3)[Gal(β1-6)]GlcNAc(β1-
GalNAc(α1-4)[Gal(β1-6)]GlcNAc(β1-
GlcNAc(β1-4)[Gal(β1-6)]GlcNAc(β1-
GlcNAc(α1-4)[Gal(β1-6)]GlcNAc(β1-
Neu5Gc(β2-4)[Gal(β1-6)]GlcNAc(β1-
Man(β1-4)[Gal(β1-6)]GlcNAc(β1-
Gal(α1-4)[Gal(β1-6)]GlcNAc(β1-
Fuc(α1-4)[Gal(β1-6)]GlcNAc(β1-
Glc(α1-4)[Gal(β1-6)]GlcNAc(β1-
Neu5Ac(β2-4)[Gal(β1-6)]GlcNAc(β1-
Neu5Ac(α2-4)[Gal(β1-6)]GlcNAc(β1-
Kdn(β2-4)[Gal(β1-6)]GlcNAc(β1-
Glc(β1-4)[Gal(β1-6)]GlcNAc(β1-
Man(α1-4)[Gal(β1-6)]GlcNAc(β1-
GlcA(β1-4)[Gal(β1-6)]GlcNAc(β1-
Neu5Gc(α2-4)[Gal(β1-6)]GlcNAc(β1-
GlcA(α1-4)[Gal(β1-6)]GlcNAc(β1-
GalNAc(β1-4)[Gal(β1-6)]GlcNAc(β1-
Kdn(α2-4)[Gal(β1-6)]GlcNAc(β1-
Gal(β1-4)[Gal(β1-6)]GlcNAc(β1-
Fuc(β1-4)[Gal(β1-6)]GlcNAc(β1-
GalNAc(α1-2)Gal(β1-6)GlcNAc(β1-
GlcNAc(β1-2)Gal(β1-6)GlcNAc(β1-
GlcNAc(α1-2)Gal(β1-6)GlcNAc(β1-
Neu5Gc(β2-2)Gal(β1-6)GlcNAc(β1-
Man(β1-2)Gal(β1-6)GlcNAc(β1-
Gal(α1-2)Gal(β1-6)GlcNAc(β1-
Fuc(α1-2)Gal(β1-6)GlcNAc(β1-
Glc(α1-2)Gal(β1-6)GlcNAc(β1-
Neu5Ac(β2-2)Gal(β1-6)GlcNAc(β1-
Neu5Ac(α2-2)Gal(β1-6)GlcNAc(β1-
Kdn(β2-2)Gal(β1-6)GlcNAc(β1-
Glc(β1-2)Gal(β1-6)GlcNAc(β1-
Man(α1-2)Gal(β1-6)GlcNAc(β1-
GlcA(β1-2)Gal(β1-6)GlcNAc(β1-
Neu5Gc(α2-2)Gal(β1-6)GlcNAc(β1-
GlcA(α1-2)Gal(β1-6)GlcNAc(β1-
GalNAc(β1-2)Gal(β1-6)GlcNAc(β1-
Kdn(α2-2)Gal(β1-6)GlcNAc(β1-
Gal(β1-2)Gal(β1-6)GlcNAc(β1-
Fuc(β1-2)Gal(β1-6)GlcNAc(β1-
GalNAc(α1-3)Gal(β1-6)GlcNAc(β1-
GlcNAc(β1-3)Gal(β1-6)GlcNAc(β1-
GlcNAc(α1-3)Gal(β1-6)GlcNAc(β1-
Neu5Gc(β2-3)Gal(β1-6)GlcNAc(β1-
Man(β1-3)Gal(β1-6)GlcNAc(β1-
Gal(α1-3)Gal(β1-6)GlcNAc(β1-
Fuc(α1-3)Gal(β1-6)GlcNAc(β1-
Glc(α1-3)Gal(β1-6)GlcNAc(β1-
Neu5Ac(β2-3)Gal(β1-6)GlcNAc(β1-
Neu5Ac(α2-3)Gal(β1-6)GlcNAc(β1-
Kdn(β2-3)Gal(β1-6)GlcNAc(β1-
Glc(β1-3)Gal(β1-6)GlcNAc(β1-
Man(α1-3)Gal(β1-6)GlcNAc(β1-
GlcA(β1-3)Gal(β1-6)GlcNAc(β1-
Neu5Gc(α2-3)Gal(β1-6)GlcNAc(β1-
GlcA(α1-3)Gal(β1-6)GlcNAc(β1-
GalNAc(β1-3)Gal(β1-6)GlcNAc(β1-
Kdn(α2-3)Gal(β1-6)GlcNAc(β1-
Gal(β1-3)Gal(β1-6)GlcNAc(β1-
Fuc(β1-3)Gal(β1-6)GlcNAc(β1-
GalNAc(α1-4)Gal(β1-6)GlcNAc(β1-
GlcNAc(β1-4)Gal(β1-6)GlcNAc(β1-
GlcNAc(α1-4)Gal(β1-6)GlcNAc(β1-
Neu5Gc(β2-4)Gal(β1-6)GlcNAc(β1-
Man(β1-4)Gal(β1-6)GlcNAc(β1-
Gal(α1-4)Gal(β1-6)GlcNAc(β1-
Fuc(α1-4)Gal(β1-6)GlcNAc(β1-
Glc(α1-4)Gal(β1-6)GlcNAc(β1-
Neu5Ac(β2-4)Gal(β1-6)GlcNAc(β1-
Neu5Ac(α2-4)Gal(β1-6)GlcNAc(β1-
Kdn(β2-4)Gal(β1-6)GlcNAc(β1-
Glc(β1-4)Gal(β1-6)GlcNAc(β1-
Man(α1-4)Gal(β1-6)GlcNAc(β1-
GlcA(β1-4)Gal(β1-6)GlcNAc(β1-
Neu5Gc(α2-4)Gal(β1-6)GlcNAc(β1-
GlcA(α1-4)Gal(β1-6)GlcNAc(β1-
GalNAc(β1-4)Gal(β1-6)GlcNAc(β1-
Kdn(α2-4)Gal(β1-6)GlcNAc(β1-
Gal(β1-4)Gal(β1-6)GlcNAc(β1-
Fuc(β1-4)Gal(β1-6)GlcNAc(β1-
GalNAc(α1-6)Gal(β1-6)GlcNAc(β1-
GlcNAc(β1-6)Gal(β1-6)GlcNAc(β1-
GlcNAc(α1-6)Gal(β1-6)GlcNAc(β1-
Neu5Gc(β2-6)Gal(β1-6)GlcNAc(β1-
Man(β1-6)Gal(β1-6)GlcNAc(β1-
Gal(α1-6)Gal(β1-6)GlcNAc(β1-
Fuc(α1-6)Gal(β1-6)GlcNAc(β1-
Glc(α1-6)Gal(β1-6)GlcNAc(β1-
Neu5Ac(β2-6)Gal(β1-6)GlcNAc(β1-
Neu5Ac(α2-6)Gal(β1-6)GlcNAc(β1-
Kdn(β2-6)Gal(β1-6)GlcNAc(β1-
Glc(β1-6)Gal(β1-6)GlcNAc(β1-
Man(α1-6)Gal(β1-6)GlcNAc(β1-
GlcA(β1-6)Gal(β1-6)GlcNAc(β1-
Neu5Gc(α2-6)Gal(β1-6)GlcNAc(β1-
GlcA(α1-6)Gal(β1-6)GlcNAc(β1-
GalNAc(β1-6)Gal(β1-6)GlcNAc(β1-
Kdn(α2-6)Gal(β1-6)GlcNAc(β1-
Gal(β1-6)Gal(β1-6)GlcNAc(β1-
Fuc(β1-6)Gal(β1-6)GlcNAc(β1-
GalNAc(α1-3)[Fuc(β1-6)]GlcNAc(β1-
GlcNAc(β1-3)[Fuc(β1-6)]GlcNAc(β1-
GlcNAc(α1-3)[Fuc(β1-6)]GlcNAc(β1-
Neu5Gc(β2-3)[Fuc(β1-6)]GlcNAc(β1-
Man(β1-3)[Fuc(β1-6)]GlcNAc(β1-
Gal(α1-3)[Fuc(β1-6)]GlcNAc(β1-
Fuc(α1-3)[Fuc(β1-6)]GlcNAc(β1-
Glc(α1-3)[Fuc(β1-6)]GlcNAc(β1-
Neu5Ac(β2-3)[Fuc(β1-6)]GlcNAc(β1-
Neu5Ac(α2-3)[Fuc(β1-6)]GlcNAc(β1-
Kdn(β2-3)[Fuc(β1-6)]GlcNAc(β1-
Glc(β1-3)[Fuc(β1-6)]GlcNAc(β1-
Man(α1-3)[Fuc(β1-6)]GlcNAc(β1-
GlcA(β1-3)[Fuc(β1-6)]GlcNAc(β1-
Neu5Gc(α2-3)[Fuc(β1-6)]GlcNAc(β1-
GlcA(α1-3)[Fuc(β1-6)]GlcNAc(β1-
GalNAc(β1-3)[Fuc(β1-6)]GlcNAc(β1-
Kdn(α2-3)[Fuc(β1-6)]GlcNAc(β1-
Gal(β1-3)[Fuc(β1-6)]GlcNAc(β1-
Fuc(β1-3)[Fuc(β1-6)]GlcNAc(β1-
GalNAc(α1-4)[Fuc(β1-6)]GlcNAc(β1-
GlcNAc(β1-4)[Fuc(β1-6)]GlcNAc(β1-
GlcNAc(α1-4)[Fuc(β1-6)]GlcNAc(β1-
Neu5Gc(β2-4)[Fuc(β1-6)]GlcNAc(β1-
Man(β1-4)[Fuc(β1-6)]GlcNAc(β1-
Gal(α1-4)[Fuc(β1-6)]GlcNAc(β1-
Fuc(α1-4)[Fuc(β1-6)]GlcNAc(β1-
Glc(α1-4)[Fuc(β1-6)]GlcNAc(β1-
Neu5Ac(β2-4)[Fuc(β1-6)]GlcNAc(β1-
Neu5Ac(α2-4)[Fuc(β1-6)]GlcNAc(β1-
Kdn(β2-4)[Fuc(β1-6)]GlcNAc(β1-
Glc(β1-4)[Fuc(β1-6)]GlcNAc(β1-
Man(α1-4)[Fuc(β1-6)]GlcNAc(β1-
GlcA(β1-4)[Fuc(β1-6)]GlcNAc(β1-
Neu5Gc(α2-4)[Fuc(β1-6)]GlcNAc(β1-
GlcA(α1-4)[Fuc(β1-6)]GlcNAc(β1-
GalNAc(β1-4)[Fuc(β1-6)]GlcNAc(β1-
Kdn(α2-4)[Fuc(β1-6)]GlcNAc(β1-
Gal(β1-4)[Fuc(β1-6)]GlcNAc(β1-
Fuc(β1-4)[Fuc(β1-6)]GlcNAc(β1-
GalNAc(α1-3)GalNAc(α1-3)GlcNAc(α1-
GlcNAc(β1-3)GalNAc(α1-3)GlcNAc(α1-
GlcNAc(α1-3)GalNAc(α1-3)GlcNAc(α1-
Neu5Gc(β2-3)GalNAc(α1-3)GlcNAc(α1-
Man(β1-3)GalNAc(α1-3)GlcNAc(α1-
Gal(α1-3)GalNAc(α1-3)GlcNAc(α1-
Fuc(α1-3)GalNAc(α1-3)GlcNAc(α1-
Glc(α1-3)GalNAc(α1-3)GlcNAc(α1-
Neu5Ac(β2-3)GalNAc(α1-3)GlcNAc(α1-
Neu5Ac(α2-3)GalNAc(α1-3)GlcNAc(α1-
Kdn(β2-3)GalNAc(α1-3)GlcNAc(α1-
Glc(β1-3)GalNAc(α1-3)GlcNAc(α1-
Man(α1-3)GalNAc(α1-3)GlcNAc(α1-
GlcA(β1-3)GalNAc(α1-3)GlcNAc(α1-
Neu5Gc(α2-3)GalNAc(α1-3)GlcNAc(α1-
GlcA(α1-3)GalNAc(α1-3)GlcNAc(α1-
GalNAc(β1-3)GalNAc(α1-3)GlcNAc(α1-
Kdn(α2-3)GalNAc(α1-3)GlcNAc(α1-
Gal(β1-3)GalNAc(α1-3)GlcNAc(α1-
Fuc(β1-3)GalNAc(α1-3)GlcNAc(α1-
GalNAc(α1-4)GalNAc(α1-3)GlcNAc(α1-
GlcNAc(β1-4)GalNAc(α1-3)GlcNAc(α1-
GlcNAc(α1-4)GalNAc(α1-3)GlcNAc(α1-
Neu5Gc(β2-4)GalNAc(α1-3)GlcNAc(α1-
Man(β1-4)GalNAc(α1-3)GlcNAc(α1-
Gal(α1-4)GalNAc(α1-3)GlcNAc(α1-
Fuc(α1-4)GalNAc(α1-3)GlcNAc(α1-
Glc(α1-4)GalNAc(α1-3)GlcNAc(α1-
Neu5Ac(β2-4)GalNAc(α1-3)GlcNAc(α1-
Neu5Ac(α2-4)GalNAc(α1-3)GlcNAc(α1-
Kdn(β2-4)GalNAc(α1-3)GlcNAc(α1-
Glc(β1-4)GalNAc(α1-3)GlcNAc(α1-
Man(α1-4)GalNAc(α1-3)GlcNAc(α1-
GlcA(β1-4)GalNAc(α1-3)GlcNAc(α1-
Neu5Gc(α2-4)GalNAc(α1-3)GlcNAc(α1-
GlcA(α1-4)GalNAc(α1-3)GlcNAc(α1-
GalNAc(β1-4)GalNAc(α1-3)GlcNAc(α1-
Kdn(α2-4)GalNAc(α1-3)GlcNAc(α1-
Gal(β1-4)GalNAc(α1-3)GlcNAc(α1-
Fuc(β1-4)GalNAc(α1-3)GlcNAc(α1-
GalNAc(α1-6)GalNAc(α1-3)GlcNAc(α1-
GlcNAc(β1-6)GalNAc(α1-3)GlcNAc(α1-
GlcNAc(α1-6)GalNAc(α1-3)GlcNAc(α1-
Neu5Gc(β2-6)GalNAc(α1-3)GlcNAc(α1-
Man(β1-6)GalNAc(α1-3)GlcNAc(α1-
Gal(α1-6)GalNAc(α1-3)GlcNAc(α1-
Fuc(α1-6)GalNAc(α1-3)GlcNAc(α1-
Glc(α1-6)GalNAc(α1-3)GlcNAc(α1-
Neu5Ac(β2-6)GalNAc(α1-3)GlcNAc(α1-
Neu5Ac(α2-6)GalNAc(α1-3)GlcNAc(α1-
Kdn(β2-6)GalNAc(α1-3)GlcNAc(α1-
Glc(β1-6)GalNAc(α1-3)GlcNAc(α1-
Man(α1-6)GalNAc(α1-3)GlcNAc(α1-
GlcA(β1-6)GalNAc(α1-3)GlcNAc(α1-
Neu5Gc(α2-6)GalNAc(α1-3)GlcNAc(α1-
GlcA(α1-6)GalNAc(α1-3)GlcNAc(α1-
GalNAc(β1-6)GalNAc(α1-3)GlcNAc(α1-
Kdn(α2-6)GalNAc(α1-3)GlcNAc(α1-
Gal(β1-6)GalNAc(α1-3)GlcNAc(α1-
Fuc(β1-6)GalNAc(α1-3)GlcNAc(α1-
GalNAc(α1-3)GlcNAc(β1-3)GlcNAc(α1-
GlcNAc(β1-3)GlcNAc(β1-3)GlcNAc(α1-
GlcNAc(α1-3)GlcNAc(β1-3)GlcNAc(α1-
Neu5Gc(β2-3)GlcNAc(β1-3)GlcNAc(α1-
Man(β1-3)GlcNAc(β1-3)GlcNAc(α1-
Gal(α1-3)GlcNAc(β1-3)GlcNAc(α1-
Fuc(α1-3)GlcNAc(β1-3)GlcNAc(α1-
Glc(α1-3)GlcNAc(β1-3)GlcNAc(α1-
Neu5Ac(β2-3)GlcNAc(β1-3)GlcNAc(α1-
Neu5Ac(α2-3)GlcNAc(β1-3)GlcNAc(α1-
Kdn(β2-3)GlcNAc(β1-3)GlcNAc(α1-
Glc(β1-3)GlcNAc(β1-3)GlcNAc(α1-
Man(α1-3)GlcNAc(β1-3)GlcNAc(α1-
GlcA(β1-3)GlcNAc(β1-3)GlcNAc(α1-
Neu5Gc(α2-3)GlcNAc(β1-3)GlcNAc(α1-
GlcA(α1-3)GlcNAc(β1-3)GlcNAc(α1-
GalNAc(β1-3)GlcNAc(β1-3)GlcNAc(α1-
Kdn(α2-3)GlcNAc(β1-3)GlcNAc(α1-
Gal(β1-3)GlcNAc(β1-3)GlcNAc(α1-
Fuc(β1-3)GlcNAc(β1-3)GlcNAc(α1-
GalNAc(α1-4)GlcNAc(β1-3)GlcNAc(α1-
GlcNAc(β1-4)GlcNAc(β1-3)GlcNAc(α1-
GlcNAc(α1-4)GlcNAc(β1-3)GlcNAc(α1-
Neu5Gc(β2-4)GlcNAc(β1-3)GlcNAc(α1-
Man(β1-4)GlcNAc(β1-3)GlcNAc(α1-
Gal(α1-4)GlcNAc(β1-3)GlcNAc(α1-
Fuc(α1-4)GlcNAc(β1-3)GlcNAc(α1-
Glc(α1-4)GlcNAc(β1-3)GlcNAc(α1-
Neu5Ac(β2-4)GlcNAc(β1-3)GlcNAc(α1-
Neu5Ac(α2-4)GlcNAc(β1-3)GlcNAc(α1-
Kdn(β2-4)GlcNAc(β1-3)GlcNAc(α1-
Glc(β1-4)GlcNAc(β1-3)GlcNAc(α1-
Man(α1-4)GlcNAc(β1-3)GlcNAc(α1-
GlcA(β1-4)GlcNAc(β1-3)GlcNAc(α1-
Neu5Gc(α2-4)GlcNAc(β1-3)GlcNAc(α1-
GlcA(α1-4)GlcNAc(β1-3)GlcNAc(α1-
GalNAc(β1-4)GlcNAc(β1-3)GlcNAc(α1-
Kdn(α2-4)GlcNAc(β1-3)GlcNAc(α1-
Gal(β1-4)GlcNAc(β1-3)GlcNAc(α1-
Fuc(β1-4)GlcNAc(β1-3)GlcNAc(α1-
GalNAc(α1-6)GlcNAc(β1-3)GlcNAc(α1-
GlcNAc(β1-6)GlcNAc(β1-3)GlcNAc(α1-
GlcNAc(α1-6)GlcNAc(β1-3)GlcNAc(α1-
Neu5Gc(β2-6)GlcNAc(β1-3)GlcNAc(α1-
Man(β1-6)GlcNAc(β1-3)GlcNAc(α1-
Gal(α1-6)GlcNAc(β1-3)GlcNAc(α1-
Fuc(α1-6)GlcNAc(β1-3)GlcNAc(α1-
Glc(α1-6)GlcNAc(β1-3)GlcNAc(α1-
Neu5Ac(β2-6)GlcNAc(β1-3)GlcNAc(α1-
Neu5Ac(α2-6)GlcNAc(β1-3)GlcNAc(α1-
Kdn(β2-6)GlcNAc(β1-3)GlcNAc(α1-
Glc(β1-6)GlcNAc(β1-3)GlcNAc(α1-
Man(α1-6)GlcNAc(β1-3)GlcNAc(α1-
GlcA(β1-6)GlcNAc(β1-3)GlcNAc(α1-
Neu5Gc(α2-6)GlcNAc(β1-3)GlcNAc(α1-
GlcA(α1-6)GlcNAc(β1-3)GlcNAc(α1-
GalNAc(β1-6)GlcNAc(β1-3)GlcNAc(α1-
Kdn(α2-6)GlcNAc(β1-3)GlcNAc(α1-
Gal(β1-6)GlcNAc(β1-3)GlcNAc(α1-
Fuc(β1-6)GlcNAc(β1-3)GlcNAc(α1-
GalNAc(α1-3)GlcNAc(α1-3)GlcNAc(α1-
GlcNAc(β1-3)GlcNAc(α1-3)GlcNAc(α1-
GlcNAc(α1-3)GlcNAc(α1-3)GlcNAc(α1-
Neu5Gc(β2-3)GlcNAc(α1-3)GlcNAc(α1-
Man(β1-3)GlcNAc(α1-3)GlcNAc(α1-
Gal(α1-3)GlcNAc(α1-3)GlcNAc(α1-
Fuc(α1-3)GlcNAc(α1-3)GlcNAc(α1-
Glc(α1-3)GlcNAc(α1-3)GlcNAc(α1-
Neu5Ac(β2-3)GlcNAc(α1-3)GlcNAc(α1-
Neu5Ac(α2-3)GlcNAc(α1-3)GlcNAc(α1-
Kdn(β2-3)GlcNAc(α1-3)GlcNAc(α1-
Glc(β1-3)GlcNAc(α1-3)GlcNAc(α1-
Man(α1-3)GlcNAc(α1-3)GlcNAc(α1-
GlcA(β1-3)GlcNAc(α1-3)GlcNAc(α1-
Neu5Gc(α2-3)GlcNAc(α1-3)GlcNAc(α1-
GlcA(α1-3)GlcNAc(α1-3)GlcNAc(α1-
GalNAc(β1-3)GlcNAc(α1-3)GlcNAc(α1-
Kdn(α2-3)GlcNAc(α1-3)GlcNAc(α1-
Gal(β1-3)GlcNAc(α1-3)GlcNAc(α1-
Fuc(β1-3)GlcNAc(α1-3)GlcNAc(α1-
GalNAc(α1-4)GlcNAc(α1-3)GlcNAc(α1-
GlcNAc(β1-4)GlcNAc(α1-3)GlcNAc(α1-
GlcNAc(α1-4)GlcNAc(α1-3)GlcNAc(α1-
Neu5Gc(β2-4)GlcNAc(α1-3)GlcNAc(α1-
Man(β1-4)GlcNAc(α1-3)GlcNAc(α1-
Gal(α1-4)GlcNAc(α1-3)GlcNAc(α1-
Fuc(α1-4)GlcNAc(α1-3)GlcNAc(α1-
Glc(α1-4)GlcNAc(α1-3)GlcNAc(α1-
Neu5Ac(β2-4)GlcNAc(α1-3)GlcNAc(α1-
Neu5Ac(α2-4)GlcNAc(α1-3)GlcNAc(α1-
Kdn(β2-4)GlcNAc(α1-3)GlcNAc(α1-
Glc(β1-4)GlcNAc(α1-3)GlcNAc(α1-
Man(α1-4)GlcNAc(α1-3)GlcNAc(α1-
GlcA(β1-4)GlcNAc(α1-3)GlcNAc(α1-
Neu5Gc(α2-4)GlcNAc(α1-3)GlcNAc(α1-
GlcA(α1-4)GlcNAc(α1-3)GlcNAc(α1-
GalNAc(β1-4)GlcNAc(α1-3)GlcNAc(α1-
Kdn(α2-4)GlcNAc(α1-3)GlcNAc(α1-
Gal(β1-4)GlcNAc(α1-3)GlcNAc(α1-
Fuc(β1-4)GlcNAc(α1-3)GlcNAc(α1-
GalNAc(α1-6)GlcNAc(α1-3)GlcNAc(α1-
GlcNAc(β1-6)GlcNAc(α1-3)GlcNAc(α1-
GlcNAc(α1-6)GlcNAc(α1-3)GlcNAc(α1-
Neu5Gc(β2-6)GlcNAc(α1-3)GlcNAc(α1-
Man(β1-6)GlcNAc(α1-3)GlcNAc(α1-
Gal(α1-6)GlcNAc(α1-3)GlcNAc(α1-
Fuc(α1-6)GlcNAc(α1-3)GlcNAc(α1-
Glc(α1-6)GlcNAc(α1-3)GlcNAc(α1-
Neu5Ac(β2-6)GlcNAc(α1-3)GlcNAc(α1-
Neu5Ac(α2-6)GlcNAc(α1-3)GlcNAc(α1-
Kdn(β2-6)GlcNAc(α1-3)GlcNAc(α1-
Glc(β1-6)GlcNAc(α1-3)GlcNAc(α1-
Man(α1-6)GlcNAc(α1-3)GlcNAc(α1-
GlcA(β1-6)GlcNAc(α1-3)GlcNAc(α1-
Neu5Gc(α2-6)GlcNAc(α1-3)GlcNAc(α1-
GlcA(α1-6)GlcNAc(α1-3)GlcNAc(α1-
GalNAc(β1-6)GlcNAc(α1-3)GlcNAc(α1-
Kdn(α2-6)GlcNAc(α1-3)GlcNAc(α1-
Gal(β1-6)GlcNAc(α1-3)GlcNAc(α1-
Fuc(β1-6)GlcNAc(α1-3)GlcNAc(α1-
GalNAc(α1-2)Man(β1-3)GlcNAc(α1-
GlcNAc(β1-2)Man(β1-3)GlcNAc(α1-
GlcNAc(α1-2)Man(β1-3)GlcNAc(α1-
Neu5Gc(β2-2)Man(β1-3)GlcNAc(α1-
Man(β1-2)Man(β1-3)GlcNAc(α1-
Gal(α1-2)Man(β1-3)GlcNAc(α1-
Fuc(α1-2)Man(β1-3)GlcNAc(α1-
Glc(α1-2)Man(β1-3)GlcNAc(α1-
Neu5Ac(β2-2)Man(β1-3)GlcNAc(α1-
Neu5Ac(α2-2)Man(β1-3)GlcNAc(α1-
Kdn(β2-2)Man(β1-3)GlcNAc(α1-
Glc(β1-2)Man(β1-3)GlcNAc(α1-
Man(α1-2)Man(β1-3)GlcNAc(α1-
GlcA(β1-2)Man(β1-3)GlcNAc(α1-
Neu5Gc(α2-2)Man(β1-3)GlcNAc(α1-
GlcA(α1-2)Man(β1-3)GlcNAc(α1-
GalNAc(β1-2)Man(β1-3)GlcNAc(α1-
Kdn(α2-2)Man(β1-3)GlcNAc(α1-
Gal(β1-2)Man(β1-3)GlcNAc(α1-
Fuc(β1-2)Man(β1-3)GlcNAc(α1-
GalNAc(α1-3)Man(β1-3)GlcNAc(α1-
GlcNAc(β1-3)Man(β1-3)GlcNAc(α1-
GlcNAc(α1-3)Man(β1-3)GlcNAc(α1-
Neu5Gc(β2-3)Man(β1-3)GlcNAc(α1-
Man(β1-3)Man(β1-3)GlcNAc(α1-
Gal(α1-3)Man(β1-3)GlcNAc(α1-
Fuc(α1-3)Man(β1-3)GlcNAc(α1-
Glc(α1-3)Man(β1-3)GlcNAc(α1-
Neu5Ac(β2-3)Man(β1-3)GlcNAc(α1-
Neu5Ac(α2-3)Man(β1-3)GlcNAc(α1-
Kdn(β2-3)Man(β1-3)GlcNAc(α1-
Glc(β1-3)Man(β1-3)GlcNAc(α1-
Man(α1-3)Man(β1-3)GlcNAc(α1-
GlcA(β1-3)Man(β1-3)GlcNAc(α1-
Neu5Gc(α2-3)Man(β1-3)GlcNAc(α1-
GlcA(α1-3)Man(β1-3)GlcNAc(α1-
GalNAc(β1-3)Man(β1-3)GlcNAc(α1-
Kdn(α2-3)Man(β1-3)GlcNAc(α1-
Gal(β1-3)Man(β1-3)GlcNAc(α1-
Fuc(β1-3)Man(β1-3)GlcNAc(α1-
GalNAc(α1-4)Man(β1-3)GlcNAc(α1-
GlcNAc(β1-4)Man(β1-3)GlcNAc(α1-
GlcNAc(α1-4)Man(β1-3)GlcNAc(α1-
Neu5Gc(β2-4)Man(β1-3)GlcNAc(α1-
Man(β1-4)Man(β1-3)GlcNAc(α1-
Gal(α1-4)Man(β1-3)GlcNAc(α1-
Fuc(α1-4)Man(β1-3)GlcNAc(α1-
Glc(α1-4)Man(β1-3)GlcNAc(α1-
Neu5Ac(β2-4)Man(β1-3)GlcNAc(α1-
Neu5Ac(α2-4)Man(β1-3)GlcNAc(α1-
Kdn(β2-4)Man(β1-3)GlcNAc(α1-
Glc(β1-4)Man(β1-3)GlcNAc(α1-
Man(α1-4)Man(β1-3)GlcNAc(α1-
GlcA(β1-4)Man(β1-3)GlcNAc(α1-
Neu5Gc(α2-4)Man(β1-3)GlcNAc(α1-
GlcA(α1-4)Man(β1-3)GlcNAc(α1-
GalNAc(β1-4)Man(β1-3)GlcNAc(α1-
Kdn(α2-4)Man(β1-3)GlcNAc(α1-
Gal(β1-4)Man(β1-3)GlcNAc(α1-
Fuc(β1-4)Man(β1-3)GlcNAc(α1-
GalNAc(α1-6)Man(β1-3)GlcNAc(α1-
GlcNAc(β1-6)Man(β1-3)GlcNAc(α1-
GlcNAc(α1-6)Man(β1-3)GlcNAc(α1-
Neu5Gc(β2-6)Man(β1-3)GlcNAc(α1-
Man(β1-6)Man(β1-3)GlcNAc(α1-
Gal(α1-6)Man(β1-3)GlcNAc(α1-
Fuc(α1-6)Man(β1-3)GlcNAc(α1-
Glc(α1-6)Man(β1-3)GlcNAc(α1-
Neu5Ac(β2-6)Man(β1-3)GlcNAc(α1-
Neu5Ac(α2-6)Man(β1-3)GlcNAc(α1-
Kdn(β2-6)Man(β1-3)GlcNAc(α1-
Glc(β1-6)Man(β1-3)GlcNAc(α1-
Man(α1-6)Man(β1-3)GlcNAc(α1-
GlcA(β1-6)Man(β1-3)GlcNAc(α1-
Neu5Gc(α2-6)Man(β1-3)GlcNAc(α1-
GlcA(α1-6)Man(β1-3)GlcNAc(α1-
GalNAc(β1-6)Man(β1-3)GlcNAc(α1-
Kdn(α2-6)Man(β1-3)GlcNAc(α1-
Gal(β1-6)Man(β1-3)GlcNAc(α1-
Fuc(β1-6)Man(β1-3)GlcNAc(α1-
GalNAc(α1-2)Gal(α1-3)GlcNAc(α1-
GlcNAc(β1-2)Gal(α1-3)GlcNAc(α1-
GlcNAc(α1-2)Gal(α1-3)GlcNAc(α1-
Neu5Gc(β2-2)Gal(α1-3)GlcNAc(α1-
Man(β1-2)Gal(α1-3)GlcNAc(α1-
Gal(α1-2)Gal(α1-3)GlcNAc(α1-
Fuc(α1-2)Gal(α1-3)GlcNAc(α1-
Glc(α1-2)Gal(α1-3)GlcNAc(α1-
Neu5Ac(β2-2)Gal(α1-3)GlcNAc(α1-
Neu5Ac(α2-2)Gal(α1-3)GlcNAc(α1-
Kdn(β2-2)Gal(α1-3)GlcNAc(α1-
Glc(β1-2)Gal(α1-3)GlcNAc(α1-
Man(α1-2)Gal(α1-3)GlcNAc(α1-
GlcA(β1-2)Gal(α1-3)GlcNAc(α1-
Neu5Gc(α2-2)Gal(α1-3)GlcNAc(α1-
GlcA(α1-2)Gal(α1-3)GlcNAc(α1-
GalNAc(β1-2)Gal(α1-3)GlcNAc(α1-
Kdn(α2-2)Gal(α1-3)GlcNAc(α1-
Gal(β1-2)Gal(α1-3)GlcNAc(α1-
Fuc(β1-2)Gal(α1-3)GlcNAc(α1-
GalNAc(α1-3)Gal(α1-3)GlcNAc(α1-
GlcNAc(β1-3)Gal(α1-3)GlcNAc(α1-
GlcNAc(α1-3)Gal(α1-3)GlcNAc(α1-
Neu5Gc(β2-3)Gal(α1-3)GlcNAc(α1-
Man(β1-3)Gal(α1-3)GlcNAc(α1-
Gal(α1-3)Gal(α1-3)GlcNAc(α1-
Fuc(α1-3)Gal(α1-3)GlcNAc(α1-
Glc(α1-3)Gal(α1-3)GlcNAc(α1-
Neu5Ac(β2-3)Gal(α1-3)GlcNAc(α1-
Neu5Ac(α2-3)Gal(α1-3)GlcNAc(α1-
Kdn(β2-3)Gal(α1-3)GlcNAc(α1-
Glc(β1-3)Gal(α1-3)GlcNAc(α1-
Man(α1-3)Gal(α1-3)GlcNAc(α1-
GlcA(β1-3)Gal(α1-3)GlcNAc(α1-
Neu5Gc(α2-3)Gal(α1-3)GlcNAc(α1-
GlcA(α1-3)Gal(α1-3)GlcNAc(α1-
GalNAc(β1-3)Gal(α1-3)GlcNAc(α1-
Kdn(α2-3)Gal(α1-3)GlcNAc(α1-
Gal(β1-3)Gal(α1-3)GlcNAc(α1-
Fuc(β1-3)Gal(α1-3)GlcNAc(α1-
GalNAc(α1-4)Gal(α1-3)GlcNAc(α1-
GlcNAc(β1-4)Gal(α1-3)GlcNAc(α1-
GlcNAc(α1-4)Gal(α1-3)GlcNAc(α1-
Neu5Gc(β2-4)Gal(α1-3)GlcNAc(α1-
Man(β1-4)Gal(α1-3)GlcNAc(α1-
Gal(α1-4)Gal(α1-3)GlcNAc(α1-
Fuc(α1-4)Gal(α1-3)GlcNAc(α1-
Glc(α1-4)Gal(α1-3)GlcNAc(α1-
Neu5Ac(β2-4)Gal(α1-3)GlcNAc(α1-
Neu5Ac(α2-4)Gal(α1-3)GlcNAc(α1-
Kdn(β2-4)Gal(α1-3)GlcNAc(α1-
Glc(β1-4)Gal(α1-3)GlcNAc(α1-
Man(α1-4)Gal(α1-3)GlcNAc(α1-
GlcA(β1-4)Gal(α1-3)GlcNAc(α1-
Neu5Gc(α2-4)Gal(α1-3)GlcNAc(α1-
GlcA(α1-4)Gal(α1-3)GlcNAc(α1-
GalNAc(β1-4)Gal(α1-3)GlcNAc(α1-
Kdn(α2-4)Gal(α1-3)GlcNAc(α1-
Gal(β1-4)Gal(α1-3)GlcNAc(α1-
Fuc(β1-4)Gal(α1-3)GlcNAc(α1-
GalNAc(α1-6)Gal(α1-3)GlcNAc(α1-
GlcNAc(β1-6)Gal(α1-3)GlcNAc(α1-
GlcNAc(α1-6)Gal(α1-3)GlcNAc(α1-
Neu5Gc(β2-6)Gal(α1-3)GlcNAc(α1-
Man(β1-6)Gal(α1-3)GlcNAc(α1-
Gal(α1-6)Gal(α1-3)GlcNAc(α1-
Fuc(α1-6)Gal(α1-3)GlcNAc(α1-
Glc(α1-6)Gal(α1-3)GlcNAc(α1-
Neu5Ac(β2-6)Gal(α1-3)GlcNAc(α1-
Neu5Ac(α2-6)Gal(α1-3)GlcNAc(α1-
Kdn(β2-6)Gal(α1-3)GlcNAc(α1-
Glc(β1-6)Gal(α1-3)GlcNAc(α1-
Man(α1-6)Gal(α1-3)GlcNAc(α1-
GlcA(β1-6)Gal(α1-3)GlcNAc(α1-
Neu5Gc(α2-6)Gal(α1-3)GlcNAc(α1-
GlcA(α1-6)Gal(α1-3)GlcNAc(α1-
GalNAc(β1-6)Gal(α1-3)GlcNAc(α1-
Kdn(α2-6)Gal(α1-3)GlcNAc(α1-
Gal(β1-6)Gal(α1-3)GlcNAc(α1-
Fuc(β1-6)Gal(α1-3)GlcNAc(α1-
GalNAc(α1-2)Glc(α1-3)GlcNAc(α1-
GlcNAc(β1-2)Glc(α1-3)GlcNAc(α1-
GlcNAc(α1-2)Glc(α1-3)GlcNAc(α1-
Neu5Gc(β2-2)Glc(α1-3)GlcNAc(α1-
Man(β1-2)Glc(α1-3)GlcNAc(α1-
Gal(α1-2)Glc(α1-3)GlcNAc(α1-
Fuc(α1-2)Glc(α1-3)GlcNAc(α1-
Glc(α1-2)Glc(α1-3)GlcNAc(α1-
Neu5Ac(β2-2)Glc(α1-3)GlcNAc(α1-
Neu5Ac(α2-2)Glc(α1-3)GlcNAc(α1-
Kdn(β2-2)Glc(α1-3)GlcNAc(α1-
Glc(β1-2)Glc(α1-3)GlcNAc(α1-
Man(α1-2)Glc(α1-3)GlcNAc(α1-
GlcA(β1-2)Glc(α1-3)GlcNAc(α1-
Neu5Gc(α2-2)Glc(α1-3)GlcNAc(α1-
GlcA(α1-2)Glc(α1-3)GlcNAc(α1-
GalNAc(β1-2)Glc(α1-3)GlcNAc(α1-
Kdn(α2-2)Glc(α1-3)GlcNAc(α1-
Gal(β1-2)Glc(α1-3)GlcNAc(α1-
Fuc(β1-2)Glc(α1-3)GlcNAc(α1-
GalNAc(α1-3)Glc(α1-3)GlcNAc(α1-
GlcNAc(β1-3)Glc(α1-3)GlcNAc(α1-
GlcNAc(α1-3)Glc(α1-3)GlcNAc(α1-
Neu5Gc(β2-3)Glc(α1-3)GlcNAc(α1-
Man(β1-3)Glc(α1-3)GlcNAc(α1-
Gal(α1-3)Glc(α1-3)GlcNAc(α1-
Fuc(α1-3)Glc(α1-3)GlcNAc(α1-
Glc(α1-3)Glc(α1-3)GlcNAc(α1-
Neu5Ac(β2-3)Glc(α1-3)GlcNAc(α1-
Neu5Ac(α2-3)Glc(α1-3)GlcNAc(α1-
Kdn(β2-3)Glc(α1-3)GlcNAc(α1-
Glc(β1-3)Glc(α1-3)GlcNAc(α1-
Man(α1-3)Glc(α1-3)GlcNAc(α1-
GlcA(β1-3)Glc(α1-3)GlcNAc(α1-
Neu5Gc(α2-3)Glc(α1-3)GlcNAc(α1-
GlcA(α1-3)Glc(α1-3)GlcNAc(α1-
GalNAc(β1-3)Glc(α1-3)GlcNAc(α1-
Kdn(α2-3)Glc(α1-3)GlcNAc(α1-
Gal(β1-3)Glc(α1-3)GlcNAc(α1-
Fuc(β1-3)Glc(α1-3)GlcNAc(α1-
GalNAc(α1-4)Glc(α1-3)GlcNAc(α1-
GlcNAc(β1-4)Glc(α1-3)GlcNAc(α1-
GlcNAc(α1-4)Glc(α1-3)GlcNAc(α1-
Neu5Gc(β2-4)Glc(α1-3)GlcNAc(α1-
Man(β1-4)Glc(α1-3)GlcNAc(α1-
Gal(α1-4)Glc(α1-3)GlcNAc(α1-
Fuc(α1-4)Glc(α1-3)GlcNAc(α1-
Glc(α1-4)Glc(α1-3)GlcNAc(α1-
Neu5Ac(β2-4)Glc(α1-3)GlcNAc(α1-
Neu5Ac(α2-4)Glc(α1-3)GlcNAc(α1-
Kdn(β2-4)Glc(α1-3)GlcNAc(α1-
Glc(β1-4)Glc(α1-3)GlcNAc(α1-
Man(α1-4)Glc(α1-3)GlcNAc(α1-
GlcA(β1-4)Glc(α1-3)GlcNAc(α1-
Neu5Gc(α2-4)Glc(α1-3)GlcNAc(α1-
GlcA(α1-4)Glc(α1-3)GlcNAc(α1-
GalNAc(β1-4)Glc(α1-3)GlcNAc(α1-
Kdn(α2-4)Glc(α1-3)GlcNAc(α1-
Gal(β1-4)Glc(α1-3)GlcNAc(α1-
Fuc(β1-4)Glc(α1-3)GlcNAc(α1-
GalNAc(α1-6)Glc(α1-3)GlcNAc(α1-
GlcNAc(β1-6)Glc(α1-3)GlcNAc(α1-
GlcNAc(α1-6)Glc(α1-3)GlcNAc(α1-
Neu5Gc(β2-6)Glc(α1-3)GlcNAc(α1-
Man(β1-6)Glc(α1-3)GlcNAc(α1-
Gal(α1-6)Glc(α1-3)GlcNAc(α1-
Fuc(α1-6)Glc(α1-3)GlcNAc(α1-
Glc(α1-6)Glc(α1-3)GlcNAc(α1-
Neu5Ac(β2-6)Glc(α1-3)GlcNAc(α1-
Neu5Ac(α2-6)Glc(α1-3)GlcNAc(α1-
Kdn(β2-6)Glc(α1-3)GlcNAc(α1-
Glc(β1-6)Glc(α1-3)GlcNAc(α1-
Man(α1-6)Glc(α1-3)GlcNAc(α1-
GlcA(β1-6)Glc(α1-3)GlcNAc(α1-
Neu5Gc(α2-6)Glc(α1-3)GlcNAc(α1-
GlcA(α1-6)Glc(α1-3)GlcNAc(α1-
GalNAc(β1-6)Glc(α1-3)GlcNAc(α1-
Kdn(α2-6)Glc(α1-3)GlcNAc(α1-
Gal(β1-6)Glc(α1-3)GlcNAc(α1-
Fuc(β1-6)Glc(α1-3)GlcNAc(α1-
GalNAc(α1-2)Glc(β1-3)GlcNAc(α1-
GlcNAc(β1-2)Glc(β1-3)GlcNAc(α1-
GlcNAc(α1-2)Glc(β1-3)GlcNAc(α1-
Neu5Gc(β2-2)Glc(β1-3)GlcNAc(α1-
Man(β1-2)Glc(β1-3)GlcNAc(α1-
Gal(α1-2)Glc(β1-3)GlcNAc(α1-
Fuc(α1-2)Glc(β1-3)GlcNAc(α1-
Glc(α1-2)Glc(β1-3)GlcNAc(α1-
Neu5Ac(β2-2)Glc(β1-3)GlcNAc(α1-
Neu5Ac(α2-2)Glc(β1-3)GlcNAc(α1-
Kdn(β2-2)Glc(β1-3)GlcNAc(α1-
Glc(β1-2)Glc(β1-3)GlcNAc(α1-
Man(α1-2)Glc(β1-3)GlcNAc(α1-
GlcA(β1-2)Glc(β1-3)GlcNAc(α1-
Neu5Gc(α2-2)Glc(β1-3)GlcNAc(α1-
GlcA(α1-2)Glc(β1-3)GlcNAc(α1-
GalNAc(β1-2)Glc(β1-3)GlcNAc(α1-
Kdn(α2-2)Glc(β1-3)GlcNAc(α1-
Gal(β1-2)Glc(β1-3)GlcNAc(α1-
Fuc(β1-2)Glc(β1-3)GlcNAc(α1-
GalNAc(α1-3)Glc(β1-3)GlcNAc(α1-
GlcNAc(β1-3)Glc(β1-3)GlcNAc(α1-
GlcNAc(α1-3)Glc(β1-3)GlcNAc(α1-
Neu5Gc(β2-3)Glc(β1-3)GlcNAc(α1-
Man(β1-3)Glc(β1-3)GlcNAc(α1-
Gal(α1-3)Glc(β1-3)GlcNAc(α1-
Fuc(α1-3)Glc(β1-3)GlcNAc(α1-
Glc(α1-3)Glc(β1-3)GlcNAc(α1-
Neu5Ac(β2-3)Glc(β1-3)GlcNAc(α1-
Neu5Ac(α2-3)Glc(β1-3)GlcNAc(α1-
Kdn(β2-3)Glc(β1-3)GlcNAc(α1-
Glc(β1-3)Glc(β1-3)GlcNAc(α1-
Man(α1-3)Glc(β1-3)GlcNAc(α1-
GlcA(β1-3)Glc(β1-3)GlcNAc(α1-
Neu5Gc(α2-3)Glc(β1-3)GlcNAc(α1-
GlcA(α1-3)Glc(β1-3)GlcNAc(α1-
GalNAc(β1-3)Glc(β1-3)GlcNAc(α1-
Kdn(α2-3)Glc(β1-3)GlcNAc(α1-
Gal(β1-3)Glc(β1-3)GlcNAc(α1-
Fuc(β1-3)Glc(β1-3)GlcNAc(α1-
GalNAc(α1-4)Glc(β1-3)GlcNAc(α1-
GlcNAc(β1-4)Glc(β1-3)GlcNAc(α1-
GlcNAc(α1-4)Glc(β1-3)GlcNAc(α1-
Neu5Gc(β2-4)Glc(β1-3)GlcNAc(α1-
Man(β1-4)Glc(β1-3)GlcNAc(α1-
Gal(α1-4)Glc(β1-3)GlcNAc(α1-
Fuc(α1-4)Glc(β1-3)GlcNAc(α1-
Glc(α1-4)Glc(β1-3)GlcNAc(α1-
Neu5Ac(β2-4)Glc(β1-3)GlcNAc(α1-
Neu5Ac(α2-4)Glc(β1-3)GlcNAc(α1-
Kdn(β2-4)Glc(β1-3)GlcNAc(α1-
Glc(β1-4)Glc(β1-3)GlcNAc(α1-
Man(α1-4)Glc(β1-3)GlcNAc(α1-
GlcA(β1-4)Glc(β1-3)GlcNAc(α1-
Neu5Gc(α2-4)Glc(β1-3)GlcNAc(α1-
GlcA(α1-4)Glc(β1-3)GlcNAc(α1-
GalNAc(β1-4)Glc(β1-3)GlcNAc(α1-
Kdn(α2-4)Glc(β1-3)GlcNAc(α1-
Gal(β1-4)Glc(β1-3)GlcNAc(α1-
Fuc(β1-4)Glc(β1-3)GlcNAc(α1-
GalNAc(α1-6)Glc(β1-3)GlcNAc(α1-
GlcNAc(β1-6)Glc(β1-3)GlcNAc(α1-
GlcNAc(α1-6)Glc(β1-3)GlcNAc(α1-
Neu5Gc(β2-6)Glc(β1-3)GlcNAc(α1-
Man(β1-6)Glc(β1-3)GlcNAc(α1-
Gal(α1-6)Glc(β1-3)GlcNAc(α1-
Fuc(α1-6)Glc(β1-3)GlcNAc(α1-
Glc(α1-6)Glc(β1-3)GlcNAc(α1-
Neu5Ac(β2-6)Glc(β1-3)GlcNAc(α1-
Neu5Ac(α2-6)Glc(β1-3)GlcNAc(α1-
Kdn(β2-6)Glc(β1-3)GlcNAc(α1-
Glc(β1-6)Glc(β1-3)GlcNAc(α1-
Man(α1-6)Glc(β1-3)GlcNAc(α1-
GlcA(β1-6)Glc(β1-3)GlcNAc(α1-
Neu5Gc(α2-6)Glc(β1-3)GlcNAc(α1-
GlcA(α1-6)Glc(β1-3)GlcNAc(α1-
GalNAc(β1-6)Glc(β1-3)GlcNAc(α1-
Kdn(α2-6)Glc(β1-3)GlcNAc(α1-
Gal(β1-6)Glc(β1-3)GlcNAc(α1-
Fuc(β1-6)Glc(β1-3)GlcNAc(α1-
GalNAc(α1-2)Man(α1-3)GlcNAc(α1-
GlcNAc(β1-2)Man(α1-3)GlcNAc(α1-
GlcNAc(α1-2)Man(α1-3)GlcNAc(α1-
Neu5Gc(β2-2)Man(α1-3)GlcNAc(α1-
Man(β1-2)Man(α1-3)GlcNAc(α1-
Gal(α1-2)Man(α1-3)GlcNAc(α1-
Fuc(α1-2)Man(α1-3)GlcNAc(α1-
Glc(α1-2)Man(α1-3)GlcNAc(α1-
Neu5Ac(β2-2)Man(α1-3)GlcNAc(α1-
Neu5Ac(α2-2)Man(α1-3)GlcNAc(α1-
Kdn(β2-2)Man(α1-3)GlcNAc(α1-
Glc(β1-2)Man(α1-3)GlcNAc(α1-
Man(α1-2)Man(α1-3)GlcNAc(α1-
GlcA(β1-2)Man(α1-3)GlcNAc(α1-
Neu5Gc(α2-2)Man(α1-3)GlcNAc(α1-
GlcA(α1-2)Man(α1-3)GlcNAc(α1-
GalNAc(β1-2)Man(α1-3)GlcNAc(α1-
Kdn(α2-2)Man(α1-3)GlcNAc(α1-
Gal(β1-2)Man(α1-3)GlcNAc(α1-
Fuc(β1-2)Man(α1-3)GlcNAc(α1-
GalNAc(α1-3)Man(α1-3)GlcNAc(α1-
GlcNAc(β1-3)Man(α1-3)GlcNAc(α1-
GlcNAc(α1-3)Man(α1-3)GlcNAc(α1-
Neu5Gc(β2-3)Man(α1-3)GlcNAc(α1-
Man(β1-3)Man(α1-3)GlcNAc(α1-
Gal(α1-3)Man(α1-3)GlcNAc(α1-
Fuc(α1-3)Man(α1-3)GlcNAc(α1-
Glc(α1-3)Man(α1-3)GlcNAc(α1-
Neu5Ac(β2-3)Man(α1-3)GlcNAc(α1-
Neu5Ac(α2-3)Man(α1-3)GlcNAc(α1-
Kdn(β2-3)Man(α1-3)GlcNAc(α1-
Glc(β1-3)Man(α1-3)GlcNAc(α1-
Man(α1-3)Man(α1-3)GlcNAc(α1-
GlcA(β1-3)Man(α1-3)GlcNAc(α1-
Neu5Gc(α2-3)Man(α1-3)GlcNAc(α1-
GlcA(α1-3)Man(α1-3)GlcNAc(α1-
GalNAc(β1-3)Man(α1-3)GlcNAc(α1-
Kdn(α2-3)Man(α1-3)GlcNAc(α1-
Gal(β1-3)Man(α1-3)GlcNAc(α1-
Fuc(β1-3)Man(α1-3)GlcNAc(α1-
GalNAc(α1-4)Man(α1-3)GlcNAc(α1-
GlcNAc(β1-4)Man(α1-3)GlcNAc(α1-
GlcNAc(α1-4)Man(α1-3)GlcNAc(α1-
Neu5Gc(β2-4)Man(α1-3)GlcNAc(α1-
Man(β1-4)Man(α1-3)GlcNAc(α1-
Gal(α1-4)Man(α1-3)GlcNAc(α1-
Fuc(α1-4)Man(α1-3)GlcNAc(α1-
Glc(α1-4)Man(α1-3)GlcNAc(α1-
Neu5Ac(β2-4)Man(α1-3)GlcNAc(α1-
Neu5Ac(α2-4)Man(α1-3)GlcNAc(α1-
Kdn(β2-4)Man(α1-3)GlcNAc(α1-
Glc(β1-4)Man(α1-3)GlcNAc(α1-
Man(α1-4)Man(α1-3)GlcNAc(α1-
GlcA(β1-4)Man(α1-3)GlcNAc(α1-
Neu5Gc(α2-4)Man(α1-3)GlcNAc(α1-
GlcA(α1-4)Man(α1-3)GlcNAc(α1-
GalNAc(β1-4)Man(α1-3)GlcNAc(α1-
Kdn(α2-4)Man(α1-3)GlcNAc(α1-
Gal(β1-4)Man(α1-3)GlcNAc(α1-
Fuc(β1-4)Man(α1-3)GlcNAc(α1-
GalNAc(α1-6)Man(α1-3)GlcNAc(α1-
GlcNAc(β1-6)Man(α1-3)GlcNAc(α1-
GlcNAc(α1-6)Man(α1-3)GlcNAc(α1-
Neu5Gc(β2-6)Man(α1-3)GlcNAc(α1-
Man(β1-6)Man(α1-3)GlcNAc(α1-
Gal(α1-6)Man(α1-3)GlcNAc(α1-
Fuc(α1-6)Man(α1-3)GlcNAc(α1-
Glc(α1-6)Man(α1-3)GlcNAc(α1-
Neu5Ac(β2-6)Man(α1-3)GlcNAc(α1-
Neu5Ac(α2-6)Man(α1-3)GlcNAc(α1-
Kdn(β2-6)Man(α1-3)GlcNAc(α1-
Glc(β1-6)Man(α1-3)GlcNAc(α1-
Man(α1-6)Man(α1-3)GlcNAc(α1-
GlcA(β1-6)Man(α1-3)GlcNAc(α1-
Neu5Gc(α2-6)Man(α1-3)GlcNAc(α1-
GlcA(α1-6)Man(α1-3)GlcNAc(α1-
GalNAc(β1-6)Man(α1-3)GlcNAc(α1-
Kdn(α2-6)Man(α1-3)GlcNAc(α1-
Gal(β1-6)Man(α1-3)GlcNAc(α1-
Fuc(β1-6)Man(α1-3)GlcNAc(α1-
GalNAc(α1-2)GlcA(β1-3)GlcNAc(α1-
GlcNAc(β1-2)GlcA(β1-3)GlcNAc(α1-
GlcNAc(α1-2)GlcA(β1-3)GlcNAc(α1-
Neu5Gc(β2-2)GlcA(β1-3)GlcNAc(α1-
Man(β1-2)GlcA(β1-3)GlcNAc(α1-
Gal(α1-2)GlcA(β1-3)GlcNAc(α1-
Fuc(α1-2)GlcA(β1-3)GlcNAc(α1-
Glc(α1-2)GlcA(β1-3)GlcNAc(α1-
Neu5Ac(β2-2)GlcA(β1-3)GlcNAc(α1-
Neu5Ac(α2-2)GlcA(β1-3)GlcNAc(α1-
Kdn(β2-2)GlcA(β1-3)GlcNAc(α1-
Glc(β1-2)GlcA(β1-3)GlcNAc(α1-
Man(α1-2)GlcA(β1-3)GlcNAc(α1-
GlcA(β1-2)GlcA(β1-3)GlcNAc(α1-
Neu5Gc(α2-2)GlcA(β1-3)GlcNAc(α1-
GlcA(α1-2)GlcA(β1-3)GlcNAc(α1-
GalNAc(β1-2)GlcA(β1-3)GlcNAc(α1-
Kdn(α2-2)GlcA(β1-3)GlcNAc(α1-
Gal(β1-2)GlcA(β1-3)GlcNAc(α1-
Fuc(β1-2)GlcA(β1-3)GlcNAc(α1-
GalNAc(α1-3)GlcA(β1-3)GlcNAc(α1-
GlcNAc(β1-3)GlcA(β1-3)GlcNAc(α1-
GlcNAc(α1-3)GlcA(β1-3)GlcNAc(α1-
Neu5Gc(β2-3)GlcA(β1-3)GlcNAc(α1-
Man(β1-3)GlcA(β1-3)GlcNAc(α1-
Gal(α1-3)GlcA(β1-3)GlcNAc(α1-
Fuc(α1-3)GlcA(β1-3)GlcNAc(α1-
Glc(α1-3)GlcA(β1-3)GlcNAc(α1-
Neu5Ac(β2-3)GlcA(β1-3)GlcNAc(α1-
Neu5Ac(α2-3)GlcA(β1-3)GlcNAc(α1-
Kdn(β2-3)GlcA(β1-3)GlcNAc(α1-
Glc(β1-3)GlcA(β1-3)GlcNAc(α1-
Man(α1-3)GlcA(β1-3)GlcNAc(α1-
GlcA(β1-3)GlcA(β1-3)GlcNAc(α1-
Neu5Gc(α2-3)GlcA(β1-3)GlcNAc(α1-
GlcA(α1-3)GlcA(β1-3)GlcNAc(α1-
GalNAc(β1-3)GlcA(β1-3)GlcNAc(α1-
Kdn(α2-3)GlcA(β1-3)GlcNAc(α1-
Gal(β1-3)GlcA(β1-3)GlcNAc(α1-
Fuc(β1-3)GlcA(β1-3)GlcNAc(α1-
GalNAc(α1-4)GlcA(β1-3)GlcNAc(α1-
GlcNAc(β1-4)GlcA(β1-3)GlcNAc(α1-
GlcNAc(α1-4)GlcA(β1-3)GlcNAc(α1-
Neu5Gc(β2-4)GlcA(β1-3)GlcNAc(α1-
Man(β1-4)GlcA(β1-3)GlcNAc(α1-
Gal(α1-4)GlcA(β1-3)GlcNAc(α1-
Fuc(α1-4)GlcA(β1-3)GlcNAc(α1-
Glc(α1-4)GlcA(β1-3)GlcNAc(α1-
Neu5Ac(β2-4)GlcA(β1-3)GlcNAc(α1-
Neu5Ac(α2-4)GlcA(β1-3)GlcNAc(α1-
Kdn(β2-4)GlcA(β1-3)GlcNAc(α1-
Glc(β1-4)GlcA(β1-3)GlcNAc(α1-
Man(α1-4)GlcA(β1-3)GlcNAc(α1-
GlcA(β1-4)GlcA(β1-3)GlcNAc(α1-
Neu5Gc(α2-4)GlcA(β1-3)GlcNAc(α1-
GlcA(α1-4)GlcA(β1-3)GlcNAc(α1-
GalNAc(β1-4)GlcA(β1-3)GlcNAc(α1-
Kdn(α2-4)GlcA(β1-3)GlcNAc(α1-
Gal(β1-4)GlcA(β1-3)GlcNAc(α1-
Fuc(β1-4)GlcA(β1-3)GlcNAc(α1-
GalNAc(α1-2)GlcA(α1-3)GlcNAc(α1-
GlcNAc(β1-2)GlcA(α1-3)GlcNAc(α1-
GlcNAc(α1-2)GlcA(α1-3)GlcNAc(α1-
Neu5Gc(β2-2)GlcA(α1-3)GlcNAc(α1-
Man(β1-2)GlcA(α1-3)GlcNAc(α1-
Gal(α1-2)GlcA(α1-3)GlcNAc(α1-
Fuc(α1-2)GlcA(α1-3)GlcNAc(α1-
Glc(α1-2)GlcA(α1-3)GlcNAc(α1-
Neu5Ac(β2-2)GlcA(α1-3)GlcNAc(α1-
Neu5Ac(α2-2)GlcA(α1-3)GlcNAc(α1-
Kdn(β2-2)GlcA(α1-3)GlcNAc(α1-
Glc(β1-2)GlcA(α1-3)GlcNAc(α1-
Man(α1-2)GlcA(α1-3)GlcNAc(α1-
GlcA(β1-2)GlcA(α1-3)GlcNAc(α1-
Neu5Gc(α2-2)GlcA(α1-3)GlcNAc(α1-
GlcA(α1-2)GlcA(α1-3)GlcNAc(α1-
GalNAc(β1-2)GlcA(α1-3)GlcNAc(α1-
Kdn(α2-2)GlcA(α1-3)GlcNAc(α1-
Gal(β1-2)GlcA(α1-3)GlcNAc(α1-
Fuc(β1-2)GlcA(α1-3)GlcNAc(α1-
GalNAc(α1-3)GlcA(α1-3)GlcNAc(α1-
GlcNAc(β1-3)GlcA(α1-3)GlcNAc(α1-
GlcNAc(α1-3)GlcA(α1-3)GlcNAc(α1-
Neu5Gc(β2-3)GlcA(α1-3)GlcNAc(α1-
Man(β1-3)GlcA(α1-3)GlcNAc(α1-
Gal(α1-3)GlcA(α1-3)GlcNAc(α1-
Fuc(α1-3)GlcA(α1-3)GlcNAc(α1-
Glc(α1-3)GlcA(α1-3)GlcNAc(α1-
Neu5Ac(β2-3)GlcA(α1-3)GlcNAc(α1-
Neu5Ac(α2-3)GlcA(α1-3)GlcNAc(α1-
Kdn(β2-3)GlcA(α1-3)GlcNAc(α1-
Glc(β1-3)GlcA(α1-3)GlcNAc(α1-
Man(α1-3)GlcA(α1-3)GlcNAc(α1-
GlcA(β1-3)GlcA(α1-3)GlcNAc(α1-
Neu5Gc(α2-3)GlcA(α1-3)GlcNAc(α1-
GlcA(α1-3)GlcA(α1-3)GlcNAc(α1-
GalNAc(β1-3)GlcA(α1-3)GlcNAc(α1-
Kdn(α2-3)GlcA(α1-3)GlcNAc(α1-
Gal(β1-3)GlcA(α1-3)GlcNAc(α1-
Fuc(β1-3)GlcA(α1-3)GlcNAc(α1-
GalNAc(α1-4)GlcA(α1-3)GlcNAc(α1-
GlcNAc(β1-4)GlcA(α1-3)GlcNAc(α1-
GlcNAc(α1-4)GlcA(α1-3)GlcNAc(α1-
Neu5Gc(β2-4)GlcA(α1-3)GlcNAc(α1-
Man(β1-4)GlcA(α1-3)GlcNAc(α1-
Gal(α1-4)GlcA(α1-3)GlcNAc(α1-
Fuc(α1-4)GlcA(α1-3)GlcNAc(α1-
Glc(α1-4)GlcA(α1-3)GlcNAc(α1-
Neu5Ac(β2-4)GlcA(α1-3)GlcNAc(α1-
Neu5Ac(α2-4)GlcA(α1-3)GlcNAc(α1-
Kdn(β2-4)GlcA(α1-3)GlcNAc(α1-
Glc(β1-4)GlcA(α1-3)GlcNAc(α1-
Man(α1-4)GlcA(α1-3)GlcNAc(α1-
GlcA(β1-4)GlcA(α1-3)GlcNAc(α1-
Neu5Gc(α2-4)GlcA(α1-3)GlcNAc(α1-
GlcA(α1-4)GlcA(α1-3)GlcNAc(α1-
GalNAc(β1-4)GlcA(α1-3)GlcNAc(α1-
Kdn(α2-4)GlcA(α1-3)GlcNAc(α1-
Gal(β1-4)GlcA(α1-3)GlcNAc(α1-
Fuc(β1-4)GlcA(α1-3)GlcNAc(α1-
GalNAc(α1-3)GalNAc(β1-3)GlcNAc(α1-
GlcNAc(β1-3)GalNAc(β1-3)GlcNAc(α1-
GlcNAc(α1-3)GalNAc(β1-3)GlcNAc(α1-
Neu5Gc(β2-3)GalNAc(β1-3)GlcNAc(α1-
Man(β1-3)GalNAc(β1-3)GlcNAc(α1-
Gal(α1-3)GalNAc(β1-3)GlcNAc(α1-
Fuc(α1-3)GalNAc(β1-3)GlcNAc(α1-
Glc(α1-3)GalNAc(β1-3)GlcNAc(α1-
Neu5Ac(β2-3)GalNAc(β1-3)GlcNAc(α1-
Neu5Ac(α2-3)GalNAc(β1-3)GlcNAc(α1-
Kdn(β2-3)GalNAc(β1-3)GlcNAc(α1-
Glc(β1-3)GalNAc(β1-3)GlcNAc(α1-
Man(α1-3)GalNAc(β1-3)GlcNAc(α1-
GlcA(β1-3)GalNAc(β1-3)GlcNAc(α1-
Neu5Gc(α2-3)GalNAc(β1-3)GlcNAc(α1-
GlcA(α1-3)GalNAc(β1-3)GlcNAc(α1-
GalNAc(β1-3)GalNAc(β1-3)GlcNAc(α1-
Kdn(α2-3)GalNAc(β1-3)GlcNAc(α1-
Gal(β1-3)GalNAc(β1-3)GlcNAc(α1-
Fuc(β1-3)GalNAc(β1-3)GlcNAc(α1-
GalNAc(α1-4)GalNAc(β1-3)GlcNAc(α1-
GlcNAc(β1-4)GalNAc(β1-3)GlcNAc(α1-
GlcNAc(α1-4)GalNAc(β1-3)GlcNAc(α1-
Neu5Gc(β2-4)GalNAc(β1-3)GlcNAc(α1-
Man(β1-4)GalNAc(β1-3)GlcNAc(α1-
Gal(α1-4)GalNAc(β1-3)GlcNAc(α1-
Fuc(α1-4)GalNAc(β1-3)GlcNAc(α1-
Glc(α1-4)GalNAc(β1-3)GlcNAc(α1-
Neu5Ac(β2-4)GalNAc(β1-3)GlcNAc(α1-
Neu5Ac(α2-4)GalNAc(β1-3)GlcNAc(α1-
Kdn(β2-4)GalNAc(β1-3)GlcNAc(α1-
Glc(β1-4)GalNAc(β1-3)GlcNAc(α1-
Man(α1-4)GalNAc(β1-3)GlcNAc(α1-
GlcA(β1-4)GalNAc(β1-3)GlcNAc(α1-
Neu5Gc(α2-4)GalNAc(β1-3)GlcNAc(α1-
GlcA(α1-4)GalNAc(β1-3)GlcNAc(α1-
GalNAc(β1-4)GalNAc(β1-3)GlcNAc(α1-
Kdn(α2-4)GalNAc(β1-3)GlcNAc(α1-
Gal(β1-4)GalNAc(β1-3)GlcNAc(α1-
Fuc(β1-4)GalNAc(β1-3)GlcNAc(α1-
GalNAc(α1-6)GalNAc(β1-3)GlcNAc(α1-
GlcNAc(β1-6)GalNAc(β1-3)GlcNAc(α1-
GlcNAc(α1-6)GalNAc(β1-3)GlcNAc(α1-
Neu5Gc(β2-6)GalNAc(β1-3)GlcNAc(α1-
Man(β1-6)GalNAc(β1-3)GlcNAc(α1-
Gal(α1-6)GalNAc(β1-3)GlcNAc(α1-
Fuc(α1-6)GalNAc(β1-3)GlcNAc(α1-
Glc(α1-6)GalNAc(β1-3)GlcNAc(α1-
Neu5Ac(β2-6)GalNAc(β1-3)GlcNAc(α1-
Neu5Ac(α2-6)GalNAc(β1-3)GlcNAc(α1-
Kdn(β2-6)GalNAc(β1-3)GlcNAc(α1-
Glc(β1-6)GalNAc(β1-3)GlcNAc(α1-
Man(α1-6)GalNAc(β1-3)GlcNAc(α1-
GlcA(β1-6)GalNAc(β1-3)GlcNAc(α1-
Neu5Gc(α2-6)GalNAc(β1-3)GlcNAc(α1-
GlcA(α1-6)GalNAc(β1-3)GlcNAc(α1-
GalNAc(β1-6)GalNAc(β1-3)GlcNAc(α1-
Kdn(α2-6)GalNAc(β1-3)GlcNAc(α1-
Gal(β1-6)GalNAc(β1-3)GlcNAc(α1-
Fuc(β1-6)GalNAc(β1-3)GlcNAc(α1-
GalNAc(α1-2)Gal(β1-3)GlcNAc(α1-
GlcNAc(β1-2)Gal(β1-3)GlcNAc(α1-
GlcNAc(α1-2)Gal(β1-3)GlcNAc(α1-
Neu5Gc(β2-2)Gal(β1-3)GlcNAc(α1-
Man(β1-2)Gal(β1-3)GlcNAc(α1-
Gal(α1-2)Gal(β1-3)GlcNAc(α1-
Fuc(α1-2)Gal(β1-3)GlcNAc(α1-
Glc(α1-2)Gal(β1-3)GlcNAc(α1-
Neu5Ac(β2-2)Gal(β1-3)GlcNAc(α1-
Neu5Ac(α2-2)Gal(β1-3)GlcNAc(α1-
Kdn(β2-2)Gal(β1-3)GlcNAc(α1-
Glc(β1-2)Gal(β1-3)GlcNAc(α1-
Man(α1-2)Gal(β1-3)GlcNAc(α1-
GlcA(β1-2)Gal(β1-3)GlcNAc(α1-
Neu5Gc(α2-2)Gal(β1-3)GlcNAc(α1-
GlcA(α1-2)Gal(β1-3)GlcNAc(α1-
GalNAc(β1-2)Gal(β1-3)GlcNAc(α1-
Kdn(α2-2)Gal(β1-3)GlcNAc(α1-
Gal(β1-2)Gal(β1-3)GlcNAc(α1-
Fuc(β1-2)Gal(β1-3)GlcNAc(α1-
GalNAc(α1-3)Gal(β1-3)GlcNAc(α1-
GlcNAc(β1-3)Gal(β1-3)GlcNAc(α1-
GlcNAc(α1-3)Gal(β1-3)GlcNAc(α1-
Neu5Gc(β2-3)Gal(β1-3)GlcNAc(α1-
Man(β1-3)Gal(β1-3)GlcNAc(α1-
Gal(α1-3)Gal(β1-3)GlcNAc(α1-
Fuc(α1-3)Gal(β1-3)GlcNAc(α1-
Glc(α1-3)Gal(β1-3)GlcNAc(α1-
Neu5Ac(β2-3)Gal(β1-3)GlcNAc(α1-
Neu5Ac(α2-3)Gal(β1-3)GlcNAc(α1-
Kdn(β2-3)Gal(β1-3)GlcNAc(α1-
Glc(β1-3)Gal(β1-3)GlcNAc(α1-
Man(α1-3)Gal(β1-3)GlcNAc(α1-
GlcA(β1-3)Gal(β1-3)GlcNAc(α1-
Neu5Gc(α2-3)Gal(β1-3)GlcNAc(α1-
GlcA(α1-3)Gal(β1-3)GlcNAc(α1-
GalNAc(β1-3)Gal(β1-3)GlcNAc(α1-
Kdn(α2-3)Gal(β1-3)GlcNAc(α1-
Gal(β1-3)Gal(β1-3)GlcNAc(α1-
Fuc(β1-3)Gal(β1-3)GlcNAc(α1-
GalNAc(α1-4)Gal(β1-3)GlcNAc(α1-
GlcNAc(β1-4)Gal(β1-3)GlcNAc(α1-
GlcNAc(α1-4)Gal(β1-3)GlcNAc(α1-
Neu5Gc(β2-4)Gal(β1-3)GlcNAc(α1-
Man(β1-4)Gal(β1-3)GlcNAc(α1-
Gal(α1-4)Gal(β1-3)GlcNAc(α1-
Fuc(α1-4)Gal(β1-3)GlcNAc(α1-
Glc(α1-4)Gal(β1-3)GlcNAc(α1-
Neu5Ac(β2-4)Gal(β1-3)GlcNAc(α1-
Neu5Ac(α2-4)Gal(β1-3)GlcNAc(α1-
Kdn(β2-4)Gal(β1-3)GlcNAc(α1-
Glc(β1-4)Gal(β1-3)GlcNAc(α1-
Man(α1-4)Gal(β1-3)GlcNAc(α1-
GlcA(β1-4)Gal(β1-3)GlcNAc(α1-
Neu5Gc(α2-4)Gal(β1-3)GlcNAc(α1-
GlcA(α1-4)Gal(β1-3)GlcNAc(α1-
GalNAc(β1-4)Gal(β1-3)GlcNAc(α1-
Kdn(α2-4)Gal(β1-3)GlcNAc(α1-
Gal(β1-4)Gal(β1-3)GlcNAc(α1-
Fuc(β1-4)Gal(β1-3)GlcNAc(α1-
GalNAc(α1-6)Gal(β1-3)GlcNAc(α1-
GlcNAc(β1-6)Gal(β1-3)GlcNAc(α1-
GlcNAc(α1-6)Gal(β1-3)GlcNAc(α1-
Neu5Gc(β2-6)Gal(β1-3)GlcNAc(α1-
Man(β1-6)Gal(β1-3)GlcNAc(α1-
Gal(α1-6)Gal(β1-3)GlcNAc(α1-
Fuc(α1-6)Gal(β1-3)GlcNAc(α1-
Glc(α1-6)Gal(β1-3)GlcNAc(α1-
Neu5Ac(β2-6)Gal(β1-3)GlcNAc(α1-
Neu5Ac(α2-6)Gal(β1-3)GlcNAc(α1-
Kdn(β2-6)Gal(β1-3)GlcNAc(α1-
Glc(β1-6)Gal(β1-3)GlcNAc(α1-
Man(α1-6)Gal(β1-3)GlcNAc(α1-
GlcA(β1-6)Gal(β1-3)GlcNAc(α1-
Neu5Gc(α2-6)Gal(β1-3)GlcNAc(α1-
GlcA(α1-6)Gal(β1-3)GlcNAc(α1-
GalNAc(β1-6)Gal(β1-3)GlcNAc(α1-
Kdn(α2-6)Gal(β1-3)GlcNAc(α1-
Gal(β1-6)Gal(β1-3)GlcNAc(α1-
Fuc(β1-6)Gal(β1-3)GlcNAc(α1-
GalNAc(α1-3)[GalNAc(α1-4)]GlcNAc(α1-
GlcNAc(β1-3)[GalNAc(α1-4)]GlcNAc(α1-
GlcNAc(α1-3)[GalNAc(α1-4)]GlcNAc(α1-
Neu5Gc(β2-3)[GalNAc(α1-4)]GlcNAc(α1-
Man(β1-3)[GalNAc(α1-4)]GlcNAc(α1-
Gal(α1-3)[GalNAc(α1-4)]GlcNAc(α1-
Fuc(α1-3)[GalNAc(α1-4)]GlcNAc(α1-
Glc(α1-3)[GalNAc(α1-4)]GlcNAc(α1-
Neu5Ac(β2-3)[GalNAc(α1-4)]GlcNAc(α1-
Neu5Ac(α2-3)[GalNAc(α1-4)]GlcNAc(α1-
Kdn(β2-3)[GalNAc(α1-4)]GlcNAc(α1-
Glc(β1-3)[GalNAc(α1-4)]GlcNAc(α1-
Man(α1-3)[GalNAc(α1-4)]GlcNAc(α1-
GlcA(β1-3)[GalNAc(α1-4)]GlcNAc(α1-
Neu5Gc(α2-3)[GalNAc(α1-4)]GlcNAc(α1-
GlcA(α1-3)[GalNAc(α1-4)]GlcNAc(α1-
GalNAc(β1-3)[GalNAc(α1-4)]GlcNAc(α1-
Kdn(α2-3)[GalNAc(α1-4)]GlcNAc(α1-
Gal(β1-3)[GalNAc(α1-4)]GlcNAc(α1-
Fuc(β1-3)[GalNAc(α1-4)]GlcNAc(α1-
GalNAc(α1-3)GalNAc(α1-4)GlcNAc(α1-
GlcNAc(β1-3)GalNAc(α1-4)GlcNAc(α1-
GlcNAc(α1-3)GalNAc(α1-4)GlcNAc(α1-
Neu5Gc(β2-3)GalNAc(α1-4)GlcNAc(α1-
Man(β1-3)GalNAc(α1-4)GlcNAc(α1-
Gal(α1-3)GalNAc(α1-4)GlcNAc(α1-
Fuc(α1-3)GalNAc(α1-4)GlcNAc(α1-
Glc(α1-3)GalNAc(α1-4)GlcNAc(α1-
Neu5Ac(β2-3)GalNAc(α1-4)GlcNAc(α1-
Neu5Ac(α2-3)GalNAc(α1-4)GlcNAc(α1-
Kdn(β2-3)GalNAc(α1-4)GlcNAc(α1-
Glc(β1-3)GalNAc(α1-4)GlcNAc(α1-
Man(α1-3)GalNAc(α1-4)GlcNAc(α1-
GlcA(β1-3)GalNAc(α1-4)GlcNAc(α1-
Neu5Gc(α2-3)GalNAc(α1-4)GlcNAc(α1-
GlcA(α1-3)GalNAc(α1-4)GlcNAc(α1-
GalNAc(β1-3)GalNAc(α1-4)GlcNAc(α1-
Kdn(α2-3)GalNAc(α1-4)GlcNAc(α1-
Gal(β1-3)GalNAc(α1-4)GlcNAc(α1-
Fuc(β1-3)GalNAc(α1-4)GlcNAc(α1-
GalNAc(α1-4)GalNAc(α1-4)GlcNAc(α1-
GlcNAc(β1-4)GalNAc(α1-4)GlcNAc(α1-
GlcNAc(α1-4)GalNAc(α1-4)GlcNAc(α1-
Neu5Gc(β2-4)GalNAc(α1-4)GlcNAc(α1-
Man(β1-4)GalNAc(α1-4)GlcNAc(α1-
Gal(α1-4)GalNAc(α1-4)GlcNAc(α1-
Fuc(α1-4)GalNAc(α1-4)GlcNAc(α1-
Glc(α1-4)GalNAc(α1-4)GlcNAc(α1-
Neu5Ac(β2-4)GalNAc(α1-4)GlcNAc(α1-
Neu5Ac(α2-4)GalNAc(α1-4)GlcNAc(α1-
Kdn(β2-4)GalNAc(α1-4)GlcNAc(α1-
Glc(β1-4)GalNAc(α1-4)GlcNAc(α1-
Man(α1-4)GalNAc(α1-4)GlcNAc(α1-
GlcA(β1-4)GalNAc(α1-4)GlcNAc(α1-
Neu5Gc(α2-4)GalNAc(α1-4)GlcNAc(α1-
GlcA(α1-4)GalNAc(α1-4)GlcNAc(α1-
GalNAc(β1-4)GalNAc(α1-4)GlcNAc(α1-
Kdn(α2-4)GalNAc(α1-4)GlcNAc(α1-
Gal(β1-4)GalNAc(α1-4)GlcNAc(α1-
Fuc(β1-4)GalNAc(α1-4)GlcNAc(α1-
GalNAc(α1-6)GalNAc(α1-4)GlcNAc(α1-
GlcNAc(β1-6)GalNAc(α1-4)GlcNAc(α1-
GlcNAc(α1-6)GalNAc(α1-4)GlcNAc(α1-
Neu5Gc(β2-6)GalNAc(α1-4)GlcNAc(α1-
Man(β1-6)GalNAc(α1-4)GlcNAc(α1-
Gal(α1-6)GalNAc(α1-4)GlcNAc(α1-
Fuc(α1-6)GalNAc(α1-4)GlcNAc(α1-
Glc(α1-6)GalNAc(α1-4)GlcNAc(α1-
Neu5Ac(β2-6)GalNAc(α1-4)GlcNAc(α1-
Neu5Ac(α2-6)GalNAc(α1-4)GlcNAc(α1-
Kdn(β2-6)GalNAc(α1-4)GlcNAc(α1-
Glc(β1-6)GalNAc(α1-4)GlcNAc(α1-
Man(α1-6)GalNAc(α1-4)GlcNAc(α1-
GlcA(β1-6)GalNAc(α1-4)GlcNAc(α1-
Neu5Gc(α2-6)GalNAc(α1-4)GlcNAc(α1-
GlcA(α1-6)GalNAc(α1-4)GlcNAc(α1-
GalNAc(β1-6)GalNAc(α1-4)GlcNAc(α1-
Kdn(α2-6)GalNAc(α1-4)GlcNAc(α1-
Gal(β1-6)GalNAc(α1-4)GlcNAc(α1-
Fuc(β1-6)GalNAc(α1-4)GlcNAc(α1-
GalNAc(α1-3)[GlcNAc(β1-4)]GlcNAc(α1-
GlcNAc(β1-3)[GlcNAc(β1-4)]GlcNAc(α1-
GlcNAc(α1-3)[GlcNAc(β1-4)]GlcNAc(α1-
Neu5Gc(β2-3)[GlcNAc(β1-4)]GlcNAc(α1-
Man(β1-3)[GlcNAc(β1-4)]GlcNAc(α1-
Gal(α1-3)[GlcNAc(β1-4)]GlcNAc(α1-
Fuc(α1-3)[GlcNAc(β1-4)]GlcNAc(α1-
Glc(α1-3)[GlcNAc(β1-4)]GlcNAc(α1-
Neu5Ac(β2-3)[GlcNAc(β1-4)]GlcNAc(α1-
Neu5Ac(α2-3)[GlcNAc(β1-4)]GlcNAc(α1-
Kdn(β2-3)[GlcNAc(β1-4)]GlcNAc(α1-
Glc(β1-3)[GlcNAc(β1-4)]GlcNAc(α1-
Man(α1-3)[GlcNAc(β1-4)]GlcNAc(α1-
GlcA(β1-3)[GlcNAc(β1-4)]GlcNAc(α1-
Neu5Gc(α2-3)[GlcNAc(β1-4)]GlcNAc(α1-
GlcA(α1-3)[GlcNAc(β1-4)]GlcNAc(α1-
GalNAc(β1-3)[GlcNAc(β1-4)]GlcNAc(α1-
Kdn(α2-3)[GlcNAc(β1-4)]GlcNAc(α1-
Gal(β1-3)[GlcNAc(β1-4)]GlcNAc(α1-
Fuc(β1-3)[GlcNAc(β1-4)]GlcNAc(α1-
GalNAc(α1-3)GlcNAc(β1-4)GlcNAc(α1-
GlcNAc(β1-3)GlcNAc(β1-4)GlcNAc(α1-
GlcNAc(α1-3)GlcNAc(β1-4)GlcNAc(α1-
Neu5Gc(β2-3)GlcNAc(β1-4)GlcNAc(α1-
Man(β1-3)GlcNAc(β1-4)GlcNAc(α1-
Gal(α1-3)GlcNAc(β1-4)GlcNAc(α1-
Fuc(α1-3)GlcNAc(β1-4)GlcNAc(α1-
Glc(α1-3)GlcNAc(β1-4)GlcNAc(α1-
Neu5Ac(β2-3)GlcNAc(β1-4)GlcNAc(α1-
Neu5Ac(α2-3)GlcNAc(β1-4)GlcNAc(α1-
Kdn(β2-3)GlcNAc(β1-4)GlcNAc(α1-
Glc(β1-3)GlcNAc(β1-4)GlcNAc(α1-
Man(α1-3)GlcNAc(β1-4)GlcNAc(α1-
GlcA(β1-3)GlcNAc(β1-4)GlcNAc(α1-
Neu5Gc(α2-3)GlcNAc(β1-4)GlcNAc(α1-
GlcA(α1-3)GlcNAc(β1-4)GlcNAc(α1-
GalNAc(β1-3)GlcNAc(β1-4)GlcNAc(α1-
Kdn(α2-3)GlcNAc(β1-4)GlcNAc(α1-
Gal(β1-3)GlcNAc(β1-4)GlcNAc(α1-
Fuc(β1-3)GlcNAc(β1-4)GlcNAc(α1-
GalNAc(α1-4)GlcNAc(β1-4)GlcNAc(α1-
GlcNAc(β1-4)GlcNAc(β1-4)GlcNAc(α1-
GlcNAc(α1-4)GlcNAc(β1-4)GlcNAc(α1-
Neu5Gc(β2-4)GlcNAc(β1-4)GlcNAc(α1-
Man(β1-4)GlcNAc(β1-4)GlcNAc(α1-
Gal(α1-4)GlcNAc(β1-4)GlcNAc(α1-
Fuc(α1-4)GlcNAc(β1-4)GlcNAc(α1-
Glc(α1-4)GlcNAc(β1-4)GlcNAc(α1-
Neu5Ac(β2-4)GlcNAc(β1-4)GlcNAc(α1-
Neu5Ac(α2-4)GlcNAc(β1-4)GlcNAc(α1-
Kdn(β2-4)GlcNAc(β1-4)GlcNAc(α1-
Glc(β1-4)GlcNAc(β1-4)GlcNAc(α1-
Man(α1-4)GlcNAc(β1-4)GlcNAc(α1-
GlcA(β1-4)GlcNAc(β1-4)GlcNAc(α1-
Neu5Gc(α2-4)GlcNAc(β1-4)GlcNAc(α1-
GlcA(α1-4)GlcNAc(β1-4)GlcNAc(α1-
GalNAc(β1-4)GlcNAc(β1-4)GlcNAc(α1-
Kdn(α2-4)GlcNAc(β1-4)GlcNAc(α1-
Gal(β1-4)GlcNAc(β1-4)GlcNAc(α1-
Fuc(β1-4)GlcNAc(β1-4)GlcNAc(α1-
GalNAc(α1-6)GlcNAc(β1-4)GlcNAc(α1-
GlcNAc(β1-6)GlcNAc(β1-4)GlcNAc(α1-
GlcNAc(α1-6)GlcNAc(β1-4)GlcNAc(α1-
Neu5Gc(β2-6)GlcNAc(β1-4)GlcNAc(α1-
Man(β1-6)GlcNAc(β1-4)GlcNAc(α1-
Gal(α1-6)GlcNAc(β1-4)GlcNAc(α1-
Fuc(α1-6)GlcNAc(β1-4)GlcNAc(α1-
Glc(α1-6)GlcNAc(β1-4)GlcNAc(α1-
Neu5Ac(β2-6)GlcNAc(β1-4)GlcNAc(α1-
Neu5Ac(α2-6)GlcNAc(β1-4)GlcNAc(α1-
Kdn(β2-6)GlcNAc(β1-4)GlcNAc(α1-
Glc(β1-6)GlcNAc(β1-4)GlcNAc(α1-
Man(α1-6)GlcNAc(β1-4)GlcNAc(α1-
GlcA(β1-6)GlcNAc(β1-4)GlcNAc(α1-
Neu5Gc(α2-6)GlcNAc(β1-4)GlcNAc(α1-
GlcA(α1-6)GlcNAc(β1-4)GlcNAc(α1-
GalNAc(β1-6)GlcNAc(β1-4)GlcNAc(α1-
Kdn(α2-6)GlcNAc(β1-4)GlcNAc(α1-
Gal(β1-6)GlcNAc(β1-4)GlcNAc(α1-
Fuc(β1-6)GlcNAc(β1-4)GlcNAc(α1-
GalNAc(α1-3)[GlcNAc(α1-4)]GlcNAc(α1-
GlcNAc(β1-3)[GlcNAc(α1-4)]GlcNAc(α1-
GlcNAc(α1-3)[GlcNAc(α1-4)]GlcNAc(α1-
Neu5Gc(β2-3)[GlcNAc(α1-4)]GlcNAc(α1-
Man(β1-3)[GlcNAc(α1-4)]GlcNAc(α1-
Gal(α1-3)[GlcNAc(α1-4)]GlcNAc(α1-
Fuc(α1-3)[GlcNAc(α1-4)]GlcNAc(α1-
Glc(α1-3)[GlcNAc(α1-4)]GlcNAc(α1-
Neu5Ac(β2-3)[GlcNAc(α1-4)]GlcNAc(α1-
Neu5Ac(α2-3)[GlcNAc(α1-4)]GlcNAc(α1-
Kdn(β2-3)[GlcNAc(α1-4)]GlcNAc(α1-
Glc(β1-3)[GlcNAc(α1-4)]GlcNAc(α1-
Man(α1-3)[GlcNAc(α1-4)]GlcNAc(α1-
GlcA(β1-3)[GlcNAc(α1-4)]GlcNAc(α1-
Neu5Gc(α2-3)[GlcNAc(α1-4)]GlcNAc(α1-
GlcA(α1-3)[GlcNAc(α1-4)]GlcNAc(α1-
GalNAc(β1-3)[GlcNAc(α1-4)]GlcNAc(α1-
Kdn(α2-3)[GlcNAc(α1-4)]GlcNAc(α1-
Gal(β1-3)[GlcNAc(α1-4)]GlcNAc(α1-
Fuc(β1-3)[GlcNAc(α1-4)]GlcNAc(α1-
GalNAc(α1-3)GlcNAc(α1-4)GlcNAc(α1-
GlcNAc(β1-3)GlcNAc(α1-4)GlcNAc(α1-
GlcNAc(α1-3)GlcNAc(α1-4)GlcNAc(α1-
Neu5Gc(β2-3)GlcNAc(α1-4)GlcNAc(α1-
Man(β1-3)GlcNAc(α1-4)GlcNAc(α1-
Gal(α1-3)GlcNAc(α1-4)GlcNAc(α1-
Fuc(α1-3)GlcNAc(α1-4)GlcNAc(α1-
Glc(α1-3)GlcNAc(α1-4)GlcNAc(α1-
Neu5Ac(β2-3)GlcNAc(α1-4)GlcNAc(α1-
Neu5Ac(α2-3)GlcNAc(α1-4)GlcNAc(α1-
Kdn(β2-3)GlcNAc(α1-4)GlcNAc(α1-
Glc(β1-3)GlcNAc(α1-4)GlcNAc(α1-
Man(α1-3)GlcNAc(α1-4)GlcNAc(α1-
GlcA(β1-3)GlcNAc(α1-4)GlcNAc(α1-
Neu5Gc(α2-3)GlcNAc(α1-4)GlcNAc(α1-
GlcA(α1-3)GlcNAc(α1-4)GlcNAc(α1-
GalNAc(β1-3)GlcNAc(α1-4)GlcNAc(α1-
Kdn(α2-3)GlcNAc(α1-4)GlcNAc(α1-
Gal(β1-3)GlcNAc(α1-4)GlcNAc(α1-
Fuc(β1-3)GlcNAc(α1-4)GlcNAc(α1-
GalNAc(α1-4)GlcNAc(α1-4)GlcNAc(α1-
GlcNAc(β1-4)GlcNAc(α1-4)GlcNAc(α1-
GlcNAc(α1-4)GlcNAc(α1-4)GlcNAc(α1-
Neu5Gc(β2-4)GlcNAc(α1-4)GlcNAc(α1-
Man(β1-4)GlcNAc(α1-4)GlcNAc(α1-
Gal(α1-4)GlcNAc(α1-4)GlcNAc(α1-
Fuc(α1-4)GlcNAc(α1-4)GlcNAc(α1-
Glc(α1-4)GlcNAc(α1-4)GlcNAc(α1-
Neu5Ac(β2-4)GlcNAc(α1-4)GlcNAc(α1-
Neu5Ac(α2-4)GlcNAc(α1-4)GlcNAc(α1-
Kdn(β2-4)GlcNAc(α1-4)GlcNAc(α1-
Glc(β1-4)GlcNAc(α1-4)GlcNAc(α1-
Man(α1-4)GlcNAc(α1-4)GlcNAc(α1-
GlcA(β1-4)GlcNAc(α1-4)GlcNAc(α1-
Neu5Gc(α2-4)GlcNAc(α1-4)GlcNAc(α1-
GlcA(α1-4)GlcNAc(α1-4)GlcNAc(α1-
GalNAc(β1-4)GlcNAc(α1-4)GlcNAc(α1-
Kdn(α2-4)GlcNAc(α1-4)GlcNAc(α1-
Gal(β1-4)GlcNAc(α1-4)GlcNAc(α1-
Fuc(β1-4)GlcNAc(α1-4)GlcNAc(α1-
GalNAc(α1-6)GlcNAc(α1-4)GlcNAc(α1-
GlcNAc(β1-6)GlcNAc(α1-4)GlcNAc(α1-
GlcNAc(α1-6)GlcNAc(α1-4)GlcNAc(α1-
Neu5Gc(β2-6)GlcNAc(α1-4)GlcNAc(α1-
Man(β1-6)GlcNAc(α1-4)GlcNAc(α1-
Gal(α1-6)GlcNAc(α1-4)GlcNAc(α1-
Fuc(α1-6)GlcNAc(α1-4)GlcNAc(α1-
Glc(α1-6)GlcNAc(α1-4)GlcNAc(α1-
Neu5Ac(β2-6)GlcNAc(α1-4)GlcNAc(α1-
Neu5Ac(α2-6)GlcNAc(α1-4)GlcNAc(α1-
Kdn(β2-6)GlcNAc(α1-4)GlcNAc(α1-
Glc(β1-6)GlcNAc(α1-4)GlcNAc(α1-
Man(α1-6)GlcNAc(α1-4)GlcNAc(α1-
GlcA(β1-6)GlcNAc(α1-4)GlcNAc(α1-
Neu5Gc(α2-6)GlcNAc(α1-4)GlcNAc(α1-
GlcA(α1-6)GlcNAc(α1-4)GlcNAc(α1-
GalNAc(β1-6)GlcNAc(α1-4)GlcNAc(α1-
Kdn(α2-6)GlcNAc(α1-4)GlcNAc(α1-
Gal(β1-6)GlcNAc(α1-4)GlcNAc(α1-
Fuc(β1-6)GlcNAc(α1-4)GlcNAc(α1-
GalNAc(α1-3)[Neu5Gc(β2-4)]GlcNAc(α1-
GlcNAc(β1-3)[Neu5Gc(β2-4)]GlcNAc(α1-
GlcNAc(α1-3)[Neu5Gc(β2-4)]GlcNAc(α1-
Neu5Gc(β2-3)[Neu5Gc(β2-4)]GlcNAc(α1-
Man(β1-3)[Neu5Gc(β2-4)]GlcNAc(α1-
Gal(α1-3)[Neu5Gc(β2-4)]GlcNAc(α1-
Fuc(α1-3)[Neu5Gc(β2-4)]GlcNAc(α1-
Glc(α1-3)[Neu5Gc(β2-4)]GlcNAc(α1-
Neu5Ac(β2-3)[Neu5Gc(β2-4)]GlcNAc(α1-
Neu5Ac(α2-3)[Neu5Gc(β2-4)]GlcNAc(α1-
Kdn(β2-3)[Neu5Gc(β2-4)]GlcNAc(α1-
Glc(β1-3)[Neu5Gc(β2-4)]GlcNAc(α1-
Man(α1-3)[Neu5Gc(β2-4)]GlcNAc(α1-
GlcA(β1-3)[Neu5Gc(β2-4)]GlcNAc(α1-
Neu5Gc(α2-3)[Neu5Gc(β2-4)]GlcNAc(α1-
GlcA(α1-3)[Neu5Gc(β2-4)]GlcNAc(α1-
GalNAc(β1-3)[Neu5Gc(β2-4)]GlcNAc(α1-
Kdn(α2-3)[Neu5Gc(β2-4)]GlcNAc(α1-
Gal(β1-3)[Neu5Gc(β2-4)]GlcNAc(α1-
Fuc(β1-3)[Neu5Gc(β2-4)]GlcNAc(α1-
GalNAc(α1-3)[Man(β1-4)]GlcNAc(α1-
GlcNAc(β1-3)[Man(β1-4)]GlcNAc(α1-
GlcNAc(α1-3)[Man(β1-4)]GlcNAc(α1-
Neu5Gc(β2-3)[Man(β1-4)]GlcNAc(α1-
Man(β1-3)[Man(β1-4)]GlcNAc(α1-
Gal(α1-3)[Man(β1-4)]GlcNAc(α1-
Fuc(α1-3)[Man(β1-4)]GlcNAc(α1-
Glc(α1-3)[Man(β1-4)]GlcNAc(α1-
Neu5Ac(β2-3)[Man(β1-4)]GlcNAc(α1-
Neu5Ac(α2-3)[Man(β1-4)]GlcNAc(α1-
Kdn(β2-3)[Man(β1-4)]GlcNAc(α1-
Glc(β1-3)[Man(β1-4)]GlcNAc(α1-
Man(α1-3)[Man(β1-4)]GlcNAc(α1-
GlcA(β1-3)[Man(β1-4)]GlcNAc(α1-
Neu5Gc(α2-3)[Man(β1-4)]GlcNAc(α1-
GlcA(α1-3)[Man(β1-4)]GlcNAc(α1-
GalNAc(β1-3)[Man(β1-4)]GlcNAc(α1-
Kdn(α2-3)[Man(β1-4)]GlcNAc(α1-
Gal(β1-3)[Man(β1-4)]GlcNAc(α1-
Fuc(β1-3)[Man(β1-4)]GlcNAc(α1-
GalNAc(α1-2)Man(β1-4)GlcNAc(α1-
GlcNAc(β1-2)Man(β1-4)GlcNAc(α1-
GlcNAc(α1-2)Man(β1-4)GlcNAc(α1-
Neu5Gc(β2-2)Man(β1-4)GlcNAc(α1-
Man(β1-2)Man(β1-4)GlcNAc(α1-
Gal(α1-2)Man(β1-4)GlcNAc(α1-
Fuc(α1-2)Man(β1-4)GlcNAc(α1-
Glc(α1-2)Man(β1-4)GlcNAc(α1-
Neu5Ac(β2-2)Man(β1-4)GlcNAc(α1-
Neu5Ac(α2-2)Man(β1-4)GlcNAc(α1-
Kdn(β2-2)Man(β1-4)GlcNAc(α1-
Glc(β1-2)Man(β1-4)GlcNAc(α1-
Man(α1-2)Man(β1-4)GlcNAc(α1-
GlcA(β1-2)Man(β1-4)GlcNAc(α1-
Neu5Gc(α2-2)Man(β1-4)GlcNAc(α1-
GlcA(α1-2)Man(β1-4)GlcNAc(α1-
GalNAc(β1-2)Man(β1-4)GlcNAc(α1-
Kdn(α2-2)Man(β1-4)GlcNAc(α1-
Gal(β1-2)Man(β1-4)GlcNAc(α1-
Fuc(β1-2)Man(β1-4)GlcNAc(α1-
GalNAc(α1-3)Man(β1-4)GlcNAc(α1-
GlcNAc(β1-3)Man(β1-4)GlcNAc(α1-
GlcNAc(α1-3)Man(β1-4)GlcNAc(α1-
Neu5Gc(β2-3)Man(β1-4)GlcNAc(α1-
Man(β1-3)Man(β1-4)GlcNAc(α1-
Gal(α1-3)Man(β1-4)GlcNAc(α1-
Fuc(α1-3)Man(β1-4)GlcNAc(α1-
Glc(α1-3)Man(β1-4)GlcNAc(α1-
Neu5Ac(β2-3)Man(β1-4)GlcNAc(α1-
Neu5Ac(α2-3)Man(β1-4)GlcNAc(α1-
Kdn(β2-3)Man(β1-4)GlcNAc(α1-
Glc(β1-3)Man(β1-4)GlcNAc(α1-
Man(α1-3)Man(β1-4)GlcNAc(α1-
GlcA(β1-3)Man(β1-4)GlcNAc(α1-
Neu5Gc(α2-3)Man(β1-4)GlcNAc(α1-
GlcA(α1-3)Man(β1-4)GlcNAc(α1-
GalNAc(β1-3)Man(β1-4)GlcNAc(α1-
Kdn(α2-3)Man(β1-4)GlcNAc(α1-
Gal(β1-3)Man(β1-4)GlcNAc(α1-
Fuc(β1-3)Man(β1-4)GlcNAc(α1-
GalNAc(α1-4)Man(β1-4)GlcNAc(α1-
GlcNAc(β1-4)Man(β1-4)GlcNAc(α1-
GlcNAc(α1-4)Man(β1-4)GlcNAc(α1-
Neu5Gc(β2-4)Man(β1-4)GlcNAc(α1-
Man(β1-4)Man(β1-4)GlcNAc(α1-
Gal(α1-4)Man(β1-4)GlcNAc(α1-
Fuc(α1-4)Man(β1-4)GlcNAc(α1-
Glc(α1-4)Man(β1-4)GlcNAc(α1-
Neu5Ac(β2-4)Man(β1-4)GlcNAc(α1-
Neu5Ac(α2-4)Man(β1-4)GlcNAc(α1-
Kdn(β2-4)Man(β1-4)GlcNAc(α1-
Glc(β1-4)Man(β1-4)GlcNAc(α1-
Man(α1-4)Man(β1-4)GlcNAc(α1-
GlcA(β1-4)Man(β1-4)GlcNAc(α1-
Neu5Gc(α2-4)Man(β1-4)GlcNAc(α1-
GlcA(α1-4)Man(β1-4)GlcNAc(α1-
GalNAc(β1-4)Man(β1-4)GlcNAc(α1-
Kdn(α2-4)Man(β1-4)GlcNAc(α1-
Gal(β1-4)Man(β1-4)GlcNAc(α1-
Fuc(β1-4)Man(β1-4)GlcNAc(α1-
GalNAc(α1-6)Man(β1-4)GlcNAc(α1-
GlcNAc(β1-6)Man(β1-4)GlcNAc(α1-
GlcNAc(α1-6)Man(β1-4)GlcNAc(α1-
Neu5Gc(β2-6)Man(β1-4)GlcNAc(α1-
Man(β1-6)Man(β1-4)GlcNAc(α1-
Gal(α1-6)Man(β1-4)GlcNAc(α1-
Fuc(α1-6)Man(β1-4)GlcNAc(α1-
Glc(α1-6)Man(β1-4)GlcNAc(α1-
Neu5Ac(β2-6)Man(β1-4)GlcNAc(α1-
Neu5Ac(α2-6)Man(β1-4)GlcNAc(α1-
Kdn(β2-6)Man(β1-4)GlcNAc(α1-
Glc(β1-6)Man(β1-4)GlcNAc(α1-
Man(α1-6)Man(β1-4)GlcNAc(α1-
GlcA(β1-6)Man(β1-4)GlcNAc(α1-
Neu5Gc(α2-6)Man(β1-4)GlcNAc(α1-
GlcA(α1-6)Man(β1-4)GlcNAc(α1-
GalNAc(β1-6)Man(β1-4)GlcNAc(α1-
Kdn(α2-6)Man(β1-4)GlcNAc(α1-
Gal(β1-6)Man(β1-4)GlcNAc(α1-
Fuc(β1-6)Man(β1-4)GlcNAc(α1-
GalNAc(α1-3)[Gal(α1-4)]GlcNAc(α1-
GlcNAc(β1-3)[Gal(α1-4)]GlcNAc(α1-
GlcNAc(α1-3)[Gal(α1-4)]GlcNAc(α1-
Neu5Gc(β2-3)[Gal(α1-4)]GlcNAc(α1-
Man(β1-3)[Gal(α1-4)]GlcNAc(α1-
Gal(α1-3)[Gal(α1-4)]GlcNAc(α1-
Fuc(α1-3)[Gal(α1-4)]GlcNAc(α1-
Glc(α1-3)[Gal(α1-4)]GlcNAc(α1-
Neu5Ac(β2-3)[Gal(α1-4)]GlcNAc(α1-
Neu5Ac(α2-3)[Gal(α1-4)]GlcNAc(α1-
Kdn(β2-3)[Gal(α1-4)]GlcNAc(α1-
Glc(β1-3)[Gal(α1-4)]GlcNAc(α1-
Man(α1-3)[Gal(α1-4)]GlcNAc(α1-
GlcA(β1-3)[Gal(α1-4)]GlcNAc(α1-
Neu5Gc(α2-3)[Gal(α1-4)]GlcNAc(α1-
GlcA(α1-3)[Gal(α1-4)]GlcNAc(α1-
GalNAc(β1-3)[Gal(α1-4)]GlcNAc(α1-
Kdn(α2-3)[Gal(α1-4)]GlcNAc(α1-
Gal(β1-3)[Gal(α1-4)]GlcNAc(α1-
Fuc(β1-3)[Gal(α1-4)]GlcNAc(α1-
GalNAc(α1-2)Gal(α1-4)GlcNAc(α1-
GlcNAc(β1-2)Gal(α1-4)GlcNAc(α1-
GlcNAc(α1-2)Gal(α1-4)GlcNAc(α1-
Neu5Gc(β2-2)Gal(α1-4)GlcNAc(α1-
Man(β1-2)Gal(α1-4)GlcNAc(α1-
Gal(α1-2)Gal(α1-4)GlcNAc(α1-
Fuc(α1-2)Gal(α1-4)GlcNAc(α1-
Glc(α1-2)Gal(α1-4)GlcNAc(α1-
Neu5Ac(β2-2)Gal(α1-4)GlcNAc(α1-
Neu5Ac(α2-2)Gal(α1-4)GlcNAc(α1-
Kdn(β2-2)Gal(α1-4)GlcNAc(α1-
Glc(β1-2)Gal(α1-4)GlcNAc(α1-
Man(α1-2)Gal(α1-4)GlcNAc(α1-
GlcA(β1-2)Gal(α1-4)GlcNAc(α1-
Neu5Gc(α2-2)Gal(α1-4)GlcNAc(α1-
GlcA(α1-2)Gal(α1-4)GlcNAc(α1-
GalNAc(β1-2)Gal(α1-4)GlcNAc(α1-
Kdn(α2-2)Gal(α1-4)GlcNAc(α1-
Gal(β1-2)Gal(α1-4)GlcNAc(α1-
Fuc(β1-2)Gal(α1-4)GlcNAc(α1-
GalNAc(α1-3)Gal(α1-4)GlcNAc(α1-
GlcNAc(β1-3)Gal(α1-4)GlcNAc(α1-
GlcNAc(α1-3)Gal(α1-4)GlcNAc(α1-
Neu5Gc(β2-3)Gal(α1-4)GlcNAc(α1-
Man(β1-3)Gal(α1-4)GlcNAc(α1-
Gal(α1-3)Gal(α1-4)GlcNAc(α1-
Fuc(α1-3)Gal(α1-4)GlcNAc(α1-
Glc(α1-3)Gal(α1-4)GlcNAc(α1-
Neu5Ac(β2-3)Gal(α1-4)GlcNAc(α1-
Neu5Ac(α2-3)Gal(α1-4)GlcNAc(α1-
Kdn(β2-3)Gal(α1-4)GlcNAc(α1-
Glc(β1-3)Gal(α1-4)GlcNAc(α1-
Man(α1-3)Gal(α1-4)GlcNAc(α1-
GlcA(β1-3)Gal(α1-4)GlcNAc(α1-
Neu5Gc(α2-3)Gal(α1-4)GlcNAc(α1-
GlcA(α1-3)Gal(α1-4)GlcNAc(α1-
GalNAc(β1-3)Gal(α1-4)GlcNAc(α1-
Kdn(α2-3)Gal(α1-4)GlcNAc(α1-
Gal(β1-3)Gal(α1-4)GlcNAc(α1-
Fuc(β1-3)Gal(α1-4)GlcNAc(α1-
GalNAc(α1-4)Gal(α1-4)GlcNAc(α1-
GlcNAc(β1-4)Gal(α1-4)GlcNAc(α1-
GlcNAc(α1-4)Gal(α1-4)GlcNAc(α1-
Neu5Gc(β2-4)Gal(α1-4)GlcNAc(α1-
Man(β1-4)Gal(α1-4)GlcNAc(α1-
Gal(α1-4)Gal(α1-4)GlcNAc(α1-
Fuc(α1-4)Gal(α1-4)GlcNAc(α1-
Glc(α1-4)Gal(α1-4)GlcNAc(α1-
Neu5Ac(β2-4)Gal(α1-4)GlcNAc(α1-
Neu5Ac(α2-4)Gal(α1-4)GlcNAc(α1-
Kdn(β2-4)Gal(α1-4)GlcNAc(α1-
Glc(β1-4)Gal(α1-4)GlcNAc(α1-
Man(α1-4)Gal(α1-4)GlcNAc(α1-
GlcA(β1-4)Gal(α1-4)GlcNAc(α1-
Neu5Gc(α2-4)Gal(α1-4)GlcNAc(α1-
GlcA(α1-4)Gal(α1-4)GlcNAc(α1-
GalNAc(β1-4)Gal(α1-4)GlcNAc(α1-
Kdn(α2-4)Gal(α1-4)GlcNAc(α1-
Gal(β1-4)Gal(α1-4)GlcNAc(α1-
Fuc(β1-4)Gal(α1-4)GlcNAc(α1-
GalNAc(α1-6)Gal(α1-4)GlcNAc(α1-
GlcNAc(β1-6)Gal(α1-4)GlcNAc(α1-
GlcNAc(α1-6)Gal(α1-4)GlcNAc(α1-
Neu5Gc(β2-6)Gal(α1-4)GlcNAc(α1-
Man(β1-6)Gal(α1-4)GlcNAc(α1-
Gal(α1-6)Gal(α1-4)GlcNAc(α1-
Fuc(α1-6)Gal(α1-4)GlcNAc(α1-
Glc(α1-6)Gal(α1-4)GlcNAc(α1-
Neu5Ac(β2-6)Gal(α1-4)GlcNAc(α1-
Neu5Ac(α2-6)Gal(α1-4)GlcNAc(α1-
Kdn(β2-6)Gal(α1-4)GlcNAc(α1-
Glc(β1-6)Gal(α1-4)GlcNAc(α1-
Man(α1-6)Gal(α1-4)GlcNAc(α1-
GlcA(β1-6)Gal(α1-4)GlcNAc(α1-
Neu5Gc(α2-6)Gal(α1-4)GlcNAc(α1-
GlcA(α1-6)Gal(α1-4)GlcNAc(α1-
GalNAc(β1-6)Gal(α1-4)GlcNAc(α1-
Kdn(α2-6)Gal(α1-4)GlcNAc(α1-
Gal(β1-6)Gal(α1-4)GlcNAc(α1-
Fuc(β1-6)Gal(α1-4)GlcNAc(α1-
GalNAc(α1-3)[Fuc(α1-4)]GlcNAc(α1-
GlcNAc(β1-3)[Fuc(α1-4)]GlcNAc(α1-
GlcNAc(α1-3)[Fuc(α1-4)]GlcNAc(α1-
Neu5Gc(β2-3)[Fuc(α1-4)]GlcNAc(α1-
Man(β1-3)[Fuc(α1-4)]GlcNAc(α1-
Gal(α1-3)[Fuc(α1-4)]GlcNAc(α1-
Fuc(α1-3)[Fuc(α1-4)]GlcNAc(α1-
Glc(α1-3)[Fuc(α1-4)]GlcNAc(α1-
Neu5Ac(β2-3)[Fuc(α1-4)]GlcNAc(α1-
Neu5Ac(α2-3)[Fuc(α1-4)]GlcNAc(α1-
Kdn(β2-3)[Fuc(α1-4)]GlcNAc(α1-
Glc(β1-3)[Fuc(α1-4)]GlcNAc(α1-
Man(α1-3)[Fuc(α1-4)]GlcNAc(α1-
GlcA(β1-3)[Fuc(α1-4)]GlcNAc(α1-
Neu5Gc(α2-3)[Fuc(α1-4)]GlcNAc(α1-
GlcA(α1-3)[Fuc(α1-4)]GlcNAc(α1-
GalNAc(β1-3)[Fuc(α1-4)]GlcNAc(α1-
Kdn(α2-3)[Fuc(α1-4)]GlcNAc(α1-
Gal(β1-3)[Fuc(α1-4)]GlcNAc(α1-
Fuc(β1-3)[Fuc(α1-4)]GlcNAc(α1-
GalNAc(α1-3)[Glc(α1-4)]GlcNAc(α1-
GlcNAc(β1-3)[Glc(α1-4)]GlcNAc(α1-
GlcNAc(α1-3)[Glc(α1-4)]GlcNAc(α1-
Neu5Gc(β2-3)[Glc(α1-4)]GlcNAc(α1-
Man(β1-3)[Glc(α1-4)]GlcNAc(α1-
Gal(α1-3)[Glc(α1-4)]GlcNAc(α1-
Fuc(α1-3)[Glc(α1-4)]GlcNAc(α1-
Glc(α1-3)[Glc(α1-4)]GlcNAc(α1-
Neu5Ac(β2-3)[Glc(α1-4)]GlcNAc(α1-
Neu5Ac(α2-3)[Glc(α1-4)]GlcNAc(α1-
Kdn(β2-3)[Glc(α1-4)]GlcNAc(α1-
Glc(β1-3)[Glc(α1-4)]GlcNAc(α1-
Man(α1-3)[Glc(α1-4)]GlcNAc(α1-
GlcA(β1-3)[Glc(α1-4)]GlcNAc(α1-
Neu5Gc(α2-3)[Glc(α1-4)]GlcNAc(α1-
GlcA(α1-3)[Glc(α1-4)]GlcNAc(α1-
GalNAc(β1-3)[Glc(α1-4)]GlcNAc(α1-
Kdn(α2-3)[Glc(α1-4)]GlcNAc(α1-
Gal(β1-3)[Glc(α1-4)]GlcNAc(α1-
Fuc(β1-3)[Glc(α1-4)]GlcNAc(α1-
GalNAc(α1-2)Glc(α1-4)GlcNAc(α1-
GlcNAc(β1-2)Glc(α1-4)GlcNAc(α1-
GlcNAc(α1-2)Glc(α1-4)GlcNAc(α1-
Neu5Gc(β2-2)Glc(α1-4)GlcNAc(α1-
Man(β1-2)Glc(α1-4)GlcNAc(α1-
Gal(α1-2)Glc(α1-4)GlcNAc(α1-
Fuc(α1-2)Glc(α1-4)GlcNAc(α1-
Glc(α1-2)Glc(α1-4)GlcNAc(α1-
Neu5Ac(β2-2)Glc(α1-4)GlcNAc(α1-
Neu5Ac(α2-2)Glc(α1-4)GlcNAc(α1-
Kdn(β2-2)Glc(α1-4)GlcNAc(α1-
Glc(β1-2)Glc(α1-4)GlcNAc(α1-
Man(α1-2)Glc(α1-4)GlcNAc(α1-
GlcA(β1-2)Glc(α1-4)GlcNAc(α1-
Neu5Gc(α2-2)Glc(α1-4)GlcNAc(α1-
GlcA(α1-2)Glc(α1-4)GlcNAc(α1-
GalNAc(β1-2)Glc(α1-4)GlcNAc(α1-
Kdn(α2-2)Glc(α1-4)GlcNAc(α1-
Gal(β1-2)Glc(α1-4)GlcNAc(α1-
Fuc(β1-2)Glc(α1-4)GlcNAc(α1-
GalNAc(α1-3)Glc(α1-4)GlcNAc(α1-
GlcNAc(β1-3)Glc(α1-4)GlcNAc(α1-
GlcNAc(α1-3)Glc(α1-4)GlcNAc(α1-
Neu5Gc(β2-3)Glc(α1-4)GlcNAc(α1-
Man(β1-3)Glc(α1-4)GlcNAc(α1-
Gal(α1-3)Glc(α1-4)GlcNAc(α1-
Fuc(α1-3)Glc(α1-4)GlcNAc(α1-
Glc(α1-3)Glc(α1-4)GlcNAc(α1-
Neu5Ac(β2-3)Glc(α1-4)GlcNAc(α1-
Neu5Ac(α2-3)Glc(α1-4)GlcNAc(α1-
Kdn(β2-3)Glc(α1-4)GlcNAc(α1-
Glc(β1-3)Glc(α1-4)GlcNAc(α1-
Man(α1-3)Glc(α1-4)GlcNAc(α1-
GlcA(β1-3)Glc(α1-4)GlcNAc(α1-
Neu5Gc(α2-3)Glc(α1-4)GlcNAc(α1-
GlcA(α1-3)Glc(α1-4)GlcNAc(α1-
GalNAc(β1-3)Glc(α1-4)GlcNAc(α1-
Kdn(α2-3)Glc(α1-4)GlcNAc(α1-
Gal(β1-3)Glc(α1-4)GlcNAc(α1-
Fuc(β1-3)Glc(α1-4)GlcNAc(α1-
GalNAc(α1-4)Glc(α1-4)GlcNAc(α1-
GlcNAc(β1-4)Glc(α1-4)GlcNAc(α1-
GlcNAc(α1-4)Glc(α1-4)GlcNAc(α1-
Neu5Gc(β2-4)Glc(α1-4)GlcNAc(α1-
Man(β1-4)Glc(α1-4)GlcNAc(α1-
Gal(α1-4)Glc(α1-4)GlcNAc(α1-
Fuc(α1-4)Glc(α1-4)GlcNAc(α1-
Glc(α1-4)Glc(α1-4)GlcNAc(α1-
Neu5Ac(β2-4)Glc(α1-4)GlcNAc(α1-
Neu5Ac(α2-4)Glc(α1-4)GlcNAc(α1-
Kdn(β2-4)Glc(α1-4)GlcNAc(α1-
Glc(β1-4)Glc(α1-4)GlcNAc(α1-
Man(α1-4)Glc(α1-4)GlcNAc(α1-
GlcA(β1-4)Glc(α1-4)GlcNAc(α1-
Neu5Gc(α2-4)Glc(α1-4)GlcNAc(α1-
GlcA(α1-4)Glc(α1-4)GlcNAc(α1-
GalNAc(β1-4)Glc(α1-4)GlcNAc(α1-
Kdn(α2-4)Glc(α1-4)GlcNAc(α1-
Gal(β1-4)Glc(α1-4)GlcNAc(α1-
Fuc(β1-4)Glc(α1-4)GlcNAc(α1-
GalNAc(α1-6)Glc(α1-4)GlcNAc(α1-
GlcNAc(β1-6)Glc(α1-4)GlcNAc(α1-
GlcNAc(α1-6)Glc(α1-4)GlcNAc(α1-
Neu5Gc(β2-6)Glc(α1-4)GlcNAc(α1-
Man(β1-6)Glc(α1-4)GlcNAc(α1-
Gal(α1-6)Glc(α1-4)GlcNAc(α1-
Fuc(α1-6)Glc(α1-4)GlcNAc(α1-
Glc(α1-6)Glc(α1-4)GlcNAc(α1-
Neu5Ac(β2-6)Glc(α1-4)GlcNAc(α1-
Neu5Ac(α2-6)Glc(α1-4)GlcNAc(α1-
Kdn(β2-6)Glc(α1-4)GlcNAc(α1-
Glc(β1-6)Glc(α1-4)GlcNAc(α1-
Man(α1-6)Glc(α1-4)GlcNAc(α1-
GlcA(β1-6)Glc(α1-4)GlcNAc(α1-
Neu5Gc(α2-6)Glc(α1-4)GlcNAc(α1-
GlcA(α1-6)Glc(α1-4)GlcNAc(α1-
GalNAc(β1-6)Glc(α1-4)GlcNAc(α1-
Kdn(α2-6)Glc(α1-4)GlcNAc(α1-
Gal(β1-6)Glc(α1-4)GlcNAc(α1-
Fuc(β1-6)Glc(α1-4)GlcNAc(α1-
GalNAc(α1-3)[Neu5Ac(β2-4)]GlcNAc(α1-
GlcNAc(β1-3)[Neu5Ac(β2-4)]GlcNAc(α1-
GlcNAc(α1-3)[Neu5Ac(β2-4)]GlcNAc(α1-
Neu5Gc(β2-3)[Neu5Ac(β2-4)]GlcNAc(α1-
Man(β1-3)[Neu5Ac(β2-4)]GlcNAc(α1-
Gal(α1-3)[Neu5Ac(β2-4)]GlcNAc(α1-
Fuc(α1-3)[Neu5Ac(β2-4)]GlcNAc(α1-
Glc(α1-3)[Neu5Ac(β2-4)]GlcNAc(α1-
Neu5Ac(β2-3)[Neu5Ac(β2-4)]GlcNAc(α1-
Neu5Ac(α2-3)[Neu5Ac(β2-4)]GlcNAc(α1-
Kdn(β2-3)[Neu5Ac(β2-4)]GlcNAc(α1-
Glc(β1-3)[Neu5Ac(β2-4)]GlcNAc(α1-
Man(α1-3)[Neu5Ac(β2-4)]GlcNAc(α1-
GlcA(β1-3)[Neu5Ac(β2-4)]GlcNAc(α1-
Neu5Gc(α2-3)[Neu5Ac(β2-4)]GlcNAc(α1-
GlcA(α1-3)[Neu5Ac(β2-4)]GlcNAc(α1-
GalNAc(β1-3)[Neu5Ac(β2-4)]GlcNAc(α1-
Kdn(α2-3)[Neu5Ac(β2-4)]GlcNAc(α1-
Gal(β1-3)[Neu5Ac(β2-4)]GlcNAc(α1-
Fuc(β1-3)[Neu5Ac(β2-4)]GlcNAc(α1-
GalNAc(α1-3)[Neu5Ac(α2-4)]GlcNAc(α1-
GlcNAc(β1-3)[Neu5Ac(α2-4)]GlcNAc(α1-
GlcNAc(α1-3)[Neu5Ac(α2-4)]GlcNAc(α1-
Neu5Gc(β2-3)[Neu5Ac(α2-4)]GlcNAc(α1-
Man(β1-3)[Neu5Ac(α2-4)]GlcNAc(α1-
Gal(α1-3)[Neu5Ac(α2-4)]GlcNAc(α1-
Fuc(α1-3)[Neu5Ac(α2-4)]GlcNAc(α1-
Glc(α1-3)[Neu5Ac(α2-4)]GlcNAc(α1-
Neu5Ac(β2-3)[Neu5Ac(α2-4)]GlcNAc(α1-
Neu5Ac(α2-3)[Neu5Ac(α2-4)]GlcNAc(α1-
Kdn(β2-3)[Neu5Ac(α2-4)]GlcNAc(α1-
Glc(β1-3)[Neu5Ac(α2-4)]GlcNAc(α1-
Man(α1-3)[Neu5Ac(α2-4)]GlcNAc(α1-
GlcA(β1-3)[Neu5Ac(α2-4)]GlcNAc(α1-
Neu5Gc(α2-3)[Neu5Ac(α2-4)]GlcNAc(α1-
GlcA(α1-3)[Neu5Ac(α2-4)]GlcNAc(α1-
GalNAc(β1-3)[Neu5Ac(α2-4)]GlcNAc(α1-
Kdn(α2-3)[Neu5Ac(α2-4)]GlcNAc(α1-
Gal(β1-3)[Neu5Ac(α2-4)]GlcNAc(α1-
Fuc(β1-3)[Neu5Ac(α2-4)]GlcNAc(α1-
GalNAc(α1-3)[Kdn(β2-4)]GlcNAc(α1-
GlcNAc(β1-3)[Kdn(β2-4)]GlcNAc(α1-
GlcNAc(α1-3)[Kdn(β2-4)]GlcNAc(α1-
Neu5Gc(β2-3)[Kdn(β2-4)]GlcNAc(α1-
Man(β1-3)[Kdn(β2-4)]GlcNAc(α1-
Gal(α1-3)[Kdn(β2-4)]GlcNAc(α1-
Fuc(α1-3)[Kdn(β2-4)]GlcNAc(α1-
Glc(α1-3)[Kdn(β2-4)]GlcNAc(α1-
Neu5Ac(β2-3)[Kdn(β2-4)]GlcNAc(α1-
Neu5Ac(α2-3)[Kdn(β2-4)]GlcNAc(α1-
Kdn(β2-3)[Kdn(β2-4)]GlcNAc(α1-
Glc(β1-3)[Kdn(β2-4)]GlcNAc(α1-
Man(α1-3)[Kdn(β2-4)]GlcNAc(α1-
GlcA(β1-3)[Kdn(β2-4)]GlcNAc(α1-
Neu5Gc(α2-3)[Kdn(β2-4)]GlcNAc(α1-
GlcA(α1-3)[Kdn(β2-4)]GlcNAc(α1-
GalNAc(β1-3)[Kdn(β2-4)]GlcNAc(α1-
Kdn(α2-3)[Kdn(β2-4)]GlcNAc(α1-
Gal(β1-3)[Kdn(β2-4)]GlcNAc(α1-
Fuc(β1-3)[Kdn(β2-4)]GlcNAc(α1-
GalNAc(α1-3)[Glc(β1-4)]GlcNAc(α1-
GlcNAc(β1-3)[Glc(β1-4)]GlcNAc(α1-
GlcNAc(α1-3)[Glc(β1-4)]GlcNAc(α1-
Neu5Gc(β2-3)[Glc(β1-4)]GlcNAc(α1-
Man(β1-3)[Glc(β1-4)]GlcNAc(α1-
Gal(α1-3)[Glc(β1-4)]GlcNAc(α1-
Fuc(α1-3)[Glc(β1-4)]GlcNAc(α1-
Glc(α1-3)[Glc(β1-4)]GlcNAc(α1-
Neu5Ac(β2-3)[Glc(β1-4)]GlcNAc(α1-
Neu5Ac(α2-3)[Glc(β1-4)]GlcNAc(α1-
Kdn(β2-3)[Glc(β1-4)]GlcNAc(α1-
Glc(β1-3)[Glc(β1-4)]GlcNAc(α1-
Man(α1-3)[Glc(β1-4)]GlcNAc(α1-
GlcA(β1-3)[Glc(β1-4)]GlcNAc(α1-
Neu5Gc(α2-3)[Glc(β1-4)]GlcNAc(α1-
GlcA(α1-3)[Glc(β1-4)]GlcNAc(α1-
GalNAc(β1-3)[Glc(β1-4)]GlcNAc(α1-
Kdn(α2-3)[Glc(β1-4)]GlcNAc(α1-
Gal(β1-3)[Glc(β1-4)]GlcNAc(α1-
Fuc(β1-3)[Glc(β1-4)]GlcNAc(α1-
GalNAc(α1-2)Glc(β1-4)GlcNAc(α1-
GlcNAc(β1-2)Glc(β1-4)GlcNAc(α1-
GlcNAc(α1-2)Glc(β1-4)GlcNAc(α1-
Neu5Gc(β2-2)Glc(β1-4)GlcNAc(α1-
Man(β1-2)Glc(β1-4)GlcNAc(α1-
Gal(α1-2)Glc(β1-4)GlcNAc(α1-
Fuc(α1-2)Glc(β1-4)GlcNAc(α1-
Glc(α1-2)Glc(β1-4)GlcNAc(α1-
Neu5Ac(β2-2)Glc(β1-4)GlcNAc(α1-
Neu5Ac(α2-2)Glc(β1-4)GlcNAc(α1-
Kdn(β2-2)Glc(β1-4)GlcNAc(α1-
Glc(β1-2)Glc(β1-4)GlcNAc(α1-
Man(α1-2)Glc(β1-4)GlcNAc(α1-
GlcA(β1-2)Glc(β1-4)GlcNAc(α1-
Neu5Gc(α2-2)Glc(β1-4)GlcNAc(α1-
GlcA(α1-2)Glc(β1-4)GlcNAc(α1-
GalNAc(β1-2)Glc(β1-4)GlcNAc(α1-
Kdn(α2-2)Glc(β1-4)GlcNAc(α1-
Gal(β1-2)Glc(β1-4)GlcNAc(α1-
Fuc(β1-2)Glc(β1-4)GlcNAc(α1-
GalNAc(α1-3)Glc(β1-4)GlcNAc(α1-
GlcNAc(β1-3)Glc(β1-4)GlcNAc(α1-
GlcNAc(α1-3)Glc(β1-4)GlcNAc(α1-
Neu5Gc(β2-3)Glc(β1-4)GlcNAc(α1-
Man(β1-3)Glc(β1-4)GlcNAc(α1-
Gal(α1-3)Glc(β1-4)GlcNAc(α1-
Fuc(α1-3)Glc(β1-4)GlcNAc(α1-
Glc(α1-3)Glc(β1-4)GlcNAc(α1-
Neu5Ac(β2-3)Glc(β1-4)GlcNAc(α1-
Neu5Ac(α2-3)Glc(β1-4)GlcNAc(α1-
Kdn(β2-3)Glc(β1-4)GlcNAc(α1-
Glc(β1-3)Glc(β1-4)GlcNAc(α1-
Man(α1-3)Glc(β1-4)GlcNAc(α1-
GlcA(β1-3)Glc(β1-4)GlcNAc(α1-
Neu5Gc(α2-3)Glc(β1-4)GlcNAc(α1-
GlcA(α1-3)Glc(β1-4)GlcNAc(α1-
GalNAc(β1-3)Glc(β1-4)GlcNAc(α1-
Kdn(α2-3)Glc(β1-4)GlcNAc(α1-
Gal(β1-3)Glc(β1-4)GlcNAc(α1-
Fuc(β1-3)Glc(β1-4)GlcNAc(α1-
GalNAc(α1-4)Glc(β1-4)GlcNAc(α1-
GlcNAc(β1-4)Glc(β1-4)GlcNAc(α1-
GlcNAc(α1-4)Glc(β1-4)GlcNAc(α1-
Neu5Gc(β2-4)Glc(β1-4)GlcNAc(α1-
Man(β1-4)Glc(β1-4)GlcNAc(α1-
Gal(α1-4)Glc(β1-4)GlcNAc(α1-
Fuc(α1-4)Glc(β1-4)GlcNAc(α1-
Glc(α1-4)Glc(β1-4)GlcNAc(α1-
Neu5Ac(β2-4)Glc(β1-4)GlcNAc(α1-
Neu5Ac(α2-4)Glc(β1-4)GlcNAc(α1-
Kdn(β2-4)Glc(β1-4)GlcNAc(α1-
Glc(β1-4)Glc(β1-4)GlcNAc(α1-
Man(α1-4)Glc(β1-4)GlcNAc(α1-
GlcA(β1-4)Glc(β1-4)GlcNAc(α1-
Neu5Gc(α2-4)Glc(β1-4)GlcNAc(α1-
GlcA(α1-4)Glc(β1-4)GlcNAc(α1-
GalNAc(β1-4)Glc(β1-4)GlcNAc(α1-
Kdn(α2-4)Glc(β1-4)GlcNAc(α1-
Gal(β1-4)Glc(β1-4)GlcNAc(α1-
Fuc(β1-4)Glc(β1-4)GlcNAc(α1-
GalNAc(α1-6)Glc(β1-4)GlcNAc(α1-
GlcNAc(β1-6)Glc(β1-4)GlcNAc(α1-
GlcNAc(α1-6)Glc(β1-4)GlcNAc(α1-
Neu5Gc(β2-6)Glc(β1-4)GlcNAc(α1-
Man(β1-6)Glc(β1-4)GlcNAc(α1-
Gal(α1-6)Glc(β1-4)GlcNAc(α1-
Fuc(α1-6)Glc(β1-4)GlcNAc(α1-
Glc(α1-6)Glc(β1-4)GlcNAc(α1-
Neu5Ac(β2-6)Glc(β1-4)GlcNAc(α1-
Neu5Ac(α2-6)Glc(β1-4)GlcNAc(α1-
Kdn(β2-6)Glc(β1-4)GlcNAc(α1-
Glc(β1-6)Glc(β1-4)GlcNAc(α1-
Man(α1-6)Glc(β1-4)GlcNAc(α1-
GlcA(β1-6)Glc(β1-4)GlcNAc(α1-
Neu5Gc(α2-6)Glc(β1-4)GlcNAc(α1-
GlcA(α1-6)Glc(β1-4)GlcNAc(α1-
GalNAc(β1-6)Glc(β1-4)GlcNAc(α1-
Kdn(α2-6)Glc(β1-4)GlcNAc(α1-
Gal(β1-6)Glc(β1-4)GlcNAc(α1-
Fuc(β1-6)Glc(β1-4)GlcNAc(α1-
GalNAc(α1-3)[Man(α1-4)]GlcNAc(α1-
GlcNAc(β1-3)[Man(α1-4)]GlcNAc(α1-
GlcNAc(α1-3)[Man(α1-4)]GlcNAc(α1-
Neu5Gc(β2-3)[Man(α1-4)]GlcNAc(α1-
Man(β1-3)[Man(α1-4)]GlcNAc(α1-
Gal(α1-3)[Man(α1-4)]GlcNAc(α1-
Fuc(α1-3)[Man(α1-4)]GlcNAc(α1-
Glc(α1-3)[Man(α1-4)]GlcNAc(α1-
Neu5Ac(β2-3)[Man(α1-4)]GlcNAc(α1-
Neu5Ac(α2-3)[Man(α1-4)]GlcNAc(α1-
Kdn(β2-3)[Man(α1-4)]GlcNAc(α1-
Glc(β1-3)[Man(α1-4)]GlcNAc(α1-
Man(α1-3)[Man(α1-4)]GlcNAc(α1-
GlcA(β1-3)[Man(α1-4)]GlcNAc(α1-
Neu5Gc(α2-3)[Man(α1-4)]GlcNAc(α1-
GlcA(α1-3)[Man(α1-4)]GlcNAc(α1-
GalNAc(β1-3)[Man(α1-4)]GlcNAc(α1-
Kdn(α2-3)[Man(α1-4)]GlcNAc(α1-
Gal(β1-3)[Man(α1-4)]GlcNAc(α1-
Fuc(β1-3)[Man(α1-4)]GlcNAc(α1-
GalNAc(α1-2)Man(α1-4)GlcNAc(α1-
GlcNAc(β1-2)Man(α1-4)GlcNAc(α1-
GlcNAc(α1-2)Man(α1-4)GlcNAc(α1-
Neu5Gc(β2-2)Man(α1-4)GlcNAc(α1-
Man(β1-2)Man(α1-4)GlcNAc(α1-
Gal(α1-2)Man(α1-4)GlcNAc(α1-
Fuc(α1-2)Man(α1-4)GlcNAc(α1-
Glc(α1-2)Man(α1-4)GlcNAc(α1-
Neu5Ac(β2-2)Man(α1-4)GlcNAc(α1-
Neu5Ac(α2-2)Man(α1-4)GlcNAc(α1-
Kdn(β2-2)Man(α1-4)GlcNAc(α1-
Glc(β1-2)Man(α1-4)GlcNAc(α1-
Man(α1-2)Man(α1-4)GlcNAc(α1-
GlcA(β1-2)Man(α1-4)GlcNAc(α1-
Neu5Gc(α2-2)Man(α1-4)GlcNAc(α1-
GlcA(α1-2)Man(α1-4)GlcNAc(α1-
GalNAc(β1-2)Man(α1-4)GlcNAc(α1-
Kdn(α2-2)Man(α1-4)GlcNAc(α1-
Gal(β1-2)Man(α1-4)GlcNAc(α1-
Fuc(β1-2)Man(α1-4)GlcNAc(α1-
GalNAc(α1-3)Man(α1-4)GlcNAc(α1-
GlcNAc(β1-3)Man(α1-4)GlcNAc(α1-
GlcNAc(α1-3)Man(α1-4)GlcNAc(α1-
Neu5Gc(β2-3)Man(α1-4)GlcNAc(α1-
Man(β1-3)Man(α1-4)GlcNAc(α1-
Gal(α1-3)Man(α1-4)GlcNAc(α1-
Fuc(α1-3)Man(α1-4)GlcNAc(α1-
Glc(α1-3)Man(α1-4)GlcNAc(α1-
Neu5Ac(β2-3)Man(α1-4)GlcNAc(α1-
Neu5Ac(α2-3)Man(α1-4)GlcNAc(α1-
Kdn(β2-3)Man(α1-4)GlcNAc(α1-
Glc(β1-3)Man(α1-4)GlcNAc(α1-
Man(α1-3)Man(α1-4)GlcNAc(α1-
GlcA(β1-3)Man(α1-4)GlcNAc(α1-
Neu5Gc(α2-3)Man(α1-4)GlcNAc(α1-
GlcA(α1-3)Man(α1-4)GlcNAc(α1-
GalNAc(β1-3)Man(α1-4)GlcNAc(α1-
Kdn(α2-3)Man(α1-4)GlcNAc(α1-
Gal(β1-3)Man(α1-4)GlcNAc(α1-
Fuc(β1-3)Man(α1-4)GlcNAc(α1-
GalNAc(α1-4)Man(α1-4)GlcNAc(α1-
GlcNAc(β1-4)Man(α1-4)GlcNAc(α1-
GlcNAc(α1-4)Man(α1-4)GlcNAc(α1-
Neu5Gc(β2-4)Man(α1-4)GlcNAc(α1-
Man(β1-4)Man(α1-4)GlcNAc(α1-
Gal(α1-4)Man(α1-4)GlcNAc(α1-
Fuc(α1-4)Man(α1-4)GlcNAc(α1-
Glc(α1-4)Man(α1-4)GlcNAc(α1-
Neu5Ac(β2-4)Man(α1-4)GlcNAc(α1-
Neu5Ac(α2-4)Man(α1-4)GlcNAc(α1-
Kdn(β2-4)Man(α1-4)GlcNAc(α1-
Glc(β1-4)Man(α1-4)GlcNAc(α1-
Man(α1-4)Man(α1-4)GlcNAc(α1-
GlcA(β1-4)Man(α1-4)GlcNAc(α1-
Neu5Gc(α2-4)Man(α1-4)GlcNAc(α1-
GlcA(α1-4)Man(α1-4)GlcNAc(α1-
GalNAc(β1-4)Man(α1-4)GlcNAc(α1-
Kdn(α2-4)Man(α1-4)GlcNAc(α1-
Gal(β1-4)Man(α1-4)GlcNAc(α1-
Fuc(β1-4)Man(α1-4)GlcNAc(α1-
GalNAc(α1-6)Man(α1-4)GlcNAc(α1-
GlcNAc(β1-6)Man(α1-4)GlcNAc(α1-
GlcNAc(α1-6)Man(α1-4)GlcNAc(α1-
Neu5Gc(β2-6)Man(α1-4)GlcNAc(α1-
Man(β1-6)Man(α1-4)GlcNAc(α1-
Gal(α1-6)Man(α1-4)GlcNAc(α1-
Fuc(α1-6)Man(α1-4)GlcNAc(α1-
Glc(α1-6)Man(α1-4)GlcNAc(α1-
Neu5Ac(β2-6)Man(α1-4)GlcNAc(α1-
Neu5Ac(α2-6)Man(α1-4)GlcNAc(α1-
Kdn(β2-6)Man(α1-4)GlcNAc(α1-
Glc(β1-6)Man(α1-4)GlcNAc(α1-
Man(α1-6)Man(α1-4)GlcNAc(α1-
GlcA(β1-6)Man(α1-4)GlcNAc(α1-
Neu5Gc(α2-6)Man(α1-4)GlcNAc(α1-
GlcA(α1-6)Man(α1-4)GlcNAc(α1-
GalNAc(β1-6)Man(α1-4)GlcNAc(α1-
Kdn(α2-6)Man(α1-4)GlcNAc(α1-
Gal(β1-6)Man(α1-4)GlcNAc(α1-
Fuc(β1-6)Man(α1-4)GlcNAc(α1-
GalNAc(α1-3)[GlcA(β1-4)]GlcNAc(α1-
GlcNAc(β1-3)[GlcA(β1-4)]GlcNAc(α1-
GlcNAc(α1-3)[GlcA(β1-4)]GlcNAc(α1-
Neu5Gc(β2-3)[GlcA(β1-4)]GlcNAc(α1-
Man(β1-3)[GlcA(β1-4)]GlcNAc(α1-
Gal(α1-3)[GlcA(β1-4)]GlcNAc(α1-
Fuc(α1-3)[GlcA(β1-4)]GlcNAc(α1-
Glc(α1-3)[GlcA(β1-4)]GlcNAc(α1-
Neu5Ac(β2-3)[GlcA(β1-4)]GlcNAc(α1-
Neu5Ac(α2-3)[GlcA(β1-4)]GlcNAc(α1-
Kdn(β2-3)[GlcA(β1-4)]GlcNAc(α1-
Glc(β1-3)[GlcA(β1-4)]GlcNAc(α1-
Man(α1-3)[GlcA(β1-4)]GlcNAc(α1-
GlcA(β1-3)[GlcA(β1-4)]GlcNAc(α1-
Neu5Gc(α2-3)[GlcA(β1-4)]GlcNAc(α1-
GlcA(α1-3)[GlcA(β1-4)]GlcNAc(α1-
GalNAc(β1-3)[GlcA(β1-4)]GlcNAc(α1-
Kdn(α2-3)[GlcA(β1-4)]GlcNAc(α1-
Gal(β1-3)[GlcA(β1-4)]GlcNAc(α1-
Fuc(β1-3)[GlcA(β1-4)]GlcNAc(α1-
GalNAc(α1-2)GlcA(β1-4)GlcNAc(α1-
GlcNAc(β1-2)GlcA(β1-4)GlcNAc(α1-
GlcNAc(α1-2)GlcA(β1-4)GlcNAc(α1-
Neu5Gc(β2-2)GlcA(β1-4)GlcNAc(α1-
Man(β1-2)GlcA(β1-4)GlcNAc(α1-
Gal(α1-2)GlcA(β1-4)GlcNAc(α1-
Fuc(α1-2)GlcA(β1-4)GlcNAc(α1-
Glc(α1-2)GlcA(β1-4)GlcNAc(α1-
Neu5Ac(β2-2)GlcA(β1-4)GlcNAc(α1-
Neu5Ac(α2-2)GlcA(β1-4)GlcNAc(α1-
Kdn(β2-2)GlcA(β1-4)GlcNAc(α1-
Glc(β1-2)GlcA(β1-4)GlcNAc(α1-
Man(α1-2)GlcA(β1-4)GlcNAc(α1-
GlcA(β1-2)GlcA(β1-4)GlcNAc(α1-
Neu5Gc(α2-2)GlcA(β1-4)GlcNAc(α1-
GlcA(α1-2)GlcA(β1-4)GlcNAc(α1-
GalNAc(β1-2)GlcA(β1-4)GlcNAc(α1-
Kdn(α2-2)GlcA(β1-4)GlcNAc(α1-
Gal(β1-2)GlcA(β1-4)GlcNAc(α1-
Fuc(β1-2)GlcA(β1-4)GlcNAc(α1-
GalNAc(α1-3)GlcA(β1-4)GlcNAc(α1-
GlcNAc(β1-3)GlcA(β1-4)GlcNAc(α1-
GlcNAc(α1-3)GlcA(β1-4)GlcNAc(α1-
Neu5Gc(β2-3)GlcA(β1-4)GlcNAc(α1-
Man(β1-3)GlcA(β1-4)GlcNAc(α1-
Gal(α1-3)GlcA(β1-4)GlcNAc(α1-
Fuc(α1-3)GlcA(β1-4)GlcNAc(α1-
Glc(α1-3)GlcA(β1-4)GlcNAc(α1-
Neu5Ac(β2-3)GlcA(β1-4)GlcNAc(α1-
Neu5Ac(α2-3)GlcA(β1-4)GlcNAc(α1-
Kdn(β2-3)GlcA(β1-4)GlcNAc(α1-
Glc(β1-3)GlcA(β1-4)GlcNAc(α1-
Man(α1-3)GlcA(β1-4)GlcNAc(α1-
GlcA(β1-3)GlcA(β1-4)GlcNAc(α1-
Neu5Gc(α2-3)GlcA(β1-4)GlcNAc(α1-
GlcA(α1-3)GlcA(β1-4)GlcNAc(α1-
GalNAc(β1-3)GlcA(β1-4)GlcNAc(α1-
Kdn(α2-3)GlcA(β1-4)GlcNAc(α1-
Gal(β1-3)GlcA(β1-4)GlcNAc(α1-
Fuc(β1-3)GlcA(β1-4)GlcNAc(α1-
GalNAc(α1-4)GlcA(β1-4)GlcNAc(α1-
GlcNAc(β1-4)GlcA(β1-4)GlcNAc(α1-
GlcNAc(α1-4)GlcA(β1-4)GlcNAc(α1-
Neu5Gc(β2-4)GlcA(β1-4)GlcNAc(α1-
Man(β1-4)GlcA(β1-4)GlcNAc(α1-
Gal(α1-4)GlcA(β1-4)GlcNAc(α1-
Fuc(α1-4)GlcA(β1-4)GlcNAc(α1-
Glc(α1-4)GlcA(β1-4)GlcNAc(α1-
Neu5Ac(β2-4)GlcA(β1-4)GlcNAc(α1-
Neu5Ac(α2-4)GlcA(β1-4)GlcNAc(α1-
Kdn(β2-4)GlcA(β1-4)GlcNAc(α1-
Glc(β1-4)GlcA(β1-4)GlcNAc(α1-
Man(α1-4)GlcA(β1-4)GlcNAc(α1-
GlcA(β1-4)GlcA(β1-4)GlcNAc(α1-
Neu5Gc(α2-4)GlcA(β1-4)GlcNAc(α1-
GlcA(α1-4)GlcA(β1-4)GlcNAc(α1-
GalNAc(β1-4)GlcA(β1-4)GlcNAc(α1-
Kdn(α2-4)GlcA(β1-4)GlcNAc(α1-
Gal(β1-4)GlcA(β1-4)GlcNAc(α1-
Fuc(β1-4)GlcA(β1-4)GlcNAc(α1-
GalNAc(α1-3)[Neu5Gc(α2-4)]GlcNAc(α1-
GlcNAc(β1-3)[Neu5Gc(α2-4)]GlcNAc(α1-
GlcNAc(α1-3)[Neu5Gc(α2-4)]GlcNAc(α1-
Neu5Gc(β2-3)[Neu5Gc(α2-4)]GlcNAc(α1-
Man(β1-3)[Neu5Gc(α2-4)]GlcNAc(α1-
Gal(α1-3)[Neu5Gc(α2-4)]GlcNAc(α1-
Fuc(α1-3)[Neu5Gc(α2-4)]GlcNAc(α1-
Glc(α1-3)[Neu5Gc(α2-4)]GlcNAc(α1-
Neu5Ac(β2-3)[Neu5Gc(α2-4)]GlcNAc(α1-
Neu5Ac(α2-3)[Neu5Gc(α2-4)]GlcNAc(α1-
Kdn(β2-3)[Neu5Gc(α2-4)]GlcNAc(α1-
Glc(β1-3)[Neu5Gc(α2-4)]GlcNAc(α1-
Man(α1-3)[Neu5Gc(α2-4)]GlcNAc(α1-
GlcA(β1-3)[Neu5Gc(α2-4)]GlcNAc(α1-
Neu5Gc(α2-3)[Neu5Gc(α2-4)]GlcNAc(α1-
GlcA(α1-3)[Neu5Gc(α2-4)]GlcNAc(α1-
GalNAc(β1-3)[Neu5Gc(α2-4)]GlcNAc(α1-
Kdn(α2-3)[Neu5Gc(α2-4)]GlcNAc(α1-
Gal(β1-3)[Neu5Gc(α2-4)]GlcNAc(α1-
Fuc(β1-3)[Neu5Gc(α2-4)]GlcNAc(α1-
GalNAc(α1-3)[GlcA(α1-4)]GlcNAc(α1-
GlcNAc(β1-3)[GlcA(α1-4)]GlcNAc(α1-
GlcNAc(α1-3)[GlcA(α1-4)]GlcNAc(α1-
Neu5Gc(β2-3)[GlcA(α1-4)]GlcNAc(α1-
Man(β1-3)[GlcA(α1-4)]GlcNAc(α1-
Gal(α1-3)[GlcA(α1-4)]GlcNAc(α1-
Fuc(α1-3)[GlcA(α1-4)]GlcNAc(α1-
Glc(α1-3)[GlcA(α1-4)]GlcNAc(α1-
Neu5Ac(β2-3)[GlcA(α1-4)]GlcNAc(α1-
Neu5Ac(α2-3)[GlcA(α1-4)]GlcNAc(α1-
Kdn(β2-3)[GlcA(α1-4)]GlcNAc(α1-
Glc(β1-3)[GlcA(α1-4)]GlcNAc(α1-
Man(α1-3)[GlcA(α1-4)]GlcNAc(α1-
GlcA(β1-3)[GlcA(α1-4)]GlcNAc(α1-
Neu5Gc(α2-3)[GlcA(α1-4)]GlcNAc(α1-
GlcA(α1-3)[GlcA(α1-4)]GlcNAc(α1-
GalNAc(β1-3)[GlcA(α1-4)]GlcNAc(α1-
Kdn(α2-3)[GlcA(α1-4)]GlcNAc(α1-
Gal(β1-3)[GlcA(α1-4)]GlcNAc(α1-
Fuc(β1-3)[GlcA(α1-4)]GlcNAc(α1-
GalNAc(α1-2)GlcA(α1-4)GlcNAc(α1-
GlcNAc(β1-2)GlcA(α1-4)GlcNAc(α1-
GlcNAc(α1-2)GlcA(α1-4)GlcNAc(α1-
Neu5Gc(β2-2)GlcA(α1-4)GlcNAc(α1-
Man(β1-2)GlcA(α1-4)GlcNAc(α1-
Gal(α1-2)GlcA(α1-4)GlcNAc(α1-
Fuc(α1-2)GlcA(α1-4)GlcNAc(α1-
Glc(α1-2)GlcA(α1-4)GlcNAc(α1-
Neu5Ac(β2-2)GlcA(α1-4)GlcNAc(α1-
Neu5Ac(α2-2)GlcA(α1-4)GlcNAc(α1-
Kdn(β2-2)GlcA(α1-4)GlcNAc(α1-
Glc(β1-2)GlcA(α1-4)GlcNAc(α1-
Man(α1-2)GlcA(α1-4)GlcNAc(α1-
GlcA(β1-2)GlcA(α1-4)GlcNAc(α1-
Neu5Gc(α2-2)GlcA(α1-4)GlcNAc(α1-
GlcA(α1-2)GlcA(α1-4)GlcNAc(α1-
GalNAc(β1-2)GlcA(α1-4)GlcNAc(α1-
Kdn(α2-2)GlcA(α1-4)GlcNAc(α1-
Gal(β1-2)GlcA(α1-4)GlcNAc(α1-
Fuc(β1-2)GlcA(α1-4)GlcNAc(α1-
GalNAc(α1-3)GlcA(α1-4)GlcNAc(α1-
GlcNAc(β1-3)GlcA(α1-4)GlcNAc(α1-
GlcNAc(α1-3)GlcA(α1-4)GlcNAc(α1-
Neu5Gc(β2-3)GlcA(α1-4)GlcNAc(α1-
Man(β1-3)GlcA(α1-4)GlcNAc(α1-
Gal(α1-3)GlcA(α1-4)GlcNAc(α1-
Fuc(α1-3)GlcA(α1-4)GlcNAc(α1-
Glc(α1-3)GlcA(α1-4)GlcNAc(α1-
Neu5Ac(β2-3)GlcA(α1-4)GlcNAc(α1-
Neu5Ac(α2-3)GlcA(α1-4)GlcNAc(α1-
Kdn(β2-3)GlcA(α1-4)GlcNAc(α1-
Glc(β1-3)GlcA(α1-4)GlcNAc(α1-
Man(α1-3)GlcA(α1-4)GlcNAc(α1-
GlcA(β1-3)GlcA(α1-4)GlcNAc(α1-
Neu5Gc(α2-3)GlcA(α1-4)GlcNAc(α1-
GlcA(α1-3)GlcA(α1-4)GlcNAc(α1-
GalNAc(β1-3)GlcA(α1-4)GlcNAc(α1-
Kdn(α2-3)GlcA(α1-4)GlcNAc(α1-
Gal(β1-3)GlcA(α1-4)GlcNAc(α1-
Fuc(β1-3)GlcA(α1-4)GlcNAc(α1-
GalNAc(α1-4)GlcA(α1-4)GlcNAc(α1-
GlcNAc(β1-4)GlcA(α1-4)GlcNAc(α1-
GlcNAc(α1-4)GlcA(α1-4)GlcNAc(α1-
Neu5Gc(β2-4)GlcA(α1-4)GlcNAc(α1-
Man(β1-4)GlcA(α1-4)GlcNAc(α1-
Gal(α1-4)GlcA(α1-4)GlcNAc(α1-
Fuc(α1-4)GlcA(α1-4)GlcNAc(α1-
Glc(α1-4)GlcA(α1-4)GlcNAc(α1-
Neu5Ac(β2-4)GlcA(α1-4)GlcNAc(α1-
Neu5Ac(α2-4)GlcA(α1-4)GlcNAc(α1-
Kdn(β2-4)GlcA(α1-4)GlcNAc(α1-
Glc(β1-4)GlcA(α1-4)GlcNAc(α1-
Man(α1-4)GlcA(α1-4)GlcNAc(α1-
GlcA(β1-4)GlcA(α1-4)GlcNAc(α1-
Neu5Gc(α2-4)GlcA(α1-4)GlcNAc(α1-
GlcA(α1-4)GlcA(α1-4)GlcNAc(α1-
GalNAc(β1-4)GlcA(α1-4)GlcNAc(α1-
Kdn(α2-4)GlcA(α1-4)GlcNAc(α1-
Gal(β1-4)GlcA(α1-4)GlcNAc(α1-
Fuc(β1-4)GlcA(α1-4)GlcNAc(α1-
GalNAc(α1-3)[GalNAc(β1-4)]GlcNAc(α1-
GlcNAc(β1-3)[GalNAc(β1-4)]GlcNAc(α1-
GlcNAc(α1-3)[GalNAc(β1-4)]GlcNAc(α1-
Neu5Gc(β2-3)[GalNAc(β1-4)]GlcNAc(α1-
Man(β1-3)[GalNAc(β1-4)]GlcNAc(α1-
Gal(α1-3)[GalNAc(β1-4)]GlcNAc(α1-
Fuc(α1-3)[GalNAc(β1-4)]GlcNAc(α1-
Glc(α1-3)[GalNAc(β1-4)]GlcNAc(α1-
Neu5Ac(β2-3)[GalNAc(β1-4)]GlcNAc(α1-
Neu5Ac(α2-3)[GalNAc(β1-4)]GlcNAc(α1-
Kdn(β2-3)[GalNAc(β1-4)]GlcNAc(α1-
Glc(β1-3)[GalNAc(β1-4)]GlcNAc(α1-
Man(α1-3)[GalNAc(β1-4)]GlcNAc(α1-
GlcA(β1-3)[GalNAc(β1-4)]GlcNAc(α1-
Neu5Gc(α2-3)[GalNAc(β1-4)]GlcNAc(α1-
GlcA(α1-3)[GalNAc(β1-4)]GlcNAc(α1-
GalNAc(β1-3)[GalNAc(β1-4)]GlcNAc(α1-
Kdn(α2-3)[GalNAc(β1-4)]GlcNAc(α1-
Gal(β1-3)[GalNAc(β1-4)]GlcNAc(α1-
Fuc(β1-3)[GalNAc(β1-4)]GlcNAc(α1-
GalNAc(α1-3)GalNAc(β1-4)GlcNAc(α1-
GlcNAc(β1-3)GalNAc(β1-4)GlcNAc(α1-
GlcNAc(α1-3)GalNAc(β1-4)GlcNAc(α1-
Neu5Gc(β2-3)GalNAc(β1-4)GlcNAc(α1-
Man(β1-3)GalNAc(β1-4)GlcNAc(α1-
Gal(α1-3)GalNAc(β1-4)GlcNAc(α1-
Fuc(α1-3)GalNAc(β1-4)GlcNAc(α1-
Glc(α1-3)GalNAc(β1-4)GlcNAc(α1-
Neu5Ac(β2-3)GalNAc(β1-4)GlcNAc(α1-
Neu5Ac(α2-3)GalNAc(β1-4)GlcNAc(α1-
Kdn(β2-3)GalNAc(β1-4)GlcNAc(α1-
Glc(β1-3)GalNAc(β1-4)GlcNAc(α1-
Man(α1-3)GalNAc(β1-4)GlcNAc(α1-
GlcA(β1-3)GalNAc(β1-4)GlcNAc(α1-
Neu5Gc(α2-3)GalNAc(β1-4)GlcNAc(α1-
GlcA(α1-3)GalNAc(β1-4)GlcNAc(α1-
GalNAc(β1-3)GalNAc(β1-4)GlcNAc(α1-
Kdn(α2-3)GalNAc(β1-4)GlcNAc(α1-
Gal(β1-3)GalNAc(β1-4)GlcNAc(α1-
Fuc(β1-3)GalNAc(β1-4)GlcNAc(α1-
GalNAc(α1-4)GalNAc(β1-4)GlcNAc(α1-
GlcNAc(β1-4)GalNAc(β1-4)GlcNAc(α1-
GlcNAc(α1-4)GalNAc(β1-4)GlcNAc(α1-
Neu5Gc(β2-4)GalNAc(β1-4)GlcNAc(α1-
Man(β1-4)GalNAc(β1-4)GlcNAc(α1-
Gal(α1-4)GalNAc(β1-4)GlcNAc(α1-
Fuc(α1-4)GalNAc(β1-4)GlcNAc(α1-
Glc(α1-4)GalNAc(β1-4)GlcNAc(α1-
Neu5Ac(β2-4)GalNAc(β1-4)GlcNAc(α1-
Neu5Ac(α2-4)GalNAc(β1-4)GlcNAc(α1-
Kdn(β2-4)GalNAc(β1-4)GlcNAc(α1-
Glc(β1-4)GalNAc(β1-4)GlcNAc(α1-
Man(α1-4)GalNAc(β1-4)GlcNAc(α1-
GlcA(β1-4)GalNAc(β1-4)GlcNAc(α1-
Neu5Gc(α2-4)GalNAc(β1-4)GlcNAc(α1-
GlcA(α1-4)GalNAc(β1-4)GlcNAc(α1-
GalNAc(β1-4)GalNAc(β1-4)GlcNAc(α1-
Kdn(α2-4)GalNAc(β1-4)GlcNAc(α1-
Gal(β1-4)GalNAc(β1-4)GlcNAc(α1-
Fuc(β1-4)GalNAc(β1-4)GlcNAc(α1-
GalNAc(α1-6)GalNAc(β1-4)GlcNAc(α1-
GlcNAc(β1-6)GalNAc(β1-4)GlcNAc(α1-
GlcNAc(α1-6)GalNAc(β1-4)GlcNAc(α1-
Neu5Gc(β2-6)GalNAc(β1-4)GlcNAc(α1-
Man(β1-6)GalNAc(β1-4)GlcNAc(α1-
Gal(α1-6)GalNAc(β1-4)GlcNAc(α1-
Fuc(α1-6)GalNAc(β1-4)GlcNAc(α1-
Glc(α1-6)GalNAc(β1-4)GlcNAc(α1-
Neu5Ac(β2-6)GalNAc(β1-4)GlcNAc(α1-
Neu5Ac(α2-6)GalNAc(β1-4)GlcNAc(α1-
Kdn(β2-6)GalNAc(β1-4)GlcNAc(α1-
Glc(β1-6)GalNAc(β1-4)GlcNAc(α1-
Man(α1-6)GalNAc(β1-4)GlcNAc(α1-
GlcA(β1-6)GalNAc(β1-4)GlcNAc(α1-
Neu5Gc(α2-6)GalNAc(β1-4)GlcNAc(α1-
GlcA(α1-6)GalNAc(β1-4)GlcNAc(α1-
GalNAc(β1-6)GalNAc(β1-4)GlcNAc(α1-
Kdn(α2-6)GalNAc(β1-4)GlcNAc(α1-
Gal(β1-6)GalNAc(β1-4)GlcNAc(α1-
Fuc(β1-6)GalNAc(β1-4)GlcNAc(α1-
GalNAc(α1-3)[Kdn(α2-4)]GlcNAc(α1-
GlcNAc(β1-3)[Kdn(α2-4)]GlcNAc(α1-
GlcNAc(α1-3)[Kdn(α2-4)]GlcNAc(α1-
Neu5Gc(β2-3)[Kdn(α2-4)]GlcNAc(α1-
Man(β1-3)[Kdn(α2-4)]GlcNAc(α1-
Gal(α1-3)[Kdn(α2-4)]GlcNAc(α1-
Fuc(α1-3)[Kdn(α2-4)]GlcNAc(α1-
Glc(α1-3)[Kdn(α2-4)]GlcNAc(α1-
Neu5Ac(β2-3)[Kdn(α2-4)]GlcNAc(α1-
Neu5Ac(α2-3)[Kdn(α2-4)]GlcNAc(α1-
Kdn(β2-3)[Kdn(α2-4)]GlcNAc(α1-
Glc(β1-3)[Kdn(α2-4)]GlcNAc(α1-
Man(α1-3)[Kdn(α2-4)]GlcNAc(α1-
GlcA(β1-3)[Kdn(α2-4)]GlcNAc(α1-
Neu5Gc(α2-3)[Kdn(α2-4)]GlcNAc(α1-
GlcA(α1-3)[Kdn(α2-4)]GlcNAc(α1-
GalNAc(β1-3)[Kdn(α2-4)]GlcNAc(α1-
Kdn(α2-3)[Kdn(α2-4)]GlcNAc(α1-
Gal(β1-3)[Kdn(α2-4)]GlcNAc(α1-
Fuc(β1-3)[Kdn(α2-4)]GlcNAc(α1-
GalNAc(α1-3)[Gal(β1-4)]GlcNAc(α1-
GlcNAc(β1-3)[Gal(β1-4)]GlcNAc(α1-
GlcNAc(α1-3)[Gal(β1-4)]GlcNAc(α1-
Neu5Gc(β2-3)[Gal(β1-4)]GlcNAc(α1-
Man(β1-3)[Gal(β1-4)]GlcNAc(α1-
Gal(α1-3)[Gal(β1-4)]GlcNAc(α1-
Fuc(α1-3)[Gal(β1-4)]GlcNAc(α1-
Glc(α1-3)[Gal(β1-4)]GlcNAc(α1-
Neu5Ac(β2-3)[Gal(β1-4)]GlcNAc(α1-
Neu5Ac(α2-3)[Gal(β1-4)]GlcNAc(α1-
Kdn(β2-3)[Gal(β1-4)]GlcNAc(α1-
Glc(β1-3)[Gal(β1-4)]GlcNAc(α1-
Man(α1-3)[Gal(β1-4)]GlcNAc(α1-
GlcA(β1-3)[Gal(β1-4)]GlcNAc(α1-
Neu5Gc(α2-3)[Gal(β1-4)]GlcNAc(α1-
GlcA(α1-3)[Gal(β1-4)]GlcNAc(α1-
GalNAc(β1-3)[Gal(β1-4)]GlcNAc(α1-
Kdn(α2-3)[Gal(β1-4)]GlcNAc(α1-
Gal(β1-3)[Gal(β1-4)]GlcNAc(α1-
Fuc(β1-3)[Gal(β1-4)]GlcNAc(α1-
GalNAc(α1-2)Gal(β1-4)GlcNAc(α1-
GlcNAc(β1-2)Gal(β1-4)GlcNAc(α1-
GlcNAc(α1-2)Gal(β1-4)GlcNAc(α1-
Neu5Gc(β2-2)Gal(β1-4)GlcNAc(α1-
Man(β1-2)Gal(β1-4)GlcNAc(α1-
Gal(α1-2)Gal(β1-4)GlcNAc(α1-
Fuc(α1-2)Gal(β1-4)GlcNAc(α1-
Glc(α1-2)Gal(β1-4)GlcNAc(α1-
Neu5Ac(β2-2)Gal(β1-4)GlcNAc(α1-
Neu5Ac(α2-2)Gal(β1-4)GlcNAc(α1-
Kdn(β2-2)Gal(β1-4)GlcNAc(α1-
Glc(β1-2)Gal(β1-4)GlcNAc(α1-
Man(α1-2)Gal(β1-4)GlcNAc(α1-
GlcA(β1-2)Gal(β1-4)GlcNAc(α1-
Neu5Gc(α2-2)Gal(β1-4)GlcNAc(α1-
GlcA(α1-2)Gal(β1-4)GlcNAc(α1-
GalNAc(β1-2)Gal(β1-4)GlcNAc(α1-
Kdn(α2-2)Gal(β1-4)GlcNAc(α1-
Gal(β1-2)Gal(β1-4)GlcNAc(α1-
Fuc(β1-2)Gal(β1-4)GlcNAc(α1-
GalNAc(α1-3)Gal(β1-4)GlcNAc(α1-
GlcNAc(β1-3)Gal(β1-4)GlcNAc(α1-
GlcNAc(α1-3)Gal(β1-4)GlcNAc(α1-
Neu5Gc(β2-3)Gal(β1-4)GlcNAc(α1-
Man(β1-3)Gal(β1-4)GlcNAc(α1-
Gal(α1-3)Gal(β1-4)GlcNAc(α1-
Fuc(α1-3)Gal(β1-4)GlcNAc(α1-
Glc(α1-3)Gal(β1-4)GlcNAc(α1-
Neu5Ac(β2-3)Gal(β1-4)GlcNAc(α1-
Neu5Ac(α2-3)Gal(β1-4)GlcNAc(α1-
Kdn(β2-3)Gal(β1-4)GlcNAc(α1-
Glc(β1-3)Gal(β1-4)GlcNAc(α1-
Man(α1-3)Gal(β1-4)GlcNAc(α1-
GlcA(β1-3)Gal(β1-4)GlcNAc(α1-
Neu5Gc(α2-3)Gal(β1-4)GlcNAc(α1-
GlcA(α1-3)Gal(β1-4)GlcNAc(α1-
GalNAc(β1-3)Gal(β1-4)GlcNAc(α1-
Kdn(α2-3)Gal(β1-4)GlcNAc(α1-
Gal(β1-3)Gal(β1-4)GlcNAc(α1-
Fuc(β1-3)Gal(β1-4)GlcNAc(α1-
GalNAc(α1-4)Gal(β1-4)GlcNAc(α1-
GlcNAc(β1-4)Gal(β1-4)GlcNAc(α1-
GlcNAc(α1-4)Gal(β1-4)GlcNAc(α1-
Neu5Gc(β2-4)Gal(β1-4)GlcNAc(α1-
Man(β1-4)Gal(β1-4)GlcNAc(α1-
Gal(α1-4)Gal(β1-4)GlcNAc(α1-
Fuc(α1-4)Gal(β1-4)GlcNAc(α1-
Glc(α1-4)Gal(β1-4)GlcNAc(α1-
Neu5Ac(β2-4)Gal(β1-4)GlcNAc(α1-
Neu5Ac(α2-4)Gal(β1-4)GlcNAc(α1-
Kdn(β2-4)Gal(β1-4)GlcNAc(α1-
Glc(β1-4)Gal(β1-4)GlcNAc(α1-
Man(α1-4)Gal(β1-4)GlcNAc(α1-
GlcA(β1-4)Gal(β1-4)GlcNAc(α1-
Neu5Gc(α2-4)Gal(β1-4)GlcNAc(α1-
GlcA(α1-4)Gal(β1-4)GlcNAc(α1-
GalNAc(β1-4)Gal(β1-4)GlcNAc(α1-
Kdn(α2-4)Gal(β1-4)GlcNAc(α1-
Gal(β1-4)Gal(β1-4)GlcNAc(α1-
Fuc(β1-4)Gal(β1-4)GlcNAc(α1-
GalNAc(α1-6)Gal(β1-4)GlcNAc(α1-
GlcNAc(β1-6)Gal(β1-4)GlcNAc(α1-
GlcNAc(α1-6)Gal(β1-4)GlcNAc(α1-
Neu5Gc(β2-6)Gal(β1-4)GlcNAc(α1-
Man(β1-6)Gal(β1-4)GlcNAc(α1-
Gal(α1-6)Gal(β1-4)GlcNAc(α1-
Fuc(α1-6)Gal(β1-4)GlcNAc(α1-
Glc(α1-6)Gal(β1-4)GlcNAc(α1-
Neu5Ac(β2-6)Gal(β1-4)GlcNAc(α1-
Neu5Ac(α2-6)Gal(β1-4)GlcNAc(α1-
Kdn(β2-6)Gal(β1-4)GlcNAc(α1-
Glc(β1-6)Gal(β1-4)GlcNAc(α1-
Man(α1-6)Gal(β1-4)GlcNAc(α1-
GlcA(β1-6)Gal(β1-4)GlcNAc(α1-
Neu5Gc(α2-6)Gal(β1-4)GlcNAc(α1-
GlcA(α1-6)Gal(β1-4)GlcNAc(α1-
GalNAc(β1-6)Gal(β1-4)GlcNAc(α1-
Kdn(α2-6)Gal(β1-4)GlcNAc(α1-
Gal(β1-6)Gal(β1-4)GlcNAc(α1-
Fuc(β1-6)Gal(β1-4)GlcNAc(α1-
GalNAc(α1-3)[Fuc(β1-4)]GlcNAc(α1-
GlcNAc(β1-3)[Fuc(β1-4)]GlcNAc(α1-
GlcNAc(α1-3)[Fuc(β1-4)]GlcNAc(α1-
Neu5Gc(β2-3)[Fuc(β1-4)]GlcNAc(α1-
Man(β1-3)[Fuc(β1-4)]GlcNAc(α1-
Gal(α1-3)[Fuc(β1-4)]GlcNAc(α1-
Fuc(α1-3)[Fuc(β1-4)]GlcNAc(α1-
Glc(α1-3)[Fuc(β1-4)]GlcNAc(α1-
Neu5Ac(β2-3)[Fuc(β1-4)]GlcNAc(α1-
Neu5Ac(α2-3)[Fuc(β1-4)]GlcNAc(α1-
Kdn(β2-3)[Fuc(β1-4)]GlcNAc(α1-
Glc(β1-3)[Fuc(β1-4)]GlcNAc(α1-
Man(α1-3)[Fuc(β1-4)]GlcNAc(α1-
GlcA(β1-3)[Fuc(β1-4)]GlcNAc(α1-
Neu5Gc(α2-3)[Fuc(β1-4)]GlcNAc(α1-
GlcA(α1-3)[Fuc(β1-4)]GlcNAc(α1-
GalNAc(β1-3)[Fuc(β1-4)]GlcNAc(α1-
Kdn(α2-3)[Fuc(β1-4)]GlcNAc(α1-
Gal(β1-3)[Fuc(β1-4)]GlcNAc(α1-
Fuc(β1-3)[Fuc(β1-4)]GlcNAc(α1-
GalNAc(α1-3)[GalNAc(α1-6)]GlcNAc(α1-
GlcNAc(β1-3)[GalNAc(α1-6)]GlcNAc(α1-
GlcNAc(α1-3)[GalNAc(α1-6)]GlcNAc(α1-
Neu5Gc(β2-3)[GalNAc(α1-6)]GlcNAc(α1-
Man(β1-3)[GalNAc(α1-6)]GlcNAc(α1-
Gal(α1-3)[GalNAc(α1-6)]GlcNAc(α1-
Fuc(α1-3)[GalNAc(α1-6)]GlcNAc(α1-
Glc(α1-3)[GalNAc(α1-6)]GlcNAc(α1-
Neu5Ac(β2-3)[GalNAc(α1-6)]GlcNAc(α1-
Neu5Ac(α2-3)[GalNAc(α1-6)]GlcNAc(α1-
Kdn(β2-3)[GalNAc(α1-6)]GlcNAc(α1-
Glc(β1-3)[GalNAc(α1-6)]GlcNAc(α1-
Man(α1-3)[GalNAc(α1-6)]GlcNAc(α1-
GlcA(β1-3)[GalNAc(α1-6)]GlcNAc(α1-
Neu5Gc(α2-3)[GalNAc(α1-6)]GlcNAc(α1-
GlcA(α1-3)[GalNAc(α1-6)]GlcNAc(α1-
GalNAc(β1-3)[GalNAc(α1-6)]GlcNAc(α1-
Kdn(α2-3)[GalNAc(α1-6)]GlcNAc(α1-
Gal(β1-3)[GalNAc(α1-6)]GlcNAc(α1-
Fuc(β1-3)[GalNAc(α1-6)]GlcNAc(α1-
GalNAc(α1-4)[GalNAc(α1-6)]GlcNAc(α1-
GlcNAc(β1-4)[GalNAc(α1-6)]GlcNAc(α1-
GlcNAc(α1-4)[GalNAc(α1-6)]GlcNAc(α1-
Neu5Gc(β2-4)[GalNAc(α1-6)]GlcNAc(α1-
Man(β1-4)[GalNAc(α1-6)]GlcNAc(α1-
Gal(α1-4)[GalNAc(α1-6)]GlcNAc(α1-
Fuc(α1-4)[GalNAc(α1-6)]GlcNAc(α1-
Glc(α1-4)[GalNAc(α1-6)]GlcNAc(α1-
Neu5Ac(β2-4)[GalNAc(α1-6)]GlcNAc(α1-
Neu5Ac(α2-4)[GalNAc(α1-6)]GlcNAc(α1-
Kdn(β2-4)[GalNAc(α1-6)]GlcNAc(α1-
Glc(β1-4)[GalNAc(α1-6)]GlcNAc(α1-
Man(α1-4)[GalNAc(α1-6)]GlcNAc(α1-
GlcA(β1-4)[GalNAc(α1-6)]GlcNAc(α1-
Neu5Gc(α2-4)[GalNAc(α1-6)]GlcNAc(α1-
GlcA(α1-4)[GalNAc(α1-6)]GlcNAc(α1-
GalNAc(β1-4)[GalNAc(α1-6)]GlcNAc(α1-
Kdn(α2-4)[GalNAc(α1-6)]GlcNAc(α1-
Gal(β1-4)[GalNAc(α1-6)]GlcNAc(α1-
Fuc(β1-4)[GalNAc(α1-6)]GlcNAc(α1-
GalNAc(α1-3)GalNAc(α1-6)GlcNAc(α1-
GlcNAc(β1-3)GalNAc(α1-6)GlcNAc(α1-
GlcNAc(α1-3)GalNAc(α1-6)GlcNAc(α1-
Neu5Gc(β2-3)GalNAc(α1-6)GlcNAc(α1-
Man(β1-3)GalNAc(α1-6)GlcNAc(α1-
Gal(α1-3)GalNAc(α1-6)GlcNAc(α1-
Fuc(α1-3)GalNAc(α1-6)GlcNAc(α1-
Glc(α1-3)GalNAc(α1-6)GlcNAc(α1-
Neu5Ac(β2-3)GalNAc(α1-6)GlcNAc(α1-
Neu5Ac(α2-3)GalNAc(α1-6)GlcNAc(α1-
Kdn(β2-3)GalNAc(α1-6)GlcNAc(α1-
Glc(β1-3)GalNAc(α1-6)GlcNAc(α1-
Man(α1-3)GalNAc(α1-6)GlcNAc(α1-
GlcA(β1-3)GalNAc(α1-6)GlcNAc(α1-
Neu5Gc(α2-3)GalNAc(α1-6)GlcNAc(α1-
GlcA(α1-3)GalNAc(α1-6)GlcNAc(α1-
GalNAc(β1-3)GalNAc(α1-6)GlcNAc(α1-
Kdn(α2-3)GalNAc(α1-6)GlcNAc(α1-
Gal(β1-3)GalNAc(α1-6)GlcNAc(α1-
Fuc(β1-3)GalNAc(α1-6)GlcNAc(α1-
GalNAc(α1-4)GalNAc(α1-6)GlcNAc(α1-
GlcNAc(β1-4)GalNAc(α1-6)GlcNAc(α1-
GlcNAc(α1-4)GalNAc(α1-6)GlcNAc(α1-
Neu5Gc(β2-4)GalNAc(α1-6)GlcNAc(α1-
Man(β1-4)GalNAc(α1-6)GlcNAc(α1-
Gal(α1-4)GalNAc(α1-6)GlcNAc(α1-
Fuc(α1-4)GalNAc(α1-6)GlcNAc(α1-
Glc(α1-4)GalNAc(α1-6)GlcNAc(α1-
Neu5Ac(β2-4)GalNAc(α1-6)GlcNAc(α1-
Neu5Ac(α2-4)GalNAc(α1-6)GlcNAc(α1-
Kdn(β2-4)GalNAc(α1-6)GlcNAc(α1-
Glc(β1-4)GalNAc(α1-6)GlcNAc(α1-
Man(α1-4)GalNAc(α1-6)GlcNAc(α1-
GlcA(β1-4)GalNAc(α1-6)GlcNAc(α1-
Neu5Gc(α2-4)GalNAc(α1-6)GlcNAc(α1-
GlcA(α1-4)GalNAc(α1-6)GlcNAc(α1-
GalNAc(β1-4)GalNAc(α1-6)GlcNAc(α1-
Kdn(α2-4)GalNAc(α1-6)GlcNAc(α1-
Gal(β1-4)GalNAc(α1-6)GlcNAc(α1-
Fuc(β1-4)GalNAc(α1-6)GlcNAc(α1-
GalNAc(α1-6)GalNAc(α1-6)GlcNAc(α1-
GlcNAc(β1-6)GalNAc(α1-6)GlcNAc(α1-
GlcNAc(α1-6)GalNAc(α1-6)GlcNAc(α1-
Neu5Gc(β2-6)GalNAc(α1-6)GlcNAc(α1-
Man(β1-6)GalNAc(α1-6)GlcNAc(α1-
Gal(α1-6)GalNAc(α1-6)GlcNAc(α1-
Fuc(α1-6)GalNAc(α1-6)GlcNAc(α1-
Glc(α1-6)GalNAc(α1-6)GlcNAc(α1-
Neu5Ac(β2-6)GalNAc(α1-6)GlcNAc(α1-
Neu5Ac(α2-6)GalNAc(α1-6)GlcNAc(α1-
Kdn(β2-6)GalNAc(α1-6)GlcNAc(α1-
Glc(β1-6)GalNAc(α1-6)GlcNAc(α1-
Man(α1-6)GalNAc(α1-6)GlcNAc(α1-
GlcA(β1-6)GalNAc(α1-6)GlcNAc(α1-
Neu5Gc(α2-6)GalNAc(α1-6)GlcNAc(α1-
GlcA(α1-6)GalNAc(α1-6)GlcNAc(α1-
GalNAc(β1-6)GalNAc(α1-6)GlcNAc(α1-
Kdn(α2-6)GalNAc(α1-6)GlcNAc(α1-
Gal(β1-6)GalNAc(α1-6)GlcNAc(α1-
Fuc(β1-6)GalNAc(α1-6)GlcNAc(α1-
GalNAc(α1-3)[GlcNAc(β1-6)]GlcNAc(α1-
GlcNAc(β1-3)[GlcNAc(β1-6)]GlcNAc(α1-
GlcNAc(α1-3)[GlcNAc(β1-6)]GlcNAc(α1-
Neu5Gc(β2-3)[GlcNAc(β1-6)]GlcNAc(α1-
Man(β1-3)[GlcNAc(β1-6)]GlcNAc(α1-
Gal(α1-3)[GlcNAc(β1-6)]GlcNAc(α1-
Fuc(α1-3)[GlcNAc(β1-6)]GlcNAc(α1-
Glc(α1-3)[GlcNAc(β1-6)]GlcNAc(α1-
Neu5Ac(β2-3)[GlcNAc(β1-6)]GlcNAc(α1-
Neu5Ac(α2-3)[GlcNAc(β1-6)]GlcNAc(α1-
Kdn(β2-3)[GlcNAc(β1-6)]GlcNAc(α1-
Glc(β1-3)[GlcNAc(β1-6)]GlcNAc(α1-
Man(α1-3)[GlcNAc(β1-6)]GlcNAc(α1-
GlcA(β1-3)[GlcNAc(β1-6)]GlcNAc(α1-
Neu5Gc(α2-3)[GlcNAc(β1-6)]GlcNAc(α1-
GlcA(α1-3)[GlcNAc(β1-6)]GlcNAc(α1-
GalNAc(β1-3)[GlcNAc(β1-6)]GlcNAc(α1-
Kdn(α2-3)[GlcNAc(β1-6)]GlcNAc(α1-
Gal(β1-3)[GlcNAc(β1-6)]GlcNAc(α1-
Fuc(β1-3)[GlcNAc(β1-6)]GlcNAc(α1-
GalNAc(α1-4)[GlcNAc(β1-6)]GlcNAc(α1-
GlcNAc(β1-4)[GlcNAc(β1-6)]GlcNAc(α1-
GlcNAc(α1-4)[GlcNAc(β1-6)]GlcNAc(α1-
Neu5Gc(β2-4)[GlcNAc(β1-6)]GlcNAc(α1-
Man(β1-4)[GlcNAc(β1-6)]GlcNAc(α1-
Gal(α1-4)[GlcNAc(β1-6)]GlcNAc(α1-
Fuc(α1-4)[GlcNAc(β1-6)]GlcNAc(α1-
Glc(α1-4)[GlcNAc(β1-6)]GlcNAc(α1-
Neu5Ac(β2-4)[GlcNAc(β1-6)]GlcNAc(α1-
Neu5Ac(α2-4)[GlcNAc(β1-6)]GlcNAc(α1-
Kdn(β2-4)[GlcNAc(β1-6)]GlcNAc(α1-
Glc(β1-4)[GlcNAc(β1-6)]GlcNAc(α1-
Man(α1-4)[GlcNAc(β1-6)]GlcNAc(α1-
GlcA(β1-4)[GlcNAc(β1-6)]GlcNAc(α1-
Neu5Gc(α2-4)[GlcNAc(β1-6)]GlcNAc(α1-
GlcA(α1-4)[GlcNAc(β1-6)]GlcNAc(α1-
GalNAc(β1-4)[GlcNAc(β1-6)]GlcNAc(α1-
Kdn(α2-4)[GlcNAc(β1-6)]GlcNAc(α1-
Gal(β1-4)[GlcNAc(β1-6)]GlcNAc(α1-
Fuc(β1-4)[GlcNAc(β1-6)]GlcNAc(α1-
GalNAc(α1-3)GlcNAc(β1-6)GlcNAc(α1-
GlcNAc(β1-3)GlcNAc(β1-6)GlcNAc(α1-
GlcNAc(α1-3)GlcNAc(β1-6)GlcNAc(α1-
Neu5Gc(β2-3)GlcNAc(β1-6)GlcNAc(α1-
Man(β1-3)GlcNAc(β1-6)GlcNAc(α1-
Gal(α1-3)GlcNAc(β1-6)GlcNAc(α1-
Fuc(α1-3)GlcNAc(β1-6)GlcNAc(α1-
Glc(α1-3)GlcNAc(β1-6)GlcNAc(α1-
Neu5Ac(β2-3)GlcNAc(β1-6)GlcNAc(α1-
Neu5Ac(α2-3)GlcNAc(β1-6)GlcNAc(α1-
Kdn(β2-3)GlcNAc(β1-6)GlcNAc(α1-
Glc(β1-3)GlcNAc(β1-6)GlcNAc(α1-
Man(α1-3)GlcNAc(β1-6)GlcNAc(α1-
GlcA(β1-3)GlcNAc(β1-6)GlcNAc(α1-
Neu5Gc(α2-3)GlcNAc(β1-6)GlcNAc(α1-
GlcA(α1-3)GlcNAc(β1-6)GlcNAc(α1-
GalNAc(β1-3)GlcNAc(β1-6)GlcNAc(α1-
Kdn(α2-3)GlcNAc(β1-6)GlcNAc(α1-
Gal(β1-3)GlcNAc(β1-6)GlcNAc(α1-
Fuc(β1-3)GlcNAc(β1-6)GlcNAc(α1-
GalNAc(α1-4)GlcNAc(β1-6)GlcNAc(α1-
GlcNAc(β1-4)GlcNAc(β1-6)GlcNAc(α1-
GlcNAc(α1-4)GlcNAc(β1-6)GlcNAc(α1-
Neu5Gc(β2-4)GlcNAc(β1-6)GlcNAc(α1-
Man(β1-4)GlcNAc(β1-6)GlcNAc(α1-
Gal(α1-4)GlcNAc(β1-6)GlcNAc(α1-
Fuc(α1-4)GlcNAc(β1-6)GlcNAc(α1-
Glc(α1-4)GlcNAc(β1-6)GlcNAc(α1-
Neu5Ac(β2-4)GlcNAc(β1-6)GlcNAc(α1-
Neu5Ac(α2-4)GlcNAc(β1-6)GlcNAc(α1-
Kdn(β2-4)GlcNAc(β1-6)GlcNAc(α1-
Glc(β1-4)GlcNAc(β1-6)GlcNAc(α1-
Man(α1-4)GlcNAc(β1-6)GlcNAc(α1-
GlcA(β1-4)GlcNAc(β1-6)GlcNAc(α1-
Neu5Gc(α2-4)GlcNAc(β1-6)GlcNAc(α1-
GlcA(α1-4)GlcNAc(β1-6)GlcNAc(α1-
GalNAc(β1-4)GlcNAc(β1-6)GlcNAc(α1-
Kdn(α2-4)GlcNAc(β1-6)GlcNAc(α1-
Gal(β1-4)GlcNAc(β1-6)GlcNAc(α1-
Fuc(β1-4)GlcNAc(β1-6)GlcNAc(α1-
GalNAc(α1-6)GlcNAc(β1-6)GlcNAc(α1-
GlcNAc(β1-6)GlcNAc(β1-6)GlcNAc(α1-
GlcNAc(α1-6)GlcNAc(β1-6)GlcNAc(α1-
Neu5Gc(β2-6)GlcNAc(β1-6)GlcNAc(α1-
Man(β1-6)GlcNAc(β1-6)GlcNAc(α1-
Gal(α1-6)GlcNAc(β1-6)GlcNAc(α1-
Fuc(α1-6)GlcNAc(β1-6)GlcNAc(α1-
Glc(α1-6)GlcNAc(β1-6)GlcNAc(α1-
Neu5Ac(β2-6)GlcNAc(β1-6)GlcNAc(α1-
Neu5Ac(α2-6)GlcNAc(β1-6)GlcNAc(α1-
Kdn(β2-6)GlcNAc(β1-6)GlcNAc(α1-
Glc(β1-6)GlcNAc(β1-6)GlcNAc(α1-
Man(α1-6)GlcNAc(β1-6)GlcNAc(α1-
GlcA(β1-6)GlcNAc(β1-6)GlcNAc(α1-
Neu5Gc(α2-6)GlcNAc(β1-6)GlcNAc(α1-
GlcA(α1-6)GlcNAc(β1-6)GlcNAc(α1-
GalNAc(β1-6)GlcNAc(β1-6)GlcNAc(α1-
Kdn(α2-6)GlcNAc(β1-6)GlcNAc(α1-
Gal(β1-6)GlcNAc(β1-6)GlcNAc(α1-
Fuc(β1-6)GlcNAc(β1-6)GlcNAc(α1-
GalNAc(α1-3)[GlcNAc(α1-6)]GlcNAc(α1-
GlcNAc(β1-3)[GlcNAc(α1-6)]GlcNAc(α1-
GlcNAc(α1-3)[GlcNAc(α1-6)]GlcNAc(α1-
Neu5Gc(β2-3)[GlcNAc(α1-6)]GlcNAc(α1-
Man(β1-3)[GlcNAc(α1-6)]GlcNAc(α1-
Gal(α1-3)[GlcNAc(α1-6)]GlcNAc(α1-
Fuc(α1-3)[GlcNAc(α1-6)]GlcNAc(α1-
Glc(α1-3)[GlcNAc(α1-6)]GlcNAc(α1-
Neu5Ac(β2-3)[GlcNAc(α1-6)]GlcNAc(α1-
Neu5Ac(α2-3)[GlcNAc(α1-6)]GlcNAc(α1-
Kdn(β2-3)[GlcNAc(α1-6)]GlcNAc(α1-
Glc(β1-3)[GlcNAc(α1-6)]GlcNAc(α1-
Man(α1-3)[GlcNAc(α1-6)]GlcNAc(α1-
GlcA(β1-3)[GlcNAc(α1-6)]GlcNAc(α1-
Neu5Gc(α2-3)[GlcNAc(α1-6)]GlcNAc(α1-
GlcA(α1-3)[GlcNAc(α1-6)]GlcNAc(α1-
GalNAc(β1-3)[GlcNAc(α1-6)]GlcNAc(α1-
Kdn(α2-3)[GlcNAc(α1-6)]GlcNAc(α1-
Gal(β1-3)[GlcNAc(α1-6)]GlcNAc(α1-
Fuc(β1-3)[GlcNAc(α1-6)]GlcNAc(α1-
GalNAc(α1-4)[GlcNAc(α1-6)]GlcNAc(α1-
GlcNAc(β1-4)[GlcNAc(α1-6)]GlcNAc(α1-
GlcNAc(α1-4)[GlcNAc(α1-6)]GlcNAc(α1-
Neu5Gc(β2-4)[GlcNAc(α1-6)]GlcNAc(α1-
Man(β1-4)[GlcNAc(α1-6)]GlcNAc(α1-
Gal(α1-4)[GlcNAc(α1-6)]GlcNAc(α1-
Fuc(α1-4)[GlcNAc(α1-6)]GlcNAc(α1-
Glc(α1-4)[GlcNAc(α1-6)]GlcNAc(α1-
Neu5Ac(β2-4)[GlcNAc(α1-6)]GlcNAc(α1-
Neu5Ac(α2-4)[GlcNAc(α1-6)]GlcNAc(α1-
Kdn(β2-4)[GlcNAc(α1-6)]GlcNAc(α1-
Glc(β1-4)[GlcNAc(α1-6)]GlcNAc(α1-
Man(α1-4)[GlcNAc(α1-6)]GlcNAc(α1-
GlcA(β1-4)[GlcNAc(α1-6)]GlcNAc(α1-
Neu5Gc(α2-4)[GlcNAc(α1-6)]GlcNAc(α1-
GlcA(α1-4)[GlcNAc(α1-6)]GlcNAc(α1-
GalNAc(β1-4)[GlcNAc(α1-6)]GlcNAc(α1-
Kdn(α2-4)[GlcNAc(α1-6)]GlcNAc(α1-
Gal(β1-4)[GlcNAc(α1-6)]GlcNAc(α1-
Fuc(β1-4)[GlcNAc(α1-6)]GlcNAc(α1-
GalNAc(α1-3)GlcNAc(α1-6)GlcNAc(α1-
GlcNAc(β1-3)GlcNAc(α1-6)GlcNAc(α1-
GlcNAc(α1-3)GlcNAc(α1-6)GlcNAc(α1-
Neu5Gc(β2-3)GlcNAc(α1-6)GlcNAc(α1-
Man(β1-3)GlcNAc(α1-6)GlcNAc(α1-
Gal(α1-3)GlcNAc(α1-6)GlcNAc(α1-
Fuc(α1-3)GlcNAc(α1-6)GlcNAc(α1-
Glc(α1-3)GlcNAc(α1-6)GlcNAc(α1-
Neu5Ac(β2-3)GlcNAc(α1-6)GlcNAc(α1-
Neu5Ac(α2-3)GlcNAc(α1-6)GlcNAc(α1-
Kdn(β2-3)GlcNAc(α1-6)GlcNAc(α1-
Glc(β1-3)GlcNAc(α1-6)GlcNAc(α1-
Man(α1-3)GlcNAc(α1-6)GlcNAc(α1-
GlcA(β1-3)GlcNAc(α1-6)GlcNAc(α1-
Neu5Gc(α2-3)GlcNAc(α1-6)GlcNAc(α1-
GlcA(α1-3)GlcNAc(α1-6)GlcNAc(α1-
GalNAc(β1-3)GlcNAc(α1-6)GlcNAc(α1-
Kdn(α2-3)GlcNAc(α1-6)GlcNAc(α1-
Gal(β1-3)GlcNAc(α1-6)GlcNAc(α1-
Fuc(β1-3)GlcNAc(α1-6)GlcNAc(α1-
GalNAc(α1-4)GlcNAc(α1-6)GlcNAc(α1-
GlcNAc(β1-4)GlcNAc(α1-6)GlcNAc(α1-
GlcNAc(α1-4)GlcNAc(α1-6)GlcNAc(α1-
Neu5Gc(β2-4)GlcNAc(α1-6)GlcNAc(α1-
Man(β1-4)GlcNAc(α1-6)GlcNAc(α1-
Gal(α1-4)GlcNAc(α1-6)GlcNAc(α1-
Fuc(α1-4)GlcNAc(α1-6)GlcNAc(α1-
Glc(α1-4)GlcNAc(α1-6)GlcNAc(α1-
Neu5Ac(β2-4)GlcNAc(α1-6)GlcNAc(α1-
Neu5Ac(α2-4)GlcNAc(α1-6)GlcNAc(α1-
Kdn(β2-4)GlcNAc(α1-6)GlcNAc(α1-
Glc(β1-4)GlcNAc(α1-6)GlcNAc(α1-
Man(α1-4)GlcNAc(α1-6)GlcNAc(α1-
GlcA(β1-4)GlcNAc(α1-6)GlcNAc(α1-
Neu5Gc(α2-4)GlcNAc(α1-6)GlcNAc(α1-
GlcA(α1-4)GlcNAc(α1-6)GlcNAc(α1-
GalNAc(β1-4)GlcNAc(α1-6)GlcNAc(α1-
Kdn(α2-4)GlcNAc(α1-6)GlcNAc(α1-
Gal(β1-4)GlcNAc(α1-6)GlcNAc(α1-
Fuc(β1-4)GlcNAc(α1-6)GlcNAc(α1-
GalNAc(α1-6)GlcNAc(α1-6)GlcNAc(α1-
GlcNAc(β1-6)GlcNAc(α1-6)GlcNAc(α1-
GlcNAc(α1-6)GlcNAc(α1-6)GlcNAc(α1-
Neu5Gc(β2-6)GlcNAc(α1-6)GlcNAc(α1-
Man(β1-6)GlcNAc(α1-6)GlcNAc(α1-
Gal(α1-6)GlcNAc(α1-6)GlcNAc(α1-
Fuc(α1-6)GlcNAc(α1-6)GlcNAc(α1-
Glc(α1-6)GlcNAc(α1-6)GlcNAc(α1-
Neu5Ac(β2-6)GlcNAc(α1-6)GlcNAc(α1-
Neu5Ac(α2-6)GlcNAc(α1-6)GlcNAc(α1-
Kdn(β2-6)GlcNAc(α1-6)GlcNAc(α1-
Glc(β1-6)GlcNAc(α1-6)GlcNAc(α1-
Man(α1-6)GlcNAc(α1-6)GlcNAc(α1-
GlcA(β1-6)GlcNAc(α1-6)GlcNAc(α1-
Neu5Gc(α2-6)GlcNAc(α1-6)GlcNAc(α1-
GlcA(α1-6)GlcNAc(α1-6)GlcNAc(α1-
GalNAc(β1-6)GlcNAc(α1-6)GlcNAc(α1-
Kdn(α2-6)GlcNAc(α1-6)GlcNAc(α1-
Gal(β1-6)GlcNAc(α1-6)GlcNAc(α1-
Fuc(β1-6)GlcNAc(α1-6)GlcNAc(α1-
GalNAc(α1-3)[Neu5Gc(β2-6)]GlcNAc(α1-
GlcNAc(β1-3)[Neu5Gc(β2-6)]GlcNAc(α1-
GlcNAc(α1-3)[Neu5Gc(β2-6)]GlcNAc(α1-
Neu5Gc(β2-3)[Neu5Gc(β2-6)]GlcNAc(α1-
Man(β1-3)[Neu5Gc(β2-6)]GlcNAc(α1-
Gal(α1-3)[Neu5Gc(β2-6)]GlcNAc(α1-
Fuc(α1-3)[Neu5Gc(β2-6)]GlcNAc(α1-
Glc(α1-3)[Neu5Gc(β2-6)]GlcNAc(α1-
Neu5Ac(β2-3)[Neu5Gc(β2-6)]GlcNAc(α1-
Neu5Ac(α2-3)[Neu5Gc(β2-6)]GlcNAc(α1-
Kdn(β2-3)[Neu5Gc(β2-6)]GlcNAc(α1-
Glc(β1-3)[Neu5Gc(β2-6)]GlcNAc(α1-
Man(α1-3)[Neu5Gc(β2-6)]GlcNAc(α1-
GlcA(β1-3)[Neu5Gc(β2-6)]GlcNAc(α1-
Neu5Gc(α2-3)[Neu5Gc(β2-6)]GlcNAc(α1-
GlcA(α1-3)[Neu5Gc(β2-6)]GlcNAc(α1-
GalNAc(β1-3)[Neu5Gc(β2-6)]GlcNAc(α1-
Kdn(α2-3)[Neu5Gc(β2-6)]GlcNAc(α1-
Gal(β1-3)[Neu5Gc(β2-6)]GlcNAc(α1-
Fuc(β1-3)[Neu5Gc(β2-6)]GlcNAc(α1-
GalNAc(α1-4)[Neu5Gc(β2-6)]GlcNAc(α1-
GlcNAc(β1-4)[Neu5Gc(β2-6)]GlcNAc(α1-
GlcNAc(α1-4)[Neu5Gc(β2-6)]GlcNAc(α1-
Neu5Gc(β2-4)[Neu5Gc(β2-6)]GlcNAc(α1-
Man(β1-4)[Neu5Gc(β2-6)]GlcNAc(α1-
Gal(α1-4)[Neu5Gc(β2-6)]GlcNAc(α1-
Fuc(α1-4)[Neu5Gc(β2-6)]GlcNAc(α1-
Glc(α1-4)[Neu5Gc(β2-6)]GlcNAc(α1-
Neu5Ac(β2-4)[Neu5Gc(β2-6)]GlcNAc(α1-
Neu5Ac(α2-4)[Neu5Gc(β2-6)]GlcNAc(α1-
Kdn(β2-4)[Neu5Gc(β2-6)]GlcNAc(α1-
Glc(β1-4)[Neu5Gc(β2-6)]GlcNAc(α1-
Man(α1-4)[Neu5Gc(β2-6)]GlcNAc(α1-
GlcA(β1-4)[Neu5Gc(β2-6)]GlcNAc(α1-
Neu5Gc(α2-4)[Neu5Gc(β2-6)]GlcNAc(α1-
GlcA(α1-4)[Neu5Gc(β2-6)]GlcNAc(α1-
GalNAc(β1-4)[Neu5Gc(β2-6)]GlcNAc(α1-
Kdn(α2-4)[Neu5Gc(β2-6)]GlcNAc(α1-
Gal(β1-4)[Neu5Gc(β2-6)]GlcNAc(α1-
Fuc(β1-4)[Neu5Gc(β2-6)]GlcNAc(α1-
GalNAc(α1-3)[Man(β1-6)]GlcNAc(α1-
GlcNAc(β1-3)[Man(β1-6)]GlcNAc(α1-
GlcNAc(α1-3)[Man(β1-6)]GlcNAc(α1-
Neu5Gc(β2-3)[Man(β1-6)]GlcNAc(α1-
Man(β1-3)[Man(β1-6)]GlcNAc(α1-
Gal(α1-3)[Man(β1-6)]GlcNAc(α1-
Fuc(α1-3)[Man(β1-6)]GlcNAc(α1-
Glc(α1-3)[Man(β1-6)]GlcNAc(α1-
Neu5Ac(β2-3)[Man(β1-6)]GlcNAc(α1-
Neu5Ac(α2-3)[Man(β1-6)]GlcNAc(α1-
Kdn(β2-3)[Man(β1-6)]GlcNAc(α1-
Glc(β1-3)[Man(β1-6)]GlcNAc(α1-
Man(α1-3)[Man(β1-6)]GlcNAc(α1-
GlcA(β1-3)[Man(β1-6)]GlcNAc(α1-
Neu5Gc(α2-3)[Man(β1-6)]GlcNAc(α1-
GlcA(α1-3)[Man(β1-6)]GlcNAc(α1-
GalNAc(β1-3)[Man(β1-6)]GlcNAc(α1-
Kdn(α2-3)[Man(β1-6)]GlcNAc(α1-
Gal(β1-3)[Man(β1-6)]GlcNAc(α1-
Fuc(β1-3)[Man(β1-6)]GlcNAc(α1-
GalNAc(α1-4)[Man(β1-6)]GlcNAc(α1-
GlcNAc(β1-4)[Man(β1-6)]GlcNAc(α1-
GlcNAc(α1-4)[Man(β1-6)]GlcNAc(α1-
Neu5Gc(β2-4)[Man(β1-6)]GlcNAc(α1-
Man(β1-4)[Man(β1-6)]GlcNAc(α1-
Gal(α1-4)[Man(β1-6)]GlcNAc(α1-
Fuc(α1-4)[Man(β1-6)]GlcNAc(α1-
Glc(α1-4)[Man(β1-6)]GlcNAc(α1-
Neu5Ac(β2-4)[Man(β1-6)]GlcNAc(α1-
Neu5Ac(α2-4)[Man(β1-6)]GlcNAc(α1-
Kdn(β2-4)[Man(β1-6)]GlcNAc(α1-
Glc(β1-4)[Man(β1-6)]GlcNAc(α1-
Man(α1-4)[Man(β1-6)]GlcNAc(α1-
GlcA(β1-4)[Man(β1-6)]GlcNAc(α1-
Neu5Gc(α2-4)[Man(β1-6)]GlcNAc(α1-
GlcA(α1-4)[Man(β1-6)]GlcNAc(α1-
GalNAc(β1-4)[Man(β1-6)]GlcNAc(α1-
Kdn(α2-4)[Man(β1-6)]GlcNAc(α1-
Gal(β1-4)[Man(β1-6)]GlcNAc(α1-
Fuc(β1-4)[Man(β1-6)]GlcNAc(α1-
GalNAc(α1-2)Man(β1-6)GlcNAc(α1-
GlcNAc(β1-2)Man(β1-6)GlcNAc(α1-
GlcNAc(α1-2)Man(β1-6)GlcNAc(α1-
Neu5Gc(β2-2)Man(β1-6)GlcNAc(α1-
Man(β1-2)Man(β1-6)GlcNAc(α1-
Gal(α1-2)Man(β1-6)GlcNAc(α1-
Fuc(α1-2)Man(β1-6)GlcNAc(α1-
Glc(α1-2)Man(β1-6)GlcNAc(α1-
Neu5Ac(β2-2)Man(β1-6)GlcNAc(α1-
Neu5Ac(α2-2)Man(β1-6)GlcNAc(α1-
Kdn(β2-2)Man(β1-6)GlcNAc(α1-
Glc(β1-2)Man(β1-6)GlcNAc(α1-
Man(α1-2)Man(β1-6)GlcNAc(α1-
GlcA(β1-2)Man(β1-6)GlcNAc(α1-
Neu5Gc(α2-2)Man(β1-6)GlcNAc(α1-
GlcA(α1-2)Man(β1-6)GlcNAc(α1-
GalNAc(β1-2)Man(β1-6)GlcNAc(α1-
Kdn(α2-2)Man(β1-6)GlcNAc(α1-
Gal(β1-2)Man(β1-6)GlcNAc(α1-
Fuc(β1-2)Man(β1-6)GlcNAc(α1-
GalNAc(α1-3)Man(β1-6)GlcNAc(α1-
GlcNAc(β1-3)Man(β1-6)GlcNAc(α1-
GlcNAc(α1-3)Man(β1-6)GlcNAc(α1-
Neu5Gc(β2-3)Man(β1-6)GlcNAc(α1-
Man(β1-3)Man(β1-6)GlcNAc(α1-
Gal(α1-3)Man(β1-6)GlcNAc(α1-
Fuc(α1-3)Man(β1-6)GlcNAc(α1-
Glc(α1-3)Man(β1-6)GlcNAc(α1-
Neu5Ac(β2-3)Man(β1-6)GlcNAc(α1-
Neu5Ac(α2-3)Man(β1-6)GlcNAc(α1-
Kdn(β2-3)Man(β1-6)GlcNAc(α1-
Glc(β1-3)Man(β1-6)GlcNAc(α1-
Man(α1-3)Man(β1-6)GlcNAc(α1-
GlcA(β1-3)Man(β1-6)GlcNAc(α1-
Neu5Gc(α2-3)Man(β1-6)GlcNAc(α1-
GlcA(α1-3)Man(β1-6)GlcNAc(α1-
GalNAc(β1-3)Man(β1-6)GlcNAc(α1-
Kdn(α2-3)Man(β1-6)GlcNAc(α1-
Gal(β1-3)Man(β1-6)GlcNAc(α1-
Fuc(β1-3)Man(β1-6)GlcNAc(α1-
GalNAc(α1-4)Man(β1-6)GlcNAc(α1-
GlcNAc(β1-4)Man(β1-6)GlcNAc(α1-
GlcNAc(α1-4)Man(β1-6)GlcNAc(α1-
Neu5Gc(β2-4)Man(β1-6)GlcNAc(α1-
Man(β1-4)Man(β1-6)GlcNAc(α1-
Gal(α1-4)Man(β1-6)GlcNAc(α1-
Fuc(α1-4)Man(β1-6)GlcNAc(α1-
Glc(α1-4)Man(β1-6)GlcNAc(α1-
Neu5Ac(β2-4)Man(β1-6)GlcNAc(α1-
Neu5Ac(α2-4)Man(β1-6)GlcNAc(α1-
Kdn(β2-4)Man(β1-6)GlcNAc(α1-
Glc(β1-4)Man(β1-6)GlcNAc(α1-
Man(α1-4)Man(β1-6)GlcNAc(α1-
GlcA(β1-4)Man(β1-6)GlcNAc(α1-
Neu5Gc(α2-4)Man(β1-6)GlcNAc(α1-
GlcA(α1-4)Man(β1-6)GlcNAc(α1-
GalNAc(β1-4)Man(β1-6)GlcNAc(α1-
Kdn(α2-4)Man(β1-6)GlcNAc(α1-
Gal(β1-4)Man(β1-6)GlcNAc(α1-
Fuc(β1-4)Man(β1-6)GlcNAc(α1-
GalNAc(α1-6)Man(β1-6)GlcNAc(α1-
GlcNAc(β1-6)Man(β1-6)GlcNAc(α1-
GlcNAc(α1-6)Man(β1-6)GlcNAc(α1-
Neu5Gc(β2-6)Man(β1-6)GlcNAc(α1-
Man(β1-6)Man(β1-6)GlcNAc(α1-
Gal(α1-6)Man(β1-6)GlcNAc(α1-
Fuc(α1-6)Man(β1-6)GlcNAc(α1-
Glc(α1-6)Man(β1-6)GlcNAc(α1-
Neu5Ac(β2-6)Man(β1-6)GlcNAc(α1-
Neu5Ac(α2-6)Man(β1-6)GlcNAc(α1-
Kdn(β2-6)Man(β1-6)GlcNAc(α1-
Glc(β1-6)Man(β1-6)GlcNAc(α1-
Man(α1-6)Man(β1-6)GlcNAc(α1-
GlcA(β1-6)Man(β1-6)GlcNAc(α1-
Neu5Gc(α2-6)Man(β1-6)GlcNAc(α1-
GlcA(α1-6)Man(β1-6)GlcNAc(α1-
GalNAc(β1-6)Man(β1-6)GlcNAc(α1-
Kdn(α2-6)Man(β1-6)GlcNAc(α1-
Gal(β1-6)Man(β1-6)GlcNAc(α1-
Fuc(β1-6)Man(β1-6)GlcNAc(α1-
GalNAc(α1-3)[Gal(α1-6)]GlcNAc(α1-
GlcNAc(β1-3)[Gal(α1-6)]GlcNAc(α1-
GlcNAc(α1-3)[Gal(α1-6)]GlcNAc(α1-
Neu5Gc(β2-3)[Gal(α1-6)]GlcNAc(α1-
Man(β1-3)[Gal(α1-6)]GlcNAc(α1-
Gal(α1-3)[Gal(α1-6)]GlcNAc(α1-
Fuc(α1-3)[Gal(α1-6)]GlcNAc(α1-
Glc(α1-3)[Gal(α1-6)]GlcNAc(α1-
Neu5Ac(β2-3)[Gal(α1-6)]GlcNAc(α1-
Neu5Ac(α2-3)[Gal(α1-6)]GlcNAc(α1-
Kdn(β2-3)[Gal(α1-6)]GlcNAc(α1-
Glc(β1-3)[Gal(α1-6)]GlcNAc(α1-
Man(α1-3)[Gal(α1-6)]GlcNAc(α1-
GlcA(β1-3)[Gal(α1-6)]GlcNAc(α1-
Neu5Gc(α2-3)[Gal(α1-6)]GlcNAc(α1-
GlcA(α1-3)[Gal(α1-6)]GlcNAc(α1-
GalNAc(β1-3)[Gal(α1-6)]GlcNAc(α1-
Kdn(α2-3)[Gal(α1-6)]GlcNAc(α1-
Gal(β1-3)[Gal(α1-6)]GlcNAc(α1-
Fuc(β1-3)[Gal(α1-6)]GlcNAc(α1-
GalNAc(α1-4)[Gal(α1-6)]GlcNAc(α1-
GlcNAc(β1-4)[Gal(α1-6)]GlcNAc(α1-
GlcNAc(α1-4)[Gal(α1-6)]GlcNAc(α1-
Neu5Gc(β2-4)[Gal(α1-6)]GlcNAc(α1-
Man(β1-4)[Gal(α1-6)]GlcNAc(α1-
Gal(α1-4)[Gal(α1-6)]GlcNAc(α1-
Fuc(α1-4)[Gal(α1-6)]GlcNAc(α1-
Glc(α1-4)[Gal(α1-6)]GlcNAc(α1-
Neu5Ac(β2-4)[Gal(α1-6)]GlcNAc(α1-
Neu5Ac(α2-4)[Gal(α1-6)]GlcNAc(α1-
Kdn(β2-4)[Gal(α1-6)]GlcNAc(α1-
Glc(β1-4)[Gal(α1-6)]GlcNAc(α1-
Man(α1-4)[Gal(α1-6)]GlcNAc(α1-
GlcA(β1-4)[Gal(α1-6)]GlcNAc(α1-
Neu5Gc(α2-4)[Gal(α1-6)]GlcNAc(α1-
GlcA(α1-4)[Gal(α1-6)]GlcNAc(α1-
GalNAc(β1-4)[Gal(α1-6)]GlcNAc(α1-
Kdn(α2-4)[Gal(α1-6)]GlcNAc(α1-
Gal(β1-4)[Gal(α1-6)]GlcNAc(α1-
Fuc(β1-4)[Gal(α1-6)]GlcNAc(α1-
GalNAc(α1-2)Gal(α1-6)GlcNAc(α1-
GlcNAc(β1-2)Gal(α1-6)GlcNAc(α1-
GlcNAc(α1-2)Gal(α1-6)GlcNAc(α1-
Neu5Gc(β2-2)Gal(α1-6)GlcNAc(α1-
Man(β1-2)Gal(α1-6)GlcNAc(α1-
Gal(α1-2)Gal(α1-6)GlcNAc(α1-
Fuc(α1-2)Gal(α1-6)GlcNAc(α1-
Glc(α1-2)Gal(α1-6)GlcNAc(α1-
Neu5Ac(β2-2)Gal(α1-6)GlcNAc(α1-
Neu5Ac(α2-2)Gal(α1-6)GlcNAc(α1-
Kdn(β2-2)Gal(α1-6)GlcNAc(α1-
Glc(β1-2)Gal(α1-6)GlcNAc(α1-
Man(α1-2)Gal(α1-6)GlcNAc(α1-
GlcA(β1-2)Gal(α1-6)GlcNAc(α1-
Neu5Gc(α2-2)Gal(α1-6)GlcNAc(α1-
GlcA(α1-2)Gal(α1-6)GlcNAc(α1-
GalNAc(β1-2)Gal(α1-6)GlcNAc(α1-
Kdn(α2-2)Gal(α1-6)GlcNAc(α1-
Gal(β1-2)Gal(α1-6)GlcNAc(α1-
Fuc(β1-2)Gal(α1-6)GlcNAc(α1-
GalNAc(α1-3)Gal(α1-6)GlcNAc(α1-
GlcNAc(β1-3)Gal(α1-6)GlcNAc(α1-
GlcNAc(α1-3)Gal(α1-6)GlcNAc(α1-
Neu5Gc(β2-3)Gal(α1-6)GlcNAc(α1-
Man(β1-3)Gal(α1-6)GlcNAc(α1-
Gal(α1-3)Gal(α1-6)GlcNAc(α1-
Fuc(α1-3)Gal(α1-6)GlcNAc(α1-
Glc(α1-3)Gal(α1-6)GlcNAc(α1-
Neu5Ac(β2-3)Gal(α1-6)GlcNAc(α1-
Neu5Ac(α2-3)Gal(α1-6)GlcNAc(α1-
Kdn(β2-3)Gal(α1-6)GlcNAc(α1-
Glc(β1-3)Gal(α1-6)GlcNAc(α1-
Man(α1-3)Gal(α1-6)GlcNAc(α1-
GlcA(β1-3)Gal(α1-6)GlcNAc(α1-
Neu5Gc(α2-3)Gal(α1-6)GlcNAc(α1-
GlcA(α1-3)Gal(α1-6)GlcNAc(α1-
GalNAc(β1-3)Gal(α1-6)GlcNAc(α1-
Kdn(α2-3)Gal(α1-6)GlcNAc(α1-
Gal(β1-3)Gal(α1-6)GlcNAc(α1-
Fuc(β1-3)Gal(α1-6)GlcNAc(α1-
GalNAc(α1-4)Gal(α1-6)GlcNAc(α1-
GlcNAc(β1-4)Gal(α1-6)GlcNAc(α1-
GlcNAc(α1-4)Gal(α1-6)GlcNAc(α1-
Neu5Gc(β2-4)Gal(α1-6)GlcNAc(α1-
Man(β1-4)Gal(α1-6)GlcNAc(α1-
Gal(α1-4)Gal(α1-6)GlcNAc(α1-
Fuc(α1-4)Gal(α1-6)GlcNAc(α1-
Glc(α1-4)Gal(α1-6)GlcNAc(α1-
Neu5Ac(β2-4)Gal(α1-6)GlcNAc(α1-
Neu5Ac(α2-4)Gal(α1-6)GlcNAc(α1-
Kdn(β2-4)Gal(α1-6)GlcNAc(α1-
Glc(β1-4)Gal(α1-6)GlcNAc(α1-
Man(α1-4)Gal(α1-6)GlcNAc(α1-
GlcA(β1-4)Gal(α1-6)GlcNAc(α1-
Neu5Gc(α2-4)Gal(α1-6)GlcNAc(α1-
GlcA(α1-4)Gal(α1-6)GlcNAc(α1-
GalNAc(β1-4)Gal(α1-6)GlcNAc(α1-
Kdn(α2-4)Gal(α1-6)GlcNAc(α1-
Gal(β1-4)Gal(α1-6)GlcNAc(α1-
Fuc(β1-4)Gal(α1-6)GlcNAc(α1-
GalNAc(α1-6)Gal(α1-6)GlcNAc(α1-
GlcNAc(β1-6)Gal(α1-6)GlcNAc(α1-
GlcNAc(α1-6)Gal(α1-6)GlcNAc(α1-
Neu5Gc(β2-6)Gal(α1-6)GlcNAc(α1-
Man(β1-6)Gal(α1-6)GlcNAc(α1-
Gal(α1-6)Gal(α1-6)GlcNAc(α1-
Fuc(α1-6)Gal(α1-6)GlcNAc(α1-
Glc(α1-6)Gal(α1-6)GlcNAc(α1-
Neu5Ac(β2-6)Gal(α1-6)GlcNAc(α1-
Neu5Ac(α2-6)Gal(α1-6)GlcNAc(α1-
Kdn(β2-6)Gal(α1-6)GlcNAc(α1-
Glc(β1-6)Gal(α1-6)GlcNAc(α1-
Man(α1-6)Gal(α1-6)GlcNAc(α1-
GlcA(β1-6)Gal(α1-6)GlcNAc(α1-
Neu5Gc(α2-6)Gal(α1-6)GlcNAc(α1-
GlcA(α1-6)Gal(α1-6)GlcNAc(α1-
GalNAc(β1-6)Gal(α1-6)GlcNAc(α1-
Kdn(α2-6)Gal(α1-6)GlcNAc(α1-
Gal(β1-6)Gal(α1-6)GlcNAc(α1-
Fuc(β1-6)Gal(α1-6)GlcNAc(α1-
GalNAc(α1-3)[Fuc(α1-6)]GlcNAc(α1-
GlcNAc(β1-3)[Fuc(α1-6)]GlcNAc(α1-
GlcNAc(α1-3)[Fuc(α1-6)]GlcNAc(α1-
Neu5Gc(β2-3)[Fuc(α1-6)]GlcNAc(α1-
Man(β1-3)[Fuc(α1-6)]GlcNAc(α1-
Gal(α1-3)[Fuc(α1-6)]GlcNAc(α1-
Fuc(α1-3)[Fuc(α1-6)]GlcNAc(α1-
Glc(α1-3)[Fuc(α1-6)]GlcNAc(α1-
Neu5Ac(β2-3)[Fuc(α1-6)]GlcNAc(α1-
Neu5Ac(α2-3)[Fuc(α1-6)]GlcNAc(α1-
Kdn(β2-3)[Fuc(α1-6)]GlcNAc(α1-
Glc(β1-3)[Fuc(α1-6)]GlcNAc(α1-
Man(α1-3)[Fuc(α1-6)]GlcNAc(α1-
GlcA(β1-3)[Fuc(α1-6)]GlcNAc(α1-
Neu5Gc(α2-3)[Fuc(α1-6)]GlcNAc(α1-
GlcA(α1-3)[Fuc(α1-6)]GlcNAc(α1-
GalNAc(β1-3)[Fuc(α1-6)]GlcNAc(α1-
Kdn(α2-3)[Fuc(α1-6)]GlcNAc(α1-
Gal(β1-3)[Fuc(α1-6)]GlcNAc(α1-
Fuc(β1-3)[Fuc(α1-6)]GlcNAc(α1-
GalNAc(α1-4)[Fuc(α1-6)]GlcNAc(α1-
GlcNAc(β1-4)[Fuc(α1-6)]GlcNAc(α1-
GlcNAc(α1-4)[Fuc(α1-6)]GlcNAc(α1-
Neu5Gc(β2-4)[Fuc(α1-6)]GlcNAc(α1-
Man(β1-4)[Fuc(α1-6)]GlcNAc(α1-
Gal(α1-4)[Fuc(α1-6)]GlcNAc(α1-
Fuc(α1-4)[Fuc(α1-6)]GlcNAc(α1-
Glc(α1-4)[Fuc(α1-6)]GlcNAc(α1-
Neu5Ac(β2-4)[Fuc(α1-6)]GlcNAc(α1-
Neu5Ac(α2-4)[Fuc(α1-6)]GlcNAc(α1-
Kdn(β2-4)[Fuc(α1-6)]GlcNAc(α1-
Glc(β1-4)[Fuc(α1-6)]GlcNAc(α1-
Man(α1-4)[Fuc(α1-6)]GlcNAc(α1-
GlcA(β1-4)[Fuc(α1-6)]GlcNAc(α1-
Neu5Gc(α2-4)[Fuc(α1-6)]GlcNAc(α1-
GlcA(α1-4)[Fuc(α1-6)]GlcNAc(α1-
GalNAc(β1-4)[Fuc(α1-6)]GlcNAc(α1-
Kdn(α2-4)[Fuc(α1-6)]GlcNAc(α1-
Gal(β1-4)[Fuc(α1-6)]GlcNAc(α1-
Fuc(β1-4)[Fuc(α1-6)]GlcNAc(α1-
GalNAc(α1-3)[Glc(α1-6)]GlcNAc(α1-
GlcNAc(β1-3)[Glc(α1-6)]GlcNAc(α1-
GlcNAc(α1-3)[Glc(α1-6)]GlcNAc(α1-
Neu5Gc(β2-3)[Glc(α1-6)]GlcNAc(α1-
Man(β1-3)[Glc(α1-6)]GlcNAc(α1-
Gal(α1-3)[Glc(α1-6)]GlcNAc(α1-
Fuc(α1-3)[Glc(α1-6)]GlcNAc(α1-
Glc(α1-3)[Glc(α1-6)]GlcNAc(α1-
Neu5Ac(β2-3)[Glc(α1-6)]GlcNAc(α1-
Neu5Ac(α2-3)[Glc(α1-6)]GlcNAc(α1-
Kdn(β2-3)[Glc(α1-6)]GlcNAc(α1-
Glc(β1-3)[Glc(α1-6)]GlcNAc(α1-
Man(α1-3)[Glc(α1-6)]GlcNAc(α1-
GlcA(β1-3)[Glc(α1-6)]GlcNAc(α1-
Neu5Gc(α2-3)[Glc(α1-6)]GlcNAc(α1-
GlcA(α1-3)[Glc(α1-6)]GlcNAc(α1-
GalNAc(β1-3)[Glc(α1-6)]GlcNAc(α1-
Kdn(α2-3)[Glc(α1-6)]GlcNAc(α1-
Gal(β1-3)[Glc(α1-6)]GlcNAc(α1-
Fuc(β1-3)[Glc(α1-6)]GlcNAc(α1-
GalNAc(α1-4)[Glc(α1-6)]GlcNAc(α1-
GlcNAc(β1-4)[Glc(α1-6)]GlcNAc(α1-
GlcNAc(α1-4)[Glc(α1-6)]GlcNAc(α1-
Neu5Gc(β2-4)[Glc(α1-6)]GlcNAc(α1-
Man(β1-4)[Glc(α1-6)]GlcNAc(α1-
Gal(α1-4)[Glc(α1-6)]GlcNAc(α1-
Fuc(α1-4)[Glc(α1-6)]GlcNAc(α1-
Glc(α1-4)[Glc(α1-6)]GlcNAc(α1-
Neu5Ac(β2-4)[Glc(α1-6)]GlcNAc(α1-
Neu5Ac(α2-4)[Glc(α1-6)]GlcNAc(α1-
Kdn(β2-4)[Glc(α1-6)]GlcNAc(α1-
Glc(β1-4)[Glc(α1-6)]GlcNAc(α1-
Man(α1-4)[Glc(α1-6)]GlcNAc(α1-
GlcA(β1-4)[Glc(α1-6)]GlcNAc(α1-
Neu5Gc(α2-4)[Glc(α1-6)]GlcNAc(α1-
GlcA(α1-4)[Glc(α1-6)]GlcNAc(α1-
GalNAc(β1-4)[Glc(α1-6)]GlcNAc(α1-
Kdn(α2-4)[Glc(α1-6)]GlcNAc(α1-
Gal(β1-4)[Glc(α1-6)]GlcNAc(α1-
Fuc(β1-4)[Glc(α1-6)]GlcNAc(α1-
GalNAc(α1-2)Glc(α1-6)GlcNAc(α1-
GlcNAc(β1-2)Glc(α1-6)GlcNAc(α1-
GlcNAc(α1-2)Glc(α1-6)GlcNAc(α1-
Neu5Gc(β2-2)Glc(α1-6)GlcNAc(α1-
Man(β1-2)Glc(α1-6)GlcNAc(α1-
Gal(α1-2)Glc(α1-6)GlcNAc(α1-
Fuc(α1-2)Glc(α1-6)GlcNAc(α1-
Glc(α1-2)Glc(α1-6)GlcNAc(α1-
Neu5Ac(β2-2)Glc(α1-6)GlcNAc(α1-
Neu5Ac(α2-2)Glc(α1-6)GlcNAc(α1-
Kdn(β2-2)Glc(α1-6)GlcNAc(α1-
Glc(β1-2)Glc(α1-6)GlcNAc(α1-
Man(α1-2)Glc(α1-6)GlcNAc(α1-
GlcA(β1-2)Glc(α1-6)GlcNAc(α1-
Neu5Gc(α2-2)Glc(α1-6)GlcNAc(α1-
GlcA(α1-2)Glc(α1-6)GlcNAc(α1-
GalNAc(β1-2)Glc(α1-6)GlcNAc(α1-
Kdn(α2-2)Glc(α1-6)GlcNAc(α1-
Gal(β1-2)Glc(α1-6)GlcNAc(α1-
Fuc(β1-2)Glc(α1-6)GlcNAc(α1-
GalNAc(α1-3)Glc(α1-6)GlcNAc(α1-
GlcNAc(β1-3)Glc(α1-6)GlcNAc(α1-
GlcNAc(α1-3)Glc(α1-6)GlcNAc(α1-
Neu5Gc(β2-3)Glc(α1-6)GlcNAc(α1-
Man(β1-3)Glc(α1-6)GlcNAc(α1-
Gal(α1-3)Glc(α1-6)GlcNAc(α1-
Fuc(α1-3)Glc(α1-6)GlcNAc(α1-
Glc(α1-3)Glc(α1-6)GlcNAc(α1-
Neu5Ac(β2-3)Glc(α1-6)GlcNAc(α1-
Neu5Ac(α2-3)Glc(α1-6)GlcNAc(α1-
Kdn(β2-3)Glc(α1-6)GlcNAc(α1-
Glc(β1-3)Glc(α1-6)GlcNAc(α1-
Man(α1-3)Glc(α1-6)GlcNAc(α1-
GlcA(β1-3)Glc(α1-6)GlcNAc(α1-
Neu5Gc(α2-3)Glc(α1-6)GlcNAc(α1-
GlcA(α1-3)Glc(α1-6)GlcNAc(α1-
GalNAc(β1-3)Glc(α1-6)GlcNAc(α1-
Kdn(α2-3)Glc(α1-6)GlcNAc(α1-
Gal(β1-3)Glc(α1-6)GlcNAc(α1-
Fuc(β1-3)Glc(α1-6)GlcNAc(α1-
GalNAc(α1-4)Glc(α1-6)GlcNAc(α1-
GlcNAc(β1-4)Glc(α1-6)GlcNAc(α1-
GlcNAc(α1-4)Glc(α1-6)GlcNAc(α1-
Neu5Gc(β2-4)Glc(α1-6)GlcNAc(α1-
Man(β1-4)Glc(α1-6)GlcNAc(α1-
Gal(α1-4)Glc(α1-6)GlcNAc(α1-
Fuc(α1-4)Glc(α1-6)GlcNAc(α1-
Glc(α1-4)Glc(α1-6)GlcNAc(α1-
Neu5Ac(β2-4)Glc(α1-6)GlcNAc(α1-
Neu5Ac(α2-4)Glc(α1-6)GlcNAc(α1-
Kdn(β2-4)Glc(α1-6)GlcNAc(α1-
Glc(β1-4)Glc(α1-6)GlcNAc(α1-
Man(α1-4)Glc(α1-6)GlcNAc(α1-
GlcA(β1-4)Glc(α1-6)GlcNAc(α1-
Neu5Gc(α2-4)Glc(α1-6)GlcNAc(α1-
GlcA(α1-4)Glc(α1-6)GlcNAc(α1-
GalNAc(β1-4)Glc(α1-6)GlcNAc(α1-
Kdn(α2-4)Glc(α1-6)GlcNAc(α1-
Gal(β1-4)Glc(α1-6)GlcNAc(α1-
Fuc(β1-4)Glc(α1-6)GlcNAc(α1-
GalNAc(α1-6)Glc(α1-6)GlcNAc(α1-
GlcNAc(β1-6)Glc(α1-6)GlcNAc(α1-
GlcNAc(α1-6)Glc(α1-6)GlcNAc(α1-
Neu5Gc(β2-6)Glc(α1-6)GlcNAc(α1-
Man(β1-6)Glc(α1-6)GlcNAc(α1-
Gal(α1-6)Glc(α1-6)GlcNAc(α1-
Fuc(α1-6)Glc(α1-6)GlcNAc(α1-
Glc(α1-6)Glc(α1-6)GlcNAc(α1-
Neu5Ac(β2-6)Glc(α1-6)GlcNAc(α1-
Neu5Ac(α2-6)Glc(α1-6)GlcNAc(α1-
Kdn(β2-6)Glc(α1-6)GlcNAc(α1-
Glc(β1-6)Glc(α1-6)GlcNAc(α1-
Man(α1-6)Glc(α1-6)GlcNAc(α1-
GlcA(β1-6)Glc(α1-6)GlcNAc(α1-
Neu5Gc(α2-6)Glc(α1-6)GlcNAc(α1-
GlcA(α1-6)Glc(α1-6)GlcNAc(α1-
GalNAc(β1-6)Glc(α1-6)GlcNAc(α1-
Kdn(α2-6)Glc(α1-6)GlcNAc(α1-
Gal(β1-6)Glc(α1-6)GlcNAc(α1-
Fuc(β1-6)Glc(α1-6)GlcNAc(α1-
GalNAc(α1-3)[Neu5Ac(β2-6)]GlcNAc(α1-
GlcNAc(β1-3)[Neu5Ac(β2-6)]GlcNAc(α1-
GlcNAc(α1-3)[Neu5Ac(β2-6)]GlcNAc(α1-
Neu5Gc(β2-3)[Neu5Ac(β2-6)]GlcNAc(α1-
Man(β1-3)[Neu5Ac(β2-6)]GlcNAc(α1-
Gal(α1-3)[Neu5Ac(β2-6)]GlcNAc(α1-
Fuc(α1-3)[Neu5Ac(β2-6)]GlcNAc(α1-
Glc(α1-3)[Neu5Ac(β2-6)]GlcNAc(α1-
Neu5Ac(β2-3)[Neu5Ac(β2-6)]GlcNAc(α1-
Neu5Ac(α2-3)[Neu5Ac(β2-6)]GlcNAc(α1-
Kdn(β2-3)[Neu5Ac(β2-6)]GlcNAc(α1-
Glc(β1-3)[Neu5Ac(β2-6)]GlcNAc(α1-
Man(α1-3)[Neu5Ac(β2-6)]GlcNAc(α1-
GlcA(β1-3)[Neu5Ac(β2-6)]GlcNAc(α1-
Neu5Gc(α2-3)[Neu5Ac(β2-6)]GlcNAc(α1-
GlcA(α1-3)[Neu5Ac(β2-6)]GlcNAc(α1-
GalNAc(β1-3)[Neu5Ac(β2-6)]GlcNAc(α1-
Kdn(α2-3)[Neu5Ac(β2-6)]GlcNAc(α1-
Gal(β1-3)[Neu5Ac(β2-6)]GlcNAc(α1-
Fuc(β1-3)[Neu5Ac(β2-6)]GlcNAc(α1-
GalNAc(α1-4)[Neu5Ac(β2-6)]GlcNAc(α1-
GlcNAc(β1-4)[Neu5Ac(β2-6)]GlcNAc(α1-
GlcNAc(α1-4)[Neu5Ac(β2-6)]GlcNAc(α1-
Neu5Gc(β2-4)[Neu5Ac(β2-6)]GlcNAc(α1-
Man(β1-4)[Neu5Ac(β2-6)]GlcNAc(α1-
Gal(α1-4)[Neu5Ac(β2-6)]GlcNAc(α1-
Fuc(α1-4)[Neu5Ac(β2-6)]GlcNAc(α1-
Glc(α1-4)[Neu5Ac(β2-6)]GlcNAc(α1-
Neu5Ac(β2-4)[Neu5Ac(β2-6)]GlcNAc(α1-
Neu5Ac(α2-4)[Neu5Ac(β2-6)]GlcNAc(α1-
Kdn(β2-4)[Neu5Ac(β2-6)]GlcNAc(α1-
Glc(β1-4)[Neu5Ac(β2-6)]GlcNAc(α1-
Man(α1-4)[Neu5Ac(β2-6)]GlcNAc(α1-
GlcA(β1-4)[Neu5Ac(β2-6)]GlcNAc(α1-
Neu5Gc(α2-4)[Neu5Ac(β2-6)]GlcNAc(α1-
GlcA(α1-4)[Neu5Ac(β2-6)]GlcNAc(α1-
GalNAc(β1-4)[Neu5Ac(β2-6)]GlcNAc(α1-
Kdn(α2-4)[Neu5Ac(β2-6)]GlcNAc(α1-
Gal(β1-4)[Neu5Ac(β2-6)]GlcNAc(α1-
Fuc(β1-4)[Neu5Ac(β2-6)]GlcNAc(α1-
GalNAc(α1-3)[Neu5Ac(α2-6)]GlcNAc(α1-
GlcNAc(β1-3)[Neu5Ac(α2-6)]GlcNAc(α1-
GlcNAc(α1-3)[Neu5Ac(α2-6)]GlcNAc(α1-
Neu5Gc(β2-3)[Neu5Ac(α2-6)]GlcNAc(α1-
Man(β1-3)[Neu5Ac(α2-6)]GlcNAc(α1-
Gal(α1-3)[Neu5Ac(α2-6)]GlcNAc(α1-
Fuc(α1-3)[Neu5Ac(α2-6)]GlcNAc(α1-
Glc(α1-3)[Neu5Ac(α2-6)]GlcNAc(α1-
Neu5Ac(β2-3)[Neu5Ac(α2-6)]GlcNAc(α1-
Neu5Ac(α2-3)[Neu5Ac(α2-6)]GlcNAc(α1-
Kdn(β2-3)[Neu5Ac(α2-6)]GlcNAc(α1-
Glc(β1-3)[Neu5Ac(α2-6)]GlcNAc(α1-
Man(α1-3)[Neu5Ac(α2-6)]GlcNAc(α1-
GlcA(β1-3)[Neu5Ac(α2-6)]GlcNAc(α1-
Neu5Gc(α2-3)[Neu5Ac(α2-6)]GlcNAc(α1-
GlcA(α1-3)[Neu5Ac(α2-6)]GlcNAc(α1-
GalNAc(β1-3)[Neu5Ac(α2-6)]GlcNAc(α1-
Kdn(α2-3)[Neu5Ac(α2-6)]GlcNAc(α1-
Gal(β1-3)[Neu5Ac(α2-6)]GlcNAc(α1-
Fuc(β1-3)[Neu5Ac(α2-6)]GlcNAc(α1-
GalNAc(α1-4)[Neu5Ac(α2-6)]GlcNAc(α1-
GlcNAc(β1-4)[Neu5Ac(α2-6)]GlcNAc(α1-
GlcNAc(α1-4)[Neu5Ac(α2-6)]GlcNAc(α1-
Neu5Gc(β2-4)[Neu5Ac(α2-6)]GlcNAc(α1-
Man(β1-4)[Neu5Ac(α2-6)]GlcNAc(α1-
Gal(α1-4)[Neu5Ac(α2-6)]GlcNAc(α1-
Fuc(α1-4)[Neu5Ac(α2-6)]GlcNAc(α1-
Glc(α1-4)[Neu5Ac(α2-6)]GlcNAc(α1-
Neu5Ac(β2-4)[Neu5Ac(α2-6)]GlcNAc(α1-
Neu5Ac(α2-4)[Neu5Ac(α2-6)]GlcNAc(α1-
Kdn(β2-4)[Neu5Ac(α2-6)]GlcNAc(α1-
Glc(β1-4)[Neu5Ac(α2-6)]GlcNAc(α1-
Man(α1-4)[Neu5Ac(α2-6)]GlcNAc(α1-
GlcA(β1-4)[Neu5Ac(α2-6)]GlcNAc(α1-
Neu5Gc(α2-4)[Neu5Ac(α2-6)]GlcNAc(α1-
GlcA(α1-4)[Neu5Ac(α2-6)]GlcNAc(α1-
GalNAc(β1-4)[Neu5Ac(α2-6)]GlcNAc(α1-
Kdn(α2-4)[Neu5Ac(α2-6)]GlcNAc(α1-
Gal(β1-4)[Neu5Ac(α2-6)]GlcNAc(α1-
Fuc(β1-4)[Neu5Ac(α2-6)]GlcNAc(α1-
GalNAc(α1-3)[Kdn(β2-6)]GlcNAc(α1-
GlcNAc(β1-3)[Kdn(β2-6)]GlcNAc(α1-
GlcNAc(α1-3)[Kdn(β2-6)]GlcNAc(α1-
Neu5Gc(β2-3)[Kdn(β2-6)]GlcNAc(α1-
Man(β1-3)[Kdn(β2-6)]GlcNAc(α1-
Gal(α1-3)[Kdn(β2-6)]GlcNAc(α1-
Fuc(α1-3)[Kdn(β2-6)]GlcNAc(α1-
Glc(α1-3)[Kdn(β2-6)]GlcNAc(α1-
Neu5Ac(β2-3)[Kdn(β2-6)]GlcNAc(α1-
Neu5Ac(α2-3)[Kdn(β2-6)]GlcNAc(α1-
Kdn(β2-3)[Kdn(β2-6)]GlcNAc(α1-
Glc(β1-3)[Kdn(β2-6)]GlcNAc(α1-
Man(α1-3)[Kdn(β2-6)]GlcNAc(α1-
GlcA(β1-3)[Kdn(β2-6)]GlcNAc(α1-
Neu5Gc(α2-3)[Kdn(β2-6)]GlcNAc(α1-
GlcA(α1-3)[Kdn(β2-6)]GlcNAc(α1-
GalNAc(β1-3)[Kdn(β2-6)]GlcNAc(α1-
Kdn(α2-3)[Kdn(β2-6)]GlcNAc(α1-
Gal(β1-3)[Kdn(β2-6)]GlcNAc(α1-
Fuc(β1-3)[Kdn(β2-6)]GlcNAc(α1-
GalNAc(α1-4)[Kdn(β2-6)]GlcNAc(α1-
GlcNAc(β1-4)[Kdn(β2-6)]GlcNAc(α1-
GlcNAc(α1-4)[Kdn(β2-6)]GlcNAc(α1-
Neu5Gc(β2-4)[Kdn(β2-6)]GlcNAc(α1-
Man(β1-4)[Kdn(β2-6)]GlcNAc(α1-
Gal(α1-4)[Kdn(β2-6)]GlcNAc(α1-
Fuc(α1-4)[Kdn(β2-6)]GlcNAc(α1-
Glc(α1-4)[Kdn(β2-6)]GlcNAc(α1-
Neu5Ac(β2-4)[Kdn(β2-6)]GlcNAc(α1-
Neu5Ac(α2-4)[Kdn(β2-6)]GlcNAc(α1-
Kdn(β2-4)[Kdn(β2-6)]GlcNAc(α1-
Glc(β1-4)[Kdn(β2-6)]GlcNAc(α1-
Man(α1-4)[Kdn(β2-6)]GlcNAc(α1-
GlcA(β1-4)[Kdn(β2-6)]GlcNAc(α1-
Neu5Gc(α2-4)[Kdn(β2-6)]GlcNAc(α1-
GlcA(α1-4)[Kdn(β2-6)]GlcNAc(α1-
GalNAc(β1-4)[Kdn(β2-6)]GlcNAc(α1-
Kdn(α2-4)[Kdn(β2-6)]GlcNAc(α1-
Gal(β1-4)[Kdn(β2-6)]GlcNAc(α1-
Fuc(β1-4)[Kdn(β2-6)]GlcNAc(α1-
GalNAc(α1-3)[Glc(β1-6)]GlcNAc(α1-
GlcNAc(β1-3)[Glc(β1-6)]GlcNAc(α1-
GlcNAc(α1-3)[Glc(β1-6)]GlcNAc(α1-
Neu5Gc(β2-3)[Glc(β1-6)]GlcNAc(α1-
Man(β1-3)[Glc(β1-6)]GlcNAc(α1-
Gal(α1-3)[Glc(β1-6)]GlcNAc(α1-
Fuc(α1-3)[Glc(β1-6)]GlcNAc(α1-
Glc(α1-3)[Glc(β1-6)]GlcNAc(α1-
Neu5Ac(β2-3)[Glc(β1-6)]GlcNAc(α1-
Neu5Ac(α2-3)[Glc(β1-6)]GlcNAc(α1-
Kdn(β2-3)[Glc(β1-6)]GlcNAc(α1-
Glc(β1-3)[Glc(β1-6)]GlcNAc(α1-
Man(α1-3)[Glc(β1-6)]GlcNAc(α1-
GlcA(β1-3)[Glc(β1-6)]GlcNAc(α1-
Neu5Gc(α2-3)[Glc(β1-6)]GlcNAc(α1-
GlcA(α1-3)[Glc(β1-6)]GlcNAc(α1-
GalNAc(β1-3)[Glc(β1-6)]GlcNAc(α1-
Kdn(α2-3)[Glc(β1-6)]GlcNAc(α1-
Gal(β1-3)[Glc(β1-6)]GlcNAc(α1-
Fuc(β1-3)[Glc(β1-6)]GlcNAc(α1-
GalNAc(α1-4)[Glc(β1-6)]GlcNAc(α1-
GlcNAc(β1-4)[Glc(β1-6)]GlcNAc(α1-
GlcNAc(α1-4)[Glc(β1-6)]GlcNAc(α1-
Neu5Gc(β2-4)[Glc(β1-6)]GlcNAc(α1-
Man(β1-4)[Glc(β1-6)]GlcNAc(α1-
Gal(α1-4)[Glc(β1-6)]GlcNAc(α1-
Fuc(α1-4)[Glc(β1-6)]GlcNAc(α1-
Glc(α1-4)[Glc(β1-6)]GlcNAc(α1-
Neu5Ac(β2-4)[Glc(β1-6)]GlcNAc(α1-
Neu5Ac(α2-4)[Glc(β1-6)]GlcNAc(α1-
Kdn(β2-4)[Glc(β1-6)]GlcNAc(α1-
Glc(β1-4)[Glc(β1-6)]GlcNAc(α1-
Man(α1-4)[Glc(β1-6)]GlcNAc(α1-
GlcA(β1-4)[Glc(β1-6)]GlcNAc(α1-
Neu5Gc(α2-4)[Glc(β1-6)]GlcNAc(α1-
GlcA(α1-4)[Glc(β1-6)]GlcNAc(α1-
GalNAc(β1-4)[Glc(β1-6)]GlcNAc(α1-
Kdn(α2-4)[Glc(β1-6)]GlcNAc(α1-
Gal(β1-4)[Glc(β1-6)]GlcNAc(α1-
Fuc(β1-4)[Glc(β1-6)]GlcNAc(α1-
GalNAc(α1-2)Glc(β1-6)GlcNAc(α1-
GlcNAc(β1-2)Glc(β1-6)GlcNAc(α1-
GlcNAc(α1-2)Glc(β1-6)GlcNAc(α1-
Neu5Gc(β2-2)Glc(β1-6)GlcNAc(α1-
Man(β1-2)Glc(β1-6)GlcNAc(α1-
Gal(α1-2)Glc(β1-6)GlcNAc(α1-
Fuc(α1-2)Glc(β1-6)GlcNAc(α1-
Glc(α1-2)Glc(β1-6)GlcNAc(α1-
Neu5Ac(β2-2)Glc(β1-6)GlcNAc(α1-
Neu5Ac(α2-2)Glc(β1-6)GlcNAc(α1-
Kdn(β2-2)Glc(β1-6)GlcNAc(α1-
Glc(β1-2)Glc(β1-6)GlcNAc(α1-
Man(α1-2)Glc(β1-6)GlcNAc(α1-
GlcA(β1-2)Glc(β1-6)GlcNAc(α1-
Neu5Gc(α2-2)Glc(β1-6)GlcNAc(α1-
GlcA(α1-2)Glc(β1-6)GlcNAc(α1-
GalNAc(β1-2)Glc(β1-6)GlcNAc(α1-
Kdn(α2-2)Glc(β1-6)GlcNAc(α1-
Gal(β1-2)Glc(β1-6)GlcNAc(α1-
Fuc(β1-2)Glc(β1-6)GlcNAc(α1-
GalNAc(α1-3)Glc(β1-6)GlcNAc(α1-
GlcNAc(β1-3)Glc(β1-6)GlcNAc(α1-
GlcNAc(α1-3)Glc(β1-6)GlcNAc(α1-
Neu5Gc(β2-3)Glc(β1-6)GlcNAc(α1-
Man(β1-3)Glc(β1-6)GlcNAc(α1-
Gal(α1-3)Glc(β1-6)GlcNAc(α1-
Fuc(α1-3)Glc(β1-6)GlcNAc(α1-
Glc(α1-3)Glc(β1-6)GlcNAc(α1-
Neu5Ac(β2-3)Glc(β1-6)GlcNAc(α1-
Neu5Ac(α2-3)Glc(β1-6)GlcNAc(α1-
Kdn(β2-3)Glc(β1-6)GlcNAc(α1-
Glc(β1-3)Glc(β1-6)GlcNAc(α1-
Man(α1-3)Glc(β1-6)GlcNAc(α1-
GlcA(β1-3)Glc(β1-6)GlcNAc(α1-
Neu5Gc(α2-3)Glc(β1-6)GlcNAc(α1-
GlcA(α1-3)Glc(β1-6)GlcNAc(α1-
GalNAc(β1-3)Glc(β1-6)GlcNAc(α1-
Kdn(α2-3)Glc(β1-6)GlcNAc(α1-
Gal(β1-3)Glc(β1-6)GlcNAc(α1-
Fuc(β1-3)Glc(β1-6)GlcNAc(α1-
GalNAc(α1-4)Glc(β1-6)GlcNAc(α1-
GlcNAc(β1-4)Glc(β1-6)GlcNAc(α1-
GlcNAc(α1-4)Glc(β1-6)GlcNAc(α1-
Neu5Gc(β2-4)Glc(β1-6)GlcNAc(α1-
Man(β1-4)Glc(β1-6)GlcNAc(α1-
Gal(α1-4)Glc(β1-6)GlcNAc(α1-
Fuc(α1-4)Glc(β1-6)GlcNAc(α1-
Glc(α1-4)Glc(β1-6)GlcNAc(α1-
Neu5Ac(β2-4)Glc(β1-6)GlcNAc(α1-
Neu5Ac(α2-4)Glc(β1-6)GlcNAc(α1-
Kdn(β2-4)Glc(β1-6)GlcNAc(α1-
Glc(β1-4)Glc(β1-6)GlcNAc(α1-
Man(α1-4)Glc(β1-6)GlcNAc(α1-
GlcA(β1-4)Glc(β1-6)GlcNAc(α1-
Neu5Gc(α2-4)Glc(β1-6)GlcNAc(α1-
GlcA(α1-4)Glc(β1-6)GlcNAc(α1-
GalNAc(β1-4)Glc(β1-6)GlcNAc(α1-
Kdn(α2-4)Glc(β1-6)GlcNAc(α1-
Gal(β1-4)Glc(β1-6)GlcNAc(α1-
Fuc(β1-4)Glc(β1-6)GlcNAc(α1-
GalNAc(α1-6)Glc(β1-6)GlcNAc(α1-
GlcNAc(β1-6)Glc(β1-6)GlcNAc(α1-
GlcNAc(α1-6)Glc(β1-6)GlcNAc(α1-
Neu5Gc(β2-6)Glc(β1-6)GlcNAc(α1-
Man(β1-6)Glc(β1-6)GlcNAc(α1-
Gal(α1-6)Glc(β1-6)GlcNAc(α1-
Fuc(α1-6)Glc(β1-6)GlcNAc(α1-
Glc(α1-6)Glc(β1-6)GlcNAc(α1-
Neu5Ac(β2-6)Glc(β1-6)GlcNAc(α1-
Neu5Ac(α2-6)Glc(β1-6)GlcNAc(α1-
Kdn(β2-6)Glc(β1-6)GlcNAc(α1-
Glc(β1-6)Glc(β1-6)GlcNAc(α1-
Man(α1-6)Glc(β1-6)GlcNAc(α1-
GlcA(β1-6)Glc(β1-6)GlcNAc(α1-
Neu5Gc(α2-6)Glc(β1-6)GlcNAc(α1-
GlcA(α1-6)Glc(β1-6)GlcNAc(α1-
GalNAc(β1-6)Glc(β1-6)GlcNAc(α1-
Kdn(α2-6)Glc(β1-6)GlcNAc(α1-
Gal(β1-6)Glc(β1-6)GlcNAc(α1-
Fuc(β1-6)Glc(β1-6)GlcNAc(α1-
GalNAc(α1-3)[Man(α1-6)]GlcNAc(α1-
GlcNAc(β1-3)[Man(α1-6)]GlcNAc(α1-
GlcNAc(α1-3)[Man(α1-6)]GlcNAc(α1-
Neu5Gc(β2-3)[Man(α1-6)]GlcNAc(α1-
Man(β1-3)[Man(α1-6)]GlcNAc(α1-
Gal(α1-3)[Man(α1-6)]GlcNAc(α1-
Fuc(α1-3)[Man(α1-6)]GlcNAc(α1-
Glc(α1-3)[Man(α1-6)]GlcNAc(α1-
Neu5Ac(β2-3)[Man(α1-6)]GlcNAc(α1-
Neu5Ac(α2-3)[Man(α1-6)]GlcNAc(α1-
Kdn(β2-3)[Man(α1-6)]GlcNAc(α1-
Glc(β1-3)[Man(α1-6)]GlcNAc(α1-
Man(α1-3)[Man(α1-6)]GlcNAc(α1-
GlcA(β1-3)[Man(α1-6)]GlcNAc(α1-
Neu5Gc(α2-3)[Man(α1-6)]GlcNAc(α1-
GlcA(α1-3)[Man(α1-6)]GlcNAc(α1-
GalNAc(β1-3)[Man(α1-6)]GlcNAc(α1-
Kdn(α2-3)[Man(α1-6)]GlcNAc(α1-
Gal(β1-3)[Man(α1-6)]GlcNAc(α1-
Fuc(β1-3)[Man(α1-6)]GlcNAc(α1-
GalNAc(α1-4)[Man(α1-6)]GlcNAc(α1-
GlcNAc(β1-4)[Man(α1-6)]GlcNAc(α1-
GlcNAc(α1-4)[Man(α1-6)]GlcNAc(α1-
Neu5Gc(β2-4)[Man(α1-6)]GlcNAc(α1-
Man(β1-4)[Man(α1-6)]GlcNAc(α1-
Gal(α1-4)[Man(α1-6)]GlcNAc(α1-
Fuc(α1-4)[Man(α1-6)]GlcNAc(α1-
Glc(α1-4)[Man(α1-6)]GlcNAc(α1-
Neu5Ac(β2-4)[Man(α1-6)]GlcNAc(α1-
Neu5Ac(α2-4)[Man(α1-6)]GlcNAc(α1-
Kdn(β2-4)[Man(α1-6)]GlcNAc(α1-
Glc(β1-4)[Man(α1-6)]GlcNAc(α1-
Man(α1-4)[Man(α1-6)]GlcNAc(α1-
GlcA(β1-4)[Man(α1-6)]GlcNAc(α1-
Neu5Gc(α2-4)[Man(α1-6)]GlcNAc(α1-
GlcA(α1-4)[Man(α1-6)]GlcNAc(α1-
GalNAc(β1-4)[Man(α1-6)]GlcNAc(α1-
Kdn(α2-4)[Man(α1-6)]GlcNAc(α1-
Gal(β1-4)[Man(α1-6)]GlcNAc(α1-
Fuc(β1-4)[Man(α1-6)]GlcNAc(α1-
GalNAc(α1-2)Man(α1-6)GlcNAc(α1-
GlcNAc(β1-2)Man(α1-6)GlcNAc(α1-
GlcNAc(α1-2)Man(α1-6)GlcNAc(α1-
Neu5Gc(β2-2)Man(α1-6)GlcNAc(α1-
Man(β1-2)Man(α1-6)GlcNAc(α1-
Gal(α1-2)Man(α1-6)GlcNAc(α1-
Fuc(α1-2)Man(α1-6)GlcNAc(α1-
Glc(α1-2)Man(α1-6)GlcNAc(α1-
Neu5Ac(β2-2)Man(α1-6)GlcNAc(α1-
Neu5Ac(α2-2)Man(α1-6)GlcNAc(α1-
Kdn(β2-2)Man(α1-6)GlcNAc(α1-
Glc(β1-2)Man(α1-6)GlcNAc(α1-
Man(α1-2)Man(α1-6)GlcNAc(α1-
GlcA(β1-2)Man(α1-6)GlcNAc(α1-
Neu5Gc(α2-2)Man(α1-6)GlcNAc(α1-
GlcA(α1-2)Man(α1-6)GlcNAc(α1-
GalNAc(β1-2)Man(α1-6)GlcNAc(α1-
Kdn(α2-2)Man(α1-6)GlcNAc(α1-
Gal(β1-2)Man(α1-6)GlcNAc(α1-
Fuc(β1-2)Man(α1-6)GlcNAc(α1-
GalNAc(α1-3)Man(α1-6)GlcNAc(α1-
GlcNAc(β1-3)Man(α1-6)GlcNAc(α1-
GlcNAc(α1-3)Man(α1-6)GlcNAc(α1-
Neu5Gc(β2-3)Man(α1-6)GlcNAc(α1-
Man(β1-3)Man(α1-6)GlcNAc(α1-
Gal(α1-3)Man(α1-6)GlcNAc(α1-
Fuc(α1-3)Man(α1-6)GlcNAc(α1-
Glc(α1-3)Man(α1-6)GlcNAc(α1-
Neu5Ac(β2-3)Man(α1-6)GlcNAc(α1-
Neu5Ac(α2-3)Man(α1-6)GlcNAc(α1-
Kdn(β2-3)Man(α1-6)GlcNAc(α1-
Glc(β1-3)Man(α1-6)GlcNAc(α1-
Man(α1-3)Man(α1-6)GlcNAc(α1-
GlcA(β1-3)Man(α1-6)GlcNAc(α1-
Neu5Gc(α2-3)Man(α1-6)GlcNAc(α1-
GlcA(α1-3)Man(α1-6)GlcNAc(α1-
GalNAc(β1-3)Man(α1-6)GlcNAc(α1-
Kdn(α2-3)Man(α1-6)GlcNAc(α1-
Gal(β1-3)Man(α1-6)GlcNAc(α1-
Fuc(β1-3)Man(α1-6)GlcNAc(α1-
GalNAc(α1-4)Man(α1-6)GlcNAc(α1-
GlcNAc(β1-4)Man(α1-6)GlcNAc(α1-
GlcNAc(α1-4)Man(α1-6)GlcNAc(α1-
Neu5Gc(β2-4)Man(α1-6)GlcNAc(α1-
Man(β1-4)Man(α1-6)GlcNAc(α1-
Gal(α1-4)Man(α1-6)GlcNAc(α1-
Fuc(α1-4)Man(α1-6)GlcNAc(α1-
Glc(α1-4)Man(α1-6)GlcNAc(α1-
Neu5Ac(β2-4)Man(α1-6)GlcNAc(α1-
Neu5Ac(α2-4)Man(α1-6)GlcNAc(α1-
Kdn(β2-4)Man(α1-6)GlcNAc(α1-
Glc(β1-4)Man(α1-6)GlcNAc(α1-
Man(α1-4)Man(α1-6)GlcNAc(α1-
GlcA(β1-4)Man(α1-6)GlcNAc(α1-
Neu5Gc(α2-4)Man(α1-6)GlcNAc(α1-
GlcA(α1-4)Man(α1-6)GlcNAc(α1-
GalNAc(β1-4)Man(α1-6)GlcNAc(α1-
Kdn(α2-4)Man(α1-6)GlcNAc(α1-
Gal(β1-4)Man(α1-6)GlcNAc(α1-
Fuc(β1-4)Man(α1-6)GlcNAc(α1-
GalNAc(α1-6)Man(α1-6)GlcNAc(α1-
GlcNAc(β1-6)Man(α1-6)GlcNAc(α1-
GlcNAc(α1-6)Man(α1-6)GlcNAc(α1-
Neu5Gc(β2-6)Man(α1-6)GlcNAc(α1-
Man(β1-6)Man(α1-6)GlcNAc(α1-
Gal(α1-6)Man(α1-6)GlcNAc(α1-
Fuc(α1-6)Man(α1-6)GlcNAc(α1-
Glc(α1-6)Man(α1-6)GlcNAc(α1-
Neu5Ac(β2-6)Man(α1-6)GlcNAc(α1-
Neu5Ac(α2-6)Man(α1-6)GlcNAc(α1-
Kdn(β2-6)Man(α1-6)GlcNAc(α1-
Glc(β1-6)Man(α1-6)GlcNAc(α1-
Man(α1-6)Man(α1-6)GlcNAc(α1-
GlcA(β1-6)Man(α1-6)GlcNAc(α1-
Neu5Gc(α2-6)Man(α1-6)GlcNAc(α1-
GlcA(α1-6)Man(α1-6)GlcNAc(α1-
GalNAc(β1-6)Man(α1-6)GlcNAc(α1-
Kdn(α2-6)Man(α1-6)GlcNAc(α1-
Gal(β1-6)Man(α1-6)GlcNAc(α1-
Fuc(β1-6)Man(α1-6)GlcNAc(α1-
GalNAc(α1-3)[GlcA(β1-6)]GlcNAc(α1-
GlcNAc(β1-3)[GlcA(β1-6)]GlcNAc(α1-
GlcNAc(α1-3)[GlcA(β1-6)]GlcNAc(α1-
Neu5Gc(β2-3)[GlcA(β1-6)]GlcNAc(α1-
Man(β1-3)[GlcA(β1-6)]GlcNAc(α1-
Gal(α1-3)[GlcA(β1-6)]GlcNAc(α1-
Fuc(α1-3)[GlcA(β1-6)]GlcNAc(α1-
Glc(α1-3)[GlcA(β1-6)]GlcNAc(α1-
Neu5Ac(β2-3)[GlcA(β1-6)]GlcNAc(α1-
Neu5Ac(α2-3)[GlcA(β1-6)]GlcNAc(α1-
Kdn(β2-3)[GlcA(β1-6)]GlcNAc(α1-
Glc(β1-3)[GlcA(β1-6)]GlcNAc(α1-
Man(α1-3)[GlcA(β1-6)]GlcNAc(α1-
GlcA(β1-3)[GlcA(β1-6)]GlcNAc(α1-
Neu5Gc(α2-3)[GlcA(β1-6)]GlcNAc(α1-
GlcA(α1-3)[GlcA(β1-6)]GlcNAc(α1-
GalNAc(β1-3)[GlcA(β1-6)]GlcNAc(α1-
Kdn(α2-3)[GlcA(β1-6)]GlcNAc(α1-
Gal(β1-3)[GlcA(β1-6)]GlcNAc(α1-
Fuc(β1-3)[GlcA(β1-6)]GlcNAc(α1-
GalNAc(α1-4)[GlcA(β1-6)]GlcNAc(α1-
GlcNAc(β1-4)[GlcA(β1-6)]GlcNAc(α1-
GlcNAc(α1-4)[GlcA(β1-6)]GlcNAc(α1-
Neu5Gc(β2-4)[GlcA(β1-6)]GlcNAc(α1-
Man(β1-4)[GlcA(β1-6)]GlcNAc(α1-
Gal(α1-4)[GlcA(β1-6)]GlcNAc(α1-
Fuc(α1-4)[GlcA(β1-6)]GlcNAc(α1-
Glc(α1-4)[GlcA(β1-6)]GlcNAc(α1-
Neu5Ac(β2-4)[GlcA(β1-6)]GlcNAc(α1-
Neu5Ac(α2-4)[GlcA(β1-6)]GlcNAc(α1-
Kdn(β2-4)[GlcA(β1-6)]GlcNAc(α1-
Glc(β1-4)[GlcA(β1-6)]GlcNAc(α1-
Man(α1-4)[GlcA(β1-6)]GlcNAc(α1-
GlcA(β1-4)[GlcA(β1-6)]GlcNAc(α1-
Neu5Gc(α2-4)[GlcA(β1-6)]GlcNAc(α1-
GlcA(α1-4)[GlcA(β1-6)]GlcNAc(α1-
GalNAc(β1-4)[GlcA(β1-6)]GlcNAc(α1-
Kdn(α2-4)[GlcA(β1-6)]GlcNAc(α1-
Gal(β1-4)[GlcA(β1-6)]GlcNAc(α1-
Fuc(β1-4)[GlcA(β1-6)]GlcNAc(α1-
GalNAc(α1-2)GlcA(β1-6)GlcNAc(α1-
GlcNAc(β1-2)GlcA(β1-6)GlcNAc(α1-
GlcNAc(α1-2)GlcA(β1-6)GlcNAc(α1-
Neu5Gc(β2-2)GlcA(β1-6)GlcNAc(α1-
Man(β1-2)GlcA(β1-6)GlcNAc(α1-
Gal(α1-2)GlcA(β1-6)GlcNAc(α1-
Fuc(α1-2)GlcA(β1-6)GlcNAc(α1-
Glc(α1-2)GlcA(β1-6)GlcNAc(α1-
Neu5Ac(β2-2)GlcA(β1-6)GlcNAc(α1-
Neu5Ac(α2-2)GlcA(β1-6)GlcNAc(α1-
Kdn(β2-2)GlcA(β1-6)GlcNAc(α1-
Glc(β1-2)GlcA(β1-6)GlcNAc(α1-
Man(α1-2)GlcA(β1-6)GlcNAc(α1-
GlcA(β1-2)GlcA(β1-6)GlcNAc(α1-
Neu5Gc(α2-2)GlcA(β1-6)GlcNAc(α1-
GlcA(α1-2)GlcA(β1-6)GlcNAc(α1-
GalNAc(β1-2)GlcA(β1-6)GlcNAc(α1-
Kdn(α2-2)GlcA(β1-6)GlcNAc(α1-
Gal(β1-2)GlcA(β1-6)GlcNAc(α1-
Fuc(β1-2)GlcA(β1-6)GlcNAc(α1-
GalNAc(α1-3)GlcA(β1-6)GlcNAc(α1-
GlcNAc(β1-3)GlcA(β1-6)GlcNAc(α1-
GlcNAc(α1-3)GlcA(β1-6)GlcNAc(α1-
Neu5Gc(β2-3)GlcA(β1-6)GlcNAc(α1-
Man(β1-3)GlcA(β1-6)GlcNAc(α1-
Gal(α1-3)GlcA(β1-6)GlcNAc(α1-
Fuc(α1-3)GlcA(β1-6)GlcNAc(α1-
Glc(α1-3)GlcA(β1-6)GlcNAc(α1-
Neu5Ac(β2-3)GlcA(β1-6)GlcNAc(α1-
Neu5Ac(α2-3)GlcA(β1-6)GlcNAc(α1-
Kdn(β2-3)GlcA(β1-6)GlcNAc(α1-
Glc(β1-3)GlcA(β1-6)GlcNAc(α1-
Man(α1-3)GlcA(β1-6)GlcNAc(α1-
GlcA(β1-3)GlcA(β1-6)GlcNAc(α1-
Neu5Gc(α2-3)GlcA(β1-6)GlcNAc(α1-
GlcA(α1-3)GlcA(β1-6)GlcNAc(α1-
GalNAc(β1-3)GlcA(β1-6)GlcNAc(α1-
Kdn(α2-3)GlcA(β1-6)GlcNAc(α1-
Gal(β1-3)GlcA(β1-6)GlcNAc(α1-
Fuc(β1-3)GlcA(β1-6)GlcNAc(α1-
GalNAc(α1-4)GlcA(β1-6)GlcNAc(α1-
GlcNAc(β1-4)GlcA(β1-6)GlcNAc(α1-
GlcNAc(α1-4)GlcA(β1-6)GlcNAc(α1-
Neu5Gc(β2-4)GlcA(β1-6)GlcNAc(α1-
Man(β1-4)GlcA(β1-6)GlcNAc(α1-
Gal(α1-4)GlcA(β1-6)GlcNAc(α1-
Fuc(α1-4)GlcA(β1-6)GlcNAc(α1-
Glc(α1-4)GlcA(β1-6)GlcNAc(α1-
Neu5Ac(β2-4)GlcA(β1-6)GlcNAc(α1-
Neu5Ac(α2-4)GlcA(β1-6)GlcNAc(α1-
Kdn(β2-4)GlcA(β1-6)GlcNAc(α1-
Glc(β1-4)GlcA(β1-6)GlcNAc(α1-
Man(α1-4)GlcA(β1-6)GlcNAc(α1-
GlcA(β1-4)GlcA(β1-6)GlcNAc(α1-
Neu5Gc(α2-4)GlcA(β1-6)GlcNAc(α1-
GlcA(α1-4)GlcA(β1-6)GlcNAc(α1-
GalNAc(β1-4)GlcA(β1-6)GlcNAc(α1-
Kdn(α2-4)GlcA(β1-6)GlcNAc(α1-
Gal(β1-4)GlcA(β1-6)GlcNAc(α1-
Fuc(β1-4)GlcA(β1-6)GlcNAc(α1-
GalNAc(α1-3)[Neu5Gc(α2-6)]GlcNAc(α1-
GlcNAc(β1-3)[Neu5Gc(α2-6)]GlcNAc(α1-
GlcNAc(α1-3)[Neu5Gc(α2-6)]GlcNAc(α1-
Neu5Gc(β2-3)[Neu5Gc(α2-6)]GlcNAc(α1-
Man(β1-3)[Neu5Gc(α2-6)]GlcNAc(α1-
Gal(α1-3)[Neu5Gc(α2-6)]GlcNAc(α1-
Fuc(α1-3)[Neu5Gc(α2-6)]GlcNAc(α1-
Glc(α1-3)[Neu5Gc(α2-6)]GlcNAc(α1-
Neu5Ac(β2-3)[Neu5Gc(α2-6)]GlcNAc(α1-
Neu5Ac(α2-3)[Neu5Gc(α2-6)]GlcNAc(α1-
Kdn(β2-3)[Neu5Gc(α2-6)]GlcNAc(α1-
Glc(β1-3)[Neu5Gc(α2-6)]GlcNAc(α1-
Man(α1-3)[Neu5Gc(α2-6)]GlcNAc(α1-
GlcA(β1-3)[Neu5Gc(α2-6)]GlcNAc(α1-
Neu5Gc(α2-3)[Neu5Gc(α2-6)]GlcNAc(α1-
GlcA(α1-3)[Neu5Gc(α2-6)]GlcNAc(α1-
GalNAc(β1-3)[Neu5Gc(α2-6)]GlcNAc(α1-
Kdn(α2-3)[Neu5Gc(α2-6)]GlcNAc(α1-
Gal(β1-3)[Neu5Gc(α2-6)]GlcNAc(α1-
Fuc(β1-3)[Neu5Gc(α2-6)]GlcNAc(α1-
GalNAc(α1-4)[Neu5Gc(α2-6)]GlcNAc(α1-
GlcNAc(β1-4)[Neu5Gc(α2-6)]GlcNAc(α1-
GlcNAc(α1-4)[Neu5Gc(α2-6)]GlcNAc(α1-
Neu5Gc(β2-4)[Neu5Gc(α2-6)]GlcNAc(α1-
Man(β1-4)[Neu5Gc(α2-6)]GlcNAc(α1-
Gal(α1-4)[Neu5Gc(α2-6)]GlcNAc(α1-
Fuc(α1-4)[Neu5Gc(α2-6)]GlcNAc(α1-
Glc(α1-4)[Neu5Gc(α2-6)]GlcNAc(α1-
Neu5Ac(β2-4)[Neu5Gc(α2-6)]GlcNAc(α1-
Neu5Ac(α2-4)[Neu5Gc(α2-6)]GlcNAc(α1-
Kdn(β2-4)[Neu5Gc(α2-6)]GlcNAc(α1-
Glc(β1-4)[Neu5Gc(α2-6)]GlcNAc(α1-
Man(α1-4)[Neu5Gc(α2-6)]GlcNAc(α1-
GlcA(β1-4)[Neu5Gc(α2-6)]GlcNAc(α1-
Neu5Gc(α2-4)[Neu5Gc(α2-6)]GlcNAc(α1-
GlcA(α1-4)[Neu5Gc(α2-6)]GlcNAc(α1-
GalNAc(β1-4)[Neu5Gc(α2-6)]GlcNAc(α1-
Kdn(α2-4)[Neu5Gc(α2-6)]GlcNAc(α1-
Gal(β1-4)[Neu5Gc(α2-6)]GlcNAc(α1-
Fuc(β1-4)[Neu5Gc(α2-6)]GlcNAc(α1-
GalNAc(α1-3)[GlcA(α1-6)]GlcNAc(α1-
GlcNAc(β1-3)[GlcA(α1-6)]GlcNAc(α1-
GlcNAc(α1-3)[GlcA(α1-6)]GlcNAc(α1-
Neu5Gc(β2-3)[GlcA(α1-6)]GlcNAc(α1-
Man(β1-3)[GlcA(α1-6)]GlcNAc(α1-
Gal(α1-3)[GlcA(α1-6)]GlcNAc(α1-
Fuc(α1-3)[GlcA(α1-6)]GlcNAc(α1-
Glc(α1-3)[GlcA(α1-6)]GlcNAc(α1-
Neu5Ac(β2-3)[GlcA(α1-6)]GlcNAc(α1-
Neu5Ac(α2-3)[GlcA(α1-6)]GlcNAc(α1-
Kdn(β2-3)[GlcA(α1-6)]GlcNAc(α1-
Glc(β1-3)[GlcA(α1-6)]GlcNAc(α1-
Man(α1-3)[GlcA(α1-6)]GlcNAc(α1-
GlcA(β1-3)[GlcA(α1-6)]GlcNAc(α1-
Neu5Gc(α2-3)[GlcA(α1-6)]GlcNAc(α1-
GlcA(α1-3)[GlcA(α1-6)]GlcNAc(α1-
GalNAc(β1-3)[GlcA(α1-6)]GlcNAc(α1-
Kdn(α2-3)[GlcA(α1-6)]GlcNAc(α1-
Gal(β1-3)[GlcA(α1-6)]GlcNAc(α1-
Fuc(β1-3)[GlcA(α1-6)]GlcNAc(α1-
GalNAc(α1-4)[GlcA(α1-6)]GlcNAc(α1-
GlcNAc(β1-4)[GlcA(α1-6)]GlcNAc(α1-
GlcNAc(α1-4)[GlcA(α1-6)]GlcNAc(α1-
Neu5Gc(β2-4)[GlcA(α1-6)]GlcNAc(α1-
Man(β1-4)[GlcA(α1-6)]GlcNAc(α1-
Gal(α1-4)[GlcA(α1-6)]GlcNAc(α1-
Fuc(α1-4)[GlcA(α1-6)]GlcNAc(α1-
Glc(α1-4)[GlcA(α1-6)]GlcNAc(α1-
Neu5Ac(β2-4)[GlcA(α1-6)]GlcNAc(α1-
Neu5Ac(α2-4)[GlcA(α1-6)]GlcNAc(α1-
Kdn(β2-4)[GlcA(α1-6)]GlcNAc(α1-
Glc(β1-4)[GlcA(α1-6)]GlcNAc(α1-
Man(α1-4)[GlcA(α1-6)]GlcNAc(α1-
GlcA(β1-4)[GlcA(α1-6)]GlcNAc(α1-
Neu5Gc(α2-4)[GlcA(α1-6)]GlcNAc(α1-
GlcA(α1-4)[GlcA(α1-6)]GlcNAc(α1-
GalNAc(β1-4)[GlcA(α1-6)]GlcNAc(α1-
Kdn(α2-4)[GlcA(α1-6)]GlcNAc(α1-
Gal(β1-4)[GlcA(α1-6)]GlcNAc(α1-
Fuc(β1-4)[GlcA(α1-6)]GlcNAc(α1-
GalNAc(α1-2)GlcA(α1-6)GlcNAc(α1-
GlcNAc(β1-2)GlcA(α1-6)GlcNAc(α1-
GlcNAc(α1-2)GlcA(α1-6)GlcNAc(α1-
Neu5Gc(β2-2)GlcA(α1-6)GlcNAc(α1-
Man(β1-2)GlcA(α1-6)GlcNAc(α1-
Gal(α1-2)GlcA(α1-6)GlcNAc(α1-
Fuc(α1-2)GlcA(α1-6)GlcNAc(α1-
Glc(α1-2)GlcA(α1-6)GlcNAc(α1-
Neu5Ac(β2-2)GlcA(α1-6)GlcNAc(α1-
Neu5Ac(α2-2)GlcA(α1-6)GlcNAc(α1-
Kdn(β2-2)GlcA(α1-6)GlcNAc(α1-
Glc(β1-2)GlcA(α1-6)GlcNAc(α1-
Man(α1-2)GlcA(α1-6)GlcNAc(α1-
GlcA(β1-2)GlcA(α1-6)GlcNAc(α1-
Neu5Gc(α2-2)GlcA(α1-6)GlcNAc(α1-
GlcA(α1-2)GlcA(α1-6)GlcNAc(α1-
GalNAc(β1-2)GlcA(α1-6)GlcNAc(α1-
Kdn(α2-2)GlcA(α1-6)GlcNAc(α1-
Gal(β1-2)GlcA(α1-6)GlcNAc(α1-
Fuc(β1-2)GlcA(α1-6)GlcNAc(α1-
GalNAc(α1-3)GlcA(α1-6)GlcNAc(α1-
GlcNAc(β1-3)GlcA(α1-6)GlcNAc(α1-
GlcNAc(α1-3)GlcA(α1-6)GlcNAc(α1-
Neu5Gc(β2-3)GlcA(α1-6)GlcNAc(α1-
Man(β1-3)GlcA(α1-6)GlcNAc(α1-
Gal(α1-3)GlcA(α1-6)GlcNAc(α1-
Fuc(α1-3)GlcA(α1-6)GlcNAc(α1-
Glc(α1-3)GlcA(α1-6)GlcNAc(α1-
Neu5Ac(β2-3)GlcA(α1-6)GlcNAc(α1-
Neu5Ac(α2-3)GlcA(α1-6)GlcNAc(α1-
Kdn(β2-3)GlcA(α1-6)GlcNAc(α1-
Glc(β1-3)GlcA(α1-6)GlcNAc(α1-
Man(α1-3)GlcA(α1-6)GlcNAc(α1-
GlcA(β1-3)GlcA(α1-6)GlcNAc(α1-
Neu5Gc(α2-3)GlcA(α1-6)GlcNAc(α1-
GlcA(α1-3)GlcA(α1-6)GlcNAc(α1-
GalNAc(β1-3)GlcA(α1-6)GlcNAc(α1-
Kdn(α2-3)GlcA(α1-6)GlcNAc(α1-
Gal(β1-3)GlcA(α1-6)GlcNAc(α1-
Fuc(β1-3)GlcA(α1-6)GlcNAc(α1-
GalNAc(α1-4)GlcA(α1-6)GlcNAc(α1-
GlcNAc(β1-4)GlcA(α1-6)GlcNAc(α1-
GlcNAc(α1-4)GlcA(α1-6)GlcNAc(α1-
Neu5Gc(β2-4)GlcA(α1-6)GlcNAc(α1-
Man(β1-4)GlcA(α1-6)GlcNAc(α1-
Gal(α1-4)GlcA(α1-6)GlcNAc(α1-
Fuc(α1-4)GlcA(α1-6)GlcNAc(α1-
Glc(α1-4)GlcA(α1-6)GlcNAc(α1-
Neu5Ac(β2-4)GlcA(α1-6)GlcNAc(α1-
Neu5Ac(α2-4)GlcA(α1-6)GlcNAc(α1-
Kdn(β2-4)GlcA(α1-6)GlcNAc(α1-
Glc(β1-4)GlcA(α1-6)GlcNAc(α1-
Man(α1-4)GlcA(α1-6)GlcNAc(α1-
GlcA(β1-4)GlcA(α1-6)GlcNAc(α1-
Neu5Gc(α2-4)GlcA(α1-6)GlcNAc(α1-
GlcA(α1-4)GlcA(α1-6)GlcNAc(α1-
GalNAc(β1-4)GlcA(α1-6)GlcNAc(α1-
Kdn(α2-4)GlcA(α1-6)GlcNAc(α1-
Gal(β1-4)GlcA(α1-6)GlcNAc(α1-
Fuc(β1-4)GlcA(α1-6)GlcNAc(α1-
GalNAc(α1-3)[GalNAc(β1-6)]GlcNAc(α1-
GlcNAc(β1-3)[GalNAc(β1-6)]GlcNAc(α1-
GlcNAc(α1-3)[GalNAc(β1-6)]GlcNAc(α1-
Neu5Gc(β2-3)[GalNAc(β1-6)]GlcNAc(α1-
Man(β1-3)[GalNAc(β1-6)]GlcNAc(α1-
Gal(α1-3)[GalNAc(β1-6)]GlcNAc(α1-
Fuc(α1-3)[GalNAc(β1-6)]GlcNAc(α1-
Glc(α1-3)[GalNAc(β1-6)]GlcNAc(α1-
Neu5Ac(β2-3)[GalNAc(β1-6)]GlcNAc(α1-
Neu5Ac(α2-3)[GalNAc(β1-6)]GlcNAc(α1-
Kdn(β2-3)[GalNAc(β1-6)]GlcNAc(α1-
Glc(β1-3)[GalNAc(β1-6)]GlcNAc(α1-
Man(α1-3)[GalNAc(β1-6)]GlcNAc(α1-
GlcA(β1-3)[GalNAc(β1-6)]GlcNAc(α1-
Neu5Gc(α2-3)[GalNAc(β1-6)]GlcNAc(α1-
GlcA(α1-3)[GalNAc(β1-6)]GlcNAc(α1-
GalNAc(β1-3)[GalNAc(β1-6)]GlcNAc(α1-
Kdn(α2-3)[GalNAc(β1-6)]GlcNAc(α1-
Gal(β1-3)[GalNAc(β1-6)]GlcNAc(α1-
Fuc(β1-3)[GalNAc(β1-6)]GlcNAc(α1-
GalNAc(α1-4)[GalNAc(β1-6)]GlcNAc(α1-
GlcNAc(β1-4)[GalNAc(β1-6)]GlcNAc(α1-
GlcNAc(α1-4)[GalNAc(β1-6)]GlcNAc(α1-
Neu5Gc(β2-4)[GalNAc(β1-6)]GlcNAc(α1-
Man(β1-4)[GalNAc(β1-6)]GlcNAc(α1-
Gal(α1-4)[GalNAc(β1-6)]GlcNAc(α1-
Fuc(α1-4)[GalNAc(β1-6)]GlcNAc(α1-
Glc(α1-4)[GalNAc(β1-6)]GlcNAc(α1-
Neu5Ac(β2-4)[GalNAc(β1-6)]GlcNAc(α1-
Neu5Ac(α2-4)[GalNAc(β1-6)]GlcNAc(α1-
Kdn(β2-4)[GalNAc(β1-6)]GlcNAc(α1-
Glc(β1-4)[GalNAc(β1-6)]GlcNAc(α1-
Man(α1-4)[GalNAc(β1-6)]GlcNAc(α1-
GlcA(β1-4)[GalNAc(β1-6)]GlcNAc(α1-
Neu5Gc(α2-4)[GalNAc(β1-6)]GlcNAc(α1-
GlcA(α1-4)[GalNAc(β1-6)]GlcNAc(α1-
GalNAc(β1-4)[GalNAc(β1-6)]GlcNAc(α1-
Kdn(α2-4)[GalNAc(β1-6)]GlcNAc(α1-
Gal(β1-4)[GalNAc(β1-6)]GlcNAc(α1-
Fuc(β1-4)[GalNAc(β1-6)]GlcNAc(α1-
GalNAc(α1-3)GalNAc(β1-6)GlcNAc(α1-
GlcNAc(β1-3)GalNAc(β1-6)GlcNAc(α1-
GlcNAc(α1-3)GalNAc(β1-6)GlcNAc(α1-
Neu5Gc(β2-3)GalNAc(β1-6)GlcNAc(α1-
Man(β1-3)GalNAc(β1-6)GlcNAc(α1-
Gal(α1-3)GalNAc(β1-6)GlcNAc(α1-
Fuc(α1-3)GalNAc(β1-6)GlcNAc(α1-
Glc(α1-3)GalNAc(β1-6)GlcNAc(α1-
Neu5Ac(β2-3)GalNAc(β1-6)GlcNAc(α1-
Neu5Ac(α2-3)GalNAc(β1-6)GlcNAc(α1-
Kdn(β2-3)GalNAc(β1-6)GlcNAc(α1-
Glc(β1-3)GalNAc(β1-6)GlcNAc(α1-
Man(α1-3)GalNAc(β1-6)GlcNAc(α1-
GlcA(β1-3)GalNAc(β1-6)GlcNAc(α1-
Neu5Gc(α2-3)GalNAc(β1-6)GlcNAc(α1-
GlcA(α1-3)GalNAc(β1-6)GlcNAc(α1-
GalNAc(β1-3)GalNAc(β1-6)GlcNAc(α1-
Kdn(α2-3)GalNAc(β1-6)GlcNAc(α1-
Gal(β1-3)GalNAc(β1-6)GlcNAc(α1-
Fuc(β1-3)GalNAc(β1-6)GlcNAc(α1-
GalNAc(α1-4)GalNAc(β1-6)GlcNAc(α1-
GlcNAc(β1-4)GalNAc(β1-6)GlcNAc(α1-
GlcNAc(α1-4)GalNAc(β1-6)GlcNAc(α1-
Neu5Gc(β2-4)GalNAc(β1-6)GlcNAc(α1-
Man(β1-4)GalNAc(β1-6)GlcNAc(α1-
Gal(α1-4)GalNAc(β1-6)GlcNAc(α1-
Fuc(α1-4)GalNAc(β1-6)GlcNAc(α1-
Glc(α1-4)GalNAc(β1-6)GlcNAc(α1-
Neu5Ac(β2-4)GalNAc(β1-6)GlcNAc(α1-
Neu5Ac(α2-4)GalNAc(β1-6)GlcNAc(α1-
Kdn(β2-4)GalNAc(β1-6)GlcNAc(α1-
Glc(β1-4)GalNAc(β1-6)GlcNAc(α1-
Man(α1-4)GalNAc(β1-6)GlcNAc(α1-
GlcA(β1-4)GalNAc(β1-6)GlcNAc(α1-
Neu5Gc(α2-4)GalNAc(β1-6)GlcNAc(α1-
GlcA(α1-4)GalNAc(β1-6)GlcNAc(α1-
GalNAc(β1-4)GalNAc(β1-6)GlcNAc(α1-
Kdn(α2-4)GalNAc(β1-6)GlcNAc(α1-
Gal(β1-4)GalNAc(β1-6)GlcNAc(α1-
Fuc(β1-4)GalNAc(β1-6)GlcNAc(α1-
GalNAc(α1-6)GalNAc(β1-6)GlcNAc(α1-
GlcNAc(β1-6)GalNAc(β1-6)GlcNAc(α1-
GlcNAc(α1-6)GalNAc(β1-6)GlcNAc(α1-
Neu5Gc(β2-6)GalNAc(β1-6)GlcNAc(α1-
Man(β1-6)GalNAc(β1-6)GlcNAc(α1-
Gal(α1-6)GalNAc(β1-6)GlcNAc(α1-
Fuc(α1-6)GalNAc(β1-6)GlcNAc(α1-
Glc(α1-6)GalNAc(β1-6)GlcNAc(α1-
Neu5Ac(β2-6)GalNAc(β1-6)GlcNAc(α1-
Neu5Ac(α2-6)GalNAc(β1-6)GlcNAc(α1-
Kdn(β2-6)GalNAc(β1-6)GlcNAc(α1-
Glc(β1-6)GalNAc(β1-6)GlcNAc(α1-
Man(α1-6)GalNAc(β1-6)GlcNAc(α1-
GlcA(β1-6)GalNAc(β1-6)GlcNAc(α1-
Neu5Gc(α2-6)GalNAc(β1-6)GlcNAc(α1-
GlcA(α1-6)GalNAc(β1-6)GlcNAc(α1-
GalNAc(β1-6)GalNAc(β1-6)GlcNAc(α1-
Kdn(α2-6)GalNAc(β1-6)GlcNAc(α1-
Gal(β1-6)GalNAc(β1-6)GlcNAc(α1-
Fuc(β1-6)GalNAc(β1-6)GlcNAc(α1-
GalNAc(α1-3)[Kdn(α2-6)]GlcNAc(α1-
GlcNAc(β1-3)[Kdn(α2-6)]GlcNAc(α1-
GlcNAc(α1-3)[Kdn(α2-6)]GlcNAc(α1-
Neu5Gc(β2-3)[Kdn(α2-6)]GlcNAc(α1-
Man(β1-3)[Kdn(α2-6)]GlcNAc(α1-
Gal(α1-3)[Kdn(α2-6)]GlcNAc(α1-
Fuc(α1-3)[Kdn(α2-6)]GlcNAc(α1-
Glc(α1-3)[Kdn(α2-6)]GlcNAc(α1-
Neu5Ac(β2-3)[Kdn(α2-6)]GlcNAc(α1-
Neu5Ac(α2-3)[Kdn(α2-6)]GlcNAc(α1-
Kdn(β2-3)[Kdn(α2-6)]GlcNAc(α1-
Glc(β1-3)[Kdn(α2-6)]GlcNAc(α1-
Man(α1-3)[Kdn(α2-6)]GlcNAc(α1-
GlcA(β1-3)[Kdn(α2-6)]GlcNAc(α1-
Neu5Gc(α2-3)[Kdn(α2-6)]GlcNAc(α1-
GlcA(α1-3)[Kdn(α2-6)]GlcNAc(α1-
GalNAc(β1-3)[Kdn(α2-6)]GlcNAc(α1-
Kdn(α2-3)[Kdn(α2-6)]GlcNAc(α1-
Gal(β1-3)[Kdn(α2-6)]GlcNAc(α1-
Fuc(β1-3)[Kdn(α2-6)]GlcNAc(α1-
GalNAc(α1-4)[Kdn(α2-6)]GlcNAc(α1-
GlcNAc(β1-4)[Kdn(α2-6)]GlcNAc(α1-
GlcNAc(α1-4)[Kdn(α2-6)]GlcNAc(α1-
Neu5Gc(β2-4)[Kdn(α2-6)]GlcNAc(α1-
Man(β1-4)[Kdn(α2-6)]GlcNAc(α1-
Gal(α1-4)[Kdn(α2-6)]GlcNAc(α1-
Fuc(α1-4)[Kdn(α2-6)]GlcNAc(α1-
Glc(α1-4)[Kdn(α2-6)]GlcNAc(α1-
Neu5Ac(β2-4)[Kdn(α2-6)]GlcNAc(α1-
Neu5Ac(α2-4)[Kdn(α2-6)]GlcNAc(α1-
Kdn(β2-4)[Kdn(α2-6)]GlcNAc(α1-
Glc(β1-4)[Kdn(α2-6)]GlcNAc(α1-
Man(α1-4)[Kdn(α2-6)]GlcNAc(α1-
GlcA(β1-4)[Kdn(α2-6)]GlcNAc(α1-
Neu5Gc(α2-4)[Kdn(α2-6)]GlcNAc(α1-
GlcA(α1-4)[Kdn(α2-6)]GlcNAc(α1-
GalNAc(β1-4)[Kdn(α2-6)]GlcNAc(α1-
Kdn(α2-4)[Kdn(α2-6)]GlcNAc(α1-
Gal(β1-4)[Kdn(α2-6)]GlcNAc(α1-
Fuc(β1-4)[Kdn(α2-6)]GlcNAc(α1-
GalNAc(α1-3)[Gal(β1-6)]GlcNAc(α1-
GlcNAc(β1-3)[Gal(β1-6)]GlcNAc(α1-
GlcNAc(α1-3)[Gal(β1-6)]GlcNAc(α1-
Neu5Gc(β2-3)[Gal(β1-6)]GlcNAc(α1-
Man(β1-3)[Gal(β1-6)]GlcNAc(α1-
Gal(α1-3)[Gal(β1-6)]GlcNAc(α1-
Fuc(α1-3)[Gal(β1-6)]GlcNAc(α1-
Glc(α1-3)[Gal(β1-6)]GlcNAc(α1-
Neu5Ac(β2-3)[Gal(β1-6)]GlcNAc(α1-
Neu5Ac(α2-3)[Gal(β1-6)]GlcNAc(α1-
Kdn(β2-3)[Gal(β1-6)]GlcNAc(α1-
Glc(β1-3)[Gal(β1-6)]GlcNAc(α1-
Man(α1-3)[Gal(β1-6)]GlcNAc(α1-
GlcA(β1-3)[Gal(β1-6)]GlcNAc(α1-
Neu5Gc(α2-3)[Gal(β1-6)]GlcNAc(α1-
GlcA(α1-3)[Gal(β1-6)]GlcNAc(α1-
GalNAc(β1-3)[Gal(β1-6)]GlcNAc(α1-
Kdn(α2-3)[Gal(β1-6)]GlcNAc(α1-
Gal(β1-3)[Gal(β1-6)]GlcNAc(α1-
Fuc(β1-3)[Gal(β1-6)]GlcNAc(α1-
GalNAc(α1-4)[Gal(β1-6)]GlcNAc(α1-
GlcNAc(β1-4)[Gal(β1-6)]GlcNAc(α1-
GlcNAc(α1-4)[Gal(β1-6)]GlcNAc(α1-
Neu5Gc(β2-4)[Gal(β1-6)]GlcNAc(α1-
Man(β1-4)[Gal(β1-6)]GlcNAc(α1-
Gal(α1-4)[Gal(β1-6)]GlcNAc(α1-
Fuc(α1-4)[Gal(β1-6)]GlcNAc(α1-
Glc(α1-4)[Gal(β1-6)]GlcNAc(α1-
Neu5Ac(β2-4)[Gal(β1-6)]GlcNAc(α1-
Neu5Ac(α2-4)[Gal(β1-6)]GlcNAc(α1-
Kdn(β2-4)[Gal(β1-6)]GlcNAc(α1-
Glc(β1-4)[Gal(β1-6)]GlcNAc(α1-
Man(α1-4)[Gal(β1-6)]GlcNAc(α1-
GlcA(β1-4)[Gal(β1-6)]GlcNAc(α1-
Neu5Gc(α2-4)[Gal(β1-6)]GlcNAc(α1-
GlcA(α1-4)[Gal(β1-6)]GlcNAc(α1-
GalNAc(β1-4)[Gal(β1-6)]GlcNAc(α1-
Kdn(α2-4)[Gal(β1-6)]GlcNAc(α1-
Gal(β1-4)[Gal(β1-6)]GlcNAc(α1-
Fuc(β1-4)[Gal(β1-6)]GlcNAc(α1-
GalNAc(α1-2)Gal(β1-6)GlcNAc(α1-
GlcNAc(β1-2)Gal(β1-6)GlcNAc(α1-
GlcNAc(α1-2)Gal(β1-6)GlcNAc(α1-
Neu5Gc(β2-2)Gal(β1-6)GlcNAc(α1-
Man(β1-2)Gal(β1-6)GlcNAc(α1-
Gal(α1-2)Gal(β1-6)GlcNAc(α1-
Fuc(α1-2)Gal(β1-6)GlcNAc(α1-
Glc(α1-2)Gal(β1-6)GlcNAc(α1-
Neu5Ac(β2-2)Gal(β1-6)GlcNAc(α1-
Neu5Ac(α2-2)Gal(β1-6)GlcNAc(α1-
Kdn(β2-2)Gal(β1-6)GlcNAc(α1-
Glc(β1-2)Gal(β1-6)GlcNAc(α1-
Man(α1-2)Gal(β1-6)GlcNAc(α1-
GlcA(β1-2)Gal(β1-6)GlcNAc(α1-
Neu5Gc(α2-2)Gal(β1-6)GlcNAc(α1-
GlcA(α1-2)Gal(β1-6)GlcNAc(α1-
GalNAc(β1-2)Gal(β1-6)GlcNAc(α1-
Kdn(α2-2)Gal(β1-6)GlcNAc(α1-
Gal(β1-2)Gal(β1-6)GlcNAc(α1-
Fuc(β1-2)Gal(β1-6)GlcNAc(α1-
GalNAc(α1-3)Gal(β1-6)GlcNAc(α1-
GlcNAc(β1-3)Gal(β1-6)GlcNAc(α1-
GlcNAc(α1-3)Gal(β1-6)GlcNAc(α1-
Neu5Gc(β2-3)Gal(β1-6)GlcNAc(α1-
Man(β1-3)Gal(β1-6)GlcNAc(α1-
Gal(α1-3)Gal(β1-6)GlcNAc(α1-
Fuc(α1-3)Gal(β1-6)GlcNAc(α1-
Glc(α1-3)Gal(β1-6)GlcNAc(α1-
Neu5Ac(β2-3)Gal(β1-6)GlcNAc(α1-
Neu5Ac(α2-3)Gal(β1-6)GlcNAc(α1-
Kdn(β2-3)Gal(β1-6)GlcNAc(α1-
Glc(β1-3)Gal(β1-6)GlcNAc(α1-
Man(α1-3)Gal(β1-6)GlcNAc(α1-
GlcA(β1-3)Gal(β1-6)GlcNAc(α1-
Neu5Gc(α2-3)Gal(β1-6)GlcNAc(α1-
GlcA(α1-3)Gal(β1-6)GlcNAc(α1-
GalNAc(β1-3)Gal(β1-6)GlcNAc(α1-
Kdn(α2-3)Gal(β1-6)GlcNAc(α1-
Gal(β1-3)Gal(β1-6)GlcNAc(α1-
Fuc(β1-3)Gal(β1-6)GlcNAc(α1-
GalNAc(α1-4)Gal(β1-6)GlcNAc(α1-
GlcNAc(β1-4)Gal(β1-6)GlcNAc(α1-
GlcNAc(α1-4)Gal(β1-6)GlcNAc(α1-
Neu5Gc(β2-4)Gal(β1-6)GlcNAc(α1-
Man(β1-4)Gal(β1-6)GlcNAc(α1-
Gal(α1-4)Gal(β1-6)GlcNAc(α1-
Fuc(α1-4)Gal(β1-6)GlcNAc(α1-
Glc(α1-4)Gal(β1-6)GlcNAc(α1-
Neu5Ac(β2-4)Gal(β1-6)GlcNAc(α1-
Neu5Ac(α2-4)Gal(β1-6)GlcNAc(α1-
Kdn(β2-4)Gal(β1-6)GlcNAc(α1-
Glc(β1-4)Gal(β1-6)GlcNAc(α1-
Man(α1-4)Gal(β1-6)GlcNAc(α1-
GlcA(β1-4)Gal(β1-6)GlcNAc(α1-
Neu5Gc(α2-4)Gal(β1-6)GlcNAc(α1-
GlcA(α1-4)Gal(β1-6)GlcNAc(α1-
GalNAc(β1-4)Gal(β1-6)GlcNAc(α1-
Kdn(α2-4)Gal(β1-6)GlcNAc(α1-
Gal(β1-4)Gal(β1-6)GlcNAc(α1-
Fuc(β1-4)Gal(β1-6)GlcNAc(α1-
GalNAc(α1-6)Gal(β1-6)GlcNAc(α1-
GlcNAc(β1-6)Gal(β1-6)GlcNAc(α1-
GlcNAc(α1-6)Gal(β1-6)GlcNAc(α1-
Neu5Gc(β2-6)Gal(β1-6)GlcNAc(α1-
Man(β1-6)Gal(β1-6)GlcNAc(α1-
Gal(α1-6)Gal(β1-6)GlcNAc(α1-
Fuc(α1-6)Gal(β1-6)GlcNAc(α1-
Glc(α1-6)Gal(β1-6)GlcNAc(α1-
Neu5Ac(β2-6)Gal(β1-6)GlcNAc(α1-
Neu5Ac(α2-6)Gal(β1-6)GlcNAc(α1-
Kdn(β2-6)Gal(β1-6)GlcNAc(α1-
Glc(β1-6)Gal(β1-6)GlcNAc(α1-
Man(α1-6)Gal(β1-6)GlcNAc(α1-
GlcA(β1-6)Gal(β1-6)GlcNAc(α1-
Neu5Gc(α2-6)Gal(β1-6)GlcNAc(α1-
GlcA(α1-6)Gal(β1-6)GlcNAc(α1-
GalNAc(β1-6)Gal(β1-6)GlcNAc(α1-
Kdn(α2-6)Gal(β1-6)GlcNAc(α1-
Gal(β1-6)Gal(β1-6)GlcNAc(α1-
Fuc(β1-6)Gal(β1-6)GlcNAc(α1-
GalNAc(α1-3)[Fuc(β1-6)]GlcNAc(α1-
GlcNAc(β1-3)[Fuc(β1-6)]GlcNAc(α1-
GlcNAc(α1-3)[Fuc(β1-6)]GlcNAc(α1-
Neu5Gc(β2-3)[Fuc(β1-6)]GlcNAc(α1-
Man(β1-3)[Fuc(β1-6)]GlcNAc(α1-
Gal(α1-3)[Fuc(β1-6)]GlcNAc(α1-
Fuc(α1-3)[Fuc(β1-6)]GlcNAc(α1-
Glc(α1-3)[Fuc(β1-6)]GlcNAc(α1-
Neu5Ac(β2-3)[Fuc(β1-6)]GlcNAc(α1-
Neu5Ac(α2-3)[Fuc(β1-6)]GlcNAc(α1-
Kdn(β2-3)[Fuc(β1-6)]GlcNAc(α1-
Glc(β1-3)[Fuc(β1-6)]GlcNAc(α1-
Man(α1-3)[Fuc(β1-6)]GlcNAc(α1-
GlcA(β1-3)[Fuc(β1-6)]GlcNAc(α1-
Neu5Gc(α2-3)[Fuc(β1-6)]GlcNAc(α1-
GlcA(α1-3)[Fuc(β1-6)]GlcNAc(α1-
GalNAc(β1-3)[Fuc(β1-6)]GlcNAc(α1-
Kdn(α2-3)[Fuc(β1-6)]GlcNAc(α1-
Gal(β1-3)[Fuc(β1-6)]GlcNAc(α1-
Fuc(β1-3)[Fuc(β1-6)]GlcNAc(α1-
GalNAc(α1-4)[Fuc(β1-6)]GlcNAc(α1-
GlcNAc(β1-4)[Fuc(β1-6)]GlcNAc(α1-
GlcNAc(α1-4)[Fuc(β1-6)]GlcNAc(α1-
Neu5Gc(β2-4)[Fuc(β1-6)]GlcNAc(α1-
Man(β1-4)[Fuc(β1-6)]GlcNAc(α1-
Gal(α1-4)[Fuc(β1-6)]GlcNAc(α1-
Fuc(α1-4)[Fuc(β1-6)]GlcNAc(α1-
Glc(α1-4)[Fuc(β1-6)]GlcNAc(α1-
Neu5Ac(β2-4)[Fuc(β1-6)]GlcNAc(α1-
Neu5Ac(α2-4)[Fuc(β1-6)]GlcNAc(α1-
Kdn(β2-4)[Fuc(β1-6)]GlcNAc(α1-
Glc(β1-4)[Fuc(β1-6)]GlcNAc(α1-
Man(α1-4)[Fuc(β1-6)]GlcNAc(α1-
GlcA(β1-4)[Fuc(β1-6)]GlcNAc(α1-
Neu5Gc(α2-4)[Fuc(β1-6)]GlcNAc(α1-
GlcA(α1-4)[Fuc(β1-6)]GlcNAc(α1-
GalNAc(β1-4)[Fuc(β1-6)]GlcNAc(α1-
Kdn(α2-4)[Fuc(β1-6)]GlcNAc(α1-
Gal(β1-4)[Fuc(β1-6)]GlcNAc(α1-
Fuc(β1-4)[Fuc(β1-6)]GlcNAc(α1-
GalNAc(α1-3)GalNAc(α1-2)Man(β1-
GlcNAc(β1-3)GalNAc(α1-2)Man(β1-
GlcNAc(α1-3)GalNAc(α1-2)Man(β1-
Neu5Gc(β2-3)GalNAc(α1-2)Man(β1-
Man(β1-3)GalNAc(α1-2)Man(β1-
Gal(α1-3)GalNAc(α1-2)Man(β1-
Fuc(α1-3)GalNAc(α1-2)Man(β1-
Glc(α1-3)GalNAc(α1-2)Man(β1-
Neu5Ac(β2-3)GalNAc(α1-2)Man(β1-
Neu5Ac(α2-3)GalNAc(α1-2)Man(β1-
Kdn(β2-3)GalNAc(α1-2)Man(β1-
Glc(β1-3)GalNAc(α1-2)Man(β1-
Man(α1-3)GalNAc(α1-2)Man(β1-
GlcA(β1-3)GalNAc(α1-2)Man(β1-
Neu5Gc(α2-3)GalNAc(α1-2)Man(β1-
GlcA(α1-3)GalNAc(α1-2)Man(β1-
GalNAc(β1-3)GalNAc(α1-2)Man(β1-
Kdn(α2-3)GalNAc(α1-2)Man(β1-
Gal(β1-3)GalNAc(α1-2)Man(β1-
Fuc(β1-3)GalNAc(α1-2)Man(β1-
GalNAc(α1-4)GalNAc(α1-2)Man(β1-
GlcNAc(β1-4)GalNAc(α1-2)Man(β1-
GlcNAc(α1-4)GalNAc(α1-2)Man(β1-
Neu5Gc(β2-4)GalNAc(α1-2)Man(β1-
Man(β1-4)GalNAc(α1-2)Man(β1-
Gal(α1-4)GalNAc(α1-2)Man(β1-
Fuc(α1-4)GalNAc(α1-2)Man(β1-
Glc(α1-4)GalNAc(α1-2)Man(β1-
Neu5Ac(β2-4)GalNAc(α1-2)Man(β1-
Neu5Ac(α2-4)GalNAc(α1-2)Man(β1-
Kdn(β2-4)GalNAc(α1-2)Man(β1-
Glc(β1-4)GalNAc(α1-2)Man(β1-
Man(α1-4)GalNAc(α1-2)Man(β1-
GlcA(β1-4)GalNAc(α1-2)Man(β1-
Neu5Gc(α2-4)GalNAc(α1-2)Man(β1-
GlcA(α1-4)GalNAc(α1-2)Man(β1-
GalNAc(β1-4)GalNAc(α1-2)Man(β1-
Kdn(α2-4)GalNAc(α1-2)Man(β1-
Gal(β1-4)GalNAc(α1-2)Man(β1-
Fuc(β1-4)GalNAc(α1-2)Man(β1-
GalNAc(α1-6)GalNAc(α1-2)Man(β1-
GlcNAc(β1-6)GalNAc(α1-2)Man(β1-
GlcNAc(α1-6)GalNAc(α1-2)Man(β1-
Neu5Gc(β2-6)GalNAc(α1-2)Man(β1-
Man(β1-6)GalNAc(α1-2)Man(β1-
Gal(α1-6)GalNAc(α1-2)Man(β1-
Fuc(α1-6)GalNAc(α1-2)Man(β1-
Glc(α1-6)GalNAc(α1-2)Man(β1-
Neu5Ac(β2-6)GalNAc(α1-2)Man(β1-
Neu5Ac(α2-6)GalNAc(α1-2)Man(β1-
Kdn(β2-6)GalNAc(α1-2)Man(β1-
Glc(β1-6)GalNAc(α1-2)Man(β1-
Man(α1-6)GalNAc(α1-2)Man(β1-
GlcA(β1-6)GalNAc(α1-2)Man(β1-
Neu5Gc(α2-6)GalNAc(α1-2)Man(β1-
GlcA(α1-6)GalNAc(α1-2)Man(β1-
GalNAc(β1-6)GalNAc(α1-2)Man(β1-
Kdn(α2-6)GalNAc(α1-2)Man(β1-
Gal(β1-6)GalNAc(α1-2)Man(β1-
Fuc(β1-6)GalNAc(α1-2)Man(β1-
GalNAc(α1-3)GlcNAc(β1-2)Man(β1-
GlcNAc(β1-3)GlcNAc(β1-2)Man(β1-
GlcNAc(α1-3)GlcNAc(β1-2)Man(β1-
Neu5Gc(β2-3)GlcNAc(β1-2)Man(β1-
Man(β1-3)GlcNAc(β1-2)Man(β1-
Gal(α1-3)GlcNAc(β1-2)Man(β1-
Fuc(α1-3)GlcNAc(β1-2)Man(β1-
Glc(α1-3)GlcNAc(β1-2)Man(β1-
Neu5Ac(β2-3)GlcNAc(β1-2)Man(β1-
Neu5Ac(α2-3)GlcNAc(β1-2)Man(β1-
Kdn(β2-3)GlcNAc(β1-2)Man(β1-
Glc(β1-3)GlcNAc(β1-2)Man(β1-
Man(α1-3)GlcNAc(β1-2)Man(β1-
GlcA(β1-3)GlcNAc(β1-2)Man(β1-
Neu5Gc(α2-3)GlcNAc(β1-2)Man(β1-
GlcA(α1-3)GlcNAc(β1-2)Man(β1-
GalNAc(β1-3)GlcNAc(β1-2)Man(β1-
Kdn(α2-3)GlcNAc(β1-2)Man(β1-
Gal(β1-3)GlcNAc(β1-2)Man(β1-
Fuc(β1-3)GlcNAc(β1-2)Man(β1-
GalNAc(α1-4)GlcNAc(β1-2)Man(β1-
GlcNAc(β1-4)GlcNAc(β1-2)Man(β1-
GlcNAc(α1-4)GlcNAc(β1-2)Man(β1-
Neu5Gc(β2-4)GlcNAc(β1-2)Man(β1-
Man(β1-4)GlcNAc(β1-2)Man(β1-
Gal(α1-4)GlcNAc(β1-2)Man(β1-
Fuc(α1-4)GlcNAc(β1-2)Man(β1-
Glc(α1-4)GlcNAc(β1-2)Man(β1-
Neu5Ac(β2-4)GlcNAc(β1-2)Man(β1-
Neu5Ac(α2-4)GlcNAc(β1-2)Man(β1-
Kdn(β2-4)GlcNAc(β1-2)Man(β1-
Glc(β1-4)GlcNAc(β1-2)Man(β1-
Man(α1-4)GlcNAc(β1-2)Man(β1-
GlcA(β1-4)GlcNAc(β1-2)Man(β1-
Neu5Gc(α2-4)GlcNAc(β1-2)Man(β1-
GlcA(α1-4)GlcNAc(β1-2)Man(β1-
GalNAc(β1-4)GlcNAc(β1-2)Man(β1-
Kdn(α2-4)GlcNAc(β1-2)Man(β1-
Gal(β1-4)GlcNAc(β1-2)Man(β1-
Fuc(β1-4)GlcNAc(β1-2)Man(β1-
GalNAc(α1-6)GlcNAc(β1-2)Man(β1-
GlcNAc(β1-6)GlcNAc(β1-2)Man(β1-
GlcNAc(α1-6)GlcNAc(β1-2)Man(β1-
Neu5Gc(β2-6)GlcNAc(β1-2)Man(β1-
Man(β1-6)GlcNAc(β1-2)Man(β1-
Gal(α1-6)GlcNAc(β1-2)Man(β1-
Fuc(α1-6)GlcNAc(β1-2)Man(β1-
Glc(α1-6)GlcNAc(β1-2)Man(β1-
Neu5Ac(β2-6)GlcNAc(β1-2)Man(β1-
Neu5Ac(α2-6)GlcNAc(β1-2)Man(β1-
Kdn(β2-6)GlcNAc(β1-2)Man(β1-
Glc(β1-6)GlcNAc(β1-2)Man(β1-
Man(α1-6)GlcNAc(β1-2)Man(β1-
GlcA(β1-6)GlcNAc(β1-2)Man(β1-
Neu5Gc(α2-6)GlcNAc(β1-2)Man(β1-
GlcA(α1-6)GlcNAc(β1-2)Man(β1-
GalNAc(β1-6)GlcNAc(β1-2)Man(β1-
Kdn(α2-6)GlcNAc(β1-2)Man(β1-
Gal(β1-6)GlcNAc(β1-2)Man(β1-
Fuc(β1-6)GlcNAc(β1-2)Man(β1-
GalNAc(α1-3)GlcNAc(α1-2)Man(β1-
GlcNAc(β1-3)GlcNAc(α1-2)Man(β1-
GlcNAc(α1-3)GlcNAc(α1-2)Man(β1-
Neu5Gc(β2-3)GlcNAc(α1-2)Man(β1-
Man(β1-3)GlcNAc(α1-2)Man(β1-
Gal(α1-3)GlcNAc(α1-2)Man(β1-
Fuc(α1-3)GlcNAc(α1-2)Man(β1-
Glc(α1-3)GlcNAc(α1-2)Man(β1-
Neu5Ac(β2-3)GlcNAc(α1-2)Man(β1-
Neu5Ac(α2-3)GlcNAc(α1-2)Man(β1-
Kdn(β2-3)GlcNAc(α1-2)Man(β1-
Glc(β1-3)GlcNAc(α1-2)Man(β1-
Man(α1-3)GlcNAc(α1-2)Man(β1-
GlcA(β1-3)GlcNAc(α1-2)Man(β1-
Neu5Gc(α2-3)GlcNAc(α1-2)Man(β1-
GlcA(α1-3)GlcNAc(α1-2)Man(β1-
GalNAc(β1-3)GlcNAc(α1-2)Man(β1-
Kdn(α2-3)GlcNAc(α1-2)Man(β1-
Gal(β1-3)GlcNAc(α1-2)Man(β1-
Fuc(β1-3)GlcNAc(α1-2)Man(β1-
GalNAc(α1-4)GlcNAc(α1-2)Man(β1-
GlcNAc(β1-4)GlcNAc(α1-2)Man(β1-
GlcNAc(α1-4)GlcNAc(α1-2)Man(β1-
Neu5Gc(β2-4)GlcNAc(α1-2)Man(β1-
Man(β1-4)GlcNAc(α1-2)Man(β1-
Gal(α1-4)GlcNAc(α1-2)Man(β1-
Fuc(α1-4)GlcNAc(α1-2)Man(β1-
Glc(α1-4)GlcNAc(α1-2)Man(β1-
Neu5Ac(β2-4)GlcNAc(α1-2)Man(β1-
Neu5Ac(α2-4)GlcNAc(α1-2)Man(β1-
Kdn(β2-4)GlcNAc(α1-2)Man(β1-
Glc(β1-4)GlcNAc(α1-2)Man(β1-
Man(α1-4)GlcNAc(α1-2)Man(β1-
GlcA(β1-4)GlcNAc(α1-2)Man(β1-
Neu5Gc(α2-4)GlcNAc(α1-2)Man(β1-
GlcA(α1-4)GlcNAc(α1-2)Man(β1-
GalNAc(β1-4)GlcNAc(α1-2)Man(β1-
Kdn(α2-4)GlcNAc(α1-2)Man(β1-
Gal(β1-4)GlcNAc(α1-2)Man(β1-
Fuc(β1-4)GlcNAc(α1-2)Man(β1-
GalNAc(α1-6)GlcNAc(α1-2)Man(β1-
GlcNAc(β1-6)GlcNAc(α1-2)Man(β1-
GlcNAc(α1-6)GlcNAc(α1-2)Man(β1-
Neu5Gc(β2-6)GlcNAc(α1-2)Man(β1-
Man(β1-6)GlcNAc(α1-2)Man(β1-
Gal(α1-6)GlcNAc(α1-2)Man(β1-
Fuc(α1-6)GlcNAc(α1-2)Man(β1-
Glc(α1-6)GlcNAc(α1-2)Man(β1-
Neu5Ac(β2-6)GlcNAc(α1-2)Man(β1-
Neu5Ac(α2-6)GlcNAc(α1-2)Man(β1-
Kdn(β2-6)GlcNAc(α1-2)Man(β1-
Glc(β1-6)GlcNAc(α1-2)Man(β1-
Man(α1-6)GlcNAc(α1-2)Man(β1-
GlcA(β1-6)GlcNAc(α1-2)Man(β1-
Neu5Gc(α2-6)GlcNAc(α1-2)Man(β1-
GlcA(α1-6)GlcNAc(α1-2)Man(β1-
GalNAc(β1-6)GlcNAc(α1-2)Man(β1-
Kdn(α2-6)GlcNAc(α1-2)Man(β1-
Gal(β1-6)GlcNAc(α1-2)Man(β1-
Fuc(β1-6)GlcNAc(α1-2)Man(β1-
GalNAc(α1-2)Man(β1-2)Man(β1-
GlcNAc(β1-2)Man(β1-2)Man(β1-
GlcNAc(α1-2)Man(β1-2)Man(β1-
Neu5Gc(β2-2)Man(β1-2)Man(β1-
Man(β1-2)Man(β1-2)Man(β1-
Gal(α1-2)Man(β1-2)Man(β1-
Fuc(α1-2)Man(β1-2)Man(β1-
Glc(α1-2)Man(β1-2)Man(β1-
Neu5Ac(β2-2)Man(β1-2)Man(β1-
Neu5Ac(α2-2)Man(β1-2)Man(β1-
Kdn(β2-2)Man(β1-2)Man(β1-
Glc(β1-2)Man(β1-2)Man(β1-
Man(α1-2)Man(β1-2)Man(β1-
GlcA(β1-2)Man(β1-2)Man(β1-
Neu5Gc(α2-2)Man(β1-2)Man(β1-
GlcA(α1-2)Man(β1-2)Man(β1-
GalNAc(β1-2)Man(β1-2)Man(β1-
Kdn(α2-2)Man(β1-2)Man(β1-
Gal(β1-2)Man(β1-2)Man(β1-
Fuc(β1-2)Man(β1-2)Man(β1-
GalNAc(α1-3)Man(β1-2)Man(β1-
GlcNAc(β1-3)Man(β1-2)Man(β1-
GlcNAc(α1-3)Man(β1-2)Man(β1-
Neu5Gc(β2-3)Man(β1-2)Man(β1-
Man(β1-3)Man(β1-2)Man(β1-
Gal(α1-3)Man(β1-2)Man(β1-
Fuc(α1-3)Man(β1-2)Man(β1-
Glc(α1-3)Man(β1-2)Man(β1-
Neu5Ac(β2-3)Man(β1-2)Man(β1-
Neu5Ac(α2-3)Man(β1-2)Man(β1-
Kdn(β2-3)Man(β1-2)Man(β1-
Glc(β1-3)Man(β1-2)Man(β1-
Man(α1-3)Man(β1-2)Man(β1-
GlcA(β1-3)Man(β1-2)Man(β1-
Neu5Gc(α2-3)Man(β1-2)Man(β1-
GlcA(α1-3)Man(β1-2)Man(β1-
GalNAc(β1-3)Man(β1-2)Man(β1-
Kdn(α2-3)Man(β1-2)Man(β1-
Gal(β1-3)Man(β1-2)Man(β1-
Fuc(β1-3)Man(β1-2)Man(β1-
GalNAc(α1-4)Man(β1-2)Man(β1-
GlcNAc(β1-4)Man(β1-2)Man(β1-
GlcNAc(α1-4)Man(β1-2)Man(β1-
Neu5Gc(β2-4)Man(β1-2)Man(β1-
Man(β1-4)Man(β1-2)Man(β1-
Gal(α1-4)Man(β1-2)Man(β1-
Fuc(α1-4)Man(β1-2)Man(β1-
Glc(α1-4)Man(β1-2)Man(β1-
Neu5Ac(β2-4)Man(β1-2)Man(β1-
Neu5Ac(α2-4)Man(β1-2)Man(β1-
Kdn(β2-4)Man(β1-2)Man(β1-
Glc(β1-4)Man(β1-2)Man(β1-
Man(α1-4)Man(β1-2)Man(β1-
GlcA(β1-4)Man(β1-2)Man(β1-
Neu5Gc(α2-4)Man(β1-2)Man(β1-
GlcA(α1-4)Man(β1-2)Man(β1-
GalNAc(β1-4)Man(β1-2)Man(β1-
Kdn(α2-4)Man(β1-2)Man(β1-
Gal(β1-4)Man(β1-2)Man(β1-
Fuc(β1-4)Man(β1-2)Man(β1-
GalNAc(α1-6)Man(β1-2)Man(β1-
GlcNAc(β1-6)Man(β1-2)Man(β1-
GlcNAc(α1-6)Man(β1-2)Man(β1-
Neu5Gc(β2-6)Man(β1-2)Man(β1-
Man(β1-6)Man(β1-2)Man(β1-
Gal(α1-6)Man(β1-2)Man(β1-
Fuc(α1-6)Man(β1-2)Man(β1-
Glc(α1-6)Man(β1-2)Man(β1-
Neu5Ac(β2-6)Man(β1-2)Man(β1-
Neu5Ac(α2-6)Man(β1-2)Man(β1-
Kdn(β2-6)Man(β1-2)Man(β1-
Glc(β1-6)Man(β1-2)Man(β1-
Man(α1-6)Man(β1-2)Man(β1-
GlcA(β1-6)Man(β1-2)Man(β1-
Neu5Gc(α2-6)Man(β1-2)Man(β1-
GlcA(α1-6)Man(β1-2)Man(β1-
GalNAc(β1-6)Man(β1-2)Man(β1-
Kdn(α2-6)Man(β1-2)Man(β1-
Gal(β1-6)Man(β1-2)Man(β1-
Fuc(β1-6)Man(β1-2)Man(β1-
GalNAc(α1-2)Gal(α1-2)Man(β1-
GlcNAc(β1-2)Gal(α1-2)Man(β1-
GlcNAc(α1-2)Gal(α1-2)Man(β1-
Neu5Gc(β2-2)Gal(α1-2)Man(β1-
Man(β1-2)Gal(α1-2)Man(β1-
Gal(α1-2)Gal(α1-2)Man(β1-
Fuc(α1-2)Gal(α1-2)Man(β1-
Glc(α1-2)Gal(α1-2)Man(β1-
Neu5Ac(β2-2)Gal(α1-2)Man(β1-
Neu5Ac(α2-2)Gal(α1-2)Man(β1-
Kdn(β2-2)Gal(α1-2)Man(β1-
Glc(β1-2)Gal(α1-2)Man(β1-
Man(α1-2)Gal(α1-2)Man(β1-
GlcA(β1-2)Gal(α1-2)Man(β1-
Neu5Gc(α2-2)Gal(α1-2)Man(β1-
GlcA(α1-2)Gal(α1-2)Man(β1-
GalNAc(β1-2)Gal(α1-2)Man(β1-
Kdn(α2-2)Gal(α1-2)Man(β1-
Gal(β1-2)Gal(α1-2)Man(β1-
Fuc(β1-2)Gal(α1-2)Man(β1-
GalNAc(α1-3)Gal(α1-2)Man(β1-
GlcNAc(β1-3)Gal(α1-2)Man(β1-
GlcNAc(α1-3)Gal(α1-2)Man(β1-
Neu5Gc(β2-3)Gal(α1-2)Man(β1-
Man(β1-3)Gal(α1-2)Man(β1-
Gal(α1-3)Gal(α1-2)Man(β1-
Fuc(α1-3)Gal(α1-2)Man(β1-
Glc(α1-3)Gal(α1-2)Man(β1-
Neu5Ac(β2-3)Gal(α1-2)Man(β1-
Neu5Ac(α2-3)Gal(α1-2)Man(β1-
Kdn(β2-3)Gal(α1-2)Man(β1-
Glc(β1-3)Gal(α1-2)Man(β1-
Man(α1-3)Gal(α1-2)Man(β1-
GlcA(β1-3)Gal(α1-2)Man(β1-
Neu5Gc(α2-3)Gal(α1-2)Man(β1-
GlcA(α1-3)Gal(α1-2)Man(β1-
GalNAc(β1-3)Gal(α1-2)Man(β1-
Kdn(α2-3)Gal(α1-2)Man(β1-
Gal(β1-3)Gal(α1-2)Man(β1-
Fuc(β1-3)Gal(α1-2)Man(β1-
GalNAc(α1-4)Gal(α1-2)Man(β1-
GlcNAc(β1-4)Gal(α1-2)Man(β1-
GlcNAc(α1-4)Gal(α1-2)Man(β1-
Neu5Gc(β2-4)Gal(α1-2)Man(β1-
Man(β1-4)Gal(α1-2)Man(β1-
Gal(α1-4)Gal(α1-2)Man(β1-
Fuc(α1-4)Gal(α1-2)Man(β1-
Glc(α1-4)Gal(α1-2)Man(β1-
Neu5Ac(β2-4)Gal(α1-2)Man(β1-
Neu5Ac(α2-4)Gal(α1-2)Man(β1-
Kdn(β2-4)Gal(α1-2)Man(β1-
Glc(β1-4)Gal(α1-2)Man(β1-
Man(α1-4)Gal(α1-2)Man(β1-
GlcA(β1-4)Gal(α1-2)Man(β1-
Neu5Gc(α2-4)Gal(α1-2)Man(β1-
GlcA(α1-4)Gal(α1-2)Man(β1-
GalNAc(β1-4)Gal(α1-2)Man(β1-
Kdn(α2-4)Gal(α1-2)Man(β1-
Gal(β1-4)Gal(α1-2)Man(β1-
Fuc(β1-4)Gal(α1-2)Man(β1-
GalNAc(α1-6)Gal(α1-2)Man(β1-
GlcNAc(β1-6)Gal(α1-2)Man(β1-
GlcNAc(α1-6)Gal(α1-2)Man(β1-
Neu5Gc(β2-6)Gal(α1-2)Man(β1-
Man(β1-6)Gal(α1-2)Man(β1-
Gal(α1-6)Gal(α1-2)Man(β1-
Fuc(α1-6)Gal(α1-2)Man(β1-
Glc(α1-6)Gal(α1-2)Man(β1-
Neu5Ac(β2-6)Gal(α1-2)Man(β1-
Neu5Ac(α2-6)Gal(α1-2)Man(β1-
Kdn(β2-6)Gal(α1-2)Man(β1-
Glc(β1-6)Gal(α1-2)Man(β1-
Man(α1-6)Gal(α1-2)Man(β1-
GlcA(β1-6)Gal(α1-2)Man(β1-
Neu5Gc(α2-6)Gal(α1-2)Man(β1-
GlcA(α1-6)Gal(α1-2)Man(β1-
GalNAc(β1-6)Gal(α1-2)Man(β1-
Kdn(α2-6)Gal(α1-2)Man(β1-
Gal(β1-6)Gal(α1-2)Man(β1-
Fuc(β1-6)Gal(α1-2)Man(β1-
GalNAc(α1-2)Glc(α1-2)Man(β1-
GlcNAc(β1-2)Glc(α1-2)Man(β1-
GlcNAc(α1-2)Glc(α1-2)Man(β1-
Neu5Gc(β2-2)Glc(α1-2)Man(β1-
Man(β1-2)Glc(α1-2)Man(β1-
Gal(α1-2)Glc(α1-2)Man(β1-
Fuc(α1-2)Glc(α1-2)Man(β1-
Glc(α1-2)Glc(α1-2)Man(β1-
Neu5Ac(β2-2)Glc(α1-2)Man(β1-
Neu5Ac(α2-2)Glc(α1-2)Man(β1-
Kdn(β2-2)Glc(α1-2)Man(β1-
Glc(β1-2)Glc(α1-2)Man(β1-
Man(α1-2)Glc(α1-2)Man(β1-
GlcA(β1-2)Glc(α1-2)Man(β1-
Neu5Gc(α2-2)Glc(α1-2)Man(β1-
GlcA(α1-2)Glc(α1-2)Man(β1-
GalNAc(β1-2)Glc(α1-2)Man(β1-
Kdn(α2-2)Glc(α1-2)Man(β1-
Gal(β1-2)Glc(α1-2)Man(β1-
Fuc(β1-2)Glc(α1-2)Man(β1-
GalNAc(α1-3)Glc(α1-2)Man(β1-
GlcNAc(β1-3)Glc(α1-2)Man(β1-
GlcNAc(α1-3)Glc(α1-2)Man(β1-
Neu5Gc(β2-3)Glc(α1-2)Man(β1-
Man(β1-3)Glc(α1-2)Man(β1-
Gal(α1-3)Glc(α1-2)Man(β1-
Fuc(α1-3)Glc(α1-2)Man(β1-
Glc(α1-3)Glc(α1-2)Man(β1-
Neu5Ac(β2-3)Glc(α1-2)Man(β1-
Neu5Ac(α2-3)Glc(α1-2)Man(β1-
Kdn(β2-3)Glc(α1-2)Man(β1-
Glc(β1-3)Glc(α1-2)Man(β1-
Man(α1-3)Glc(α1-2)Man(β1-
GlcA(β1-3)Glc(α1-2)Man(β1-
Neu5Gc(α2-3)Glc(α1-2)Man(β1-
GlcA(α1-3)Glc(α1-2)Man(β1-
GalNAc(β1-3)Glc(α1-2)Man(β1-
Kdn(α2-3)Glc(α1-2)Man(β1-
Gal(β1-3)Glc(α1-2)Man(β1-
Fuc(β1-3)Glc(α1-2)Man(β1-
GalNAc(α1-4)Glc(α1-2)Man(β1-
GlcNAc(β1-4)Glc(α1-2)Man(β1-
GlcNAc(α1-4)Glc(α1-2)Man(β1-
Neu5Gc(β2-4)Glc(α1-2)Man(β1-
Man(β1-4)Glc(α1-2)Man(β1-
Gal(α1-4)Glc(α1-2)Man(β1-
Fuc(α1-4)Glc(α1-2)Man(β1-
Glc(α1-4)Glc(α1-2)Man(β1-
Neu5Ac(β2-4)Glc(α1-2)Man(β1-
Neu5Ac(α2-4)Glc(α1-2)Man(β1-
Kdn(β2-4)Glc(α1-2)Man(β1-
Glc(β1-4)Glc(α1-2)Man(β1-
Man(α1-4)Glc(α1-2)Man(β1-
GlcA(β1-4)Glc(α1-2)Man(β1-
Neu5Gc(α2-4)Glc(α1-2)Man(β1-
GlcA(α1-4)Glc(α1-2)Man(β1-
GalNAc(β1-4)Glc(α1-2)Man(β1-
Kdn(α2-4)Glc(α1-2)Man(β1-
Gal(β1-4)Glc(α1-2)Man(β1-
Fuc(β1-4)Glc(α1-2)Man(β1-
GalNAc(α1-6)Glc(α1-2)Man(β1-
GlcNAc(β1-6)Glc(α1-2)Man(β1-
GlcNAc(α1-6)Glc(α1-2)Man(β1-
Neu5Gc(β2-6)Glc(α1-2)Man(β1-
Man(β1-6)Glc(α1-2)Man(β1-
Gal(α1-6)Glc(α1-2)Man(β1-
Fuc(α1-6)Glc(α1-2)Man(β1-
Glc(α1-6)Glc(α1-2)Man(β1-
Neu5Ac(β2-6)Glc(α1-2)Man(β1-
Neu5Ac(α2-6)Glc(α1-2)Man(β1-
Kdn(β2-6)Glc(α1-2)Man(β1-
Glc(β1-6)Glc(α1-2)Man(β1-
Man(α1-6)Glc(α1-2)Man(β1-
GlcA(β1-6)Glc(α1-2)Man(β1-
Neu5Gc(α2-6)Glc(α1-2)Man(β1-
GlcA(α1-6)Glc(α1-2)Man(β1-
GalNAc(β1-6)Glc(α1-2)Man(β1-
Kdn(α2-6)Glc(α1-2)Man(β1-
Gal(β1-6)Glc(α1-2)Man(β1-
Fuc(β1-6)Glc(α1-2)Man(β1-
GalNAc(α1-2)Glc(β1-2)Man(β1-
GlcNAc(β1-2)Glc(β1-2)Man(β1-
GlcNAc(α1-2)Glc(β1-2)Man(β1-
Neu5Gc(β2-2)Glc(β1-2)Man(β1-
Man(β1-2)Glc(β1-2)Man(β1-
Gal(α1-2)Glc(β1-2)Man(β1-
Fuc(α1-2)Glc(β1-2)Man(β1-
Glc(α1-2)Glc(β1-2)Man(β1-
Neu5Ac(β2-2)Glc(β1-2)Man(β1-
Neu5Ac(α2-2)Glc(β1-2)Man(β1-
Kdn(β2-2)Glc(β1-2)Man(β1-
Glc(β1-2)Glc(β1-2)Man(β1-
Man(α1-2)Glc(β1-2)Man(β1-
GlcA(β1-2)Glc(β1-2)Man(β1-
Neu5Gc(α2-2)Glc(β1-2)Man(β1-
GlcA(α1-2)Glc(β1-2)Man(β1-
GalNAc(β1-2)Glc(β1-2)Man(β1-
Kdn(α2-2)Glc(β1-2)Man(β1-
Gal(β1-2)Glc(β1-2)Man(β1-
Fuc(β1-2)Glc(β1-2)Man(β1-
GalNAc(α1-3)Glc(β1-2)Man(β1-
GlcNAc(β1-3)Glc(β1-2)Man(β1-
GlcNAc(α1-3)Glc(β1-2)Man(β1-
Neu5Gc(β2-3)Glc(β1-2)Man(β1-
Man(β1-3)Glc(β1-2)Man(β1-
Gal(α1-3)Glc(β1-2)Man(β1-
Fuc(α1-3)Glc(β1-2)Man(β1-
Glc(α1-3)Glc(β1-2)Man(β1-
Neu5Ac(β2-3)Glc(β1-2)Man(β1-
Neu5Ac(α2-3)Glc(β1-2)Man(β1-
Kdn(β2-3)Glc(β1-2)Man(β1-
Glc(β1-3)Glc(β1-2)Man(β1-
Man(α1-3)Glc(β1-2)Man(β1-
GlcA(β1-3)Glc(β1-2)Man(β1-
Neu5Gc(α2-3)Glc(β1-2)Man(β1-
GlcA(α1-3)Glc(β1-2)Man(β1-
GalNAc(β1-3)Glc(β1-2)Man(β1-
Kdn(α2-3)Glc(β1-2)Man(β1-
Gal(β1-3)Glc(β1-2)Man(β1-
Fuc(β1-3)Glc(β1-2)Man(β1-
GalNAc(α1-4)Glc(β1-2)Man(β1-
GlcNAc(β1-4)Glc(β1-2)Man(β1-
GlcNAc(α1-4)Glc(β1-2)Man(β1-
Neu5Gc(β2-4)Glc(β1-2)Man(β1-
Man(β1-4)Glc(β1-2)Man(β1-
Gal(α1-4)Glc(β1-2)Man(β1-
Fuc(α1-4)Glc(β1-2)Man(β1-
Glc(α1-4)Glc(β1-2)Man(β1-
Neu5Ac(β2-4)Glc(β1-2)Man(β1-
Neu5Ac(α2-4)Glc(β1-2)Man(β1-
Kdn(β2-4)Glc(β1-2)Man(β1-
Glc(β1-4)Glc(β1-2)Man(β1-
Man(α1-4)Glc(β1-2)Man(β1-
GlcA(β1-4)Glc(β1-2)Man(β1-
Neu5Gc(α2-4)Glc(β1-2)Man(β1-
GlcA(α1-4)Glc(β1-2)Man(β1-
GalNAc(β1-4)Glc(β1-2)Man(β1-
Kdn(α2-4)Glc(β1-2)Man(β1-
Gal(β1-4)Glc(β1-2)Man(β1-
Fuc(β1-4)Glc(β1-2)Man(β1-
GalNAc(α1-6)Glc(β1-2)Man(β1-
GlcNAc(β1-6)Glc(β1-2)Man(β1-
GlcNAc(α1-6)Glc(β1-2)Man(β1-
Neu5Gc(β2-6)Glc(β1-2)Man(β1-
Man(β1-6)Glc(β1-2)Man(β1-
Gal(α1-6)Glc(β1-2)Man(β1-
Fuc(α1-6)Glc(β1-2)Man(β1-
Glc(α1-6)Glc(β1-2)Man(β1-
Neu5Ac(β2-6)Glc(β1-2)Man(β1-
Neu5Ac(α2-6)Glc(β1-2)Man(β1-
Kdn(β2-6)Glc(β1-2)Man(β1-
Glc(β1-6)Glc(β1-2)Man(β1-
Man(α1-6)Glc(β1-2)Man(β1-
GlcA(β1-6)Glc(β1-2)Man(β1-
Neu5Gc(α2-6)Glc(β1-2)Man(β1-
GlcA(α1-6)Glc(β1-2)Man(β1-
GalNAc(β1-6)Glc(β1-2)Man(β1-
Kdn(α2-6)Glc(β1-2)Man(β1-
Gal(β1-6)Glc(β1-2)Man(β1-
Fuc(β1-6)Glc(β1-2)Man(β1-
GalNAc(α1-2)Man(α1-2)Man(β1-
GlcNAc(β1-2)Man(α1-2)Man(β1-
GlcNAc(α1-2)Man(α1-2)Man(β1-
Neu5Gc(β2-2)Man(α1-2)Man(β1-
Man(β1-2)Man(α1-2)Man(β1-
Gal(α1-2)Man(α1-2)Man(β1-
Fuc(α1-2)Man(α1-2)Man(β1-
Glc(α1-2)Man(α1-2)Man(β1-
Neu5Ac(β2-2)Man(α1-2)Man(β1-
Neu5Ac(α2-2)Man(α1-2)Man(β1-
Kdn(β2-2)Man(α1-2)Man(β1-
Glc(β1-2)Man(α1-2)Man(β1-
Man(α1-2)Man(α1-2)Man(β1-
GlcA(β1-2)Man(α1-2)Man(β1-
Neu5Gc(α2-2)Man(α1-2)Man(β1-
GlcA(α1-2)Man(α1-2)Man(β1-
GalNAc(β1-2)Man(α1-2)Man(β1-
Kdn(α2-2)Man(α1-2)Man(β1-
Gal(β1-2)Man(α1-2)Man(β1-
Fuc(β1-2)Man(α1-2)Man(β1-
GalNAc(α1-3)Man(α1-2)Man(β1-
GlcNAc(β1-3)Man(α1-2)Man(β1-
GlcNAc(α1-3)Man(α1-2)Man(β1-
Neu5Gc(β2-3)Man(α1-2)Man(β1-
Man(β1-3)Man(α1-2)Man(β1-
Gal(α1-3)Man(α1-2)Man(β1-
Fuc(α1-3)Man(α1-2)Man(β1-
Glc(α1-3)Man(α1-2)Man(β1-
Neu5Ac(β2-3)Man(α1-2)Man(β1-
Neu5Ac(α2-3)Man(α1-2)Man(β1-
Kdn(β2-3)Man(α1-2)Man(β1-
Glc(β1-3)Man(α1-2)Man(β1-
Man(α1-3)Man(α1-2)Man(β1-
GlcA(β1-3)Man(α1-2)Man(β1-
Neu5Gc(α2-3)Man(α1-2)Man(β1-
GlcA(α1-3)Man(α1-2)Man(β1-
GalNAc(β1-3)Man(α1-2)Man(β1-
Kdn(α2-3)Man(α1-2)Man(β1-
Gal(β1-3)Man(α1-2)Man(β1-
Fuc(β1-3)Man(α1-2)Man(β1-
GalNAc(α1-4)Man(α1-2)Man(β1-
GlcNAc(β1-4)Man(α1-2)Man(β1-
GlcNAc(α1-4)Man(α1-2)Man(β1-
Neu5Gc(β2-4)Man(α1-2)Man(β1-
Man(β1-4)Man(α1-2)Man(β1-
Gal(α1-4)Man(α1-2)Man(β1-
Fuc(α1-4)Man(α1-2)Man(β1-
Glc(α1-4)Man(α1-2)Man(β1-
Neu5Ac(β2-4)Man(α1-2)Man(β1-
Neu5Ac(α2-4)Man(α1-2)Man(β1-
Kdn(β2-4)Man(α1-2)Man(β1-
Glc(β1-4)Man(α1-2)Man(β1-
Man(α1-4)Man(α1-2)Man(β1-
GlcA(β1-4)Man(α1-2)Man(β1-
Neu5Gc(α2-4)Man(α1-2)Man(β1-
GlcA(α1-4)Man(α1-2)Man(β1-
GalNAc(β1-4)Man(α1-2)Man(β1-
Kdn(α2-4)Man(α1-2)Man(β1-
Gal(β1-4)Man(α1-2)Man(β1-
Fuc(β1-4)Man(α1-2)Man(β1-
GalNAc(α1-6)Man(α1-2)Man(β1-
GlcNAc(β1-6)Man(α1-2)Man(β1-
GlcNAc(α1-6)Man(α1-2)Man(β1-
Neu5Gc(β2-6)Man(α1-2)Man(β1-
Man(β1-6)Man(α1-2)Man(β1-
Gal(α1-6)Man(α1-2)Man(β1-
Fuc(α1-6)Man(α1-2)Man(β1-
Glc(α1-6)Man(α1-2)Man(β1-
Neu5Ac(β2-6)Man(α1-2)Man(β1-
Neu5Ac(α2-6)Man(α1-2)Man(β1-
Kdn(β2-6)Man(α1-2)Man(β1-
Glc(β1-6)Man(α1-2)Man(β1-
Man(α1-6)Man(α1-2)Man(β1-
GlcA(β1-6)Man(α1-2)Man(β1-
Neu5Gc(α2-6)Man(α1-2)Man(β1-
GlcA(α1-6)Man(α1-2)Man(β1-
GalNAc(β1-6)Man(α1-2)Man(β1-
Kdn(α2-6)Man(α1-2)Man(β1-
Gal(β1-6)Man(α1-2)Man(β1-
Fuc(β1-6)Man(α1-2)Man(β1-
GalNAc(α1-2)GlcA(β1-2)Man(β1-
GlcNAc(β1-2)GlcA(β1-2)Man(β1-
GlcNAc(α1-2)GlcA(β1-2)Man(β1-
Neu5Gc(β2-2)GlcA(β1-2)Man(β1-
Man(β1-2)GlcA(β1-2)Man(β1-
Gal(α1-2)GlcA(β1-2)Man(β1-
Fuc(α1-2)GlcA(β1-2)Man(β1-
Glc(α1-2)GlcA(β1-2)Man(β1-
Neu5Ac(β2-2)GlcA(β1-2)Man(β1-
Neu5Ac(α2-2)GlcA(β1-2)Man(β1-
Kdn(β2-2)GlcA(β1-2)Man(β1-
Glc(β1-2)GlcA(β1-2)Man(β1-
Man(α1-2)GlcA(β1-2)Man(β1-
GlcA(β1-2)GlcA(β1-2)Man(β1-
Neu5Gc(α2-2)GlcA(β1-2)Man(β1-
GlcA(α1-2)GlcA(β1-2)Man(β1-
GalNAc(β1-2)GlcA(β1-2)Man(β1-
Kdn(α2-2)GlcA(β1-2)Man(β1-
Gal(β1-2)GlcA(β1-2)Man(β1-
Fuc(β1-2)GlcA(β1-2)Man(β1-
GalNAc(α1-3)GlcA(β1-2)Man(β1-
GlcNAc(β1-3)GlcA(β1-2)Man(β1-
GlcNAc(α1-3)GlcA(β1-2)Man(β1-
Neu5Gc(β2-3)GlcA(β1-2)Man(β1-
Man(β1-3)GlcA(β1-2)Man(β1-
Gal(α1-3)GlcA(β1-2)Man(β1-
Fuc(α1-3)GlcA(β1-2)Man(β1-
Glc(α1-3)GlcA(β1-2)Man(β1-
Neu5Ac(β2-3)GlcA(β1-2)Man(β1-
Neu5Ac(α2-3)GlcA(β1-2)Man(β1-
Kdn(β2-3)GlcA(β1-2)Man(β1-
Glc(β1-3)GlcA(β1-2)Man(β1-
Man(α1-3)GlcA(β1-2)Man(β1-
GlcA(β1-3)GlcA(β1-2)Man(β1-
Neu5Gc(α2-3)GlcA(β1-2)Man(β1-
GlcA(α1-3)GlcA(β1-2)Man(β1-
GalNAc(β1-3)GlcA(β1-2)Man(β1-
Kdn(α2-3)GlcA(β1-2)Man(β1-
Gal(β1-3)GlcA(β1-2)Man(β1-
Fuc(β1-3)GlcA(β1-2)Man(β1-
GalNAc(α1-4)GlcA(β1-2)Man(β1-
GlcNAc(β1-4)GlcA(β1-2)Man(β1-
GlcNAc(α1-4)GlcA(β1-2)Man(β1-
Neu5Gc(β2-4)GlcA(β1-2)Man(β1-
Man(β1-4)GlcA(β1-2)Man(β1-
Gal(α1-4)GlcA(β1-2)Man(β1-
Fuc(α1-4)GlcA(β1-2)Man(β1-
Glc(α1-4)GlcA(β1-2)Man(β1-
Neu5Ac(β2-4)GlcA(β1-2)Man(β1-
Neu5Ac(α2-4)GlcA(β1-2)Man(β1-
Kdn(β2-4)GlcA(β1-2)Man(β1-
Glc(β1-4)GlcA(β1-2)Man(β1-
Man(α1-4)GlcA(β1-2)Man(β1-
GlcA(β1-4)GlcA(β1-2)Man(β1-
Neu5Gc(α2-4)GlcA(β1-2)Man(β1-
GlcA(α1-4)GlcA(β1-2)Man(β1-
GalNAc(β1-4)GlcA(β1-2)Man(β1-
Kdn(α2-4)GlcA(β1-2)Man(β1-
Gal(β1-4)GlcA(β1-2)Man(β1-
Fuc(β1-4)GlcA(β1-2)Man(β1-
GalNAc(α1-2)GlcA(α1-2)Man(β1-
GlcNAc(β1-2)GlcA(α1-2)Man(β1-
GlcNAc(α1-2)GlcA(α1-2)Man(β1-
Neu5Gc(β2-2)GlcA(α1-2)Man(β1-
Man(β1-2)GlcA(α1-2)Man(β1-
Gal(α1-2)GlcA(α1-2)Man(β1-
Fuc(α1-2)GlcA(α1-2)Man(β1-
Glc(α1-2)GlcA(α1-2)Man(β1-
Neu5Ac(β2-2)GlcA(α1-2)Man(β1-
Neu5Ac(α2-2)GlcA(α1-2)Man(β1-
Kdn(β2-2)GlcA(α1-2)Man(β1-
Glc(β1-2)GlcA(α1-2)Man(β1-
Man(α1-2)GlcA(α1-2)Man(β1-
GlcA(β1-2)GlcA(α1-2)Man(β1-
Neu5Gc(α2-2)GlcA(α1-2)Man(β1-
GlcA(α1-2)GlcA(α1-2)Man(β1-
GalNAc(β1-2)GlcA(α1-2)Man(β1-
Kdn(α2-2)GlcA(α1-2)Man(β1-
Gal(β1-2)GlcA(α1-2)Man(β1-
Fuc(β1-2)GlcA(α1-2)Man(β1-
GalNAc(α1-3)GlcA(α1-2)Man(β1-
GlcNAc(β1-3)GlcA(α1-2)Man(β1-
GlcNAc(α1-3)GlcA(α1-2)Man(β1-
Neu5Gc(β2-3)GlcA(α1-2)Man(β1-
Man(β1-3)GlcA(α1-2)Man(β1-
Gal(α1-3)GlcA(α1-2)Man(β1-
Fuc(α1-3)GlcA(α1-2)Man(β1-
Glc(α1-3)GlcA(α1-2)Man(β1-
Neu5Ac(β2-3)GlcA(α1-2)Man(β1-
Neu5Ac(α2-3)GlcA(α1-2)Man(β1-
Kdn(β2-3)GlcA(α1-2)Man(β1-
Glc(β1-3)GlcA(α1-2)Man(β1-
Man(α1-3)GlcA(α1-2)Man(β1-
GlcA(β1-3)GlcA(α1-2)Man(β1-
Neu5Gc(α2-3)GlcA(α1-2)Man(β1-
GlcA(α1-3)GlcA(α1-2)Man(β1-
GalNAc(β1-3)GlcA(α1-2)Man(β1-
Kdn(α2-3)GlcA(α1-2)Man(β1-
Gal(β1-3)GlcA(α1-2)Man(β1-
Fuc(β1-3)GlcA(α1-2)Man(β1-
GalNAc(α1-4)GlcA(α1-2)Man(β1-
GlcNAc(β1-4)GlcA(α1-2)Man(β1-
GlcNAc(α1-4)GlcA(α1-2)Man(β1-
Neu5Gc(β2-4)GlcA(α1-2)Man(β1-
Man(β1-4)GlcA(α1-2)Man(β1-
Gal(α1-4)GlcA(α1-2)Man(β1-
Fuc(α1-4)GlcA(α1-2)Man(β1-
Glc(α1-4)GlcA(α1-2)Man(β1-
Neu5Ac(β2-4)GlcA(α1-2)Man(β1-
Neu5Ac(α2-4)GlcA(α1-2)Man(β1-
Kdn(β2-4)GlcA(α1-2)Man(β1-
Glc(β1-4)GlcA(α1-2)Man(β1-
Man(α1-4)GlcA(α1-2)Man(β1-
GlcA(β1-4)GlcA(α1-2)Man(β1-
Neu5Gc(α2-4)GlcA(α1-2)Man(β1-
GlcA(α1-4)GlcA(α1-2)Man(β1-
GalNAc(β1-4)GlcA(α1-2)Man(β1-
Kdn(α2-4)GlcA(α1-2)Man(β1-
Gal(β1-4)GlcA(α1-2)Man(β1-
Fuc(β1-4)GlcA(α1-2)Man(β1-
GalNAc(α1-3)GalNAc(β1-2)Man(β1-
GlcNAc(β1-3)GalNAc(β1-2)Man(β1-
GlcNAc(α1-3)GalNAc(β1-2)Man(β1-
Neu5Gc(β2-3)GalNAc(β1-2)Man(β1-
Man(β1-3)GalNAc(β1-2)Man(β1-
Gal(α1-3)GalNAc(β1-2)Man(β1-
Fuc(α1-3)GalNAc(β1-2)Man(β1-
Glc(α1-3)GalNAc(β1-2)Man(β1-
Neu5Ac(β2-3)GalNAc(β1-2)Man(β1-
Neu5Ac(α2-3)GalNAc(β1-2)Man(β1-
Kdn(β2-3)GalNAc(β1-2)Man(β1-
Glc(β1-3)GalNAc(β1-2)Man(β1-
Man(α1-3)GalNAc(β1-2)Man(β1-
GlcA(β1-3)GalNAc(β1-2)Man(β1-
Neu5Gc(α2-3)GalNAc(β1-2)Man(β1-
GlcA(α1-3)GalNAc(β1-2)Man(β1-
GalNAc(β1-3)GalNAc(β1-2)Man(β1-
Kdn(α2-3)GalNAc(β1-2)Man(β1-
Gal(β1-3)GalNAc(β1-2)Man(β1-
Fuc(β1-3)GalNAc(β1-2)Man(β1-
GalNAc(α1-4)GalNAc(β1-2)Man(β1-
GlcNAc(β1-4)GalNAc(β1-2)Man(β1-
GlcNAc(α1-4)GalNAc(β1-2)Man(β1-
Neu5Gc(β2-4)GalNAc(β1-2)Man(β1-
Man(β1-4)GalNAc(β1-2)Man(β1-
Gal(α1-4)GalNAc(β1-2)Man(β1-
Fuc(α1-4)GalNAc(β1-2)Man(β1-
Glc(α1-4)GalNAc(β1-2)Man(β1-
Neu5Ac(β2-4)GalNAc(β1-2)Man(β1-
Neu5Ac(α2-4)GalNAc(β1-2)Man(β1-
Kdn(β2-4)GalNAc(β1-2)Man(β1-
Glc(β1-4)GalNAc(β1-2)Man(β1-
Man(α1-4)GalNAc(β1-2)Man(β1-
GlcA(β1-4)GalNAc(β1-2)Man(β1-
Neu5Gc(α2-4)GalNAc(β1-2)Man(β1-
GlcA(α1-4)GalNAc(β1-2)Man(β1-
GalNAc(β1-4)GalNAc(β1-2)Man(β1-
Kdn(α2-4)GalNAc(β1-2)Man(β1-
Gal(β1-4)GalNAc(β1-2)Man(β1-
Fuc(β1-4)GalNAc(β1-2)Man(β1-
GalNAc(α1-6)GalNAc(β1-2)Man(β1-
GlcNAc(β1-6)GalNAc(β1-2)Man(β1-
GlcNAc(α1-6)GalNAc(β1-2)Man(β1-
Neu5Gc(β2-6)GalNAc(β1-2)Man(β1-
Man(β1-6)GalNAc(β1-2)Man(β1-
Gal(α1-6)GalNAc(β1-2)Man(β1-
Fuc(α1-6)GalNAc(β1-2)Man(β1-
Glc(α1-6)GalNAc(β1-2)Man(β1-
Neu5Ac(β2-6)GalNAc(β1-2)Man(β1-
Neu5Ac(α2-6)GalNAc(β1-2)Man(β1-
Kdn(β2-6)GalNAc(β1-2)Man(β1-
Glc(β1-6)GalNAc(β1-2)Man(β1-
Man(α1-6)GalNAc(β1-2)Man(β1-
GlcA(β1-6)GalNAc(β1-2)Man(β1-
Neu5Gc(α2-6)GalNAc(β1-2)Man(β1-
GlcA(α1-6)GalNAc(β1-2)Man(β1-
GalNAc(β1-6)GalNAc(β1-2)Man(β1-
Kdn(α2-6)GalNAc(β1-2)Man(β1-
Gal(β1-6)GalNAc(β1-2)Man(β1-
Fuc(β1-6)GalNAc(β1-2)Man(β1-
GalNAc(α1-2)Gal(β1-2)Man(β1-
GlcNAc(β1-2)Gal(β1-2)Man(β1-
GlcNAc(α1-2)Gal(β1-2)Man(β1-
Neu5Gc(β2-2)Gal(β1-2)Man(β1-
Man(β1-2)Gal(β1-2)Man(β1-
Gal(α1-2)Gal(β1-2)Man(β1-
Fuc(α1-2)Gal(β1-2)Man(β1-
Glc(α1-2)Gal(β1-2)Man(β1-
Neu5Ac(β2-2)Gal(β1-2)Man(β1-
Neu5Ac(α2-2)Gal(β1-2)Man(β1-
Kdn(β2-2)Gal(β1-2)Man(β1-
Glc(β1-2)Gal(β1-2)Man(β1-
Man(α1-2)Gal(β1-2)Man(β1-
GlcA(β1-2)Gal(β1-2)Man(β1-
Neu5Gc(α2-2)Gal(β1-2)Man(β1-
GlcA(α1-2)Gal(β1-2)Man(β1-
GalNAc(β1-2)Gal(β1-2)Man(β1-
Kdn(α2-2)Gal(β1-2)Man(β1-
Gal(β1-2)Gal(β1-2)Man(β1-
Fuc(β1-2)Gal(β1-2)Man(β1-
GalNAc(α1-3)Gal(β1-2)Man(β1-
GlcNAc(β1-3)Gal(β1-2)Man(β1-
GlcNAc(α1-3)Gal(β1-2)Man(β1-
Neu5Gc(β2-3)Gal(β1-2)Man(β1-
Man(β1-3)Gal(β1-2)Man(β1-
Gal(α1-3)Gal(β1-2)Man(β1-
Fuc(α1-3)Gal(β1-2)Man(β1-
Glc(α1-3)Gal(β1-2)Man(β1-
Neu5Ac(β2-3)Gal(β1-2)Man(β1-
Neu5Ac(α2-3)Gal(β1-2)Man(β1-
Kdn(β2-3)Gal(β1-2)Man(β1-
Glc(β1-3)Gal(β1-2)Man(β1-
Man(α1-3)Gal(β1-2)Man(β1-
GlcA(β1-3)Gal(β1-2)Man(β1-
Neu5Gc(α2-3)Gal(β1-2)Man(β1-
GlcA(α1-3)Gal(β1-2)Man(β1-
GalNAc(β1-3)Gal(β1-2)Man(β1-
Kdn(α2-3)Gal(β1-2)Man(β1-
Gal(β1-3)Gal(β1-2)Man(β1-
Fuc(β1-3)Gal(β1-2)Man(β1-
GalNAc(α1-4)Gal(β1-2)Man(β1-
GlcNAc(β1-4)Gal(β1-2)Man(β1-
GlcNAc(α1-4)Gal(β1-2)Man(β1-
Neu5Gc(β2-4)Gal(β1-2)Man(β1-
Man(β1-4)Gal(β1-2)Man(β1-
Gal(α1-4)Gal(β1-2)Man(β1-
Fuc(α1-4)Gal(β1-2)Man(β1-
Glc(α1-4)Gal(β1-2)Man(β1-
Neu5Ac(β2-4)Gal(β1-2)Man(β1-
Neu5Ac(α2-4)Gal(β1-2)Man(β1-
Kdn(β2-4)Gal(β1-2)Man(β1-
Glc(β1-4)Gal(β1-2)Man(β1-
Man(α1-4)Gal(β1-2)Man(β1-
GlcA(β1-4)Gal(β1-2)Man(β1-
Neu5Gc(α2-4)Gal(β1-2)Man(β1-
GlcA(α1-4)Gal(β1-2)Man(β1-
GalNAc(β1-4)Gal(β1-2)Man(β1-
Kdn(α2-4)Gal(β1-2)Man(β1-
Gal(β1-4)Gal(β1-2)Man(β1-
Fuc(β1-4)Gal(β1-2)Man(β1-
GalNAc(α1-6)Gal(β1-2)Man(β1-
GlcNAc(β1-6)Gal(β1-2)Man(β1-
GlcNAc(α1-6)Gal(β1-2)Man(β1-
Neu5Gc(β2-6)Gal(β1-2)Man(β1-
Man(β1-6)Gal(β1-2)Man(β1-
Gal(α1-6)Gal(β1-2)Man(β1-
Fuc(α1-6)Gal(β1-2)Man(β1-
Glc(α1-6)Gal(β1-2)Man(β1-
Neu5Ac(β2-6)Gal(β1-2)Man(β1-
Neu5Ac(α2-6)Gal(β1-2)Man(β1-
Kdn(β2-6)Gal(β1-2)Man(β1-
Glc(β1-6)Gal(β1-2)Man(β1-
Man(α1-6)Gal(β1-2)Man(β1-
GlcA(β1-6)Gal(β1-2)Man(β1-
Neu5Gc(α2-6)Gal(β1-2)Man(β1-
GlcA(α1-6)Gal(β1-2)Man(β1-
GalNAc(β1-6)Gal(β1-2)Man(β1-
Kdn(α2-6)Gal(β1-2)Man(β1-
Gal(β1-6)Gal(β1-2)Man(β1-
Fuc(β1-6)Gal(β1-2)Man(β1-
GalNAc(α1-2)[GalNAc(α1-3)]Man(β1-
GlcNAc(β1-2)[GalNAc(α1-3)]Man(β1-
GlcNAc(α1-2)[GalNAc(α1-3)]Man(β1-
Neu5Gc(β2-2)[GalNAc(α1-3)]Man(β1-
Man(β1-2)[GalNAc(α1-3)]Man(β1-
Gal(α1-2)[GalNAc(α1-3)]Man(β1-
Fuc(α1-2)[GalNAc(α1-3)]Man(β1-
Glc(α1-2)[GalNAc(α1-3)]Man(β1-
Neu5Ac(β2-2)[GalNAc(α1-3)]Man(β1-
Neu5Ac(α2-2)[GalNAc(α1-3)]Man(β1-
Kdn(β2-2)[GalNAc(α1-3)]Man(β1-
Glc(β1-2)[GalNAc(α1-3)]Man(β1-
Man(α1-2)[GalNAc(α1-3)]Man(β1-
GlcA(β1-2)[GalNAc(α1-3)]Man(β1-
Neu5Gc(α2-2)[GalNAc(α1-3)]Man(β1-
GlcA(α1-2)[GalNAc(α1-3)]Man(β1-
GalNAc(β1-2)[GalNAc(α1-3)]Man(β1-
Kdn(α2-2)[GalNAc(α1-3)]Man(β1-
Gal(β1-2)[GalNAc(α1-3)]Man(β1-
Fuc(β1-2)[GalNAc(α1-3)]Man(β1-
GalNAc(α1-3)GalNAc(α1-3)Man(β1-
GlcNAc(β1-3)GalNAc(α1-3)Man(β1-
GlcNAc(α1-3)GalNAc(α1-3)Man(β1-
Neu5Gc(β2-3)GalNAc(α1-3)Man(β1-
Man(β1-3)GalNAc(α1-3)Man(β1-
Gal(α1-3)GalNAc(α1-3)Man(β1-
Fuc(α1-3)GalNAc(α1-3)Man(β1-
Glc(α1-3)GalNAc(α1-3)Man(β1-
Neu5Ac(β2-3)GalNAc(α1-3)Man(β1-
Neu5Ac(α2-3)GalNAc(α1-3)Man(β1-
Kdn(β2-3)GalNAc(α1-3)Man(β1-
Glc(β1-3)GalNAc(α1-3)Man(β1-
Man(α1-3)GalNAc(α1-3)Man(β1-
GlcA(β1-3)GalNAc(α1-3)Man(β1-
Neu5Gc(α2-3)GalNAc(α1-3)Man(β1-
GlcA(α1-3)GalNAc(α1-3)Man(β1-
GalNAc(β1-3)GalNAc(α1-3)Man(β1-
Kdn(α2-3)GalNAc(α1-3)Man(β1-
Gal(β1-3)GalNAc(α1-3)Man(β1-
Fuc(β1-3)GalNAc(α1-3)Man(β1-
GalNAc(α1-4)GalNAc(α1-3)Man(β1-
GlcNAc(β1-4)GalNAc(α1-3)Man(β1-
GlcNAc(α1-4)GalNAc(α1-3)Man(β1-
Neu5Gc(β2-4)GalNAc(α1-3)Man(β1-
Man(β1-4)GalNAc(α1-3)Man(β1-
Gal(α1-4)GalNAc(α1-3)Man(β1-
Fuc(α1-4)GalNAc(α1-3)Man(β1-
Glc(α1-4)GalNAc(α1-3)Man(β1-
Neu5Ac(β2-4)GalNAc(α1-3)Man(β1-
Neu5Ac(α2-4)GalNAc(α1-3)Man(β1-
Kdn(β2-4)GalNAc(α1-3)Man(β1-
Glc(β1-4)GalNAc(α1-3)Man(β1-
Man(α1-4)GalNAc(α1-3)Man(β1-
GlcA(β1-4)GalNAc(α1-3)Man(β1-
Neu5Gc(α2-4)GalNAc(α1-3)Man(β1-
GlcA(α1-4)GalNAc(α1-3)Man(β1-
GalNAc(β1-4)GalNAc(α1-3)Man(β1-
Kdn(α2-4)GalNAc(α1-3)Man(β1-
Gal(β1-4)GalNAc(α1-3)Man(β1-
Fuc(β1-4)GalNAc(α1-3)Man(β1-
GalNAc(α1-6)GalNAc(α1-3)Man(β1-
GlcNAc(β1-6)GalNAc(α1-3)Man(β1-
GlcNAc(α1-6)GalNAc(α1-3)Man(β1-
Neu5Gc(β2-6)GalNAc(α1-3)Man(β1-
Man(β1-6)GalNAc(α1-3)Man(β1-
Gal(α1-6)GalNAc(α1-3)Man(β1-
Fuc(α1-6)GalNAc(α1-3)Man(β1-
Glc(α1-6)GalNAc(α1-3)Man(β1-
Neu5Ac(β2-6)GalNAc(α1-3)Man(β1-
Neu5Ac(α2-6)GalNAc(α1-3)Man(β1-
Kdn(β2-6)GalNAc(α1-3)Man(β1-
Glc(β1-6)GalNAc(α1-3)Man(β1-
Man(α1-6)GalNAc(α1-3)Man(β1-
GlcA(β1-6)GalNAc(α1-3)Man(β1-
Neu5Gc(α2-6)GalNAc(α1-3)Man(β1-
GlcA(α1-6)GalNAc(α1-3)Man(β1-
GalNAc(β1-6)GalNAc(α1-3)Man(β1-
Kdn(α2-6)GalNAc(α1-3)Man(β1-
Gal(β1-6)GalNAc(α1-3)Man(β1-
Fuc(β1-6)GalNAc(α1-3)Man(β1-
GalNAc(α1-2)[GlcNAc(β1-3)]Man(β1-
GlcNAc(β1-2)[GlcNAc(β1-3)]Man(β1-
GlcNAc(α1-2)[GlcNAc(β1-3)]Man(β1-
Neu5Gc(β2-2)[GlcNAc(β1-3)]Man(β1-
Man(β1-2)[GlcNAc(β1-3)]Man(β1-
Gal(α1-2)[GlcNAc(β1-3)]Man(β1-
Fuc(α1-2)[GlcNAc(β1-3)]Man(β1-
Glc(α1-2)[GlcNAc(β1-3)]Man(β1-
Neu5Ac(β2-2)[GlcNAc(β1-3)]Man(β1-
Neu5Ac(α2-2)[GlcNAc(β1-3)]Man(β1-
Kdn(β2-2)[GlcNAc(β1-3)]Man(β1-
Glc(β1-2)[GlcNAc(β1-3)]Man(β1-
Man(α1-2)[GlcNAc(β1-3)]Man(β1-
GlcA(β1-2)[GlcNAc(β1-3)]Man(β1-
Neu5Gc(α2-2)[GlcNAc(β1-3)]Man(β1-
GlcA(α1-2)[GlcNAc(β1-3)]Man(β1-
GalNAc(β1-2)[GlcNAc(β1-3)]Man(β1-
Kdn(α2-2)[GlcNAc(β1-3)]Man(β1-
Gal(β1-2)[GlcNAc(β1-3)]Man(β1-
Fuc(β1-2)[GlcNAc(β1-3)]Man(β1-
GalNAc(α1-3)GlcNAc(β1-3)Man(β1-
GlcNAc(β1-3)GlcNAc(β1-3)Man(β1-
GlcNAc(α1-3)GlcNAc(β1-3)Man(β1-
Neu5Gc(β2-3)GlcNAc(β1-3)Man(β1-
Man(β1-3)GlcNAc(β1-3)Man(β1-
Gal(α1-3)GlcNAc(β1-3)Man(β1-
Fuc(α1-3)GlcNAc(β1-3)Man(β1-
Glc(α1-3)GlcNAc(β1-3)Man(β1-
Neu5Ac(β2-3)GlcNAc(β1-3)Man(β1-
Neu5Ac(α2-3)GlcNAc(β1-3)Man(β1-
Kdn(β2-3)GlcNAc(β1-3)Man(β1-
Glc(β1-3)GlcNAc(β1-3)Man(β1-
Man(α1-3)GlcNAc(β1-3)Man(β1-
GlcA(β1-3)GlcNAc(β1-3)Man(β1-
Neu5Gc(α2-3)GlcNAc(β1-3)Man(β1-
GlcA(α1-3)GlcNAc(β1-3)Man(β1-
GalNAc(β1-3)GlcNAc(β1-3)Man(β1-
Kdn(α2-3)GlcNAc(β1-3)Man(β1-
Gal(β1-3)GlcNAc(β1-3)Man(β1-
Fuc(β1-3)GlcNAc(β1-3)Man(β1-
GalNAc(α1-4)GlcNAc(β1-3)Man(β1-
GlcNAc(β1-4)GlcNAc(β1-3)Man(β1-
GlcNAc(α1-4)GlcNAc(β1-3)Man(β1-
Neu5Gc(β2-4)GlcNAc(β1-3)Man(β1-
Man(β1-4)GlcNAc(β1-3)Man(β1-
Gal(α1-4)GlcNAc(β1-3)Man(β1-
Fuc(α1-4)GlcNAc(β1-3)Man(β1-
Glc(α1-4)GlcNAc(β1-3)Man(β1-
Neu5Ac(β2-4)GlcNAc(β1-3)Man(β1-
Neu5Ac(α2-4)GlcNAc(β1-3)Man(β1-
Kdn(β2-4)GlcNAc(β1-3)Man(β1-
Glc(β1-4)GlcNAc(β1-3)Man(β1-
Man(α1-4)GlcNAc(β1-3)Man(β1-
GlcA(β1-4)GlcNAc(β1-3)Man(β1-
Neu5Gc(α2-4)GlcNAc(β1-3)Man(β1-
GlcA(α1-4)GlcNAc(β1-3)Man(β1-
GalNAc(β1-4)GlcNAc(β1-3)Man(β1-
Kdn(α2-4)GlcNAc(β1-3)Man(β1-
Gal(β1-4)GlcNAc(β1-3)Man(β1-
Fuc(β1-4)GlcNAc(β1-3)Man(β1-
GalNAc(α1-6)GlcNAc(β1-3)Man(β1-
GlcNAc(β1-6)GlcNAc(β1-3)Man(β1-
GlcNAc(α1-6)GlcNAc(β1-3)Man(β1-
Neu5Gc(β2-6)GlcNAc(β1-3)Man(β1-
Man(β1-6)GlcNAc(β1-3)Man(β1-
Gal(α1-6)GlcNAc(β1-3)Man(β1-
Fuc(α1-6)GlcNAc(β1-3)Man(β1-
Glc(α1-6)GlcNAc(β1-3)Man(β1-
Neu5Ac(β2-6)GlcNAc(β1-3)Man(β1-
Neu5Ac(α2-6)GlcNAc(β1-3)Man(β1-
Kdn(β2-6)GlcNAc(β1-3)Man(β1-
Glc(β1-6)GlcNAc(β1-3)Man(β1-
Man(α1-6)GlcNAc(β1-3)Man(β1-
GlcA(β1-6)GlcNAc(β1-3)Man(β1-
Neu5Gc(α2-6)GlcNAc(β1-3)Man(β1-
GlcA(α1-6)GlcNAc(β1-3)Man(β1-
GalNAc(β1-6)GlcNAc(β1-3)Man(β1-
Kdn(α2-6)GlcNAc(β1-3)Man(β1-
Gal(β1-6)GlcNAc(β1-3)Man(β1-
Fuc(β1-6)GlcNAc(β1-3)Man(β1-
GalNAc(α1-2)[GlcNAc(α1-3)]Man(β1-
GlcNAc(β1-2)[GlcNAc(α1-3)]Man(β1-
GlcNAc(α1-2)[GlcNAc(α1-3)]Man(β1-
Neu5Gc(β2-2)[GlcNAc(α1-3)]Man(β1-
Man(β1-2)[GlcNAc(α1-3)]Man(β1-
Gal(α1-2)[GlcNAc(α1-3)]Man(β1-
Fuc(α1-2)[GlcNAc(α1-3)]Man(β1-
Glc(α1-2)[GlcNAc(α1-3)]Man(β1-
Neu5Ac(β2-2)[GlcNAc(α1-3)]Man(β1-
Neu5Ac(α2-2)[GlcNAc(α1-3)]Man(β1-
Kdn(β2-2)[GlcNAc(α1-3)]Man(β1-
Glc(β1-2)[GlcNAc(α1-3)]Man(β1-
Man(α1-2)[GlcNAc(α1-3)]Man(β1-
GlcA(β1-2)[GlcNAc(α1-3)]Man(β1-
Neu5Gc(α2-2)[GlcNAc(α1-3)]Man(β1-
GlcA(α1-2)[GlcNAc(α1-3)]Man(β1-
GalNAc(β1-2)[GlcNAc(α1-3)]Man(β1-
Kdn(α2-2)[GlcNAc(α1-3)]Man(β1-
Gal(β1-2)[GlcNAc(α1-3)]Man(β1-
Fuc(β1-2)[GlcNAc(α1-3)]Man(β1-
GalNAc(α1-3)GlcNAc(α1-3)Man(β1-
GlcNAc(β1-3)GlcNAc(α1-3)Man(β1-
GlcNAc(α1-3)GlcNAc(α1-3)Man(β1-
Neu5Gc(β2-3)GlcNAc(α1-3)Man(β1-
Man(β1-3)GlcNAc(α1-3)Man(β1-
Gal(α1-3)GlcNAc(α1-3)Man(β1-
Fuc(α1-3)GlcNAc(α1-3)Man(β1-
Glc(α1-3)GlcNAc(α1-3)Man(β1-
Neu5Ac(β2-3)GlcNAc(α1-3)Man(β1-
Neu5Ac(α2-3)GlcNAc(α1-3)Man(β1-
Kdn(β2-3)GlcNAc(α1-3)Man(β1-
Glc(β1-3)GlcNAc(α1-3)Man(β1-
Man(α1-3)GlcNAc(α1-3)Man(β1-
GlcA(β1-3)GlcNAc(α1-3)Man(β1-
Neu5Gc(α2-3)GlcNAc(α1-3)Man(β1-
GlcA(α1-3)GlcNAc(α1-3)Man(β1-
GalNAc(β1-3)GlcNAc(α1-3)Man(β1-
Kdn(α2-3)GlcNAc(α1-3)Man(β1-
Gal(β1-3)GlcNAc(α1-3)Man(β1-
Fuc(β1-3)GlcNAc(α1-3)Man(β1-
GalNAc(α1-4)GlcNAc(α1-3)Man(β1-
GlcNAc(β1-4)GlcNAc(α1-3)Man(β1-
GlcNAc(α1-4)GlcNAc(α1-3)Man(β1-
Neu5Gc(β2-4)GlcNAc(α1-3)Man(β1-
Man(β1-4)GlcNAc(α1-3)Man(β1-
Gal(α1-4)GlcNAc(α1-3)Man(β1-
Fuc(α1-4)GlcNAc(α1-3)Man(β1-
Glc(α1-4)GlcNAc(α1-3)Man(β1-
Neu5Ac(β2-4)GlcNAc(α1-3)Man(β1-
Neu5Ac(α2-4)GlcNAc(α1-3)Man(β1-
Kdn(β2-4)GlcNAc(α1-3)Man(β1-
Glc(β1-4)GlcNAc(α1-3)Man(β1-
Man(α1-4)GlcNAc(α1-3)Man(β1-
GlcA(β1-4)GlcNAc(α1-3)Man(β1-
Neu5Gc(α2-4)GlcNAc(α1-3)Man(β1-
GlcA(α1-4)GlcNAc(α1-3)Man(β1-
GalNAc(β1-4)GlcNAc(α1-3)Man(β1-
Kdn(α2-4)GlcNAc(α1-3)Man(β1-
Gal(β1-4)GlcNAc(α1-3)Man(β1-
Fuc(β1-4)GlcNAc(α1-3)Man(β1-
GalNAc(α1-6)GlcNAc(α1-3)Man(β1-
GlcNAc(β1-6)GlcNAc(α1-3)Man(β1-
GlcNAc(α1-6)GlcNAc(α1-3)Man(β1-
Neu5Gc(β2-6)GlcNAc(α1-3)Man(β1-
Man(β1-6)GlcNAc(α1-3)Man(β1-
Gal(α1-6)GlcNAc(α1-3)Man(β1-
Fuc(α1-6)GlcNAc(α1-3)Man(β1-
Glc(α1-6)GlcNAc(α1-3)Man(β1-
Neu5Ac(β2-6)GlcNAc(α1-3)Man(β1-
Neu5Ac(α2-6)GlcNAc(α1-3)Man(β1-
Kdn(β2-6)GlcNAc(α1-3)Man(β1-
Glc(β1-6)GlcNAc(α1-3)Man(β1-
Man(α1-6)GlcNAc(α1-3)Man(β1-
GlcA(β1-6)GlcNAc(α1-3)Man(β1-
Neu5Gc(α2-6)GlcNAc(α1-3)Man(β1-
GlcA(α1-6)GlcNAc(α1-3)Man(β1-
GalNAc(β1-6)GlcNAc(α1-3)Man(β1-
Kdn(α2-6)GlcNAc(α1-3)Man(β1-
Gal(β1-6)GlcNAc(α1-3)Man(β1-
Fuc(β1-6)GlcNAc(α1-3)Man(β1-
GalNAc(α1-2)[Neu5Gc(β2-3)]Man(β1-
GlcNAc(β1-2)[Neu5Gc(β2-3)]Man(β1-
GlcNAc(α1-2)[Neu5Gc(β2-3)]Man(β1-
Neu5Gc(β2-2)[Neu5Gc(β2-3)]Man(β1-
Man(β1-2)[Neu5Gc(β2-3)]Man(β1-
Gal(α1-2)[Neu5Gc(β2-3)]Man(β1-
Fuc(α1-2)[Neu5Gc(β2-3)]Man(β1-
Glc(α1-2)[Neu5Gc(β2-3)]Man(β1-
Neu5Ac(β2-2)[Neu5Gc(β2-3)]Man(β1-
Neu5Ac(α2-2)[Neu5Gc(β2-3)]Man(β1-
Kdn(β2-2)[Neu5Gc(β2-3)]Man(β1-
Glc(β1-2)[Neu5Gc(β2-3)]Man(β1-
Man(α1-2)[Neu5Gc(β2-3)]Man(β1-
GlcA(β1-2)[Neu5Gc(β2-3)]Man(β1-
Neu5Gc(α2-2)[Neu5Gc(β2-3)]Man(β1-
GlcA(α1-2)[Neu5Gc(β2-3)]Man(β1-
GalNAc(β1-2)[Neu5Gc(β2-3)]Man(β1-
Kdn(α2-2)[Neu5Gc(β2-3)]Man(β1-
Gal(β1-2)[Neu5Gc(β2-3)]Man(β1-
Fuc(β1-2)[Neu5Gc(β2-3)]Man(β1-
GalNAc(α1-2)[Man(β1-3)]Man(β1-
GlcNAc(β1-2)[Man(β1-3)]Man(β1-
GlcNAc(α1-2)[Man(β1-3)]Man(β1-
Neu5Gc(β2-2)[Man(β1-3)]Man(β1-
Man(β1-2)[Man(β1-3)]Man(β1-
Gal(α1-2)[Man(β1-3)]Man(β1-
Fuc(α1-2)[Man(β1-3)]Man(β1-
Glc(α1-2)[Man(β1-3)]Man(β1-
Neu5Ac(β2-2)[Man(β1-3)]Man(β1-
Neu5Ac(α2-2)[Man(β1-3)]Man(β1-
Kdn(β2-2)[Man(β1-3)]Man(β1-
Glc(β1-2)[Man(β1-3)]Man(β1-
Man(α1-2)[Man(β1-3)]Man(β1-
GlcA(β1-2)[Man(β1-3)]Man(β1-
Neu5Gc(α2-2)[Man(β1-3)]Man(β1-
GlcA(α1-2)[Man(β1-3)]Man(β1-
GalNAc(β1-2)[Man(β1-3)]Man(β1-
Kdn(α2-2)[Man(β1-3)]Man(β1-
Gal(β1-2)[Man(β1-3)]Man(β1-
Fuc(β1-2)[Man(β1-3)]Man(β1-
GalNAc(α1-2)Man(β1-3)Man(β1-
GlcNAc(β1-2)Man(β1-3)Man(β1-
GlcNAc(α1-2)Man(β1-3)Man(β1-
Neu5Gc(β2-2)Man(β1-3)Man(β1-
Man(β1-2)Man(β1-3)Man(β1-
Gal(α1-2)Man(β1-3)Man(β1-
Fuc(α1-2)Man(β1-3)Man(β1-
Glc(α1-2)Man(β1-3)Man(β1-
Neu5Ac(β2-2)Man(β1-3)Man(β1-
Neu5Ac(α2-2)Man(β1-3)Man(β1-
Kdn(β2-2)Man(β1-3)Man(β1-
Glc(β1-2)Man(β1-3)Man(β1-
Man(α1-2)Man(β1-3)Man(β1-
GlcA(β1-2)Man(β1-3)Man(β1-
Neu5Gc(α2-2)Man(β1-3)Man(β1-
GlcA(α1-2)Man(β1-3)Man(β1-
GalNAc(β1-2)Man(β1-3)Man(β1-
Kdn(α2-2)Man(β1-3)Man(β1-
Gal(β1-2)Man(β1-3)Man(β1-
Fuc(β1-2)Man(β1-3)Man(β1-
GalNAc(α1-3)Man(β1-3)Man(β1-
GlcNAc(β1-3)Man(β1-3)Man(β1-
GlcNAc(α1-3)Man(β1-3)Man(β1-
Neu5Gc(β2-3)Man(β1-3)Man(β1-
Man(β1-3)Man(β1-3)Man(β1-
Gal(α1-3)Man(β1-3)Man(β1-
Fuc(α1-3)Man(β1-3)Man(β1-
Glc(α1-3)Man(β1-3)Man(β1-
Neu5Ac(β2-3)Man(β1-3)Man(β1-
Neu5Ac(α2-3)Man(β1-3)Man(β1-
Kdn(β2-3)Man(β1-3)Man(β1-
Glc(β1-3)Man(β1-3)Man(β1-
Man(α1-3)Man(β1-3)Man(β1-
GlcA(β1-3)Man(β1-3)Man(β1-
Neu5Gc(α2-3)Man(β1-3)Man(β1-
GlcA(α1-3)Man(β1-3)Man(β1-
GalNAc(β1-3)Man(β1-3)Man(β1-
Kdn(α2-3)Man(β1-3)Man(β1-
Gal(β1-3)Man(β1-3)Man(β1-
Fuc(β1-3)Man(β1-3)Man(β1-
GalNAc(α1-4)Man(β1-3)Man(β1-
GlcNAc(β1-4)Man(β1-3)Man(β1-
GlcNAc(α1-4)Man(β1-3)Man(β1-
Neu5Gc(β2-4)Man(β1-3)Man(β1-
Man(β1-4)Man(β1-3)Man(β1-
Gal(α1-4)Man(β1-3)Man(β1-
Fuc(α1-4)Man(β1-3)Man(β1-
Glc(α1-4)Man(β1-3)Man(β1-
Neu5Ac(β2-4)Man(β1-3)Man(β1-
Neu5Ac(α2-4)Man(β1-3)Man(β1-
Kdn(β2-4)Man(β1-3)Man(β1-
Glc(β1-4)Man(β1-3)Man(β1-
Man(α1-4)Man(β1-3)Man(β1-
GlcA(β1-4)Man(β1-3)Man(β1-
Neu5Gc(α2-4)Man(β1-3)Man(β1-
GlcA(α1-4)Man(β1-3)Man(β1-
GalNAc(β1-4)Man(β1-3)Man(β1-
Kdn(α2-4)Man(β1-3)Man(β1-
Gal(β1-4)Man(β1-3)Man(β1-
Fuc(β1-4)Man(β1-3)Man(β1-
GalNAc(α1-6)Man(β1-3)Man(β1-
GlcNAc(β1-6)Man(β1-3)Man(β1-
GlcNAc(α1-6)Man(β1-3)Man(β1-
Neu5Gc(β2-6)Man(β1-3)Man(β1-
Man(β1-6)Man(β1-3)Man(β1-
Gal(α1-6)Man(β1-3)Man(β1-
Fuc(α1-6)Man(β1-3)Man(β1-
Glc(α1-6)Man(β1-3)Man(β1-
Neu5Ac(β2-6)Man(β1-3)Man(β1-
Neu5Ac(α2-6)Man(β1-3)Man(β1-
Kdn(β2-6)Man(β1-3)Man(β1-
Glc(β1-6)Man(β1-3)Man(β1-
Man(α1-6)Man(β1-3)Man(β1-
GlcA(β1-6)Man(β1-3)Man(β1-
Neu5Gc(α2-6)Man(β1-3)Man(β1-
GlcA(α1-6)Man(β1-3)Man(β1-
GalNAc(β1-6)Man(β1-3)Man(β1-
Kdn(α2-6)Man(β1-3)Man(β1-
Gal(β1-6)Man(β1-3)Man(β1-
Fuc(β1-6)Man(β1-3)Man(β1-
GalNAc(α1-2)[Gal(α1-3)]Man(β1-
GlcNAc(β1-2)[Gal(α1-3)]Man(β1-
GlcNAc(α1-2)[Gal(α1-3)]Man(β1-
Neu5Gc(β2-2)[Gal(α1-3)]Man(β1-
Man(β1-2)[Gal(α1-3)]Man(β1-
Gal(α1-2)[Gal(α1-3)]Man(β1-
Fuc(α1-2)[Gal(α1-3)]Man(β1-
Glc(α1-2)[Gal(α1-3)]Man(β1-
Neu5Ac(β2-2)[Gal(α1-3)]Man(β1-
Neu5Ac(α2-2)[Gal(α1-3)]Man(β1-
Kdn(β2-2)[Gal(α1-3)]Man(β1-
Glc(β1-2)[Gal(α1-3)]Man(β1-
Man(α1-2)[Gal(α1-3)]Man(β1-
GlcA(β1-2)[Gal(α1-3)]Man(β1-
Neu5Gc(α2-2)[Gal(α1-3)]Man(β1-
GlcA(α1-2)[Gal(α1-3)]Man(β1-
GalNAc(β1-2)[Gal(α1-3)]Man(β1-
Kdn(α2-2)[Gal(α1-3)]Man(β1-
Gal(β1-2)[Gal(α1-3)]Man(β1-
Fuc(β1-2)[Gal(α1-3)]Man(β1-
GalNAc(α1-2)Gal(α1-3)Man(β1-
GlcNAc(β1-2)Gal(α1-3)Man(β1-
GlcNAc(α1-2)Gal(α1-3)Man(β1-
Neu5Gc(β2-2)Gal(α1-3)Man(β1-
Man(β1-2)Gal(α1-3)Man(β1-
Gal(α1-2)Gal(α1-3)Man(β1-
Fuc(α1-2)Gal(α1-3)Man(β1-
Glc(α1-2)Gal(α1-3)Man(β1-
Neu5Ac(β2-2)Gal(α1-3)Man(β1-
Neu5Ac(α2-2)Gal(α1-3)Man(β1-
Kdn(β2-2)Gal(α1-3)Man(β1-
Glc(β1-2)Gal(α1-3)Man(β1-
Man(α1-2)Gal(α1-3)Man(β1-
GlcA(β1-2)Gal(α1-3)Man(β1-
Neu5Gc(α2-2)Gal(α1-3)Man(β1-
GlcA(α1-2)Gal(α1-3)Man(β1-
GalNAc(β1-2)Gal(α1-3)Man(β1-
Kdn(α2-2)Gal(α1-3)Man(β1-
Gal(β1-2)Gal(α1-3)Man(β1-
Fuc(β1-2)Gal(α1-3)Man(β1-
GalNAc(α1-3)Gal(α1-3)Man(β1-
GlcNAc(β1-3)Gal(α1-3)Man(β1-
GlcNAc(α1-3)Gal(α1-3)Man(β1-
Neu5Gc(β2-3)Gal(α1-3)Man(β1-
Man(β1-3)Gal(α1-3)Man(β1-
Gal(α1-3)Gal(α1-3)Man(β1-
Fuc(α1-3)Gal(α1-3)Man(β1-
Glc(α1-3)Gal(α1-3)Man(β1-
Neu5Ac(β2-3)Gal(α1-3)Man(β1-
Neu5Ac(α2-3)Gal(α1-3)Man(β1-
Kdn(β2-3)Gal(α1-3)Man(β1-
Glc(β1-3)Gal(α1-3)Man(β1-
Man(α1-3)Gal(α1-3)Man(β1-
GlcA(β1-3)Gal(α1-3)Man(β1-
Neu5Gc(α2-3)Gal(α1-3)Man(β1-
GlcA(α1-3)Gal(α1-3)Man(β1-
GalNAc(β1-3)Gal(α1-3)Man(β1-
Kdn(α2-3)Gal(α1-3)Man(β1-
Gal(β1-3)Gal(α1-3)Man(β1-
Fuc(β1-3)Gal(α1-3)Man(β1-
GalNAc(α1-4)Gal(α1-3)Man(β1-
GlcNAc(β1-4)Gal(α1-3)Man(β1-
GlcNAc(α1-4)Gal(α1-3)Man(β1-
Neu5Gc(β2-4)Gal(α1-3)Man(β1-
Man(β1-4)Gal(α1-3)Man(β1-
Gal(α1-4)Gal(α1-3)Man(β1-
Fuc(α1-4)Gal(α1-3)Man(β1-
Glc(α1-4)Gal(α1-3)Man(β1-
Neu5Ac(β2-4)Gal(α1-3)Man(β1-
Neu5Ac(α2-4)Gal(α1-3)Man(β1-
Kdn(β2-4)Gal(α1-3)Man(β1-
Glc(β1-4)Gal(α1-3)Man(β1-
Man(α1-4)Gal(α1-3)Man(β1-
GlcA(β1-4)Gal(α1-3)Man(β1-
Neu5Gc(α2-4)Gal(α1-3)Man(β1-
GlcA(α1-4)Gal(α1-3)Man(β1-
GalNAc(β1-4)Gal(α1-3)Man(β1-
Kdn(α2-4)Gal(α1-3)Man(β1-
Gal(β1-4)Gal(α1-3)Man(β1-
Fuc(β1-4)Gal(α1-3)Man(β1-
GalNAc(α1-6)Gal(α1-3)Man(β1-
GlcNAc(β1-6)Gal(α1-3)Man(β1-
GlcNAc(α1-6)Gal(α1-3)Man(β1-
Neu5Gc(β2-6)Gal(α1-3)Man(β1-
Man(β1-6)Gal(α1-3)Man(β1-
Gal(α1-6)Gal(α1-3)Man(β1-
Fuc(α1-6)Gal(α1-3)Man(β1-
Glc(α1-6)Gal(α1-3)Man(β1-
Neu5Ac(β2-6)Gal(α1-3)Man(β1-
Neu5Ac(α2-6)Gal(α1-3)Man(β1-
Kdn(β2-6)Gal(α1-3)Man(β1-
Glc(β1-6)Gal(α1-3)Man(β1-
Man(α1-6)Gal(α1-3)Man(β1-
GlcA(β1-6)Gal(α1-3)Man(β1-
Neu5Gc(α2-6)Gal(α1-3)Man(β1-
GlcA(α1-6)Gal(α1-3)Man(β1-
GalNAc(β1-6)Gal(α1-3)Man(β1-
Kdn(α2-6)Gal(α1-3)Man(β1-
Gal(β1-6)Gal(α1-3)Man(β1-
Fuc(β1-6)Gal(α1-3)Man(β1-
GalNAc(α1-2)[Fuc(α1-3)]Man(β1-
GlcNAc(β1-2)[Fuc(α1-3)]Man(β1-
GlcNAc(α1-2)[Fuc(α1-3)]Man(β1-
Neu5Gc(β2-2)[Fuc(α1-3)]Man(β1-
Man(β1-2)[Fuc(α1-3)]Man(β1-
Gal(α1-2)[Fuc(α1-3)]Man(β1-
Fuc(α1-2)[Fuc(α1-3)]Man(β1-
Glc(α1-2)[Fuc(α1-3)]Man(β1-
Neu5Ac(β2-2)[Fuc(α1-3)]Man(β1-
Neu5Ac(α2-2)[Fuc(α1-3)]Man(β1-
Kdn(β2-2)[Fuc(α1-3)]Man(β1-
Glc(β1-2)[Fuc(α1-3)]Man(β1-
Man(α1-2)[Fuc(α1-3)]Man(β1-
GlcA(β1-2)[Fuc(α1-3)]Man(β1-
Neu5Gc(α2-2)[Fuc(α1-3)]Man(β1-
GlcA(α1-2)[Fuc(α1-3)]Man(β1-
GalNAc(β1-2)[Fuc(α1-3)]Man(β1-
Kdn(α2-2)[Fuc(α1-3)]Man(β1-
Gal(β1-2)[Fuc(α1-3)]Man(β1-
Fuc(β1-2)[Fuc(α1-3)]Man(β1-
GalNAc(α1-2)[Glc(α1-3)]Man(β1-
GlcNAc(β1-2)[Glc(α1-3)]Man(β1-
GlcNAc(α1-2)[Glc(α1-3)]Man(β1-
Neu5Gc(β2-2)[Glc(α1-3)]Man(β1-
Man(β1-2)[Glc(α1-3)]Man(β1-
Gal(α1-2)[Glc(α1-3)]Man(β1-
Fuc(α1-2)[Glc(α1-3)]Man(β1-
Glc(α1-2)[Glc(α1-3)]Man(β1-
Neu5Ac(β2-2)[Glc(α1-3)]Man(β1-
Neu5Ac(α2-2)[Glc(α1-3)]Man(β1-
Kdn(β2-2)[Glc(α1-3)]Man(β1-
Glc(β1-2)[Glc(α1-3)]Man(β1-
Man(α1-2)[Glc(α1-3)]Man(β1-
GlcA(β1-2)[Glc(α1-3)]Man(β1-
Neu5Gc(α2-2)[Glc(α1-3)]Man(β1-
GlcA(α1-2)[Glc(α1-3)]Man(β1-
GalNAc(β1-2)[Glc(α1-3)]Man(β1-
Kdn(α2-2)[Glc(α1-3)]Man(β1-
Gal(β1-2)[Glc(α1-3)]Man(β1-
Fuc(β1-2)[Glc(α1-3)]Man(β1-
GalNAc(α1-2)Glc(α1-3)Man(β1-
GlcNAc(β1-2)Glc(α1-3)Man(β1-
GlcNAc(α1-2)Glc(α1-3)Man(β1-
Neu5Gc(β2-2)Glc(α1-3)Man(β1-
Man(β1-2)Glc(α1-3)Man(β1-
Gal(α1-2)Glc(α1-3)Man(β1-
Fuc(α1-2)Glc(α1-3)Man(β1-
Glc(α1-2)Glc(α1-3)Man(β1-
Neu5Ac(β2-2)Glc(α1-3)Man(β1-
Neu5Ac(α2-2)Glc(α1-3)Man(β1-
Kdn(β2-2)Glc(α1-3)Man(β1-
Glc(β1-2)Glc(α1-3)Man(β1-
Man(α1-2)Glc(α1-3)Man(β1-
GlcA(β1-2)Glc(α1-3)Man(β1-
Neu5Gc(α2-2)Glc(α1-3)Man(β1-
GlcA(α1-2)Glc(α1-3)Man(β1-
GalNAc(β1-2)Glc(α1-3)Man(β1-
Kdn(α2-2)Glc(α1-3)Man(β1-
Gal(β1-2)Glc(α1-3)Man(β1-
Fuc(β1-2)Glc(α1-3)Man(β1-
GalNAc(α1-3)Glc(α1-3)Man(β1-
GlcNAc(β1-3)Glc(α1-3)Man(β1-
GlcNAc(α1-3)Glc(α1-3)Man(β1-
Neu5Gc(β2-3)Glc(α1-3)Man(β1-
Man(β1-3)Glc(α1-3)Man(β1-
Gal(α1-3)Glc(α1-3)Man(β1-
Fuc(α1-3)Glc(α1-3)Man(β1-
Glc(α1-3)Glc(α1-3)Man(β1-
Neu5Ac(β2-3)Glc(α1-3)Man(β1-
Neu5Ac(α2-3)Glc(α1-3)Man(β1-
Kdn(β2-3)Glc(α1-3)Man(β1-
Glc(β1-3)Glc(α1-3)Man(β1-
Man(α1-3)Glc(α1-3)Man(β1-
GlcA(β1-3)Glc(α1-3)Man(β1-
Neu5Gc(α2-3)Glc(α1-3)Man(β1-
GlcA(α1-3)Glc(α1-3)Man(β1-
GalNAc(β1-3)Glc(α1-3)Man(β1-
Kdn(α2-3)Glc(α1-3)Man(β1-
Gal(β1-3)Glc(α1-3)Man(β1-
Fuc(β1-3)Glc(α1-3)Man(β1-
GalNAc(α1-4)Glc(α1-3)Man(β1-
GlcNAc(β1-4)Glc(α1-3)Man(β1-
GlcNAc(α1-4)Glc(α1-3)Man(β1-
Neu5Gc(β2-4)Glc(α1-3)Man(β1-
Man(β1-4)Glc(α1-3)Man(β1-
Gal(α1-4)Glc(α1-3)Man(β1-
Fuc(α1-4)Glc(α1-3)Man(β1-
Glc(α1-4)Glc(α1-3)Man(β1-
Neu5Ac(β2-4)Glc(α1-3)Man(β1-
Neu5Ac(α2-4)Glc(α1-3)Man(β1-
Kdn(β2-4)Glc(α1-3)Man(β1-
Glc(β1-4)Glc(α1-3)Man(β1-
Man(α1-4)Glc(α1-3)Man(β1-
GlcA(β1-4)Glc(α1-3)Man(β1-
Neu5Gc(α2-4)Glc(α1-3)Man(β1-
GlcA(α1-4)Glc(α1-3)Man(β1-
GalNAc(β1-4)Glc(α1-3)Man(β1-
Kdn(α2-4)Glc(α1-3)Man(β1-
Gal(β1-4)Glc(α1-3)Man(β1-
Fuc(β1-4)Glc(α1-3)Man(β1-
GalNAc(α1-6)Glc(α1-3)Man(β1-
GlcNAc(β1-6)Glc(α1-3)Man(β1-
GlcNAc(α1-6)Glc(α1-3)Man(β1-
Neu5Gc(β2-6)Glc(α1-3)Man(β1-
Man(β1-6)Glc(α1-3)Man(β1-
Gal(α1-6)Glc(α1-3)Man(β1-
Fuc(α1-6)Glc(α1-3)Man(β1-
Glc(α1-6)Glc(α1-3)Man(β1-
Neu5Ac(β2-6)Glc(α1-3)Man(β1-
Neu5Ac(α2-6)Glc(α1-3)Man(β1-
Kdn(β2-6)Glc(α1-3)Man(β1-
Glc(β1-6)Glc(α1-3)Man(β1-
Man(α1-6)Glc(α1-3)Man(β1-
GlcA(β1-6)Glc(α1-3)Man(β1-
Neu5Gc(α2-6)Glc(α1-3)Man(β1-
GlcA(α1-6)Glc(α1-3)Man(β1-
GalNAc(β1-6)Glc(α1-3)Man(β1-
Kdn(α2-6)Glc(α1-3)Man(β1-
Gal(β1-6)Glc(α1-3)Man(β1-
Fuc(β1-6)Glc(α1-3)Man(β1-
GalNAc(α1-2)[Neu5Ac(β2-3)]Man(β1-
GlcNAc(β1-2)[Neu5Ac(β2-3)]Man(β1-
GlcNAc(α1-2)[Neu5Ac(β2-3)]Man(β1-
Neu5Gc(β2-2)[Neu5Ac(β2-3)]Man(β1-
Man(β1-2)[Neu5Ac(β2-3)]Man(β1-
Gal(α1-2)[Neu5Ac(β2-3)]Man(β1-
Fuc(α1-2)[Neu5Ac(β2-3)]Man(β1-
Glc(α1-2)[Neu5Ac(β2-3)]Man(β1-
Neu5Ac(β2-2)[Neu5Ac(β2-3)]Man(β1-
Neu5Ac(α2-2)[Neu5Ac(β2-3)]Man(β1-
Kdn(β2-2)[Neu5Ac(β2-3)]Man(β1-
Glc(β1-2)[Neu5Ac(β2-3)]Man(β1-
Man(α1-2)[Neu5Ac(β2-3)]Man(β1-
GlcA(β1-2)[Neu5Ac(β2-3)]Man(β1-
Neu5Gc(α2-2)[Neu5Ac(β2-3)]Man(β1-
GlcA(α1-2)[Neu5Ac(β2-3)]Man(β1-
GalNAc(β1-2)[Neu5Ac(β2-3)]Man(β1-
Kdn(α2-2)[Neu5Ac(β2-3)]Man(β1-
Gal(β1-2)[Neu5Ac(β2-3)]Man(β1-
Fuc(β1-2)[Neu5Ac(β2-3)]Man(β1-
GalNAc(α1-2)[Neu5Ac(α2-3)]Man(β1-
GlcNAc(β1-2)[Neu5Ac(α2-3)]Man(β1-
GlcNAc(α1-2)[Neu5Ac(α2-3)]Man(β1-
Neu5Gc(β2-2)[Neu5Ac(α2-3)]Man(β1-
Man(β1-2)[Neu5Ac(α2-3)]Man(β1-
Gal(α1-2)[Neu5Ac(α2-3)]Man(β1-
Fuc(α1-2)[Neu5Ac(α2-3)]Man(β1-
Glc(α1-2)[Neu5Ac(α2-3)]Man(β1-
Neu5Ac(β2-2)[Neu5Ac(α2-3)]Man(β1-
Neu5Ac(α2-2)[Neu5Ac(α2-3)]Man(β1-
Kdn(β2-2)[Neu5Ac(α2-3)]Man(β1-
Glc(β1-2)[Neu5Ac(α2-3)]Man(β1-
Man(α1-2)[Neu5Ac(α2-3)]Man(β1-
GlcA(β1-2)[Neu5Ac(α2-3)]Man(β1-
Neu5Gc(α2-2)[Neu5Ac(α2-3)]Man(β1-
GlcA(α1-2)[Neu5Ac(α2-3)]Man(β1-
GalNAc(β1-2)[Neu5Ac(α2-3)]Man(β1-
Kdn(α2-2)[Neu5Ac(α2-3)]Man(β1-
Gal(β1-2)[Neu5Ac(α2-3)]Man(β1-
Fuc(β1-2)[Neu5Ac(α2-3)]Man(β1-
GalNAc(α1-2)[Kdn(β2-3)]Man(β1-
GlcNAc(β1-2)[Kdn(β2-3)]Man(β1-
GlcNAc(α1-2)[Kdn(β2-3)]Man(β1-
Neu5Gc(β2-2)[Kdn(β2-3)]Man(β1-
Man(β1-2)[Kdn(β2-3)]Man(β1-
Gal(α1-2)[Kdn(β2-3)]Man(β1-
Fuc(α1-2)[Kdn(β2-3)]Man(β1-
Glc(α1-2)[Kdn(β2-3)]Man(β1-
Neu5Ac(β2-2)[Kdn(β2-3)]Man(β1-
Neu5Ac(α2-2)[Kdn(β2-3)]Man(β1-
Kdn(β2-2)[Kdn(β2-3)]Man(β1-
Glc(β1-2)[Kdn(β2-3)]Man(β1-
Man(α1-2)[Kdn(β2-3)]Man(β1-
GlcA(β1-2)[Kdn(β2-3)]Man(β1-
[truncated: 1,311,468 more chars]
