# Supplementary material for: GlyNet: a multi-task neural network for predicting protein–glycan interactions
Source: Chem Sci. 2022 May 16;13(22):6669–86. doi: 10.1039/d1sc05681f (PMC9172296; doi:10.1039/d1sc05681f)
Supplement: SC-013-D1SC05681F-s004 [file SC-013-D1SC05681F-s004.zip]

Archive with 2 entries (1 files):
- ESI Table S1B - Possible Glycans - Tetramers/
- ESI Table S1B - Possible Glycans - Tetramers/size-4.txt
