# Supplementary material for: GlyNet: a multi-task neural network for predicting protein–glycan interactions
Source: Chem Sci. 2022 May 16;13(22):6669–86. doi: 10.1039/d1sc05681f (PMC9172296; doi:10.1039/d1sc05681f)
Supplement: SC-013-D1SC05681F-s005 [file SC-013-D1SC05681F-s005.xlsx]

## Sheet: Sheet1
GlyNet	V5.0	V5.1	V5.2	Array ID	GlyTouCan Accession	Unique Class	Unknown Anomer	Glycan
1	1	1	1	7 Sp8	G09546QO	1		Gal(α-Sp8
11	12	12	12	15 Sp8	G65889KE	1		Gal(β-Sp8
2	2	2	2	8 Sp8	G58161NS	2		Glc(α-Sp8
12	13	13	13	16 Sp8	G71142DF	2		Glc(β-Sp8
3	3	3	3	9 Sp8	G61491DK	3		Man(α-Sp8
13	14	14	14	17 Sp8	G74840NI	3		Man(β-Sp8
4	4	4	4	10 Sp8	G57321FI	4		GalNAc(α-Sp8
5	5	5	5	10 Sp15	G57321FI	4		GalNAc(α-Sp15
14	15	15	15	18 Sp8	G61418DU	4		GalNAc(β-Sp8
6	6	6	6	11 Sp8	G96881BQ	5		Fuc(α-Sp8
7	7	7	7	11 Sp9	G96881BQ	5		Fuc(α-Sp9
	8	8	8	12 Sp8	G38999IM			Rha(α-Sp8
8	9	9	9	13 Sp8	G50850NI	6		Neu5Ac(α-Sp8
9	10	10	10	13 Sp11	G50850NI	6		Neu5Ac(α-Sp11
10	11	11	11	14 Sp8	G76571JT	6		Neu5Ac(β-Sp8
15	16	16	16	19 Sp0	G49108TO	7		GlcNAc(β-Sp0
16	17	17	17	19 Sp8	G49108TO	7		GlcNAc(β-Sp8
182	187	186	186	167 MDPLys	G49108TO	7		GlcNAc(β1-MDPLys
	18	18	18	20 Sp8	G41033YN			GlcNGc(β-Sp8
17	19	19	19	21 Sp8	G44411RJ	8		Gal(β1-4)GlcNAc(β1-6)[Gal(β1-4)GlcNAc(β1-3)]GalNAc(α-Sp8
18	20	20	20	21 Sp14		8	?	Gal(β1-4)GlcNAc(β1-6)[Gal(β1-4)GlcNAc(β1-3)]GalNAc(-Sp14
19	21	21	21	22 Sp8			?	GlcNAc(β1-6)[GlcNAc(β1-4)][GlcNAc(β1-3)]GlcNAc(-Sp8
20	22	22	22	23 Sp0				(6S)(3S)Gal(β1-4)(6S)GlcNAc(β-Sp0
21	23	23	23	24 Sp0	G40222RJ			(6S)(3S)Gal(β1-4)GlcNAc(β-Sp0
22	24	24	24	25 Sp0			?	(3S)Gal(β1-4)[Fuc(α1-3)](6S)Glc(-Sp0
23	25	25	25	26 Sp8				(3S)Gal(β1-4)Glc(β-Sp8
24	26	26	26	27 Sp0		9		(3S)Gal(β1-4)(6S)Glc(β-Sp0
25	27	27	27	27 Sp8		9		(3S)Gal(β1-4)(6S)Glc(β-Sp8
26	28	28	28	29 Sp8	G14395NH	10		(3S)Gal(β1-3)[Fuc(α1-4)]GlcNAc(β-Sp8
482	493	492	491	524 Sp0	G14395NH	10		(3S)Gal(β1-3)[Fuc(α1-4)]GlcNAc(β-Sp0
27	29	29	29	30 Sp8				(3S)Gal(β1-3)GalNAc(α-Sp8
28	30	30	30	31 Sp0		11		(3S)Gal(β1-3)GlcNAc(β-Sp0
29	31	31	31	31 Sp8		11		(3S)Gal(β1-3)GlcNAc(β-Sp8
30	32	32	32	32 Sp0		12	?	(3S)Gal(β1-4)[Fuc(α1-3)]GlcNAc(-Sp0
31	33	33	33	32 Sp8		12	?	(3S)Gal(β1-4)[Fuc(α1-3)]GlcNAc(-Sp8
32	34	34	34	33 Sp0		13		(3S)Gal(β1-4)(6S)GlcNAc(β-Sp0
33	35	35	35	33 Sp8		13		(3S)Gal(β1-4)(6S)GlcNAc(β-Sp8
34	36	36	36	34 Sp0		14		(3S)Gal(β1-4)GlcNAc(β-Sp0
35	37	37	37	34 Sp8		14		(3S)Gal(β1-4)GlcNAc(β-Sp8
36	38	38	38	35 Sp8	G95090DW			(3S)Gal(β-Sp8
37	39	39	39	37 Sp0	G18222CD			(6S)(4S)Gal(β1-4)GlcNAc(β-Sp0
38	40	40	40	38 Sp8				(4S)Gal(β1-4)GlcNAc(β-Sp8
39	41	41	41	39 Sp8	G18020XV			(6P)Man(α-Sp8
40	42	42	42	40 Sp0	G41348XU	15		(6S)Gal(β1-4)Glc(β-Sp0
41	43	43	43	40 Sp8	G41348XU	15		(6S)Gal(β1-4)Glc(β-Sp8
42	44	44	44	41 Sp8				(6S)Gal(β1-4)GlcNAc(β-Sp8
43	45	45	45	42 Sp8				(6S)Gal(β1-4)(6S)Glc(β-Sp8
44	46	46	46	43 Sp8	G01166XS			Neu5Ac(α2-3)(6S)Gal(β1-4)GlcNAc(β-Sp8
45	47	47	47	44 Sp8				(6S)GlcNAc(β-Sp8
	48	48	48	46 Sp8	G99049BW			Neu5,9Ac2(α-Sp8
	49	49	49	47 Sp8				Neu5,9Ac2(α2-6)Gal(β1-4)GlcNAc(β-Sp8
46	50	50	50	48 Sp12	G22768VO	16		Man(α1-6)[Man(α1-3)]Man(β1-4)GlcNAc(β1-4)GlcNAc(β-Sp12
47	51	51	51	48 Sp13	G22768VO	16		Man(α1-6)[Man(α1-3)]Man(β1-4)GlcNAc(β1-4)GlcNAc(β-Sp13
48	52	52	52	49 Sp12	G39213VZ	17		GlcNAc(β1-2)Man(α1-6)[GlcNAc(β1-2)Man(α1-3)]Man(β1-4)GlcNAc(β1-4)GlcNAc(β-Sp12
49	53	53	53	49 Sp13	G39213VZ	17		GlcNAc(β1-2)Man(α1-6)[GlcNAc(β1-2)Man(α1-3)]Man(β1-4)GlcNAc(β1-4)GlcNAc(β-Sp13
50	54	54	54	50 Sp12	G36191CD			Gal(β1-4)GlcNAc(β1-2)Man(α1-6)[Gal(β1-4)GlcNAc(β1-2)Man(α1-3)]Man(β1-4)GlcNAc(β1-4)GlcNAc(β-Sp12
51	55	55	55	51 Sp12	G84467IZ	18		Neu5Ac(α2-6)Gal(β1-4)GlcNAc(β1-2)Man(α1-6)[Neu5Ac(α2-6)Gal(β1-4)GlcNAc(β1-2)Man(α1-3)]Man(β1-4)GlcNAc(β1-4)GlcNAc(β-Sp12
52	57	56	56	51 Sp21	G84467IZ	18		Neu5Ac(α2-6)Gal(β1-4)GlcNAc(β1-2)Man(α1-6)[Neu5Ac(α2-6)Gal(β1-4)GlcNAc(β1-2)Man(α1-3)]Man(β1-4)GlcNAc(β1-4)GlcNAc(β-Sp21
53	58	57	57	51 Sp24	G84467IZ	18		Neu5Ac(α2-6)Gal(β1-4)GlcNAc(β1-2)Man(α1-6)[Neu5Ac(α2-6)Gal(β1-4)GlcNAc(β1-2)Man(α1-3)]Man(β1-4)GlcNAc(β1-4)GlcNAc(β-Sp24
	56			51 Sp13	G84467IZ			Neu5Ac(α2-6)Gal(β1-4)GlcNAc(β1-2)Man(α1-6)[Neu5Ac(α2-6)Gal(β1-4)GlcNAc(β1-2)Man(α1-3)]Man(β1-4)GlcNAc(β1-4)GlcNAc(β-Sp13
54	59	58	58	52 Sp9	G67646HL			Fuc(α1-2)Gal(β1-3)GalNAc(β1-3)Gal(α-Sp9
55	60	59	59	53 Sp9	G98465JN			Fuc(α1-2)Gal(β1-3)GalNAc(β1-3)Gal(α1-4)Gal(β1-4)Glc(β-Sp9
56	61	60	60	54 Sp8	G00048MO			Fuc(α1-2)Gal(β1-3)[Fuc(α1-4)]GlcNAc(β-Sp8
57	62	61	61	56 Sp8	G94435QH	19		Fuc(α1-2)Gal(β1-3)GalNAc(α-Sp8
58	63	62	62	56 Sp14	G94435QH	19		Fuc(α1-2)Gal(β1-3)GalNAc(α-Sp14
59	64	63	63	57 Sp0	G91532KA	20		Fuc(α1-2)Gal(β1-3)GalNAc(β1-4)[Neu5Ac(α2-3)]Gal(β1-4)Glc(β-Sp0
60	65	64	64	57 Sp9	G91532KA	20		Fuc(α1-2)Gal(β1-3)GalNAc(β1-4)[Neu5Ac(α2-3)]Gal(β1-4)Glc(β-Sp9
61	66	65	65	58 Sp8	G00050MO	21		Fuc(α1-2)Gal(β1-3)GlcNAc(β1-3)Gal(β1-4)Glc(β-Sp8
62	67	66	66	58 Sp10	G00050MO	21		Fuc(α1-2)Gal(β1-3)GlcNAc(β1-3)Gal(β1-4)Glc(β-Sp10
63	68	67	67	60 Sp0	G40696TO	22		Fuc(α1-2)Gal(β1-3)GlcNAc(β-Sp0
64	69	68	68	60 Sp8	G40696TO	22		Fuc(α1-2)Gal(β1-3)GlcNAc(β-Sp8
65	70	69	69	61 Sp0	G74917JX			Fuc(α1-2)Gal(β1-4)[Fuc(α1-3)]GlcNAc(β1-3)Gal(β1-4)[Fuc(α1-3)]GlcNAc(β-Sp0
66	71	70	70	62 Sp0	G58980LZ			Fuc(α1-2)Gal(β1-4)[Fuc(α1-3)]GlcNAc(β1-3)Gal(β1-4)[Fuc(α1-3)]GlcNAc(β1-3)Gal(β1-4)[Fuc(α1-3)]GlcNAc(β-Sp0
67	72	71	71	64 Sp0	G00052MO	23		Fuc(α1-2)Gal(β1-4)[Fuc(α1-3)]GlcNAc(β-Sp0
68	73	72	72	64 Sp8	G00052MO	23		Fuc(α1-2)Gal(β1-4)[Fuc(α1-3)]GlcNAc(β-Sp8
69	74	73	73	65 Sp0	G29703NT			Fuc(α1-2)Gal(β1-4)GlcNAc(β1-3)Gal(β1-4)GlcNAc(β-Sp0
70	75	74	74	66 Sp0	G85213RR			Fuc(α1-2)Gal(β1-4)GlcNAc(β1-3)Gal(β1-4)GlcNAc(β1-3)Gal(β1-4)GlcNAc(β-Sp0
71	76	75	75	67 Sp0	G61459JW	24		Fuc(α1-2)Gal(β1-4)GlcNAc(β-Sp0
72	77	76	76	67 Sp8	G61459JW	24		Fuc(α1-2)Gal(β1-4)GlcNAc(β-Sp8
73	78	77	77	68 Sp0	G61399NC			Fuc(α1-2)Gal(β1-4)Glc(β-Sp0
74	79	78	78	69 Sp8	G00068MO			Fuc(α1-2)Gal(β-Sp8
75	80	79	79	70 Sp8	G80587NA			Fuc(α1-3)GlcNAc(β-Sp8
76	81	80	80	72 Sp8	G35446HX			Fuc(α1-4)GlcNAc(β-Sp8
77	82	81	81	73 Sp8	G95595RA			Fuc(β1-3)GlcNAc(β-Sp8
78	83	82	82	74 Sp0	G66163TI			GalNAc(α1-3)[Fuc(α1-2)]Gal(β1-3)GlcNAc(β-Sp0
79	84	83	83	75 Sp0	G54826OZ			GalNAc(α1-3)[Fuc(α1-2)]Gal(β1-4)[Fuc(α1-3)]GlcNAc(β-Sp0
80	85	84	84	76 Sp0				(3S)Gal(β1-4)[Fuc(α1-3)]Glc(β-Sp0
81	86	85	85	77 Sp0	G74353FF	25		GalNAc(α1-3)[Fuc(α1-2)]Gal(β1-4)GlcNAc(β-Sp0
82	87	86	86	77 Sp8	G74353FF	25		GalNAc(α1-3)[Fuc(α1-2)]Gal(β1-4)GlcNAc(β-Sp8
83	88	87	87	78 Sp0	G19524AS			GalNAc(α1-3)[Fuc(α1-2)]Gal(β1-4)Glc(β-Sp0
84	89	88	88	79 Sp8	G75472OU	26		GlcNAc(β1-3)Gal(β1-3)GalNAc(α-Sp8
555	567	566	565	595 Sp14	G87819IQ	26	?	GlcNAc(β1-3)Gal(β1-3)GalNAc(-Sp14
85	90	89	89	80 Sp8	G00066MO	27		GalNAc(α1-3)[Fuc(α1-2)]Gal(β-Sp8
86	91	90	90	80 Sp18	G00066MO	27		GalNAc(α1-3)[Fuc(α1-2)]Gal(β-Sp18
87	92	91	91	81 Sp8	G97834OQ			GalNAc(α1-3)GalNAc(β-Sp8
88	93	92	92	82 Sp8	G60233WN			GalNAc(α1-3)Gal(β-Sp8
89	94	93	93	84 Sp8	G92743LI			GalNAc(α1-4)[Fuc(α1-2)]Gal(β1-4)GlcNAc(β-Sp8
90	95	94	94	85 Sp8	G26166QH			GalNAc(β1-3)GalNAc(α-Sp8
91	96	95	95	86 Sp8	G60713GB			GalNAc(β1-3)[Fuc(α1-2)]Gal(β-Sp8
92	97	96	96	87 Sp0	G29548YX			GalNAc(β1-3)Gal(α1-4)Gal(β1-4)GlcNAc(β-Sp0
93	98	97	97	90 Sp0	G96865DJ			GalNAc(β1-4)[Fuc(α1-3)]GlcNAc(β-Sp0
94	99	98	98	92 Sp0	G00057MO	28		GalNAc(β1-4)GlcNAc(β-Sp0
95	100	99	99	92 Sp8	G00057MO	28		GalNAc(β1-4)GlcNAc(β-Sp8
96	101	100	100	93 Sp8	G48898TH			Gal(α1-2)Gal(β-Sp8
97	102	101	101	94 Sp0	G31734OS	29		Gal(α1-3)[Fuc(α1-2)]Gal(β1-3)GlcNAc(β-Sp0
98	103	102	102	94 Sp8	G31734OS	29		Gal(α1-3)[Fuc(α1-2)]Gal(β1-3)GlcNAc(β-Sp8
99	104	103	103	95 Sp0	G04624DG	30		Gal(α1-3)[Fuc(α1-2)]Gal(β1-4)[Fuc(α1-3)]GlcNAc(β-Sp0
100	105	104	104	95 Sp8	G04624DG	30		Gal(α1-3)[Fuc(α1-2)]Gal(β1-4)[Fuc(α1-3)]GlcNAc(β-Sp8
101	106	105	105	96 Sp0	G70888IU		?	Gal(α1-3)[Fuc(α1-2)]Gal(β1-4)GlcNAc(-Sp0
102	107	106	106	97 Sp0	G06873PC			Gal(α1-3)[Fuc(α1-2)]Gal(β1-4)Glc(β-Sp0
103	108	107	107	98 Sp8	G47548GA	31		Gal(α1-3)[Fuc(α1-2)]Gal(β-Sp8
104	109	108	108	98 Sp18	G47548GA	31		Gal(α1-3)[Fuc(α1-2)]Gal(β-Sp18
105	110	109	109	99 Sp8	G20744UW			Gal(α1-4)[Gal(α1-3)]Gal(β1-4)GlcNAc(β-Sp8
106	111	110	110	100 Sp8	G76355TG	32		Gal(α1-3)GalNAc(α-Sp8
107	112	111	111	100 Sp16	G76355TG	32		Gal(α1-3)GalNAc(α-Sp16
108	113	112	112	101 Sp8	G02747VH	32		Gal(α1-3)GalNAc(β-Sp8
109	114	113	113	102 Sp8	G08176ZW			Gal(α1-3)Gal(β1-4)[Fuc(α1-3)]GlcNAc(β-Sp8
110	115	114	114	103 Sp0	G34356AA			Gal(α1-3)Gal(β1-3)GlcNAc(β-Sp0
111	116	115	115	104 Sp8	G03499BP			Gal(α1-3)Gal(β1-4)GlcNAc(β-Sp8
112	117	116	116	105 Sp0	G78074HX	33		Gal(α1-3)Gal(β1-4)Glc(β-Sp0
113	118	117	117	105 Sp10	G77070UX	33	?	Gal(α1-3)Gal(β1-4)Glc(-Sp10
114	119	118	118	106 Sp8	G24432YB			Gal(α1-3)Gal(β-Sp8
115	120	119	119	107 Sp8	G46849JR			Gal(α1-4)[Fuc(α1-2)]Gal(β1-4)GlcNAc(β-Sp8
116	121	120	120	108 Sp0	G00076PK	34		Gal(α1-4)Gal(β1-4)GlcNAc(β-Sp0
117	122	121	121	108 Sp8	G00076PK	34		Gal(α1-4)Gal(β1-4)GlcNAc(β-Sp8
118	123	122	122	109 Sp0	G00059MO			Gal(α1-4)Gal(β1-4)Glc(β-Sp0
119	124	123	123	110 Sp8	G17963KW			Gal(α1-4)GlcNAc(β-Sp8
120	125	124	124	111 Sp8	G55954SF			Gal(α1-6)Glc(β-Sp8
121	126	125	125	112 Sp8	G28148HG			Gal(β1-2)Gal(β-Sp8
122	127	126	126	113 Sp0	G07357YR			Gal(β1-3)[Fuc(α1-4)]GlcNAc(β1-3)Gal(β1-4)[Fuc(α1-3)]GlcNAc(β-Sp0
123	128	127	127	114 Sp0	G69522TI			Gal(β1-3)GlcNAc(β1-3)Gal(β1-4)[Fuc(α1-3)]GlcNAc(β-Sp0
124	129	128	128	115 Sp0	G01706RV	35	?	Gal(β1-3)[Fuc(α1-4)]GlcNAc(-Sp0
125	130	129	129	115 Sp8	G01706RV	35	?	Gal(β1-3)[Fuc(α1-4)]GlcNAc(-Sp8
126	131	130	130	116 Sp8	G39023AU	35		Fuc(α1-4)[Gal(β1-3)]GlcNAc(β-Sp8
127	132	131	131	119 Sp8	G61730RY	36		Gal(β1-4)GlcNAc(β1-6)GalNAc(α-Sp8
128	133	132	132	119 Sp14	G03520RT	36	?	Gal(β1-4)GlcNAc(β1-6)GalNAc(-Sp14
129	134	133	133	120 Sp8	G00033MO	37		GlcNAc(β1-6)[Gal(β1-3)]GalNAc(α-Sp8
130	135	134	134	120 Sp14	G00033MO	37		GlcNAc(β1-6)[Gal(β1-3)]GalNAc(α-Sp14
131	136	135	135	121 Sp8	G56682BC	38		Neu5Ac(α2-6)[Gal(β1-3)]GalNAc(α-Sp8
132	137	136	136	121 Sp14	G56682BC	38		Neu5Ac(α2-6)[Gal(β1-3)]GalNAc(α-Sp14
133	138	137	137	122 Sp8	G64050LH			Neu5Ac(β2-6)[Gal(β1-3)]GalNAc(α-Sp8
134	139	138	138	123 Sp10	G70573KH			Neu5Ac(α2-6)[Gal(β1-3)]GlcNAc(β1-4)Gal(β1-4)Glc(β-Sp10
135	140	139	139	126 Sp8	G00031MO	39		Gal(β1-3)GalNAc(α-Sp8
136	141	140	140	126 Sp14	G00031MO	39		Gal(β1-3)GalNAc(α-Sp14
137	142	141	141	126 Sp16	G00031MO	39		Gal(β1-3)GalNAc(α-Sp16
138	143	142	142	127 Sp8	G01534TU	39		Gal(β1-3)GalNAc(β-Sp8
139	144	143	143	128 Sp0	G99053DY			Gal(β1-3)GalNAc(β1-3)Gal(α1-4)Gal(β1-4)Glc(β-Sp0
140	145	144	144	129 Sp0	G48558GR			Gal(β1-3)GalNAc(β1-4)[Neu5Ac(α2-3)]Gal(β1-4)Glc(β-Sp0
141	146	145	145	130 Sp8	G21856LC			Gal(β1-3)GalNAc(β1-4)Gal(β1-4)Glc(β-Sp8
142	147	146	146	131 Sp8	G95894VW			Gal(β1-3)Gal(β-Sp8
143	148	147	147	132 Sp0	G09681LD			Gal(β1-3)GlcNAc(β1-3)Gal(β1-4)GlcNAc(β-Sp0
144	149	148	148	133 Sp10	G00049MO			Gal(β1-3)GlcNAc(β1-3)Gal(β1-4)Glc(β-Sp10
145	150	149	149	134 Sp0	G00056MO	40		Gal(β1-3)GlcNAc(β-Sp0
146	151	150	150	134 Sp8	G00056MO	40		Gal(β1-3)GlcNAc(β-Sp8
147	152	151	151	136 Sp0	G00051MO	41		Gal(β1-4)[Fuc(α1-3)]GlcNAc(β-Sp0
148	153	152	152	136 Sp8	G00051MO	41		Gal(β1-4)[Fuc(α1-3)]GlcNAc(β-Sp8
149	154	153	153	137 Sp0	G79535HZ			Gal(β1-4)[Fuc(α1-3)]GlcNAc(β1-3)Gal(β1-4)[Fuc(α1-3)]GlcNAc(β-Sp0
150	155	154	154	138 Sp0	G57884AX			Gal(β1-4)[Fuc(α1-3)]GlcNAc(β1-3)Gal(β1-4)[Fuc(α1-3)]GlcNAc(β1-3)Gal(β1-4)[Fuc(α1-3)]GlcNAc(β-Sp0
151	156	155	155	140 Sp0	G50930TW	42		Gal(β1-4)(6S)Glc(β-Sp0
152	157	156	156	140 Sp8	G50930TW	42		Gal(β1-4)(6S)Glc(β-Sp8
153	158	157	157	141 Sp8	G44738JR			Gal(β1-4)GalNAc(α1-3)[Fuc(α1-2)]Gal(β1-4)GlcNAc(β-Sp8
154	159	158	158	142 Sp8	G83666FZ			Gal(β1-4)GalNAc(β1-3)[Fuc(α1-2)]Gal(β1-4)GlcNAc(β-Sp8
155	160	159	159	144 Sp8	G32723SL	43		Gal(β1-4)GlcNAc(β1-3)GalNAc(α-Sp8
156	161	160	160	144 Sp14	G39130DL	43	?	Gal(β1-4)GlcNAc(β1-3)GalNAc(-Sp14
157	162	161	161	145 Sp0	G16777TF			Gal(β1-4)GlcNAc(β1-3)Gal(β1-4)[Fuc(α1-3)]GlcNAc(β1-3)Gal(β1-4)[Fuc(α1-3)]GlcNAc(β-Sp0
158	163	162	162	146 Sp0	G46055MA			Gal(β1-4)GlcNAc(β1-3)Gal(β1-4)GlcNAc(β1-3)Gal(β1-4)GlcNAc(β-Sp0
159	164	163	163	147 Sp0	G00058MO			Gal(β1-4)GlcNAc(β1-3)Gal(β1-4)GlcNAc(β-Sp0
160	165	164	164	148 Sp0	G58896AZ	44		Gal(β1-4)GlcNAc(β1-3)Gal(β1-4)Glc(β-Sp0
161	166	165	165	148 Sp8	G58896AZ	44		Gal(β1-4)GlcNAc(β1-3)Gal(β1-4)Glc(β-Sp8
162	167	166	166	152 Sp8	G64973KT	45		Gal(β1-4)GlcNAc(β1-6)[Gal(β1-3)]GalNAc(α-Sp8
163	168	167	167	152 Sp14	G96017QA	45	?	Gal(β1-4)GlcNAc(β1-6)[Gal(β1-3)]GalNAc(-Sp14
164	169	168	168	153 Sp0	G00055MO	46		Gal(β1-4)GlcNAc(β-Sp0
165	170	169	169	153 Sp8	G00055MO	46		Gal(β1-4)GlcNAc(β-Sp8
166	171	170	170	153 Sp23	G00055MO	46		Gal(β1-4)GlcNAc(β-Sp23
167	172	171	171	154 Sp0	G84224TW	47		Gal(β1-4)Glc(β-Sp0
168	173	172	172	154 Sp8	G84224TW	47		Gal(β1-4)Glc(β-Sp8
169	174	173	173	155 Sp8	G66916RU			GlcNAc(α1-3)Gal(β1-4)GlcNAc(β-Sp8
170	175	174	174	156 Sp8	G86784SP			GlcNAc(α1-6)Gal(β1-4)GlcNAc(β-Sp8
171	176	175	175	158 Sp8	G76607YV			GlcNAc(β1-2)Gal(β1-3)GalNAc(α-Sp8
172	177	176	176	159 Sp8	G00037MO	48		GlcNAc(β1-6)[GlcNAc(β1-3)]GalNAc(α-Sp8
173	178	177	177	159 Sp14	G00037MO	48		GlcNAc(β1-6)[GlcNAc(β1-3)]GalNAc(α-Sp14
174	179	178	178	161 Sp8	G08872UM			GlcNAc(β1-6)[GlcNAc(β1-3)]Gal(β1-4)GlcNAc(β-Sp8
175	180	179	179	162 Sp8	G00035MO	49		GlcNAc(β1-3)GalNAc(α-Sp8
176	181	180	180	162 Sp14	G00035MO	49		GlcNAc(β1-3)GalNAc(α-Sp14
177	182	181	181	163 Sp8	G33476GF			GlcNAc(β1-3)Gal(β-Sp8
178	183	182	182	164 Sp0	G29487JS	50		GlcNAc(β1-3)Gal(β1-4)GlcNAc(β-Sp0
179	184	183	183	164 Sp8	G29487JS	50		GlcNAc(β1-3)Gal(β1-4)GlcNAc(β-Sp8
180	185	184	184	165 Sp0	G73480MV			GlcNAc(β1-3)Gal(β1-4)GlcNAc(β1-3)Gal(β1-4)GlcNAc(β-Sp0
181	186	185	185	166 Sp0	G06239NA			GlcNAc(β1-3)Gal(β1-4)Glc(β-Sp0
183	188	187	187	168 Sp8	G22185MF			GlcNAc(β1-6)[GlcNAc(β1-4)]GalNAc(α-Sp8
184	189	188	188	169 Sp8	G51131QL			GlcNAc(β1-4)Gal(β1-4)GlcNAc(β-Sp8
185	190	189	189	170 Sp8	G36414FS			GlcNAc(β1-4)GlcNAc(β1-4)GlcNAc(β1-4)GlcNAc(β1-4)GlcNAc(β1-4)GlcNAc(β1-Sp8
186	191	190	190	171 Sp8	G07670VS			GlcNAc(β1-4)GlcNAc(β1-4)GlcNAc(β1-4)GlcNAc(β1-4)GlcNAc(β1-Sp8
187	192	191	191	173 Sp8	G47362BJ			GlcNAc(β1-4)GlcNAc(β1-4)GlcNAc(β-Sp8
188	193	192	192	176 Sp8	G00041MO	51		GlcNAc(β1-6)GalNAc(α-Sp8
189	194	193	193	176 Sp14	G00041MO	51		GlcNAc(β1-6)GalNAc(α-Sp14
190	195	194	194	177 Sp8	G14900XK			GlcNAc(β1-6)Gal(β1-4)GlcNAc(β-Sp8
191	196	195	195	178 Sp8	G66120GK	52		Glc(α1-4)Glc(β-Sp8
192	197	196	196	179 Sp8	G07411ON	52		Glc(α1-4)Glc(α-Sp8
193	198	197	197	180 Sp8	G10488WF			Glc(α1-6)Glc(α1-6)Glc(β-Sp8
194	199	198	198	181 Sp8	G84824ZO			Glc(β1-4)Glc(β-Sp8
195	200	199	199	182 Sp8	G09183JD			Glc(β1-6)Glc(β-Sp8
	201	200	200	183 Sp8			?	G-ol(-Sp8
196	202	201	201	184 Sp8	G06745QY	53		GlcA(α-Sp8
197	203	202	202	185 Sp8	G93723GS	53		GlcA(β-Sp8
198	204	203	203	186 Sp8	G99041PQ			GlcA(β1-3)Gal(β-Sp8
199	205	204	204	187 Sp8	G52457GL			GlcA(β1-6)Gal(β-Sp8
200	206	205	205	188 Sp0	G14716ZB			Kdn(α2-3)Gal(β1-3)GlcNAc(β-Sp0
201	207	206	206	189 Sp0	G61010HE			Kdn(α2-3)Gal(β1-4)GlcNAc(β-Sp0
202	208	207	207	190 Sp9	G94983ZY			Man(α1-2)Man(α1-2)Man(α1-3)Man(α-Sp9
203	209	208	208	191 Sp9	G00091RT			Man(α1-2)Man(α1-6)[Man(α1-2)Man(α1-3)]Man(α-Sp9
204	210	209	209	192 Sp9	G57891XD			Man(α1-2)Man(α1-3)Man(α-Sp9
205	211	210	210	195 Sp12	G63337SS			Man(α1-6)[Man(α1-2)Man(α1-3)]Man(α1-6)[Man(α1-2)Man(α1-3)]Man(β1-4)GlcNAc(β1-4)GlcNAc(β-Sp12
206	212	211	211	197 Sp12	G40702WU			Man(α1-2)Man(α1-6)[Man(α1-3)]Man(α1-6)[Man(α1-2)Man(α1-2)Man(α1-3)]Man(β1-4)GlcNAc(β1-4)GlcNAc(β-Sp12
207	213	212	212	198 Sp12	G60230HH			Man(α1-2)Man(α1-6)[Man(α1-2)Man(α1-3)]Man(α1-6)[Man(α1-2)Man(α1-2)Man(α1-3)]Man(β1-4)GlcNAc(β1-4)GlcNAc(β-Sp12
208	214	213	213	199 Sp9	G00619DD			Man(α1-6)[Man(α1-3)]Man(α-Sp9
209	215	214	214	200 Sp9	G47212KG			Man(α1-2)Man(α1-2)Man(α1-6)[Man(α1-3)]Man(α-Sp9
210	216	215	215	203 Sp12	G80966KZ			Man(α1-6)[Man(α1-3)]Man(α1-6)[Man(α1-2)Man(α1-3)]Man(β1-4)GlcNAc(β1-4)GlcNAc(β-Sp12
211	217	216	216	205 Sp12	G55220VL			Man(α1-6)[Man(α1-3)]Man(α1-6)[Man(α1-3)]Man(β1-4)GlcNAc(β1-4)GlcNAc(β-Sp12
212	218	217	217	208 Sp0	G90333CG			Man(β1-4)GlcNAc(β-Sp0
213	219	218	218	210 Sp0	G22418PV			Neu5Ac(α2-3)Gal(β1-4)GlcNAc(β1-3)Gal(β1-4)[Fuc(α1-3)]GlcNAc(β-Sp0
214	220	219	219	211 Sp8				(3S)Gal(β1-4)[Fuc(α1-3)](6S)GlcNAc(β-Sp8
215	221	220	220	212 Sp0				Fuc(α1-2)(6S)Gal(β1-4)GlcNAc(β-Sp0
216	222	221	221	213 Sp8				Fuc(α1-2)Gal(β1-4)(6S)GlcNAc(β-Sp8
217	223	222	222	216 Sp0				Fuc(α1-2)(6S)Gal(β1-4)(6S)Glc(β-Sp0
218	224	223	223	220 Sp8	G65562ZE	54		Neu5Ac(α2-3)Gal(β1-3)GalNAc(α-Sp8
219	225	224	224	220 Sp14	G65562ZE	54		Neu5Ac(α2-3)Gal(β1-3)GalNAc(α-Sp14
220	226	225	225	221 Sp0	G69728IZ			GalNAc(β1-4)[Neu5Ac(α2-8)Neu5Ac(α2-8)Neu5Ac(α2-8)Neu5Ac(α2-3)]Gal(β1-4)Glc(β-Sp0
221	227	226	226	223 Sp0	G36476BA			GalNAc(β1-4)[Neu5Ac(α2-8)Neu5Ac(α2-8)Neu5Ac(α2-3)]Gal(β1-4)Glc(β-Sp0
222	228	227	227	224 Sp0	G93899SO			Neu5Ac(α2-8)Neu5Ac(α2-8)Neu5Ac(α2-3)Gal(β1-4)Glc(β-Sp0
223	229	228	228	225 Sp0	G02657AK			GalNAc(β1-4)[Neu5Ac(α2-8)Neu5Ac(α2-3)]Gal(β1-4)Glc(β-Sp0
224	230	229	229	227 Sp8	G57784EB	55		Neu5Ac(α2-8)Neu5Ac(α2-8)Neu5Ac(α-Sp8
315	323	322	321	341 Sp8	G23567MS	55		Neu5Ac(α2-8)Neu5Ac(α2-8)Neu5Ac(β-Sp8
225	231	230	230	229 Sp8	G06378CG			Neu5Ac(α2-3)(6S)Gal(β1-4)[Fuc(α1-3)]GlcNAc(β-Sp8
226	232	231	231	230 Sp0	G41052GC	56		GalNAc(β1-4)[Neu5Ac(α2-3)]Gal(β1-4)GlcNAc(β-Sp0
227	233	232	232	230 Sp8	G41052GC	56		GalNAc(β1-4)[Neu5Ac(α2-3)]Gal(β1-4)GlcNAc(β-Sp8
228	234	233	233	231 Sp0	G79389NT			GalNAc(β1-4)[Neu5Ac(α2-3)]Gal(β1-4)Glc(β-Sp0
229	235	234	234	232 Sp0	G46677TE			Neu5Ac(α2-3)Gal(β1-3)GalNAc(β1-4)[Neu5Ac(α2-3)]Gal(β1-4)Glc(β-Sp0
230	236	235	235	233 Sp8	G11687NW			Neu5Ac(α2-6)[Neu5Ac(α2-3)]GalNAc(α-Sp8
231	237	236	236	234 Sp8	G05252XR			Neu5Ac(α2-3)GalNAc(α-Sp8
232	238	237	237	235 Sp0	G95440AP			Neu5Ac(α2-3)GalNAc(β1-4)GlcNAc(β-Sp0
233	239	238	238	236 Sp8			?	Neu5Ac(α2-3)Gal(β1-3)(6S)GlcNAc(-Sp8
234	240	239	239	237 Sp8	G00053MO			Neu5Ac(α2-3)Gal(β1-3)[Fuc(α1-4)]GlcNAc(β-Sp8
235	241	240	240	238 Sp0	G58169ID			Neu5Ac(α2-3)Gal(β1-3)[Fuc(α1-4)]GlcNAc(β1-3)Gal(β1-4)[Fuc(α1-3)]GlcNAc(β-Sp0
236	242	241	241	240 Sp8	G03044ED			Neu5Ac(α2-3)Gal(β1-4)[Neu5Ac(α2-3)Gal(β1-3)]GlcNAc(β-Sp8
237	243	242	242	243 Sp8	G37352CV			Neu5Ac(α2-3)Gal(β1-3)(6S)GalNAc(α-Sp8
238	244	243	243	244 Sp8	G01614ZM	57		Neu5Ac(α2-6)[Neu5Ac(α2-3)Gal(β1-3)]GalNAc(α-Sp8
239	245	244	244	244 Sp14	G01614ZM	57		Neu5Ac(α2-6)[Neu5Ac(α2-3)Gal(β1-3)]GalNAc(α-Sp14
240	246	245	245	245 Sp8	G30207PZ			Neu5Ac(α2-3)Gal(β-Sp8
241	247	246	246	246 Sp0	G32254QI			Neu5Ac(α2-3)Gal(β1-3)GalNAc(β1-3)Gal(α1-4)Gal(β1-4)Glc(β-Sp0
242	248	247	247	247 Sp0	G78959US			Neu5Ac(α2-3)Gal(β1-3)GlcNAc(β1-3)Gal(β1-4)GlcNAc(β-Sp0
243	249	248	248	248 Sp0				Fuc(α1-2)(6S)Gal(β1-4)Glc(β-Sp0
244	250	249	249	249 Sp0	G46776WR	58		Neu5Ac(α2-3)Gal(β1-3)GlcNAc(β-Sp0
245	251	250	250	249 Sp8	G46776WR	58		Neu5Ac(α2-3)Gal(β1-3)GlcNAc(β-Sp8
246	252	251	251	250 Sp8	G73699UT			Neu5Ac(α2-3)Gal(β1-4)(6S)GlcNAc(β-Sp8
247	253	252	252	251 Sp8	G53231FE			Neu5Ac(α2-3)Gal(β1-4)[Fuc(α1-3)](6S)GlcNAc(β-Sp8
248	254	253	253	252 Sp0	G25225ZP			Neu5Ac(α2-3)Gal(β1-4)[Fuc(α1-3)]GlcNAc(β1-3)Gal(β1-4)[Fuc(α1-3)]GlcNAc(β1-3)Gal(β1-4)[Fuc(α1-3)]GlcNAc(β-Sp0
249	255	254	254	253 Sp0	G00054MO	59		Neu5Ac(α2-3)Gal(β1-4)[Fuc(α1-3)]GlcNAc(β-Sp0
250	256	255	255	253 Sp8	G00054MO	59		Neu5Ac(α2-3)Gal(β1-4)[Fuc(α1-3)]GlcNAc(β-Sp8
251	257	256	256	254 Sp8	G32081WS			Neu5Ac(α2-3)Gal(β1-4)[Fuc(α1-3)]GlcNAc(β1-3)Gal(β-Sp8
252	258	257	257	255 Sp8	G51911JA			Neu5Ac(α2-3)Gal(β1-4)[Fuc(α1-3)]GlcNAc(β1-3)Gal(β1-4)GlcNAc(β-Sp8
253	259	258	258	257 Sp0	G67969KB			Neu5Ac(α2-3)Gal(β1-4)GlcNAc(β1-3)Gal(β1-4)GlcNAc(β1-3)Gal(β1-4)GlcNAc(β-Sp0
254	260	259	259	258 Sp0	G00065MO	60		Neu5Ac(α2-3)Gal(β1-4)GlcNAc(β-Sp0
255	261	260	260	258 Sp8	G00065MO	60		Neu5Ac(α2-3)Gal(β1-4)GlcNAc(β-Sp8
256	262	261	261	259 Sp0	G31119YY			Neu5Ac(α2-3)Gal(β1-4)GlcNAc(β1-3)Gal(β1-4)GlcNAc(β-Sp0
257	263	262	262	260 Sp0				Fuc(α1-2)Gal(β1-4)(6S)Glc(β-Sp0
258	264	263	263	261 Sp0	G91237TK	61		Neu5Ac(α2-3)Gal(β1-4)Glc(β-Sp0
259	265	264	264	261 Sp8	G91237TK	61		Neu5Ac(α2-3)Gal(β1-4)Glc(β-Sp8
260	266	265	265	263 Sp8	G36123IU			Neu5Ac(α2-6)GalNAc(α-Sp8
261	267	266	266	264 Sp0	G54118CT			Neu5Ac(α2-6)GalNAc(β1-4)GlcNAc(β-Sp0
262	268	267	267	267 Sp8	G92341SR			Neu5Ac(α2-6)Gal(β1-4)(6S)GlcNAc(β-Sp8
263	269	268	268	268 Sp0	G73578JC	62		Neu5Ac(α2-6)Gal(β1-4)GlcNAc(β-Sp0
264	270	269	269	268 Sp8	G73578JC	62		Neu5Ac(α2-6)Gal(β1-4)GlcNAc(β-Sp8
265	271	270	270	269 Sp0	G61435KZ			Neu5Ac(α2-6)Gal(β1-4)GlcNAc(β1-3)Gal(β1-4)[Fuc(α1-3)]GlcNAc(β1-3)Gal(β1-4)[Fuc(α1-3)]GlcNAc(β-Sp0
266	272	271	271	270 Sp0	G60430KO			Neu5Ac(α2-6)Gal(β1-4)GlcNAc(β1-3)Gal(β1-4)GlcNAc(β-Sp0
267	273	272	272	271 Sp0	G28868ZC	63		Neu5Ac(α2-6)Gal(β1-4)Glc(β-Sp0
268	274	273	273	271 Sp8	G28868ZC	63		Neu5Ac(α2-6)Gal(β1-4)Glc(β-Sp8
269	275	274	274	272 Sp8	G63069TR			Neu5Ac(α2-6)Gal(β-Sp8
270	276	275	275	273 Sp8	G87492XO	64		Neu5Ac(α2-8)Neu5Ac(α-Sp8
314	322	321	320	340 Sp17	G50645ZL	64		Neu5Ac(α2-8)Neu5Ac(β-Sp17
271	277	276	276	274 Sp0	G98544DH			Neu5Ac(α2-8)Neu5Ac(α2-3)Gal(β1-4)Glc(β-Sp0
272	278	277	277	275 Sp0	G21808VY			Gal(β1-3)[Fuc(α1-4)]GlcNAc(β1-3)Gal(β1-3)[Fuc(α1-4)]GlcNAc(β-Sp0
273	279	278	278	277 Sp8	G08244HV			Neu5Ac(β2-6)GalNAc(α-Sp8
274	280	279	279	278 Sp8	G34476JC			Neu5Ac(β2-6)Gal(β1-4)GlcNAc(β-Sp8
275	281	280	280	280 Sp0	G56052QV			Neu5Gc(α2-3)Gal(β1-3)[Fuc(α1-4)]GlcNAc(β-Sp0
276	282	281	281	281 Sp0	G01245TU			Neu5Gc(α2-3)Gal(β1-3)GlcNAc(β-Sp0
277	283	282	282	282 Sp0	G29440SE			Neu5Gc(α2-3)Gal(β1-4)[Fuc(α1-3)]GlcNAc(β-Sp0
278	284	283	283	283 Sp0	G08169IN			Neu5Gc(α2-3)Gal(β1-4)GlcNAc(β-Sp0
279	285	284	284	284 Sp0	G75789AR			Neu5Gc(α2-3)Gal(β1-4)Glc(β-Sp0
280	286	285	285	285 Sp0	G65832SQ			Neu5Gc(α2-6)GalNAc(α-Sp0
281	287	286	286	286 Sp0	G24684AO			Neu5Gc(α2-6)Gal(β1-4)GlcNAc(β-Sp0
282	288	287	287	287 Sp8	G87918MK			Neu5Gc(α-Sp8
283	289	288	288	295 Sp14	G11457RF			Neu5Ac(α2-3)Gal(β1-4)GlcNAc(β1-6)[Gal(β1-3)]GalNAc(α-Sp14
284	290	289	289	297 Sp0	G43784HS			Gal(β1-3)GlcNAc(β1-3)Gal(β1-3)GlcNAc(β-Sp0
285	291	290	290	298 Sp0				Gal(β1-4)[Fuc(α1-3)](6S)GlcNAc(β-Sp0
286	292	291	291	299 Sp0				Gal(β1-4)[Fuc(α1-3)](6S)Glc(β-Sp0
287	293	292	292	300 Sp0	G59754DB			Gal(β1-4)[Fuc(α1-3)]GlcNAc(β1-3)Gal(β1-3)[Fuc(α1-4)]GlcNAc(β-Sp0
288	294	293	293	301 Sp0	G12661AN			Gal(β1-4)GlcNAc(β1-3)Gal(β1-3)GlcNAc(β-Sp0
289	295	294	294	302 Sp0	G11998FO			Neu5Ac(α2-3)Gal(β1-3)GlcNAc(β1-3)Gal(β1-3)GlcNAc(β-Sp0
290	296	295	295	303 Sp0	G58232XB			Neu5Ac(α2-3)Gal(β1-4)GlcNAc(β1-3)Gal(β1-3)GlcNAc(β-Sp0
291	297	296	296	305 Sp0				(4S)(3S)Gal(β1-4)GlcNAc(β-Sp0
292	298	297	297	306 Sp0				(6S)Gal(β1-4)(6S)GlcNAc(β-Sp0
293	299	298	298	307 Sp10				(6P)Glc(β-Sp10
294	300	299	299	311 Sp14	G41245OZ			Neu5Ac(α2-3)Gal(β1-4)[Fuc(α1-3)]GlcNAc(β1-6)[Gal(β1-3)]GalNAc(α-Sp14
295	301	300	300	312 Sp8	G35116BF			Gal(β1-3)Gal(β1-4)GlcNAc(β-Sp8
296	302	301	301	313 Sp12	G75850OP	65		Neu5Ac(α2-6)Gal(β1-4)GlcNAc(β1-2)Man(α1-6)[Gal(β1-4)GlcNAc(β1-2)Man(α1-3)]Man(β1-4)GlcNAc(β1-4)GlcNAc(β-Sp12
313	320	319	319	337 Sp12	G91365ZQ	65		Gal(β1-4)GlcNAc(β1-2)Man(α1-6)[Neu5Ac(α2-6)Gal(β1-4)GlcNAc(β1-2)Man(α1-3)]Man(β1-4)GlcNAc(β1-4)GlcNAc(β-Sp12
297	303	302	302	314 Sp0	G19432GA		?	Gal(β1-4)GlcNAc(β1-6)[Gal(β1-4)GlcNAc(β1-3)]Gal(β1-4)GlcNAc(-Sp0
298	304	303	303	315 Sp0	G34540ZO		?	GlcNAc(β1-6)[Gal(β1-4)GlcNAc(β1-3)]Gal(β1-4)GlcNAc(-Sp0
299	305	304	304	316 Sp0	G46568RJ			Gal(β1-4)GlcNAc(α1-6)Gal(β1-4)GlcNAc(β-Sp0
300	306	305	305	317 Sp0	G45188RH			Gal(β1-4)GlcNAc(β1-6)Gal(β1-4)GlcNAc(β-Sp0
301	307	306	306	320 Sp8	G67272YR			GalNAc(β1-3)Gal(β-Sp8
302	308	307	307	321 Sp8	G92606DY			GlcA(β1-3)GlcNAc(β-Sp8
303	309	308	308	322 Sp12	G90725ZC			Neu5Ac(α2-6)Gal(β1-4)GlcNAc(β1-2)Man(α1-6)[GlcNAc(β1-2)Man(α1-3)]Man(β1-4)GlcNAc(β1-4)GlcNAc(β-Sp12
304	310	309	309	324 Sp10			?	GlcNAc(β1-3)Man(-Sp10
305	311	310	310	325 Sp10	G42666HT	66		GlcNAc(β1-4)GlcNAc(β-Sp10
306	312	311	311	325 Sp12	G42666HT	66		GlcNAc(β1-4)GlcNAc(β-Sp12
	313	312	312	327 Sp10	G71713CP			MurNAc(β1-4)GlcNAc(β-Sp10
307	314	313	313	329 Sp10	G71124KE			Man(α1-6)Man(β-Sp10
308	315	314	314	330 Sp10	G23046QV			Man(α1-6)[Man(α1-3)]Man(α1-6)[Man(α1-3)]Man(β-Sp10
309	316	315	315	331 Sp9	G65997KL			Man(α1-2)Man(α1-6)[Man(α1-3)]Man(α1-6)[Man(α1-2)Man(α1-2)Man(α1-3)]Man(α-Sp9
310	317	316	316	332 Sp9	G34861UP			Man(α1-2)Man(α1-6)[Man(α1-2)Man(α1-3)]Man(α1-6)[Man(α1-2)Man(α1-2)Man(α1-3)]Man(α-Sp9
311	318	317	317	333 Sp14	G60890ZT			Neu5Ac(α2-3)Gal(β1-4)GlcNAc(β1-6)[Neu5Ac(α2-3)Gal(β1-3)]GalNAc(α-Sp14
312	319	318	318	336 Sp12	G51793MY	67		Neu5Ac(α2-6)Gal(β1-4)GlcNAc(β1-2)Man(α1-6)[Neu5Ac(α2-3)Gal(β1-4)GlcNAc(β1-2)Man(α1-3)]Man(β1-4)GlcNAc(β1-4)GlcNAc(β-Sp12
319	327	326	325	346 Sp12	G14047PA	67		Neu5Ac(α2-3)Gal(β1-4)GlcNAc(β1-2)Man(α1-6)[Neu5Ac(α2-6)Gal(β1-4)GlcNAc(β1-2)Man(α1-3)]Man(β1-4)GlcNAc(β1-4)GlcNAc(β-Sp12
	321	320		338 Sp12	G04791QM			GlcNAc(β1-2)Man(α1-6)[Neu5Ac(α2-6)Gal(β1-4)GlcNAc(β1-2)Man(α1-3)]Man(β1-4)GlcNAc(β1-4)GlcNAc(β-Sp12
316	324	323	322	342 Sp8			?	Neu5Gc(β2-6)Gal(β1-4)GlcNAc(-Sp8
317	325	324	323	343 Sp19	G64633BH			Gal(β1-3)GlcNAc(β1-2)Man(α1-6)[Gal(β1-3)GlcNAc(β1-2)Man(α1-3)]Man(β1-4)GlcNAc(β1-4)GlcNAc(β-Sp19
318	326	325	324	345 Sp12	G77252PU			Neu5Ac(α2-3)Gal(β1-4)GlcNAc(β1-2)Man(α1-6)[Neu5Ac(α2-3)Gal(β1-4)GlcNAc(β1-2)Man(α1-3)]Man(β1-4)GlcNAc(β1-4)GlcNAc(β-Sp12
320	328	327	326	347 Sp20	G25407RZ			Gal(β1-4)[Fuc(α1-3)]GlcNAc(β1-2)Man(α1-6)[Gal(β1-4)[Fuc(α1-3)]GlcNAc(β1-2)Man(α1-3)]Man(β1-4)GlcNAc(β1-4)GlcNAc(β-Sp20
	329	328	327	350 Sp0				Neu5,9Ac2(α2-3)Gal(β1-4)GlcNAc(β-Sp0
	330	329	328	351 Sp0				Neu5,9Ac2(α2-3)Gal(β1-3)GlcNAc(β-Sp0
321	331	330	329	352 Sp0	G08396BF			Neu5Ac(α2-6)Gal(β1-4)GlcNAc(β1-3)Gal(β1-3)GlcNAc(β-Sp0
322	332	331	330	353 Sp0	G12518FG			Neu5Ac(α2-3)Gal(β1-3)[Fuc(α1-4)]GlcNAc(β1-3)Gal(β1-3)[Fuc(α1-4)]GlcNAc(β-Sp0
323	333	332	331	354 Sp0	G56703WU			Neu5Ac(α2-6)Gal(β1-4)GlcNAc(β1-3)Gal(β1-4)GlcNAc(β1-3)Gal(β1-4)GlcNAc(β-Sp0
324	334	333	332	355 Sp0	G12460DL			Gal(α1-4)Gal(β1-4)GlcNAc(β1-3)Gal(β1-4)Glc(β-Sp0
325	335	334	333	356 Sp0	G13058JI			GalNAc(β1-3)Gal(α1-4)Gal(β1-4)GlcNAc(β1-3)Gal(β1-4)Glc(β-Sp0
326	336	335	334	357 Sp0	G36698XD			GalNAc(α1-3)[Fuc(α1-2)]Gal(β1-4)GlcNAc(β1-3)Gal(β1-4)GlcNAc(β-Sp0
327	337	336	335	358 Sp0	G04187IN			GalNAc(α1-3)[Fuc(α1-2)]Gal(β1-4)GlcNAc(β1-3)Gal(β1-4)GlcNAc(β1-3)Gal(β1-4)GlcNAc(β-Sp0
328	338	337	336	359 Sp14			?	Neu5Ac(α2-3)Gal(β1-4)[Fuc(α1-3)]GlcNAc(β1-6)[Neu5Ac(α2-3)Gal(β1-3)]GalNAc(-Sp14
329	339	338	337	360 Sp0	G70021TR			GlcNAc(α1-4)Gal(β1-4)GlcNAc(β1-3)Gal(β1-4)GlcNAc(β1-3)Gal(β1-4)GlcNAc(β-Sp0
330	340	339	338	361 Sp0	G07397MN			GlcNAc(α1-4)Gal(β1-4)GlcNAc(β-Sp0
331	341	340	339	362 Sp0	G44375VE			GlcNAc(α1-4)Gal(β1-3)GlcNAc(β-Sp0
332	342	341	340	363 Sp0	G20818VS			GlcNAc(α1-4)Gal(β1-4)GlcNAc(β1-3)Gal(β1-4)Glc(β-Sp0
333	343	342	341	364 Sp0	G69804WT			GlcNAc(α1-4)Gal(β1-4)GlcNAc(β1-3)Gal(β1-4)[Fuc(α1-3)]GlcNAc(β1-3)Gal(β1-4)[Fuc(α1-3)]GlcNAc(β-Sp0
334	344	343	342	365 Sp0	G32357ON			GlcNAc(α1-4)Gal(β1-4)GlcNAc(β1-3)Gal(β1-4)GlcNAc(β-Sp0
335	345	344	343	366 Sp14	G64354IV		?	GlcNAc(α1-4)Gal(β1-3)GalNAc(-Sp14
336	346	345	344	367 Sp12			?	Neu5Ac(α2-6)Gal(β1-4)GlcNAc(β1-2)Man(α1-6)[Man(α1-3)]Man(β1-4)GlcNAc(β1-4)GlcNAc(-Sp12
337	347	346	345	368 Sp12	G02410EE		?	Man(α1-6)[Neu5Ac(α2-6)Gal(β1-4)GlcNAc(β1-2)Man(α1-3)]Man(β1-4)GlcNAc(β1-4)GlcNAc(-Sp12
338	348	347	346	369 Sp12	G24662EX		?	Neu5Ac(α2-6)Gal(β1-4)GlcNAc(β1-2)Man(α1-6)Man(β1-4)GlcNAc(β1-4)GlcNAc(-Sp12
339	349	348	347	370 Sp12			?	Neu5Ac(α2-6)Gal(β1-4)GlcNAc(β1-2)Man(α1-3)Man(β1-4)GlcNAc(β1-4)GlcNAc(-Sp12
340	350	349	348	371 Sp12	G93592BV		?	Gal(β1-4)GlcNAc(β1-2)Man(α1-3)Man(β1-4)GlcNAc(β1-4)GlcNAc(-Sp12
341	351	350	349	372 Sp12	G22908LV		?	Gal(β1-4)GlcNAc(β1-2)Man(α1-6)Man(β1-4)GlcNAc(β1-4)GlcNAc(-Sp12
342	352	351	350	373 Sp12	G69411IG			Man(α1-6)[Gal(β1-4)GlcNAc(β1-2)Man(α1-3)]Man(β1-4)GlcNAc(β1-4)GlcNAc(β-Sp12
343	353	352	351	374 Sp22	G80858MF			GlcNAc(β1-2)Man(α1-6)[GlcNAc(β1-2)Man(α1-3)]Man(β1-4)GlcNAc(β1-4)[Fuc(α1-6)]GlcNAc(β-Sp22
344	354	353	352	375 Sp22	G78059CC			Gal(β1-4)GlcNAc(β1-2)Man(α1-6)[Gal(β1-4)GlcNAc(β1-2)Man(α1-3)]Man(β1-4)GlcNAc(β1-4)[Fuc(α1-6)]GlcNAc(β-Sp22
345	355	354	353	376 Sp22	G09921WG			Gal(β1-3)GlcNAc(β1-2)Man(α1-6)[Gal(β1-3)GlcNAc(β1-2)Man(α1-3)]Man(β1-4)GlcNAc(β1-4)[Fuc(α1-6)]GlcNAc(β-Sp22
346	356	355	354	379 Sp0				(6S)GlcNAc(β1-3)Gal(β1-4)GlcNAc(β-Sp0
347	357	356	355	380 Sp0			?	Kdn(α2-3)Gal(β1-4)[Fuc(α1-3)]GlcNAc(-Sp0
348	358	357	356	381 Sp0			?	Kdn(α2-6)Gal(β1-4)GlcNAc(-Sp0
349	359	358	357	382 Sp0	G26041PO		?	Kdn(α2-3)Gal(β1-4)Glc(-Sp0
350	360	359	358	383 Sp14	G71994UD			Kdn(α2-3)Gal(β1-3)GalNAc(α-Sp14
351	361	360	359	384 Sp20	G38121JC			Fuc(α1-2)Gal(β1-3)GlcNAc(β1-2)Man(α1-6)[Fuc(α1-2)Gal(β1-3)GlcNAc(β1-2)Man(α1-3)]Man(β1-4)GlcNAc(β1-4)GlcNAc(β-Sp20
352	362	361	360	385 Sp20	G81085EP			Fuc(α1-2)Gal(β1-4)GlcNAc(β1-2)Man(α1-6)[Fuc(α1-2)Gal(β1-4)GlcNAc(β1-2)Man(α1-3)]Man(β1-4)GlcNAc(β1-4)GlcNAc(β-Sp20
353	363	362	361	386 Sp20	G58827HR			Fuc(α1-2)Gal(β1-4)[Fuc(α1-3)]GlcNAc(β1-2)Man(α1-6)[Fuc(α1-2)Gal(β1-4)[Fuc(α1-3)]GlcNAc(β1-2)Man(α1-3)]Man(β1-4)GlcNAc(β1-4)GlcNAc(β-Sp20
354	364	363	362	387 Sp20	G05260RH	68		Gal(α1-3)Gal(β1-4)GlcNAc(β1-2)Man(α1-6)[Gal(α1-3)Gal(β1-4)GlcNAc(β1-2)Man(α1-3)]Man(β1-4)GlcNAc(β1-4)GlcNAc(β-Sp20
549	561	560	559	589 Sp24	G89808TP	68	?	Gal(α1-3)Gal(β1-4)GlcNAc(β1-2)Man(α1-6)[Gal(α1-3)Gal(β1-4)GlcNAc(β1-2)Man(α1-3)]Man(β1-4)GlcNAc(β1-4)GlcNAc(-Sp24
355	365	364	363	388 Sp12	G28663KH			Gal(β1-4)GlcNAc(β1-2)Man(α1-6)[Man(α1-3)]Man(β1-4)GlcNAc(β1-4)GlcNAc(β-Sp12
356	366	365	364	389 Sp22	G24095BS			Fuc(α1-4)[Gal(β1-3)]GlcNAc(β1-2)Man(α1-6)[Fuc(α1-4)[Gal(β1-3)]GlcNAc(β1-2)Man(α1-3)]Man(β1-4)GlcNAc(β1-4)[Fuc(α1-6)]GlcNAc(β-Sp22
357	367	366	365	390 Sp21			?	Neu5Ac(α2-6)GlcNAc(β1-4)GlcNAc(-Sp21
358	368	367	366	391 Sp21			?	Neu5Ac(α2-6)GlcNAc(β1-4)GlcNAc(β1-4)GlcNAc(-Sp21
359	369	368	367	392 Sp21			?	Gal(β1-4)[Fuc(α1-3)]GlcNAc(β1-6)[Fuc(α1-2)Gal(β1-4)GlcNAc(β1-3)]Gal(β1-4)Glc(-Sp21
360	370	369	368	393 Sp21	G80343LW		?	Gal(β1-4)GlcNAc(β1-2)Man(α1-6)[Gal(β1-4)GlcNAc(β1-4)[Gal(β1-4)GlcNAc(β1-2)]Man(α1-3)]Man(β1-4)GlcNAc(β1-4)GlcNAc(-Sp21
361	371	370	369	394 Sp20	G26298FT			GalNAc(α1-3)[Fuc(α1-2)]Gal(β1-4)GlcNAc(β1-2)Man(α1-6)[GalNAc(α1-3)[Fuc(α1-2)]Gal(β1-4)GlcNAc(β1-2)Man(α1-3)]Man(β1-4)GlcNAc(β1-4)GlcNAc(β-Sp20
362	372	371	370	395 Sp20	G34678QT			Gal(α1-3)[Fuc(α1-2)]Gal(β1-4)GlcNAc(β1-2)Man(α1-6)[Gal(α1-3)[Fuc(α1-2)]Gal(β1-4)GlcNAc(β1-2)Man(α1-3)]Man(β1-4)GlcNAc(β1-4)GlcNAc(β-Sp20
363	373	372	371	396 Sp20	G19134QI			Gal(α1-3)Gal(β1-4)[Fuc(α1-3)]GlcNAc(β1-2)Man(α1-6)[Gal(α1-3)Gal(β1-4)[Fuc(α1-3)]GlcNAc(β1-2)Man(α1-3)]Man(β1-4)GlcNAc(β1-4)GlcNAc(β-Sp20
364	374	373	372	397 Sp20	G27432KC			GalNAc(α1-3)[Fuc(α1-2)]Gal(β1-3)GlcNAc(β1-2)Man(α1-6)[GalNAc(α1-3)[Fuc(α1-2)]Gal(β1-3)GlcNAc(β1-2)Man(α1-3)]Man(β1-4)GlcNAc(β1-4)GlcNAc(β-Sp20
365	375	374	373	398 Sp20	G32889SE			Gal(α1-3)[Fuc(α1-2)]Gal(β1-3)GlcNAc(β1-2)Man(α1-6)[Gal(α1-3)[Fuc(α1-2)]Gal(β1-3)GlcNAc(β1-2)Man(α1-3)]Man(β1-4)GlcNAc(β1-4)GlcNAc(β-Sp20
	376	375	374	399 Sp19				Fuc(α1-4)[Fuc(α1-2)Gal(β1-3)]GlcNAc(β1-2)Man(α1-3)[Fuc(α1-4)[Fuc(α1-2)Gal(β1-3)]GlcNAc(β1-2)Man(α1-3)]Man(β1-4)GlcNAc(β1-4)GlcNAc(β-Sp19
366	377	376	375	400 Sp14			?	Neu5Ac(α2-3)Gal(β1-4)GlcNAc(β1-3)GalNAc(-Sp14
367	378	377	376	401 Sp14			?	Neu5Ac(α2-6)Gal(β1-4)GlcNAc(β1-3)GalNAc(-Sp14
368	379	378	377	402 Sp14	G88696BY			Neu5Ac(α2-3)Gal(β1-4)[Fuc(α1-3)]GlcNAc(β1-3)GalNAc(α-Sp14
369	380	379	378	403 Sp12	G83062JW		?	GalNAc(β1-4)GlcNAc(β1-2)Man(α1-6)[GalNAc(β1-4)GlcNAc(β1-2)Man(α1-3)]Man(β1-4)GlcNAc(β1-4)GlcNAc(-Sp12
370	381	380	379	404 Sp14	G91745FJ		?	Gal(β1-3)GalNAc(α1-3)[Fuc(α1-2)]Gal(β1-4)Glc(-Sp0
371	382	381	380	405 Sp14			?	Gal(β1-3)GalNAc(α1-3)[Fuc(α1-2)]Gal(β1-4)GlcNAc(-Sp0
372	383	382	381	406 Sp0	G08143BZ			Gal(β1-3)GlcNAc(β1-3)Gal(β1-4)GlcNAc(β1-6)[Gal(β1-3)GlcNAc(β1-3)]Gal(β1-4)Glc(β-Sp0
373	384	383	382	407 Sp21	G63338KU		?	Gal(β1-4)[Fuc(α1-3)]GlcNAc(β1-6)[Gal(β1-3)GlcNAc(β1-3)]Gal(β1-4)Glc(-Sp21
374	385	384	383	408 Sp21			?	Gal(β1-4)GlcNAc(β1-6)[Fuc(α1-4)[Fuc(α1-2)Gal(β1-3)]GlcNAc(β1-3)]Gal(β1-4)Glc(-Sp21
375	386	385	384	409 Sp21	G23365SP		?	Gal(β1-4)[Fuc(α1-3)]GlcNAc(β1-6)[Fuc(α1-4)[Fuc(α1-2)Gal(β1-3)]GlcNAc(β1-3)]Gal(β1-4)Glc(-Sp21
376	387	386	385	410 Sp21			?	Gal(β1-3)GlcNAc(β1-3)Gal(β1-4)[Fuc(α1-3)]GlcNAc(β1-6)[Gal(β1-3)GlcNAc(β1-3)]Gal(β1-4)Glc(-Sp21
377	388	387	386	411 Sp21	G18938DW			Gal(β1-4)GlcNAc(β1-6)[Gal(β1-4)GlcNAc(β1-2)]Man(α1-6)[Gal(β1-4)GlcNAc(β1-4)[Gal(β1-4)GlcNAc(β1-2)]Man(α1-3)]Man(β1-4)GlcNAc(β1-4)GlcNAc(β-Sp21
378	389	388	387	412 Sp21	G65415JG		?	GlcNAc(β1-2)Man(α1-6)[GlcNAc(β1-4)[GlcNAc(β1-2)]Man(α1-3)]Man(β1-4)GlcNAc(β1-4)GlcNAc(-Sp21
379	390	389	388	413 Sp0	G03229RU			Fuc(α1-2)Gal(β1-3)GalNAc(α1-3)[Fuc(α1-2)]Gal(β1-4)Glc(β-Sp0
380	391	390	389	414 Sp0	G62735WZ			Fuc(α1-2)Gal(β1-3)GalNAc(α1-3)[Fuc(α1-2)]Gal(β1-4)GlcNAc(β-Sp0
381	392	391	390	415 Sp14	G11647UD			Gal(β1-3)GlcNAc(β1-3)GalNAc(α-Sp14
382	393	392	391	416 Sp14	G93612YS			GalNAc(β1-4)[Neu5Ac(α2-3)]Gal(β1-4)GlcNAc(β1-3)GalNAc(α-Sp14
383	394	393	392	417 Sp0	G44060QH			GalNAc(α1-3)[Fuc(α1-2)]Gal(β1-3)GalNAc(α1-3)[Fuc(α1-2)]Gal(β1-4)GlcNAc(β-Sp0
384	395	394	393	418 Sp19			?	Gal(α1-3)Gal(β1-3)GlcNAc(β1-2)Man(α1-6)[Gal(α1-3)Gal(β1-3)GlcNAc(β1-2)Man(α1-3)]Man(β1-4)GlcNAc(β1-4)GlcNAc(-Sp19
385	396	395	394	419 Sp19			?	Gal(α1-3)Gal(β1-3)[Fuc(α1-4)]GlcNAc(β1-2)Man(α1-6)[Gal(α1-3)Gal(β1-3)[Fuc(α1-4)]GlcNAc(β1-2)Man(α1-3)]Man(β1-4)GlcNAc(β1-4)GlcNAc(-Sp19
386	397	396	395	420 Sp19			?	Neu5Ac(α2-3)Gal(β1-3)GlcNAc(β1-2)Man(α1-6)[Neu5Ac(α2-3)Gal(β1-3)GlcNAc(β1-2)Man(α1-3)]Man(β1-4)GlcNAc(β1-4)GlcNAc(-Sp19
387	398	397	396	421 Sp12	G99129GB	69	?	GlcNAc(β1-2)Man(α1-6)[Gal(β1-4)GlcNAc(β1-2)Man(α1-3)]Man(β1-4)GlcNAc(β1-4)GlcNAc(-Sp12
388	399	398	397	422 Sp12	G86102WJ	69	?	Gal(β1-4)GlcNAc(β1-2)Man(α1-6)[GlcNAc(β1-2)Man(α1-3)]Man(β1-4)GlcNAc(β1-4)GlcNAc(-Sp12
389	400	399	398	423 Sp14	G51162XR			Neu5Ac(α2-3)Gal(β1-3)GlcNAc(β1-3)GalNAc(α-Sp14
390	401	400	399	424 Sp14	G76763LN			Fuc(α1-2)Gal(β1-4)GlcNAc(β1-3)GalNAc(α-Sp14
391	402	401	400	425 Sp14	G02522JF			Gal(β1-4)[Fuc(α1-3)]GlcNAc(β1-3)GalNAc(α-Sp14
392	403	402	401	426 Sp0	G08157XK			GalNAc(α1-3)GalNAc(β1-3)Gal(α1-4)Gal(β1-4)GlcNAc(β-Sp0
393	404	403	402	427 Sp19	G17465IO			Gal(α1-4)Gal(β1-3)GlcNAc(β1-2)Man(α1-6)[Gal(α1-4)Gal(β1-3)GlcNAc(β1-2)Man(α1-3)]Man(β1-4)GlcNAc(β1-4)GlcNAc(β-Sp19
394	405	404	403	428 Sp24	G91257NC			Gal(α1-4)Gal(β1-4)GlcNAc(β1-2)Man(α1-6)[Gal(α1-4)Gal(β1-4)GlcNAc(β1-2)Man(α1-3)]Man(β1-4)GlcNAc(β1-4)GlcNAc(β-Sp24
395	406	405	404	429 Sp14	G61009EJ			Gal(α1-3)Gal(β1-4)GlcNAc(β1-3)GalNAc(α-Sp14
396	407	406	405	430 Sp0	G13626XX			Gal(β1-3)GlcNAc(β1-6)Gal(β1-4)GlcNAc(β-Sp0
397	408	407	406	431 Sp0	G52068VK			Gal(β1-3)GlcNAc(α1-6)Gal(β1-4)GlcNAc(β-Sp0
398	409	408	407	432 Sp8	G94173VC			GalNAc(β1-3)Gal(α1-6)Gal(β1-4)Glc(β-Sp8
399	410	409	408	434 Sp21	G13034PC			Gal(α1-3)[Fuc(α1-2)]Gal(β1-4)[Fuc(α1-3)]Glc(β-Sp21
400	411	410	409	435 Sp21			?	Gal(β1-4)GlcNAc(β1-6)[Neu5Ac(α2-6)Gal(β1-3)GlcNAc(β1-3)]Gal(β1-4)Glc(-Sp21
401	412	411	410	436 Sp0	G37184KW			Gal(β1-3)GalNAc(β1-4)[Neu5Ac(α2-8)Neu5Ac(α2-3)]Gal(β1-4)Glc(β-Sp0
402	413	412	411	437 Sp0	G40183QN	70		Neu5Ac(α2-3)Gal(β1-3)GalNAc(β1-4)[Neu5Ac(α2-8)Neu5Ac(α2-3)]Gal(β1-4)Glc(β-Sp0
562	574	573	572	602 Sp21	G97898ZO	70	?	Neu5Ac(α2-8)Neu5Ac(α2-3)Gal(β1-3)GalNAc(β1-4)[Neu5Ac(α2-3)]Gal(β1-4)Glc(-Sp21
403	414	413	412	438 Sp14	G00924FH			Gal(α1-3)[Fuc(α1-2)]Gal(β1-4)GlcNAc(β1-3)GalNAc(α-Sp14
404	415	414	413	439 Sp14	G66367EU			GalNAc(α1-3)[Fuc(α1-2)]Gal(β1-4)GlcNAc(β1-3)GalNAc(α-Sp14
405	416	415	414	440 Sp0	G80062GG			GalNAc(α1-3)GalNAc(β1-3)Gal(α1-4)Gal(β1-4)Glc(β-Sp0
406	417	416	415	441 Sp14	G09520ZQ			Fuc(α1-2)Gal(β1-4)[Fuc(α1-3)]GlcNAc(β1-3)GalNAc(α-Sp14
407	418	417	416	442 Sp14			?	Gal(α1-3)[Fuc(α1-2)]Gal(β1-4)[Fuc(α1-3)]GlcNAc(β1-3)GalNAc(-Sp14
408	419	418	417	443 Sp14			?	GalNAc(α1-3)[Fuc(α1-2)]Gal(β1-4)[Fuc(α1-3)]GlcNAc(β1-3)GalNAc(-Sp14
409	420	419	418	444 Sp22	G52880ZN			Gal(β1-4)[Fuc(α1-3)]GlcNAc(β1-2)Man(α1-6)[Gal(β1-4)[Fuc(α1-3)]GlcNAc(β1-2)Man(α1-3)]Man(β1-4)GlcNAc(β1-4)[Fuc(α1-6)]GlcNAc(β-Sp22
410	421	420	419	445 Sp22	G46503KK			Fuc(α1-2)Gal(β1-4)GlcNAc(β1-2)Man(α1-6)[Fuc(α1-2)Gal(β1-4)GlcNAc(β1-2)Man(α1-3)]Man(β1-4)GlcNAc(β1-4)[Fuc(α1-6)]GlcNAc(β-Sp22
411	422	421	420	446 Sp19	G10219AA			GlcNAc(β1-2)[GlcNAc(β1-6)]Man(α1-6)[GlcNAc(β1-2)Man(α1-3)]Man(β1-4)GlcNAc(β1-4)GlcNAc(β-Sp19
412	423	422	421	447 Sp14			?	Fuc(α1-2)Gal(β1-3)GlcNAc(β1-3)GalNAc(-Sp14
413	424	423	422	448 Sp14			?	Gal(α1-3)[Fuc(α1-2)]Gal(β1-3)GlcNAc(β1-3)GalNAc(-Sp14
414	425	424	423	449 Sp14			?	GalNAc(α1-3)[Fuc(α1-2)]Gal(β1-3)GlcNAc(β1-3)GalNAc(-Sp14
415	426	425	424	450 Sp14			?	Gal(α1-3)Gal(β1-3)GlcNAc(β1-3)GalNAc(-Sp14
416	427	426	425	451 Sp22	G57675TR			Fuc(α1-2)Gal(β1-3)GlcNAc(β1-2)Man(α1-6)[Fuc(α1-2)Gal(β1-3)GlcNAc(β1-2)Man(α1-3)]Man(β1-4)GlcNAc(β1-4)[Fuc(α1-6)]GlcNAc(β-Sp22
417	428	427	426	452 Sp22	G75389VS			Gal(α1-3)[Fuc(α1-2)]Gal(β1-4)GlcNAc(β1-2)Man(α1-6)[Gal(α1-3)[Fuc(α1-2)]Gal(β1-4)GlcNAc(β1-2)Man(α1-3)]Man(β1-4)GlcNAc(β1-4)[Fuc(α1-6)]GlcNAc(β-Sp22
418	429	428	427	453 Sp19	G64950NP			Gal(β1-3)GlcNAc(β1-6)[Gal(β1-3)GlcNAc(β1-2)]Man(α1-6)[Gal(β1-3)GlcNAc(β1-2)Man(α1-3)]Man(β1-4)GlcNAc(β1-4)GlcNAc(β-Sp19
419	430	429	428	454 Sp21	G26237YH		?	Gal(β1-4)GlcNAc(β1-6)[Fuc(α1-2)Gal(β1-3)GlcNAc(β1-3)]Gal(β1-4)Glc(-Sp21
420	431	430	429	455 Sp21			?	Fuc(α1-3)GlcNAc(β1-6)[Gal(β1-4)GlcNAc(β1-3)]Gal(β1-4)Glc(-Sp21
421	432	431	430	456 Sp21	G66348MF		?	GlcNAc(β1-2)Man(α1-6)[GlcNAc(β1-4)][GlcNAc(β1-2)Man(α1-3)]Man(β1-4)GlcNAc(β1-4)GlcNAc(-Sp21
422	433	432	431	457 Sp21	G76583MP		?	GlcNAc(β1-2)Man(α1-6)[GlcNAc(β1-4)][GlcNAc(β1-4)[GlcNAc(β1-2)]Man(α1-3)]Man(β1-4)GlcNAc(β1-4)GlcNAc(-Sp21
423	434	433	432	458 Sp21			?	GlcNAc(β1-6)[GlcNAc(β1-2)]Man(α1-6)[GlcNAc(β1-4)][GlcNAc(β1-2)Man(α1-3)]Man(β1-4)GlcNAc(β1-4)GlcNAc(-Sp21
424	435	434	433	459 Sp21	G04717US		?	GlcNAc(β1-6)[GlcNAc(β1-2)]Man(α1-6)[GlcNAc(β1-4)][GlcNAc(β1-4)[GlcNAc(β1-2)]Man(α1-3)]Man(β1-4)GlcNAc(β1-4)GlcNAc(-Sp21
425	436	435	434	460 Sp21	G60534NQ		?	Gal(β1-4)GlcNAc(β1-2)Man(α1-6)[GlcNAc(β1-4)][Gal(β1-4)GlcNAc(β1-2)Man(α1-3)]Man(β1-4)GlcNAc(β1-4)GlcNAc(-Sp21
426	437	436	435	461 Sp21	G73302KW		?	Gal(β1-4)GlcNAc(β1-2)Man(α1-6)[GlcNAc(β1-4)][Gal(β1-4)GlcNAc(β1-4)[Gal(β1-4)GlcNAc(β1-2)]Man(α1-3)]Man(β1-4)GlcNAc(β1-4)GlcNAc(-Sp21
427	438	437	436	462 Sp21			?	Gal(β1-4)GlcNAc(β1-6)[Gal(β1-4)GlcNAc(β1-2)]Man(α1-6)[GlcNAc(β1-4)][Gal(β1-4)GlcNAc(β1-2)Man(α1-3)]Man(β1-4)GlcNAc(β1-4)GlcNAc(-Sp21
428	439	438	437	463 Sp21			?	Gal(β1-4)GlcNAc(β1-6)[Gal(β1-4)GlcNAc(β1-2)]Man(α1-6)[GlcNAc(β1-4)][Gal(β1-4)GlcNAc(β1-4)[Gal(β1-4)GlcNAc(β1-2)]Man(α1-3)]Man(β1-4)GlcNAc(β1-4)GlcNAc(-Sp21
429	440	439	438	465 Sp10	G08806VI			Gal(β1-4)Gal(β-Sp10
430	441	440	439	466 Sp10	G08539FO			Gal(β1-6)Gal(β-Sp10
431	442	441	440	467 Sp8	G69440RD			Neu5Ac(α2-3)Gal(β1-4)GlcNAc(β1-3)Gal(β-Sp8
432	443	442	441	468 Sp8	G91982VB			GalNAc(β1-6)GalNAc(β-Sp8
433	444	443	442	469 Sp0				(6S)Gal(β1-3)GlcNAc(β-Sp0
434	445	444	443	470 Sp0			?	(6S)Gal(β1-3)(6S)GlcNAc(-Sp0
435	446	445	444	471 Sp12	G39509DP			Fuc(α1-2)Gal(β1-4)GlcNAc(β1-2)Man(α1-6)[Fuc(α1-2)Gal(β1-4)GlcNAc(β1-2)[Fuc(α1-2)Gal(β1-4)GlcNAc(β1-4)]Man(α1-3)]Man(β1-4)GlcNAc(β1-4)GlcNAc(β-Sp12
436	447	446	445	472 Sp12	G13413XO			Fuc(α1-2)Gal(β1-4)[Fuc(α1-3)]GlcNAc(β1-2)Man(α1-6)[Fuc(α1-2)Gal(β1-4)[Fuc(α1-3)]GlcNAc(β1-4)[Fuc(α1-2)Gal(β1-4)[Fuc(α1-3)]GlcNAc(β1-2)]Man(α1-3)]Man(β1-4)GlcNAc(β1-4)GlcNAc(β-Sp12
437	448	447	446	475 Sp14			?	Gal(β1-4)[Fuc(α1-3)]GlcNAc(β1-6)GalNAc(-Sp14
438	449	448	447	476 Sp0	G28052FT			Gal(β1-4)GlcNAc(β1-2)Man(α-Sp0
439	450	449	448	478 Sp14			?	Fuc(α1-2)Gal(β1-4)GlcNAc(β1-6)[Fuc(α1-2)Gal(β1-4)GlcNAc(β1-3)]GalNAc(-Sp14
440	451	450	449	479 Sp14			?	Gal(α1-3)[Fuc(α1-2)]Gal(β1-4)GlcNAc(β1-6)[Gal(α1-3)[Fuc(α1-2)]Gal(β1-4)GlcNAc(β1-3)]GalNAc(-Sp14
441	452	451	450	480 Sp14			?	GalNAc(α1-3)[Fuc(α1-2)]Gal(β1-4)GlcNAc(β1-6)[GalNAc(α1-3)[Fuc(α1-2)]Gal(β1-4)GlcNAc(β1-3)]GalNAc(-Sp14
442	453	452	451	481 Sp0	G18625KA			Neu5Ac(α2-8)Neu5Ac(α2-3)Gal(β1-3)GalNAc(β1-4)[Neu5Ac(α2-8)Neu5Ac(α2-3)]Gal(β1-4)Glc(β-Sp0
443	454	453	452	482 Sp0	G90562PB			GalNAc(β1-4)Gal(β1-4)Glc(β-Sp0
444	455	454	453	483 Sp22	G24896TK			GalNAc(α1-3)[Fuc(α1-2)]Gal(β1-4)GlcNAc(β1-2)Man(α1-6)[GalNAc(α1-3)[Fuc(α1-2)]Gal(β1-4)GlcNAc(β1-2)Man(α1-3)]Man(β1-4)GlcNAc(β1-4)[Fuc(α1-6)]GlcNAc(β-Sp22
445	456	455	454	484 Sp22	G92147YE			Gal(α1-3)[Fuc(α1-2)]Gal(β1-3)GlcNAc(β1-2)Man(α1-6)[Gal(α1-3)[Fuc(α1-2)]Gal(β1-3)GlcNAc(β1-2)Man(α1-3)]Man(β1-4)GlcNAc(β1-4)[Fuc(α1-6)]GlcNAc(β-Sp22
446	457	456	455	485 Sp21	G02278OY		?	Neu5Ac(α2-6)Gal(β1-4)GlcNAc(β1-6)[Fuc(α1-2)Gal(β1-3)GlcNAc(β1-3)]Gal(β1-4)Glc(-Sp21
447	458	457	456	486 Sp22	G31152NK			GalNAc(α1-3)[Fuc(α1-2)]Gal(β1-3)GlcNAc(β1-2)Man(α1-6)[GalNAc(α1-3)[Fuc(α1-2)]Gal(β1-3)GlcNAc(β1-2)Man(α1-3)]Man(β1-4)GlcNAc(β1-4)[Fuc(α1-6)]GlcNAc(β-Sp22
448	459	458	457	487 Sp19	G79809MM			Gal(β1-4)GlcNAc(β1-6)[Gal(β1-4)GlcNAc(β1-2)]Man(α1-6)[Gal(β1-4)GlcNAc(β1-2)Man(α1-3)]Man(β1-4)GlcNAc(β1-4)GlcNAc(β-Sp19
449	460	459	458	489 Sp21	G93204KY			Neu5Ac(α2-3)Gal(β1-4)GlcNAc(β1-2)Man(α1-6)[GlcNAc(β1-4)][Neu5Ac(α2-3)Gal(β1-4)GlcNAc(β1-2)Man(α1-3)]Man(β1-4)GlcNAc(β1-4)GlcNAc(β-Sp21
450	461	460	459	490 Sp21	G93600HQ			Neu5Ac(α2-3)Gal(β1-4)GlcNAc(β1-4)Man(α1-6)[GlcNAc(β1-4)][Neu5Ac(α2-3)Gal(β1-4)GlcNAc(β1-4)[Neu5Ac(α2-3)Gal(β1-4)GlcNAc(β1-2)]Man(α1-3)]Man(β1-4)GlcNAc(β1-4)GlcNAc(β-Sp21
451	462	461	460	491 Sp21	G09713JE			Neu5Ac(α2-3)Gal(β1-4)GlcNAc(β1-6)[Neu5Ac(α2-3)Gal(β1-4)GlcNAc(β1-2)]Man(α1-6)[GlcNAc(β1-4)][Neu5Ac(α2-3)Gal(β1-4)GlcNAc(β1-2)Man(α1-3)]Man(β1-4)GlcNAc(β1-4)GlcNAc(β-Sp21
452	463	462	461	492 Sp21	G55718HL			Neu5Ac(α2-3)Gal(β1-4)GlcNAc(β1-6)[Neu5Ac(α2-3)Gal(β1-4)GlcNAc(β1-2)]Man(α1-6)[GlcNAc(β1-4)][Neu5Ac(α2-3)Gal(β1-4)GlcNAc(β1-4)[Neu5Ac(α2-3)Gal(β1-4)GlcNAc(β1-2)]Man(α1-3)]Man(β1-4)GlcNAc(β1-4)GlcNAc(β-Sp21
453	464	463	462	493 Sp21	G50779LX			Neu5Ac(α2-6)Gal(β1-4)GlcNAc(β1-2)Man(α1-6)[GlcNAc(β1-4)][Neu5Ac(α2-6)Gal(β1-4)GlcNAc(β1-2)Man(α1-3)]Man(β1-4)GlcNAc(β1-4)GlcNAc(β-Sp21
454	465	464	463	494 Sp21	G76336UP			Neu5Ac(α2-6)Gal(β1-4)GlcNAc(β1-4)Man(α1-6)[GlcNAc(β1-4)][Neu5Ac(α2-6)Gal(β1-4)GlcNAc(β1-4)[Neu5Ac(α2-6)Gal(β1-4)GlcNAc(β1-2)]Man(α1-3)]Man(β1-4)GlcNAc(β1-4)GlcNAc(β-Sp21
455	466	465	464	495 Sp21	G57729TT			Neu5Ac(α2-6)Gal(β1-4)GlcNAc(β1-6)[Neu5Ac(α2-6)Gal(β1-4)GlcNAc(β1-2)]Man(α1-6)[GlcNAc(β1-4)][Neu5Ac(α2-6)Gal(β1-4)GlcNAc(β1-2)Man(α1-3)]Man(β1-4)GlcNAc(β1-4)GlcNAc(β-Sp21
456	467	466	465	496 Sp21	G47975BB			Neu5Ac(α2-6)Gal(β1-4)GlcNAc(β1-6)[Neu5Ac(α2-6)Gal(β1-4)GlcNAc(β1-2)]Man(α1-6)[GlcNAc(β1-4)][Neu5Ac(α2-6)Gal(β1-4)GlcNAc(β1-4)[Neu5Ac(α2-6)Gal(β1-4)GlcNAc(β1-2)]Man(α1-3)]Man(β1-4)GlcNAc(β1-4)GlcNAc(β-Sp21
457	468	467	466	499 Sp8	G88313DY	71		Gal(α1-3)[Fuc(α1-2)]Gal(β1-3)GalNAc(α-Sp8
458	469	468	467	500 Sp8	G99454KR	71		Gal(α1-3)[Fuc(α1-2)]Gal(β1-3)GalNAc(β-Sp8
459	470	469	468	501 Sp10	G09397NL			Glc(α1-6)Glc(α1-6)Glc(α1-6)Glc(β-Sp10
460	471	470	469	502 Sp10	G69211UR			Glc(α1-4)Glc(α1-4)Glc(α1-4)Glc(β-Sp10
461	472	471	470	503 Sp14	G55144QZ			Neu5Ac(α2-3)Gal(β1-4)GlcNAc(β1-6)[Neu5Ac(α2-3)Gal(β1-4)GlcNAc(β1-3)]GalNAc(α-Sp14
462	473	472	471	504 Sp24	G30627OI			Fuc(α1-2)Gal(β1-4)[Fuc(α1-3)]GlcNAc(β1-2)Man(α1-6)[Fuc(α1-2)Gal(β1-4)[Fuc(α1-3)]GlcNAc(β1-2)Man(α1-3)]Man(β1-4)GlcNAc(β1-4)[Fuc(α1-6)]GlcNAc(β-Sp24
463	474	473	472	505 Sp19	G36972EH			Fuc(α1-2)Gal(β1-3)[Fuc(α1-4)]GlcNAc(β1-2)Man(α1-6)[Fuc(α1-2)Gal(β1-3)[Fuc(α1-4)]GlcNAc(β1-2)Man(α1-3)]Man(β1-4)GlcNAc(β1-4)[Fuc(α1-6)]GlcNAc(β1-4)[Fuc(α1-6)]GlcNAc(β-Sp19
464	475	474	473	506 Sp19	G43981RC			Neu5Ac(α2-3)Gal(β1-3)GlcNAc(β1-6)[Neu5Ac(α2-3)Gal(β1-3)GlcNAc(β1-2)]Man(α1-6)[Neu5Ac(α2-3)Gal(β1-3)GlcNAc(β1-2)Man(α1-3)]Man(β1-4)GlcNAc(β1-4)GlcNAc(β-Sp19
465	476	475	474	507 Sp24	G80393PG			GlcNAc(β1-6)[GlcNAc(β1-2)]Man(α1-6)[GlcNAc(β1-2)Man(α1-3)]Man(β1-4)GlcNAc(β1-4)[Fuc(α1-6)]GlcNAc(β-Sp24
466	477	476	475	508 Sp21	G79089IH			Gal(β1-3)GlcNAc(β1-2)Man(α1-6)[GlcNAc(β1-4)][Gal(β1-3)GlcNAc(β1-2)Man(α1-3)]Man(β1-4)GlcNAc(β1-4)GlcNAc(β-Sp21
467	478	477	476	509 Sp21	G22708NH			Neu5Ac(α2-6)Gal(β1-4)GlcNAc(β1-6)[Gal(β1-3)GlcNAc(β1-3)]Gal(β1-4)Glc(β-Sp21
468	479	478	477	510 Sp0	G59126YU			Neu5Ac(α2-3)Gal(β1-4)GlcNAc(β1-2)Man(α-Sp0
469	480	479	478	511 Sp14	G09575SG			Neu5Ac(α2-3)Gal(β1-4)GlcNAc(β1-6)GalNAc(α-Sp14
470	481	480	479	512 Sp14	G14829OL			Neu5Ac(α2-6)Gal(β1-4)GlcNAc(β1-6)GalNAc(α-Sp14
471	482	481	480	513 Sp14	G09588MX			Neu5Ac(α2-6)Gal(β1-4)GlcNAc(β1-6)[Neu5Ac(α2-6)Gal(β1-4)GlcNAc(β1-3)]GalNAc(α-Sp14
472	483	482	481	514 Sp24	G56749GV			Neu5Ac(α2-6)Gal(β1-4)GlcNAc(β1-2)Man(α1-6)[Neu5Ac(α2-6)Gal(β1-4)GlcNAc(β1-2)Man(α1-3)]Man(β1-4)GlcNAc(β1-4)[Fuc(α1-6)]GlcNAc(β-Sp24
473	484	483	482	515 Sp24	G17689DH			Neu5Ac(α2-3)Gal(β1-4)GlcNAc(β1-2)Man(α1-6)[Neu5Ac(α2-3)Gal(β1-4)GlcNAc(β1-2)Man(α1-3)]Man(β1-4)GlcNAc(β1-4)[Fuc(α1-6)]GlcNAc(β-Sp24
474	485	484	483	516 Sp19	G82348BZ			Man(α1-6)[Man(α1-3)]Man(β1-4)GlcNAc(β1-4)[Fuc(α1-6)]GlcNAc(β-Sp19
475	486	485	484	517 Sp24	G45359RY			Gal(β1-4)GlcNAc(β1-6)[Gal(β1-4)GlcNAc(β1-2)]Man(α1-6)[Gal(β1-4)GlcNAc(β1-2)Man(α1-3)]Man(β1-4)GlcNAc(β1-4)[Fuc(α1-6)]GlcNAc(β-Sp24
476	487	486	485	518 Sp21			?	Neu5Ac(α2-3)Gal(β1-3)GlcNAc(β1-2)Man(α1-6)[GlcNAc(β1-4)][Neu5Ac(α2-3)Gal(β1-3)GlcNAc(β1-2)Man(α1-3)]Man(β1-4)GlcNAc(β1-4)GlcNAc(-Sp21
477	488	487	486	519 Sp21			?	Neu5Ac(α2-6)Gal(β1-4)GlcNAc(β1-6)[Fuc(α1-2)Gal(β1-4)[Fuc(α1-3)]GlcNAc(β1-3)]Gal(β1-4)Glc(-Sp21
478	489	488	487	520 Sp14	G50068TE			Gal(β1-3)GlcNAc(β1-6)GalNAc(α-Sp14
479	490	489	488	521 Sp14	G57591KJ			Gal(α1-3)Gal(β1-3)GlcNAc(β1-6)GalNAc(α-Sp14
480	491	490	489	522 Sp14	G53266MQ			Gal(β1-3)[Fuc(α1-4)]GlcNAc(β1-6)GalNAc(α-Sp14
481	492	491	490	523 Sp14	G49322HB			Neu5Ac(α2-3)Gal(β1-3)GlcNAc(β1-6)GalNAc(α-Sp14
483	494	493	492	525 Sp21	G07641UW		?	Gal(β1-4)[Fuc(α1-3)]GlcNAc(β1-6)[Neu5Ac(α2-6)[Neu5Ac(α2-3)Gal(β1-3)]GlcNAc(β1-3)]Gal(β1-4)Glc(-Sp21
484	495	494	493	526 Sp14	G48440GN			Fuc(α1-2)Gal(β1-4)GlcNAc(β1-6)GalNAc(α-Sp14
485	496	495	494	527 Sp14	G34073UX			Gal(α1-3)Gal(β1-4)GlcNAc(β1-6)GalNAc(α-Sp14
486	497	496	495	528 Sp0	G81516LH			Gal(β1-4)[Fuc(α1-3)]GlcNAc(β1-2)Man(α-Sp0
487	498	497	496	529 Sp0				Fuc(α1-2)(6S)Gal(β1-3)GlcNAc(β-Sp0
488	499	498	497	530 Sp14	G76362LL			Gal(α1-3)[Fuc(α1-2)]Gal(β1-4)GlcNAc(β1-6)GalNAc(α-Sp14
489	500	499	498	531 Sp0	G33986KK			Fuc(α1-2)Gal(β1-4)GlcNAc(β1-2)Man(α-Sp0
490	501	500	499	532 Sp0				Fuc(α1-2)Gal(β1-3)(6S)GlcNAc(β-Sp0
491	502	501	500	533 Sp0				Fuc(α1-2)(6S)Gal(β1-3)(6S)GlcNAc(β-Sp0
492	503	502	501	534 Sp8				Neu5Ac(α2-6)GalNAc(β1-4)(6S)GlcNAc(β-Sp8
493	504	503	502	535 Sp8				GalNAc(β1-4)[Fuc(α1-3)](6S)GlcNAc(β-Sp8
494	505	504	503	536 Sp8				(3S)GalNAc(β1-4)[Fuc(α1-3)]GlcNAc(β-Sp8
495	506	505	504	537 Sp14	G90423CD			Fuc(α1-2)Gal(β1-3)GlcNAc(β1-6)[Fuc(α1-2)Gal(β1-3)GlcNAc(β1-3)]GalNAc(α-Sp14
496	507	506	505	538 Sp14	G57247BR			GalNAc(α1-3)[Fuc(α1-2)]Gal(β1-3)GlcNAc(β1-6)GalNAc(α-Sp14
497	508	507	506	539 Sp21	G29713JZ		?	GlcNAc(β1-6)[GlcNAc(β1-2)]Man(α1-6)[GlcNAc(β1-4)][GlcNAc(β1-4)[GlcNAc(β1-2)]Man(α1-3)]Man(β1-4)GlcNAc(β1-4)[Fuc(α1-6)]GlcNAc(-Sp21
	509	508	507	540 Sp21			?	Gal(β1-4)GlcNAc(β1-6)[Gal(β1-4)GlcNAc(β1-2)]Man(α1-6)[GlcNAc(β1-4)]Gal(β1-4)GlcNAc(β1-4)[Gal(β1-4)GlcNAc(β1-2)]Man(α1-3)]Man(β1-4)GlcNAc(β1-4)[Fuc(α1-6)]GlcNAc(-Sp21
498	510	509	508	541 Sp8	G27290NP			Gal(β1-3)GlcNAc(α1-3)Gal(β1-4)GlcNAc(β-Sp8
499	511	510	509	542 Sp8				Gal(β1-3)(6S)GlcNAc(β-Sp8
500	512	511	510	543 Sp8			?	(6S)(4S)GalNAc(β1-4)GlcNAc(-Sp8
501	513	512	511	544 Sp8			?	(6S)GalNAc(β1-4)GlcNAc(-Sp8
502	514	513	512	545 Sp8			?	(3S)GalNAc(β1-4)(3S)GlcNAc(-Sp8
503	515	514	513	546 Sp8			?	GalNAc(β1-4)(6S)GlcNAc(-Sp8
504	516	515	514	547 Sp8			?	(3S)GalNAc(β1-4)GlcNAc(-Sp8
505	517	516	515	548 Sp10				(4S)GalNAc(β-Sp10
506	518	517	516	549 Sp0				Gal(β1-4)(6P)GlcNAc(β-Sp0
507	519	518	517	550 Sp0				(6P)Gal(β1-4)GlcNAc(β-Sp0
508	520	519	518	551 Sp14			?	GalNAc(α1-3)[Fuc(α1-2)]Gal(β1-4)GlcNAc(β1-6)GalNAc(-Sp14
509	521	520	519	552 Sp0	G50297NI		?	Neu5Ac(α2-6)Gal(β1-4)GlcNAc(β1-2)Man(-Sp0
510	522	521	520	553 Sp0	G96655MP			Gal(α1-3)Gal(β1-4)GlcNAc(β1-2)Man(α-Sp0
511	523	522	521	554 Sp0	G52173UV			Gal(α1-3)[Fuc(α1-2)]Gal(β1-4)GlcNAc(β1-2)Man(α-Sp0
512	524	523	522	555 Sp0	G40025AL			GalNAc(α1-3)[Fuc(α1-2)]Gal(β1-4)GlcNAc(β1-2)Man(α-Sp0
513	525	524	523	556 Sp0	G21705YX			Gal(β1-3)GlcNAc(β1-2)Man(α-Sp0
514	526	525	524	557 Sp14			?	Gal(α1-3)[Fuc(α1-2)]Gal(β1-3)GlcNAc(β1-6)GalNAc(-Sp14
515	527	526	525	558 Sp0	G73932YR			Neu5Ac(α2-3)Gal(β1-3)GlcNAc(β1-2)Man(α-Sp0
516	528	527	526	559 Sp0	G79654JL			Gal(α1-3)Gal(β1-3)GlcNAc(β1-2)Man(α-Sp0
517	529	528	527	560 Sp0	G71793UG			GalNAc(β1-4)GlcNAc(β1-2)Man(α-Sp0
518	530	529	528	561 Sp0	G03277YI			Neu5Ac(α2-3)Gal(β1-3)GalNAc(β1-4)Gal(β1-4)Glc(β-Sp0
519	531	530	529	563 Sp21	G89663TB		?	GlcNAc(β1-2)Man(α1-6)[GlcNAc(β1-4)][GlcNAc(β1-2)Man(α1-3)]Man(β1-4)GlcNAc(β1-4)[Fuc(α1-6)]GlcNAc(-Sp21
520	532	531	530	564 Sp21	G47936PQ		?	Gal(β1-4)GlcNAc(β1-2)Man(α1-6)[GlcNAc(β1-4)][Gal(β1-4)GlcNAc(β1-2)Man(α1-3)]Man(β1-4)GlcNAc(β1-4)[Fuc(α1-6)]GlcNAc(-Sp21
521	533	532	531	565 Sp21			?	Gal(β1-4)GlcNAc(β1-2)Man(α1-6)[Gal(β1-4)GlcNAc(β1-4)][Gal(β1-4)GlcNAc(β1-2)Man(α1-3)]Man(β1-4)GlcNAc(β1-4)[Fuc(α1-6)]GlcNAc(-Sp21
522	534	533	532	566 Sp0	G30586ZX			Fuc(α1-4)[Gal(β1-3)]GlcNAc(β1-2)Man(α-Sp0
523	535	534	533	567 Sp0	G95742RK			Neu5Ac(α2-3)Gal(β1-4)[Fuc(α1-3)]GlcNAc(β1-2)Man(α-Sp0
524	536	535	534	568 Sp0	G59668PT		?	GlcNAc(β1-3)Gal(β1-4)GlcNAc(β1-6)[GlcNAc(β1-3)]Gal(β1-4)GlcNAc(-Sp0
525	537	536	535	569 Sp21	G36691KB		?	GalNAc(α1-3)[Fuc(α1-2)]Gal(β1-3)GalNAc(β1-3)Gal(α1-4)Gal(β1-4)Glc(-Sp21
526	538	537	536	570 Sp21			?	Gal(α1-3)[Fuc(α1-2)]Gal(β1-3)GalNAc(β1-3)Gal(α1-4)Gal(β1-4)Glc(-Sp21
527	539	538	537	571 Sp21			?	Gal(β1-3)GalNAc(β1-3)Gal(-Sp21
528	540	539	538	572 Sp12	G96919WB	72		GlcNAc(β1-3)Gal(β1-4)GlcNAc(β1-2)Man(α1-6)[GlcNAc(β1-3)Gal(β1-4)GlcNAc(β1-2)Man(α1-3)]Man(β1-4)GlcNAc(β1-4)GlcNAc(β-Sp12
529	541	540	539	572 Sp25	G96919WB	72		GlcNAc(β1-3)Gal(β1-4)GlcNAc(β1-2)Man(α1-6)[GlcNAc(β1-3)Gal(β1-4)GlcNAc(β1-2)Man(α1-3)]Man(β1-4)GlcNAc(β1-4)GlcNAc(β-Sp25
530	542	541	540	573 Sp12	G35382VN	73		Gal(β1-4)GlcNAc(β1-3)Gal(β1-4)GlcNAc(β1-2)Man(α1-6)[Gal(β1-4)GlcNAc(β1-3)Gal(β1-4)GlcNAc(β1-2)Man(α1-3)]Man(β1-4)GlcNAc(β1-4)GlcNAc(β-Sp12
531	543	542	541	573 Sp24	G35382VN	73		Gal(β1-4)GlcNAc(β1-3)Gal(β1-4)GlcNAc(β1-2)Man(α1-6)[Gal(β1-4)GlcNAc(β1-3)Gal(β1-4)GlcNAc(β1-2)Man(α1-3)]Man(β1-4)GlcNAc(β1-4)GlcNAc(β-Sp24
532	544	543	542	574 Sp24	G34108KW			Neu5Gc(α2-3)Gal(β1-4)GlcNAc(β1-3)Gal(β1-4)GlcNAc(β1-2)Man(α1-6)[Neu5Gc(α2-3)Gal(β1-4)GlcNAc(β1-3)Gal(β1-4)GlcNAc(β1-2)Man(α1-3)]Man(β1-4)GlcNAc(β1-4)GlcNAc(β-Sp24
533	545	544	543	575 Sp24	G19026NP			Fuc(α1-2)Gal(β1-4)GlcNAc(β1-3)Gal(β1-4)GlcNAc(β1-2)Man(α1-6)[Fuc(α1-2)Gal(β1-4)GlcNAc(β1-3)Gal(β1-4)GlcNAc(β1-2)Man(α1-3)]Man(β1-4)GlcNAc(β1-4)GlcNAc(β-Sp24
534	546	545	544	576 Sp12	G42463OP	74		GlcNAc(β1-3)Gal(β1-4)GlcNAc(β1-3)Gal(β1-4)GlcNAc(β1-2)Man(α1-6)[GlcNAc(β1-3)Gal(β1-4)GlcNAc(β1-3)Gal(β1-4)GlcNAc(β1-2)Man(α1-3)]Man(β1-4)GlcNAc(β1-4)GlcNAc(β-Sp12
535	547	546	545	576 Sp25	G42463OP	74		GlcNAc(β1-3)Gal(β1-4)GlcNAc(β1-3)Gal(β1-4)GlcNAc(β1-2)Man(α1-6)[GlcNAc(β1-3)Gal(β1-4)GlcNAc(β1-3)Gal(β1-4)GlcNAc(β1-2)Man(α1-3)]Man(β1-4)GlcNAc(β1-4)GlcNAc(β-Sp25
536	548	547	546	577 Sp12	G19687OL	75		Gal(β1-4)GlcNAc(β1-3)Gal(β1-4)GlcNAc(β1-3)Gal(β1-4)GlcNAc(β1-2)Man(α1-6)[Gal(β1-4)GlcNAc(β1-3)Gal(β1-4)GlcNAc(β1-3)Gal(β1-4)GlcNAc(β1-2)Man(α1-3)]Man(β1-4)GlcNAc(β1-4)GlcNAc(β-Sp12
537	549	548	547	577 Sp24	G19687OL	75		Gal(β1-4)GlcNAc(β1-3)Gal(β1-4)GlcNAc(β1-3)Gal(β1-4)GlcNAc(β1-2)Man(α1-6)[Gal(β1-4)GlcNAc(β1-3)Gal(β1-4)GlcNAc(β1-3)Gal(β1-4)GlcNAc(β1-2)Man(α1-3)]Man(β1-4)GlcNAc(β1-4)GlcNAc(β-Sp24
538	550	549	548	578 Sp25	G20521BH			GlcNAc(β1-3)Gal(β1-4)GlcNAc(β1-3)Gal(β1-4)GlcNAc(β1-3)Gal(β1-4)GlcNAc(β1-2)Man(α1-6)[GlcNAc(β1-3)Gal(β1-4)GlcNAc(β1-3)Gal(β1-4)GlcNAc(β1-3)Gal(β1-4)GlcNAc(β1-2)Man(α1-3)]Man(β1-4)GlcNAc(β1-4)GlcNAc(β-Sp25
539	551	550	549	579 Sp25	G30694RX			Gal(β1-4)GlcNAc(β1-3)Gal(β1-4)GlcNAc(β1-3)Gal(β1-4)GlcNAc(β1-3)Gal(β1-4)GlcNAc(β1-2)Man(α1-6)[Gal(β1-4)GlcNAc(β1-3)Gal(β1-4)GlcNAc(β1-3)Gal(β1-4)GlcNAc(β1-3)Gal(β1-4)GlcNAc(β1-2)Man(α1-3)]Man(β1-4)GlcNAc(β1-4)GlcNAc(β-Sp25
540	552	551	550	580 Sp25			?	Gal(β1-3)GlcNAc(β1-3)Gal(β1-4)GlcNAc(β1-2)Man(α1-6)[Gal(β1-3)GlcNAc(β1-3)Gal(β1-4)GlcNAc(β1-2)Man(α1-3)]Man(β1-4)GlcNAc(β1-4)GlcNAc(-Sp25
541	553	552	551	581 Sp0			?	Neu5Gc(α2-8)Neu5Gc(α2-3)Gal(β1-4)GlcNAc(-Sp0
542	554	553	552	582 Sp0			?	Neu5Ac(α2-8)Neu5Gc(α2-3)Gal(β1-4)GlcNAc(-Sp0
543	555	554	553	583 Sp0			?	Neu5Gc(α2-8)Neu5Ac(α2-3)Gal(β1-4)GlcNAc(-Sp0
544	556	555	554	584 Sp0			?	Neu5Gc(α2-8)Neu5Gc(α2-3)Gal(β1-4)GlcNAc(β1-3)Gal(β1-4)GlcNAc(-Sp0
545	557	556	555	585 Sp0			?	Neu5Gc(α2-8)Neu5Gc(α2-6)Gal(β1-4)GlcNAc(-Sp0
546	558	557	556	586 Sp0	G82177FD		?	Neu5Ac(α2-8)Neu5Ac(α2-3)Gal(β1-4)GlcNAc(-Sp0
547	559	558	557	587 Sp24			?	GlcNAc(β1-3)Gal(β1-4)GlcNAc(β1-6)[GlcNAc(β1-3)Gal(β1-4)GlcNAc(β1-2)]Man(α1-6)[GlcNAc(β1-3)Gal(β1-4)GlcNAc(β1-2)Man(α1-3)]Man(β1-4)GlcNAc(β1-4)GlcNAc(-Sp24
548	560	559	558	588 Sp24			?	Gal(β1-4)GlcNAc(β1-3)Gal(β1-4)GlcNAc(β1-6)[Gal(β1-4)GlcNAc(β1-3)Gal(β1-4)GlcNAc(β1-2)]Man(α1-6)[Gal(β1-4)GlcNAc(β1-3)Gal(β1-4)GlcNAc(β1-2)Man(α1-3)]Man(α1-4)GlcNAc(β1-4)GlcNAc(-Sp24
550	562	561	560	590 Sp14	G73723ZY			GlcNAc(β1-3)Gal(β1-4)GlcNAc(β1-6)[GlcNAc(β1-3)Gal(β1-3)]GalNAc(α-Sp14
551	563	562	561	591 Sp0	G36387CV			GalNAc(β1-3)GlcNAc(β-Sp0
552	564	563	562	592 Sp0	G88274ER			GalNAc(β1-4)GlcNAc(β1-3)GalNAc(β1-4)GlcNAc(β-Sp0
553	565	564	563	593 Sp25	G80156FT			GlcNAc(β1-3)Gal(β1-4)GlcNAc(β1-3)Gal(β1-4)GlcNAc(β1-3)Gal(β1-4)GlcNAc(β1-3)Gal(β1-4)GlcNAc(β1-2)Man(α1-6)[GlcNAc(β1-3)Gal(β1-4)GlcNAc(β1-3)Gal(β1-4)GlcNAc(β1-3)Gal(β1-4)GlcNAc(β1-3)Gal(β1-4)GlcNAc(β1-2)Man(α1-3)]Man(β1-4)GlcNAc(β1-4)GlcNAc(β-Sp25
554	566	565	564	594 Sp25	G73305LV			Gal(β1-4)GlcNAc(β1-3)Gal(β1-4)GlcNAc(β1-3)Gal(β1-4)GlcNAc(β1-3)Gal(β1-4)GlcNAc(β1-3)Gal(β1-4)GlcNAc(β1-2)Man(α1-6)[Gal(β1-4)GlcNAc(β1-3)Gal(β1-4)GlcNAc(β1-3)Gal(β1-4)GlcNAc(β1-3)Gal(β1-4)GlcNAc(β1-3)Gal(β1-4)GlcNAc(β1-2)Man(α1-3)]Man(β1-4)GlcNAc(β1-4)GlcNAc(β-Sp25
556	568	567	566	596 Sp14	G61358KS		?	Gal(β1-3)GlcNAc(β1-6)[Gal(β1-3)]GalNAc(-Sp14
557	569	568	567	597 Sp25	G37796OS			Gal(β1-4)GlcNAc(β1-3)Gal(β1-4)GlcNAc(β1-3)Gal(β1-4)GlcNAc(β1-3)Gal(β1-4)GlcNAc(β1-3)Gal(β1-4)GlcNAc(β1-3)Gal(β1-4)GlcNAc(β1-2)Man(α1-6)[Gal(β1-4)GlcNAc(β1-3)Gal(β1-4)GlcNAc(β1-3)Gal(β1-4)GlcNAc(β1-3)Gal(β1-4)GlcNAc(β1-3)Gal(β1-4)GlcNAc(β1-3)Gal(β1-4)GlcNAc(β1-2)Man(α1-3)]Man(β1-4)GlcNAc(β1-4)GlcNAc(β-Sp25
558	570	569	568	598 Sp21			?	(3S)GlcA(β1-3)Gal(β1-4)GlcNAc(β1-3)Gal(β1-4)Glc(-Sp21
559	571	570	569	599 Sp0	G82061CN			(3S)GlcA(β1-3)Gal(β1-4)GlcNAc(β1-2)Man(α-Sp0
560	572	571	570	600 Sp24	G18320HP			Gal(β1-3)GlcNAc(β1-3)Gal(β1-4)GlcNAc(β1-3)Gal(β1-4)GlcNAc(β1-6)[Gal(β1-3)GlcNAc(β1-3)Gal(β1-4)GlcNAc(β1-3)Gal(β1-4)GlcNAc(β1-2)]Man(α1-6)[Gal(β1-3)GlcNAc(β1-3)Gal(β1-4)GlcNAc(β1-3)Gal(β1-4)GlcNAc(β1-2)Man(α1-3)]Man(β1-4)GlcNAc(β1-4)[Fuc(α1-6)]GlcNAc(β-Sp24
561	573	572	571	601 Sp24	G17779DH			Gal(β1-3)GlcNAc(β1-3)Gal(β1-4)GlcNAc(β1-6)[Gal(β1-3)GlcNAc(β1-3)Gal(β1-4)GlcNAc(β1-2)]Man(α1-6)[Gal(β1-3)GlcNAc(β1-3)Gal(β1-4)GlcNAc(β1-2)Man(α1-3)]Man(β1-4)GlcNAc(β1-4)[Fuc(α1-6)]GlcNAc(β-Sp24
563	575	574	573	603 Sp24	G22865RK			GlcNAc(β1-3)Gal(β1-4)GlcNAc(β1-2)Man(α1-6)[GlcNAc(β1-3)Gal(β1-4)GlcNAc(β1-2)Man(α1-3)]Man(β1-4)GlcNAc(β1-4)[Fuc(α1-6)]GlcNAc(β-Sp24
564	576	575	574	604 Sp24	G54953LX			Gal(β1-4)GlcNAc(β1-3)Gal(β1-4)GlcNAc(β1-2)Man(α1-6)[Gal(β1-4)GlcNAc(β1-3)Gal(β1-4)GlcNAc(β1-2)Man(α1-3)]Man(β1-4)GlcNAc(β1-4)[Fuc(α1-6)]GlcNAc(β-Sp24
565	577	576	575	605 Sp24	G91227VL			GlcNAc(β1-3)Gal(β1-4)GlcNAc(β1-3)Gal(β1-4)GlcNAc(β1-2)Man(α1-6)[GlcNAc(β1-3)Gal(β1-4)GlcNAc(β1-3)Gal(β1-4)GlcNAc(β1-2)Man(α1-3)]Man(β1-4)GlcNAc(β1-4)[Fuc(α1-6)]GlcNAc(β-Sp24
566	578	577	576	606 Sp24	G90130AG			Gal(β1-4)GlcNAc(β1-3)Gal(β1-4)GlcNAc(β1-3)Gal(β1-4)GlcNAc(β1-2)Man(α1-6)[Gal(β1-4)GlcNAc(β1-3)Gal(β1-4)GlcNAc(β1-3)Gal(β1-4)GlcNAc(β1-2)Man(α1-3)]Man(β1-4)GlcNAc(β1-4)[Fuc(α1-6)]GlcNAc(β-Sp24
567	579	578	577	607 Sp24	G81936VZ			GlcNAc(β1-3)Gal(β1-4)GlcNAc(β1-3)Gal(β1-4)GlcNAc(β1-3)Gal(β1-4)GlcNAc(β1-2)Man(α1-6)[GlcNAc(β1-3)Gal(β1-4)GlcNAc(β1-3)Gal(β1-4)GlcNAc(β1-3)Gal(β1-4)GlcNAc(β1-2)Man(α1-3)]Man(β1-4)GlcNAc(β1-4)[Fuc(α1-6)]GlcNAc(β-Sp24
568	580	579	578	608 Sp24	G92140GK			Gal(β1-4)GlcNAc(β1-3)Gal(β1-4)GlcNAc(β1-3)Gal(β1-4)GlcNAc(β1-3)Gal(β1-4)GlcNAc(β1-2)Man(α1-6)[Gal(β1-4)GlcNAc(β1-3)Gal(β1-4)GlcNAc(β1-3)Gal(β1-4)GlcNAc(β1-3)Gal(β1-4)GlcNAc(β1-2)Man(α1-3)]Man(β1-4)GlcNAc(β1-4)[Fuc(α1-6)]GlcNAc(β-Sp24
569	581	580	579	609 Sp19	G03577YK			GlcNAc(β1-3)Gal(β1-4)GlcNAc(β1-3)Gal(β1-4)GlcNAc(β1-3)Gal(β1-4)GlcNAc(β1-3)Gal(β1-4)GlcNAc(β1-2)Man(α1-6)[GlcNAc(β1-3)Gal(β1-4)GlcNAc(β1-3)Gal(β1-4)GlcNAc(β1-3)Gal(β1-4)GlcNAc(β1-3)Gal(β1-4)GlcNAc(β1-2)Man(α1-3)]Man(β1-4)GlcNAc(β1-4)[Fuc(α1-6)]GlcNAc(β-Sp19
570	582	581	580	610 Sp19	G00720XU			Gal(β1-4)GlcNAc(β1-3)Gal(β1-4)GlcNAc(β1-3)Gal(β1-4)GlcNAc(β1-3)Gal(β1-4)GlcNAc(β1-3)Gal(β1-4)GlcNAc(β1-2)Man(α1-6)[Gal(β1-4)GlcNAc(β1-3)Gal(β1-4)GlcNAc(β1-3)Gal(β1-4)GlcNAc(β1-3)Gal(β1-4)GlcNAc(β1-3)Gal(β1-4)GlcNAc(β1-2)Man(α1-3)]Man(β1-4)GlcNAc(β1-4)[Fuc(α1-6)]GlcNAc(β-Sp19
571	583	582	581	611 Sp24	G88094DN			Gal(β1-4)GlcNAc(β1-3)Gal(β1-4)GlcNAc(β1-6)[Gal(β1-4)GlcNAc(β1-3)Gal(β1-4)GlcNAc(β1-2)]Man(α1-6)[Gal(β1-4)GlcNAc(β1-3)Gal(β1-4)GlcNAc(β1-2)Man(α1-3)]Man(β1-4)GlcNAc(β1-4)[Fuc(α1-6)]GlcNAc(β-Sp24
572	584	583	582	612 Sp24	G95492XR			GlcNAc(β1-3)Gal(β1-4)GlcNAc(β1-3)Gal(β1-4)GlcNAc(β1-6)[GlcNAc(β1-3)Gal(β1-4)GlcNAc(β1-3)Gal(β1-4)GlcNAc(β1-2)]Man(α1-6)[GlcNAc(β1-3)Gal(β1-4)GlcNAc(β1-3)Gal(β1-4)GlcNAc(β1-2)Man(α1-3)]Man(β1-4)GlcNAc(β1-4)[Fuc(α1-6)]GlcNAc(β-Sp24
573	585	584	583	613 Sp24	G97894QD			Gal(β1-4)GlcNAc(β1-3)Gal(β1-4)GlcNAc(β1-3)Gal(β1-4)GlcNAc(β1-6)[Gal(β1-4)GlcNAc(β1-3)Gal(β1-4)GlcNAc(β1-3)Gal(β1-4)GlcNAc(β1-2)]Man(α1-6)[Gal(β1-4)GlcNAc(β1-3)Gal(β1-4)GlcNAc(β1-3)Gal(β1-4)GlcNAc(β1-2)Man(α1-3)]Man(β1-4)GlcNAc(β1-4)[Fuc(α1-6)]GlcNAc(β-Sp24
574	586	585	584	614 Sp24	G57604VY			GlcNAc(β1-3)Gal(β1-4)GlcNAc(β1-3)Gal(β1-4)GlcNAc(β1-3)Gal(β1-4)GlcNAc(β1-6)[GlcNAc(β1-3)Gal(β1-4)GlcNAc(β1-3)Gal(β1-4)GlcNAc(β1-3)Gal(β1-4)GlcNAc(β1-2)]Man(α1-6)[GlcNAc(β1-3)Gal(β1-4)GlcNAc(β1-3)Gal(β1-4)GlcNAc(β1-3)Gal(β1-4)GlcNAc(β1-2)Man(α1-3)]Man(β1-4)GlcNAc(β1-4)[Fuc(α1-6)]GlcNAc(β-Sp24
575	587	586	585	615 Sp24	G83133GQ			Gal(β1-4)GlcNAc(β1-3)Gal(β1-4)GlcNAc(β1-3)Gal(β1-4)GlcNAc(β1-3)Gal(β1-4)GlcNAc(β1-6)[Gal(β1-4)GlcNAc(β1-3)Gal(β1-4)GlcNAc(β1-3)Gal(β1-4)GlcNAc(β1-3)Gal(β1-4)GlcNAc(β1-2)]Man(α1-6)[Gal(β1-4)GlcNAc(β1-3)Gal(β1-4)GlcNAc(β1-3)Gal(β1-4)GlcNAc(β1-3)Gal(β1-4)GlcNAc(β1-2)Man(α1-3)]Man(β1-4)GlcNAc(β1-4)[Fuc(α1-6)]GlcNAc(β-Sp24
576	588	587	586	616 Sp24	G80313NY			GlcNAc(β1-3)Gal(β1-4)GlcNAc(β1-3)Gal(β1-4)GlcNAc(β1-3)Gal(β1-4)GlcNAc(β1-3)Gal(β1-4)GlcNAc(β1-6)[GlcNAc(β1-3)Gal(β1-4)GlcNAc(β1-3)Gal(β1-4)GlcNAc(β1-3)Gal(β1-4)GlcNAc(β1-3)Gal(β1-4)GlcNAc(β1-2)]Man(α1-6)[GlcNAc(β1-3)Gal(β1-4)GlcNAc(β1-3)Gal(β1-4)GlcNAc(β1-3)Gal(β1-4)GlcNAc(β1-3)Gal(β1-4)GlcNAc(β1-2)Man(α1-3)]Man(β1-4)GlcNAc(β1-4)[Fuc(α1-6)]GlcNAc(β-Sp24
577	589	588	587	617 Sp24	G59122OR			Gal(β1-4)GlcNAc(β1-3)Gal(β1-4)GlcNAc(β1-3)Gal(β1-4)GlcNAc(β1-3)Gal(β1-4)GlcNAc(β1-3)Gal(β1-4)GlcNAc(β1-6)[Gal(β1-4)GlcNAc(β1-3)Gal(β1-4)GlcNAc(β1-3)Gal(β1-4)GlcNAc(β1-3)Gal(β1-4)GlcNAc(β1-3)Gal(β1-4)GlcNAc(β1-2)]Man(α1-6)[Gal(β1-4)GlcNAc(β1-3)Gal(β1-4)GlcNAc(β1-3)Gal(β1-4)GlcNAc(β1-3)Gal(β1-4)GlcNAc(β1-3)Gal(β1-4)GlcNAc(β1-2)Man(α1-3)]Man(β1-4)GlcNAc(β1-4)[Fuc(α1-6)]GlcNAc(β-Sp24
578	590	589	588	618 Sp14	G07932PU			Gal(β1-4)GlcNAc(β1-3)Gal(β1-4)GlcNAc(β1-3)GalNAc(α-Sp14
579	591	590	589	619 Sp14	G86537AD			Gal(β1-4)GlcNAc(β1-3)Gal(β1-4)GlcNAc(β1-6)[Gal(β1-3)]GalNAc(α-Sp14
580	592	591	590	620 Sp14	G87360NI			Gal(β1-4)GlcNAc(β1-3)Gal(β1-4)GlcNAc(β1-6)[Gal(β1-4)GlcNAc(β1-3)Gal(β1-4)GlcNAc(β1-3)]GalNAc(α-Sp14
581	593	592	591	621 Sp14	G92115PW			Neu5Ac(α2-3)Gal(β1-4)GlcNAc(β1-3)Gal(β1-4)GlcNAc(β1-3)GalNAc(α-Sp14
582	594	593	592	622 Sp14	G23438NR			GlcNAc(β1-3)Gal(β1-4)GlcNAc(β1-3)GalNAc(α-Sp14
583	595	594	593	623 Sp14	G97494HI			GlcNAc(β1-3)Gal(β1-4)GlcNAc(β1-6)[Gal(β1-3)]GalNAc(α-Sp14
584	596	595	594	624 Sp14	G09509BG			GlcNAc(β1-3)Gal(β1-4)GlcNAc(β1-6)[GlcNAc(β1-3)Gal(β1-4)GlcNAc(β1-3)]GalNAc(α-Sp14
585	597	596	595	625 Sp14	G97474SU			Neu5Ac(α2-3)Gal(β1-4)GlcNAc(β1-3)Gal(β1-4)GlcNAc(β1-6)[Neu5Ac(α2-3)Gal(β1-4)GlcNAc(β1-3)Gal(β1-4)GlcNAc(β1-3)]GalNAc(α-Sp14
586	598	597	596	626 Sp14	G12637ID			Neu5Ac(α2-6)Gal(β1-4)GlcNAc(β1-3)Gal(β1-4)GlcNAc(β1-3)GalNAc(α-Sp14
587	599	598	597	627 Sp14	G12074QJ			GlcNAc(β1-3)Gal(β1-4)GlcNAc(β1-3)Gal(β1-4)GlcNAc(β1-3)GalNAc(α-Sp14
588	600	599	598	628 Sp14	G77477NL			Gal(β1-4)GlcNAc(β1-3)Gal(β1-3)GalNAc(α-Sp14
589	601	600	599	630 Sp14	G24142JB			Neu5Ac(α2-3)Gal(β1-4)GlcNAc(β1-3)Gal(β1-4)GlcNAc(β1-6)[Gal(β1-3)]GalNAc(α-Sp14
590	602	601	600	631 Sp14	G05562YT			Neu5Ac(α2-6)Gal(β1-4)GlcNAc(β1-3)Gal(β1-4)GlcNAc(β1-6)[Gal(β1-3)]GalNAc(α-Sp14
591	603	602	601	632 Sp14	G07819HC			Neu5Ac(α2-6)Gal(β1-4)GlcNAc(β1-6)[Gal(β1-3)]GalNAc(α-Sp14
592	604	603	602	633 Sp12	G64586PM			Neu5Ac(α2-3)Gal(β1-4)GlcNAc(β1-3)Gal(β1-4)GlcNAc(β1-2)Man(α1-6)[Neu5Ac(α2-3)Gal(β1-4)GlcNAc(β1-3)Gal(β1-4)GlcNAc(β1-2)Man(α1-3)]Man(β1-4)GlcNAc(β1-4)GlcNAc(β-Sp12
593	605	604	603	634 Sp14	G85608AG			GlcNAc(β1-6)[Neu5Ac(α2-3)Gal(β1-3)]GalNAc(α-Sp14
594	606	605	604	635 Sp14	G06714AG			Neu5Ac(α2-6)Gal(β1-4)GlcNAc(β1-3)Gal(β1-4)GlcNAc(β1-6)[Neu5Ac(α2-6)Gal(β1-4)GlcNAc(β1-3)Gal(β1-4)GlcNAc(β1-3)]GalNAc(α-Sp14
595	607	606	605	636 Sp12	G40529FD			Neu5Ac(α2-6)Gal(β1-4)GlcNAc(β1-3)Gal(β1-4)GlcNAc(β1-3)Gal(β1-4)GlcNAc(β1-2)Man(α1-6)[Neu5Ac(α2-6)Gal(β1-4)GlcNAc(β1-3)Gal(β1-4)GlcNAc(β1-3)Gal(β1-4)GlcNAc(β1-2)Man(α1-3)]Man(β1-4)GlcNAc(β1-4)GlcNAc(β-Sp12
596	608	607	606	637 Sp12	G18988VX			Neu5Ac(α2-3)Gal(β1-4)GlcNAc(β1-3)Gal(β1-4)GlcNAc(β1-3)Gal(β1-4)GlcNAc(β1-2)Man(α1-6)[Neu5Ac(α2-3)Gal(β1-4)GlcNAc(β1-3)Gal(β1-4)GlcNAc(β1-3)Gal(β1-4)GlcNAc(β1-2)Man(α1-3)]Man(β1-4)GlcNAc(β1-4)GlcNAc(β-Sp12
597	609	608	607	638 Sp12	G06594DV			Neu5Ac(α2-6)Gal(β1-4)GlcNAc(β1-3)Gal(β1-4)GlcNAc(β1-2)Man(α1-6)[Neu5Ac(α2-6)Gal(β1-4)GlcNAc(β1-3)Gal(β1-4)GlcNAc(β1-2)Man(α1-3)]Man(β1-4)GlcNAc(β1-4)GlcNAc(β-Sp12
598	610	609	608	639 Sp21	G26238GL			GlcNAc(β1-3)Fuc(α-Sp21
599	611	610	609	640 Sp21	G78818SP			Gal(β1-3)GalNAc(β1-4)[Neu5Ac(α2-8)Neu5Ac(α2-8)Neu5Ac(α2-3)]Gal(β1-4)Glc(β-Sp21
