# Supplementary material for: GlyNet: a multi-task neural network for predicting protein–glycan interactions
Source: Chem Sci. 2022 May 16;13(22):6669–86. doi: 10.1039/d1sc05681f (PMC9172296; doi:10.1039/d1sc05681f)
Supplement: SC-013-D1SC05681F-s007 [file SC-013-D1SC05681F-s007.xlsx]

## Sheet: Table S5 - Mean RFUs (reference
GlyTouCan		1003766	1003768	1003769	1003770	1003774	1003776	1003778	1003786	1003797	1003803	1003804	1003805	1003808	1003820	1003854	1003856	1003857	1003858	1003859	1003860	1003861	1003864	1003874	1003879	1003880	1003883	1003884	1003885	1003886	1003887	1003888	1003896	1003903	1003909	1003910	1003913	1003914	1003915	1003916	1003917	1003918	1003919	1003921	1003924	1003935	1003936	1003938	1003939
Accession	Glycan	LSECtin-ECD (180μg/ml)	nCnSucL (200μg/mL)	MpL-1 (87μg/mL)	MpL-2 (145μg/mL)	MpL-2 (10μg/mL)	MpL-1 (10μg/mL)	MJW lectin 200μg/mL	Threefoil 200μg/mL	Blon 2468 Mut (100μg/mL)	NV VLP-3step (200μg/mL)	rNV VLP-4step (200μg/mL)	CBM13 2b+BME (200μg/mL)	CBM13 2b (200μg/mL)	CBM13 2a (200μg/mL)	121 30μg/mL	123 30μg/mL	125 30μg/mL	126 30μg/mL	127 30μg/mL	128 30μg/mL	130 30μg/mL	125 no insert 30μg/mL	CA19.9-1B844 (20μg/mL)	CA19.9-9L426 (20μg/mL)	CA19.9-121SLE (20μg/mL)	CA19.9-121SLE (2μg/mL)	CA19.9-9L426 (2μg/mL)	CA19.9-1B844 (2μg/mL)	CA19.9-1B844 (0.2μg/mL)	CA19.9-9L426 (0.2μg/mL)	CA19.9-121SLE (0.2μg/mL)	PSL 200μg/mL	Galectin-7 (20μg/mL)	Galectin-8 (20μg/mL)	Galectin-9 (20μg/mL)	Siglec-F-hFc 5μg/mL	Siglec-F-hFc (50μg/mL)	Siglec-8-hFc (20μg/mL)	Siglec-8-hFc (200μg/mL)	E-coli type 1 fimbrae	E-coli yfc fimbrae	Threefoil (2μg/mL)	Threefoil (10μg/mL)	Threefoil (50μg/mL)	1297-P (10μg/mL)	1297-G (10μg/mL)	1309-P (10μg/mL)	1309-G (10μg/mL)
G09546QO	Gal(α-Sp8	0.993284825660257	1.37301289724135	2.25797164473291	2.39320192983845	1.72053	1.77331	1.51432	1.56242	1.57516	1.05235	0.958711	1.88536	1.99696	2.08285	1.37254	2.14707	1.19233	1.19354	1.97854	1.85929	2.10452	1.60922	1.33373	1.34633	1.08441	1.0748	1.28165	1.06208	1.12634	1.39296	1.25019	1.44692	2.18232	1.22718	1.17004	1.3362	1.33765	1.20407	1.14966	1.0375	1.06863	1.14453	0.935969	1.03637	2.07304	2.35422	2.28896	2.22504
G58161NS	Glc(α-Sp8	1.09407788445389	1.34579638191237	2.2222025554628	2.05498610414263	1.54384	1.76602	1.47423	2.22893	1.33302	1.05235	1.28882	1.79863	1.89829	2.12371	2.47412	3.36329	1.84286	1.60454	2.61617	2.8545	3.00095	1.27636	1.49617	1.13749	1.34398	1.0748	1.22231	1.16073	1.06006	1.02467	1.03023	1.40924	2.59059	1.61013	1.20334	1.34641	1.54255	1.3678	1.69163	1.18212	1.06863	1.09801	0.935969	1.06066	2.0811	2.25565	2.35292	2.24797
G61491DK	Man(α-Sp8	1.00135144622382	1.33133516367681	1.96989498735196	2.19379866978371	1.40486	1.45146	1.93414	1.48147	1.6624	1.34138	1.23209	1.96151	1.83589	2.20849	2.69598	2.28369	1.46214	2.33184	1.97854	1.83611	2.35529	1.30798	1.34437	1.55432	1.48498	1.27237	1.22195	1.26745	1.34682	1.35057	1.36041	1.75772	2.45345	1.76486	1.68894	1.2818	1.33765	1.36268	1.50989	2.18449	1.06863	1.44633	1.48521	0.997993	2.07909	2.27988	2.30655	2.29172
G57321FI	GalNAc(α-Sp8	1.23347500936536	1.39312663941495	2.09314952374845	2.35573833689526	1.41593	1.29322	1.78916	2.22314	1.7355	1.11878	0.958711	1.87784	1.79518	2.08053	1.87408	3.20296	1.29446	1.42977	2.59762	1.83611	2.10572	1.76735	1.29918	1.25336	1.08441	1.29262	1.18284	1.25727	1.21092	1.29274	1.34658	1.47642	2.46599	1.50072	1.21363	1.16056	2.15386	1.15762	1.37625	1.30813	1.14658	1.04596	1.21119	1.04371	1.75937	2.58015	1.74816	1.65924
G57321FI	GalNAc(α-Sp15	1.12769911568758	1.50235951227944	2.01943873999593	2.24653571417671	1.61009	1.30446	1.90029	1.61952	1.80383	1.24968	1.16026	1.78442	1.87112	2.08238	2.17524	2.14707	1.36742	2.11668	2.00649	1.88981	2.41289	1.77981	1.52626	1.33102	1.3429	1.29748	1.01817	1.01863	1.53319	1.25089	1.38173	1.42297	2.32067	1.64377	1.68383	1.48148	2.06803	1.25688	1.48856	1.20857	1.35736	1.14432	1.10692	1.12662	2.08007	2.4997	2.22015	1.85617
G96881BQ	Fuc(α-Sp8	1.10507169506339	1.40126724477238	1.85545716686192	1.96443273191324	1.25352	1.29322	1.46473	1.35793	1.38487	1.18269	1.20808	1.78442	1.86299	2.08053	1.5938	2.93562	1.28069	1.28435	2.84364	2.42928	2.66432	1.6042	1.61161	1.15221	1.08441	1.0748	1.14086	1.25601	1.26288	1.31316	0.950295	1.27096	2.18165	1.53436	1.12168	1.09205	1.33765	1.71694	1.14966	1.15223	1.06863	1.08821	1.0069	0.976874	1.6934	1.95931	1.74816	1.69086
G96881BQ	Fuc(α-Sp9	1.06379605953917	1.43328381342561	1.97484055125528	1.96443273191324	1.25352	1.29322	1.46748	1.35812	1.74782	1.29628	1.13272	1.78442	1.85626	2.08053	1.37254	2.33611	1.3412	1.19354	1.97854	1.83611	2.10452	1.31909	1.1936	1.29081	1.36922	1.215	1.41839	1.00831	1.17489	1.3904	0.950295	2.00123	2.02973	1.20418	1.2119	1.00603	1.33765	1.25961	1.4123	1.0375	1.06863	1.26784	1.11526	1.38634	1.71648	1.94076	1.8555	1.67924
G50850NI	Neu5Ac(α-Sp8	1.32739844487129	1.247510917927	1.85545716686192	1.96443273191324	1.25352	1.47541	1.84284	1.7979	1.95899	1.23604	0.958711	1.78442	1.79518	2.08053	1.62438	2.63855	1.68441	1.60146	1.97854	1.83611	2.10452	1.52165	1.57797	1.30046	1.29518	1.42351	1.40979	1.59735	1.44756	1.25156	1.43457	1.5899	2.08345	1.5517	1.51489	1.10977	1.38113	1.13188	1.42017	1.4174	1.21662	1.33145	1.01147	1.42907	1.56453	1.82914	1.74816	1.90174
G50850NI	Neu5Ac(α-Sp11	0.993284825660257	1.31483802652792	1.85545716686192	1.96443273191324	1.25352	1.29322	1.66148	1.34187	1.48775	1.31689	1.22977	1.87454	1.94264	2.08053	1.38997	2.80835	1.52678	1.39562	2.62998	2.16293	2.33243	2.29393	1.1936	1.42149	1.23277	1.17323	1.43928	1.00831	1.14184	1.44198	1.20272	1.36602	1.94733	1.47903	1.33557	1.23971	1.63125	1.13188	1.30154	1.46402	1.33071	1.41925	1.23714	1.27725	1.56453	1.82914	1.74816	1.65924
G76571JT	Neu5Ac(β-Sp8	1.26832947624852	1.5245715788462	1.85545716686192	1.96443273191324	1.25352	1.29322	1.38339	1.32117	1.40574	1.23799	0.958711	1.78442	1.79518	2.08053	1.37254	2.3583	2.06791	1.19354	1.97854	1.83611	2.10452	1.27636	1.1936	1.13749	1.13423	1.0748	1.03485	1.33763	1.36524	1.13426	1.25269	1.10961	1.94733	1.29249	1.16442	1.14158	1.33765	1.13188	1.23479	1.0375	1.06863	1.22762	1.3054	1.2256	1.56453	1.82914	1.74816	1.65924
G65889KE	Gal(β-Sp8	1.23956806622604	1.25002253048921	2.54810634854483	2.76265683595855	1.76001	1.66857	1.70174	2.03	1.61965	1.30106	1.18346	1.78442	1.81336	2.10929	1.37254	2.16667	1.19636	1.3216	2.25261	1.83611	2.13835	1.27636	1.1936	1.17773	1.20256	1.35187	1.97115	1.00831	1.39032	1.3837	1.29212	1.30507	2.43921	1.5754	1.35927	1.45952	2.56876	1.26301	1.14966	1.95624	1.06863	1.1914	1.38501	1.41712	2.29204	1.86419	2.02133	1.97476
G71142DF	Glc(β-Sp8	1.29218109738547	1.247510917927	2.20333346931417	2.28032818445471	1.25352	1.49883	1.19855	1.16804	1.44978	1.10608	0.958711	1.98394	1.99286	2.15652	2.91002	3.25309	1.61662	1.34804	2.56304	2.64233	2.59491	1.52009	1.33137	1.15979	1.08441	1.17858	1.01817	1.12279	1.19656	1.37322	1.20848	1.3062	2.22851	1.16472	1.12168	1.60425	2.22255	1.31527	1.26859	1.0375	1.06863	1.20843	1.17363	1.26838	2.30929	2.25255	2.54843	2.45726
G74840NI	Man(β-Sp8	1.02364746733767	1.38447946013898	1.95090357434153	2.11630538130878	1.38487	1.91341	1.57234	1.65032	1.37575	1.38425	1.21334	2.12353	1.93333	2.28804	2.39371	2.82812	1.58095	1.19354	2.81926	2.27969	2.84088	1.34507	1.31783	1.38003	1.1528	1.0748	1.20098	1.00831	1.26057	1.24504	1.29012	1.61336	2.33684	1.44337	1.16846	1.11618	1.51267	1.23436	1.32906	1.0375	1.06863	1.27827	0.959653	1.16813	2.08924	2.23891	2.28959	2.22583
G61418DU	GalNAc(β-Sp8	1.13863421466227	1.48176954016499	2.45087450900552	3.06235784799516	1.86975	1.60553	1.80265	1.2605	1.6724	1.05235	1.18455	2.0179	1.80467	2.08747	2.7733	2.46568	1.26615	1.19354	2.49056	2.42163	2.66686	1.63953	1.32562	1.13749	1.08441	1.42034	1.01817	1.06081	1.32967	1.50247	1.24211	1.10961	1.94733	1.61914	1.68268	1.19653	2.02731	1.23685	1.29926	1.0375	1.06863	1.15955	1.21421	1.37079	1.70937	1.8887	2.00732	1.88922
G49108TO	GlcNAc(β-Sp0	0.993284825660257	1.49073969383941	1.85545716686192	1.96443273191324	1.50653	1.85606	1.96669	1.41906	1.9332	1.37232	1.11909	2.00966	1.8028	2.23175	1.63227	2.14707	1.69081	1.36685	2.37731	1.83611	2.52465	1.59138	1.53369	1.46519	1.7219	1.31961	1.55412	1.43728	1.20909	1.31952	1.36431	1.38102	2.39325	1.61707	1.60306	1.45121	1.33765	1.38474	1.40045	1.0375	1.2408	1.34046	0.935969	1.2787	2.07202	1.82914	1.96358	2.14769
G49108TO	GlcNAc(β-Sp8	1.45564844979341	1.36745034961677	2.16316455660992	1.96443273191324	1.56296	1.84441	1.47944	1.40194	1.51877	1.50938	1.31417	1.85164	1.79518	2.12669	2.86053	3.16283	2.2839	1.66441	2.60159	2.67892	2.9684	1.31725	1.38877	1.13749	1.08441	1.0748	1.01817	1.00831	1.44101	1.15986	1.22374	1.17668	2.19603	1.30693	1.42681	1.50739	1.33765	1.13188	1.14966	1.22234	1.175	1.13624	1.18829	0.976874	1.80673	2.03144	2.0462	1.95489
G44411RJ	Gal(β1-4)GlcNAc(β1-6)[Gal(β1-4)GlcNAc(β1-3)]GalNAc(α-Sp8	0.996411697032238	1.247510917927	3.74484878379026	3.94685719252613	2.67905	2.57776	1.39025	2.41149	1.36574	1.07103	0.958711	1.78442	1.79518	2.08053	2.31012	2.87283	1.42908	1.27544	2.20129	2.78564	2.72969	1.43265	1.32732	1.13749	1.12053	1.0748	1.01817	1.17448	1.05757	1.08916	1.26452	1.16629	2.16083	1.26642	1.20811	1.08453	1.80784	1.13188	1.15197	1.19715	2.88003	1.89089	1.10942	2.00983	1.56453	1.82914	1.74816	1.65924
	Gal(β1-4)GlcNAc(β1-6)[Gal(β1-4)GlcNAc(β1-3)]GalNAc(-Sp14	1.31362540985614	1.41123911074443	2.71599451845855	3.00542722210196	1.90138	1.91544	1.4796	2.08037	1.30356	1.2068	0.958711	1.94816	1.96553	2.264	2.20826	2.14707	1.19233	1.27291	2.307	1.83611	2.39634	1.86034	1.73725	1.13749	1.27905	1.0748	1.1138	1.44413	1.18451	1.26902	1.39476	2.12101	2.41565	1.16472	1.37457	1.05075	3.16643	1.13188	1.14966	1.10808	1.06863	1.26118	0.98786	1.58972	1.844	2.06129	2.31098	1.65924
	GlcNAc(β1-6)[GlcNAc(β1-4)][GlcNAc(β1-3)]GlcNAc(-Sp8	1.43111437536574	1.35076408256662	1.85545716686192	1.96443273191324	1.36465	1.29322	1.8085	1.21723	1.41637	1.17303	0.958711	1.80872	1.80897	2.08053	1.82972	2.49194	1.77121	1.19354	2.28736	2.45659	2.77972	1.27636	1.1936	1.13749	1.08441	1.42123	1.01817	1.00831	1.2173	1.18975	1.07037	1.27445	1.94733	1.25238	1.21887	1.42703	1.33765	1.13188	1.36839	1.39951	1.28324	1.36557	0.935969	0.976874	1.59965	1.97326	1.74816	1.65924
	(6S)(3S)Gal(β1-4)(6S)GlcNAc(β-Sp0	1.0088931507287	1.247510917927	1.85545716686192	1.96443273191324	1.25352	1.29322	1.46862	1.21472	1.57429	1.18118	1.51693	1.94316	1.92843	2.15203	2.66437	2.14707	1.22238	1.54949	2.88137	2.18901	3.1508	1.39292	1.1936	1.27542	1.2836	1.11655	1.01817	1.00831	1.02457	1.23667	1.44887	1.51989	1.94733	1.36878	1.33151	1.12296	1.56251	1.15492	1.18794	1.0375	1.38588	1.12272	0.991666	0.976874	1.56453	1.82914	1.74816	1.65924
G40222RJ	(6S)(3S)Gal(β1-4)GlcNAc(β-Sp0	1.14510520609665	1.247510917927	1.85545716686192	1.96443273191324	1.61275	1.49368	1.52735	1.43638	1.28216	1.09482	0.958711	1.95316	1.79518	2.0815	1.47012	3.74189	1.5029	1.19354	2.88723	2.84603	3.11876	1.27636	1.19687	1.13749	1.08441	1.15601	1.20406	1.00831	0.885941	0.960057	1.12092	1.45421	1.94733	1.16472	1.37465	1.30951	1.34747	1.13188	1.14966	1.05955	1.11044	1.28401	0.950039	1.05903	1.56453	1.82914	1.74816	1.66639
	(3S)Gal(β1-4)[Fuc(α1-3)](6S)Glc(-Sp0	1.497171162975	1.77776008860902	2.2863431656372	2.55212338438628	1.78605	1.75921	1.65242	1.41507	1.74357	1.05235	1.22042	2.00583	1.9241	2.28288	2.41215	2.29353	1.63271	1.4191	3.02081	2.76053	2.93097	1.83356	1.68426	1.59247	1.42689	1.39127	1.31369	1.19639	1.39236	1.34268	1.42556	2.31285	2.47266	1.65325	1.51179	1.21905	3.47312	1.39352	1.47676	1.0375	1.34531	1.09378	1.31683	1.24737	2.56396	2.4547	2.50544	2.35676
	(3S)Gal(β1-4)Glc(β-Sp8	0.993284825660257	1.247510917927	1.85545716686192	1.96443273191324	1.46964	1.34005	2.2734	1.59883	1.31674	1.19337	1.3505	1.83707	1.95796	2.11315	1.37254	2.53176	1.31154	1.19354	2.17473	1.83611	2.10452	1.39569	1.41853	1.13749	1.08441	1.11177	1.20009	1.08177	1.01989	1.19402	0.950295	1.26794	2.16744	2.5468	1.7651	1.17075	1.33765	1.14082	1.14966	1.08978	1.28224	1.15409	1.02753	1.13069	1.79858	2.08774	1.89038	1.90859
	(3S)Gal(β1-4)(6S)Glc(β-Sp0	0.993284825660257	1.67121127005761	1.85545716686192	2.3170341818553	1.25352	1.3161	1.19855	1.44608	1.09249	1.05235	1.17691	1.78442	1.84025	2.14318	1.91325	3.43356	2.11235	1.19354	2.40985	2.76456	3.27818	1.27636	1.40744	1.3573	1.15441	1.0748	1.05464	1.00831	1.06028	1.09988	2.54527	1.29215	2.83289	3.40177	2.5199	1.04782	1.33765	1.31692	1.38426	1.0375	1.06863	1.40365	1.03662	0.976874	1.78529	1.87854	1.74816	2.05322
	(3S)Gal(β1-4)(6S)Glc(β-Sp8	0.993284825660257	1.247510917927	1.85545716686192	1.96443273191324	1.25352	1.43742	1.50482	1.253	1.47457	1.05235	0.958711	1.85488	1.79518	2.08162	2.40206	2.14707	1.61059	1.59884	2.19478	2.35591	2.86679	1.87928	1.23513	1.32977	1.2188	1.17256	1.01817	1.02874	1.22528	1.13482	0.950295	2.00204	2.91589	3.42372	1.96828	1.00603	1.33765	1.18587	1.30356	1.41594	1.06863	1.52015	1.17371	1.06573	1.91741	1.82914	1.74816	1.89708
G14395NH	(3S)Gal(β1-3)[Fuc(α1-4)]GlcNAc(β-Sp8	0.993284825660257	1.44853267043618	1.86164899293368	1.96443273191324	1.30449	1.40413	1.43061	1.56818	1.58391	1.05235	1.19296	1.79896	1.79518	2.10723	1.37254	3.33338	1.19233	1.23985	2.56392	1.97871	2.8141	1.45143	1.33461	1.33447	1.46204	1.33015	1.01817	1.00831	1.19745	1.22719	1.05134	1.18482	1.94733	1.44871	1.18691	1.24789	1.33765	1.13188	1.14966	1.08506	1.06863	1.2228	1.20768	1.24011	1.56453	1.87931	1.75038	1.65924
	(3S)Gal(β1-3)GalNAc(α-Sp8	0.993284825660257	1.247510917927	1.85545716686192	1.96443273191324	1.42376	1.48421	1.36812	1.23514	1.33334	1.0837	1.28769	1.8135	1.84697	2.08053	1.57619	2.14707	1.23946	1.57504	1.97854	1.92169	2.22893	2.05011	1.1936	1.33567	1.35182	1.09361	1.01817	1.00831	0.970221	1.04626	1.18074	1.10961	1.94733	2.72497	2.02425	1.2089	1.33765	1.40525	1.20275	1.13731	1.14489	1.01316	1.03934	1.18099	1.56453	1.82914	1.74816	1.65924
	(3S)Gal(β1-3)GlcNAc(β-Sp0	1.08961077426656	1.37111744909438	1.85545716686192	1.96443273191324	1.25352	1.29322	1.33622	1.39686	1.37323	1.35842	1.25577	1.79198	1.79518	2.08053	1.86145	3.35463	1.39938	1.40091	2.84379	2.85421	3.10224	1.27636	1.1936	1.13749	1.26352	1.0748	1.07231	1.00831	1.08469	0.960057	1.22104	1.1552	2.8134	3.05803	2.19852	1.68288	1.33765	1.13188	1.40478	1.23036	1.06863	1.03719	0.987137	1.12238	1.56453	1.82914	1.74816	1.65924
	(3S)Gal(β1-3)GlcNAc(β-Sp8	0.993284825660257	1.247510917927	1.85545716686192	1.96443273191324	1.4078	1.29322	1.74122	1.39436	1.53162	1.05235	0.958711	1.80365	1.82081	2.08053	1.37254	2.14707	1.23592	1.19354	2.01364	1.83611	2.10452	1.27636	1.1936	1.42904	1.14215	1.24626	1.17553	1.08024	1.13553	0.960057	1.07636	1.16337	2.60963	3.09565	1.80101	1.38975	1.33765	1.16747	1.17688	1.26925	1.42645	1.01316	1.01597	1.05823	1.56453	1.82914	1.74816	1.65924
	(3S)Gal(β1-4)[Fuc(α1-3)]GlcNAc(-Sp0	0.993284825660257	1.41320249805511	1.85545716686192	1.96443273191324	1.59445	1.32339	1.59147	1.16804	1.49568	1.05235	0.96834	2.03176	2.10166	2.4237	1.93707	3.07381	1.42803	1.33752	2.94238	2.41761	2.76101	1.3102	1.1936	1.25583	1.30116	1.0748	1.19512	1.16294	1.03948	0.960057	1.00123	1.10961	2.55315	1.2109	1.29646	1.15286	1.33765	1.13188	1.18339	1.0375	1.42954	1.40475	1.07129	1.13455	2.01116	2.24263	1.88596	1.72128
	(3S)Gal(β1-4)[Fuc(α1-3)]GlcNAc(-Sp8	1.13132080000752	1.247510917927	1.85545716686192	1.96443273191324	1.3566	1.29322	1.71568	1.41541	1.60785	1.05235	0.958711	1.78442	1.79518	2.08053	1.37254	2.69429	1.69782	1.35905	2.00659	1.83611	2.10452	1.27636	1.29691	1.30646	1.08441	1.2572	1.17315	1.00831	1.19311	1.13044	1.14913	1.36448	1.94733	1.16472	1.19835	1.3456	1.33765	1.35938	1.15175	1.36421	1.14202	1.44894	1.24788	1.03269	1.56453	1.82914	1.74816	1.65924
	(3S)Gal(β1-4)(6S)GlcNAc(β-Sp0	1.122330582421	1.29407584709042	1.85545716686192	1.96443273191324	1.27703	1.2954	1.70557	1.48336	1.42478	1.33928	0.986825	1.91695	1.8778	2.12105	1.93178	3.02534	1.61072	1.54796	2.83276	2.49157	2.82631	1.68427	1.1936	1.31015	1.08441	1.28605	1.01817	1.0229	1.27756	1.3954	1.41179	1.15545	2.29766	2.6955	1.44114	1.00603	1.33765	1.14676	1.64721	1.14581	1.06863	1.06859	1.33063	1.05007	1.56453	1.82914	1.74816	1.65924
	(3S)Gal(β1-4)(6S)GlcNAc(β-Sp8	1.03239914086544	1.247510917927	1.85545716686192	1.96443273191324	1.35075	1.29322	1.67897	1.16804	1.6211	1.09105	1.06411	1.78442	1.79518	2.08053	1.37254	2.66687	1.50522	1.81694	1.97854	1.83611	2.57983	1.27636	1.1936	1.13749	1.08441	1.10254	1.01817	1.14243	0.986293	1.03274	1.26819	1.10961	2.11483	2.98683	1.23842	1.42375	1.44774	1.13188	1.14966	1.35171	1.11013	1.42337	1.17929	1.22645	1.6851	1.82914	1.74816	1.90327
	(3S)Gal(β1-4)GlcNAc(β-Sp0	1.40872798955679	1.247510917927	1.85545716686192	1.96443273191324	1.43204	1.58062	1.37911	1.69779	1.5466	1.32578	1.22533	1.78442	1.83717	2.08053	1.37254	2.34985	1.19233	1.19354	2.32871	1.83611	2.10452	1.5345	1.41156	1.15484	1.1675	1.16269	1.13593	1.00831	1.10587	0.962235	0.950295	1.3776	1.94733	2.07634	1.45442	1.11762	1.33765	1.25666	1.63603	1.09101	1.17608	1.28723	1.13424	1.07945	1.56453	1.82914	2.05145	1.78421
	(3S)Gal(β1-4)GlcNAc(β-Sp8	0.999417655135994	1.247510917927	1.85545716686192	1.96443273191324	1.25352	1.31697	1.22388	1.16804	1.12976	1.3281	1.20598	1.90617	1.91037	2.08053	2.91515	3.12585	1.78459	1.19354	2.48723	2.50977	2.33027	1.27636	1.1936	1.13749	1.14655	1.46303	1.10127	1.03242	1.16801	1.20637	1.19031	1.12307	1.94733	2.11041	1.24517	1.02636	1.33765	1.13188	1.15184	1.27417	1.06863	1.17657	1.06363	1.04893	1.71266	1.82914	1.80678	1.65924
G95090DW	(3S)Gal(β-Sp8	0.993284825660257	1.247510917927	1.85545716686192	1.96443273191324	1.25352	1.41445	1.23588	1.34592	1.60888	1.2615	1.05055	2.21958	2.06346	2.17457	1.58496	2.14707	1.19233	1.43665	2.6259	1.83611	2.27387	1.27636	1.1936	1.1772	1.12232	1.11667	1.01817	1.00831	1.08447	0.960057	1.1242	1.15693	1.94806	1.16472	1.47008	1.16255	1.33765	1.13188	1.27403	1.0375	1.22501	1.07204	0.999942	0.976874	1.63727	2.0077	1.90658	1.98752
G18222CD	(6S)(4S)Gal(β1-4)GlcNAc(β-Sp0	1.1888024404283	1.3477299675865	1.85545716686192	1.96443273191324	1.25352	1.29322	1.44328	1.3024	1.46567	1.10479	1.18777	1.78442	1.8879	2.21342	3.24079	3.06059	1.68972	1.19354	2.7342	2.98611	3.09354	1.73618	1.1936	1.21099	1.39199	1.17081	1.09269	1.20309	0.885941	0.997541	1.46808	1.12689	1.94733	1.16472	1.21061	1.09977	1.33765	1.13188	1.14966	1.33892	1.29436	1.10203	0.935969	1.38051	1.56453	1.82914	1.90912	1.74622
	(4S)Gal(β1-4)GlcNAc(β-Sp8	1.04120313347911	1.48108630355781	1.85545716686192	1.96443273191324	1.25352	1.29322	1.41743	1.22947	1.39134	1.05235	0.958711	2.14914	1.95947	2.08613	1.37254	2.14707	1.336	1.28567	2.20085	1.83611	2.10452	1.45529	1.40805	1.23761	1.16963	1.30716	1.24321	1.17785	1.23474	1.11243	1.24909	1.29973	1.94733	1.16472	1.39996	1.40253	1.33765	1.13961	1.23135	1.04993	1.20033	1.01316	1.17189	0.976874	1.68368	1.82914	1.74816	1.65924
G18020XV	(6P)Man(α-Sp8	1.34670919758832	1.37360246050782	1.85545716686192	1.98701060514835	1.25352	1.70144	1.7722	1.28599	1.1117	1.06597	1.14687	1.78687	1.94332	2.16629	2.66541	3.135	1.47148	1.19354	2.55201	2.44227	3.09963	1.33868	1.1936	1.13749	1.08441	1.0748	1.29985	1.07251	1.07869	1.0682	1.10628	1.19509	2.42082	1.41709	1.12168	1.16273	1.33765	1.13188	1.19805	1.07691	1.10961	1.01316	1.14347	1.12738	1.88228	1.89558	1.75824	2.01617
G41348XU	(6S)Gal(β1-4)Glc(β-Sp0	1.16808037236613	1.31809047751968	2.35270396954379	2.64277548838268	1.60715	1.74415	1.59445	1.22072	1.35175	1.14217	1.22972	2.15623	1.87349	2.15803	2.45735	2.32129	1.26483	1.19354	2.06064	2.64714	2.43357	1.27636	1.1936	1.13749	1.08441	1.24512	1.01817	1.00831	0.885941	1.12972	1.28506	1.18464	2.07809	1.16472	1.12168	1.2015	2.56731	1.13188	1.16638	1.0375	1.06863	1.19568	0.99147	1.3772	1.76537	2.31632	1.74816	1.8561
G41348XU	(6S)Gal(β1-4)Glc(β-Sp8	1.04963789614689	1.27107956827473	2.38061796100673	2.70585835481238	1.70364	1.49857	1.34713	1.30085	1.31014	1.05235	0.958711	2.00539	1.97289	2.08053	2.73522	3.38375	1.24994	1.19354	2.77011	2.8696	3.17667	1.35577	1.1936	1.16973	1.08441	1.41114	1.26777	1.00831	0.990375	1.14891	1.40211	1.10961	2.10481	1.16472	1.3892	1.31308	1.33765	1.13188	1.347	1.0375	1.06863	1.38044	1.10359	1.09802	1.9706	1.88426	2.01943	1.91471
	(6S)Gal(β1-4)GlcNAc(β-Sp8	0.993284825660257	1.247510917927	1.88211604458099	2.5162543466819	1.56852	1.37455	1.57504	1.16804	1.53623	1.09551	1.19733	2.01145	1.79654	2.15304	2.32585	2.14707	1.31773	1.19354	2.49842	1.93864	2.57952	1.87965	1.1936	1.13749	1.08441	1.0748	1.01817	1.00831	0.973816	0.960057	1.05219	1.28845	1.94733	1.53081	1.3536	1.00603	2.84874	1.26365	1.19082	1.08342	1.06863	1.01316	1.02367	0.976874	1.56453	1.82914	1.74816	1.65924
	(6S)Gal(β1-4)(6S)Glc(β-Sp8	1.23758227336639	1.40695355688047	2.37226956349916	2.56859604871332	1.28595	1.31326	1.64268	1.16804	1.53029	1.12448	0.958711	1.87246	1.9426	2.13433	2.49004	3.36575	1.49798	1.19354	2.97553	3.04604	3.30164	1.27636	1.1936	1.18271	1.08441	1.21563	1.01817	1.16512	1.28648	1.23467	0.950295	1.4615	2.35032	1.40378	1.43276	1.30885	2.47358	1.32636	1.14966	1.19577	1.06863	1.31288	1.04937	1.1129	1.92757	1.82914	1.75894	1.8583
G01166XS	Neu5Ac(α2-3)(6S)Gal(β1-4)GlcNAc(β-Sp8	1.0067412221604	1.247510917927	1.85545716686192	1.96443273191324	1.25352	1.29322	1.38705	1.22254	1.39418	1.05235	0.958711	1.78442	1.93064	2.12558	2.85116	2.18745	1.19233	1.19354	2.88018	2.2591	2.84641	2.18846	1.29384	1.13749	1.10096	1.0748	1.01817	1.00831	0.885941	0.960057	1.13216	1.13729	1.94733	1.16472	1.12168	3.60482	4.22928	2.30974	3.98358	1.13388	1.2596	1.04901	0.935969	1.0117	1.56453	1.82914	1.74816	1.65924
	(6S)GlcNAc(β-Sp8	0.993284825660257	1.38840851076143	1.85545716686192	1.96443273191324	1.35553	1.63502	1.5207	1.23971	1.46137	1.16876	1.14037	1.97534	1.79518	2.08053	1.4706	3.7515	1.4818	1.39404	2.78052	2.72328	2.98702	1.55025	1.1936	1.15563	1.08441	1.27851	1.29978	1.00831	1.17947	1.24823	1.12508	1.70733	1.94733	1.16472	1.29481	1.00603	1.33765	1.13188	1.15172	1.15822	1.07159	1.24799	1.24182	0.976874	1.77739	1.82914	1.74816	1.65924
G22768VO	Man(α1-6)[Man(α1-3)]Man(β1-4)GlcNAc(β1-4)GlcNAc(β-Sp12	0.993284825660257	1.247510917927	1.85545716686192	1.96443273191324	1.33217	1.29322	3.33645	1.16804	3.05771	1.05235	1.0376	1.96685	2.13738	2.47714	1.37254	3.36155	1.28096	1.36202	2.01472	2.49032	2.99455	1.67397	1.1936	1.3548	1.24227	1.0748	1.11104	1.00831	0.974889	1.1584	1.0657	1.36801	2.94906	1.1935	1.13925	1.16888	1.50401	1.13188	1.16044	2.34062	1.10266	1.14674	0.935969	1.03874	1.9037	2.45436	2.07453	1.83803
G22768VO	Man(α1-6)[Man(α1-3)]Man(β1-4)GlcNAc(β1-4)GlcNAc(β-Sp13	1.86986538585641	1.37618780331468	1.97653238717634	1.96443273191324	1.25352	1.34673	3.64328	1.16804	3.37169	1.15927	1.5397	1.92354	2.13204	2.44833	2.57052	2.53523	1.45483	1.19354	1.97854	2.59458	2.42365	1.27636	1.1936	1.19916	1.08441	1.27038	1.01817	1.14373	1.08239	0.960057	0.950295	1.1233	2.33456	1.19403	1.25594	1.18452	1.33765	1.23891	1.14966	2.53394	1.40769	1.09416	1.04271	1.03742	1.56453	2.00276	1.74816	1.65924
G39213VZ	GlcNAc(β1-2)Man(α1-6)[GlcNAc(β1-2)Man(α1-3)]Man(β1-4)GlcNAc(β1-4)GlcNAc(β-Sp12	3.41815584462023	2.25444780964903	2.1917438921241	1.96443273191324	1.25352	1.47031	1.19855	1.24213	1.19214	1.15791	1.0516	1.87283	1.94125	2.15919	1.37254	3.10149	1.49	1.47066	1.97854	1.83611	2.7388	1.48116	1.27656	1.30345	1.08441	1.08882	1.01817	1.12384	1.07766	0.960057	0.950295	1.30448	2.92903	1.16472	1.13543	1.00603	1.33765	1.13188	1.14966	1.0375	1.06863	1.01316	0.935969	1.15134	2.01167	2.1053	1.78796	1.69159
G39213VZ	GlcNAc(β1-2)Man(α1-6)[GlcNAc(β1-2)Man(α1-3)]Man(β1-4)GlcNAc(β1-4)GlcNAc(β-Sp13	3.68844612361079	2.70332226496118	2.33584003870685	2.20029396393824	1.34625	1.35019	1.19855	1.20523	1.23826	1.12047	1.23973	1.78442	1.80071	2.08053	2.05383	2.15696	1.38022	1.78324	1.97854	1.95304	2.10452	1.5518	1.23472	1.3751	1.08441	1.41705	1.15625	1.00831	0.885941	0.996194	1.00896	1.10961	1.94733	1.16472	1.12168	1.00772	1.33765	1.38548	1.26311	1.35338	1.2459	1.01316	0.935969	0.976874	1.56453	1.82914	1.74816	1.65924
G36191CD	Gal(β1-4)GlcNAc(β1-2)Man(α1-6)[Gal(β1-4)GlcNAc(β1-2)Man(α1-3)]Man(β1-4)GlcNAc(β1-4)GlcNAc(β-Sp12	1.08971558116871	2.61134675626036	3.53554559193764	3.64279821838045	2.3036	2.254	1.19855	2.8723	1.36117	1.26408	0.981518	1.78442	1.85443	2.08053	1.86696	3.29727	1.79958	1.55925	2.52773	2.75663	2.56703	1.52459	1.30905	1.13749	1.3282	1.11677	1.09488	1.09141	0.885941	0.99033	0.950295	1.10961	2.40669	1.16472	1.21818	1.02584	2.46532	1.13188	1.40722	1.0375	1.06863	1.4144	1.19698	1.7896	1.56453	1.99716	1.74816	1.71686
G84467IZ	Neu5Ac(α2-6)Gal(β1-4)GlcNAc(β1-2)Man(α1-6)[Neu5Ac(α2-6)Gal(β1-4)GlcNAc(β1-2)Man(α1-3)]Man(β1-4)GlcNAc(β1-4)GlcNAc(β-Sp12	1.31568141906249	1.43503966670777	1.85545716686192	2.13877658381993	1.27531	1.39942	1.19855	1.24929	1.42421	1.05235	0.958711	1.83629	1.80576	2.11752	3.58321	3.47296	1.24791	1.19354	2.44003	2.37427	2.72558	1.48419	1.50368	1.34882	1.27201	1.0748	1.03224	1.56837	0.90537	1.00854	1.03349	2.77262	3.01451	1.16472	1.17984	1.19036	2.74493	1.24092	1.37642	1.43005	1.06863	1.0643	1.14743	1.03133	1.67691	2.42474	1.74816	1.65924
G84467IZ	Neu5Ac(α2-6)Gal(β1-4)GlcNAc(β1-2)Man(α1-6)[Neu5Ac(α2-6)Gal(β1-4)GlcNAc(β1-2)Man(α1-3)]Man(β1-4)GlcNAc(β1-4)GlcNAc(β-Sp21	0.993284825660257	1.90625528810127	2.50963565955419	2.73351140620215	1.57593	1.5752	1.59752	1.55454	1.39636	1.17579	0.966122	2.05508	1.89645	2.15502	2.10493	3.45551	1.91538	1.58861	2.05564	2.59652	2.39683	1.33188	1.1936	1.27379	1.6444	1.18005	1.33083	1.20876	0.942172	1.21089	0.958843	2.70904	1.94733	1.44388	1.42705	1.00603	3.3003	1.15003	1.30238	1.80214	1.35323	1.13499	0.935969	1.37932	1.59445	2.26704	1.78071	1.86872
G84467IZ	Neu5Ac(α2-6)Gal(β1-4)GlcNAc(β1-2)Man(α1-6)[Neu5Ac(α2-6)Gal(β1-4)GlcNAc(β1-2)Man(α1-3)]Man(β1-4)GlcNAc(β1-4)GlcNAc(β-Sp24	1.24954769138308	1.77479229655921	2.29508298587126	2.5441105204095	1.61405	1.57088	1.32418	1.43761	1.10749	1.05235	1.19917	1.97641	2.05408	2.33755	4.58445	2.82844	1.63138	1.75299	1.98985	1.83611	2.10452	1.29427	2.30625	1.70523	1.48988	1.0748	1.08579	1.73093	1.28252	1.35376	1.17877	2.73449	2.46102	1.16472	1.16726	1.24656	2.24708	1.2814	1.30323	1.37115	1.24255	1.31264	1.07459	0.992908	2.26275	2.62753	2.40775	2.29863
G67646HL	Fuc(α1-2)Gal(β1-3)GalNAc(β1-3)Gal(α-Sp9	1.116744407928	1.50322850475829	2.22450457485424	2.22884046198248	1.31481	1.50285	1.22087	2.02526	1.09249	1.379	1.24833	1.78442	1.79518	2.08053	1.37254	2.41816	1.25756	1.55924	1.97854	1.83611	2.30531	1.38875	1.43993	1.14043	1.18449	1.09929	1.22016	1.26782	0.885941	0.960057	0.950295	1.23747	1.94733	1.16472	1.24287	1.00603	1.33765	1.13188	1.20307	1.16392	1.06863	1.19819	0.935969	0.991325	1.56453	1.82914	1.74816	1.73385
G98465JN	Fuc(α1-2)Gal(β1-3)GalNAc(β1-3)Gal(α1-4)Gal(β1-4)Glc(β-Sp9	0.993284825660257	1.35794754548387	1.85545716686192	1.96443273191324	1.26477	1.29322	1.19855	2.13781	1.09249	1.05235	1.27367	1.78478	1.79518	2.09345	1.38154	2.64498	1.19233	1.28996	1.97854	2.07316	2.10452	1.35973	1.56793	1.13749	1.12024	1.0748	1.1737	1.00831	1.00988	1.17366	1.18062	1.10961	1.94733	1.16472	1.12168	1.00603	1.64905	1.42918	1.15808	1.0375	1.06863	1.01608	0.935969	0.976874	1.56453	1.82914	1.82263	1.72868
G00048MO	Fuc(α1-2)Gal(β1-3)[Fuc(α1-4)]GlcNAc(β-Sp8	1.10935633735961	1.247510917927	1.85545716686192	1.96443273191324	1.25352	1.29322	1.19855	1.1772	1.2046	1.3262	0.958711	1.83237	1.93016	2.08053	2.63416	3.10801	1.30788	1.19354	2.19149	2.22859	2.24577	1.27636	1.1936	1.13749	1.08441	1.16614	1.16761	1.00831	0.885941	1.0922	1.03396	1.17318	1.94733	1.16472	1.41344	1.00603	1.33765	1.33653	1.14966	1.17824	1.1996	1.01316	1.15975	1.17231	2.10633	2.14092	2.02036	1.94017
G94435QH	Fuc(α1-2)Gal(β1-3)GalNAc(α-Sp8	1.05098906828681	1.247510917927	1.85545716686192	1.96443273191324	1.25352	1.29322	1.19855	1.27959	1.23003	1.2396	1.17701	1.9368	1.85196	2.08053	1.37254	2.14707	1.28877	1.2986	1.97854	1.83611	2.10452	2.40272	1.1936	1.13749	1.08441	1.0748	1.07958	1.00831	0.885941	0.960057	0.971468	1.10961	1.94733	1.16472	1.12168	1.04361	1.33765	1.13188	1.32268	1.15154	1.08288	1.10974	1.13136	1.10032	1.56453	1.82914	1.74816	1.65924
G94435QH	Fuc(α1-2)Gal(β1-3)GalNAc(α-Sp14	0.993284825660257	1.56387722804793	2.22679149377085	2.34762204927665	1.25352	1.29322	1.60467	1.16804	1.10123	1.05235	0.958711	1.78442	1.79518	2.21234	3.00266	2.74189	1.19233	1.39245	2.79014	2.63601	2.73738	1.62306	1.50398	1.13749	1.17964	1.0748	1.03305	1.00831	0.885941	0.960057	1.18216	1.2797	2.40785	1.32392	1.27748	1.06272	1.33765	1.31348	1.34133	1.32686	1.06863	1.2326	0.935969	1.00084	2.49033	2.54188	2.71614	2.36764
G91532KA	Fuc(α1-2)Gal(β1-3)GalNAc(β1-4)[Neu5Ac(α2-3)]Gal(β1-4)Glc(β-Sp0	0.993284825660257	1.3603519665726	1.85545716686192	1.96443273191324	1.408	1.29322	1.43626	1.16804	1.32237	1.05235	1.00512	2.05653	2.05132	2.08053	1.37254	2.14707	1.25332	1.38973	1.97854	1.83611	2.10452	1.40046	1.1936	1.22384	1.43365	1.26506	1.01817	1.15522	0.885941	1.11055	1.20966	1.17988	1.94733	1.49776	1.52829	1.08392	2.0804	1.13562	1.23952	1.0375	1.07537	1.24631	1.01107	0.976874	1.73339	1.83024	2.02262	1.83617
G91532KA	Fuc(α1-2)Gal(β1-3)GalNAc(β1-4)[Neu5Ac(α2-3)]Gal(β1-4)Glc(β-Sp9	1.04382972811213	1.247510917927	1.85545716686192	1.96443273191324	1.25352	1.29322	1.55772	1.16804	1.23045	1.42321	1.1379	1.85231	1.8021	2.08242	2.51164	3.23471	1.38165	1.19354	2.34465	2.59869	2.6793	1.53203	1.1936	1.13749	1.15899	1.28486	1.27066	1.00831	0.885941	0.960057	0.950295	1.10961	1.94733	1.16472	1.12168	1.1275	1.33765	1.13188	1.14966	1.11869	1.24981	1.01316	1.00187	1.10936	1.56453	1.82914	1.74816	1.68056
G00050MO	Fuc(α1-2)Gal(β1-3)GlcNAc(β1-3)Gal(β1-4)Glc(β-Sp8	0.993284825660257	1.247510917927	1.85545716686192	2.04651773041288	1.25352	1.29322	1.27892	1.16804	1.09249	1.05235	1.16771	2.03196	1.86147	2.08053	2.2863	2.63648	1.40843	1.19354	2.4752	1.93842	2.10452	1.27636	1.41117	1.29391	1.3644	1.0748	1.01817	1.00831	1.11939	1.02653	0.950295	1.5535	2.536	2.97094	2.67274	1.00603	1.33765	1.39979	1.21886	1.0375	1.06863	1.01316	1.13057	1.01141	2.00366	2.42785	1.95561	1.68462
G00050MO	Fuc(α1-2)Gal(β1-3)GlcNAc(β1-3)Gal(β1-4)Glc(β-Sp10	0.993284825660257	1.31281253066323	2.175228424468	2.24943644045546	1.48202	1.29322	1.45654	1.16804	1.09249	1.50307	1.04155	1.78442	1.85771	2.08053	2.61157	3.00868	1.33585	1.32151	2.63028	2.76481	2.99062	1.27636	1.48234	1.14141	1.1841	1.0748	1.0577	1.00831	0.885941	1.02448	1.00978	1.38626	2.77002	2.99642	2.70611	1.00603	1.33765	1.21563	1.14966	1.20773	1.06863	1.20443	0.935969	1.23426	1.97637	2.38827	1.74816	1.65924
G40696TO	Fuc(α1-2)Gal(β1-3)GlcNAc(β-Sp0	1.3744883634238	1.31921470612858	1.91141819604688	1.96443273191324	1.25868	1.48963	1.26068	1.18772	1.365	1.05235	1.11521	1.95837	1.79518	2.08053	1.37254	2.14707	1.19233	1.19906	1.97854	1.83611	2.64684	2.16554	1.33701	1.1739	1.49681	1.3121	1.01817	1.01265	0.885941	1.19423	0.950295	1.84351	2.38728	2.59836	1.29604	1.00603	1.33765	1.19897	1.14966	1.09512	1.43016	1.01316	0.935969	0.976874	1.58472	1.82914	1.74816	1.65924
G40696TO	Fuc(α1-2)Gal(β1-3)GlcNAc(β-Sp8	0.993284825660257	1.247510917927	1.97201891106648	1.96443273191324	1.2725	1.51763	1.41653	1.16804	1.32648	1.33044	1.09979	1.88941	1.87747	2.09793	1.91038	2.97716	1.4041	1.19354	2.38677	2.65493	2.68998	1.27636	1.21382	1.13749	1.08441	1.30115	1.01817	1.32777	0.885941	1.09221	0.950295	1.25101	2.59689	2.37627	1.1573	1.41268	1.33765	1.17659	1.31954	1.0375	1.11783	1.01316	1.02957	0.99063	1.56453	1.82914	1.74816	1.65924
G74917JX	Fuc(α1-2)Gal(β1-4)[Fuc(α1-3)]GlcNAc(β1-3)Gal(β1-4)[Fuc(α1-3)]GlcNAc(β-Sp0	1.25410638833264	1.32115845949191	2.04034905966821	1.96443273191324	1.79521	1.29322	1.19855	1.16804	1.2912	1.26169	1.23698	1.95184	2.16029	2.09912	1.37254	2.14707	1.19233	1.24599	2.32127	1.83611	2.10452	1.27636	1.1936	1.17487	1.25503	1.44077	1.01817	1.08595	0.952277	1.12031	1.09949	1.10961	2.6454	1.16472	1.20693	1.00603	1.33765	1.42491	1.14966	1.0375	1.06863	1.01316	0.935969	0.976874	2.12992	1.9758	1.8809	1.88743
G58980LZ	Fuc(α1-2)Gal(β1-4)[Fuc(α1-3)]GlcNAc(β1-3)Gal(β1-4)[Fuc(α1-3)]GlcNAc(β1-3)Gal(β1-4)[Fuc(α1-3)]GlcNAc(β-Sp0	1.02343835002588	1.53484165260946	2.47609776870489	1.96592930688151	1.42482	1.29322	1.19855	1.22567	1.09249	1.05235	1.2435	1.80421	2.12827	2.12121	1.37254	2.7128	1.19233	1.19354	2.30178	2.29165	2.22674	1.27636	1.54678	1.49901	1.08441	1.39717	1.31801	1.11737	1.01814	0.960057	1.01007	1.15703	3.45549	1.33723	1.38562	1.2289	2.46032	1.36312	1.47161	1.33605	1.27903	1.01316	0.988755	1.26007	2.05693	2.04528	2.23606	1.87623
G00052MO	Fuc(α1-2)Gal(β1-4)[Fuc(α1-3)]GlcNAc(β-Sp0	0.993284825660257	1.37987483482385	1.87022437539907	1.96443273191324	1.30744	1.29322	1.25104	1.18272	1.18027	1.20262	1.09693	1.85067	1.82559	2.26662	2.11449	2.14707	1.19233	1.34569	2.81794	1.83611	2.40336	1.27636	1.43481	1.13749	1.35212	1.10125	1.27899	1.24686	0.885941	1.08414	0.950295	1.22525	2.33965	1.1885	1.19378	1.04765	1.60587	1.13188	1.15322	1.0375	1.06863	1.31771	1.05958	0.979173	1.93503	1.82914	2.11492	1.79213
G00052MO	Fuc(α1-2)Gal(β1-4)[Fuc(α1-3)]GlcNAc(β-Sp8	1.07448791472676	1.247510917927	1.96427574107586	1.96443273191324	1.25352	1.29322	1.39341	1.16804	1.15413	1.05235	0.958711	1.78442	1.79518	2.09362	1.37254	2.42143	1.7821	1.44179	1.9796	1.92649	2.68321	1.56651	1.1936	1.28551	1.08441	1.0748	1.01817	1.00831	0.885941	1.12912	0.950295	1.10961	2.0695	1.16472	1.12168	1.13638	1.33765	1.14651	1.14966	1.0375	1.06863	1.05537	1.06155	0.976874	1.56453	1.86278	1.74816	1.65924
G29703NT	Fuc(α1-2)Gal(β1-4)GlcNAc(β1-3)Gal(β1-4)GlcNAc(β-Sp0	0.995313375774448	1.34006981252729	1.92684848554437	2.35115114791108	1.25352	1.29322	1.19855	2.20224	1.19287	1.11965	1.00535	1.79965	1.79518	2.08053	2.02639	2.85971	1.44203	1.19354	2.54339	1.96433	2.35092	1.40645	1.1936	1.13749	1.08441	1.21779	1.01817	1.27918	0.970164	1.06416	1.15745	1.10961	3.62155	2.74382	1.1884	1.00603	1.97308	1.15577	1.42598	1.0375	1.06989	1.29905	0.942459	1.14088	1.56453	1.82914	1.74816	1.65924
G85213RR	Fuc(α1-2)Gal(β1-4)GlcNAc(β1-3)Gal(β1-4)GlcNAc(β1-3)Gal(β1-4)GlcNAc(β-Sp0	1.0212795953603	1.52332540453542	2.03170072351003	2.54694374821953	1.52454	1.41303	1.69126	2.58791	1.23589	1.05235	1.19377	1.78442	1.832	2.08053	1.37254	2.33376	1.19233	1.91694	1.97854	1.88021	2.4564	1.3702	1.34166	1.30416	1.08619	1.35595	1.01817	1.00831	1.03304	1.02759	1.1807	1.12111	3.89799	3.02026	1.25374	1.17761	1.33765	1.13188	1.47111	1.1884	1.10363	1.04412	1.08366	0.976874	2.06829	2.37667	2.00519	2.10159
G61459JW	Fuc(α1-2)Gal(β1-4)GlcNAc(β-Sp0	0.993284825660257	1.247510917927	1.85545716686192	2.02072000756643	1.25352	1.29411	1.2317	1.3183	1.24594	1.05235	1.62748	2.31815	1.79518	2.12343	1.40035	2.97891	1.34343	1.19354	2.18493	1.99883	2.90891	1.39265	1.1936	1.13749	1.12229	1.0748	1.01817	1.22967	0.889788	1.1218	0.950295	1.10961	1.94733	1.40738	1.12168	1.11669	1.33765	1.20094	1.14966	1.15208	1.06863	1.16519	1.04317	1.05012	1.67179	2.05861	1.88376	1.65924
G61459JW	Fuc(α1-2)Gal(β1-4)GlcNAc(β-Sp8	0.993284825660257	1.247510917927	1.98111428910191	2.11913756421525	1.29082	1.32453	1.49665	2.06986	1.23988	1.28424	0.958711	1.78442	1.79518	2.08053	1.74059	2.71914	1.19233	1.19354	1.97854	1.88796	2.10452	1.39435	1.1936	1.13749	1.22069	1.21277	1.18538	1.17092	1.04835	1.11655	0.950295	1.10961	1.94733	1.16472	1.19683	1.11202	1.33765	1.1481	1.14966	1.40949	1.06863	1.13614	1.02109	0.976874	1.64198	1.82914	1.74816	1.65924
G61399NC	Fuc(α1-2)Gal(β1-4)Glc(β-Sp0	1.07344644943373	1.3551084701959	2.14405876737452	2.23159335351812	1.31349	1.29322	1.32947	1.16804	1.27443	1.05235	1.41311	1.83558	1.99233	2.17023	2.2339	3.49937	1.19233	1.31182	2.78011	2.66783	3.159	1.28432	1.46114	1.31497	1.28238	1.40221	1.01817	1.00831	1.26653	0.985686	1.0272	1.12176	2.49069	2.03975	1.34201	1.40576	1.33765	1.22684	1.14966	1.0375	1.27578	1.14514	1.25693	1.26551	2.00369	2.12757	1.94064	1.86369
G00068MO	Fuc(α1-2)Gal(β-Sp8	0.993284825660257	1.247510917927	2.26093109182502	2.15210220013611	1.39109	1.29322	1.19855	2.42916	1.31783	1.05783	0.958711	1.85251	1.79518	2.08941	2.21691	2.17437	1.19233	1.19354	2.12454	1.83611	2.10452	1.30234	1.1936	1.13749	1.17609	1.25111	1.24585	1.15688	0.952521	1.1887	1.09543	1.43052	1.94733	1.16472	1.24432	1.00603	2.38133	1.16438	1.14966	1.0375	1.06863	1.2375	0.940512	1.03449	1.66748	1.82914	1.87086	2.11905
G80587NA	Fuc(α1-3)GlcNAc(β-Sp8	1.29104604408721	1.247510917927	1.85545716686192	1.96443273191324	1.30692	1.29322	1.19855	1.23468	1.27346	1.05235	1.00892	1.92127	1.79518	2.20888	1.67962	2.73804	1.19233	1.2547	2.46608	2.27437	2.64548	1.34358	1.1936	1.21064	1.19453	1.0748	1.13469	1.15088	0.939009	1.28456	1.15227	1.10961	1.94733	1.43572	1.17193	1.00603	1.33765	1.13188	1.31991	1.0375	1.19791	1.08089	0.947511	0.976874	1.56453	1.82914	1.74816	1.65924
G35446HX	Fuc(α1-4)GlcNAc(β-Sp8	0.993284825660257	1.25452833966399	1.85545716686192	1.96443273191324	1.25352	1.29322	1.19855	1.32269	1.2434	1.05235	0.958711	1.78442	1.79518	2.10618	1.37254	2.30565	1.19233	1.44458	1.97854	1.83611	2.10452	1.27636	1.33349	1.13749	1.08441	1.0748	1.01817	1.00831	1.04837	1.06811	1.13931	1.10961	1.94733	1.16472	1.39172	1.20798	1.33765	1.18854	1.15423	1.0745	1.07342	1.01316	0.935969	0.976874	1.56453	1.82914	1.74816	1.65924
G95595RA	Fuc(β1-3)GlcNAc(β-Sp8	0.993284825660257	1.41491488131676	1.85545716686192	1.96443273191324	1.25352	1.29322	1.19855	1.16804	1.09249	1.05235	1.23935	1.78442	1.79518	2.11185	1.74596	3.10458	1.19233	2.62387	2.38601	2.21214	2.39819	1.37589	1.1936	1.13749	1.22274	1.0748	1.263	1.10478	1.01744	0.960057	1.1193	1.85462	1.94733	1.16472	1.29035	1.00603	1.33765	1.15921	1.14966	1.34976	1.29403	1.32519	0.972526	0.976874	1.56453	1.82914	1.74816	1.65924
G66163TI	GalNAc(α1-3)[Fuc(α1-2)]Gal(β1-3)GlcNAc(β-Sp0	0.993284825660257	2.39557000733444	1.85545716686192	1.96443273191324	1.25352	1.31286	1.19855	1.16804	1.09249	1.43828	1.60542	1.78442	1.79518	2.08053	2.40527	2.3798	1.19233	1.82012	1.97854	2.02777	2.10452	1.27636	1.1936	1.20632	1.08441	1.08109	1.18707	1.00831	0.885941	0.960057	1.13774	1.11787	1.94733	3.80935	2.27929	1.00603	1.33765	1.4029	1.14966	1.10493	1.06863	1.06449	1.14773	1.03608	1.56453	1.82914	1.74816	1.65924
G54826OZ	GalNAc(α1-3)[Fuc(α1-2)]Gal(β1-4)[Fuc(α1-3)]GlcNAc(β-Sp0	0.994450603281462	1.75945794791735	2.21292917929076	2.49086311320735	1.74226	1.64039	1.19855	1.16804	1.39763	1.05235	1.25642	2.14515	2.14624	2.4715	1.37254	2.77563	1.28192	2.06472	1.97854	1.98856	2.28858	1.36752	1.67783	1.27355	1.4695	1.24972	1.37194	1.00831	1.18235	1.00016	0.950295	1.18405	2.67254	1.16472	1.12168	1.00603	2.94506	1.13188	1.52898	1.0375	1.20534	1.19744	1.68424	2.10935	2.31959	2.52274	2.72031	2.30278
	(3S)Gal(β1-4)[Fuc(α1-3)]Glc(β-Sp0	0.993284825660257	1.40290961685586	2.16717466379758	1.99156104750857	1.69777	1.43278	1.19855	1.16804	1.20555	1.26285	0.958711	1.90241	1.9368	2.16201	2.78354	3.11275	1.27177	1.6912	2.39176	2.22973	2.82556	1.27636	1.34617	1.13749	1.08441	1.0748	1.01817	1.00831	0.885941	1.11395	1.24315	1.14837	2.31425	1.16472	1.12168	1.00603	1.40631	1.66371	1.41744	1.09098	1.06863	1.08961	0.972685	0.976874	2.39752	2.43852	2.64782	2.39327
G74353FF	GalNAc(α1-3)[Fuc(α1-2)]Gal(β1-4)GlcNAc(β-Sp0	0.993284825660257	2.24583674605329	1.85545716686192	2.11422966954887	1.66954	1.29322	1.26631	1.16804	1.13782	1.3827	0.985678	2.17209	1.94244	2.08053	1.37254	2.14707	1.38703	1.19354	1.97854	1.83611	2.10452	2.19356	1.1936	1.13749	1.08441	1.0748	1.01817	1.08416	1.03462	0.979904	1.0376	1.10961	1.94733	3.8358	2.55833	1.15633	1.33765	1.19932	1.14966	1.14085	1.20234	1.01316	1.01379	0.976874	1.56453	1.82914	1.74816	1.65924
G74353FF	GalNAc(α1-3)[Fuc(α1-2)]Gal(β1-4)GlcNAc(β-Sp8	0.993284825660257	2.41950616694361	1.85545716686192	2.5507648136457	1.25352	1.53339	1.26239	1.16804	1.09249	1.3094	1.18528	1.78442	1.79518	2.08053	2.5256	2.26018	1.19233	1.36821	2.29759	1.88868	2.37645	1.55036	1.1936	1.13749	1.08441	1.13467	1.21068	1.00831	0.885941	0.960057	0.967455	1.10961	1.94733	3.78569	2.57271	1.07858	1.33765	1.25892	1.14966	1.24525	1.27879	1.20255	0.935969	0.976874	1.56453	1.82914	2.83625	1.65924
G19524AS	GalNAc(α1-3)[Fuc(α1-2)]Gal(β1-4)Glc(β-Sp0	1.0664880565537	2.36031389091262	1.85545716686192	1.96443273191324	1.25352	1.29322	1.19855	1.28269	1.43325	1.05235	0.958711	1.87325	1.80225	2.29832	1.37254	2.14707	1.19233	1.28286	1.97854	1.83611	2.10452	1.27636	1.26511	1.30421	1.08441	1.13055	1.24299	1.12121	0.885941	0.960057	1.08031	1.10961	1.94733	3.75517	2.72248	1.52001	1.76021	1.2311	1.27746	1.1015	1.17266	1.01316	1.21271	1.04206	1.90447	1.98805	2.08046	1.78057
G75472OU	GlcNAc(β1-3)Gal(β1-3)GalNAc(α-Sp8	1.35794500581689	1.34449346626525	1.85545716686192	1.96443273191324	1.29734	1.44803	1.87231	1.38201	1.09249	1.89261	1.17953	2.07345	1.8439	2.19718	2.6434	3.03368	1.31472	1.37311	2.62774	2.58625	2.64194	1.67885	1.2883	1.13749	1.08441	1.13142	1.33287	1.05414	1.02636	1.05398	1.10495	1.2015	2.02473	1.48698	1.63878	1.25177	1.33765	1.29873	1.29643	1.26278	1.43578	1.01316	1.16863	0.989766	1.58048	1.82914	1.93531	1.65924
G00066MO	GalNAc(α1-3)[Fuc(α1-2)]Gal(β-Sp8	1.34468825290399	1.42458520297362	1.85545716686192	2.79590429083196	1.25352	1.29322	1.34217	1.16804	1.40226	1.05235	1.02412	1.86744	1.79518	2.11351	1.40476	2.43218	1.19233	1.40885	1.97854	1.83611	2.29453	1.27636	1.29488	1.13749	1.08441	1.0748	1.01817	1.00831	0.885941	0.960057	0.950295	1.44429	1.94733	1.16472	1.29577	1.20288	2.51697	1.21971	1.26007	1.2006	1.06863	1.19992	1.0092	1.02692	1.56453	1.82914	1.74816	1.65924
G00066MO	GalNAc(α1-3)[Fuc(α1-2)]Gal(β-Sp18	1.43973206107284	1.37522849204018	1.85545716686192	2.58165428546585	1.25352	1.35361	1.26931	1.16804	1.09249	1.13934	0.958711	1.84252	1.94182	2.08053	2.30232	2.86277	1.19233	1.23281	2.4167	2.41969	2.57866	2.06833	1.1936	1.32123	1.08441	1.22408	1.01817	1.00831	0.885941	1.10615	0.950295	1.16987	1.94733	1.16472	1.12168	1.1273	2.15789	1.13188	1.14966	2.5571	1.06863	1.17604	1.00825	0.976874	1.56453	2.01646	1.74816	1.65924
G97834OQ	GalNAc(α1-3)GalNAc(β-Sp8	0.993284825660257	1.3769703202162	1.96412922796747	1.96443273191324	1.3196	1.29322	1.23992	1.3871	1.30165	1.20847	0.958711	1.90741	1.79518	2.15519	1.37254	2.14707	1.19233	1.19354	1.97854	1.83611	2.10452	1.75274	1.1936	1.13749	1.08441	1.08095	1.01817	1.07721	1.05877	0.960057	0.950295	1.10961	1.94733	1.34173	1.28947	1.00603	1.89288	1.22008	1.39005	1.0375	1.25131	1.15713	0.981467	0.976874	1.56453	1.82914	1.74816	1.65924
G60233WN	GalNAc(α1-3)Gal(β-Sp8	0.993284825660257	1.51316986057627	2.10700855281187	2.32522545524519	1.25352	1.29322	1.60027	1.16804	1.18698	1.23209	0.958711	1.91579	1.80679	2.08053	2.13624	3.17078	1.54744	1.41727	2.53396	2.50217	2.51834	1.42831	1.1936	1.14368	1.08441	1.0748	1.18871	1.22538	1.11481	0.975683	1.30143	1.41526	1.94733	1.16472	1.12168	1.00603	3.00577	1.26603	1.42048	1.13744	1.06863	1.34471	1.13239	0.976874	1.57814	1.82914	1.74816	1.65924
G92743LI	GalNAc(α1-4)[Fuc(α1-2)]Gal(β1-4)GlcNAc(β-Sp8	1.12484481027044	1.36468135793116	1.85545716686192	2.5454456520422	1.3156	1.29322	1.22243	1.23209	1.42054	1.05235	1.10852	2.03375	1.79518	2.08053	1.63864	2.14707	1.19233	1.22988	1.97854	1.83611	2.10452	1.61628	1.27724	1.13749	1.08441	1.0748	1.01817	1.00831	0.885941	1.01695	1.18724	1.10961	1.94733	1.16472	1.31672	1.05021	3.21997	1.13188	1.23808	1.10414	1.12265	1.01316	1.01845	0.976874	1.56453	1.82914	1.74816	1.65924
G26166QH	GalNAc(β1-3)GalNAc(α-Sp8	0.993284825660257	1.247510917927	1.85545716686192	1.96443273191324	1.25352	1.29322	1.19855	1.2266	1.24266	1.05235	0.958711	2.04866	1.88347	2.11952	1.4581	3.07056	1.19233	1.22235	2.53847	2.19999	2.35827	1.27636	1.3524	1.13749	1.08441	1.24438	1.12833	1.06258	0.909315	1.15956	1.14345	1.13184	1.94733	1.16472	1.24982	1.1369	1.33765	1.26445	1.28544	1.20149	1.09914	1.30159	0.935969	1.18253	1.57707	1.82914	1.74816	1.65924
G60713GB	GalNAc(β1-3)[Fuc(α1-2)]Gal(β-Sp8	1.13103932571604	1.28376053866307	2.37678626817853	2.69275987547415	1.56271	1.29322	1.19855	2.27637	1.32865	1.16301	1.19847	1.83975	1.79518	2.08053	2.76554	2.14707	1.73898	1.31398	2.45001	1.83611	2.36534	1.64717	1.38268	1.35892	1.13859	1.15879	1.51346	1.22527	0.885941	1.14396	0.950295	1.10961	1.94733	1.28565	1.12449	1.02674	3.1346	1.13188	1.14966	1.0375	1.32941	1.10498	1.14195	1.28324	2.56592	2.56103	1.74816	1.83703
G29548YX	GalNAc(β1-3)Gal(α1-4)Gal(β1-4)GlcNAc(β-Sp0	1.05863034281777	1.247510917927	2.61981297387358	3.00425995188646	1.77215	1.70162	1.62	2.45702	1.43909	1.11137	0.958711	1.78442	1.79518	2.08053	1.37254	2.14707	2.02344	1.19354	1.97854	2.11048	2.10452	1.54832	1.31752	1.35021	1.3955	1.0748	1.04539	1.3002	1.23868	1.2253	1.25679	1.27252	1.94733	1.39104	1.34505	1.34238	3.14204	1.28428	1.35686	1.0375	1.06863	1.14704	1.11521	0.976874	1.56453	1.92324	1.91503	1.75598
G96865DJ	GalNAc(β1-4)[Fuc(α1-3)]GlcNAc(β-Sp0	0.993284825660257	1.46709137999358	1.85545716686192	2.19780300562903	1.31794	1.38019	1.81661	1.23069	1.33795	1.11896	1.2626	1.78442	1.79518	2.08053	1.37254	2.14707	1.19233	1.49869	1.97854	1.83611	2.10452	1.46029	1.62956	1.41317	1.35702	1.51957	1.35549	1.34567	1.23506	1.30502	1.31344	1.20463	2.25813	1.34009	1.37456	1.39701	1.58011	1.31918	1.26648	1.83218	1.20324	1.36121	1.38067	1.36251	1.81116	2.36496	2.31947	2.12465
G00057MO	GalNAc(β1-4)GlcNAc(β-Sp0	1.22774919909149	1.97121382433517	3.1979179332081	3.5890137049806	2.33451	2.45028	1.86111	2.15501	1.5018	1.05235	0.958711	1.78442	1.79518	2.10994	1.46282	2.14707	1.34425	1.47945	1.97854	2.12382	2.10452	1.79984	1.1936	1.31868	1.08441	1.33562	1.20759	1.25262	1.21916	1.16372	1.1512	1.36173	1.94733	1.5054	1.55012	1.60526	2.69714	1.22229	1.30939	1.17458	1.10967	1.25489	1.2395	1.41786	1.56453	1.98225	1.74816	1.77052
G00057MO	GalNAc(β1-4)GlcNAc(β-Sp8	1.32394614138983	1.79838623682602	2.98692004065418	3.52917899017495	2.22295	2.0825	1.7871	1.16804	1.41994	1.33334	1.28114	1.81157	1.79518	2.08053	1.58365	2.14707	1.76475	1.53824	1.97854	1.83611	2.10452	1.5491	1.1936	1.15487	1.08441	1.08135	1.14285	1.24357	1.13658	1.14697	0.9859	1.46668	1.94733	1.16472	1.50221	1.1711	2.69651	1.21187	1.4539	1.0375	1.26649	1.32535	1.51572	1.51593	1.56453	1.82914	2.01905	1.74011
G48898TH	Gal(α1-2)Gal(β-Sp8	1.0982074820507	1.46763424631597	2.31885926410972	2.51120258890258	1.49915	1.80896	1.30856	1.66465	1.09249	1.12606	0.958711	1.84424	1.89559	2.09678	1.78865	3.07891	1.94402	2.10448	2.20915	2.48708	2.53693	1.71407	1.3987	1.13749	1.08441	1.0748	1.20005	1.10048	0.982459	1.19216	1.11736	1.1663	2.56997	1.16472	1.2678	1.4173	1.958	1.13188	1.24799	1.0375	1.06863	1.17645	1.21722	1.26673	1.81153	2.11243	1.94049	1.966
G31734OS	Gal(α1-3)[Fuc(α1-2)]Gal(β1-3)GlcNAc(β-Sp0	1.22064626216783	1.247510917927	1.99897269283344	1.96443273191324	1.25352	1.29322	1.31334	1.16804	1.2222	1.31616	0.958711	1.8469	1.94097	2.25263	2.23726	2.83598	1.45648	1.30912	2.01384	2.48233	2.82262	1.49332	1.41686	1.13749	1.08441	1.10457	1.06699	1.03516	0.903591	1.15623	1.30757	1.10961	2.76334	3.61874	1.82039	1.28228	1.67812	1.49067	1.14966	1.0375	1.25974	1.19366	0.935969	1.11823	1.94874	1.88071	1.99821	1.78355
G31734OS	Gal(α1-3)[Fuc(α1-2)]Gal(β1-3)GlcNAc(β-Sp8	1.06252056450397	1.32018126376363	2.14044859320997	2.15248898082118	1.37944	1.61441	1.46462	1.16804	1.25421	1.28942	1.45401	2.46523	2.31597	2.59807	2.33004	3.33788	1.72611	1.70989	2.23806	2.06458	2.84627	1.5118	1.1936	1.13749	1.08441	1.26809	1.12932	1.00831	1.00454	0.970232	1.03216	1.10961	2.57336	3.65771	1.42515	1.52503	1.33765	1.39236	1.37123	1.62292	1.2588	1.32857	1.01603	0.976874	1.56453	1.84402	1.75753	2.02426
G04624DG	Gal(α1-3)[Fuc(α1-2)]Gal(β1-4)[Fuc(α1-3)]GlcNAc(β-Sp0	1.20737087472127	1.72685796657175	2.29993136222162	2.51838286406283	1.50926	1.72088	1.48785	1.57451	1.09249	1.10568	1.3886	2.07394	2.04326	2.50589	1.39537	2.98754	1.54734	1.21636	2.32063	2.52092	3.14328	1.27636	1.73946	1.13749	1.46952	1.23608	1.01817	1.00831	0.890543	1.05198	1.05228	1.10961	2.61577	1.16472	1.12168	1.17342	2.1482	1.4379	1.17423	1.16128	1.16539	1.22097	0.967355	1.22646	2.38816	2.74738	2.59378	2.47477
G04624DG	Gal(α1-3)[Fuc(α1-2)]Gal(β1-4)[Fuc(α1-3)]GlcNAc(β-Sp8	1.06800579636788	1.41940937182855	2.00274286527854	1.96443273191324	1.55638	1.29322	1.23862	1.16804	1.42389	1.25236	1.29439	1.84559	1.79518	2.08053	2.36985	2.79322	1.89794	1.71406	1.97854	2.03377	2.20051	1.57731	1.38831	1.37483	1.10427	1.15935	1.01817	1.11886	0.888966	0.960057	1.32226	1.11542	2.4714	1.16472	1.12168	1.38823	1.39647	1.228	1.35903	1.0375	1.30519	1.10064	1.2293	0.996742	1.72888	1.86184	1.74816	1.65924
G70888IU	Gal(α1-3)[Fuc(α1-2)]Gal(β1-4)GlcNAc(-Sp0	1.02143877439016	1.38447020208042	1.90005654714958	2.08077164831455	1.29078	1.32136	1.26874	1.29108	1.09249	1.0742	0.958711	1.89725	1.97489	2.15969	1.9201	3.081	1.66244	1.54092	2.35235	2.44809	2.85423	1.27636	1.28783	1.13749	1.08441	1.09838	1.01817	1.00831	0.971608	0.960057	1.06622	1.10961	2.12637	3.65894	1.40301	1.12906	1.33765	1.2979	1.29744	1.37345	1.06863	1.0531	0.941576	0.976874	1.82123	1.82914	1.74816	1.65924
G06873PC	Gal(α1-3)[Fuc(α1-2)]Gal(β1-4)Glc(β-Sp0	0.993284825660257	1.247510917927	2.08036868333645	1.96443273191324	1.27942	1.29322	1.19855	1.16804	1.20103	1.06225	0.958711	1.78442	1.79518	2.08299	2.94414	2.28635	1.50736	1.7126	2.13756	2.07387	2.492	1.27636	1.33047	1.14534	1.31469	1.33833	1.01817	1.00831	0.996607	1.2216	1.1122	1.17569	2.35299	3.50182	1.60361	1.39021	1.43146	1.27228	1.14966	1.05848	1.12656	1.01316	0.935969	1.20939	1.85819	1.99295	1.83594	1.884
G47548GA	Gal(α1-3)[Fuc(α1-2)]Gal(β-Sp8	0.993284825660257	1.247510917927	2.07043698766853	2.25611682893887	1.25352	1.29322	1.2762	1.37295	1.41247	1.05235	0.958711	1.78442	1.79518	2.23177	2.2089	3.15156	1.19233	1.19354	2.71868	2.69075	2.99025	1.27636	1.1936	1.13749	1.08441	1.0748	1.01817	1.12558	0.885941	1.09821	0.950743	1.12633	2.19679	1.16472	1.21158	1.00603	1.33765	1.24249	1.15529	1.0375	1.23074	1.16686	1.05204	1.07369	1.6965	1.83404	1.74816	1.65924
G47548GA	Gal(α1-3)[Fuc(α1-2)]Gal(β-Sp18	1.46157430410857	1.36343302372717	1.85545716686192	1.96443273191324	1.45739	1.29322	1.52094	1.16804	1.48856	1.09874	1.14329	1.78442	1.79518	2.08053	1.5383	2.79554	1.19233	1.19354	2.07564	1.90749	2.30494	1.35008	1.51778	1.13749	1.16652	1.18531	1.04259	1.00831	1.33893	1.19725	1.18959	1.4118	1.94733	1.26069	1.23281	1.1166	1.33765	1.23095	1.25415	1.32336	1.06863	1.3403	1.00787	1.21999	1.56453	1.82914	1.74816	1.65924
G20744UW	Gal(α1-4)[Gal(α1-3)]Gal(β1-4)GlcNAc(β-Sp8	0.993284825660257	1.37961971600931	2.38829425740157	2.70496201477157	1.53615	1.39809	1.90779	2.25712	1.73612	1.05235	0.958711	1.78442	1.79518	2.14505	1.89384	2.56495	1.73144	1.73135	2.69395	2.31516	2.84694	1.72174	1.66001	1.29736	1.4026	1.30371	1.02462	1.23924	0.928211	1.25917	1.46374	1.2444	1.94733	1.35278	1.26202	1.71168	3.28126	1.13188	1.4759	1.0375	1.06863	1.01316	1.23606	1.25729	1.71916	2.07887	1.74816	1.95017
G76355TG	Gal(α1-3)GalNAc(α-Sp8	1.06401098505452	1.47486406480167	1.98555901771727	2.22657915651838	1.25352	1.49749	1.96652	1.36424	1.55246	1.20254	0.958711	1.88995	1.79518	2.08053	1.37254	2.79064	1.48572	1.39175	2.33555	1.9108	2.24443	1.33285	1.56294	1.56876	1.67208	1.50166	1.82321	1.66243	1.54105	1.32321	1.7405	1.5634	2.69076	1.59219	1.56583	1.5219	1.56636	1.66045	1.6379	1.0375	1.74113	1.49737	1.35946	1.43508	1.5925	1.83098	1.74816	2.03731
G76355TG	Gal(α1-3)GalNAc(α-Sp16	0.999644456852722	1.33523986289996	1.85545716686192	1.96443273191324	1.51709	1.29322	1.19855	1.16804	1.34573	1.05235	1.30238	2.24539	2.17935	2.42119	2.91405	2.56155	1.59178	1.19354	2.27898	2.2953	2.9817	1.27636	1.1936	1.13749	1.08441	1.0748	1.31865	1.17907	1.17432	0.964288	0.981132	1.22146	1.94733	1.16472	1.16994	1.00603	1.33765	1.3007	1.15412	1.0375	1.06863	1.01316	1.14791	1.1562	1.92868	1.90474	2.09855	1.96043
G02747VH	Gal(α1-3)GalNAc(β-Sp8	0.993284825660257	1.27581370887363	1.87504080281414	1.96443273191324	1.49624	1.29322	1.22653	1.22049	1.18866	1.31365	0.958711	2.23632	1.99268	2.22514	2.47548	2.14707	1.5591	1.73473	1.97854	1.83611	2.10452	1.48287	1.1936	1.13749	1.13279	1.16059	1.29021	1.00831	0.914164	1.1639	0.950295	1.10961	1.94733	1.16472	1.30625	1.00603	1.33765	1.13188	1.14966	1.0375	1.16729	1.39012	0.935969	0.976874	1.59087	1.82914	2.38691	1.68727
G08176ZW	Gal(α1-3)Gal(β1-4)[Fuc(α1-3)]GlcNAc(β-Sp8	1.24071187026709	1.34866175965791	2.11837248699075	2.53448536448184	1.4057	1.35413	1.29954	1.50387	1.09249	1.65302	1.01327	1.8871	1.8205	2.08053	2.70628	3.01525	1.19233	2.42685	2.63586	2.12303	2.6294	1.47832	1.1936	1.16241	1.08441	1.24088	1.19096	1.19145	0.885941	0.960057	1.00547	1.10961	1.94733	1.16472	1.12168	1.40081	2.51938	1.13188	1.14966	1.0375	1.2163	1.01316	0.935969	1.03412	1.56453	1.82914	1.74816	1.70201
G34356AA	Gal(α1-3)Gal(β1-3)GlcNAc(β-Sp0	0.993284825660257	1.247510917927	1.93378498290492	2.38953838396169	1.47133	1.29322	1.19855	1.16804	1.09249	1.28915	0.958711	2.26235	1.99091	2.14887	1.52075	2.14707	1.19233	1.66678	1.97854	1.83611	2.10452	1.50951	1.1936	1.13749	2.0219	1.28333	1.06717	1.08907	1.02237	0.960057	1.3024	1.10961	2.29733	2.6515	1.19662	1.10115	2.35261	1.5336	1.50943	1.0375	1.06863	1.01316	0.935969	0.976874	1.86116	1.96578	1.74816	1.80635
G03499BP	Gal(α1-3)Gal(β1-4)GlcNAc(β-Sp8	0.993284825660257	1.43146589177816	2.01714711789942	2.45157041109932	1.4593	1.29322	1.19855	1.82104	1.09249	1.22261	1.29427	1.80231	1.88819	2.08053	2.61288	3.13342	1.19233	1.19354	2.14689	2.55416	2.80336	1.88839	1.1936	1.17251	1.22835	1.0748	1.08421	1.00831	0.885941	0.986526	0.950295	1.16098	1.94733	2.38132	1.2512	1.17141	1.47812	1.13188	1.14966	1.22871	2.46957	1.17904	1.14495	0.976874	1.78274	1.87914	1.74816	1.65924
G78074HX	Gal(α1-3)Gal(β1-4)Glc(β-Sp0	1.14357527196622	1.247510917927	1.85545716686192	2.14085954729661	1.42735	1.35682	1.19855	1.16804	1.3999	1.24315	0.958711	2.1294	1.85376	2.08489	1.37254	2.36351	1.19233	1.19354	1.97854	1.83611	2.22508	1.62311	1.1936	1.30357	1.08441	1.247	1.05813	1.01618	0.989274	0.960057	0.950295	1.32178	2.04121	2.32649	1.25056	1.12642	1.33765	1.25015	1.3762	1.0375	1.32046	1.07925	1.07002	0.976874	2.27722	1.82914	2.00336	1.72133
G77070UX	Gal(α1-3)Gal(β1-4)Glc(-Sp10	1.0521043528988	1.247510917927	1.98674233257929	2.30119105285801	1.33572	1.42116	1.26409	1.2122	1.30659	1.22534	0.958711	1.78862	1.96941	2.08053	2.84459	3.45055	1.34897	1.90289	2.99605	3.03399	3.15918	1.65149	1.32424	1.13749	1.08441	1.0748	1.01817	1.29867	1.21333	0.960057	0.950295	1.10961	2.40602	2.5263	1.38732	1.01006	1.45637	1.13188	1.14966	1.0375	1.09226	1.19625	0.938088	1.0408	1.72387	2.09167	1.90679	1.74702
G24432YB	Gal(α1-3)Gal(β-Sp8	0.993284825660257	1.247510917927	2.00343748114582	2.13384280815503	1.29088	1.29322	1.34394	1.16804	1.17389	1.424	1.32681	2.22291	1.85339	2.08053	1.37254	2.14707	1.19233	1.19354	2.04737	3.00224	2.10452	1.78922	1.1936	1.13749	1.54482	1.2095	1.01817	1.00831	0.885941	0.960057	0.950295	1.54239	2.06668	1.16472	1.33338	1.00603	1.33765	1.13188	1.14966	1.0375	1.06863	1.23185	1.35601	1.71185	1.81261	1.82914	1.76993	1.66226
G46849JR	Gal(α1-4)[Fuc(α1-2)]Gal(β1-4)GlcNAc(β-Sp8	1.1525039089109	1.247510917927	1.85545716686192	2.45089470543842	1.31876	1.55283	1.51772	1.20466	1.59949	1.05235	1.0316	1.78442	1.79518	2.08053	1.37254	2.14707	2.21118	1.19354	1.97854	1.83611	2.10452	1.27636	1.24927	1.19825	1.08441	1.18218	1.26013	1.09389	0.885941	1.22587	1.31459	1.24721	1.94733	1.16472	1.12168	1.37689	1.33765	1.13188	1.44291	1.17244	1.06863	1.01316	1.21641	0.976874	1.56453	1.82914	1.74816	1.65924
G00076PK	Gal(α1-4)Gal(β1-4)GlcNAc(β-Sp0	1.03435702131175	1.37674510716715	1.96618774204153	2.47143307829001	1.25352	1.61156	1.47566	1.28355	1.65616	1.05235	0.958711	1.82217	1.79518	2.14707	1.37254	2.14707	1.19233	1.19354	2.00606	1.90573	2.10452	1.27636	1.2849	1.38648	1.08441	1.33117	1.15848	1.09384	1.03099	1.18898	1.37881	1.29378	2.14962	1.25119	1.37918	1.45457	2.30451	1.26311	1.35004	1.75604	1.23651	1.19503	1.11642	1.14886	1.85688	1.87366	1.83108	1.85018
G00076PK	Gal(α1-4)Gal(β1-4)GlcNAc(β-Sp8	0.993284825660257	1.247510917927	1.86212859536513	2.37665416823809	1.70111	1.5145	1.6722	1.83261	1.51356	1.37579	0.958711	1.78442	1.79518	2.08053	1.64789	2.14707	1.34868	2.20841	1.97854	1.94913	2.10452	1.35578	1.25522	1.16432	1.08441	1.13187	1.07703	1.24265	1.19285	1.27416	1.34064	1.14464	1.94733	1.26223	1.58371	1.26846	1.8592	1.39287	1.14966	1.19897	1.39078	1.30615	1.31073	1.28154	1.56453	1.82914	1.74816	1.7517
G00059MO	Gal(α1-4)Gal(β1-4)Glc(β-Sp0	0.993284825660257	1.49774123203748	2.02997650293457	2.32004452321764	1.32735	1.66579	1.30778	1.36021	1.41581	1.42572	0.989539	1.78442	1.89874	2.11885	1.44413	2.14707	1.42386	1.41544	1.97854	1.84536	2.10452	1.34557	1.1936	1.43304	1.20849	1.0748	1.2707	1.06132	1.13984	0.960057	1.5521	1.251	2.34432	1.28029	1.52832	1.18163	1.9559	1.28086	1.47024	1.68806	1.15876	1.36868	1.53444	0.999	1.56453	1.82914	1.80128	1.83123
G17963KW	Gal(α1-4)GlcNAc(β-Sp8	1.280331714547	1.247510917927	2.30997462784498	2.66923551635189	1.29847	1.29322	1.19855	2.63461	1.22195	1.05235	0.989221	1.78442	1.79518	2.09878	1.37254	2.83564	1.24599	1.8336	2.00515	2.74157	2.50618	1.27636	1.4624	1.23217	1.08441	1.0748	1.32312	1.18594	1.00185	1.03934	1.11321	1.33583	1.94733	1.16472	1.3217	1.09245	1.33765	1.37474	1.14966	1.0375	1.06863	1.12422	1.0211	1.51585	1.56453	1.82914	1.74816	1.76203
G55954SF	Gal(α1-6)Glc(β-Sp8	1.05305794532502	1.33961042162556	2.09186536316123	2.18852023315165	1.25352	1.49034	1.19855	1.16804	1.09249	1.05235	0.958711	2.06993	2.02504	2.14168	2.00461	3.10079	1.61167	1.27841	2.08236	2.69119	2.97315	1.33485	1.41724	1.14113	1.22914	1.26824	1.23889	1.05615	0.885941	1.05987	1.14633	1.23937	2.34952	1.16472	1.31657	1.53105	1.33765	1.13188	1.1911	1.0375	1.14327	1.05583	1.08124	1.22151	2.08141	2.22735	2.15955	1.96942
G28148HG	Gal(β1-2)Gal(β-Sp8	1.15486402994469	1.247510917927	2.30913743923569	2.50745688835592	1.33777	1.4981	1.19855	2.23724	1.19575	1.30411	0.958711	1.78442	1.79518	2.17961	2.30079	3.18241	1.6367	2.09852	2.4325	2.74614	2.55297	1.27636	1.45829	1.15829	1.50945	1.0748	1.37169	1.00831	1.17205	1.14823	0.950295	1.10961	2.24203	1.16472	1.12168	1.1739	1.33765	1.46722	1.39322	2.76018	1.24551	1.01316	0.935969	1.02257	1.99941	1.89385	1.91697	1.97426
G07357YR	Gal(β1-3)[Fuc(α1-4)]GlcNAc(β1-3)Gal(β1-4)[Fuc(α1-3)]GlcNAc(β-Sp0	0.993284825660257	1.247510917927	2.34071472091242	2.38779592720477	1.57173	1.43187	1.43388	1.2853	1.09249	1.48994	1.18922	1.78442	1.79518	2.23333	1.37254	3.17541	1.3924	1.19354	2.17951	2.40509	3.24017	1.44193	2.75837	1.32083	1.08441	1.11983	1.02068	1.05581	0.885941	1.01726	1.13633	1.23767	2.22777	1.16472	1.21828	1.42522	1.76266	1.30435	1.24661	1.0375	1.06863	1.01316	0.935969	1.05374	2.0362	2.18919	2.0879	2.10485
G69522TI	Gal(β1-3)GlcNAc(β1-3)Gal(β1-4)[Fuc(α1-3)]GlcNAc(β-Sp0	0.993284825660257	1.27029482616837	3.42988096440119	3.58615559722997	2.34944	2.21342	1.24314	2.53608	1.09249	1.4919	0.958711	1.9002	1.79518	2.15258	2.30782	2.7667	2.03132	2.10372	1.97854	2.29278	2.10452	1.43519	1.51037	1.13749	1.23711	1.11677	1.01817	1.01726	1.21789	0.960057	0.950295	1.16171	2.27415	1.2096	1.19693	1.36244	1.33765	1.30557	1.14966	1.28663	1.06863	1.35066	0.991457	1.08705	1.60863	2.23333	2.02322	1.65924
G01706RV	Gal(β1-3)[Fuc(α1-4)]GlcNAc(-Sp0	0.993284825660257	1.247510917927	1.85858220867711	2.32177712337768	1.50273	1.44975	1.19855	1.35921	1.39318	1.17955	1.35203	1.89608	1.99152	2.12072	1.75108	3.3395	1.19233	1.19354	2.31126	2.71032	2.97043	1.54064	1.34676	1.13749	1.32108	1.50072	1.01817	1.00831	1.00044	1.17161	1.01074	1.22472	2.26236	1.16472	1.12168	1.00603	1.55281	1.25092	1.14966	1.38951	1.35033	1.25575	0.935969	0.976874	1.84959	2.19244	1.96871	1.65924
G01706RV	Gal(β1-3)[Fuc(α1-4)]GlcNAc(-Sp8	0.993284825660257	1.247510917927	1.85545716686192	1.96443273191324	1.25352	1.29322	1.31066	1.18124	1.27223	1.05235	1.05004	1.78442	1.79518	2.08053	2.58759	2.39971	1.77714	2.04897	2.10769	1.957	2.10452	1.27636	1.21979	1.13749	1.32533	1.12172	1.01817	1.26595	0.89233	0.960057	0.950295	1.98253	1.94733	1.16472	1.18729	1.00603	1.51098	1.13188	1.40488	1.3102	1.19423	1.17481	1.10915	0.976874	1.56453	1.82914	1.74816	1.69748
G39023AU	Fuc(α1-4)[Gal(β1-3)]GlcNAc(β-Sp8	1.27794941205701	1.247510917927	1.85545716686192	1.96443273191324	1.25352	1.29322	1.36223	1.16804	1.24911	1.24514	0.958711	1.95975	1.79518	2.14547	1.97101	2.99916	1.21463	1.21578	2.54187	2.56868	2.65577	1.27636	1.1936	1.13749	1.17986	1.0748	1.01817	1.34912	1.11757	1.00537	0.950295	1.10961	1.94733	1.16472	1.12168	1.03142	1.33765	1.35655	1.22426	1.28107	1.14635	1.01316	0.935969	0.976874	1.56453	2.0975	1.98301	1.68437
G61730RY	Gal(β1-4)GlcNAc(β1-6)GalNAc(α-Sp8	0.993284825660257	1.247510917927	3.23439335945842	3.56151714085804	2.18916	2.09705	1.34391	2.46054	1.57422	1.05235	1.07967	1.844	1.79518	2.08053	1.66321	3.25661	1.90906	1.51328	2.76033	2.36788	2.35155	1.69465	1.1936	1.20486	1.08441	1.08147	1.09296	1.00831	1.21907	0.960057	0.950295	1.28852	1.94733	1.23466	1.23967	1.20381	2.20068	1.13188	1.14966	1.123	1.06863	1.01316	1.11936	1.31271	1.56453	1.82914	1.74816	1.65924
G03520RT	Gal(β1-4)GlcNAc(β1-6)GalNAc(-Sp14	0.993284825660257	1.32507930254791	1.94335096395814	2.11972513134139	1.25352	1.29322	1.77159	1.16804	1.65691	1.05235	0.958711	2.08279	1.95429	2.18701	2.32669	2.37276	1.51693	1.19354	2.77871	2.41204	3.19866	1.77648	1.56507	1.3737	1.53898	1.0748	1.32932	1.16578	0.885941	1.02469	1.09226	1.44348	2.39007	1.22519	1.35756	1.41258	1.48984	1.2264	1.29214	1.0375	1.06863	1.25274	0.9541	0.976874	1.97956	2.2988	1.74816	1.95287
G00033MO	GlcNAc(β1-6)[Gal(β1-3)]GalNAc(α-Sp8	1.05332754688678	1.40655153438964	2.12967625316239	2.55593743948188	1.7452	1.56726	1.60021	1.87958	1.40846	1.24235	1.20513	1.96618	1.92164	2.08521	1.46704	2.53623	2.09754	1.29029	2.42503	2.03253	2.38999	1.286	1.35405	1.64299	1.80848	1.3442	1.28803	1.06379	1.49643	1.2898	0.950295	1.11393	2.35558	1.16472	1.12168	1.43001	2.99791	1.5801	1.436	1.29733	1.43437	1.12548	1.29232	1.26616	2.29892	2.51852	2.50752	2.87636
G00033MO	GlcNAc(β1-6)[Gal(β1-3)]GalNAc(α-Sp14	1.16254847612606	1.247510917927	2.01383362291529	2.26915937179185	1.49972	1.49633	1.19855	1.20015	1.15029	1.05235	1.1643	1.94644	1.87737	2.08053	2.91909	2.61353	1.19233	1.19354	2.24882	2.46343	2.81464	1.27636	1.28631	1.34589	1.08441	1.0748	1.01817	1.17349	0.885941	0.960057	0.950295	1.23285	1.94733	1.21665	1.12168	1.07784	1.9591	1.23015	1.28625	1.0375	1.06863	1.1877	1.04435	0.976874	1.82347	1.99536	2.00602	1.75069
G56682BC	Neu5Ac(α2-6)[Gal(β1-3)]GalNAc(α-Sp8	0.993284825660257	1.37768378710154	1.85545716686192	1.96443273191324	1.25352	1.29322	1.19855	1.16804	1.21608	1.19233	1.00469	2.31208	1.89871	2.08635	1.37254	2.14707	1.47279	1.5363	1.97854	1.83611	2.10452	1.35113	1.1936	1.2263	1.08441	1.0748	1.01817	1.13882	0.885941	1.05082	1.10729	1.30077	1.94733	1.16472	1.20598	1.00603	1.33765	1.13188	1.47682	1.0375	1.06863	1.10801	0.935969	1.08292	1.56453	1.82914	1.95367	1.65924
G56682BC	Neu5Ac(α2-6)[Gal(β1-3)]GalNAc(α-Sp14	0.993284825660257	1.5309408250757	2.24110395052052	2.25243470993614	1.57568	1.50791	1.19855	1.27016	1.26829	1.11048	1.04828	1.93526	2.19404	2.29238	2.51266	2.83134	1.34102	1.19354	2.43287	2.60098	2.85984	1.43915	1.37824	1.22515	1.11698	1.0748	1.33498	1.00831	0.885941	0.960057	0.950295	1.10961	2.24551	1.1824	1.12168	1.00603	2.81653	1.17289	1.23565	1.0375	1.48058	1.01316	1.08593	0.998411	2.16953	2.19552	2.19444	2.02062
G64050LH	Neu5Ac(β2-6)[Gal(β1-3)]GalNAc(α-Sp8	1.00268359362505	1.247510917927	1.85545716686192	2.04068143937336	1.25352	1.29322	1.31965	1.95321	1.28613	1.25619	0.958711	2.11517	1.79716	2.10963	1.40788	2.14707	1.19233	1.19354	1.97854	1.83611	2.10452	1.32968	1.2675	1.13749	1.33541	1.0748	1.01817	1.19613	0.885941	0.960057	1.15421	1.40385	1.94733	1.16472	1.12168	1.00603	1.40803	1.20618	1.14966	1.0375	1.12289	1.16331	0.935969	0.976874	1.56453	1.82914	1.74816	1.65924
G70573KH	Neu5Ac(α2-6)[Gal(β1-3)]GlcNAc(β1-4)Gal(β1-4)Glc(β-Sp10	0.993284825660257	1.2622968047256	2.16925502087179	2.56238695140184	1.49522	1.40849	1.19855	1.66826	1.38714	1.05235	1.34482	1.93143	1.90982	2.09948	2.64102	2.95795	1.19233	2.57199	2.57974	2.7266	2.85513	1.30311	1.1936	1.13749	1.08441	1.0748	1.19816	1.00831	0.885941	1.02137	0.950295	1.29998	1.94733	1.55777	1.34972	1.00603	2.21827	1.13188	1.16221	1.0375	1.06863	1.16697	1.02934	1.14934	1.7325	1.82914	1.74816	1.65924
G00031MO	Gal(β1-3)GalNAc(α-Sp8	1.12570296496334	1.46631093199333	2.35733559627347	2.63805347930061	1.29442	1.29322	1.19855	1.42708	1.34391	1.06723	1.25611	2.11516	1.79565	2.08053	2.37871	2.14707	1.47614	1.44317	1.97854	2.1979	2.45989	1.27636	1.1936	1.24529	1.08441	1.12698	1.01817	1.08045	0.885941	1.13985	0.950295	1.71211	1.94733	1.39216	1.23055	1.19559	1.33765	1.13188	1.14966	1.0375	1.21362	1.01316	0.963036	1.30393	1.56453	1.82914	1.74816	1.65924
G00031MO	Gal(β1-3)GalNAc(α-Sp14	0.993284825660257	1.26345379233071	2.20565669889403	2.48328121000786	1.25352	1.4419	1.20989	1.21048	1.09249	1.11356	1.24609	1.90827	1.94594	2.13853	2.93466	3.39859	1.19233	1.53519	3.04172	3.08237	3.172	1.90928	1.1936	1.17369	1.14643	1.14943	1.01817	1.00831	1.06822	0.960057	1.18516	1.17898	2.05481	1.16472	1.26371	1.06437	1.33765	1.13188	1.18345	1.0375	1.2293	1.24565	1.01009	0.976874	1.62687	1.94333	1.85504	1.65924
G00031MO	Gal(β1-3)GalNAc(α-Sp16	0.993284825660257	1.247510917927	1.85545716686192	2.01300170542841	1.25352	1.29322	1.19855	1.25624	1.09249	1.05235	1.23172	2.1826	1.98619	2.17779	1.37254	2.14707	1.19233	1.26289	1.97854	1.83611	2.10452	1.27636	1.54358	1.20341	2.69945	1.07978	1.18193	1.19288	0.938649	1.04036	1.15285	1.47626	1.94733	1.21761	1.12168	1.00968	1.33765	1.23196	1.14966	1.0375	1.33963	1.1507	0.935969	1.26078	1.56453	1.96998	1.80394	2.03042
G01534TU	Gal(β1-3)GalNAc(β-Sp8	1.95748045966189	1.247510917927	2.54851297279533	2.91948990125742	1.52899	1.61582	1.32491	2.42691	1.13366	1.27575	1.11546	1.78442	1.79518	2.08053	2.4999	2.60761	1.43788	2.0441	1.97854	1.94097	2.10452	1.27636	1.1936	1.15344	1.08441	1.08251	1.2771	1.00831	0.928283	1.024	0.950295	1.10961	2.05301	1.87387	1.21052	1.17276	2.15191	1.13188	1.34673	1.0375	1.3048	1.01316	0.935969	0.976874	1.56453	1.92205	1.8644	1.98744
G99053DY	Gal(β1-3)GalNAc(β1-3)Gal(α1-4)Gal(β1-4)Glc(β-Sp0	1.13831375279422	1.247510917927	2.5986226091031	2.8328147909735	1.60661	1.70405	1.38155	1.86682	1.35807	1.07509	0.958711	1.78442	1.89416	2.08053	1.37254	2.55613	1.40842	1.32132	1.98894	1.99517	2.10452	1.39363	1.55228	1.59713	1.28343	1.29683	1.12546	1.19614	1.36323	0.960057	1.18381	1.31367	2.39703	1.39182	1.12168	1.17973	2.75372	1.35132	1.14966	1.15649	1.33119	1.01316	1.15577	1.0479	2.03878	2.51086	2.2013	2.00453
G48558GR	Gal(β1-3)GalNAc(β1-4)[Neu5Ac(α2-3)]Gal(β1-4)Glc(β-Sp0	0.993284825660257	1.27944259186541	1.99658886347287	2.54022879524626	1.43693	1.50625	1.49031	2.10352	1.18379	1.17548	0.958711	1.78442	2.04375	2.11385	1.83928	2.14707	1.19233	1.65835	1.97854	1.89687	2.12296	1.39729	1.1936	1.20966	1.14745	1.0955	1.04672	1.00831	0.885941	1.07689	0.950295	1.37757	1.94733	1.79693	1.12168	1.31697	1.33765	1.20795	1.14966	1.06197	1.06863	1.12533	0.969683	1.32845	1.56453	1.82914	1.77852	1.65924
G21856LC	Gal(β1-3)GalNAc(β1-4)Gal(β1-4)Glc(β-Sp8	1.01802398684474	1.4019140947132	2.51406901235974	3.00276462975562	1.77547	1.69912	1.36865	2.05553	1.29138	1.19676	1.01215	1.78442	1.79518	2.08053	1.37254	2.14707	1.37448	1.43876	1.97854	2.23409	2.10452	1.27636	1.25175	1.3155	1.08441	1.1692	1.01817	1.00831	0.885941	1.11182	0.977595	1.10961	1.94733	1.68817	1.52949	1.00603	1.85866	1.13188	1.14966	1.41256	1.06863	1.24703	0.935969	0.976874	2.08027	3.06771	2.09942	2.08224
G95894VW	Gal(β1-3)Gal(β-Sp8	0.993284825660257	1.27911536230811	2.49851473908202	2.72172811614832	1.28194	1.29322	1.19855	2.2638	1.10809	1.05235	0.958711	1.78442	1.81942	2.08053	1.37254	2.14707	1.19233	1.19354	1.97854	1.83611	2.10808	1.27636	1.1936	1.3324	1.08441	1.0748	1.12229	1.00831	0.885941	1.12731	0.950295	1.30395	2.16292	1.65379	1.12168	1.12542	1.33765	1.19289	1.14966	1.1659	1.27154	1.01316	1.11981	0.976874	1.56453	1.9748	1.74816	1.72334
G09681LD	Gal(β1-3)GlcNAc(β1-3)Gal(β1-4)GlcNAc(β-Sp0	0.993284825660257	1.43300694946423	3.46920788460314	3.58454590767574	2.40745	2.19699	1.19855	2.47097	1.09249	1.05235	0.958711	1.81468	1.79518	2.11234	1.37254	2.76494	1.50382	1.2375	1.97854	2.13579	2.32795	1.27636	1.1936	1.13749	1.08441	1.13014	1.02916	1.00831	0.885941	0.960057	0.950295	1.10961	2.53165	2.3744	1.42236	1.00603	1.51319	1.15903	1.17091	1.22638	1.06863	1.13619	1.13921	1.33614	1.57498	1.82914	1.74816	1.65924
G00049MO	Gal(β1-3)GlcNAc(β1-3)Gal(β1-4)Glc(β-Sp10	1.05434041793463	1.247510917927	3.46100005022526	3.66035650218612	2.29717	2.27929	1.31078	2.47651	1.33712	1.17134	0.958711	1.79865	1.79518	2.08053	2.11606	2.14707	1.38147	1.36355	2.05352	2.04617	2.10452	1.27636	1.41839	1.27401	1.11986	1.0748	1.24362	1.43812	0.885941	0.980777	1.03945	1.34855	2.50418	2.45858	1.90852	1.06779	1.33765	1.20923	1.14966	1.0719	1.17742	1.1397	0.935969	1.26143	1.58275	2.24384	1.74816	1.65924
G00056MO	Gal(β1-3)GlcNAc(β-Sp0	0.993284825660257	1.247510917927	3.17805335858193	3.41818987165322	2.12774	2.06713	1.38335	2.30315	1.12885	1.09104	1.24001	1.92304	1.79518	2.08859	1.6002	3.27862	1.19233	1.20021	2.67475	1.86197	2.6722	1.27659	1.31213	1.13749	1.08441	1.12661	1.01817	1.06384	0.885941	0.960057	0.993576	1.10961	2.10721	1.24339	1.12168	1.00603	1.4916	1.39243	1.14966	1.20775	1.14013	1.09723	0.935969	0.999464	1.56453	1.82914	1.74816	1.65924
G00056MO	Gal(β1-3)GlcNAc(β-Sp8	0.993284825660257	1.40667016547162	3.1522411097409	3.40724230671103	2.18489	2.04075	1.39882	2.5186	1.09249	1.05313	1.36454	1.82629	1.79518	2.10938	1.37254	2.14707	1.19233	1.6985	1.97854	1.83611	2.32284	1.27636	1.22507	1.32892	1.09725	1.21954	1.01817	1.00831	0.885941	1.28485	0.978664	1.26419	1.94733	1.22758	1.12168	1.03935	1.33765	1.13188	1.14966	1.32065	1.33881	1.01316	0.935969	0.992357	1.56453	1.82914	1.74816	1.65924
G00051MO	Gal(β1-4)[Fuc(α1-3)]GlcNAc(β-Sp0	1.20096625805911	1.247510917927	2.02916860656328	2.25254078476346	1.25352	1.50523	1.21183	1.50888	1.09249	1.18546	0.958711	1.78442	1.79518	2.08053	1.37254	3.04169	1.41953	1.19354	2.86228	2.42863	2.58133	1.98336	1.39642	1.33747	1.23095	1.339	1.10821	1.03809	0.885941	0.960057	0.950295	1.41252	2.47711	1.23861	1.12168	1.20241	2.64352	1.29458	1.23124	1.0375	1.06863	1.01316	1.06026	1.08986	1.92087	2.03507	1.99666	1.79566
G00051MO	Gal(β1-4)[Fuc(α1-3)]GlcNAc(β-Sp8	1.46583847284203	1.247510917927	1.96552749570812	2.12107264472518	1.25352	1.29322	1.19855	1.56998	1.30641	1.05235	0.958711	1.78442	1.79518	2.08053	1.41745	2.25711	1.38211	1.19354	1.97854	1.83611	2.10452	1.32301	1.1936	1.18902	1.35673	1.0748	1.18104	1.00831	1.12156	0.960057	1.01226	1.27973	1.94733	1.16472	1.12168	1.00603	1.87671	1.13188	1.14966	2.4646	1.06863	1.22532	1.11935	0.976874	1.56453	1.82914	1.74816	1.65924
G79535HZ	Gal(β1-4)[Fuc(α1-3)]GlcNAc(β1-3)Gal(β1-4)[Fuc(α1-3)]GlcNAc(β-Sp0	1.30405299703612	1.6452886197152	2.32681349282883	2.46495583322971	1.70104	1.7525	1.19855	1.42751	1.09249	1.08677	0.958711	1.78442	1.80381	2.13768	1.44691	2.6509	1.31727	1.36705	2.71355	2.28506	2.26829	1.62513	1.52363	1.31966	1.369	1.0748	1.06062	1.19622	1.11658	1.2705	0.978467	1.28332	2.62142	1.16472	1.35133	1.18591	2.96395	1.21076	1.29197	1.59819	1.06863	1.21481	1.30487	1.24287	2.25869	2.27957	2.3328	2.23472
G57884AX	Gal(β1-4)[Fuc(α1-3)]GlcNAc(β1-3)Gal(β1-4)[Fuc(α1-3)]GlcNAc(β1-3)Gal(β1-4)[Fuc(α1-3)]GlcNAc(β-Sp0	1.12975056461342	1.247510917927	2.56829432455798	2.04313439377778	1.4839	1.32319	1.19855	1.16804	1.27342	1.2255	0.958711	1.78442	1.79518	2.08053	1.37254	2.55446	1.19233	1.27629	1.97854	1.94342	2.58279	1.57039	1.36625	1.28148	1.34631	1.0748	1.01817	1.03038	0.944914	1.32434	0.995293	1.19125	2.07075	1.40831	1.12168	1.00603	1.33765	1.19619	1.23773	1.0375	1.31947	1.01812	1.10258	0.976874	1.70787	2.2179	1.83185	1.65924
G50930TW	Gal(β1-4)(6S)Glc(β-Sp0	1.06193476062693	1.2621024858879	2.61426629308941	2.90810315445121	1.74792	1.6126	1.19855	1.16804	1.24662	1.05235	1.35662	2.04779	2.01461	2.12709	2.09783	2.14707	1.19233	1.19354	3.00813	1.93335	2.88618	2.41	1.30412	1.13749	1.34278	1.0748	1.09453	1.00831	0.885941	0.960057	1.16876	1.10961	2.20913	2.31937	1.12168	1.15491	2.88895	1.13188	1.19359	1.22373	1.4814	1.01316	1.15768	0.976874	1.68864	2.22483	1.74816	1.87818
G50930TW	Gal(β1-4)(6S)Glc(β-Sp8	1.20662486716813	1.39864299646623	2.61000718401645	2.93833350067643	1.83614	2.2057	1.19855	1.29112	1.20057	1.08896	0.958711	1.83197	1.79518	2.10021	1.44058	3.07168	1.19233	1.19354	2.78727	2.39622	2.92586	1.27636	1.32668	1.55288	1.31044	1.18415	1.50351	1.05495	0.992806	1.18013	1.04185	1.10961	2.90641	2.39086	1.15446	1.53787	2.88317	1.20375	1.401	1.41831	1.06863	1.1648	1.29125	1.12356	1.78042	2.01596	2.30314	2.25477
G44738JR	Gal(β1-4)GalNAc(α1-3)[Fuc(α1-2)]Gal(β1-4)GlcNAc(β-Sp8	1.27646563391369	2.39678702008083	3.01194703531646	2.95498722445016	1.7426	1.42398	1.19855	1.95017	1.09249	1.194	0.976915	1.90032	1.79518	2.08053	2.62085	2.3901	1.57149	1.19354	2.04149	2.37071	2.10452	1.63408	1.33518	1.13749	1.09519	1.1388	1.01817	1.22337	0.885941	0.960057	0.950295	1.10961	1.94733	3.44974	2.57936	1.00603	1.66087	1.13188	1.22521	1.0375	1.06863	1.23729	1.11941	1.35882	1.63235	1.82914	1.74816	1.65924
G83666FZ	Gal(β1-4)GalNAc(β1-3)[Fuc(α1-2)]Gal(β1-4)GlcNAc(β-Sp8	1.1213245239234	1.65447816424816	2.71896117783456	2.94941270485135	1.80002	1.44092	1.19855	1.5686	1.30084	1.34701	0.964438	1.91474	1.79518	2.08053	1.67581	2.14707	1.19233	1.19354	2.00337	1.83611	2.41596	1.27636	1.23858	1.16997	1.08441	1.10143	1.06843	1.00831	0.885941	1.22016	1.02241	1.10961	1.94733	1.16472	1.12168	1.10938	1.52347	1.33294	1.28085	1.19801	1.06863	1.01316	0.935969	1.24053	1.56453	1.82914	2.25295	2.18118
G32723SL	Gal(β1-4)GlcNAc(β1-3)GalNAc(α-Sp8	1.02956368174533	1.32827356555068	3.13061119939915	3.44423666065916	2.20841	2.0755	1.27462	1.8796	1.26945	1.05235	1.07404	1.82344	1.84157	2.15572	2.32523	2.63776	1.19433	1.65595	2.41813	2.49925	2.46788	1.27636	1.44396	1.13749	1.40881	1.33259	1.02876	1.00831	0.885941	0.960057	0.950295	1.17868	1.94733	1.16472	1.16156	1.10283	1.33765	1.13188	1.24792	1.0375	1.06863	1.01316	1.23328	1.05863	1.56453	1.82914	1.98146	1.8685
G39130DL	Gal(β1-4)GlcNAc(β1-3)GalNAc(-Sp14	1.0348496244821	1.47038451682127	2.5267025239295	2.8932667837362	1.64653	1.7093	1.19855	1.51959	1.20305	1.25099	0.958711	2.13848	2.12751	2.36428	1.46033	2.14707	1.19233	1.19354	2.22991	1.83611	2.41611	1.93742	1.1936	1.13749	1.33147	1.0748	1.01817	1.18631	0.967982	0.960057	0.950295	1.19026	2.00312	1.24513	1.12168	1.00603	2.07839	1.13188	1.16601	1.16618	1.33678	1.01316	0.960613	1.1332	1.56453	1.92104	1.90541	1.65924
G16777TF	Gal(β1-4)GlcNAc(β1-3)Gal(β1-4)[Fuc(α1-3)]GlcNAc(β1-3)Gal(β1-4)[Fuc(α1-3)]GlcNAc(β-Sp0	1.1617821316414	1.39978184907575	3.2523156130062	3.47324109223153	2.16133	2.16607	1.19855	2.04852	1.12656	1.05235	0.958711	1.86269	2.16571	2.17676	2.25963	2.14707	1.53465	1.74013	2.1297	2.41066	2.5186	1.96028	1.83333	1.18251	1.4244	1.51456	1.16219	1.00831	1.0893	1.06837	1.24063	1.14145	2.41963	1.16472	1.12168	1.14583	2.19041	1.13188	1.37873	1.12496	1.06863	1.05734	1.03899	1.47425	2.18183	2.48406	2.30655	2.00533
G46055MA	Gal(β1-4)GlcNAc(β1-3)Gal(β1-4)GlcNAc(β1-3)Gal(β1-4)GlcNAc(β-Sp0	1.07899361443278	1.49124960337504	3.05668242164276	3.31975429528971	2.08679	2.08991	1.19855	2.09572	1.09249	1.05235	0.998729	1.84172	1.86923	2.08053	1.37254	2.14707	1.30177	1.19354	1.98521	2.20824	2.32197	1.64533	1.23567	1.20677	1.08441	1.0748	1.01817	1.00831	0.885941	1.19639	0.950295	1.15934	2.14611	3.58318	2.60262	1.17444	3.07985	1.1342	1.20371	1.36163	1.06863	1.01316	0.935969	1.67386	1.56453	2.19584	1.74816	1.80289
G00058MO	Gal(β1-4)GlcNAc(β1-3)Gal(β1-4)GlcNAc(β-Sp0	1.40110602834859	1.247510917927	3.22347531170089	3.52810572523684	2.23545	2.05935	1.23047	2.02632	1.3001	1.1247	0.958711	1.80945	1.86518	2.31343	2.03422	2.73634	1.35733	1.42862	2.27825	2.65986	2.51635	1.27636	1.1936	1.13749	1.08441	1.0748	1.01817	1.10081	0.885941	0.960057	0.950295	1.16549	1.97175	3.43206	2.40502	1.29322	2.73698	1.16435	1.33566	1.0375	1.11323	1.10642	0.935969	1.25733	1.56453	1.82914	1.74816	1.65924
G58896AZ	Gal(β1-4)GlcNAc(β1-3)Gal(β1-4)Glc(β-Sp0	1.01223737181	1.247510917927	3.09046098203004	3.32042222132121	2.15411	1.89344	1.19855	1.9755	1.20715	1.13653	1.21951	2.03528	1.92735	2.13152	2.24281	2.14707	1.45596	1.19354	2.15114	1.83611	2.10452	1.86071	1.1936	1.13749	1.4164	1.0748	1.01817	1.00831	0.885941	0.960057	1.05558	1.79833	1.94733	3.65953	2.57738	1.00603	2.93025	1.13188	1.28337	1.05419	1.06863	1.11551	1.02572	1.59436	1.56453	1.82914	1.74816	1.65924
G58896AZ	Gal(β1-4)GlcNAc(β1-3)Gal(β1-4)Glc(β-Sp8	1.1510387162492	1.247510917927	3.03870807152606	3.34522982747502	2.1876	1.94764	1.3673	2.56699	1.17787	2.43654	0.958711	1.95422	1.79518	2.09312	2.33764	2.65223	1.67355	1.64922	1.97854	1.95143	2.10452	1.27636	1.41701	1.27839	2.13274	1.2193	1.01817	1.13835	1.0238	0.960057	1.17011	1.10961	2.35038	3.81382	2.10552	1.00603	1.5709	1.21514	1.54178	1.0375	1.14522	1.04922	1.11483	0.976874	1.56453	2.44607	1.89026	1.75302
G64973KT	Gal(β1-4)GlcNAc(β1-6)[Gal(β1-3)]GalNAc(α-Sp8	1.07885661025711	1.26009365892592	3.24856604981521	3.5582377857768	2.16851	2.05537	1.43223	2.44879	1.4794	1.11825	1.36482	1.79226	1.79518	2.12634	1.37254	2.14707	1.5227	1.46038	2.71368	2.12805	2.10452	1.79715	1.32201	1.13749	1.08441	1.31455	1.40832	1.23336	1.39055	1.07278	1.2893	1.22949	1.94733	1.57723	1.12168	1.35589	1.42363	1.39108	1.2133	1.10772	1.19771	1.24046	0.935969	1.3413	1.67932	1.86727	2.16026	2.09358
G96017QA	Gal(β1-4)GlcNAc(β1-6)[Gal(β1-3)]GalNAc(-Sp14	0.993284825660257	1.247510917927	2.81827634936549	3.15501369971347	1.71167	1.84113	1.19855	2.74961	1.09249	1.22759	1.1823	1.78442	1.97683	2.0984	1.37254	2.14707	1.66172	1.62554	1.97854	1.83611	2.33782	1.45618	1.37102	1.16328	1.10363	1.0748	1.12529	1.16426	0.977044	0.960057	1.12815	1.10961	2.0686	1.22283	1.13267	1.00603	1.45474	1.13188	1.37157	1.0375	1.09842	1.25536	0.935969	1.15227	1.56453	1.82914	1.85753	1.74134
G00055MO	Gal(β1-4)GlcNAc(β-Sp0	1.04513643989958	1.29142398488442	2.64519504049352	2.97066591586157	1.28092	1.65456	1.29648	1.70524	1.1083	1.53526	1.15117	1.78442	1.90251	2.13328	1.37254	2.14707	1.84382	1.1967	1.97854	1.83611	2.10452	1.70615	1.22033	1.17479	1.18539	1.0748	1.27751	1.12853	1.16812	1.22296	0.950295	1.13119	1.98987	1.16472	1.33867	1.00603	2.02819	1.41185	1.14966	1.92035	1.09122	1.01316	0.935969	1.20805	1.56453	1.82914	1.81532	2.00572
G00055MO	Gal(β1-4)GlcNAc(β-Sp8	0.993284825660257	1.27105862918866	3.16114201047764	3.34377916164399	1.99194	1.65318	1.3119	2.45353	1.10535	1.05235	0.958711	1.78442	1.79518	2.08053	1.84499	2.32729	1.47559	1.21988	2.06515	1.83611	2.10452	1.53422	1.1936	1.13749	1.08441	1.0748	2.66781	1.05991	1.08195	0.960057	0.950295	1.22945	1.94733	1.16472	1.33582	1.00603	1.41207	1.34579	1.22086	1.1266	1.09592	1.02253	1.12133	1.13537	1.57039	1.82914	1.74816	1.65924
G00055MO	Gal(β1-4)GlcNAc(β-Sp23	0.993284825660257	1.247510917927	3.23936416791631	3.13886072113981	1.865	1.56787	1.19855	2.42537	1.09249	1.05235	1.11902	1.78577	1.79518	2.09413	1.89121	3.04657	1.58123	1.20271	2.13043	2.25309	2.63764	1.27636	1.21878	1.13749	1.08441	1.0748	1.01817	1.11145	0.885941	0.960057	1.33938	1.10961	1.94733	1.16472	1.40861	1.00603	1.89196	1.13188	1.14966	1.0375	1.06863	1.18354	0.935969	1.12926	1.56453	1.82914	1.74816	1.65924
G84224TW	Gal(β1-4)Glc(β-Sp0	1.24746383716063	1.247510917927	2.63185652462548	2.95364636908448	1.64205	1.29322	1.39049	1.93453	1.35463	1.05235	0.972949	1.78442	1.8559	2.1229	1.50863	2.40925	1.42491	1.64437	1.97854	1.90205	2.31747	1.60024	1.1936	1.13749	1.14522	1.19496	1.09079	1.18974	0.885941	1.28748	0.994395	1.57164	2.15573	1.40955	1.12168	1.00603	1.33765	1.13188	1.20002	1.21163	1.24423	1.47497	1.25589	1.13536	1.90128	1.82914	1.89517	1.92403
G84224TW	Gal(β1-4)Glc(β-Sp8	1.22758507788768	1.43272108984486	2.73315988152653	2.95589389907646	1.71548	1.5669	1.33104	2.06198	1.09249	1.0733	1.16784	1.78442	1.84717	2.22859	1.89732	3.44264	1.19233	1.48008	2.81921	2.02139	3.01419	1.67503	1.1936	1.3715	1.19286	1.18807	1.01817	1.00831	0.885941	0.960057	0.950295	1.10961	2.40589	1.18348	1.12168	1.40808	1.33765	1.13188	1.14966	1.0375	1.19695	1.01457	0.935969	1.05175	1.84793	2.08972	2.03077	2.0064
G66916RU	GlcNAc(α1-3)Gal(β1-4)GlcNAc(β-Sp8	1.08666052887711	2.42614708210463	1.85545716686192	1.96443273191324	1.25352	1.29322	1.19855	1.16804	1.17322	1.05235	1.13584	1.78442	1.79518	2.08053	1.94625	2.14707	1.272	1.19354	1.97854	1.83611	2.10452	2.19436	1.1936	1.23481	1.08441	1.17978	1.78946	1.04872	0.950528	0.960057	1.15143	1.20791	1.94733	1.95879	1.29225	1.20435	1.35519	1.2262	1.16294	1.0375	1.06863	1.01316	0.935969	0.988132	1.56453	1.82914	1.74816	1.65924
G86784SP	GlcNAc(α1-6)Gal(β1-4)GlcNAc(β-Sp8	0.993284825660257	1.26302067811813	3.76022287069713	3.890093537746	2.80863	2.64694	1.19855	2.53875	1.26282	1.47832	1.58838	1.78442	1.79518	2.09197	1.40869	2.80337	1.19233	1.19354	2.54746	2.10873	2.59111	1.27636	1.1936	1.3013	1.08441	1.25547	1.29316	1.1133	0.885941	0.960057	1.04686	1.21887	1.94733	1.16472	1.23436	1.23812	2.77813	1.13188	1.14966	1.20811	1.46578	1.36319	0.956423	0.976874	1.56453	2.15991	1.74816	1.65924
G76607YV	GlcNAc(β1-2)Gal(β1-3)GalNAc(α-Sp8	1.10979727005303	1.247510917927	1.85545716686192	1.96443273191324	1.25352	1.29322	1.83223	1.31763	1.35181	1.05235	0.958711	1.78442	1.79518	2.08053	1.37254	2.14707	1.19233	1.22393	1.97854	1.83611	2.10452	1.27636	1.1936	1.13749	1.08441	1.0748	1.01817	1.15549	1.14549	0.960057	1.412	1.21964	1.94733	1.16472	1.12168	1.37303	1.33765	1.13188	1.34119	1.0375	1.21872	1.21291	1.01584	0.976874	1.56453	1.82914	1.74816	1.65924
G00037MO	GlcNAc(β1-6)[GlcNAc(β1-3)]GalNAc(α-Sp8	0.993284825660257	1.28426262370733	1.85545716686192	1.96443273191324	1.25352	1.29322	1.19855	1.16804	1.09249	1.33426	1.11791	1.78442	1.79518	2.08053	1.37254	2.64823	1.19233	1.30872	2.46884	2.4673	2.12424	1.27636	1.50019	1.13749	1.25271	1.0748	1.13219	1.16192	1.02849	0.960057	1.04655	1.10961	1.94733	1.16472	1.17337	1.00603	1.33765	1.16669	1.14966	1.18673	1.14382	1.12568	0.97597	0.976874	1.56453	1.82914	1.74816	1.65924
G00037MO	GlcNAc(β1-6)[GlcNAc(β1-3)]GalNAc(α-Sp14	1.0126973565506	1.47399687538526	1.89589388094337	1.96443273191324	1.40881	1.36695	1.20279	1.23132	1.35188	1.05235	1.18085	1.84831	1.79518	2.08053	1.53733	3.04238	1.24902	1.52978	2.38328	2.44265	2.96778	1.27636	1.30973	1.51832	1.17044	1.0748	1.01817	1.00831	1.19386	1.15627	1.20431	1.11587	2.24014	1.16472	1.12168	1.286	1.33765	1.33481	1.41801	1.13195	1.42862	1.08251	1.12211	1.15508	1.73261	2.12085	1.92794	1.86369
G08872UM	GlcNAc(β1-6)[GlcNAc(β1-3)]Gal(β1-4)GlcNAc(β-Sp8	1.02430775387486	1.247510917927	1.85545716686192	1.96443273191324	1.3684	1.29322	1.19855	1.29613	1.42372	1.05235	1.16019	1.78442	1.79518	2.08053	1.37254	2.14707	1.28318	1.26348	2.07125	2.04266	2.10452	1.27636	1.1936	1.13749	1.23995	1.1541	1.22825	1.1987	1.24999	1.22197	0.950295	1.13855	1.94733	1.24449	1.15321	1.00603	1.33765	1.20375	1.14966	1.33672	1.19734	1.01316	1.09935	0.976874	1.56453	1.82914	1.74816	1.65924
G00035MO	GlcNAc(β1-3)GalNAc(α-Sp8	0.993284825660257	1.247510917927	1.85545716686192	1.96443273191324	1.25352	1.29322	1.31325	1.16804	1.09249	1.11676	1.08065	1.78442	3.20776	2.25536	1.37254	2.47517	1.19233	1.29673	2.23638	1.83611	2.23398	1.27636	1.1936	1.27849	1.08441	1.25506	1.01817	1.37058	1.0149	0.960057	1.24284	1.10961	2.91617	1.16472	1.29694	1.30586	1.33765	1.13188	1.2479	1.14076	1.25041	1.24472	1.16271	1.40704	1.62503	1.90308	1.89002	1.66888
G00035MO	GlcNAc(β1-3)GalNAc(α-Sp14	0.993284825660257	1.27096361509668	1.89596857015307	1.96443273191324	1.25352	1.29322	1.25601	1.22177	1.09249	1.38785	0.958711	1.78442	1.86575	2.08053	2.86989	3.07477	1.33737	1.19354	2.41246	2.71842	2.47011	1.5914	1.1936	1.24853	1.53169	1.0748	1.17016	1.04471	0.977387	1.10297	0.950295	1.10961	1.99863	1.16472	1.12168	1.29031	1.33765	1.13188	1.1847	1.09138	1.16689	1.16968	1.00824	0.976874	1.73569	1.82914	1.74816	1.94439
G33476GF	GlcNAc(β1-3)Gal(β-Sp8	1.20716607497006	1.31069154259859	1.85545716686192	1.96443273191324	1.25352	1.41556	1.19855	1.26497	1.09249	1.20063	1.05097	2.21803	1.85934	2.08053	2.23076	2.14707	1.19233	1.19354	2.09006	1.83611	2.10452	1.27636	1.28302	1.14545	1.33667	1.12965	1.01817	1.00831	0.943626	1.33206	0.950295	1.39575	1.99327	1.16472	1.12168	1.00603	1.33765	1.13188	1.14966	1.1661	1.25971	1.168	0.935969	0.976874	1.71845	1.96524	1.90951	1.88857
G29487JS	GlcNAc(β1-3)Gal(β1-4)GlcNAc(β-Sp0	0.993284825660257	1.247510917927	1.85545716686192	1.96443273191324	1.25352	1.29322	1.33148	1.16804	1.09249	1.05235	1.19618	1.84314	1.79518	2.19531	2.33486	2.44701	1.36782	1.2656	2.21577	2.12544	2.39759	1.27636	1.1936	1.13749	1.11237	1.22036	1.17341	1.08654	0.902227	0.960057	0.950295	1.10961	2.54056	1.22367	1.1387	1.47095	1.33765	1.13188	1.26483	1.38998	1.06863	1.07879	0.935969	0.976874	1.56453	1.82914	1.74816	1.65924
G29487JS	GlcNAc(β1-3)Gal(β1-4)GlcNAc(β-Sp8	1.20513937736819	1.247510917927	1.85545716686192	1.96443273191324	1.25352	1.29322	1.19855	1.16804	1.09249	1.05235	0.958711	1.86592	1.79518	2.08053	1.37254	2.14707	1.19233	1.19354	1.97854	1.83611	2.10452	1.27636	1.1936	1.13749	1.08441	1.07805	1.25396	1.00831	0.885941	1.2336	0.950295	1.10961	1.94733	1.31591	1.37778	1.00603	1.33765	1.24258	1.14966	1.21119	1.33325	1.01316	0.935969	0.976874	1.56453	1.82914	1.74816	1.65924
G73480MV	GlcNAc(β1-3)Gal(β1-4)GlcNAc(β1-3)Gal(β1-4)GlcNAc(β-Sp0	1.23016781634619	1.247510917927	2.17508861949218	2.52769617834451	1.51382	1.53374	1.19855	1.16804	1.09249	1.27105	0.958711	1.78442	1.79518	2.09169	2.30146	2.20993	1.23084	1.19354	2.30818	2.25676	2.29881	1.27636	1.1936	1.22768	1.08441	1.29363	1.01817	1.00831	1.14291	0.960057	1.32203	1.10961	1.94733	3.37518	2.37011	1.00603	1.33765	1.13188	1.14966	1.0375	1.10476	1.01316	0.935969	0.976874	1.68917	1.82914	1.74816	1.65924
G06239NA	GlcNAc(β1-3)Gal(β1-4)Glc(β-Sp0	0.993284825660257	1.247510917927	1.85545716686192	1.96443273191324	1.25352	1.29322	1.19855	1.16804	1.14294	1.05235	0.958711	1.94528	1.79518	2.18375	2.60381	2.42482	1.19233	1.32392	2.28875	2.189	2.10452	2.41195	1.2807	1.13749	1.08441	1.0748	1.36512	1.00831	1.12584	0.960057	0.950295	1.86315	1.99137	1.51905	2.41078	1.00603	1.33765	1.13188	1.23446	1.16799	1.06863	1.01316	0.935969	0.976874	1.88091	2.01917	1.74816	1.85577
G49108TO	GlcNAc(β1-MDPLys	0.993284825660257	1.4351932855264	1.93183885542089	2.06061412044978	1.25352	1.42413	1.51098	1.4389	1.09249	1.05235	1.03266	1.97132	1.92702	2.08053	2.21215	3.0768	1.21982	1.19354	2.43569	2.24166	2.73867	1.33605	1.40754	1.2024	1.32474	1.0748	1.01817	1.10243	0.885941	1.00849	0.970666	1.29962	2.92188	1.16472	1.12168	1.1114	1.33765	1.13188	1.14966	1.42146	1.22985	1.16062	0.935969	1.09619	2.01863	2.38787	1.94544	1.98944
G22185MF	GlcNAc(β1-6)[GlcNAc(β1-4)]GalNAc(α-Sp8	1.12968828131174	1.247510917927	1.85545716686192	1.96443273191324	1.25352	1.29322	1.33375	1.16804	1.33621	1.06646	0.994142	1.78442	1.79518	2.08053	2.1584	2.14707	1.26243	1.22079	2.19515	1.83611	2.10452	1.57541	1.1936	1.19993	1.14364	1.17194	1.10534	1.00831	0.885941	1.1421	1.19056	1.10961	1.94733	1.16472	1.12168	1.14948	1.33765	1.28909	1.18085	1.1516	1.50338	1.01316	0.935969	0.976874	1.70232	1.82914	1.74816	1.65924
G51131QL	GlcNAc(β1-4)Gal(β1-4)GlcNAc(β-Sp8	0.993284825660257	1.247510917927	1.85545716686192	1.96443273191324	1.33124	1.29322	1.30932	1.18314	1.29729	1.45422	0.98496	1.78442	1.79518	2.08053	2.2264	2.49499	1.75354	2.14318	1.97854	2.24141	2.10452	1.27636	1.1936	1.13749	1.09996	1.32689	1.2213	1.20333	1.09505	0.960057	0.950295	1.40136	1.94733	1.16636	1.12451	1.00603	1.33765	1.13188	1.33747	1.18479	1.10002	1.01316	0.949668	0.976874	1.56453	1.82914	1.79057	1.65924
G36414FS	GlcNAc(β1-4)GlcNAc(β1-4)GlcNAc(β1-4)GlcNAc(β1-4)GlcNAc(β1-4)GlcNAc(β1-Sp8	1.71015193233522	1.44484547131046	2.00201082595468	1.96443273191324	1.25352	1.29322	1.89342	1.21525	1.22237	1.06543	0.958711	1.96646	1.92949	2.17509	1.41321	2.96595	1.19233	1.2566	2.2305	2.4418	2.54976	1.27636	1.21966	1.33225	1.3067	1.1314	1.25301	1.05449	1.3117	0.960057	0.950295	1.10961	2.2135	1.16472	1.16879	1.29596	1.33765	1.13188	1.27731	1.04818	1.25803	1.09373	0.941083	0.976874	1.72586	1.99733	2.13221	2.05886
G07670VS	GlcNAc(β1-4)GlcNAc(β1-4)GlcNAc(β1-4)GlcNAc(β1-4)GlcNAc(β1-Sp8	1.10752652730996	1.247510917927	1.85545716686192	1.96443273191324	1.25352	1.3692	1.29938	1.16804	1.18339	1.25403	1.40584	1.78442	1.79518	2.16306	2.22596	2.14707	2.19207	1.48436	1.97854	1.83611	2.10452	1.27636	1.25101	1.17962	1.08441	1.24046	1.16212	1.08797	1.12061	0.96903	1.17856	1.32663	2.31436	1.16472	1.12168	1.2733	1.33765	1.19276	1.14966	1.23739	1.27347	1.01316	0.976067	0.976874	1.56453	1.85408	2.09341	1.90648
G47362BJ	GlcNAc(β1-4)GlcNAc(β1-4)GlcNAc(β-Sp8	1.21540885762204	1.30492080321683	1.9026211483674	1.96443273191324	1.25352	1.29322	1.27931	1.20112	1.09249	1.22727	1.06681	1.83951	1.79518	2.08053	1.37254	2.83695	1.19233	1.19354	1.97854	1.83611	2.3469	1.27636	1.21109	1.13749	1.08441	1.1252	1.01817	1.00831	0.885941	1.05188	0.950295	1.22682	1.94733	1.16472	1.12168	1.00603	1.33765	1.2304	1.19705	1.42543	1.13841	1.09383	1.00791	1.30586	1.56453	1.82914	1.83258	1.65924
G00041MO	GlcNAc(β1-6)GalNAc(α-Sp8	0.993284825660257	1.39717149646288	1.96498049799924	2.07695916121358	1.25352	1.29322	1.19855	1.755	1.09249	1.10516	1.25111	1.78442	1.79518	2.14948	1.87615	2.54985	2.33097	1.36769	1.97854	1.83611	2.19812	2.04182	1.30893	1.20402	1.08441	1.26605	1.01817	1.00831	0.914921	1.34098	1.07052	1.19202	1.94733	1.16472	1.24436	1.08843	1.40379	1.13188	1.14966	1.08656	1.36616	1.17732	0.935969	1.20993	1.56453	1.82914	1.74816	1.65924
G00041MO	GlcNAc(β1-6)GalNAc(α-Sp14	1.0937519502477	1.32588118435999	1.85545716686192	2.12436416510499	1.25352	1.52258	1.27363	1.30673	1.09249	1.09914	1.29332	1.78442	1.81826	2.14843	1.89591	2.97959	1.55911	1.62165	2.31743	1.98147	2.59101	1.32315	1.4394	1.53886	1.17687	1.3476	1.31457	1.34007	1.02051	0.960057	0.950295	1.10961	2.11562	1.21591	1.38661	1.00603	2.86106	1.52395	1.21467	1.25735	1.41308	1.1971	0.935969	0.976874	1.59417	2.19358	2.28592	2.04046
G14900XK	GlcNAc(β1-6)Gal(β1-4)GlcNAc(β-Sp8	0.993284825660257	1.247510917927	2.37242093587493	2.90770194880106	1.60865	1.65723	1.53563	2.24875	1.56889	1.273	1.14154	1.78442	1.79518	2.08053	2.58655	2.14707	2.00705	1.51293	1.97854	1.83611	2.10452	2.36001	1.1936	1.16128	1.08441	1.0748	1.01817	1.01716	0.885941	1.01214	0.963149	1.43043	1.94733	1.16472	1.33458	1.07867	1.33765	1.29301	1.36354	1.19236	1.2247	1.01316	1.19523	1.49869	1.56453	2.37499	1.86284	1.70214
G66120GK	Glc(α1-4)Glc(β-Sp8	1.16339844220742	1.46841453745299	2.15014825770615	2.06613719303695	1.2723	1.68326	1.32862	1.16804	1.24299	1.23949	1.12624	1.93859	1.99717	2.2085	1.37254	2.71357	1.19233	1.19354	2.05488	1.83611	2.10452	1.28551	1.1936	1.30593	1.3216	1.10404	1.01817	1.26785	0.885941	1.07271	1.03047	1.13291	2.1007	1.33302	1.12168	1.2398	1.33765	1.13188	1.3841	1.62682	1.08126	1.19784	1.00459	1.13698	1.70562	1.96957	2.20956	2.33317
G07411ON	Glc(α1-4)Glc(α-Sp8	1.10043832653273	1.35987720294986	2.26426027804396	2.10744288807188	1.25352	1.32264	1.19855	1.16804	1.09249	1.05235	0.958711	1.78442	1.84436	2.14318	1.37254	2.61546	1.64646	1.19354	2.07935	1.83611	2.10452	1.34621	1.1936	1.18857	1.08441	1.0748	1.01817	1.10807	0.885941	0.960057	1.21266	1.10961	2.19041	1.16472	1.12168	1.11224	1.33765	1.42382	1.2339	1.0375	1.06863	1.0366	0.935969	1.06145	1.73166	1.88879	1.74816	1.88671
G10488WF	Glc(α1-6)Glc(α1-6)Glc(β-Sp8	0.993284825660257	1.29179124577341	2.04247805102081	1.96443273191324	1.25352	1.48163	1.26169	1.16804	1.13725	1.05235	0.958711	1.92663	1.79518	2.19838	1.69222	3.4236	2.19914	1.19354	2.25151	2.76248	3.01458	1.35042	1.26182	1.29196	1.1515	1.09495	1.16412	1.00831	1.03484	0.960057	0.950295	1.39823	2.36289	1.35945	1.3717	1.23977	1.33765	1.24	1.14966	1.22055	1.28488	1.12218	0.946701	1.00082	1.96222	2.25225	2.0096	1.80029
G84824ZO	Glc(β1-4)Glc(β-Sp8	0.997683385683799	1.3974162233251	2.16741078171514	2.07394435677213	1.25764	1.29322	1.19855	1.16804	1.12965	1.06996	1.39112	1.85771	1.92904	2.29461	1.69692	2.476	1.37565	1.29146	1.97854	1.93688	2.45884	1.57207	1.1936	1.24491	1.2771	1.0748	1.09114	1.00831	0.885941	1.3722	0.950295	1.10961	2.30386	1.16472	1.29883	1.00603	1.85828	1.15445	1.14966	1.26335	1.10422	1.123	0.935969	1.1057	1.86302	2.10457	2.21764	2.10379
G09183JD	Glc(β1-6)Glc(β-Sp8	1.3565593098761	1.247510917927	2.20284980618639	2.15489493883486	1.36769	1.37813	1.19855	1.16804	1.36635	1.05235	1.38803	1.78442	2.02269	2.18524	1.47815	3.43331	1.19233	1.32826	2.7073	2.39753	3.11861	1.27636	1.26286	1.13749	1.24776	1.0748	1.01817	1.05147	1.09897	0.960057	0.995355	1.10961	3.06543	1.16472	1.12168	1.01547	1.33765	1.13188	1.14966	1.0375	1.09571	1.04516	1.11362	0.976874	2.04955	2.08982	2.09061	2.16027
G06745QY	GlcA(α-Sp8	1.26863217731189	1.391652747477	2.12610623239446	1.96443273191324	1.28966	1.55651	1.19855	1.16804	1.09249	1.25337	1.21744	2.0701	1.92643	2.11951	1.43255	2.14707	1.19233	1.19354	1.97854	1.83611	2.10452	1.86338	1.1936	1.36843	1.19603	1.0748	1.01817	1.00831	1.23478	0.960057	0.950295	1.10961	2.17281	1.29806	1.12168	1.13071	2.29315	1.26388	1.14966	1.17357	1.06863	1.01316	0.935969	1.05696	1.78249	1.82914	1.89285	1.65924
G93723GS	GlcA(β-Sp8	1.08266511511388	1.77781671481985	2.419320024541	2.68503267803573	1.83371	1.99329	1.51464	1.19528	1.36743	1.05235	1.163	2.7866	2.76226	3.04292	2.00675	3.53965	1.19233	1.19354	3.04913	2.87129	3.23983	1.27636	1.1936	1.15146	1.08441	1.41003	1.15025	1.00831	1.12588	1.13598	1.07069	1.10961	2.44729	1.16472	1.12168	1.04492	1.33765	1.13188	1.14966	1.19109	1.2433	1.14409	0.935969	1.18551	1.86102	1.98028	2.24978	2.0719
G99041PQ	GlcA(β1-3)Gal(β-Sp8	0.993284825660257	1.247510917927	2.51398958470072	2.07667763438264	1.25352	1.47223	1.19855	1.35493	1.36471	1.22714	0.989764	1.90671	1.79518	2.14414	1.37254	2.14707	1.19233	1.19354	1.97854	1.83611	2.10452	1.27636	1.52731	1.22275	1.08441	1.24346	1.01817	1.28974	0.885941	1.02807	1.02547	1.10961	2.34245	1.16472	1.12168	1.08542	1.33765	1.40282	1.3646	1.0375	1.29169	1.01316	1.14556	0.976874	1.84712	1.93618	1.74816	1.65924
G52457GL	GlcA(β1-6)Gal(β-Sp8	0.993284825660257	1.45113219935262	3.22428111859596	3.50456012043399	2.81286	2.58214	1.19855	1.16804	1.09249	1.20698	0.958711	1.98395	2.06472	2.14105	2.46775	3.76855	1.19233	1.19354	3.04215	2.60031	3.23093	1.27636	1.54754	1.35586	1.24671	1.10065	1.22736	1.35717	0.885941	1.07208	1.18982	1.27528	2.35892	1.16472	1.12168	1.19044	2.145	1.13188	1.38922	1.0375	1.1754	1.01316	1.09773	0.976874	2.03996	2.23369	2.05323	1.94574
G14716ZB	Kdn(α2-3)Gal(β1-3)GlcNAc(β-Sp0	1.21766902827593	1.43909231770675	2.07386205299859	2.07020508398865	1.69205	1.29322	1.37666	1.2279	1.09249	1.11258	1.08969	1.94234	1.79518	2.08053	1.37254	2.14707	1.30494	1.31524	2.59767	1.83611	2.10452	1.58557	1.60077	1.31185	1.47998	1.0748	1.20764	1.00831	0.885941	0.960057	0.950295	1.10961	2.24306	3.14052	1.12168	1.35476	2.80995	1.13188	1.41331	1.0375	1.20479	1.31381	0.935969	1.15586	1.97742	1.98436	2.02286	1.86661
G61010HE	Kdn(α2-3)Gal(β1-4)GlcNAc(β-Sp0	0.993284825660257	1.36970679039441	1.85545716686192	1.96443273191324	1.43409	1.57885	1.52797	1.16804	1.09249	1.20265	0.958711	1.91835	1.79518	2.08053	1.37254	3.274	1.19233	1.2536	2.80037	2.10817	3.00331	1.27636	1.26393	1.16389	1.13925	1.17189	1.01817	1.00831	1.04209	1.00852	0.950295	1.38251	2.46934	1.91553	1.12168	1.16518	1.33765	1.47346	1.32361	1.0375	1.18803	1.19316	1.04432	1.00381	1.62846	1.82914	1.82351	1.65924
G94983ZY	Man(α1-2)Man(α1-2)Man(α1-3)Man(α-Sp9	1.44399428151191	1.247510917927	1.99093578430468	1.9650194912511	1.25352	1.38425	2.41996	1.19111	1.27567	1.05235	1.14002	1.78442	1.94708	2.08053	2.73092	2.99252	1.54583	1.19354	2.33046	2.08541	2.50212	1.31579	1.1936	1.13749	1.1158	1.15608	1.04395	1.19736	1.0633	0.960057	1.0099	1.10961	1.94733	1.30283	1.22359	1.16514	1.33765	1.13188	1.30034	2.36818	1.29733	1.05768	0.935969	0.976874	2.49579	2.77848	3.53177	3.22974
G00091RT	Man(α1-2)Man(α1-6)[Man(α1-2)Man(α1-3)]Man(α-Sp9	0.993284825660257	1.247510917927	1.85545716686192	1.96443273191324	1.28494	1.29322	2.82163	1.16804	1.1275	1.37518	0.958711	2.11619	1.94288	2.10757	1.37254	2.14707	1.19233	1.4138	1.97854	1.83611	2.10452	1.50908	1.1936	1.13749	1.08441	1.25091	1.01817	1.24182	1.12855	0.960057	0.950295	1.10961	1.94733	1.16472	1.35999	1.0555	1.33765	1.13188	1.48928	2.18732	1.06863	1.2399	0.935969	0.976874	1.81088	1.84343	2.11829	1.76065
G57891XD	Man(α1-2)Man(α1-3)Man(α-Sp9	1.20079397414028	1.247510917927	1.91564637553435	1.96443273191324	1.25352	1.29322	1.85162	1.40842	1.09249	1.23099	1.08673	1.83962	1.862	2.10243	2.80193	2.9261	1.19233	1.19354	2.59626	2.2302	2.54935	1.31321	1.40856	1.13749	1.08441	1.0748	1.33246	1.16432	1.14302	1.0997	1.36659	1.13636	1.94733	1.16472	1.12168	1.23548	1.33765	1.38641	1.14966	2.35208	1.06863	1.1561	0.935969	1.09119	1.7639	1.82914	2.19261	1.90681
G63337SS	Man(α1-6)[Man(α1-2)Man(α1-3)]Man(α1-6)[Man(α1-2)Man(α1-3)]Man(β1-4)GlcNAc(β1-4)GlcNAc(β-Sp12	1.00879598590683	1.247510917927	1.85545716686192	1.96443273191324	1.25352	1.42412	3.48535	1.26912	1.09249	1.05235	1.45682	2.10374	1.91613	2.08053	1.37254	2.14707	1.19233	1.25592	1.97854	1.94872	2.10452	1.36123	1.25635	1.2325	1.30983	1.0748	1.01817	1.00831	0.953144	0.960057	0.950295	1.10961	2.33874	1.16472	1.12168	1.00603	2.67808	1.18058	1.18922	2.30016	1.06863	1.03917	0.935969	0.976874	2.0794	2.20444	2.24138	2.21164
G40702WU	Man(α1-2)Man(α1-6)[Man(α1-3)]Man(α1-6)[Man(α1-2)Man(α1-2)Man(α1-3)]Man(β1-4)GlcNAc(β1-4)GlcNAc(β-Sp12	1.11666418532197	1.247510917927	1.85545716686192	1.96443273191324	1.25352	1.29322	3.62331	1.30205	1.22982	1.05235	0.958711	1.78442	1.79518	2.08053	2.41533	2.62793	4.65647	4.61601	2.33073	4.49924	2.78803	4.60373	1.25447	1.13749	1.08727	1.0748	1.16283	1.22633	0.885941	1.0333	1.13668	1.53926	2.21774	1.16472	1.21821	1.37059	2.61244	1.29827	1.4026	2.57335	1.09949	1.1046	0.963113	0.976874	2.16285	2.17197	2.07836	2.05698
G60230HH	Man(α1-2)Man(α1-6)[Man(α1-2)Man(α1-3)]Man(α1-6)[Man(α1-2)Man(α1-2)Man(α1-3)]Man(β1-4)GlcNAc(β1-4)GlcNAc(β-Sp12	1.12085733650237	1.4651356397788	2.15981805315219	2.03084418832867	1.36747	1.29322	3.22092	1.25214	1.36984	1.05235	1.40328	2.37174	2.51715	2.8505	1.52808	3.3573	3.65758	3.53238	2.60141	4.43415	3.22238	1.49531	1.7102	1.49958	1.08441	1.2304	1.08771	1.0864	1.22148	1.1594	1.20359	1.10961	2.21912	1.16472	1.174	1.10362	2.06653	1.13188	1.14966	2.08543	1.15317	1.01316	0.935969	0.976874	1.68303	1.94846	1.91862	2.00076
G00619DD	Man(α1-6)[Man(α1-3)]Man(α-Sp9	1.07180102959948	1.247510917927	2.21116109310327	2.37735695223222	1.25352	1.29322	3.15024	1.16804	1.16499	1.19632	0.958711	1.78442	1.80608	2.12634	2.19263	2.14707	2.1565	1.85381	1.97854	2.00103	2.24774	2.01261	1.1936	1.17295	1.08441	1.15166	1.02112	1.2904	1.06417	1.07163	1.05188	1.21174	2.04189	1.16472	1.27437	1.15149	1.33765	1.26006	1.14966	2.85452	1.19902	1.21747	0.935969	1.11834	1.80904	1.97384	1.74816	1.65924
G47212KG	Man(α1-2)Man(α1-2)Man(α1-6)[Man(α1-3)]Man(α-Sp9	1.24357665333536	1.38365112854477	1.85545716686192	1.96443273191324	1.43501	1.30476	2.98686	1.19864	1.39354	1.21834	1.3157	2.00822	2.07971	2.28916	1.37254	3.30875	1.19233	1.19354	2.23353	2.62512	2.53788	1.43743	1.60785	1.13749	1.08441	1.2438	1.13923	1.13011	0.885941	1.07329	0.950295	1.42754	1.94733	1.16472	1.22392	1.06932	1.33765	1.3295	1.14966	2.44067	1.23412	1.19274	0.935969	0.976874	3.18797	3.4933	4.2512	4.13274
G80966KZ	Man(α1-6)[Man(α1-3)]Man(α1-6)[Man(α1-2)Man(α1-3)]Man(β1-4)GlcNAc(β1-4)GlcNAc(β-Sp12	0.993284825660257	1.8769994828584	2.16986690511592	2.31330962339506	1.9	1.83055	3.65664	1.16804	1.3087	1.25633	1.82409	2.84136	3.00748	3.19419	1.6859	2.61585	1.94124	1.32788	1.97854	1.83611	2.46533	2.33227	1.50007	1.51392	1.39829	1.0748	1.15039	1.10939	1.24063	1.05469	0.950295	1.10961	3.16552	1.16472	1.12168	1.3731	2.71916	1.13188	1.46279	2.53637	1.21548	1.01316	0.959437	1.38152	1.56453	1.88504	1.74816	1.80307
G55220VL	Man(α1-6)[Man(α1-3)]Man(α1-6)[Man(α1-3)]Man(β1-4)GlcNAc(β1-4)GlcNAc(β-Sp12	0.993284825660257	1.24915553751442	2.11856771139689	2.09292388763015	1.25352	1.48189	3.588	1.17834	1.11475	1.05235	1.12727	1.8695	1.99319	2.08053	1.37254	3.07171	1.20661	1.19354	2.32443	2.20385	2.61928	1.27636	1.58139	1.28065	1.23985	1.30176	1.15434	1.00831	1.02912	1.01103	0.950295	1.10961	2.87632	1.16472	1.12168	1.00603	2.34412	1.40756	1.14966	2.6771	1.201	1.32272	0.935969	1.15506	1.75702	2.12481	2.17433	1.83378
G90333CG	Man(β1-4)GlcNAc(β-Sp0	1.20489197837058	1.247510917927	1.92217744473105	1.96443273191324	1.25352	1.30144	1.46528	1.16804	1.09249	1.16007	1.08141	1.78442	1.79518	2.1154	1.92177	2.14707	1.19233	1.56145	1.97854	1.83611	2.10452	1.65317	1.55274	1.13749	1.08441	1.0748	1.26238	1.18754	0.885941	1.19297	1.1054	1.10961	2.30506	1.16472	1.23889	1.00603	1.33765	1.33098	1.31143	1.40156	1.25436	1.77572	1.51459	1.5944	1.56453	2.05659	1.74816	1.79921
G22418PV	Neu5Ac(α2-3)Gal(β1-4)GlcNAc(β1-3)Gal(β1-4)[Fuc(α1-3)]GlcNAc(β-Sp0	1.06207156071975	1.40157944933712	1.85545716686192	1.96443273191324	1.44128	1.29322	1.27482	1.2694	1.29212	1.46188	0.958711	1.78442	1.91784	2.08053	1.37254	3.25424	1.19233	1.19354	2.34949	1.97757	2.27642	1.35529	1.2523	1.13749	1.08441	1.17307	1.15168	1.15217	1.02782	1.1726	0.950295	1.23446	2.16072	2.69816	1.27998	1.0703	1.33765	1.20059	1.34267	2.2275	1.06863	1.07935	0.935969	1.04952	1.56453	1.82914	2.11416	1.65924
	(3S)Gal(β1-4)[Fuc(α1-3)](6S)GlcNAc(β-Sp8	1.17353977816924	1.729588749036	2.21188917977691	2.3576713967136	1.54904	1.89264	1.32307	1.16804	1.09249	1.17065	0.958711	1.85877	1.88604	2.14857	1.37254	2.81504	1.99918	1.66594	2.27609	2.15754	2.86538	1.77586	1.33664	1.21484	1.20114	1.11728	1.31938	1.00831	1.04645	1.02597	0.950295	1.10961	2.46719	1.34353	1.12168	1.14817	1.6888	1.30505	1.21722	1.11154	1.16211	1.01316	1.10814	1.24736	2.00955	2.47886	2.25027	2.28381
	Fuc(α1-2)(6S)Gal(β1-4)GlcNAc(β-Sp0	1.15085771227708	1.247510917927	1.94814421999199	2.1148899727259	1.25352	1.29322	1.19855	1.16804	1.28151	1.05235	1.19633	1.83583	1.84291	2.12803	2.03396	3.14817	1.31711	1.19354	2.01098	2.25524	3.05204	1.59224	1.1936	1.13749	1.08441	1.0748	1.01817	1.00831	0.885941	0.960057	1.30115	1.1377	1.94733	1.22248	1.12168	1.26786	1.33765	1.13188	1.23662	1.0375	1.06863	1.45351	0.935969	0.976874	1.796	1.82914	1.74816	1.65924
	Fuc(α1-2)Gal(β1-4)(6S)GlcNAc(β-Sp8	0.993284825660257	1.247510917927	1.92360491695194	2.17981495935832	1.36997	1.29322	1.50938	1.22206	1.09249	1.08075	1.44052	1.87895	1.87044	2.08053	1.92137	2.79171	1.2531	1.22995	1.97854	1.99655	2.19549	1.57334	1.1936	1.18167	1.08441	1.0748	1.01817	1.03389	0.885941	0.960057	1.13489	1.22066	1.94733	1.53472	1.29084	1.10868	1.33765	1.13188	1.26236	1.0375	1.06863	1.01316	0.935969	0.976874	1.90049	1.82914	1.87268	1.66224
	Fuc(α1-2)(6S)Gal(β1-4)(6S)Glc(β-Sp0	0.993284825660257	1.48519408678605	2.13153734680224	2.2403040356419	1.32666	1.29322	1.50433	1.16804	1.2243	1.05235	0.969158	1.86273	1.89963	2.13611	1.52944	3.53236	1.75851	1.88661	2.51932	2.60312	3.41449	1.28564	1.3701	1.50306	1.49497	1.0748	1.08924	1.2605	1.08301	0.960057	0.966284	1.122	2.7046	1.46154	1.29199	1.20243	2.20491	1.13188	1.17497	1.39313	1.17376	1.04707	1.04935	1.2064	2.16383	2.56088	2.35632	2.20396
G65562ZE	Neu5Ac(α2-3)Gal(β1-3)GalNAc(α-Sp8	1.12442922757019	1.34145332051572	1.85545716686192	1.96443273191324	1.25352	1.29322	1.19855	1.21515	1.09249	1.06214	1.23484	1.86876	2.0061	2.19633	1.99399	3.15685	1.40052	1.23655	2.62666	2.87961	2.90686	1.37096	2.63039	1.13749	1.08441	1.13125	1.01817	1.58326	0.885941	0.960057	0.950295	1.18286	1.94733	2.86855	1.35979	1.00603	1.72735	1.21389	1.15804	1.10891	1.06863	1.26602	0.967994	1.15807	1.56453	1.82914	1.91081	1.65924
G65562ZE	Neu5Ac(α2-3)Gal(β1-3)GalNAc(α-Sp14	1.29919630254833	1.36857476917495	1.92779187581505	1.96857726894031	1.27878	1.74573	1.19855	1.16804	1.09249	1.43577	0.958711	2.05982	1.83779	2.17574	1.37254	2.14707	1.32094	1.19354	1.97854	1.83611	2.10452	1.92385	2.61296	1.19639	1.37738	1.17003	1.01817	1.95406	1.00225	1.16918	0.950295	1.10961	2.46835	2.5592	1.12168	1.00603	2.26527	1.13188	1.16949	1.0375	1.06863	1.01316	0.940613	0.976874	2.11095	2.16225	2.06749	2.01105
G69728IZ	GalNAc(β1-4)[Neu5Ac(α2-8)Neu5Ac(α2-8)Neu5Ac(α2-8)Neu5Ac(α2-3)]Gal(β1-4)Glc(β-Sp0	1.05905638203454	1.247510917927	1.96797145639854	1.99538229432391	1.48735	1.52864	1.5577	1.16804	1.10041	1.13691	1.02977	2.00653	2.07611	2.2664	1.54751	3.86546	1.49256	1.36461	3.24669	3.09162	3.15443	1.85059	1.1936	1.18407	1.52662	1.0748	1.01817	1.28553	0.888037	1.2039	1.26681	1.11413	2.72443	1.16472	1.12168	1.10444	2.56365	1.32952	1.69302	1.0375	1.06863	1.21488	1.10748	1.3387	1.93676	2.26431	1.93957	2.11514
G36476BA	GalNAc(β1-4)[Neu5Ac(α2-8)Neu5Ac(α2-8)Neu5Ac(α2-3)]Gal(β1-4)Glc(β-Sp0	1.1533900131122	1.37195433452245	1.85545716686192	2.02274775367962	1.3145	1.34078	2.3317	1.16804	1.11489	1.13868	1.35964	2.49513	2.47027	2.67612	1.37254	2.14707	1.19233	1.24189	2.14463	1.83611	2.10452	1.44425	1.42012	1.24676	1.08441	1.0748	1.13366	1.16302	1.15568	0.972414	0.950295	1.16342	2.27524	1.16472	1.14942	1.00603	3.17734	1.19999	1.14966	1.1986	1.06863	1.01316	0.935969	0.976874	1.56696	2.13777	1.87566	1.84017
G93899SO	Neu5Ac(α2-8)Neu5Ac(α2-8)Neu5Ac(α2-3)Gal(β1-4)Glc(β-Sp0	1.03312138665451	1.247510917927	1.85545716686192	1.96443273191324	1.32048	1.29322	1.63009	1.2112	1.09249	1.13245	0.958711	1.89573	1.86923	2.08053	1.4187	3.77559	1.19233	1.19354	3.00973	2.68338	2.96077	1.27636	1.71622	1.29878	1.08441	1.18968	1.21395	1.06706	0.908476	0.960057	0.950295	1.21781	1.94733	2.88086	1.12168	1.00603	2.48826	1.13188	1.14966	1.05655	1.17369	1.15399	0.992309	1.08843	1.7279	1.97062	1.83448	1.65924
G02657AK	GalNAc(β1-4)[Neu5Ac(α2-8)Neu5Ac(α2-3)]Gal(β1-4)Glc(β-Sp0	1.14120407406078	1.247510917927	1.85545716686192	1.96443273191324	1.25352	1.29322	1.19855	1.17823	1.09572	1.05235	0.958711	2.11199	1.93075	2.14135	1.37254	2.14707	1.28879	1.19354	2.46117	1.83611	2.10452	1.50638	1.47124	1.13749	1.67579	1.0748	1.11843	1.08748	0.936589	1.07684	1.29223	1.10961	2.03966	1.48143	1.12168	1.22553	2.11503	1.13188	1.80327	1.10324	1.36885	1.01316	0.935969	1.10729	1.93899	1.88552	1.97206	1.65924
G57784EB	Neu5Ac(α2-8)Neu5Ac(α2-8)Neu5Ac(α-Sp8	0.993284825660257	1.247510917927	1.85545716686192	1.96443273191324	1.25352	1.43167	1.39611	1.16804	1.20208	1.05235	0.958711	1.78442	1.82603	2.1029	1.37254	3.38398	1.19233	1.19354	2.93466	2.34774	2.79546	1.44188	1.31534	1.25811	1.12601	1.33739	1.01817	1.00831	1.21051	1.27865	0.950295	1.81355	1.95249	1.16472	1.12168	1.00603	1.33765	1.35796	1.17609	1.0375	1.14866	1.01316	0.935969	1.28643	1.56453	1.82914	1.9227	1.65924
G06378CG	Neu5Ac(α2-3)(6S)Gal(β1-4)[Fuc(α1-3)]GlcNAc(β-Sp8	1.13500218435505	1.35328647370219	1.85545716686192	1.96443273191324	1.25352	1.29322	1.25132	1.21026	1.22357	1.05235	0.958711	1.78442	1.79518	2.08053	2.77558	3.0234	1.46388	1.19354	2.49473	2.36569	2.94591	1.27636	1.1936	1.13749	1.08441	1.17936	1.02408	1.13405	0.885941	0.960057	0.950295	1.6871	1.94733	1.16472	1.12168	3.19514	3.99314	2.26172	3.915	1.0375	1.18183	1.01316	0.935969	0.976874	1.56453	1.82914	1.74816	1.65924
G41052GC	GalNAc(β1-4)[Neu5Ac(α2-3)]Gal(β1-4)GlcNAc(β-Sp0	1.23116024086159	1.247510917927	1.85545716686192	1.96443273191324	1.49637	1.29322	1.21234	1.16804	1.09249	1.56727	1.15052	2.2417	1.93553	2.17704	1.46815	2.14707	1.19233	1.41735	1.97854	1.83611	2.10452	1.27636	1.1936	1.13749	1.08947	1.10002	1.01817	1.00831	0.996214	1.02385	0.950295	1.10961	1.94733	1.16472	1.12168	1.00603	2.37563	1.35306	1.16789	1.0375	1.27962	1.01316	0.935969	0.976874	1.73088	2.11708	1.74816	1.86106
G41052GC	GalNAc(β1-4)[Neu5Ac(α2-3)]Gal(β1-4)GlcNAc(β-Sp8	0.993284825660257	1.26577504754461	1.85545716686192	1.96443273191324	1.25352	1.29322	1.19855	1.16804	1.09249	1.05235	1.19663	1.9906	1.79518	2.09848	2.44276	2.91065	1.78685	1.29236	2.66313	2.6625	2.77099	1.27636	1.1936	1.19869	1.10309	1.3769	1.01817	1.00831	1.00209	1.12979	1.09866	1.20599	1.94733	1.16472	1.23966	1.00603	2.7029	1.41044	1.14966	1.0375	1.3369	1.01316	0.982668	0.976874	1.78403	2.0304	2.24028	1.8907
G79389NT	GalNAc(β1-4)[Neu5Ac(α2-3)]Gal(β1-4)Glc(β-Sp0	0.993284825660257	1.247510917927	1.85545716686192	1.96443273191324	1.25352	1.36379	1.19855	1.16804	1.12312	1.31768	0.958711	2.26569	2.00698	2.18429	1.37254	2.14707	1.19233	1.63623	1.97854	1.83611	2.10452	1.63725	1.1936	1.23972	1.14982	1.0748	1.01817	1.32168	0.905033	1.08439	0.950295	1.10961	1.94733	1.16472	1.39383	1.00603	2.93296	1.13188	1.25456	1.04363	1.06863	1.01316	0.935969	0.976874	1.73989	1.82914	1.91764	1.78786
G46677TE	Neu5Ac(α2-3)Gal(β1-3)GalNAc(β1-4)[Neu5Ac(α2-3)]Gal(β1-4)Glc(β-Sp0	1.11083484354475	1.247510917927	1.85545716686192	1.96443273191324	1.53191	1.29322	1.19855	1.16804	1.09249	1.08426	1.10448	1.78442	1.79518	2.08053	1.48944	2.5983	1.63993	1.52676	1.97854	1.94178	2.10452	1.27636	1.33428	1.18897	1.08441	1.0748	1.01817	1.00831	0.885941	0.960057	1.00794	1.1851	1.94733	2.83871	1.2729	2.83106	4.09254	1.26248	1.18527	1.0375	1.18979	1.11196	1.05079	1.22939	1.56453	1.94136	1.80421	1.65924
G11687NW	Neu5Ac(α2-6)[Neu5Ac(α2-3)]GalNAc(α-Sp8	0.993284825660257	1.39234603521137	1.85545716686192	1.96443273191324	1.25352	1.29322	1.80633	1.16804	1.20544	1.24095	1.02936	1.78442	1.87067	2.08053	2.34131	2.69239	1.87113	1.19354	2.51199	2.29613	2.10452	1.73315	1.1936	1.14127	1.08441	1.26994	1.01817	1.1478	0.885941	0.960057	0.950295	1.4331	1.94733	1.16472	1.37441	1.00603	2.39369	1.13188	1.37749	1.1809	1.06863	1.01316	1.11709	0.976874	1.83677	1.82914	1.74816	1.65924
G05252XR	Neu5Ac(α2-3)GalNAc(α-Sp8	0.993284825660257	1.247510917927	1.85545716686192	1.96443273191324	1.25352	1.29322	1.19855	1.16804	1.34102	1.05235	0.958711	1.78442	1.79518	2.08053	1.37254	2.7143	1.70308	1.19354	1.97854	1.83611	2.10452	1.27636	1.1936	1.13749	1.08441	1.0748	1.01817	1.00831	0.885941	0.960057	1.02759	1.10961	1.94733	1.1711	1.3219	1.00603	1.87777	1.13188	1.14966	1.0375	2.57842	1.07451	1.23854	1.17013	1.56453	1.82914	1.74816	1.65924
G95440AP	Neu5Ac(α2-3)GalNAc(β1-4)GlcNAc(β-Sp0	0.993284825660257	1.247510917927	1.85545716686192	1.96443273191324	1.26288	1.29322	1.7393	1.16804	1.38209	1.05235	1.0292	1.78442	1.79518	2.08053	1.37254	2.14707	1.3232	1.19354	1.97854	1.83611	2.10452	1.27636	1.1936	1.20478	1.12506	1.0748	1.29028	1.00831	0.926022	1.06366	0.965334	1.10961	1.94733	1.16472	1.16417	1.35704	3.40423	1.24535	1.2327	1.48973	1.06863	1.23846	0.935969	1.025	1.56453	1.82914	1.74816	1.65924
	Neu5Ac(α2-3)Gal(β1-3)(6S)GlcNAc(-Sp8	1.18293699438183	1.43462824291492	1.85545716686192	1.96443273191324	1.49487	1.49838	1.30882	1.16804	1.16326	1.2275	1.13247	2.32468	2.52777	2.72579	1.37254	2.14707	1.19233	1.44715	1.97854	1.83611	2.10452	1.35386	4.18467	1.30585	1.31615	1.2419	1.19986	2.9981	1.44778	0.960057	0.965903	1.30934	1.94733	3.00945	1.12168	1.00603	2.35384	1.1949	1.44334	1.07396	1.27786	1.06808	1.04728	0.976874	1.56453	1.82914	1.74816	1.65924
G00053MO	Neu5Ac(α2-3)Gal(β1-3)[Fuc(α1-4)]GlcNAc(β-Sp8	1.23514700929404	1.29280155113461	1.85545716686192	1.96443273191324	1.25352	1.29322	1.3953	1.28966	1.09249	1.05235	1.03787	1.78442	1.79518	2.09257	1.94191	2.14707	1.19233	1.29044	1.97854	1.83611	2.10452	1.28542	4.58416	4.5795	4.58786	4.4298	4.07822	4.56127	4.50826	3.16389	4.29823	1.22753	2.79395	1.16472	1.31396	1.21114	1.33765	1.13188	1.30116	1.48979	1.2169	1.06322	0.935969	1.02032	1.56453	1.82914	1.74816	1.65924
G58169ID	Neu5Ac(α2-3)Gal(β1-3)[Fuc(α1-4)]GlcNAc(β1-3)Gal(β1-4)[Fuc(α1-3)]GlcNAc(β-Sp0	1.16306690963121	1.71207194149106	1.85545716686192	2.22409893967734	1.57635	2.36734	1.87845	1.16804	3.02658	1.05235	1.27572	1.78442	1.79518	2.08053	1.84171	2.14707	1.19233	1.96851	1.97854	1.83611	2.10452	1.27636	4.56473	4.53691	4.58202	4.53431	4.51238	4.54727	4.42415	3.77258	4.28376	1.26401	2.68414	1.23111	1.12168	1.18503	2.86919	1.40795	1.39279	1.20701	1.51874	1.26228	1.00755	1.04749	2.11942	2.87762	2.59833	2.49584
G03044ED	Neu5Ac(α2-3)Gal(β1-4)[Neu5Ac(α2-3)Gal(β1-3)]GlcNAc(β-Sp8	1.35545503227178	1.247510917927	1.85545716686192	1.96443273191324	1.25352	1.29322	1.19855	1.16804	1.45527	1.05235	1.35389	1.78442	1.79518	2.12397	1.37254	2.14707	1.21303	1.19354	1.97854	1.83611	2.42955	1.27636	3.69462	1.13749	1.17861	1.2494	1.14671	2.47461	1.90705	1.05761	0.976541	1.14214	1.94733	1.16472	1.12168	2.86301	3.98326	1.21186	1.14966	1.44356	1.27701	1.24149	0.935969	1.19436	1.56453	1.82914	2.00979	1.65924
G37352CV	Neu5Ac(α2-3)Gal(β1-3)(6S)GalNAc(α-Sp8	1.14300386464385	1.247510917927	1.85545716686192	1.96443273191324	1.25352	1.29322	1.19855	1.43316	1.09249	1.27817	1.18878	1.80463	1.79518	2.10546	1.44442	3.02359	1.8202	1.55576	2.06842	2.4592	2.16567	2.02004	3.35387	1.13749	1.08441	1.19711	1.01817	2.70468	1.92992	0.960057	1.05872	1.20255	1.94733	2.81398	1.12168	1.19245	1.67009	1.13188	1.14966	1.0375	1.14832	1.25061	1.01131	1.02045	1.56453	1.82914	1.74816	1.65924
G01614ZM	Neu5Ac(α2-6)[Neu5Ac(α2-3)Gal(β1-3)]GalNAc(α-Sp8	1.14798737992255	1.247510917927	1.85545716686192	1.96443273191324	1.25352	1.29322	1.19855	1.16804	1.09249	1.05235	0.958711	1.80231	1.85833	2.08053	1.77225	3.00534	1.54722	1.30691	2.13519	2.45188	2.87179	1.27636	1.1936	1.13749	1.08441	1.0748	1.03509	1.11351	0.885941	0.960057	0.950295	1.10961	1.94733	1.90702	1.12168	1.44706	3.3775	1.13188	1.14966	1.12589	1.11114	1.11775	0.935969	0.976874	1.56453	1.82914	1.74816	1.65924
G01614ZM	Neu5Ac(α2-6)[Neu5Ac(α2-3)Gal(β1-3)]GalNAc(α-Sp14	0.993284825660257	1.54976914469413	2.31944492672071	2.30553046107255	1.61834	1.69889	2.09997	1.18443	1.69512	1.18705	1.02669	1.93338	1.94919	2.26377	1.9881	3.49425	1.92075	1.61666	1.98888	2.87694	2.92128	1.85783	1.34014	1.2617	1.54183	1.16134	1.14275	1.09571	0.88934	1.2297	1.7215	1.10961	2.5512	1.35623	1.24633	1.00603	2.61838	1.18367	1.41494	2.13443	1.34309	1.01316	1.39762	1.11899	2.33829	2.59001	2.23447	2.29586
G30207PZ	Neu5Ac(α2-3)Gal(β-Sp8	1.22311157736154	1.247510917927	1.85545716686192	1.96443273191324	1.25352	1.29322	1.19855	1.16804	1.18417	1.05235	1.16538	1.81051	1.79518	2.1516	1.37254	3.35465	1.58683	1.24514	2.30005	2.57089	3.25009	1.83978	1.3788	1.27303	1.08441	1.20253	1.01817	1.08824	0.985402	0.99071	0.950295	1.10961	1.94733	1.16472	1.12168	1.08896	2.03787	1.35773	1.14966	1.21571	1.06863	1.01316	0.935969	1.07453	1.88766	1.86401	1.88409	1.65924
G32254QI	Neu5Ac(α2-3)Gal(β1-3)GalNAc(β1-3)Gal(α1-4)Gal(β1-4)Glc(β-Sp0	1.06262960987157	1.44311219719356	1.85545716686192	1.96443273191324	1.25352	1.60081	1.66609	1.16804	1.09249	1.18169	1.1346	1.95452	2.0361	2.43662	1.96898	3.304	1.53403	1.19354	2.53611	2.81092	2.98807	1.27636	2.83049	1.55932	1.26685	1.40026	1.0975	2.33651	1.41031	1.19413	1.00677	1.18569	2.55237	3.11523	2.06388	1.41172	2.54216	1.13188	1.14966	1.37394	1.09549	1.01316	1.0476	0.976874	1.71761	1.99702	1.74816	1.8264
G78959US	Neu5Ac(α2-3)Gal(β1-3)GlcNAc(β1-3)Gal(β1-4)GlcNAc(β-Sp0	0.993284825660257	1.247510917927	1.85545716686192	1.96443273191324	1.25352	1.34647	1.19855	1.16804	1.09249	1.05235	0.958711	1.84692	1.90035	2.1703	2.37066	2.14707	1.19233	1.52034	2.4581	2.31773	2.44158	1.27636	4.19778	2.80961	4.14202	3.35825	1.43736	2.45215	1.38292	1.26596	1.78812	1.31488	2.15184	3.59063	2.24661	1.2911	1.9386	1.23394	1.15687	1.08891	1.31746	1.0707	0.935969	0.976874	1.56453	1.82914	1.74816	1.73244
	Fuc(α1-2)(6S)Gal(β1-4)Glc(β-Sp0	0.993284825660257	1.57322698214313	2.00936008957974	2.24495183566148	1.44927	1.41233	1.64748	1.17523	1.33524	1.14441	1.18201	1.79033	1.8693	2.08053	1.41986	3.65707	1.84849	1.45873	2.7228	2.74522	2.89416	1.27636	1.66192	1.13749	1.23811	1.23878	1.20187	1.02035	1.20089	1.13497	0.95102	1.10961	2.56052	1.16472	1.24634	1.14156	1.33765	1.13952	1.14966	1.09356	1.12632	1.01316	0.935969	0.976874	1.93376	2.38394	1.93098	1.83585
G46776WR	Neu5Ac(α2-3)Gal(β1-3)GlcNAc(β-Sp0	1.15401850324609	1.36018082088881	1.85545716686192	1.96443273191324	1.25352	1.29322	1.51475	1.16804	1.19624	1.13499	0.958711	1.9998	2.27913	2.29321	2.11824	2.14707	1.19233	1.83161	2.72429	2.41119	2.73872	2.49431	4.05142	1.95386	1.14822	1.0748	1.23167	2.45243	1.31456	1.13875	0.950295	1.10961	2.24244	2.92122	1.12168	1.0234	1.5649	1.20528	1.1668	1.23577	1.06863	1.03001	1.05407	0.976874	1.56453	1.82914	1.74816	1.65924
G46776WR	Neu5Ac(α2-3)Gal(β1-3)GlcNAc(β-Sp8	1.30862203111992	1.247510917927	1.85545716686192	1.96443273191324	1.25352	1.29322	1.19855	1.16804	1.09249	1.05235	0.958711	2.12778	1.79518	2.08053	1.37254	3.50732	1.25186	1.52295	2.68717	2.02119	2.87408	1.27636	4.41571	1.30022	1.08441	1.12663	1.16936	3.02319	1.93866	1.18901	1.0365	1.10961	1.94733	2.89905	1.22228	1.80713	2.80907	1.42381	1.14966	1.19879	1.06863	1.01316	1.1364	1.00866	1.56453	1.82914	1.74816	1.65924
G73699UT	Neu5Ac(α2-3)Gal(β1-4)(6S)GlcNAc(β-Sp8	0.993284825660257	1.247510917927	1.85545716686192	1.96443273191324	1.25352	1.29322	1.19855	1.29746	1.30997	1.1118	0.958711	1.86742	1.79518	2.12149	1.88228	3.01931	1.31276	2.5582	2.64549	2.62185	3.02462	1.97953	1.27444	1.16445	1.08441	1.21734	1.09043	1.00831	0.958737	0.967682	0.950295	2.05607	1.94733	2.95527	1.12168	1.49511	3.34739	1.34761	1.51522	1.0375	1.30696	1.01316	0.935969	0.976874	1.56453	1.82914	1.74816	1.65924
G53231FE	Neu5Ac(α2-3)Gal(β1-4)[Fuc(α1-3)](6S)GlcNAc(β-Sp8	1.27570169850991	1.247510917927	1.85545716686192	1.96443273191324	1.25352	1.29322	1.23425	1.31369	1.12232	1.05235	1.15953	1.78442	1.79518	2.08053	1.37254	3.23055	1.19233	1.29875	2.84419	2.1636	2.78884	1.27636	1.32448	1.13749	1.08441	1.0748	1.12784	1.24126	0.885941	1.23493	0.950295	1.29724	1.94733	1.32123	1.15848	1.00603	2.0344	1.32055	1.39568	1.0375	1.10901	1.01316	0.943714	0.976874	1.56453	1.82914	1.74816	1.65924
G25225ZP	Neu5Ac(α2-3)Gal(β1-4)[Fuc(α1-3)]GlcNAc(β1-3)Gal(β1-4)[Fuc(α1-3)]GlcNAc(β1-3)Gal(β1-4)[Fuc(α1-3)]GlcNAc(β-Sp0	0.993284825660257	1.61328230305738	2.26435074470132	2.12909318668649	1.54616	1.61533	1.30489	1.16804	1.09249	1.24291	1.25703	2.29911	2.28823	2.47208	2.41149	2.58582	1.72318	1.67241	1.97854	1.94451	2.32865	1.33615	1.1936	1.20959	1.33363	1.09768	1.39416	1.01213	0.885941	1.23217	1.08062	1.87361	2.10929	1.24158	1.33281	1.10776	1.71354	1.48116	1.32225	1.0375	1.20742	1.05888	0.935969	0.976874	2.06596	2.13846	2.27393	2.04983
G00054MO	Neu5Ac(α2-3)Gal(β1-4)[Fuc(α1-3)]GlcNAc(β-Sp0	1.01823919719696	1.4029396705399	1.91391473468876	1.97912715371412	1.56914	1.48517	1.19855	1.16804	1.09249	1.05235	1.01461	2.22848	1.86465	2.08053	1.37254	2.14707	1.85951	1.92699	1.97854	1.83611	2.10452	1.87786	1.1936	1.13749	1.23007	1.0748	1.1123	1.00831	0.987695	0.983078	1.13093	1.10961	2.15774	1.25803	1.12168	1.24627	1.6379	1.2253	1.19607	1.0375	1.06863	1.01316	1.06512	0.976874	2.02888	2.12015	2.09783	1.93628
G00054MO	Neu5Ac(α2-3)Gal(β1-4)[Fuc(α1-3)]GlcNAc(β-Sp8	0.993284825660257	1.247510917927	1.85545716686192	1.96443273191324	1.25352	1.29322	1.26851	1.16804	1.09249	1.27394	1.05537	1.78442	2.00697	2.08053	2.74301	2.87936	1.40733	1.35008	2.39848	2.3839	2.68555	1.32879	1.1936	1.13749	1.51687	1.10084	1.08255	1.15823	0.885941	1.17629	1.06706	1.10961	1.94733	1.16472	1.12168	1.00603	2.56737	1.36884	1.25964	1.24209	1.06863	1.01316	1.07631	0.976874	1.56453	1.82914	1.74816	1.65924
G32081WS	Neu5Ac(α2-3)Gal(β1-4)[Fuc(α1-3)]GlcNAc(β1-3)Gal(β-Sp8	0.993284825660257	1.247510917927	1.85545716686192	1.96443273191324	1.25352	1.29322	1.19855	1.16804	1.09249	1.05235	0.958711	2.23174	1.79518	2.14553	1.37254	2.14707	1.19233	1.59593	1.97854	1.83611	2.10452	1.27636	1.1936	1.13749	1.23222	1.17914	1.01817	1.00831	0.885941	0.993674	0.950295	1.10961	1.94733	1.16472	1.20744	1.00603	1.70331	1.13188	1.14966	1.0375	1.06863	1.01316	1.19667	0.976874	1.56453	1.82914	1.74816	1.65924
G51911JA	Neu5Ac(α2-3)Gal(β1-4)[Fuc(α1-3)]GlcNAc(β1-3)Gal(β1-4)GlcNAc(β-Sp8	1.08145052750334	1.50493503985011	2.12566264471563	2.47636323225241	1.85175	1.5424	1.27207	1.60265	1.46541	1.05742	1.28262	1.83096	1.91467	2.10655	1.37254	2.49575	2.03684	1.44729	1.97854	2.08804	2.10452	2.33483	1.49714	1.3431	1.45607	1.24545	1.23926	1.34257	0.91992	1.16017	1.14834	1.41134	2.13762	1.28132	1.1817	1.00603	2.37436	1.30728	1.46001	1.27872	1.11337	1.01316	1.23444	1.14881	1.99681	2.48555	2.47461	2.32912
G67969KB	Neu5Ac(α2-3)Gal(β1-4)GlcNAc(β1-3)Gal(β1-4)GlcNAc(β1-3)Gal(β1-4)GlcNAc(β-Sp0	2.04367213450003	1.4145767340129	1.85545716686192	1.96443273191324	1.25352	1.29322	1.52954	1.22766	1.21429	1.22759	0.958711	1.78442	2.01184	2.08053	1.43133	2.66368	1.56547	1.28965	2.11646	2.24417	2.10452	1.83896	1.1936	1.2172	1.08441	1.11447	1.01817	1.13178	1.19826	1.08882	1.22742	1.10961	2.43592	3.46828	1.24821	1.04772	2.67622	1.13188	1.22506	1.31292	1.06863	1.01316	1.21293	1.12797	1.56453	1.82914	1.87343	1.66242
G00065MO	Neu5Ac(α2-3)Gal(β1-4)GlcNAc(β-Sp0	0.993284825660257	1.41361907947792	1.85545716686192	1.96443273191324	1.25352	2.29086	1.29486	1.16804	1.18034	1.05235	0.958711	1.78442	1.79518	2.08053	1.37254	2.31967	1.19233	1.19354	1.97854	1.83611	2.10452	1.27636	1.23417	1.13749	1.16784	1.16044	1.01817	1.00831	0.885941	0.960057	0.950295	1.2098	1.94733	1.86643	1.20244	1.00603	2.34406	1.21083	1.14966	1.0375	1.14122	1.12472	1.37006	0.976874	1.56453	1.82914	1.74816	1.65924
G00065MO	Neu5Ac(α2-3)Gal(β1-4)GlcNAc(β-Sp8	1.33184316967638	1.247510917927	1.85545716686192	1.96443273191324	1.25352	1.3461	1.20045	1.18085	1.09617	1.05235	0.958711	1.8542	2.34223	2.13612	1.37254	2.14707	1.19233	1.19354	1.97854	1.83611	2.10452	1.27636	1.1936	1.32451	1.08441	1.08057	1.04643	1.00831	0.885941	0.960057	0.950295	1.20182	1.94733	1.99765	1.24526	1.00603	3.03584	1.13188	1.34827	1.47435	1.15944	1.0459	0.990769	1.10851	1.64926	1.82914	1.74816	1.65924
G31119YY	Neu5Ac(α2-3)Gal(β1-4)GlcNAc(β1-3)Gal(β1-4)GlcNAc(β-Sp0	1.02494106861748	1.247510917927	1.85545716686192	1.96443273191324	1.25352	1.29322	1.30448	1.16804	1.09249	1.24662	0.958711	1.78442	1.92899	2.08053	1.37254	2.14707	1.19233	1.19354	1.97854	1.83611	2.10452	1.38761	1.23118	1.25554	1.08441	1.29926	1.01817	1.17653	1.14979	0.960057	1.00601	1.20632	1.94733	2.18499	1.12168	1.20157	3.0023	1.13188	1.14966	1.26173	1.32743	1.08782	0.935969	1.27215	1.56453	1.82914	1.74816	1.65924
	Fuc(α1-2)Gal(β1-4)(6S)Glc(β-Sp0	1.42975120368266	1.26114585131942	2.03564703119242	2.32972796686543	1.65809	1.38482	1.32619	1.34031	1.28428	1.28537	1.01526	1.82122	1.90309	2.20804	1.37254	2.15982	1.19233	1.33772	2.34768	1.94164	2.10452	1.27636	1.52967	1.38552	1.25226	1.0748	1.47667	1.03728	1.30709	0.960057	1.13359	1.10961	2.14022	2.82534	1.12168	1.06065	1.33765	1.13188	1.33713	1.24193	1.35277	1.01316	1.05729	0.976874	1.75318	2.05283	1.93898	1.65924
G91237TK	Neu5Ac(α2-3)Gal(β1-4)Glc(β-Sp0	1.26666240542976	1.33073328840608	1.85545716686192	1.96443273191324	1.25352	1.64161	1.19855	1.21644	1.29192	1.21086	1.23953	2.24648	2.31418	2.50309	1.60321	2.14707	1.26226	1.36168	1.97854	1.83611	2.10452	1.27636	1.20727	1.4553	1.37943	1.43562	1.19902	1.28564	1.05472	1.27261	1.01336	1.23805	1.94733	2.80418	1.12168	1.00603	2.03313	1.21029	1.25563	1.26866	1.42292	1.0919	0.935969	1.07871	1.56453	1.82914	1.74816	1.70777
G91237TK	Neu5Ac(α2-3)Gal(β1-4)Glc(β-Sp8	1.31804315093609	1.46312719977842	2.30659420859199	2.24439114422178	1.25352	1.65729	1.63463	1.36524	1.1316	1.09864	1.27685	1.82589	1.79518	2.2879	1.37254	2.14707	1.24788	1.35724	1.97854	1.83611	2.10452	1.27636	1.29977	1.13913	1.43017	1.24678	1.20283	1.00831	0.907834	1.07875	1.30434	1.18085	2.53264	2.94395	1.35771	1.00603	1.88631	1.13188	1.14966	1.31756	1.30721	1.01316	0.985642	0.976874	1.56453	2.36117	2.16812	2.22221
G36123IU	Neu5Ac(α2-6)GalNAc(α-Sp8	0.993284825660257	1.29646078979874	1.85545716686192	1.96443273191324	1.25352	1.29322	1.19855	1.20527	1.15168	1.27745	0.958711	1.78442	1.79518	2.08053	1.62219	3.0256	1.34254	1.43559	1.97854	2.95251	2.45033	1.27636	1.1936	1.13749	1.08441	1.0748	1.32082	1.34615	1.12424	1.09131	1.055	1.46636	1.94733	1.17919	1.12168	1.0377	1.33765	1.16431	1.1507	1.0375	1.06863	1.01316	0.935969	0.976874	1.56453	1.82914	1.74816	1.65924
G54118CT	Neu5Ac(α2-6)GalNAc(β1-4)GlcNAc(β-Sp0	1.2521180716592	1.40264791880847	1.85545716686192	1.96443273191324	1.33528	1.29322	1.19855	1.222	1.58011	1.09817	0.958711	1.78442	1.86189	2.11204	1.58787	2.77756	1.49945	1.38264	1.97854	2.27448	2.41587	1.2799	1.1936	1.30722	1.08441	1.15445	1.26556	1.00831	1.08028	1.26424	0.999094	1.17614	1.94733	1.16472	1.12168	1.35369	1.33765	1.13188	1.18572	1.17631	1.06863	1.01316	1.10301	0.976874	1.56453	1.82914	1.74816	1.65924
G92341SR	Neu5Ac(α2-6)Gal(β1-4)(6S)GlcNAc(β-Sp8	0.993284825660257	1.247510917927	1.85545716686192	1.96443273191324	1.25352	1.29322	1.19855	1.16804	1.42032	1.10726	0.958711	1.85772	1.98571	2.30359	2.14515	3.3582	1.78929	1.77164	1.97854	2.82928	2.71406	1.70358	4.42846	1.33632	1.08441	1.0748	1.01817	3.11282	2.33217	1.13339	1.06422	2.50337	1.94733	1.25212	1.12168	1.13018	1.33765	1.13188	1.14966	1.61311	1.06863	1.02027	1.0064	0.99452	1.56453	1.82914	1.74816	1.65924
G73578JC	Neu5Ac(α2-6)Gal(β1-4)GlcNAc(β-Sp0	1.12475303602096	1.247510917927	1.85545716686192	1.99355584708866	1.25352	1.29322	1.54524	1.16804	1.4287	1.30624	1.00834	1.96587	1.98957	2.26038	1.48787	3.31242	1.45998	1.23826	2.37132	2.3983	3.15523	1.44964	1.55313	1.13749	1.2235	1.0748	1.01817	1.16582	0.885941	0.960057	1.10762	2.68958	2.18772	1.16472	1.12168	1.36813	1.44997	1.31034	1.23027	1.0375	1.06863	1.07825	0.935969	1.15994	1.56453	2.1092	1.83055	1.65924
G73578JC	Neu5Ac(α2-6)Gal(β1-4)GlcNAc(β-Sp8	0.993284825660257	1.247510917927	1.85545716686192	1.96443273191324	1.25352	1.29322	1.48817	1.16804	1.09249	1.34274	1.05521	1.79981	1.83854	2.2183	1.77903	3.28644	1.4147	1.37857	2.70156	2.6777	3.05364	1.31378	1.1936	1.20428	1.08441	1.0748	1.06642	1.14889	1.01066	0.960057	0.950295	2.55074	1.94733	1.16472	1.16068	1.30648	2.76935	1.35569	1.34259	1.0375	1.31633	1.27019	1.15998	1.34324	1.56453	1.82914	1.74816	1.79206
G61435KZ	Neu5Ac(α2-6)Gal(β1-4)GlcNAc(β1-3)Gal(β1-4)[Fuc(α1-3)]GlcNAc(β1-3)Gal(β1-4)[Fuc(α1-3)]GlcNAc(β-Sp0	0.993284825660257	1.50496717425772	2.10510607456295	2.27415711773867	1.5465	1.5115	1.70722	1.16804	1.09249	1.40059	1.17923	1.88935	1.89704	2.3028	1.58572	2.14707	1.19233	1.23125	2.37304	1.83611	2.68458	1.75137	1.4532	1.33571	1.52064	1.3407	1.26532	1.13773	1.18795	1.22436	1.26618	2.71256	2.32968	1.16472	1.36607	1.02357	2.60609	1.28821	1.46505	1.29415	2.65217	1.11815	1.03176	0.976874	2.02445	2.30756	2.2142	1.96892
G60430KO	Neu5Ac(α2-6)Gal(β1-4)GlcNAc(β1-3)Gal(β1-4)GlcNAc(β-Sp0	0.993284825660257	1.34091616171854	1.85545716686192	2.14723057021386	1.25352	1.29322	1.19855	1.16804	1.40689	1.24056	1.13365	1.78442	1.9587	2.11788	1.37254	3.75021	2.08061	1.42439	2.591	2.74432	2.42179	1.27636	1.44105	1.1485	1.08441	1.24779	1.29418	1.03076	0.885941	1.08125	1.08551	2.76373	1.94733	3.06172	2.37895	1.62791	1.33765	1.22779	1.14966	1.06373	1.26808	1.01316	0.935969	0.976874	1.56453	1.82914	1.74816	1.65924
G28868ZC	Neu5Ac(α2-6)Gal(β1-4)Glc(β-Sp0	1.18951698254812	1.247510917927	1.85545716686192	1.96443273191324	1.25352	1.42725	1.19855	1.36565	1.09249	1.14866	0.958711	1.88174	1.97228	2.08053	2.32408	2.14707	1.19233	1.19354	2.37294	2.56844	2.89531	1.71649	1.39358	1.38204	1.21883	1.09699	1.2173	1.00831	0.975821	0.960057	1.25173	1.4983	2.08874	2.79806	1.38107	1.02946	1.33765	1.13188	1.14966	1.0375	1.28149	1.01316	0.935969	0.976874	1.86749	1.95499	1.80239	1.73797
G28868ZC	Neu5Ac(α2-6)Gal(β1-4)Glc(β-Sp8	0.993284825660257	1.247510917927	1.88637668439861	1.98209189874771	1.33457	1.42014	1.2251	1.2137	1.28551	1.05235	0.977655	1.91075	1.86913	2.1466	1.37254	3.52452	2.10741	1.29064	2.77105	2.47004	2.99687	1.44248	1.49713	1.31609	1.44646	1.25342	1.10059	1.24464	1.38108	0.960057	1.05909	2.40096	2.65332	1.26538	1.12168	1.1164	1.33765	1.21609	1.27743	1.25727	1.13275	1.15251	0.966767	0.976874	1.56453	1.82914	2.11029	1.70922
G63069TR	Neu5Ac(α2-6)Gal(β-Sp8	1.00904842746147	1.26013024442101	2.14939638771534	1.96443273191324	1.25352	1.29322	1.22409	1.16804	1.09249	1.38245	1.06795	1.91716	1.82097	2.08053	1.85542	2.74088	1.19233	1.73873	2.70182	2.43937	3.02165	2.8228	1.42194	1.13749	1.34237	1.15569	1.20263	1.1112	1.17645	0.960057	0.950295	1.63427	1.94733	1.16472	1.30247	1.00603	1.52091	1.13188	1.23524	1.0375	1.1856	1.06248	0.965103	1.07495	1.7956	1.9512	1.74816	1.74463
G87492XO	Neu5Ac(α2-8)Neu5Ac(α-Sp8	1.25382485951784	1.52939120963098	1.88897085893785	1.96443273191324	1.25352	1.52202	1.38167	1.16804	1.28016	1.24165	1.1612	2.23209	1.84086	2.09594	1.6421	3.25224	2.36385	1.19354	2.76789	2.15666	2.82356	1.27636	1.45886	1.23087	1.3242	1.09945	1.01817	1.31731	0.885941	1.13004	1.08688	1.10961	1.94733	1.23637	1.22345	1.12136	1.33765	1.23319	1.14966	1.0375	1.06863	1.01316	1.06376	1.10274	1.56453	1.82914	2.16646	2.00392
G98544DH	Neu5Ac(α2-8)Neu5Ac(α2-3)Gal(β1-4)Glc(β-Sp0	1.1232204214372	1.247510917927	1.85545716686192	1.96443273191324	1.29987	1.29322	1.19855	1.29003	1.21304	1.05235	1.2575	1.93025	2.06065	2.08053	2.78498	2.90616	1.2066	1.19354	2.10961	2.34557	2.89089	1.4629	1.1936	1.15897	1.08441	1.0748	1.07718	1.04129	0.885941	0.960057	0.950295	1.59375	1.94733	3.38557	1.12168	1.00603	1.33765	1.23391	1.29501	1.2453	2.42551	1.01316	1.05487	0.976874	1.58669	1.82914	1.74816	1.85613
G21808VY	Gal(β1-3)[Fuc(α1-4)]GlcNAc(β1-3)Gal(β1-3)[Fuc(α1-4)]GlcNAc(β-Sp0	0.993284825660257	1.38428768844207	2.16599688620273	2.53073243896964	1.40843	1.83525	1.48457	1.16804	1.10354	1.15328	1.02169	2.25809	1.91576	2.12746	1.37254	2.14707	1.64457	1.35221	1.97854	1.83611	2.10452	1.45148	1.41673	1.69055	1.50245	1.10109	1.15298	1.00831	1.0485	1.09337	1.01608	1.24487	2.31983	1.16472	1.12236	1.00603	2.18441	1.21113	1.19389	1.0375	1.18713	1.01316	0.935969	0.976874	2.47778	2.4409	2.3339	2.27245
G08244HV	Neu5Ac(β2-6)GalNAc(α-Sp8	1.02729115419259	1.247510917927	1.85545716686192	1.96443273191324	1.25352	1.29322	1.19855	1.31923	1.39969	1.05235	0.958711	1.78442	1.79518	2.08053	2.32199	2.87666	1.19233	2.3346	2.47123	2.5896	2.80142	1.27636	1.49444	1.13749	1.08441	1.21095	1.14137	1.00831	1.26616	0.960057	1.0343	1.10961	1.94733	1.16472	1.12168	1.07547	1.33765	1.13188	1.19754	1.0375	1.06863	1.18282	1.07195	1.05691	1.56453	1.82914	1.74816	1.65924
G34476JC	Neu5Ac(β2-6)Gal(β1-4)GlcNAc(β-Sp8	1.17139780578667	1.247510917927	1.85545716686192	1.96443273191324	1.2684	1.29322	1.19855	1.16804	1.20688	1.24529	1.0945	2.07188	1.80845	2.14316	1.58068	2.14707	1.19233	1.19354	1.97854	1.83611	2.10452	1.27636	1.22976	1.30179	1.08441	1.12611	1.01817	1.00831	0.916039	1.26226	1.14412	1.21166	1.94733	1.21937	1.12168	1.00603	1.49173	1.33649	1.14966	1.0375	1.47844	1.01316	0.935969	0.976874	1.58818	1.82914	1.91413	1.65924
G56052QV	Neu5Gc(α2-3)Gal(β1-3)[Fuc(α1-4)]GlcNAc(β-Sp0	0.993284825660257	1.25937643833466	2.07080192201159	1.96443273191324	1.25352	1.29322	1.19855	1.21944	1.20971	1.20353	1.20199	1.78442	1.79518	2.16728	2.50086	2.50787	1.86463	2.28834	1.97854	1.83611	2.15605	1.27636	4.53132	1.94296	4.54105	4.0164	1.3122	4.59983	4.2987	1.07912	3.34482	1.10961	2.0445	1.60934	1.12168	1.06115	1.33765	1.30618	1.16975	1.16604	1.06863	1.3359	0.935969	1.1616	1.7053	1.82914	1.74816	1.70783
G01245TU	Neu5Gc(α2-3)Gal(β1-3)GlcNAc(β-Sp0	1.08384946299509	1.36086436866322	1.85545716686192	1.96443273191324	1.25352	1.29322	1.19855	1.16804	1.15029	1.05235	1.15702	1.78442	1.8384	2.12417	1.96874	3.38284	1.86325	1.19354	2.48854	2.69161	2.95938	1.28205	2.96124	1.33772	1.35933	1.24628	1.26648	2.08471	1.89569	1.10237	0.984925	1.11353	2.24303	2.95703	1.38728	1.30395	1.33765	1.13188	1.3541	1.0375	1.16074	1.01316	0.935969	0.976874	1.7944	1.84645	1.76761	1.65924
G29440SE	Neu5Gc(α2-3)Gal(β1-4)[Fuc(α1-3)]GlcNAc(β-Sp0	0.993284825660257	1.48881548960468	1.90434022049723	2.12342246794004	1.25352	1.50917	1.19855	1.16804	1.09249	1.05235	0.958711	1.78442	1.79518	2.08053	1.97211	2.14707	1.47358	1.19354	2.26519	1.83611	2.10452	1.27636	1.1936	1.43664	1.27326	1.0748	1.01817	1.15595	0.885941	1.00464	0.950295	1.44325	2.43	1.18052	1.20674	1.00603	2.05724	1.19509	1.2521	1.0375	1.06863	1.03759	1.03064	0.976874	1.96712	2.34623	2.2345	2.33394
G08169IN	Neu5Gc(α2-3)Gal(β1-4)GlcNAc(β-Sp0	1.06825019690396	1.247510917927	1.85545716686192	1.96443273191324	1.25352	1.38394	1.19855	1.22871	1.09249	1.05235	0.958711	1.78442	1.79518	2.09928	1.44708	3.1392	1.19233	1.26394	2.5886	2.59904	2.78608	1.27636	1.32052	1.13749	1.08441	1.0748	1.01817	1.19819	1.04026	0.960057	0.950295	1.10961	1.95129	1.95167	1.2213	1.00603	1.33765	1.46753	1.38328	1.26621	2.23263	1.01316	0.951297	0.986439	1.56453	1.85535	1.74816	1.78993
G75789AR	Neu5Gc(α2-3)Gal(β1-4)Glc(β-Sp0	1.329115038178	1.3911739622206	2.27848231076207	2.19861470910676	1.45228	1.76196	1.20727	1.16804	1.20355	1.16533	0.958711	1.78442	1.8746	2.0997	1.37254	2.56264	1.66684	1.19354	1.97854	1.83611	2.10452	1.30137	1.52424	1.22015	1.34285	1.0748	1.28925	1.38204	1.16499	0.960057	0.950295	1.51089	2.47228	2.77395	1.26689	1.0876	2.03807	1.2083	1.14966	1.0375	1.31339	1.0988	0.935969	1.25871	2.16608	2.47554	2.21997	2.2069
G65832SQ	Neu5Gc(α2-6)GalNAc(α-Sp0	1.00203856356838	1.247510917927	1.85545716686192	1.96443273191324	1.37781	1.29322	1.68025	1.16804	1.24694	1.16873	1.25177	1.78442	1.79518	2.12094	1.46837	3.22291	1.19233	1.44287	2.36169	2.5466	2.70036	1.27636	1.1936	1.20771	1.19854	1.0748	1.16661	1.00831	0.885941	0.960057	0.950295	1.10961	1.94733	1.16472	1.12168	1.00603	2.50103	1.19868	1.46119	1.28963	1.06863	1.17265	1.08967	1.04043	1.58624	1.98402	2.03007	1.74241
G24684AO	Neu5Gc(α2-6)Gal(β1-4)GlcNAc(β-Sp0	1.12267014753808	1.247510917927	1.85545716686192	2.0386741970597	1.35541	1.29322	1.19855	1.16804	1.12509	2.07716	0.958711	1.78442	1.98087	2.29961	1.37254	2.44042	1.34789	1.47772	1.97854	1.84803	2.10452	1.33901	1.1936	1.14691	1.19773	1.23641	1.0607	1.00831	0.885941	1.17972	1.22531	2.66091	1.966	1.16472	1.12168	1.00603	1.33765	1.41532	1.14966	1.0375	1.14407	1.12442	0.935969	0.976874	1.73924	1.82914	1.87525	1.65924
G87918MK	Neu5Gc(α-Sp8	0.993284825660257	1.247510917927	1.85545716686192	1.96443273191324	1.25352	1.29322	1.19855	1.22208	1.50786	1.05235	1.10798	1.78606	1.99837	2.08574	1.37254	2.83863	1.19233	1.19354	2.406	2.21771	2.58493	1.3318	1.20158	1.13749	1.31595	1.3686	1.01817	1.00831	0.885941	0.960057	0.950295	1.10961	2.1744	1.27588	1.12168	1.00603	2.57934	1.35462	1.14966	1.0375	1.06863	1.14306	0.935969	0.976874	1.7258	2.05131	1.89429	1.89569
G11457RF	Neu5Ac(α2-3)Gal(β1-4)GlcNAc(β1-6)[Gal(β1-3)]GalNAc(α-Sp14	1.19880274358642	1.247510917927	1.94054213344791	2.38358368046845	1.31396	1.29322	1.19855	1.55051	1.14621	1.21378	1.31557	1.78442	1.87836	2.14632	2.36861	2.29529	2.08954	2.08912	1.97854	1.83611	2.10452	1.27636	1.20054	1.36076	1.50112	1.0748	1.01817	1.10701	0.885941	0.960057	0.950295	1.24949	2.19413	2.21523	1.12168	1.00603	1.58223	1.13188	1.14966	1.18622	1.06863	1.03572	0.935969	1.06531	1.62431	2.17971	1.74816	1.94812
G43784HS	Gal(β1-3)GlcNAc(β1-3)Gal(β1-3)GlcNAc(β-Sp0	0.993284825660257	1.247510917927	3.07038775465877	3.39787267043537	2.10606	2.2998	1.2181	1.71787	1.09249	1.14029	0.958711	1.91397	1.8064	2.13065	1.37254	2.3957	1.23372	1.51699	2.26609	2.52272	2.10452	2.19433	1.25686	1.15385	1.42308	1.0748	1.01817	1.00831	0.902953	1.03436	0.950295	1.10961	2.65964	2.82374	2.18628	1.08726	3.09601	1.17464	1.14966	1.0375	1.15736	1.01316	0.935969	1.20122	1.66596	2.50468	2.5995	1.92731
	Gal(β1-4)[Fuc(α1-3)](6S)GlcNAc(β-Sp0	0.993284825660257	1.54420120757408	2.33586465644801	2.54827953038982	1.45065	1.85415	1.47597	1.40699	1.09249	1.05235	1.2184	1.89495	1.79518	2.1612	1.37254	2.14707	1.31856	1.76832	1.97854	1.83611	2.15835	1.45609	1.41577	1.35146	1.60216	1.33153	1.01817	1.33788	1.15477	1.19539	0.973664	1.11869	2.98594	1.17405	1.13172	1.20996	2.85416	1.24294	1.45402	1.08921	1.06863	1.13945	1.30164	1.38744	1.6334	2.75343	2.53077	2.23147
	Gal(β1-4)[Fuc(α1-3)](6S)Glc(β-Sp0	1.28967960688392	1.69766429144423	2.24235678905445	2.6366509685536	1.40755	1.80384	1.38867	1.17508	1.09249	1.05266	1.20615	1.98436	2.319	2.2514	1.37254	2.14707	1.58273	1.44951	1.97854	1.83611	2.2256	1.27636	1.69544	1.37691	1.467	1.20892	1.01817	1.00831	1.06132	1.14747	1.14602	1.1649	2.58716	1.34457	1.35251	1.14678	2.79884	1.19388	1.25016	1.36259	1.27415	1.17332	1.32205	1.0532	1.77814	2.53107	2.55235	2.49813
G59754DB	Gal(β1-4)[Fuc(α1-3)]GlcNAc(β1-3)Gal(β1-3)[Fuc(α1-4)]GlcNAc(β-Sp0	1.1801158352152	1.48328268484071	2.28665201542433	2.22543739693333	1.31363	1.46939	1.19855	1.35214	1.44041	1.05235	1.16428	2.03775	2.04114	2.39248	2.62652	2.77275	1.19233	1.19354	2.27712	2.46457	2.50075	1.83974	1.22952	1.13749	1.57148	1.0748	1.01817	1.17512	0.885941	0.960057	1.0205	1.10961	2.53691	1.16472	1.23392	1.09093	1.33765	1.21494	1.14966	1.0375	1.06863	1.01436	1.24943	1.21726	2.22388	2.30387	2.05465	2.09313
G12661AN	Gal(β1-4)GlcNAc(β1-3)Gal(β1-3)GlcNAc(β-Sp0	1.28016960437224	1.51992835537446	2.29869649848458	2.69692098306744	1.25541	1.32526	1.3224	1.46723	1.09249	1.05235	1.06836	2.11984	1.82404	2.22151	1.37254	2.14707	1.19233	1.27651	1.97854	1.83611	2.10452	1.27636	2.38236	1.13749	1.10843	1.0748	1.01817	1.00831	1.00321	0.960057	0.950295	1.10961	2.15211	3.53764	2.54965	1.00603	1.66856	1.40456	1.14966	1.0375	1.06863	1.01316	1.10309	0.976874	1.82174	1.82914	1.74816	1.65924
G11998FO	Neu5Ac(α2-3)Gal(β1-3)GlcNAc(β1-3)Gal(β1-3)GlcNAc(β-Sp0	1.26557599602628	1.247510917927	1.85545716686192	1.96443273191324	1.25352	1.34632	1.21413	1.16804	1.09249	1.05235	1.31197	1.95867	1.95536	2.21335	2.32129	3.35112	1.97064	1.19354	2.46808	2.91809	2.91987	1.36252	3.67511	3.19752	4.34821	3.77166	1.48604	2.38733	1.64787	1.66132	2.68666	1.10961	2.6436	3.81688	2.5401	1.01955	2.4158	1.13188	1.14966	1.28998	1.06863	1.22206	0.947749	0.981442	1.57724	1.82914	1.74816	1.65924
G58232XB	Neu5Ac(α2-3)Gal(β1-4)GlcNAc(β1-3)Gal(β1-3)GlcNAc(β-Sp0	0.993284825660257	1.247510917927	1.85545716686192	1.96443273191324	1.25352	1.29322	1.19855	1.16804	1.14203	1.05235	1.12379	2.08902	1.85596	2.09288	1.37254	2.14707	1.19233	1.19354	1.97854	1.83611	2.10452	1.27636	1.1936	1.13749	1.08441	1.23595	1.19902	1.00831	0.885941	1.30193	0.975296	1.10961	1.94733	1.8947	1.12168	1.00603	2.02481	1.21058	1.17586	1.06349	1.1718	1.01316	1.08806	0.976874	1.56453	1.82914	1.74816	1.65924
	(4S)(3S)Gal(β1-4)GlcNAc(β-Sp0	1.18506217326145	1.247510917927	1.85545716686192	1.96443273191324	1.25352	1.29322	1.19855	1.34968	1.09249	1.16526	0.958711	2.0211	1.79518	2.13421	2.66725	3.39825	1.19233	1.19354	2.95672	2.99682	3.32794	1.27636	1.21319	1.13749	1.08441	1.0748	1.03086	1.00831	0.885941	1.02195	0.950295	1.19968	1.94733	1.29859	1.30614	1.05984	1.97068	1.13188	1.14966	1.0375	1.06863	1.01316	0.935969	1.13109	1.56453	1.82914	1.74816	1.65924
	(6S)Gal(β1-4)(6S)GlcNAc(β-Sp0	1.1436709534211	1.247510917927	1.94055649263489	2.18864443632241	1.25352	1.29322	1.19855	1.16804	1.09249	1.25858	1.16329	2.11303	1.79518	2.08053	1.37254	2.14707	1.19233	1.19354	2.71044	1.83611	2.6452	1.27636	1.1936	1.13749	1.14797	1.1088	1.1126	1.12595	1.00266	1.02256	0.981472	1.10961	1.94733	1.16472	1.12168	1.00603	2.34673	1.20446	1.15765	1.20927	1.25712	1.14692	0.994978	0.976874	1.56453	1.82914	1.74816	1.69
	(6P)Glc(β-Sp10	0.993284825660257	1.28408805125971	2.0911211385344	2.15511959555444	1.55169	1.29322	1.19855	1.16804	1.25544	1.20938	1.08793	2.01201	1.94363	2.11609	1.90398	3.59667	1.19233	1.19354	2.97488	2.75139	3.06163	1.27636	1.35641	1.55998	1.08441	1.0748	1.01817	1.00831	0.885941	1.00408	0.950295	1.10961	2.58708	1.16472	1.12168	1.05642	1.33765	1.26444	1.18507	1.0375	1.06863	1.07262	0.935969	1.03426	1.56453	1.98228	1.89967	1.98626
G41245OZ	Neu5Ac(α2-3)Gal(β1-4)[Fuc(α1-3)]GlcNAc(β1-6)[Gal(β1-3)]GalNAc(α-Sp14	1.21920454881827	1.82404964664298	2.38802819107639	2.5589808589802	1.66672	1.70761	1.22454	1.24704	1.13279	1.14725	1.42429	2.11142	2.13385	2.2098	2.26285	2.14707	1.49353	1.28941	2.86537	1.875	2.43613	1.56061	1.3981	1.30012	2.03058	1.22768	1.11324	1.21305	0.885941	1.06506	1.16208	1.2002	2.33572	1.24805	1.30943	1.00603	3.08596	1.3265	1.14966	1.0375	1.10957	1.01316	0.940891	0.976874	2.18366	2.39073	2.35515	2.36677
G35116BF	Gal(β1-3)Gal(β1-4)GlcNAc(β-Sp8	0.993284825660257	1.35095865844466	2.64984114301387	2.83522947801668	1.45053	1.34617	1.27989	2.116	1.24095	1.23745	1.12982	1.80363	2.05444	2.14677	1.37254	3.1445	1.19233	1.51725	2.70705	2.5195	2.97793	1.27636	1.25337	1.13749	1.1894	1.28178	1.01817	1.16493	0.885941	1.07084	1.06627	1.10961	2.5005	2.42881	1.18552	1.16712	2.82375	1.13188	1.38461	1.0375	1.06863	1.0586	0.935969	1.10878	1.74442	2.33273	2.05047	1.79914
G75850OP	Neu5Ac(α2-6)Gal(β1-4)GlcNAc(β1-2)Man(α1-6)[Gal(β1-4)GlcNAc(β1-2)Man(α1-3)]Man(β1-4)GlcNAc(β1-4)GlcNAc(β-Sp12	1.17286747450028	1.37823614610535	2.68578761319777	3.06120456140376	1.72934	1.55937	1.21091	1.8432	1.33144	1.43801	0.958711	2.03151	1.79518	2.16003	2.6739	2.14707	1.68309	1.19354	2.81357	1.83611	2.10452	2.15817	1.2685	1.13749	1.28487	1.0748	1.11993	1.20922	0.885941	0.960057	1.12195	2.56543	2.28312	1.16472	1.30788	1.4741	3.24325	1.26327	1.27913	1.1098	1.13741	1.01316	0.935969	1.08688	1.87047	1.89951	1.74816	1.65924
G19432GA	Gal(β1-4)GlcNAc(β1-6)[Gal(β1-4)GlcNAc(β1-3)]Gal(β1-4)GlcNAc(-Sp0	1.18574655283434	1.29757413653796	3.66533156902821	3.92115239410074	2.54378	2.53304	1.2689	3.2232	1.16628	1.21431	1.39627	1.86284	1.79518	2.08053	1.48246	2.18087	1.19233	1.8697	2.08313	1.88686	2.2652	1.27636	1.1936	1.4131	1.08441	1.58003	1.26431	1.10484	0.885941	1.11441	1.19426	1.14525	1.94733	1.54384	1.33921	1.50638	2.8609	1.36782	1.14966	1.0375	1.24484	1.67419	1.3873	1.68712	1.56453	1.89262	1.9265	1.65924
G34540ZO	GlcNAc(β1-6)[Gal(β1-4)GlcNAc(β1-3)]Gal(β1-4)GlcNAc(-Sp0	1.02841263304773	1.247510917927	3.4002721105893	3.60908701099478	2.20787	2.16236	1.25239	2.68481	1.41752	1.05235	1.07307	1.78442	1.79518	2.08053	1.97175	2.58445	1.38019	1.54013	2.00474	1.94296	2.10452	1.29674	2.2731	1.13749	1.08441	1.21225	1.02049	1.18108	0.885941	0.960057	0.950295	1.10961	1.94733	1.24809	1.12168	1.00603	1.68611	1.42664	1.14966	1.0375	2.70121	1.09347	1.04809	1.16291	1.56453	2.09475	1.74816	1.65924
G46568RJ	Gal(β1-4)GlcNAc(α1-6)Gal(β1-4)GlcNAc(β-Sp0	1.10885073879189	1.247510917927	4.01894782147469	4.07336346742645	3.40575	3.09467	1.19855	2.72133	1.09249	1.29805	1.0933	1.78442	1.79981	2.10539	1.9274	2.90994	1.6256	1.19354	2.14596	2.39471	2.6136	1.27636	1.1936	1.20093	1.11302	1.0748	1.01817	1.00831	0.885941	1.06457	0.958184	1.10961	1.94733	1.17083	1.16979	1.00603	2.29432	1.37204	1.14966	1.0375	1.06863	1.22277	0.935969	1.32384	1.56453	2.30849	1.74816	1.65924
G45188RH	Gal(β1-4)GlcNAc(β1-6)Gal(β1-4)GlcNAc(β-Sp0	1.24829089670841	1.247510917927	3.29639761827672	3.42651165445241	2.16956	1.78221	1.19855	2.65264	1.13042	1.05235	0.998857	1.78442	1.79518	2.08053	1.74463	2.45281	1.19233	1.19354	1.97854	2.18888	2.10452	1.98368	1.1936	1.2535	1.21694	1.0748	1.01817	1.04884	1.19992	1.22979	0.950295	1.32039	1.94733	1.16472	1.25704	1.18854	2.55066	1.13188	1.15307	1.25946	1.23265	1.01316	1.05708	1.25862	1.56453	2.32086	1.74816	1.65924
G67272YR	GalNAc(β1-3)Gal(β-Sp8	1.13453462091449	1.247510917927	2.61044099132701	2.82845536269142	1.68012	1.71342	1.19855	1.96665	1.14392	1.246	0.958711	1.78442	1.79518	2.13561	1.55137	2.95146	1.19233	1.32963	2.70113	2.49473	2.65758	1.46854	1.45719	1.13749	1.54395	1.09439	1.13195	1.29667	0.885941	0.981252	1.31606	1.10961	2.61032	1.86929	1.12168	1.00603	2.22653	1.42897	1.68694	1.16553	1.20251	1.01316	1.1812	0.976874	1.63714	2.06219	1.78506	1.65924
G92606DY	GlcA(β1-3)GlcNAc(β-Sp8	1.21592999035852	1.247510917927	1.85545716686192	1.96443273191324	1.25352	1.29322	1.19855	1.17257	1.15054	1.05235	1.04434	1.78442	1.79518	2.08053	1.37254	2.48575	1.20811	1.42345	1.97854	2.26755	2.11647	1.27636	1.1936	1.36756	1.53537	1.0748	1.18298	1.17919	1.19725	1.19316	0.950295	1.10961	1.94733	1.16472	1.12168	1.13835	1.40407	1.13188	1.36355	1.0375	1.06863	1.01316	0.961485	1.19725	1.56453	2.05828	1.82034	1.70787
G90725ZC	Neu5Ac(α2-6)Gal(β1-4)GlcNAc(β1-2)Man(α1-6)[GlcNAc(β1-2)Man(α1-3)]Man(β1-4)GlcNAc(β1-4)GlcNAc(β-Sp12	3.33831140903965	1.42004848715547	1.85545716686192	2.04924161094117	1.29071	1.41008	1.19855	1.16804	1.09249	1.05235	0.958711	1.78442	1.82113	2.20364	1.61562	3.37744	1.26451	1.19354	1.97854	2.63356	2.60025	2.02398	1.23662	1.18009	1.08441	1.0748	1.18293	1.00831	0.885941	1.09078	1.28652	2.43772	1.94733	1.16472	1.1893	1.00603	2.70786	1.13188	1.6664	1.16495	1.22845	1.06399	0.988605	0.976874	1.95086	1.877	1.83312	1.65924
	GlcNAc(β1-3)Man(-Sp10	1.18651701846547	1.5479702784069	1.96136737745618	1.96443273191324	1.33848	1.54122	1.38693	1.16804	1.09249	1.31143	0.958711	1.78442	1.79518	2.08053	1.91114	2.39758	1.19233	1.81193	1.97854	1.83611	2.42914	1.27636	1.44774	1.13749	1.17254	1.0748	1.23598	1.16739	0.973319	0.960057	1.07757	1.10961	2.22416	1.16472	1.12168	1.0153	1.33765	1.30167	1.14966	1.27807	1.1158	1.13612	1.2021	1.31997	1.56453	2.05105	1.76104	1.79459
G42666HT	GlcNAc(β1-4)GlcNAc(β-Sp10	1.35307784971003	1.42108762121653	1.85545716686192	1.96443273191324	1.25352	1.29322	1.19855	1.27111	1.30932	1.05235	1.07629	1.87847	1.89164	2.08053	1.37254	2.57512	1.19233	1.19354	1.97854	1.95018	2.10452	1.27636	1.57704	1.13749	1.08441	1.0748	1.01817	1.00831	0.885941	1.02519	0.950295	1.19833	1.94733	1.16472	1.12168	1.39201	1.33765	1.13188	1.14966	1.0375	1.06863	1.22177	0.935969	0.976874	1.56453	1.82914	1.74816	1.65924
G42666HT	GlcNAc(β1-4)GlcNAc(β-Sp12	1.00679609470843	1.247510917927	1.95677828831401	1.96443273191324	1.25352	1.29322	1.25533	1.16804	1.09249	1.3611	1.18552	1.78442	1.79518	2.08053	2.08189	2.53912	1.9572	1.30042	1.97854	1.97172	2.21769	1.27636	1.1936	1.36861	1.31045	1.0748	1.30945	1.00831	1.01699	1.2237	0.950295	1.10961	2.28689	1.38312	1.12168	1.02492	1.33765	1.13188	1.27743	1.28773	1.14869	1.01316	1.13384	1.13506	1.56453	2.07377	1.97344	2.11509
G71124KE	Man(α1-6)Man(β-Sp10	0.993284825660257	1.297323809248	2.00399215988305	2.10953270791417	1.25352	1.70813	1.33632	1.46821	1.1334	1.05235	1.21721	1.96257	1.96433	2.11951	1.37254	2.14707	1.61408	1.77539	1.97854	1.85227	2.50586	1.60889	1.32523	1.13749	1.18066	1.2465	1.10229	1.26979	1.20505	1.47221	0.950295	1.10961	2.34782	1.18054	1.23166	1.13265	1.33765	1.13188	1.4003	1.41134	1.40351	1.17029	0.935969	1.16227	1.56453	2.18633	2.17484	1.7963
G23046QV	Man(α1-6)[Man(α1-3)]Man(α1-6)[Man(α1-3)]Man(β-Sp10	1.2206928580221	1.30664837262216	2.02769255817409	2.14359331785352	1.25352	1.72528	3.56892	1.19322	2.07819	1.05235	1.25492	1.78442	1.98133	2.12289	1.37254	2.23017	1.99798	1.35698	2.1484	1.83611	2.12351	1.37556	1.20024	1.21569	1.08441	1.13061	1.19247	1.00831	0.885941	0.960057	1.11523	1.10961	2.05896	1.16472	1.26691	1.00603	1.37468	1.4988	1.27505	2.69431	1.18456	1.01316	0.943027	1.20955	1.56453	1.99009	2.27973	1.79041
G65997KL	Man(α1-2)Man(α1-6)[Man(α1-3)]Man(α1-6)[Man(α1-2)Man(α1-2)Man(α1-3)]Man(α-Sp9	0.993284825660257	1.27750301498283	1.85545716686192	1.96443273191324	1.25352	1.29322	3.52311	1.16804	1.30587	1.1836	0.958711	1.80132	1.79518	2.08053	2.84858	3.1852	4.05449	4.66908	3.91766	4.61515	4.32749	4.12646	1.36954	1.14183	1.2199	1.0748	1.08306	1.16841	0.885941	0.960057	1.03842	1.27928	1.94733	1.16472	1.12168	1.09038	1.33765	1.34737	1.14966	2.11378	1.16689	1.1042	1.00388	1.01864	1.94745	1.82914	1.87496	1.65924
G34861UP	Man(α1-2)Man(α1-6)[Man(α1-2)Man(α1-3)]Man(α1-6)[Man(α1-2)Man(α1-2)Man(α1-3)]Man(α-Sp9	0.993284825660257	1.38174815329294	1.85545716686192	1.96443273191324	1.37564	1.30745	3.09953	1.16804	1.09249	1.05235	0.958711	2.17235	1.79518	2.08053	2.25256	2.14707	4.66904	4.74318	4.56999	4.61531	4.65138	4.58662	1.1936	1.13749	1.08441	1.37408	1.01817	1.00831	0.885941	0.988171	0.96205	1.47998	1.95774	1.16472	1.31742	1.0715	1.33765	1.13188	1.14966	2.17082	1.28026	1.13294	1.34285	0.976874	1.85406	2.01692	2.21664	1.91978
G60890ZT	Neu5Ac(α2-3)Gal(β1-4)GlcNAc(β1-6)[Neu5Ac(α2-3)Gal(β1-3)]GalNAc(α-Sp14	1.04406588056079	1.247510917927	1.85545716686192	1.96443273191324	1.25352	1.49453	1.40346	1.17748	1.37517	1.58258	0.975189	2.0014	1.79518	2.13213	2.33089	3.63154	1.39127	1.19354	2.80259	3.08351	3.07556	1.46214	2.45485	1.13749	1.15419	1.0748	1.08356	1.35149	0.976213	0.960057	0.950295	1.10961	2.28815	2.77531	1.12168	1.05865	2.65904	1.13983	1.14966	1.10589	1.06863	1.06715	0.943507	0.976874	1.70512	1.82914	1.74816	1.65924
G51793MY	Neu5Ac(α2-6)Gal(β1-4)GlcNAc(β1-2)Man(α1-6)[Neu5Ac(α2-3)Gal(β1-4)GlcNAc(β1-2)Man(α1-3)]Man(β1-4)GlcNAc(β1-4)GlcNAc(β-Sp12	0.993284825660257	1.247510917927	1.85545716686192	1.99666976100892	1.25352	1.29322	1.19855	1.16804	1.09249	1.05235	1.23921	1.92088	1.94075	2.14967	1.37254	2.14707	1.19233	1.19354	1.97854	1.83611	2.10452	1.54113	1.1936	1.37412	1.08441	1.0748	1.01817	1.04322	0.910473	0.960057	0.983547	2.23502	1.94733	1.16472	1.26975	1.00603	2.17622	1.26102	1.40169	1.0375	1.27211	1.01316	1.14917	1.25944	1.76936	1.82914	1.88857	1.65924
G91365ZQ	Gal(β1-4)GlcNAc(β1-2)Man(α1-6)[Neu5Ac(α2-6)Gal(β1-4)GlcNAc(β1-2)Man(α1-3)]Man(β1-4)GlcNAc(β1-4)GlcNAc(β-Sp12	1.11646218003378	2.33418370761742	2.51642596021069	2.83214945982046	1.59952	1.62369	1.39056	1.45237	1.09249	1.07585	0.958711	1.83709	2.00989	2.1492	2.39655	3.71342	1.19233	1.22443	2.64397	2.77395	2.7576	1.27636	1.1936	1.13749	1.15237	1.16209	1.01817	1.00831	0.885941	0.995589	0.950295	2.67068	2.31997	1.18955	1.39486	1.00603	2.92669	1.13188	1.23167	1.10705	1.07125	1.1335	0.935969	0.98934	1.56453	1.82914	1.74816	1.65924
G50645ZL	Neu5Ac(α2-8)Neu5Ac(β-Sp17	0.993284825660257	1.30463699129179	1.85545716686192	1.96443273191324	1.25352	1.29322	1.47198	1.19217	1.15619	1.05235	1.09783	1.78442	1.79518	2.08053	1.37254	3.65145	1.30025	1.25265	2.77597	2.78173	2.88217	1.31206	1.23802	1.39523	1.40055	1.23943	1.12444	1.23087	0.885941	1.20914	1.02255	1.12489	1.96475	1.16472	1.16431	1.63588	2.52265	1.4395	1.38836	1.23022	1.06863	1.01316	0.935969	1.11108	1.56453	1.82914	1.74816	1.65924
G23567MS	Neu5Ac(α2-8)Neu5Ac(α2-8)Neu5Ac(β-Sp8	1.07270564921469	1.247510917927	1.85545716686192	1.96443273191324	1.25352	1.29322	1.19855	1.32868	1.09249	1.05235	1.19542	1.82716	1.86949	2.08053	1.51859	2.14707	1.23948	1.19354	2.87755	1.83611	2.48592	1.5097	1.1936	1.17618	1.08441	1.10041	1.15966	1.00831	0.885941	1.09773	0.97344	1.10961	2.26501	1.16472	1.12168	1.06904	1.33765	1.13188	1.22174	1.0375	1.07529	1.12886	0.967437	0.976874	1.56453	1.82914	1.74816	1.65924
	Neu5Gc(β2-6)Gal(β1-4)GlcNAc(-Sp8	0.993284825660257	1.247510917927	1.85545716686192	1.96443273191324	1.25352	1.35602	1.3196	1.16804	1.16902	1.10639	1.31603	1.78442	1.79518	2.08053	1.37254	3.1826	1.19233	1.19354	2.83557	2.36804	3.02859	1.35405	1.1936	1.21636	1.08441	1.25963	1.04989	1.12664	0.899454	0.960057	1.11995	1.24039	1.94733	1.16472	1.36756	1.55143	2.85011	1.21972	1.16247	1.0375	1.26287	1.08216	0.935969	0.976874	1.56453	2.07726	1.93986	1.65924
G64633BH	Gal(β1-3)GlcNAc(β1-2)Man(α1-6)[Gal(β1-3)GlcNAc(β1-2)Man(α1-3)]Man(β1-4)GlcNAc(β1-4)GlcNAc(β-Sp19	1.94553349466774	2.31244154947841	3.73539505545541	3.90924177946548	2.66864	2.5464	2.14459	1.9228	1.09249	1.05235	1.2643	1.90821	1.79518	2.143	2.31191	2.14707	1.19233	1.27848	2.30039	2.00381	2.10452	1.84056	1.60043	1.45496	1.68088	1.21025	1.04164	1.31058	1.27599	0.960057	0.963703	1.10961	2.55505	2.00313	1.2432	1.43666	2.96807	2.12907	1.48727	2.29021	1.06863	1.01316	1.12249	1.33742	2.19199	2.49542	2.34209	2.06762
G77252PU	Neu5Ac(α2-3)Gal(β1-4)GlcNAc(β1-2)Man(α1-6)[Neu5Ac(α2-3)Gal(β1-4)GlcNAc(β1-2)Man(α1-3)]Man(β1-4)GlcNAc(β1-4)GlcNAc(β-Sp12	1.03499789754954	1.54207066703215	1.85545716686192	1.96443273191324	1.25352	1.29322	1.3449	1.16804	1.1044	1.05235	0.958711	1.78442	1.79518	2.08138	1.37254	3.41493	1.19233	1.39596	2.89401	2.16848	2.61164	1.27636	1.32143	1.13749	1.2916	1.29928	1.01817	1.00831	0.885941	0.960057	1.00364	1.31206	1.94733	1.8899	1.12168	2.11754	3.13442	1.22535	1.30791	1.0375	1.06863	1.27923	0.935969	0.976874	1.5823	2.23462	1.75762	1.65924
G14047PA	Neu5Ac(α2-3)Gal(β1-4)GlcNAc(β1-2)Man(α1-6)[Neu5Ac(α2-6)Gal(β1-4)GlcNAc(β1-2)Man(α1-3)]Man(β1-4)GlcNAc(β1-4)GlcNAc(β-Sp12	0.993284825660257	1.4357785588047	1.85545716686192	1.97858486337755	1.25352	1.29322	1.19855	1.23466	1.58525	1.05235	1.03229	1.78442	1.90532	2.08053	2.00931	2.94275	2.27066	1.76663	1.97854	2.30357	2.2448	1.27636	1.23933	1.13749	1.08441	1.11517	1.01817	1.00831	0.885941	1.02726	1.11475	2.71976	1.94733	1.3905	1.23798	1.50526	3.45843	1.30831	1.25392	1.31671	1.36565	1.01316	1.00816	0.99694	1.56453	2.02597	1.74816	1.65924
G25407RZ	Gal(β1-4)[Fuc(α1-3)]GlcNAc(β1-2)Man(α1-6)[Gal(β1-4)[Fuc(α1-3)]GlcNAc(β1-2)Man(α1-3)]Man(β1-4)GlcNAc(β1-4)GlcNAc(β-Sp20	1.29329992927869	2.34538062562367	2.03562042564323	2.1979885012294	1.32444	1.64531	1.19855	1.367	1.12942	1.45301	1.09984	1.80691	2.01283	2.20504	1.87371	3.44256	1.41517	1.19354	2.48471	2.80756	3.08714	1.87802	1.49133	1.13749	1.37506	1.0748	1.14959	1.14256	1.06701	0.996683	0.950295	1.10961	2.4401	1.16472	1.12168	1.06015	3.18209	1.26048	1.34325	1.2061	1.06863	1.01316	1.11254	0.976874	2.14382	2.433	2.17952	2.26642
G08396BF	Neu5Ac(α2-6)Gal(β1-4)GlcNAc(β1-3)Gal(β1-3)GlcNAc(β-Sp0	0.993284825660257	1.247510917927	2.25406731594188	2.15817747541142	1.3265	1.29322	1.20785	1.16804	1.09249	1.21138	0.992842	1.78442	1.98804	2.08053	2.76232	2.49478	2.29869	2.13415	1.97854	1.90565	2.10452	1.27636	1.36391	1.13749	1.1724	1.20438	1.01817	1.00936	1.02431	1.1116	1.14648	2.66055	2.58113	3.91175	2.80008	1.00603	2.66922	1.13188	1.14966	1.0375	1.11741	1.01316	1.10381	1.24212	1.69157	1.93411	1.9756	1.759
G12518FG	Neu5Ac(α2-3)Gal(β1-3)[Fuc(α1-4)]GlcNAc(β1-3)Gal(β1-3)[Fuc(α1-4)]GlcNAc(β-Sp0	1.0333842114422	1.55593963289796	2.12629795773559	2.24417391720198	1.49332	1.57301	2.04953	1.35896	1.27301	1.09644	1.4589	1.78442	1.82789	2.10604	1.6763	3.31291	1.27752	1.28427	2.23185	2.80466	2.71673	1.27636	4.58541	4.53184	4.59947	4.45188	4.39953	4.53118	4.35569	4.00852	4.40098	1.15726	2.43004	1.16472	1.29283	1.00603	1.43472	1.45383	1.14966	1.70052	1.26557	1.17931	0.99362	1.07603	2.61137	2.71658	2.53817	2.46042
G56703WU	Neu5Ac(α2-6)Gal(β1-4)GlcNAc(β1-3)Gal(β1-4)GlcNAc(β1-3)Gal(β1-4)GlcNAc(β-Sp0	1.31287346136325	1.247510917927	1.95844904357291	2.49333906263931	1.3029	1.29322	1.19855	1.16804	1.09974	1.23484	1.19811	1.78442	1.81538	2.20047	2.52034	2.14707	1.72544	2.1672	1.97854	1.83611	2.10452	1.53017	1.1936	1.13749	1.08441	1.0748	1.01817	1.02351	0.885941	0.960057	0.950295	2.99043	1.94733	3.48286	2.44259	1.01156	1.89717	1.20345	1.24063	1.36225	1.07819	1.32856	0.944773	0.976874	1.56453	1.82914	1.74816	1.65924
G12460DL	Gal(α1-4)Gal(β1-4)GlcNAc(β1-3)Gal(β1-4)Glc(β-Sp0	1.18105953147194	1.247510917927	2.26474991985032	2.47362453568636	1.25352	1.33649	1.19855	1.16804	1.22856	1.31764	1.08135	1.78442	1.79518	2.08053	1.37254	3.07323	1.19233	1.19354	2.07747	2.46034	2.55915	2.24395	1.78918	1.22957	1.12721	1.0748	1.01817	1.02822	0.885941	0.960057	1.07363	1.10961	2.1176	3.56126	2.46754	1.00603	3.32694	1.2005	1.14966	1.0375	1.10852	1.0865	1.05987	1.1736	1.56453	2.12814	2.01628	1.79924
G13058JI	GalNAc(β1-3)Gal(α1-4)Gal(β1-4)GlcNAc(β1-3)Gal(β1-4)Glc(β-Sp0	0.993284825660257	1.55554000689726	2.6654643036473	3.02321534748168	1.86733	1.73334	1.3177	2.15103	1.09249	1.05235	1.25306	1.78442	1.79518	2.08053	1.37254	2.35319	1.66422	1.3132	1.97854	1.96527	2.12399	1.83357	1.1936	1.24932	1.08441	1.0748	1.11139	1.00831	0.885941	1.28178	0.950295	1.30445	1.94733	3.80932	2.20651	1.00603	1.56024	1.38825	1.14966	1.0375	1.40119	1.09954	0.941661	0.976874	1.56453	1.82914	1.74816	1.65924
G36698XD	GalNAc(α1-3)[Fuc(α1-2)]Gal(β1-4)GlcNAc(β1-3)Gal(β1-4)GlcNAc(β-Sp0	1.12781615591518	2.51063827074095	1.85545716686192	2.27971864269525	1.28269	1.4293	1.19855	1.16804	1.09249	1.4909	1.50113	1.78442	2.10684	2.08053	1.37254	2.22289	1.68473	1.8996	1.97854	1.99005	2.10452	1.27636	1.1936	1.13749	1.08441	1.31882	1.01817	1.00831	1.00359	0.960057	1.12208	1.10961	2.30137	3.92763	2.43127	1.06856	1.33765	1.13188	1.14966	1.0375	1.33625	1.17123	0.951274	1.03467	1.56453	1.82914	1.77617	1.65924
G04187IN	GalNAc(α1-3)[Fuc(α1-2)]Gal(β1-4)GlcNAc(β1-3)Gal(β1-4)GlcNAc(β1-3)Gal(β1-4)GlcNAc(β-Sp0	1.10686035762388	2.45446563921966	2.34636112554685	2.73315832938277	2.02857	2.18019	1.46344	1.31856	1.09249	1.7628	1.77365	2.45204	2.59225	2.74659	1.37254	2.14707	1.19233	1.29326	1.97854	1.83611	2.34041	2.04032	1.35749	1.27914	1.15249	1.30626	1.07224	1.08791	1.596	0.960057	0.950295	1.48802	2.55077	3.92143	2.08515	1.18739	1.83297	1.55027	1.14966	1.68834	1.40307	1.03579	0.935969	1.15189	1.74753	2.41555	2.43152	2.29668
	Neu5Ac(α2-3)Gal(β1-4)[Fuc(α1-3)]GlcNAc(β1-6)[Neu5Ac(α2-3)Gal(β1-3)]GalNAc(-Sp14	1.286502127401	1.63927111479423	2.29994043284577	2.66034094200877	1.70113	2.1639	1.35095	1.19263	1.22617	1.22666	1.45855	2.16064	1.9718	2.19229	1.52649	2.759	1.3406	1.40663	2.08446	2.43073	2.24944	2.00258	1.59507	1.61194	1.43439	1.28711	1.26627	1.20698	1.19227	0.960057	1.24799	1.10961	2.61827	1.5257	1.12168	1.20487	2.98669	1.4952	1.14966	1.24461	1.24556	1.58403	1.17073	1.20412	1.93525	2.62151	2.65541	2.46479
G70021TR	GlcNAc(α1-4)Gal(β1-4)GlcNAc(β1-3)Gal(β1-4)GlcNAc(β1-3)Gal(β1-4)GlcNAc(β-Sp0	0.993284825660257	1.55643477958746	1.85545716686192	1.96443273191324	1.25352	1.36122	1.4559	1.16804	1.09249	1.05235	1.20199	1.78442	1.92462	2.08053	2.36246	2.57237	1.92756	1.19354	2.90899	2.12375	2.60407	1.58444	1.41152	1.13749	1.28435	1.12082	1.01817	1.16051	1.05978	1.0192	0.950295	1.26615	2.14082	3.63194	2.43733	1.64738	1.33765	1.256	1.25093	1.0375	1.24091	1.09848	1.09619	0.976874	1.96038	1.98397	2.01837	1.82977
G07397MN	GlcNAc(α1-4)Gal(β1-4)GlcNAc(β-Sp0	1.10984280009435	1.34012240626977	1.85545716686192	1.96443273191324	1.25352	1.29322	1.19855	2.62827	1.19613	1.09953	0.958711	2.09721	1.91691	2.08298	2.17281	2.14707	1.19233	1.30138	1.97854	1.83611	2.10452	1.33536	1.1936	1.20452	1.43023	1.15229	1.01817	1.00831	0.885941	0.970768	1.00704	1.10961	1.94733	1.16472	1.41292	1.0704	1.33765	1.13188	1.15156	1.0375	1.10235	1.19709	0.980939	1.09382	1.87942	1.82914	1.85122	1.80664
G44375VE	GlcNAc(α1-4)Gal(β1-3)GlcNAc(β-Sp0	1.13670048981847	1.247510917927	1.85545716686192	1.96443273191324	1.31616	1.40464	1.22721	1.23435	1.11997	1.17588	1.27482	1.88013	1.79518	2.08053	2.63162	3.20638	2.31248	1.19354	2.74131	2.82997	3.04293	1.43551	1.22442	1.18342	1.31061	1.18204	1.31016	1.15593	1.06031	1.25757	1.0349	1.20026	2.31825	1.16472	1.20744	1.51998	1.33765	1.22826	1.21771	1.07272	1.3514	1.01316	1.07595	0.976874	2.17236	1.82914	1.87819	1.94214
G20818VS	GlcNAc(α1-4)Gal(β1-4)GlcNAc(β1-3)Gal(β1-4)Glc(β-Sp0	1.2307115475384	1.26998317524414	1.85545716686192	1.96443273191324	1.25352	1.29322	1.19855	1.16804	1.09249	1.05235	0.958711	2.0315	1.79518	2.08053	1.37254	2.14707	1.31311	1.19354	1.97854	1.83611	2.10452	2.22305	1.27928	1.13749	1.32367	1.0748	1.16818	1.06001	0.885941	0.960057	0.950295	1.41061	1.94733	3.44426	2.45961	1.32346	1.33765	1.13188	1.14966	1.0375	1.06863	1.01316	1.03178	1.1826	1.70204	1.82914	2.03097	1.65924
G69804WT	GlcNAc(α1-4)Gal(β1-4)GlcNAc(β1-3)Gal(β1-4)[Fuc(α1-3)]GlcNAc(β1-3)Gal(β1-4)[Fuc(α1-3)]GlcNAc(β-Sp0	2.07477220469515	1.79725149403427	2.43646808354202	2.53267396551228	1.72825	1.82483	1.64687	1.39767	1.1906	1.37669	0.958711	1.9551	2.11185	2.20588	2.7382	3.10103	1.4286	1.43909	2.77456	2.71056	3.13054	1.34838	1.58354	1.44905	1.39471	1.28562	1.15033	1.03351	1.38502	1.13726	1.46588	1.41202	2.79661	1.49758	1.30828	1.30355	2.88332	1.13188	1.5151	1.90135	1.06863	1.27245	1.03813	0.976874	2.40518	2.44581	2.4968	2.26336
G32357ON	GlcNAc(α1-4)Gal(β1-4)GlcNAc(β1-3)Gal(β1-4)GlcNAc(β-Sp0	0.993284825660257	1.43690704381454	1.87943757744543	1.96443273191324	1.36872	1.29322	1.19855	1.33135	1.09249	1.52309	1.07475	2.05431	1.84999	2.08053	1.37254	2.14707	1.19233	1.27629	1.97854	1.83611	2.27337	1.69797	1.1936	1.16053	1.15451	1.0748	1.01817	1.00831	0.885941	1.24146	0.950295	1.18614	1.94733	3.24122	1.29529	1.00603	1.33765	1.1658	1.26509	1.07723	1.07425	1.01316	0.935969	0.976874	1.57778	1.82914	1.8759	2.04738
G64354IV	GlcNAc(α1-4)Gal(β1-3)GalNAc(-Sp14	0.993284825660257	1.57632522225979	2.16277816578361	2.30382255945539	1.45888	1.48122	1.19855	1.16804	1.09249	1.46513	1.70324	1.90781	1.82597	2.08053	2.25301	3.5402	1.68934	1.19354	3.03417	2.6406	3.16272	1.27636	1.34642	1.28076	1.1745	1.07939	1.01817	1.23509	1.18409	1.09392	1.0577	1.20182	2.91709	1.16472	1.12168	1.00603	1.8128	1.13188	1.14966	1.0375	1.13159	1.19598	1.03428	0.976874	2.27726	2.27526	2.1658	2.05532
	Neu5Ac(α2-6)Gal(β1-4)GlcNAc(β1-2)Man(α1-6)[Man(α1-3)]Man(β1-4)GlcNAc(β1-4)GlcNAc(-Sp12	1.08541427090167	1.247510917927	1.85545716686192	2.10568818064145	1.25352	1.36533	1.19855	1.21968	1.17239	1.05235	0.958711	1.98457	1.85333	2.12086	1.50028	2.14707	1.23725	1.19354	1.97854	1.83611	2.10452	1.37819	1.1936	1.30942	1.08441	1.0748	1.11451	1.2033	0.885941	0.960057	1.07643	2.37496	1.94733	1.16472	1.12168	1.00603	2.53734	1.13188	1.20804	2.53001	1.06863	1.01316	0.935969	0.976874	1.56453	1.82914	1.74816	1.65924
G02410EE	Man(α1-6)[Neu5Ac(α2-6)Gal(β1-4)GlcNAc(β1-2)Man(α1-3)]Man(β1-4)GlcNAc(β1-4)GlcNAc(-Sp12	1.03439982040951	1.36372539553075	1.85545716686192	1.98698927474076	1.25352	1.29322	2.08382	1.16804	1.09249	1.13082	1.32827	1.92711	1.89596	2.27001	1.66857	3.85169	1.19804	1.19354	2.62852	2.57092	2.76615	1.35926	1.40005	1.31483	1.23746	1.16193	1.01817	1.19536	1.09687	0.960057	0.950295	2.69324	1.96148	1.16472	1.12168	1.48446	2.66477	1.33923	2.15626	1.49852	1.25986	1.06567	1.07938	0.976874	1.71992	1.88525	2.21076	1.68183
G24662EX	Neu5Ac(α2-6)Gal(β1-4)GlcNAc(β1-2)Man(α1-6)Man(β1-4)GlcNAc(β1-4)GlcNAc(-Sp12	0.993284825660257	1.247510917927	1.85545716686192	1.96443273191324	1.25352	1.42532	1.19855	1.16804	1.09249	1.19919	0.958711	2.00975	1.82207	2.21183	1.37254	2.14707	1.19233	2.75014	2.41126	1.83611	2.10452	1.50744	1.24477	1.4344	1.22478	1.13415	1.09946	1.15558	0.885941	0.960057	0.950295	2.53515	1.94733	1.16472	1.21349	1.19562	2.21264	1.13188	1.31597	1.04173	1.10108	1.27164	0.935969	0.976874	1.56453	2.32209	1.74816	1.74683
	Neu5Ac(α2-6)Gal(β1-4)GlcNAc(β1-2)Man(α1-3)Man(β1-4)GlcNAc(β1-4)GlcNAc(-Sp12	1.15310875257508	1.247510917927	1.85545716686192	2.08175122504709	1.26597	1.4832	1.44359	1.29172	1.09249	1.22228	1.13947	1.94036	1.9198	2.24208	1.37254	3.33315	1.19233	1.19354	2.63928	2.20423	2.69618	1.27636	1.28742	1.21543	1.27649	1.10394	1.10968	1.00831	0.885941	1.22407	1.14299	2.71252	2.32654	1.16472	1.32768	1.14072	2.64256	1.31296	1.46959	1.1443	1.33356	1.11044	1.01049	1.12166	1.9871	1.90503	2.21508	1.81031
G93592BV	Gal(β1-4)GlcNAc(β1-2)Man(α1-3)Man(β1-4)GlcNAc(β1-4)GlcNAc(-Sp12	0.993284825660257	1.247510917927	3.06178279926072	3.33304212360339	1.95078	1.87122	1.22773	2.6828	1.18623	1.30539	1.02375	1.78442	1.79518	2.09444	2.72887	2.92358	1.98295	2.58092	1.97854	2.51498	2.17377	1.27636	1.34134	1.22149	1.32193	1.20878	1.01817	1.00831	0.9957	1.024	1.2488	1.12809	2.47063	1.16472	1.12748	1.28493	2.14773	1.13188	1.14966	1.36331	1.1747	1.01316	0.935969	1.23371	1.75886	2.0506	1.74816	1.65924
G22908LV	Gal(β1-4)GlcNAc(β1-2)Man(α1-6)Man(β1-4)GlcNAc(β1-4)GlcNAc(-Sp12	0.993284825660257	1.61404430453451	2.66342184157061	3.03234996972824	1.71224	1.63895	1.2178	1.40189	1.09249	1.50028	1.27109	1.78442	1.81755	2.1244	2.09592	3.42943	1.78449	1.2499	2.47838	2.73615	2.94069	1.59781	1.26817	1.13749	1.31455	1.33628	1.4106	1.00831	0.885941	1.14635	1.19092	1.89504	2.18015	1.18098	1.12168	1.00603	3.04596	1.13188	1.2309	1.0375	1.29553	1.01316	0.935969	0.976874	1.75297	2.20284	2.06718	1.73628
G69411IG	Man(α1-6)[Gal(β1-4)GlcNAc(β1-2)Man(α1-3)]Man(β1-4)GlcNAc(β1-4)GlcNAc(β-Sp12	1.00882506670961	1.42054871416241	3.05600056531839	3.21128385174838	2.0409	1.96146	2.75887	2.60071	1.09249	1.39619	1.43707	1.78442	1.79518	2.08053	1.83818	2.47834	2.25666	2.50755	2.29954	1.83611	2.12151	1.42936	1.91196	1.58819	1.69435	1.35464	1.13373	1.49391	1.12161	1.05801	1.65954	1.88797	2.45486	1.16472	1.12168	1.42093	3.00331	1.13188	1.14966	2.57234	1.32183	1.04751	0.935969	1.23452	1.89293	2.306	1.97749	2.05124
G80858MF	GlcNAc(β1-2)Man(α1-6)[GlcNAc(β1-2)Man(α1-3)]Man(β1-4)GlcNAc(β1-4)[Fuc(α1-6)]GlcNAc(β-Sp22	2.90511243954516	2.44363608565093	2.39824845086897	2.34634377983049	1.60383	1.67974	1.98822	1.16804	1.39442	1.11387	1.19885	1.83893	2.00638	2.16164	1.95052	3.05072	2.69138	1.44452	2.5008	2.63335	2.85623	1.35373	1.65265	1.26019	1.55845	1.11253	1.16069	1.32912	0.885941	1.36414	1.00541	1.62639	2.73725	1.16472	1.15363	1.00603	2.26503	1.56089	1.5838	1.47277	1.06863	1.15469	0.935969	1.18474	2.4285	2.71825	2.5723	2.42072
G78059CC	Gal(β1-4)GlcNAc(β1-2)Man(α1-6)[Gal(β1-4)GlcNAc(β1-2)Man(α1-3)]Man(β1-4)GlcNAc(β1-4)[Fuc(α1-6)]GlcNAc(β-Sp22	1.16652237065129	2.32581374511788	3.0816711073694	3.16173774887922	2.09222	1.96639	1.9447	2.67279	1.09611	1.19246	1.07986	1.93092	2.07016	2.35694	2.65682	2.56461	2.40616	2.24109	2.51074	1.83611	2.10452	1.27636	1.42962	1.20361	1.31037	1.40244	1.01817	1.07422	1.11692	1.12208	1.22662	1.35291	2.4369	1.16472	1.19609	1.09918	3.11231	1.13188	1.48941	1.39601	1.37602	1.08607	0.998765	1.32226	2.25725	2.35255	2.52915	2.37965
G09921WG	Gal(β1-3)GlcNAc(β1-2)Man(α1-6)[Gal(β1-3)GlcNAc(β1-2)Man(α1-3)]Man(β1-4)GlcNAc(β1-4)[Fuc(α1-6)]GlcNAc(β-Sp22	0.993284825660257	1.88621887704594	3.4972585522811	3.51804964154465	2.31871	2.22485	2.16138	1.63232	1.09249	1.05235	0.958711	1.79671	1.84783	2.18406	1.98957	3.14227	1.37641	1.54711	2.67746	2.4987	2.75096	1.91	1.78689	1.4759	1.23536	1.0748	1.04441	1.01293	1.01156	1.31889	1.06953	1.2986	2.56592	1.39124	1.17649	1.16831	2.7002	1.2442	1.2323	1.89352	1.36149	1.07125	1.20353	1.41276	2.13521	2.45553	2.31725	2.36706
	(6S)GlcNAc(β1-3)Gal(β1-4)GlcNAc(β-Sp0	0.993284825660257	1.28118606350402	3.05246913282914	3.16493722807343	2.00598	1.97183	1.19855	2.70066	1.09249	1.35606	0.958711	1.78442	1.79518	2.09892	2.28743	2.14707	1.89318	1.23	2.42615	1.83611	2.10452	1.98103	1.49215	1.36189	1.69077	1.34707	1.14353	1.47076	0.935862	0.960057	1.33692	1.13473	2.38238	1.16472	1.20236	1.00603	2.12294	1.13188	1.16996	1.43065	1.06863	1.23729	1.19048	1.05777	1.71924	1.8341	1.9607	1.99606
	Kdn(α2-3)Gal(β1-4)[Fuc(α1-3)]GlcNAc(-Sp0	0.993284825660257	1.63432945725066	2.52907865249639	2.5051143511394	1.6756	1.63367	1.45702	1.18999	1.09249	1.05235	1.12467	1.87838	1.94483	2.16767	1.37254	3.54478	1.19233	1.19354	2.62604	2.50384	2.9888	1.4286	1.83093	1.28439	1.74917	1.40826	1.09021	1.06127	0.885941	1.04569	1.01453	1.10961	2.61821	1.32368	1.28588	1.10046	3.2364	1.13188	1.37126	1.0375	1.11387	1.21732	1.16196	0.976874	2.38525	2.72314	2.67665	2.62332
	Kdn(α2-6)Gal(β1-4)GlcNAc(-Sp0	1.12900096137931	1.247510917927	2.06112355493174	2.11143839195665	1.50042	1.29322	1.45326	1.16804	1.09249	1.22805	0.982387	1.78442	1.92114	2.27177	1.37254	2.7523	1.87911	1.19354	1.97854	1.83611	2.5953	2.1992	1.1936	1.42954	1.28407	1.3212	1.01817	1.00831	1.11228	1.01399	1.06551	2.29148	2.17651	1.3089	1.12168	1.28018	1.33765	1.35875	1.28669	1.1275	1.06863	1.04471	1.24486	1.03539	1.56453	2.1466	1.98575	1.67074
G26041PO	Kdn(α2-3)Gal(β1-4)Glc(-Sp0	1.291105662867	1.25398419981561	2.10126595697549	2.40661076883933	1.41912	1.29322	1.351	1.16804	1.14688	1.31416	0.958711	1.78442	1.87417	2.22122	1.37254	3.25895	1.22958	1.4195	2.4912	2.17561	2.86696	1.27636	1.1936	1.13749	1.31991	1.22363	1.27203	1.20792	0.885941	1.07777	0.950295	1.10961	2.61612	2.91676	1.25163	1.00603	2.19968	1.39148	1.24843	1.2427	1.36845	1.29153	1.36718	0.976874	1.75266	2.39792	2.20255	2.15472
G71994UD	Kdn(α2-3)Gal(β1-3)GalNAc(α-Sp14	1.05036750973207	1.59197048333082	2.39028727233546	2.5611039488424	1.66673	2.02235	1.97612	1.2488	1.17925	1.27106	1.02424	1.78442	1.86619	2.1365	1.88929	2.14707	1.19233	1.19354	2.07362	1.83611	2.36511	1.87551	1.64226	1.13749	1.51919	1.0748	1.30588	1.00831	0.892854	1.33547	1.07896	1.43594	2.60237	2.4828	1.12168	1.41962	2.44057	1.31971	1.32294	1.84178	1.2451	1.01316	1.23791	1.21659	1.77577	2.56378	2.66299	2.33685
G38121JC	Fuc(α1-2)Gal(β1-3)GlcNAc(β1-2)Man(α1-6)[Fuc(α1-2)Gal(β1-3)GlcNAc(β1-2)Man(α1-3)]Man(β1-4)GlcNAc(β1-4)GlcNAc(β-Sp20	1.28738066318142	1.795768360357	2.25045814372612	2.3967141778693	1.63193	1.88029	2.27822	1.49971	1.30854	2.17262	2.00553	2.4536	2.17146	2.28145	1.37254	2.75203	1.28457	1.6199	2.20906	2.34834	2.10452	2.29214	1.72293	1.59456	1.69076	1.17843	1.24524	1.03543	1.05635	1.28985	0.950295	1.10961	2.64341	2.76587	1.12168	1.05642	2.92815	1.30941	1.22585	2.27772	1.18874	1.22033	0.98866	1.23257	2.23752	2.56638	2.55985	2.50092
G81085EP	Fuc(α1-2)Gal(β1-4)GlcNAc(β1-2)Man(α1-6)[Fuc(α1-2)Gal(β1-4)GlcNAc(β1-2)Man(α1-3)]Man(β1-4)GlcNAc(β1-4)GlcNAc(β-Sp20	1.5589748241902	1.92030772309658	2.19494232031981	2.59117949427093	1.6554	1.84411	1.98072	2.24625	1.16395	1.34047	1.03752	1.9913	1.97621	2.21995	2.63005	2.82759	1.24187	1.53425	2.64687	2.35859	2.54975	1.60926	1.43618	1.30197	1.56134	1.0748	1.01817	1.07539	1.20483	1.20061	1.04055	1.20463	2.71999	2.78536	1.28054	1.04508	3.40421	1.32679	1.22068	1.80303	1.07358	1.26594	1.02845	1.12566	2.44404	2.40137	2.30883	2.27228
G58827HR	Fuc(α1-2)Gal(β1-4)[Fuc(α1-3)]GlcNAc(β1-2)Man(α1-6)[Fuc(α1-2)Gal(β1-4)[Fuc(α1-3)]GlcNAc(β1-2)Man(α1-3)]Man(β1-4)GlcNAc(β1-4)GlcNAc(β-Sp20	1.37027617073251	1.63822160916237	2.36124789581534	3.07928518681817	1.6547	1.46688	1.49	1.16804	1.09249	1.30348	1.36901	2.2894	2.14216	2.20241	1.90884	2.4815	1.41341	1.29893	2.74816	2.11314	2.10452	1.66599	2.60481	1.18096	1.21914	1.18989	1.13466	1.00831	1.05802	0.960057	1.25625	1.61757	2.16155	1.25442	1.31541	1.00603	2.65341	1.30086	1.2393	1.20282	1.24549	1.228	1.08892	0.976874	2.03595	2.21642	2.20407	2.46717
G05260RH	Gal(α1-3)Gal(β1-4)GlcNAc(β1-2)Man(α1-6)[Gal(α1-3)Gal(β1-4)GlcNAc(β1-2)Man(α1-3)]Man(β1-4)GlcNAc(β1-4)GlcNAc(β-Sp20	0.993284825660257	2.39153881564447	2.31782586965639	2.62112571503995	1.59801	1.56291	1.19855	2.44351	1.09249	1.17942	0.958711	1.86064	1.82639	2.08053	2.50297	2.82749	1.19233	1.23389	2.31276	2.63809	2.81426	2.27207	1.55109	1.41165	1.31167	1.0748	1.01817	1.3259	1.01759	1.21982	0.950295	2.00581	2.52037	3.46017	1.5365	1.17072	2.93968	1.37672	1.14966	1.60315	1.1414	1.0951	1.3238	1.46763	1.95987	2.48762	2.35576	2.00668
G28663KH	Gal(β1-4)GlcNAc(β1-2)Man(α1-6)[Man(α1-3)]Man(β1-4)GlcNAc(β1-4)GlcNAc(β-Sp12	1.26053605712305	2.45822929422012	2.35875063648824	2.78322321146399	1.59347	1.29322	1.25043	1.53903	1.09249	1.37151	0.958711	2.04524	1.79518	2.1412	1.37254	2.14707	1.19233	1.24786	1.97854	1.95887	2.10452	1.7799	1.22902	1.23559	1.08441	1.0748	1.01817	1.11103	0.917198	0.970192	1.27069	1.72598	2.08375	1.16472	1.12168	1.00603	1.33765	1.13188	1.54325	2.31714	1.06863	1.09174	0.977509	1.18914	1.87425	1.86875	1.93512	2.08
G24095BS	Fuc(α1-4)[Gal(β1-3)]GlcNAc(β1-2)Man(α1-6)[Fuc(α1-4)[Gal(β1-3)]GlcNAc(β1-2)Man(α1-3)]Man(β1-4)GlcNAc(β1-4)[Fuc(α1-6)]GlcNAc(β-Sp22	1.23892050557398	1.77959949716161	2.5778692498401	2.69713500282224	1.88133	2.02834	2.60643	1.23985	1.27836	1.05235	1.05737	2.12602	2.21614	2.3291	2.4215	3.37394	1.21368	1.30609	2.88262	2.66181	3.08053	1.27636	1.93677	1.36147	1.19968	1.13724	1.15868	1.01191	1.05885	1.30857	1.05937	1.40594	2.71612	1.16472	1.32277	1.19771	2.48001	1.38626	1.14966	1.93045	1.39283	1.06069	1.0765	1.08336	2.84408	2.92894	2.72436	2.6189
	Neu5Ac(α2-6)GlcNAc(β1-4)GlcNAc(-Sp21	0.993284825660257	1.247510917927	1.85545716686192	1.96443273191324	1.29599	1.29322	1.20603	1.16804	1.21818	1.05235	1.03283	2.10627	1.93835	2.08053	1.37254	2.14707	1.19233	1.19354	1.97854	1.83611	2.10452	1.79696	1.1936	1.13749	1.15771	1.29186	1.01817	1.00831	0.885941	0.960057	1.127	1.10961	1.94733	1.16472	1.12168	1.14002	1.33765	1.24456	1.29393	1.0375	1.37204	1.01316	1.04628	0.98257	1.56453	1.82914	1.74816	1.65924
	Neu5Ac(α2-6)GlcNAc(β1-4)GlcNAc(β1-4)GlcNAc(-Sp21	0.993284825660257	1.247510917927	1.85545716686192	1.96443273191324	1.25352	1.32316	1.56072	1.16804	1.26996	1.05235	0.973914	1.9025	1.79518	2.0826	1.37698	3.32058	1.19233	1.37335	2.63197	2.45178	2.72584	1.42957	1.1936	1.13749	1.08441	1.0748	1.48516	1.00831	0.949617	1.02802	0.950295	1.10961	1.94733	1.17306	1.29579	1.03425	1.33765	1.23238	1.30303	1.0375	1.19971	1.26631	0.935969	0.976874	1.56453	1.82914	1.74816	1.65924
	Gal(β1-4)[Fuc(α1-3)]GlcNAc(β1-6)[Fuc(α1-2)Gal(β1-4)GlcNAc(β1-3)]Gal(β1-4)Glc(-Sp21	1.06143048734569	1.247510917927	2.24484813326298	2.65404056684069	1.65581	1.29322	1.8015	2.70497	1.09249	1.05235	0.958711	2.05339	1.79518	2.13578	1.37254	2.14707	1.21448	1.19354	1.97854	1.83611	2.10452	1.5191	1.1936	1.13749	1.08441	1.22664	1.02095	1.16982	0.885941	1.08828	0.950295	1.10961	2.26428	2.64045	1.12168	1.00603	1.51574	1.26421	1.32071	1.0375	1.06863	1.25942	1.1595	1.45516	1.56453	1.82914	1.74816	1.65924
G80343LW	Gal(β1-4)GlcNAc(β1-2)Man(α1-6)[Gal(β1-4)GlcNAc(β1-4)[Gal(β1-4)GlcNAc(β1-2)]Man(α1-3)]Man(β1-4)GlcNAc(β1-4)GlcNAc(-Sp21	1.03474874314649	2.58328879853262	3.67881592965548	3.87950147235998	2.58173	2.53012	1.83331	3.67807	1.09249	1.05235	1.17535	1.78442	1.79518	2.08053	1.81199	3.22487	1.40871	1.32474	1.97854	2.56603	2.29335	1.27636	1.37232	1.35695	1.08441	1.16771	1.02372	1.13319	0.885941	1.01358	1.20274	1.84994	1.94733	1.79457	1.12783	1.00603	1.42935	1.14979	1.33145	1.10565	1.06863	1.75201	1.59774	2.1476	1.61387	2.059	1.89367	1.692
G26298FT	GalNAc(α1-3)[Fuc(α1-2)]Gal(β1-4)GlcNAc(β1-2)Man(α1-6)[GalNAc(α1-3)[Fuc(α1-2)]Gal(β1-4)GlcNAc(β1-2)Man(α1-3)]Man(β1-4)GlcNAc(β1-4)GlcNAc(β-Sp20	0.993284825660257	2.60584542261124	1.90190618929103	2.53751279898757	1.33117	1.29322	1.49596	1.16804	1.22904	1.05235	1.34417	1.93438	1.94093	2.17289	1.37254	2.14707	1.19233	1.21649	2.8253	1.83611	2.50361	1.62279	1.4172	1.26015	1.52298	1.13939	1.01817	1.6458	1.01716	0.960057	1.09405	1.28896	2.10442	4.32434	3.2744	1.16176	3.08996	1.1718	1.94954	1.09848	1.20254	1.04785	1.08083	0.976874	1.65501	2.16814	2.07837	1.95668
G34678QT	Gal(α1-3)[Fuc(α1-2)]Gal(β1-4)GlcNAc(β1-2)Man(α1-6)[Gal(α1-3)[Fuc(α1-2)]Gal(β1-4)GlcNAc(β1-2)Man(α1-3)]Man(β1-4)GlcNAc(β1-4)GlcNAc(β-Sp20	1.08225923239097	1.75248649273764	2.13094269409694	2.58727366362989	1.68946	1.74663	1.65546	1.18012	1.43431	1.91353	1.21907	2.03354	1.79518	2.08053	2.01532	3.15603	1.19233	2.07811	2.6638	2.19597	2.61671	2.09521	1.46393	1.43723	1.83905	1.19294	1.28077	1.05432	1.33991	1.08973	1.33798	1.10961	2.78539	4.20821	1.97038	1.10522	3.03189	1.26196	1.38715	1.28676	1.06863	1.22663	1.11113	1.24793	1.82873	2.37681	2.12818	2.29524
G19134QI	Gal(α1-3)Gal(β1-4)[Fuc(α1-3)]GlcNAc(β1-2)Man(α1-6)[Gal(α1-3)Gal(β1-4)[Fuc(α1-3)]GlcNAc(β1-2)Man(α1-3)]Man(β1-4)GlcNAc(β1-4)GlcNAc(β-Sp20	0.993284825660257	1.80936092611638	2.5203046250861	2.63965852943547	1.6174	1.79809	1.44999	2.12909	1.30148	1.35711	0.958711	2.23833	2.19723	2.08053	1.8466	2.14707	1.38202	1.62033	1.97854	1.83611	2.10452	2.02307	1.35612	1.34561	1.44276	1.1791	1.01817	1.17488	1.18436	0.960057	1.13707	1.54684	2.22929	1.16472	1.41938	1.12972	1.33765	1.24551	1.25831	1.0375	1.19002	1.2045	0.960217	1.31763	2.04909	2.42674	2.366	2.34798
G27432KC	GalNAc(α1-3)[Fuc(α1-2)]Gal(β1-3)GlcNAc(β1-2)Man(α1-6)[GalNAc(α1-3)[Fuc(α1-2)]Gal(β1-3)GlcNAc(β1-2)Man(α1-3)]Man(β1-4)GlcNAc(β1-4)GlcNAc(β-Sp20	1.17642939453425	2.4490921708157	2.22926573206797	2.37216225954305	1.46714	1.4245	1.77873	1.28807	1.09249	2.95757	2.60618	1.78442	1.90762	2.08053	1.73023	3.14731	1.27405	1.19354	2.46531	2.68649	2.27465	1.63762	1.1936	1.13749	1.08441	1.0748	1.15218	1.02299	1.21077	0.960057	1.0627	1.10961	2.18996	3.96688	3.10872	1.31881	2.4556	1.19596	1.27669	1.60051	1.06863	1.42445	0.935969	1.21741	2.03343	2.04994	1.84321	1.79189
G32889SE	Gal(α1-3)[Fuc(α1-2)]Gal(β1-3)GlcNAc(β1-2)Man(α1-6)[Gal(α1-3)[Fuc(α1-2)]Gal(β1-3)GlcNAc(β1-2)Man(α1-3)]Man(β1-4)GlcNAc(β1-4)GlcNAc(β-Sp20	1.03533432968552	1.63089175611452	2.29810084853992	2.36016392369946	1.25352	1.35529	2.02936	1.22625	1.09249	1.05235	0.982862	1.78442	1.79518	2.08053	1.37254	2.14724	1.19233	1.73194	1.97854	1.83611	2.10452	1.27636	1.40196	1.41809	1.29055	1.41818	1.18724	1.01354	1.07769	1.0372	0.968845	1.41782	2.75859	3.6318	1.72727	1.02327	2.52923	1.37074	1.14966	1.76155	1.27392	1.02568	1.10614	1.04049	2.03502	2.31797	2.17875	2.05816
	Neu5Ac(α2-3)Gal(β1-4)GlcNAc(β1-3)GalNAc(-Sp14	1.05047127202139	1.247510917927	1.85545716686192	1.96443273191324	1.25352	1.29322	1.32844	1.46114	1.13618	1.15224	0.958711	1.88367	1.79518	2.19737	1.61082	2.14707	1.3791	1.78265	1.97854	1.84586	2.17555	1.27636	1.1936	1.2381	1.08441	1.2292	1.01817	1.03693	0.885941	0.960057	1.02711	1.55699	1.96113	1.52959	1.19043	1.40162	2.74114	1.13188	1.16503	1.0375	1.06863	1.0197	1.22577	0.976874	1.75643	1.82914	1.84369	1.84087
	Neu5Ac(α2-6)Gal(β1-4)GlcNAc(β1-3)GalNAc(-Sp14	1.31064234080675	1.43305528655603	2.33169717037246	2.25115779786871	1.68901	1.70544	1.19855	1.25326	1.29163	1.35136	1.40896	1.78442	1.84641	2.12548	1.75509	3.13302	1.64027	1.27214	2.79993	2.43709	2.57081	1.55431	1.47179	1.1922	1.54914	1.0748	1.14176	1.00831	1.077	0.960057	0.969864	2.40741	2.73193	1.19938	1.12168	1.02737	2.70452	1.34663	1.14966	1.50168	1.06863	1.09947	1.02926	1.02071	2.53571	2.66098	2.35941	2.45814
G88696BY	Neu5Ac(α2-3)Gal(β1-4)[Fuc(α1-3)]GlcNAc(β1-3)GalNAc(α-Sp14	1.12281255482585	1.84353684392418	2.48463461540429	2.70357902085229	1.91019	1.91319	1.73735	1.71261	1.26494	1.2911	1.43351	1.7899	1.864	2.14528	2.55801	2.40196	2.09383	1.45977	2.37896	2.68891	2.36561	1.60698	1.50625	1.457	1.60421	1.21062	1.27085	1.25741	1.33677	1.06016	1.25361	1.59266	2.30735	1.33245	1.46599	1.24283	2.11894	1.43204	1.3945	1.34308	1.30625	1.18497	0.935969	1.16919	2.15839	2.52725	2.46247	2.42419
G83062JW	GalNAc(β1-4)GlcNAc(β1-2)Man(α1-6)[GalNAc(β1-4)GlcNAc(β1-2)Man(α1-3)]Man(β1-4)GlcNAc(β1-4)GlcNAc(-Sp12	1.18269420015372	2.25434240113425	2.9143206836059	3.17143354000629	2.24402	2.02367	1.37647	1.99506	1.09249	1.54738	1.07712	2.16543	2.24009	2.60148	1.98001	2.33341	1.48062	1.29008	2.44225	2.3649	2.10452	1.27636	1.4905	1.13749	1.44968	1.18005	1.01817	1.51552	0.990478	1.19483	0.950295	1.47733	2.68477	1.29415	1.28948	1.00603	3.00134	1.58692	1.27726	1.13791	1.06863	1.13871	0.965404	0.976874	2.12554	2.28061	2.29744	2.15976
G91745FJ	Gal(β1-3)GalNAc(α1-3)[Fuc(α1-2)]Gal(β1-4)Glc(-Sp0	0.993284825660257	1.95420358204121	2.60044645274374	2.78694313408556	1.68422	1.75677	1.25784	2.51884	1.09249	1.05235	1.1757	1.78442	1.79518	2.08053	1.37254	2.14707	1.3394	1.19354	2.15282	1.83611	2.10452	1.27636	1.53216	1.2196	1.18768	1.0748	1.249	1.2107	0.907315	1.01926	1.04032	1.42747	1.95885	3.5519	2.20032	1.00603	1.33765	1.13188	1.38252	1.0375	1.29435	1.11217	1.03898	1.05055	1.56453	1.95059	1.74816	1.88843
	Gal(β1-3)GalNAc(α1-3)[Fuc(α1-2)]Gal(β1-4)GlcNAc(-Sp0	1.11870717449783	2.41927923064837	2.64757607736458	2.94461476641481	1.6455	1.41307	1.22926	2.55317	1.09249	1.1243	0.958711	1.78442	1.81233	2.11024	2.31741	2.39084	1.30453	1.43274	1.97854	1.9735	2.10452	2.07174	1.1936	1.13749	1.08441	1.0748	1.44246	1.00831	0.885941	1.26083	0.957259	1.21665	1.94733	3.83441	2.30217	1.00603	2.88035	1.32674	1.14966	1.84215	1.06863	1.08431	1.11549	1.35608	1.56453	2.37122	1.74816	1.65924
G08143BZ	Gal(β1-3)GlcNAc(β1-3)Gal(β1-4)GlcNAc(β1-6)[Gal(β1-3)GlcNAc(β1-3)]Gal(β1-4)Glc(β-Sp0	1.34571867628193	1.247510917927	3.81941624625845	3.80009725575254	2.7805	2.79047	1.34659	2.82984	1.16655	1.05235	1.07203	2.58031	1.83736	2.26584	1.37254	2.14707	1.19233	1.22456	1.97854	1.83611	2.10452	1.28337	1.24087	1.13749	1.26057	1.0748	1.08564	1.00831	1.01248	1.08507	0.950295	1.10961	2.76569	2.81964	1.27798	1.00603	2.22095	1.53139	1.14966	1.0375	1.35726	1.07024	1.11268	0.976874	1.56453	1.82914	1.74816	1.65924
G63338KU	Gal(β1-4)[Fuc(α1-3)]GlcNAc(β1-6)[Gal(β1-3)GlcNAc(β1-3)]Gal(β1-4)Glc(-Sp21	0.993284825660257	1.247510917927	3.33795918417912	3.46987415272279	2.30879	2.17484	1.58363	2.79762	1.09249	1.14012	0.958711	1.78442	1.79518	2.11734	1.41389	2.14707	1.445	1.19354	1.97854	2.38205	2.10452	1.27636	1.3137	1.13749	1.19123	1.35426	1.29681	1.00831	1.22117	0.960057	0.950295	1.10961	2.26649	1.54308	1.12866	1.46449	1.71049	1.26648	1.14966	1.69903	1.14717	1.12936	1.13818	1.61537	1.56453	1.82914	1.74816	1.65924
	Gal(β1-4)GlcNAc(β1-6)[Fuc(α1-4)[Fuc(α1-2)Gal(β1-3)]GlcNAc(β1-3)]Gal(β1-4)Glc(-Sp21	1.16551289413052	1.40188282232128	2.89346333862269	3.08503305959754	1.92365	1.94161	2.03076	2.08602	1.09249	1.07883	1.08491	1.84885	1.79518	2.10966	2.51772	2.62652	1.47315	1.19354	2.63345	2.40397	2.40954	1.80535	1.23529	1.24135	1.08441	1.09217	1.39872	1.1818	0.937737	1.05507	1.04278	1.16703	1.94733	1.17486	1.12168	1.00603	2.44689	1.18961	1.14966	1.32265	1.10065	1.01316	0.935969	1.26154	2.04494	1.96688	2.15302	1.65924
G23365SP	Gal(β1-4)[Fuc(α1-3)]GlcNAc(β1-6)[Fuc(α1-4)[Fuc(α1-2)Gal(β1-3)]GlcNAc(β1-3)]Gal(β1-4)Glc(-Sp21	1.32218620436993	1.247510917927	2.38012090509653	2.65336238384932	1.80912	1.64681	1.19855	1.8156	1.09249	1.26367	0.958711	1.99329	1.79518	2.11148	1.37254	2.14707	1.40888	1.19354	1.97854	1.83611	2.22318	1.6772	1.25541	1.13749	1.24988	1.28506	1.05301	1.11006	1.11982	1.05974	0.950295	1.10961	2.07301	1.16472	1.22154	1.04368	2.21101	1.21969	1.20465	1.0375	1.06863	1.01316	1.10734	1.3035	2.04083	2.28648	2.01262	2.04847
	Gal(β1-3)GlcNAc(β1-3)Gal(β1-4)[Fuc(α1-3)]GlcNAc(β1-6)[Gal(β1-3)GlcNAc(β1-3)]Gal(β1-4)Glc(-Sp21	1.04131371534586	1.247510917927	3.89187288052782	3.95690544879703	2.91591	2.81141	1.19855	2.4566	1.09249	1.12833	1.18046	1.84946	1.89959	2.11906	2.76065	2.14707	1.78192	1.28836	2.62225	2.57071	2.36119	1.8322	1.1936	1.13749	1.25347	1.15362	1.11767	1.00831	0.885941	0.960057	1.10614	1.10961	2.88522	2.52421	1.32697	1.0621	2.12126	1.13188	1.19339	1.08298	1.23903	1.14712	0.935969	1.27954	1.56453	1.82914	1.74816	1.65924
G18938DW	Gal(β1-4)GlcNAc(β1-6)[Gal(β1-4)GlcNAc(β1-2)]Man(α1-6)[Gal(β1-4)GlcNAc(β1-4)[Gal(β1-4)GlcNAc(β1-2)]Man(α1-3)]Man(β1-4)GlcNAc(β1-4)GlcNAc(β-Sp21	0.993284825660257	2.72119861461574	3.59388972654012	3.63733772319444	2.87169	2.76954	2.55005	3.40351	1.12105	1.13568	1.06241	2.08551	1.79518	2.1303	1.39139	2.14707	1.28066	1.23986	2.31283	1.83611	2.10452	1.27636	1.1936	1.28665	1.08441	1.38782	1.25331	1.08442	0.885941	0.960057	1.47012	1.76843	1.94733	1.61959	1.32364	1.00603	2.35537	1.22762	1.16128	1.14041	1.12129	1.82502	1.72269	2.15259	1.56453	1.82914	1.74816	1.65924
G65415JG	GlcNAc(β1-2)Man(α1-6)[GlcNAc(β1-4)[GlcNAc(β1-2)]Man(α1-3)]Man(β1-4)GlcNAc(β1-4)GlcNAc(-Sp21	3.05027980159814	2.77515944074532	2.14576064297775	1.96443273191324	1.25352	1.51644	1.60062	1.39522	1.17097	1.05235	0.958711	1.78442	1.87794	2.46338	1.92305	2.49609	1.37602	1.24343	2.11559	2.34905	2.34996	1.32014	1.1936	1.21118	1.08441	1.09549	1.01817	1.00831	0.885941	0.960057	0.950295	1.23348	1.94733	1.20859	1.12168	1.00603	1.33765	1.13188	1.34123	1.0375	1.06863	1.16523	0.935969	1.11625	1.56453	1.82914	1.74816	1.65924
G03229RU	Fuc(α1-2)Gal(β1-3)GalNAc(α1-3)[Fuc(α1-2)]Gal(β1-4)Glc(β-Sp0	1.09821845121888	1.78054100380724	1.99309490701779	2.24892419639319	1.46981	1.66127	1.19855	1.79089	1.09249	1.19447	0.958711	2.09798	2.00056	2.20008	1.37254	2.14707	1.20853	1.19354	2.0541	2.41733	2.59194	1.27636	1.39278	1.13749	1.08441	1.20957	1.16977	1.05865	0.94702	0.960057	1.25269	1.24998	2.48042	3.51232	1.12168	1.10567	2.5561	1.13188	1.30639	1.06536	1.17061	1.08297	1.0585	1.21912	2.31909	2.33695	2.1591	2.30708
G62735WZ	Fuc(α1-2)Gal(β1-3)GalNAc(α1-3)[Fuc(α1-2)]Gal(β1-4)GlcNAc(β-Sp0	0.993284825660257	2.15973097517776	2.2480044673775	2.14271704505743	1.59454	1.29322	1.19855	1.46903	1.25739	1.18595	1.16057	1.9642	1.83737	2.14575	2.33355	2.78458	1.23399	1.19354	2.25738	2.69358	2.71019	1.4791	1.31296	1.32949	1.11344	1.1983	1.01817	1.02527	1.05375	0.960057	1.26746	1.10961	2.23523	3.65789	1.28614	1.24154	1.33765	1.13188	1.14966	1.0375	1.06863	1.14436	0.935969	1.29621	1.88471	1.88487	1.88139	1.7572
G11647UD	Gal(β1-3)GlcNAc(β1-3)GalNAc(α-Sp14	0.993284825660257	1.247510917927	2.92431477784515	3.10764684348547	1.8516	1.92666	1.19855	1.47884	1.09249	1.05624	1.0625	1.87682	1.79518	2.24629	1.72369	2.14707	1.19233	1.19354	2.81391	2.19596	2.20842	1.27636	1.1936	1.32649	1.32424	1.0748	1.01817	1.1895	0.885941	1.05819	1.06677	1.52322	2.59438	1.16472	1.21479	1.08429	2.40273	1.13188	1.25005	1.0375	1.06863	1.01316	0.935969	1.24945	1.99295	2.28433	2.26112	2.0543
G93612YS	GalNAc(β1-4)[Neu5Ac(α2-3)]Gal(β1-4)GlcNAc(β1-3)GalNAc(α-Sp14	1.08679864977432	1.72332539151742	2.2101888543367	2.28789439938054	1.81714	1.73592	1.19855	1.16804	1.09249	1.29934	1.48755	2.82132	2.87476	3.04836	1.90477	3.45725	2.12328	1.60025	2.74806	2.99994	3.02244	1.89284	1.23437	1.38229	1.08441	1.0748	1.11084	1.00831	0.950872	0.960057	1.05755	1.26444	2.98358	1.28622	1.12168	1.14994	3.24266	1.39305	1.25024	1.05182	1.10667	1.04048	1.04295	0.976874	2.31498	2.45627	2.28714	2.37044
G44060QH	GalNAc(α1-3)[Fuc(α1-2)]Gal(β1-3)GalNAc(α1-3)[Fuc(α1-2)]Gal(β1-4)GlcNAc(β-Sp0	1.40171867706459	2.27563785502196	1.85545716686192	2.44416379400675	1.25352	2.02866	1.20441	1.16804	1.11293	2.35952	1.00534	1.95346	1.79518	2.09834	2.38165	2.14707	1.19676	1.19354	2.35806	2.73541	2.57364	2.03771	1.31931	1.13749	1.73304	1.45102	1.1685	1.19457	0.906052	0.960057	0.950295	1.10961	1.94733	3.858	1.25381	1.01826	2.66817	1.36136	1.14966	1.22967	1.06863	1.01316	0.935969	0.976874	1.67097	1.82914	1.74816	1.65924
	Gal(α1-3)Gal(β1-3)GlcNAc(β1-2)Man(α1-6)[Gal(α1-3)Gal(β1-3)GlcNAc(β1-2)Man(α1-3)]Man(β1-4)GlcNAc(β1-4)GlcNAc(-Sp19	1.2573421262926	1.5543086207321	2.46276364966945	2.61215947169002	1.72527	1.6739	1.64971	1.32339	1.28794	1.16059	1.19003	2.10044	2.04123	2.1133	1.41404	3.50588	1.37016	1.2429	2.20395	2.46696	2.74219	1.27636	1.81771	1.29271	1.17298	1.28179	1.18873	1.00831	1.13335	1.0933	0.975699	1.11294	3.20474	1.27018	1.12168	1.20934	3.02191	1.29211	1.45266	1.51511	1.44302	1.23116	0.960769	1.06108	2.17764	2.65608	2.61733	2.43322
	Gal(α1-3)Gal(β1-3)[Fuc(α1-4)]GlcNAc(β1-2)Man(α1-6)[Gal(α1-3)Gal(β1-3)[Fuc(α1-4)]GlcNAc(β1-2)Man(α1-3)]Man(β1-4)GlcNAc(β1-4)GlcNAc(-Sp19	1.09240305160291	2.00752630814571	2.49802748078664	2.56185839238375	1.76165	1.74348	2.35552	1.70505	1.17344	1.09578	0.958711	1.94813	2.11315	2.24731	2.18245	2.14707	1.32699	1.19354	2.71406	2.45631	2.86884	1.9096	1.65369	1.48542	1.65	1.22412	1.25611	1.1758	1.08479	1.27151	0.995604	1.33613	2.89468	1.41458	1.15756	1.08449	3.27774	1.44979	1.30434	1.62054	1.22827	1.01316	0.935969	1.07147	2.69689	2.75385	2.50878	2.54392
	Neu5Ac(α2-3)Gal(β1-3)GlcNAc(β1-2)Man(α1-6)[Neu5Ac(α2-3)Gal(β1-3)GlcNAc(β1-2)Man(α1-3)]Man(β1-4)GlcNAc(β1-4)GlcNAc(-Sp19	1.14679757365373	1.4974503048166	2.6632009792683	2.61458146476294	1.65486	1.57855	1.19855	1.25984	1.24865	1.29169	1.48835	1.88265	2.12304	2.08053	1.51027	2.22303	1.1946	1.19354	2.07893	2.25311	2.10452	1.27636	1.63441	1.34661	1.17464	1.22873	1.09329	1.36059	1.14532	0.960057	1.22097	1.10961	2.44642	2.03161	1.34696	1.03489	1.33765	1.13188	1.29437	1.17983	1.17421	1.19165	1.32703	1.34478	2.05261	2.21804	2.38348	2.28372
G99129GB	GlcNAc(β1-2)Man(α1-6)[Gal(β1-4)GlcNAc(β1-2)Man(α1-3)]Man(β1-4)GlcNAc(β1-4)GlcNAc(-Sp12	2.72647332107533	2.34490824036174	3.09992887980396	3.3745320030977	1.98957	1.89689	2.31974	2.57206	1.14466	1.12006	1.04415	1.78442	1.89026	2.08053	1.81499	3.12916	1.53491	1.19354	2.42448	2.22979	2.79116	1.54179	1.67286	1.13749	1.08441	1.4494	1.34997	1.46859	0.926156	1.08147	1.04041	1.51869	2.83595	1.16472	1.19544	1.21058	1.98153	1.44173	1.32968	1.47768	1.06863	1.01316	0.935969	1.1124	1.77628	1.93571	1.8577	1.74197
G86102WJ	Gal(β1-4)GlcNAc(β1-2)Man(α1-6)[GlcNAc(β1-2)Man(α1-3)]Man(β1-4)GlcNAc(β1-4)GlcNAc(-Sp12	3.29225997112615	2.59372331727844	2.7986935894536	3.01618614734294	1.6566	1.65931	1.29871	2.48385	1.21577	1.26301	1.08951	1.86378	1.79518	2.13199	1.37254	2.14707	1.5193	2.13663	1.97854	1.83611	2.13394	1.27636	1.54091	1.3217	1.3242	1.0748	1.19631	1.00831	0.885941	0.960057	0.950295	1.36247	1.94733	1.21654	1.12168	1.00603	1.33765	1.26389	1.14966	1.34018	1.12757	1.42875	0.935969	1.16664	1.91268	1.95766	1.74816	1.79367
G51162XR	Neu5Ac(α2-3)Gal(β1-3)GlcNAc(β1-3)GalNAc(α-Sp14	1.3525002410833	1.37840456371335	1.92714742617427	1.96443273191324	1.25352	1.5046	1.19855	1.20775	1.48333	1.18497	0.958711	2.06447	2.1837	2.31588	1.91311	3.41628	1.30089	1.19354	2.52869	2.30882	2.9159	1.30825	2.4472	3.14924	4.4966	3.93527	1.31312	1.51565	1.48995	1.24766	3.10918	1.10961	2.41216	2.82041	1.12168	1.16676	1.33765	1.13188	1.23684	1.0375	1.39597	1.03149	1.11994	1.13792	1.81996	2.0899	1.98614	1.89677
G76763LN	Fuc(α1-2)Gal(β1-4)GlcNAc(β1-3)GalNAc(α-Sp14	0.993284825660257	1.51645075424661	2.45358571584025	2.35234648961741	1.66516	1.50904	1.34716	1.19218	1.32947	1.05235	0.958711	1.78442	1.79518	2.08053	1.52902	2.14707	1.19233	1.42421	1.97854	1.83611	2.10452	1.49367	1.49123	1.35027	1.56185	1.32199	1.12013	1.05836	0.885941	0.960057	0.953005	1.51052	2.51066	1.16472	1.12168	1.12055	1.94406	1.13188	1.14966	1.25336	1.06863	1.28977	1.1197	1.41577	2.11528	2.60808	2.4606	2.30973
G02522JF	Gal(β1-4)[Fuc(α1-3)]GlcNAc(β1-3)GalNAc(α-Sp14	1.13032947914561	1.63978554478781	2.39041461293178	2.5740265580198	1.72224	1.96853	1.19855	1.33789	1.49587	1.25171	0.9948	1.78442	1.86583	2.08053	2.1359	3.21219	1.37984	1.52567	2.9555	2.23686	2.76584	1.31826	2.30752	1.23517	1.42244	1.14874	1.01817	1.06548	0.885941	0.960057	1.87094	1.49633	2.95877	1.16472	1.2798	1.00603	3.2575	1.30871	1.29228	1.06386	1.06863	1.25072	1.13973	0.976874	2.30108	2.55883	2.49442	2.42922
G08157XK	GalNAc(α1-3)GalNAc(β1-3)Gal(α1-4)Gal(β1-4)GlcNAc(β-Sp0	0.993284825660257	2.01807300864589	1.85545716686192	2.18256196037781	1.35462	1.29322	1.22191	1.16804	1.09249	1.05235	1.0543	1.78442	1.79518	2.08053	1.37254	2.14707	1.38481	1.19354	1.97854	1.83611	2.10452	1.27636	1.38654	1.24073	1.16005	1.26104	1.21281	1.00831	0.885941	0.960057	0.950295	1.14108	1.94733	3.15724	2.7592	1.08413	2.09305	1.22716	1.14966	1.0375	1.15213	1.03206	1.07337	1.11688	1.56453	1.82914	1.74816	1.65924
G17465IO	Gal(α1-4)Gal(β1-3)GlcNAc(β1-2)Man(α1-6)[Gal(α1-4)Gal(β1-3)GlcNAc(β1-2)Man(α1-3)]Man(β1-4)GlcNAc(β1-4)GlcNAc(β-Sp19	0.993284825660257	2.27638455109723	2.39544349988887	2.69181060062494	1.80381	1.71151	2.02091	2.60706	1.09249	1.05235	1.14646	1.83473	1.98961	2.08053	1.88725	2.42432	1.42277	1.42034	2.46806	2.49381	2.36741	2.06596	1.39024	1.13749	1.63402	1.0748	1.20925	1.25729	1.08488	0.960057	0.950295	1.89091	2.50833	1.41166	1.17025	1.23127	3.29352	1.3183	1.69013	2.5463	1.26354	1.09842	0.999476	0.976874	2.06306	2.20487	2.28726	2.03387
G91257NC	Gal(α1-4)Gal(β1-4)GlcNAc(β1-2)Man(α1-6)[Gal(α1-4)Gal(β1-4)GlcNAc(β1-2)Man(α1-3)]Man(β1-4)GlcNAc(β1-4)GlcNAc(β-Sp24	1.11642066045834	2.47612306484911	2.47330068225916	3.01405673573015	1.9389	1.78415	1.22253	2.53948	1.15984	1.36761	0.958711	1.78442	1.79518	2.08053	1.37254	2.15749	1.68	1.22078	2.73466	1.92427	2.70925	1.27636	1.36891	1.61021	1.21354	1.22004	1.3456	1.11104	1.16207	1.10052	0.950295	1.46197	2.47462	1.16472	1.12168	1.34015	2.86393	1.47775	1.14966	1.22063	1.22165	1.20344	0.935969	0.976874	2.27583	2.66138	2.47701	2.63245
G61009EJ	Gal(α1-3)Gal(β1-4)GlcNAc(β1-3)GalNAc(α-Sp14	1.01543939670832	1.247510917927	1.85545716686192	2.05543853968451	1.25352	1.29322	2.63779	1.26837	1.32104	1.05235	1.05413	1.78442	1.79518	2.08053	2.46309	2.82269	1.21358	1.19354	2.39124	2.01487	2.10452	1.34689	1.38433	1.44131	1.08441	1.0748	1.1816	1.52709	0.885941	0.960057	0.950295	1.10961	2.19661	2.19281	1.19382	1.05442	2.90679	1.13188	1.23458	1.15234	1.29636	1.01316	0.935969	1.07562	1.59082	1.85177	1.84916	1.7664
G13626XX	Gal(β1-3)GlcNAc(β1-6)Gal(β1-4)GlcNAc(β-Sp0	0.993284825660257	1.247510917927	3.49100945495045	3.65177616673751	2.41527	2.42461	1.19855	2.7004	1.09249	1.25412	0.958711	1.78442	1.79518	2.08147	1.37254	2.45233	1.56622	1.33563	1.97854	1.83611	2.3236	1.27636	1.1936	1.19466	1.08441	1.19041	1.14745	1.00898	0.91833	0.990033	0.950295	1.10961	1.94733	1.45764	1.12168	1.24067	2.48416	1.33635	1.22407	1.0375	1.06863	1.01316	1.31542	1.2298	1.56453	1.82914	1.74816	1.65924
G52068VK	Gal(β1-3)GlcNAc(α1-6)Gal(β1-4)GlcNAc(β-Sp0	0.993284825660257	1.25371994538257	3.67443833493933	3.80202653182151	2.62461	2.4728	1.19855	2.5043	1.09249	1.05235	0.995368	1.78442	1.79518	2.08053	1.37254	2.14707	1.19233	1.19354	1.97854	1.83611	2.10452	1.4435	1.1936	1.13749	1.08441	1.16417	1.14903	1.17924	1.02431	1.12632	0.950295	1.10961	1.94733	1.16472	1.17432	1.1959	3.00135	1.13188	1.14966	1.14621	1.28863	1.20182	1.15755	1.27795	1.56453	2.18298	1.78802	2.26581
G94173VC	GalNAc(β1-3)Gal(α1-6)Gal(β1-4)Glc(β-Sp8	1.47399152898414	1.247510917927	2.59687162222118	2.9057048937864	1.65779	1.38524	1.19855	1.45468	1.09249	1.32358	1.18132	1.80155	1.81467	2.1756	2.71938	2.76667	1.19233	1.19354	1.97854	2.71433	2.42419	2.29824	1.31926	1.13749	1.25875	1.0748	1.03438	1.00831	0.962574	1.28363	1.01216	1.10961	1.94733	1.16472	1.12168	1.00603	2.30697	1.29979	1.34586	1.0375	1.06863	1.01316	1.06261	1.24053	1.73273	1.90304	1.89027	2.04787
G13034PC	Gal(α1-3)[Fuc(α1-2)]Gal(β1-4)[Fuc(α1-3)]Glc(β-Sp21	0.993284825660257	1.33390920137822	1.85545716686192	2.03731538668424	1.25352	1.58203	1.19855	1.19765	1.09249	1.21711	0.958711	1.98702	1.91229	2.22982	1.37254	2.14707	1.19233	1.30422	2.0831	2.05929	2.10452	2.91073	1.1936	1.13749	1.08441	1.0748	1.24338	1.00831	1.04697	1.0734	0.950295	1.10961	2.18675	1.37014	1.12168	1.00603	1.88613	1.26909	1.41052	1.0375	1.10175	1.01316	1.0097	1.25784	2.09677	2.1394	2.22801	1.95117
	Gal(β1-4)GlcNAc(β1-6)[Neu5Ac(α2-6)Gal(β1-3)GlcNAc(β1-3)]Gal(β1-4)Glc(-Sp21	1.1417125700764	1.25630513861132	3.0275312394518	3.23952690894039	1.94101	1.95742	1.19855	2.20702	1.32405	1.05235	0.958711	1.78442	1.79518	2.10114	2.41233	3.01177	1.19233	1.42613	2.94928	1.86574	2.3721	1.27636	1.1936	1.13749	1.2765	1.0748	1.01817	1.30798	1.21386	1.26003	0.957075	2.68861	2.16101	1.16472	1.18365	1.00603	2.57929	1.37603	1.26579	1.0375	1.2158	1.07947	0.935969	1.46775	1.82058	2.09566	2.11057	1.96412
G37184KW	Gal(β1-3)GalNAc(β1-4)[Neu5Ac(α2-8)Neu5Ac(α2-3)]Gal(β1-4)Glc(β-Sp0	1.11250222421904	1.27571742773598	1.85545716686192	2.0424976106895	1.37447	1.37876	1.19855	1.16804	1.09249	1.05235	1.25259	2.04438	1.88966	2.1608	1.75971	2.14707	1.46514	1.2305	2.08861	1.83611	2.10452	1.35213	1.23775	1.13749	1.22019	1.0748	1.01817	1.00831	0.944143	1.03675	1.41525	1.55392	2.37297	1.16662	1.19512	1.02861	3.08707	1.13188	1.25871	1.0375	1.06863	1.2565	0.935969	0.976874	2.0869	2.32078	2.14087	2.12474
G40183QN	Neu5Ac(α2-3)Gal(β1-3)GalNAc(β1-4)[Neu5Ac(α2-8)Neu5Ac(α2-3)]Gal(β1-4)Glc(β-Sp0	1.13923503500935	1.68942163670672	2.06480179436805	2.31617548540753	1.25352	1.29322	1.3963	1.20835	1.09249	1.05235	1.00542	2.49041	1.97405	2.21963	2.37921	3.32607	1.42882	1.19354	2.74436	2.61276	2.66582	1.78509	1.4453	1.39053	1.08441	1.33942	1.13682	1.35695	0.977991	0.960057	1.04858	1.26666	2.67323	2.25801	1.12168	1.19494	1.58561	1.13188	1.3216	1.0375	1.06863	1.06285	0.935969	0.976874	2.41292	2.21036	2.16736	2.29261
G00924FH	Gal(α1-3)[Fuc(α1-2)]Gal(β1-4)GlcNAc(β1-3)GalNAc(α-Sp14	1.17550504859921	1.5979095385012	2.25553589720147	2.46352183947621	1.25352	1.6733	1.33928	1.16804	1.09249	1.26513	0.958711	2.02872	1.85173	2.18398	1.37254	2.14707	1.31706	1.24986	2.21543	1.83611	2.10452	2.52348	1.48173	1.16646	1.37263	1.0748	1.01817	1.01823	0.885941	0.960057	1.00165	2.10027	2.65937	3.07192	1.12168	1.00603	2.78183	1.13188	1.23277	1.0375	1.20961	1.01316	1.21984	0.976874	2.48594	2.45636	2.51329	2.46392
G66367EU	GalNAc(α1-3)[Fuc(α1-2)]Gal(β1-4)GlcNAc(β1-3)GalNAc(α-Sp14	1.20221259514356	2.24661501716426	2.28207302641631	2.26335773116065	1.66831	1.70473	1.3551	1.24256	1.21298	1.39626	1.02143	1.95456	1.94714	2.16988	2.85795	3.25348	1.73168	1.32055	2.71836	2.88021	2.94681	2.1377	1.49669	1.27577	1.51794	1.20869	1.11172	1.06898	1.08695	0.960057	1.19009	1.19082	2.70595	3.17364	1.38571	1.00603	1.33765	1.13188	1.14966	1.25237	1.36586	1.05477	0.935969	1.02452	2.25213	2.25366	2.24925	2.21717
G80062GG	GalNAc(α1-3)GalNAc(β1-3)Gal(α1-4)Gal(β1-4)Glc(β-Sp0	1.08220352861588	1.78646250604249	1.85545716686192	2.1264633083356	1.36616	1.29322	1.19855	1.20762	1.12923	1.05235	1.22516	1.78442	1.83173	2.08053	2.70045	2.14707	1.2306	1.19354	2.37586	2.65101	2.54817	2.07528	1.1936	1.13749	1.31221	1.0748	1.25042	1.00831	1.09703	1.22968	0.950295	1.38299	1.94733	3.26802	3.04842	1.00603	2.17401	1.13188	1.14966	1.0375	1.16201	1.25016	0.935969	0.976874	1.70731	1.82914	1.74816	1.65924
G09520ZQ	Fuc(α1-2)Gal(β1-4)[Fuc(α1-3)]GlcNAc(β1-3)GalNAc(α-Sp14	1.5253037940202	1.82981090415181	2.42684994402887	2.68924285141187	1.77654	1.97189	1.66776	1.19414	1.40709	1.26185	1.43401	2.05925	2.0548	2.23708	2.0184	2.76894	2.32635	1.43395	2.71781	2.85136	3.05724	1.37428	1.71826	1.26871	1.42806	1.0748	1.10739	1.16816	1.19464	1.23432	1.70304	1.78133	2.69194	1.21855	1.12168	1.20078	3.33511	1.28638	1.14966	1.13664	1.28749	1.0534	1.13488	1.17882	2.34411	2.35631	2.5309	2.45051
	Gal(α1-3)[Fuc(α1-2)]Gal(β1-4)[Fuc(α1-3)]GlcNAc(β1-3)GalNAc(-Sp14	1.04941315283549	1.68470625745878	2.2975349183975	2.4415983182799	1.66974	1.64618	1.30185	1.16804	1.18027	1.13033	0.958711	1.86241	1.89531	2.11488	3.08916	2.14707	1.2878	1.19354	2.69409	1.83611	2.69076	1.27636	1.67266	1.20356	1.87699	1.0748	1.06888	1.00831	0.885941	1.10341	1.19558	1.10961	2.60517	1.16472	1.18176	1.00603	3.28448	1.29361	1.28699	1.0375	1.34679	1.06925	0.935969	0.976874	2.41286	2.63517	2.41549	2.32168
	GalNAc(α1-3)[Fuc(α1-2)]Gal(β1-4)[Fuc(α1-3)]GlcNAc(β1-3)GalNAc(-Sp14	1.42067320010278	1.69389629661072	2.31742977052932	2.63358807208521	1.62542	1.70398	1.4524	1.36924	1.09466	1.31422	0.990554	2.10405	1.89599	2.27192	1.37254	3.52028	1.7288	1.19354	2.68775	2.41863	2.95402	1.76524	1.80722	1.39067	1.09495	1.29401	1.36606	1.07699	0.885941	1.2025	1.20498	1.10961	2.70596	1.33521	1.26104	1.4542	3.0651	1.26659	1.52964	1.0375	1.36338	1.01316	1.12988	0.976874	2.2897	2.5536	2.63389	2.31763
G52880ZN	Gal(β1-4)[Fuc(α1-3)]GlcNAc(β1-2)Man(α1-6)[Gal(β1-4)[Fuc(α1-3)]GlcNAc(β1-2)Man(α1-3)]Man(β1-4)GlcNAc(β1-4)[Fuc(α1-6)]GlcNAc(β-Sp22	1.31005715562152	1.61811471830554	2.03796610881198	2.51576163647646	1.66952	1.63324	1.71353	1.43058	1.09249	1.17957	1.30292	1.80528	2.01606	2.19757	1.94701	2.14707	1.19233	1.3669	2.62864	2.57154	2.71783	1.48218	1.32004	1.36517	1.39377	1.40606	1.26422	1.35295	0.988057	1.28741	1.0593	1.14307	2.39111	1.16472	1.12168	1.00603	2.88971	1.16638	2.01071	1.0375	1.06863	1.15828	1.01934	1.27923	2.31296	2.61312	2.28023	2.29599
G46503KK	Fuc(α1-2)Gal(β1-4)GlcNAc(β1-2)Man(α1-6)[Fuc(α1-2)Gal(β1-4)GlcNAc(β1-2)Man(α1-3)]Man(β1-4)GlcNAc(β1-4)[Fuc(α1-6)]GlcNAc(β-Sp22	1.01107751247935	1.5792947402914	2.47716576762281	2.62058344979314	1.64116	1.68303	2.36391	1.58301	1.09249	1.34986	0.958711	2.1491	2.07097	2.12717	1.37254	2.58159	1.19233	1.74809	1.97854	2.01732	2.18107	1.47457	1.61772	1.23642	1.331	1.61191	1.19562	1.05486	1.161	1.20668	1.09428	1.10961	2.53965	1.84059	1.12168	1.00603	1.40875	1.182	1.30653	1.67256	1.20194	1.01316	1.03055	1.0351	2.5862	2.83262	2.49564	2.48134
G10219AA	GlcNAc(β1-2)[GlcNAc(β1-6)]Man(α1-6)[GlcNAc(β1-2)Man(α1-3)]Man(β1-4)GlcNAc(β1-4)GlcNAc(β-Sp19	3.48780498897642	2.39512320874502	2.27749212617457	1.96443273191324	1.39421	1.48001	1.19855	1.16804	1.09249	1.05235	0.958711	1.92779	2.0164	2.31872	1.59236	3.16124	1.6844	1.19354	2.09144	2.12865	2.63603	1.52588	1.1936	1.13749	1.15715	1.12912	1.18812	1.35532	1.03997	1.13533	1.19394	1.10961	2.0613	1.3063	1.12168	1.07408	2.61002	1.5163	1.38095	1.84761	1.06863	1.01316	0.990553	0.976874	1.8934	2.24767	2.01294	2.07206
	Fuc(α1-2)Gal(β1-3)GlcNAc(β1-3)GalNAc(-Sp14	0.993284825660257	1.68784349527489	2.19434373563457	2.13014757174169	1.27361	1.59831	1.19855	1.32842	1.09249	1.62867	0.958711	1.8452	1.79518	2.18637	2.10631	2.50211	1.29573	1.65488	2.06635	1.90671	2.60227	1.34588	1.1936	1.28051	1.44328	1.21022	1.12261	1.05597	0.885941	0.960057	1.03184	1.10961	2.60692	1.27846	1.12168	1.00603	1.33765	1.17912	1.14966	1.29693	2.38945	1.01316	0.935969	1.02503	2.09751	2.63973	2.27431	2.17953
	Gal(α1-3)[Fuc(α1-2)]Gal(β1-3)GlcNAc(β1-3)GalNAc(-Sp14	1.2060631682359	1.50275840490104	2.25569115615323	2.12882269323872	1.25352	1.64767	1.31382	1.16804	1.09249	1.05235	0.958711	1.899	1.87004	2.19813	1.54526	3.3829	1.19233	1.68007	2.59649	2.64292	3.21917	1.99821	1.56707	1.24344	1.35958	1.08433	1.18368	1.00831	1.23422	1.15777	2.62288	1.10961	2.96755	3.13184	1.12168	1.05599	1.40815	1.15593	1.14966	1.17046	1.06863	1.07732	0.943408	1.07717	2.18815	2.6602	2.46591	2.3176
	GalNAc(α1-3)[Fuc(α1-2)]Gal(β1-3)GlcNAc(β1-3)GalNAc(-Sp14	0.993284825660257	2.16240701844138	2.46432565007944	2.56633761851644	1.66091	1.83953	1.2005	1.16804	1.25676	1.05235	0.958711	1.78442	1.81014	2.08053	1.63908	2.18415	1.81956	2.14177	2.24922	1.98286	2.10452	1.27636	1.42191	1.33658	1.57089	1.0748	1.20943	1.29777	0.885941	1.12273	1.21839	1.74293	2.49751	2.75747	1.80095	1.05125	1.78622	1.39626	1.34721	1.0375	1.18274	1.01316	0.935969	1.20436	2.35081	2.74559	2.54213	2.24065
	Gal(α1-3)Gal(β1-3)GlcNAc(β1-3)GalNAc(-Sp14	1.18701751265031	1.247510917927	2.35602011758054	2.58586841769375	1.39688	1.52438	1.25527	1.46548	1.09249	1.05412	1.06515	1.78442	1.93156	2.18791	2.08041	3.46956	1.19233	1.19354	2.7059	2.36763	3.08111	2.0923	1.27057	1.16888	1.08441	1.0748	1.01817	1.02313	1.10522	0.991324	1.10182	1.7129	2.81968	1.27394	1.12773	1.30869	3.2445	1.22606	1.14966	1.10607	1.06863	1.01316	0.935969	0.976874	2.29423	2.56625	2.26146	2.14916
G57675TR	Fuc(α1-2)Gal(β1-3)GlcNAc(β1-2)Man(α1-6)[Fuc(α1-2)Gal(β1-3)GlcNAc(β1-2)Man(α1-3)]Man(β1-4)GlcNAc(β1-4)[Fuc(α1-6)]GlcNAc(β-Sp22	1.30130749354608	1.63658885223465	2.36273319611916	2.47290669603952	1.55437	1.79725	2.42079	1.24731	1.40144	1.11901	0.963355	1.94075	1.95293	2.22007	1.37254	2.238	1.46754	1.34222	2.18081	1.83611	2.654	1.27636	1.51729	1.29126	1.29606	1.13499	1.33041	1.29567	1.19902	1.22551	0.950295	1.33287	2.40144	2.0237	1.12168	1.21687	2.68344	1.44066	1.31537	2.2251	1.10028	1.47656	1.01285	1.28052	2.48756	2.75199	2.53088	2.51877
G75389VS	Gal(α1-3)[Fuc(α1-2)]Gal(β1-4)GlcNAc(β1-2)Man(α1-6)[Gal(α1-3)[Fuc(α1-2)]Gal(β1-4)GlcNAc(β1-2)Man(α1-3)]Man(β1-4)GlcNAc(β1-4)[Fuc(α1-6)]GlcNAc(β-Sp22	1.36533258449651	1.59151722516224	2.28850401742052	2.30738267154526	1.31012	1.69703	2.36199	1.22694	1.12939	1.32773	1.00893	1.85487	1.84101	2.13585	1.38829	2.86513	1.22735	1.2566	2.56163	2.43215	2.5467	1.27636	1.5378	1.13749	1.26643	1.25444	1.36313	1.21333	1.19579	0.960057	1.18026	1.29347	2.79879	4.00535	1.665	1.10405	2.82469	1.22842	1.25879	1.9411	1.12709	1.01316	0.994522	1.17489	2.25602	2.60158	2.53019	2.24431
G64950NP	Gal(β1-3)GlcNAc(β1-6)[Gal(β1-3)GlcNAc(β1-2)]Man(α1-6)[Gal(β1-3)GlcNAc(β1-2)Man(α1-3)]Man(β1-4)GlcNAc(β1-4)GlcNAc(β-Sp19	1.33061396266524	2.16116468486523	3.8497739439004	3.63281909062828	2.82778	2.81071	1.89876	2.76421	1.09249	1.36145	1.19906	1.78442	1.83935	2.08053	1.86537	2.19307	1.37205	1.64092	1.97854	2.922	2.10452	2.13773	2.15528	2.55258	1.39701	1.21687	1.1849	1.11604	1.1744	1.349	1.60921	1.10961	2.74783	2.43275	1.16915	1.00603	3.03346	1.24862	1.19233	1.4393	1.07978	1.10262	1.12915	1.28787	1.96233	2.45543	2.29741	2.3975
G26237YH	Gal(β1-4)GlcNAc(β1-6)[Fuc(α1-2)Gal(β1-3)GlcNAc(β1-3)]Gal(β1-4)Glc(-Sp21	1.14357995252774	1.85424448707892	3.02514214089616	3.26696560089349	1.93002	1.82918	1.27151	2.59894	1.09249	1.05235	1.12077	1.87075	1.79518	2.08053	1.37254	2.436	1.19233	1.28339	2.02111	2.07402	2.10452	1.84008	1.21021	1.17126	1.51492	1.21275	1.01817	1.01311	1.03579	1.14398	1.16134	1.10961	2.79406	3.12751	1.12168	1.28091	1.62241	1.13188	1.30133	1.0375	1.34093	1.01316	1.13659	1.6478	1.56453	1.84705	1.74816	1.65924
	Fuc(α1-3)GlcNAc(β1-6)[Gal(β1-4)GlcNAc(β1-3)]Gal(β1-4)Glc(-Sp21	1.06506968882251	1.5860767649435	3.0742040364767	3.126104851795	2.09978	1.9639	1.19855	3.11504	1.12249	1.05235	1.25094	2.03554	2.17127	2.52744	1.37254	2.42154	2.01425	2.18486	1.97854	2.26114	2.10452	1.27636	1.1936	1.28681	1.25507	1.23986	1.24783	1.10734	0.885941	0.96162	0.967234	1.10961	1.94733	1.16472	1.18144	1.05018	2.37719	1.13188	1.14966	1.29268	1.06863	1.91209	1.85466	2.44444	1.56453	1.87675	1.79394	1.65924
G66348MF	GlcNAc(β1-2)Man(α1-6)[GlcNAc(β1-4)][GlcNAc(β1-2)Man(α1-3)]Man(β1-4)GlcNAc(β1-4)GlcNAc(-Sp21	3.33778663584538	1.247510917927	1.85545716686192	1.96443273191324	1.25352	1.29322	1.19855	1.19106	1.20691	1.05235	0.958711	1.78442	1.79518	2.08053	1.37254	2.22201	1.19233	1.29255	1.97854	1.83611	2.10452	1.27636	1.1936	1.31841	1.14624	1.0748	1.01817	1.16153	0.886636	0.960057	0.950295	1.10961	1.94733	1.25558	1.22002	1.04269	1.33765	1.38823	1.14966	1.14253	1.40411	1.01316	1.03414	1.13153	1.56453	1.82914	1.74816	1.69121
G76583MP	GlcNAc(β1-2)Man(α1-6)[GlcNAc(β1-4)][GlcNAc(β1-4)[GlcNAc(β1-2)]Man(α1-3)]Man(β1-4)GlcNAc(β1-4)GlcNAc(-Sp21	1.82898367100767	1.53651362207826	1.85545716686192	1.96443273191324	1.28659	1.3068	1.19855	1.19276	1.09249	1.05235	1.15519	1.83095	1.79518	2.08053	2.65445	2.37092	1.32435	1.19354	1.97854	2.37423	2.21475	1.27848	1.1936	1.14082	1.32881	1.33226	1.24427	1.00831	0.885941	0.960057	1.20077	1.26129	1.94733	1.16472	1.22324	1.00603	1.33765	1.26366	1.14966	1.4138	1.22422	1.13887	0.975376	1.09937	1.66814	2.1045	1.79075	1.65924
	GlcNAc(β1-6)[GlcNAc(β1-2)]Man(α1-6)[GlcNAc(β1-4)][GlcNAc(β1-2)Man(α1-3)]Man(β1-4)GlcNAc(β1-4)GlcNAc(-Sp21	3.00668575821024	1.40745917371007	1.85545716686192	1.96443273191324	1.25352	1.29322	1.19855	1.16804	1.47567	1.2401	1.21666	2.10944	1.81552	2.08053	1.37254	2.14707	1.22726	1.19354	1.97854	1.83611	2.10452	1.43256	1.1936	1.26347	1.08441	1.14705	1.01817	1.00831	1.05887	0.960057	1.06074	1.10961	2.04585	1.16472	1.25912	1.10577	1.33765	1.13188	1.14966	1.0375	1.1786	1.01316	1.25777	1.168	1.91136	1.82914	1.74816	1.73426
G04717US	GlcNAc(β1-6)[GlcNAc(β1-2)]Man(α1-6)[GlcNAc(β1-4)][GlcNAc(β1-4)[GlcNAc(β1-2)]Man(α1-3)]Man(β1-4)GlcNAc(β1-4)GlcNAc(-Sp21	0.993284825660257	1.55287720298743	1.85545716686192	1.96443273191324	1.25352	1.29322	1.49329	1.16804	1.18505	1.48414	0.958711	1.78442	1.85647	2.08053	2.59132	2.65118	1.19233	1.19354	2.67062	2.16511	2.25502	1.27636	1.1936	1.18234	1.08441	1.10973	1.01817	1.00831	0.885941	1.12929	0.950295	1.10961	1.94733	1.16472	1.12168	1.00603	1.36838	1.34545	1.14986	1.0375	1.06863	1.2723	1.32465	1.12765	1.63476	1.82914	1.74816	1.65924
G60534NQ	Gal(β1-4)GlcNAc(β1-2)Man(α1-6)[GlcNAc(β1-4)][Gal(β1-4)GlcNAc(β1-2)Man(α1-3)]Man(β1-4)GlcNAc(β1-4)GlcNAc(-Sp21	0.993284825660257	1.247510917927	2.67720688608624	2.96481292054546	2.09018	2.07496	1.19855	2.2583	1.09249	1.05235	0.972576	1.88508	1.91929	2.15155	1.37254	2.14707	1.19233	1.30608	2.1895	2.11388	2.10452	1.27636	1.1936	1.27388	1.08441	1.11483	1.08603	1.16819	0.973927	1.38102	1.12816	1.10961	1.94733	1.16472	1.15895	1.00603	3.10486	1.22324	1.14966	1.0375	1.06863	1.09562	1.01883	1.61406	1.56453	2.14974	1.74816	1.65924
G73302KW	Gal(β1-4)GlcNAc(β1-2)Man(α1-6)[GlcNAc(β1-4)][Gal(β1-4)GlcNAc(β1-4)[Gal(β1-4)GlcNAc(β1-2)]Man(α1-3)]Man(β1-4)GlcNAc(β1-4)GlcNAc(-Sp21	1.4051550440276	1.58108244061885	3.72235205512157	3.81391410563217	2.47938	2.46056	1.19855	2.96923	1.09249	1.13175	1.1046	1.79838	2.07642	2.08053	2.60274	2.66056	1.55293	1.54569	2.44317	2.66367	2.50944	1.84194	1.1936	1.19551	1.30685	1.33607	1.06975	1.27543	1.58086	1.43381	0.950295	1.10961	2.13254	1.61826	1.12168	1.09356	1.7882	1.13188	1.23452	1.15429	1.34199	1.7947	1.43742	2.08441	1.82541	2.09419	1.75374	1.65924
	Gal(β1-4)GlcNAc(β1-6)[Gal(β1-4)GlcNAc(β1-2)]Man(α1-6)[GlcNAc(β1-4)][Gal(β1-4)GlcNAc(β1-2)Man(α1-3)]Man(β1-4)GlcNAc(β1-4)GlcNAc(-Sp21	0.993284825660257	1.25333154256252	2.8352771504483	3.13816019461412	2.22944	2.33358	1.19855	2.58996	1.17663	1.13429	0.958711	1.98262	1.91532	2.10589	1.37254	2.14707	1.19233	1.2052	1.97854	1.98032	2.10452	2.21423	1.1936	1.23694	1.23773	1.24045	1.22457	1.0413	1.04082	0.960057	0.950295	1.79736	2.19828	1.57496	1.12168	1.09231	2.56757	1.21719	1.21425	1.21571	1.2802	1.23677	1.2902	1.91318	1.69358	1.82914	1.74816	1.65924
	Gal(β1-4)GlcNAc(β1-6)[Gal(β1-4)GlcNAc(β1-2)]Man(α1-6)[GlcNAc(β1-4)][Gal(β1-4)GlcNAc(β1-4)[Gal(β1-4)GlcNAc(β1-2)]Man(α1-3)]Man(β1-4)GlcNAc(β1-4)GlcNAc(-Sp21	0.993284825660257	1.8430104853996	3.89008396607261	3.96038937734885	2.62286	2.67442	1.29882	3.539	1.09249	1.23967	0.959471	1.87736	1.85231	2.08053	2.30136	2.83354	1.33285	1.39685	2.27696	2.71792	2.7022	2.01891	1.28608	1.13749	1.19415	1.0748	1.36709	1.21843	0.92998	1.10224	0.950295	1.11792	2.42616	1.99785	1.12168	1.00603	2.41977	1.32854	1.14966	1.0932	1.06863	2.39559	2.15444	2.55808	1.79646	1.88973	1.8628	1.84318
G08806VI	Gal(β1-4)Gal(β-Sp10	1.07017213832718	1.247510917927	1.90416389888119	2.32487853202326	1.25352	1.35279	1.19855	1.16804	1.3729	1.18376	1.32083	2.02274	1.79518	2.2517	1.37254	2.14707	1.19233	1.19354	2.40296	1.83611	2.10452	1.27636	1.34324	1.17273	1.20797	1.11733	1.35051	1.28223	0.905466	1.09266	0.950295	1.10961	2.13096	1.16472	1.15996	1.11323	2.47566	1.20131	1.14966	1.0375	1.25688	1.31096	1.18093	1.0137	2.14861	2.09132	1.83611	1.87065
G08539FO	Gal(β1-6)Gal(β-Sp10	0.993284825660257	1.29248349938295	2.35757208504181	2.58645712808284	1.28716	1.34715	1.19855	1.28861	1.19364	1.05235	0.958711	1.89439	2.07014	2.17076	2.06205	3.37993	1.19233	1.19354	2.85022	2.83123	3.0542	1.27636	1.66532	1.37352	1.09011	1.0748	1.01817	1.00831	0.885941	1.33794	1.11511	1.71165	2.91057	1.16472	1.12168	1.34414	1.63666	1.13188	1.39091	1.30851	1.06863	1.17378	1.14371	1.042	2.07262	2.01486	2.00721	1.87394
G69440RD	Neu5Ac(α2-3)Gal(β1-4)GlcNAc(β1-3)Gal(β-Sp8	0.993284825660257	1.2798151810437	1.85545716686192	1.96443273191324	1.25352	1.29322	1.19855	1.16804	1.17999	1.05235	0.958711	2.01671	1.79707	2.08053	1.37254	2.14707	1.19233	1.19354	2.60723	1.83611	2.10452	1.27636	1.1936	1.13749	1.08441	1.0748	1.01817	1.22385	0.885941	1.18031	1.0819	1.10961	1.94733	1.64493	1.28367	1.77631	3.08945	1.18507	1.14966	1.0375	1.39794	1.01316	1.10393	0.976874	1.56453	1.82914	1.74816	1.65924
G91982VB	GalNAc(β1-6)GalNAc(β-Sp8	1.37449416966931	1.247510917927	1.85545716686192	1.96443273191324	1.25352	1.29322	1.25297	1.22728	1.19836	1.05235	0.958711	1.78442	1.82734	2.08053	1.50289	2.99134	1.19233	1.19354	2.18753	2.15586	2.31295	1.27636	1.37291	1.44007	1.08441	1.0748	1.1588	1.00831	1.01974	0.967315	0.950295	1.10961	1.94733	1.235	1.21468	1.53546	1.33765	1.13188	1.27248	1.35985	1.06863	1.2409	0.935969	1.06606	1.56453	1.98781	1.74816	1.65924
	(6S)Gal(β1-3)GlcNAc(β-Sp0	0.993284825660257	1.247510917927	2.2508345393712	2.71088166001765	1.54307	1.42133	1.36035	1.16804	1.14411	1.2286	0.958711	1.97067	1.9184	2.0927	1.85284	2.1563	1.26128	1.24163	2.75928	2.16051	2.54193	2.22338	1.1936	1.29825	1.08441	1.0748	1.01817	1.00831	1.00937	0.960057	0.950295	1.10961	1.94733	1.27741	1.12168	1.18881	2.3764	1.18587	1.32766	1.0375	1.06863	1.01316	1.05468	0.995966	1.56453	1.82914	1.74816	1.65924
	(6S)Gal(β1-3)(6S)GlcNAc(-Sp0	1.0030158132797	1.247510917927	1.88644983188372	1.96443273191324	1.28591	1.29322	1.3467	1.16804	1.17442	1.05235	0.958711	1.78442	1.79518	2.08053	1.51938	2.79415	1.54066	2.38416	2.41535	2.45595	2.10452	1.27636	1.38222	1.13749	1.08441	1.3238	1.01817	1.00831	0.885941	1.09821	0.950295	1.2174	1.94733	1.16472	1.132	1.49775	1.66875	1.31353	1.14966	1.0375	2.91769	1.01316	0.990842	0.976874	1.56453	1.82914	1.74816	1.65924
G39509DP	Fuc(α1-2)Gal(β1-4)GlcNAc(β1-2)Man(α1-6)[Fuc(α1-2)Gal(β1-4)GlcNAc(β1-2)[Fuc(α1-2)Gal(β1-4)GlcNAc(β1-4)]Man(α1-3)]Man(β1-4)GlcNAc(β1-4)GlcNAc(β-Sp12	0.993284825660257	1.9826530331936	2.57441397307123	2.58204761660904	1.55683	1.7465	2.13426	2.08891	1.26264	1.13577	1.17822	2.14813	2.1756	2.45885	1.8479	3.01308	2.0417	1.21996	1.97854	1.83611	2.60966	1.58813	1.36797	1.52099	1.12391	1.0748	1.10518	1.28381	1.05431	1.03058	1.22661	1.10961	2.6889	2.50185	1.12168	1.04892	2.39121	1.32127	1.26845	1.39677	1.2938	1.11761	0.935969	1.15494	2.36551	2.73453	2.49255	2.41971
G13413XO	Fuc(α1-2)Gal(β1-4)[Fuc(α1-3)]GlcNAc(β1-2)Man(α1-6)[Fuc(α1-2)Gal(β1-4)[Fuc(α1-3)]GlcNAc(β1-4)[Fuc(α1-2)Gal(β1-4)[Fuc(α1-3)]GlcNAc(β1-2)]Man(α1-3)]Man(β1-4)GlcNAc(β1-4)GlcNAc(β-Sp12	1.17207871805733	1.70729560385371	2.45233008859044	2.55865987963327	1.4173	1.74247	1.79303	1.19679	1.3282	1.07195	1.28085	1.91105	1.79518	2.1133	2.43609	2.87557	1.64199	1.5811	2.39436	1.83611	2.10452	1.85175	1.43205	1.21053	1.54794	1.17037	1.28116	1.00831	1.49823	1.05846	1.00791	1.10961	2.4848	1.16472	1.41711	1.00603	1.99219	1.21413	1.25538	1.55331	1.16433	1.02008	1.20737	1.26068	2.14417	2.704	2.42731	2.38113
	Gal(β1-4)[Fuc(α1-3)]GlcNAc(β1-6)GalNAc(-Sp14	1.28408993280238	1.49882519791082	2.40342084724131	2.64159152600752	1.81064	1.94787	1.25066	1.2798	1.24892	1.05235	1.04373	1.98528	2.06783	2.28096	2.52482	3.31274	1.19233	1.34298	2.48122	2.90989	3.13583	1.28458	1.54467	1.14137	1.63139	1.21456	1.01817	1.00831	0.885941	1.01136	0.950295	1.44862	2.63624	1.16472	1.12168	1.23275	2.78037	1.1582	1.14966	1.0375	1.06863	1.01316	1.07613	1.0403	2.29751	2.91788	2.53566	2.43595
G28052FT	Gal(β1-4)GlcNAc(β1-2)Man(α-Sp0	0.993284825660257	1.53797222506488	2.07468920443315	2.20143021866623	1.25352	1.29322	1.19855	1.16804	1.09249	1.09591	1.02018	1.78442	1.89869	2.17893	2.63073	2.65292	1.41042	1.66204	1.97854	1.83611	2.26427	1.27636	1.7117	1.13749	1.30749	1.4321	1.08159	1.00831	0.885941	1.08946	0.950295	1.10961	2.31763	2.50295	1.375	1.00603	2.18885	1.35034	1.44558	1.06052	1.14217	1.22018	1.09848	1.05806	1.96924	2.12466	2.14072	1.65924
	Fuc(α1-2)Gal(β1-4)GlcNAc(β1-6)[Fuc(α1-2)Gal(β1-4)GlcNAc(β1-3)]GalNAc(-Sp14	1.04227748077547	1.65710463650164	2.51746978670347	2.73975459386432	1.74441	1.78864	1.42602	2.12983	1.09249	1.17768	0.999177	1.91267	1.88529	2.20094	2.65619	3.41929	1.63443	1.29972	2.60221	2.43201	3.00317	1.54507	1.24994	1.13749	1.37848	1.0748	1.01817	1.02496	1.04336	0.960057	0.950295	1.10961	2.75792	1.436	1.12168	1.16987	3.24437	1.13188	1.14966	1.0375	1.12648	1.16979	0.966175	1.15225	2.48273	2.69966	2.48141	2.27727
	Gal(α1-3)[Fuc(α1-2)]Gal(β1-4)GlcNAc(β1-6)[Gal(α1-3)[Fuc(α1-2)]Gal(β1-4)GlcNAc(β1-3)]GalNAc(-Sp14	1.25117326438507	1.247510917927	2.51682117384399	2.61025333600698	1.53733	1.58599	1.57618	1.16804	1.21348	1.2478	0.958711	1.78442	1.82369	2.10464	1.48415	2.27436	1.54342	1.19354	2.22046	1.83611	2.22836	1.27636	1.67182	1.24764	1.58046	1.0748	1.01817	1.00831	0.936755	1.01884	1.08605	2.02669	2.6374	3.4401	1.15411	1.00603	2.49722	1.50575	1.14966	1.0375	1.29675	1.27499	0.935969	1.02956	2.05124	2.50953	2.15205	2.20569
	GalNAc(α1-3)[Fuc(α1-2)]Gal(β1-4)GlcNAc(β1-6)[GalNAc(α1-3)[Fuc(α1-2)]Gal(β1-4)GlcNAc(β1-3)]GalNAc(-Sp14	1.11068116061916	2.52722067231547	2.33080483432353	2.60170173160862	1.53805	1.32825	1.40722	1.16804	1.09249	1.24454	1.17012	1.78442	1.87636	2.15711	2.36024	2.91079	1.19233	1.62788	2.58392	2.53856	2.83642	1.27636	1.88716	1.27194	1.35682	1.23492	1.01817	1.03079	1.15977	0.960057	1.1255	1.1348	2.49511	3.77442	2.49011	1.03111	2.97433	1.24069	1.37374	1.32445	1.23202	1.30507	1.0675	1.18111	1.91013	2.00188	1.88425	2.07035
G18625KA	Neu5Ac(α2-8)Neu5Ac(α2-3)Gal(β1-3)GalNAc(β1-4)[Neu5Ac(α2-8)Neu5Ac(α2-3)]Gal(β1-4)Glc(β-Sp0	1.41347216209545	1.247510917927	2.99817019571107	3.12512818881975	1.92243	1.91718	1.20094	2.45445	1.2217	1.21773	1.33103	1.78442	1.79518	2.08053	1.37254	2.39801	1.64323	1.83044	1.97854	1.97204	2.10452	1.2972	1.44531	1.27726	1.38217	1.0748	1.26072	1.06694	0.885941	1.13897	0.950295	1.65034	1.94733	1.16472	1.27464	1.00603	3.13495	1.13188	1.38002	1.04203	1.60012	1.01316	1.20733	1.23426	1.73432	2.18169	1.84382	1.79913
G90562PB	GalNAc(β1-4)Gal(β1-4)Glc(β-Sp0	1.28728504506788	1.40438380078179	2.06638177738411	2.12952769953591	1.25352	1.50174	1.65524	1.19728	1.33317	1.10443	1.27201	1.91227	2.06375	2.10738	1.37254	3.34933	1.19233	1.19354	2.56609	2.532	2.91953	1.27636	1.30977	1.30095	2.12421	1.0748	1.01817	1.00831	1.00846	1.17793	1.12342	1.10961	2.43568	1.16472	1.12168	1.00603	2.23332	1.13188	1.28945	1.0375	1.15423	1.14351	1.02084	1.07456	2.03096	2.73959	2.16372	2.01092
G24896TK	GalNAc(α1-3)[Fuc(α1-2)]Gal(β1-4)GlcNAc(β1-2)Man(α1-6)[GalNAc(α1-3)[Fuc(α1-2)]Gal(β1-4)GlcNAc(β1-2)Man(α1-3)]Man(β1-4)GlcNAc(β1-4)[Fuc(α1-6)]GlcNAc(β-Sp22	1.08411314107138	2.31359056820514	2.4524778147445	2.02586639879596	1.41448	1.72005	2.28208	1.16804	1.09249	1.20848	0.958711	1.78442	1.90612	2.17446	2.46096	2.67704	2.20593	1.60341	1.97854	1.87935	2.36454	1.40738	1.4668	1.57413	1.33158	1.20598	1.1837	1.2481	0.898854	0.985897	1.03645	1.10961	2.97671	3.8935	2.28693	1.32991	2.83239	1.24334	1.20934	1.50842	1.33593	1.01316	0.935969	1.081	2.20871	2.62492	2.47823	2.41482
G92147YE	Gal(α1-3)[Fuc(α1-2)]Gal(β1-3)GlcNAc(β1-2)Man(α1-6)[Gal(α1-3)[Fuc(α1-2)]Gal(β1-3)GlcNAc(β1-2)Man(α1-3)]Man(β1-4)GlcNAc(β1-4)[Fuc(α1-6)]GlcNAc(β-Sp22	1.11801933938203	1.59198437379938	2.41173769010286	2.32272185481162	1.36803	1.83764	2.46251	1.36652	1.20727	1.05235	0.958711	2.26521	1.81341	2.17728	1.37254	3.05352	1.19233	1.29546	2.18957	1.98033	2.26027	1.3867	1.43087	1.36303	1.55529	1.0748	1.05073	1.17467	0.885941	1.02111	0.950295	1.10961	2.70688	3.47521	1.91353	1.23811	2.33797	1.2837	1.22527	1.95512	1.46635	1.06217	0.96705	1.01305	2.3172	2.69457	2.62996	2.41711
G02278OY	Neu5Ac(α2-6)Gal(β1-4)GlcNAc(β1-6)[Fuc(α1-2)Gal(β1-3)GlcNAc(β1-3)]Gal(β1-4)Glc(-Sp21	1.06197367146047	1.3858320003982	2.52866298792684	2.75232350354846	1.75557	1.43022	1.19855	1.86223	1.14331	1.29333	1.17774	2.14499	2.04461	2.19851	3.21906	2.858	1.19233	1.19354	2.21278	2.39494	2.69888	1.35009	1.24075	1.13749	1.41874	1.29784	1.15379	1.00831	1.03595	1.12069	1.11503	2.47848	2.42775	2.71679	1.62728	1.00603	2.73247	1.17673	1.19201	1.53144	1.06863	1.01316	1.07979	1.15622	2.20074	2.14999	2.3708	2.35784
G31152NK	GalNAc(α1-3)[Fuc(α1-2)]Gal(β1-3)GlcNAc(β1-2)Man(α1-6)[GalNAc(α1-3)[Fuc(α1-2)]Gal(β1-3)GlcNAc(β1-2)Man(α1-3)]Man(β1-4)GlcNAc(β1-4)[Fuc(α1-6)]GlcNAc(β-Sp22	0.993284825660257	2.16115504589798	2.03622208603667	2.25331490050359	1.35272	1.89509	2.43983	1.19019	1.38048	1.37596	1.10546	2.04295	2.04499	2.18169	1.88716	2.14707	1.19233	1.19354	1.97854	1.83611	2.10452	1.56692	1.44897	1.44809	1.39383	1.21573	1.19415	1.22993	0.936546	1.07144	1.08001	1.16902	2.45794	3.64731	2.97941	1.00603	2.01432	1.29636	1.26283	1.73436	1.19343	1.0763	1.02156	1.25436	2.41271	2.54297	2.55228	2.4303
G79809MM	Gal(β1-4)GlcNAc(β1-6)[Gal(β1-4)GlcNAc(β1-2)]Man(α1-6)[Gal(β1-4)GlcNAc(β1-2)Man(α1-3)]Man(β1-4)GlcNAc(β1-4)GlcNAc(β-Sp19	0.993284825660257	2.48704207497138	3.72489655982377	3.81218328116616	2.61445	2.52748	1.83675	2.67231	1.19518	1.14647	1.1336	2.16047	2.12011	2.24183	2.97179	2.97643	1.19233	1.63882	2.84101	2.4387	2.42967	1.6152	1.1936	1.13749	2.24565	1.14455	1.08265	1.20022	1.13341	0.993508	1.16212	1.10961	1.97674	1.74028	1.31154	1.34928	3.02154	1.49284	1.32021	2.22903	1.57064	1.26762	1.27298	1.77444	1.80722	2.13807	2.03508	1.86842
G93204KY	Neu5Ac(α2-3)Gal(β1-4)GlcNAc(β1-2)Man(α1-6)[GlcNAc(β1-4)][Neu5Ac(α2-3)Gal(β1-4)GlcNAc(β1-2)Man(α1-3)]Man(β1-4)GlcNAc(β1-4)GlcNAc(β-Sp21	0.993284825660257	1.247510917927	1.85545716686192	1.96443273191324	1.25352	1.29322	1.32903	1.23561	1.15845	1.10724	0.958711	2.23158	1.88306	2.20139	1.37254	2.14707	1.19233	1.19354	2.10517	1.83611	2.10452	1.27636	1.35487	1.13749	1.08441	1.13516	1.10264	1.00831	0.885941	1.01716	0.960329	1.26162	2.15426	1.24307	1.12168	1.07032	3.3975	1.13188	1.14966	1.09372	1.06863	1.01316	0.935969	0.976874	2.14525	1.82914	2.14052	1.73242
G93600HQ	Neu5Ac(α2-3)Gal(β1-4)GlcNAc(β1-4)Man(α1-6)[GlcNAc(β1-4)][Neu5Ac(α2-3)Gal(β1-4)GlcNAc(β1-4)[Neu5Ac(α2-3)Gal(β1-4)GlcNAc(β1-2)]Man(α1-3)]Man(β1-4)GlcNAc(β1-4)GlcNAc(β-Sp21	1.09824789340573	1.247510917927	1.85545716686192	1.96443273191324	1.25352	1.29322	1.19855	1.16804	1.32763	1.05235	0.958711	1.78442	1.8742	2.11702	2.43513	3.68465	1.19233	1.19354	2.86674	3.06795	2.9678	1.64111	1.1936	1.13749	1.20803	1.35911	1.13588	1.02088	0.890213	0.960057	0.950295	1.10961	1.94733	2.22168	1.12168	2.81385	4.12286	1.13188	1.14966	1.0375	1.08341	1.01316	1.03605	1.08432	1.56453	1.82914	1.93549	1.72439
G09713JE	Neu5Ac(α2-3)Gal(β1-4)GlcNAc(β1-6)[Neu5Ac(α2-3)Gal(β1-4)GlcNAc(β1-2)]Man(α1-6)[GlcNAc(β1-4)][Neu5Ac(α2-3)Gal(β1-4)GlcNAc(β1-2)Man(α1-3)]Man(β1-4)GlcNAc(β1-4)GlcNAc(β-Sp21	0.993284825660257	1.247510917927	1.85545716686192	1.96443273191324	1.25352	1.41129	1.19855	1.16804	1.38315	1.35694	1.12247	2.08154	2.11035	2.09558	1.37254	2.14707	1.2341	1.19354	1.97854	1.83611	2.10452	1.27636	1.1936	1.13749	1.08441	1.0748	1.01817	1.37206	0.959491	0.960057	0.950295	1.54675	1.94733	2.01578	1.12168	2.02608	3.68607	1.30711	1.14966	1.08944	1.39609	1.03975	0.935969	1.28086	1.56453	1.82914	1.74816	1.65924
G55718HL	Neu5Ac(α2-3)Gal(β1-4)GlcNAc(β1-6)[Neu5Ac(α2-3)Gal(β1-4)GlcNAc(β1-2)]Man(α1-6)[GlcNAc(β1-4)][Neu5Ac(α2-3)Gal(β1-4)GlcNAc(β1-4)[Neu5Ac(α2-3)Gal(β1-4)GlcNAc(β1-2)]Man(α1-3)]Man(β1-4)GlcNAc(β1-4)GlcNAc(β-Sp21	1.03604238823425	1.247510917927	1.85545716686192	1.96443273191324	1.25352	1.29322	1.30476	1.16804	1.09249	1.05235	0.996533	1.78442	2.06833	2.08053	1.75967	3.85744	1.403	1.19354	3.0403	3.12629	3.07176	1.52775	1.24309	1.35752	1.08441	1.0748	1.13508	1.17982	0.904467	0.989145	0.950295	1.4064	2.09115	2.50509	1.12168	3.32591	4.05111	1.30479	1.37583	1.0375	1.06863	1.01316	1.08546	0.976874	1.56453	1.99971	1.83164	1.65924
G50779LX	Neu5Ac(α2-6)Gal(β1-4)GlcNAc(β1-2)Man(α1-6)[GlcNAc(β1-4)][Neu5Ac(α2-6)Gal(β1-4)GlcNAc(β1-2)Man(α1-3)]Man(β1-4)GlcNAc(β1-4)GlcNAc(β-Sp21	0.993284825660257	1.247510917927	1.85545716686192	2.02040389501247	1.3946	1.29322	1.19855	1.16804	1.13935	1.3909	0.958711	1.99482	1.85881	2.29762	1.37254	2.14707	1.34071	1.42446	2.2166	1.83611	2.10452	1.80875	2.28879	1.22462	1.20807	1.0748	1.17814	1.08842	0.898805	0.960057	0.950295	2.74934	1.94733	1.16472	1.12168	1.00603	1.33765	1.13188	1.30074	1.0375	1.36248	1.01316	0.935969	0.981299	1.64174	1.82914	1.74816	1.65924
G76336UP	Neu5Ac(α2-6)Gal(β1-4)GlcNAc(β1-4)Man(α1-6)[GlcNAc(β1-4)][Neu5Ac(α2-6)Gal(β1-4)GlcNAc(β1-4)[Neu5Ac(α2-6)Gal(β1-4)GlcNAc(β1-2)]Man(α1-3)]Man(β1-4)GlcNAc(β1-4)GlcNAc(β-Sp21	1.09966568105227	1.28515433085035	2.0138574607298	2.03708776227058	1.40956	1.33131	1.48363	1.16804	1.09249	1.05235	0.998454	1.85179	2.03688	2.33428	1.67706	3.93638	1.29041	1.31818	2.95385	2.92078	3.0836	1.29797	2.18582	1.37401	1.08441	1.20064	1.21879	1.57448	1.18733	1.00133	1.08713	2.81989	2.96794	1.16472	1.12168	1.5029	2.87678	1.27494	1.38405	1.10673	1.20193	1.01316	0.935969	1.26981	2.04246	2.22086	2.06398	2.00208
G57729TT	Neu5Ac(α2-6)Gal(β1-4)GlcNAc(β1-6)[Neu5Ac(α2-6)Gal(β1-4)GlcNAc(β1-2)]Man(α1-6)[GlcNAc(β1-4)][Neu5Ac(α2-6)Gal(β1-4)GlcNAc(β1-2)Man(α1-3)]Man(β1-4)GlcNAc(β1-4)GlcNAc(β-Sp21	1.03317839023009	1.247510917927	1.85545716686192	2.01117176975371	1.25352	1.29322	1.22201	1.16804	1.1257	1.30046	1.05243	2.12477	1.85949	2.22302	1.37254	2.14707	1.19233	1.19354	2.49281	1.83611	2.10452	1.47568	2.75733	1.13749	1.08441	1.23104	1.01868	1.45341	0.981919	0.960057	1.22848	2.68792	2.43656	1.16472	1.12168	1.08112	2.18214	1.13188	1.14966	1.0375	1.06863	1.01316	0.935969	0.976874	1.78401	1.82914	1.81655	1.69599
G47975BB	Neu5Ac(α2-6)Gal(β1-4)GlcNAc(β1-6)[Neu5Ac(α2-6)Gal(β1-4)GlcNAc(β1-2)]Man(α1-6)[GlcNAc(β1-4)][Neu5Ac(α2-6)Gal(β1-4)GlcNAc(β1-4)[Neu5Ac(α2-6)Gal(β1-4)GlcNAc(β1-2)]Man(α1-3)]Man(β1-4)GlcNAc(β1-4)GlcNAc(β-Sp21	0.993284825660257	1.247510917927	2.02893775423746	2.27095453919378	1.25352	1.32005	1.26049	1.29797	1.38102	1.05235	1.19027	1.8899	2.05805	2.32358	1.37254	3.9573	1.2677	1.19354	3.03111	2.6136	3.17056	1.30719	2.42298	1.14714	1.08441	1.0748	1.28369	1.77411	1.49659	0.960057	0.978593	2.81846	2.19525	1.16472	1.27924	1.39897	2.63333	1.42409	1.14966	1.0375	1.18258	1.2458	1.03805	1.05665	1.89942	2.11241	2.30356	1.94402
G88313DY	Gal(α1-3)[Fuc(α1-2)]Gal(β1-3)GalNAc(α-Sp8	1.00759914820471	1.247510917927	2.23154128727878	1.96443273191324	1.3995	1.29322	1.36971	1.23425	1.09249	1.08785	1.2714	1.90527	1.79518	2.12656	1.37254	2.14707	1.58839	1.19354	2.91057	1.83611	2.10452	1.46242	1.21231	1.33133	1.35505	1.27194	1.01817	1.00831	0.885941	0.960057	0.95467	1.10961	1.94733	2.1741	1.24186	1.00603	1.33765	1.56241	1.16591	1.15737	1.06863	1.09903	1.05333	1.17143	1.79522	1.86513	1.91325	1.96972
G99454KR	Gal(α1-3)[Fuc(α1-2)]Gal(β1-3)GalNAc(β-Sp8	1.26499992100988	1.247510917927	1.89079339099768	2.0579939827283	1.25352	1.35202	1.46355	1.17093	1.09249	1.25086	1.01349	1.78442	1.79518	2.10591	1.37254	2.43923	1.22969	1.52498	1.97854	1.83611	2.10452	1.46446	1.49727	1.21911	1.33891	1.22879	1.0275	1.00831	1.08601	1.03845	1.42071	1.16297	1.94733	2.71539	1.18484	1.00603	1.33765	1.30336	1.31659	1.14368	1.06863	1.04997	0.966871	1.18814	1.56453	2.12447	2.16881	1.91545
G09397NL	Glc(α1-6)Glc(α1-6)Glc(α1-6)Glc(β-Sp10	1.32243914374466	1.34538614813198	2.04462108500237	1.99246544240466	1.36798	1.29322	1.2221	1.16804	1.09249	1.05235	1.35099	1.89752	1.99592	2.29015	1.37254	2.24953	1.19233	1.19354	1.97854	1.83611	2.20993	1.27636	1.65006	1.13749	1.34648	1.3814	1.13584	1.00831	1.37087	0.960057	1.04423	1.10961	2.31252	1.35395	1.12168	1.19633	1.33765	1.17707	1.2537	1.64755	1.19034	1.25948	0.935969	1.00335	1.70447	2.52082	2.38645	2.14067
G69211UR	Glc(α1-4)Glc(α1-4)Glc(α1-4)Glc(β-Sp10	1.28699619536402	1.247510917927	2.08991570385856	2.15239252178399	1.32893	1.73938	1.49071	1.32365	1.09249	1.2731	0.974489	1.78442	1.87159	2.2125	1.37254	2.14707	1.38809	1.29024	1.97854	1.83611	2.10452	1.27636	1.29172	1.25581	1.25997	1.2468	1.01817	1.25354	0.92866	1.08	0.976819	1.10961	2.67674	1.26903	1.12168	1.21095	1.59413	1.13188	1.37748	1.17837	1.32052	1.17287	0.935969	1.18174	1.56453	2.18174	2.25563	2.32108
G55144QZ	Neu5Ac(α2-3)Gal(β1-4)GlcNAc(β1-6)[Neu5Ac(α2-3)Gal(β1-4)GlcNAc(β1-3)]GalNAc(α-Sp14	0.993284825660257	1.53638944725904	1.85545716686192	1.96443273191324	1.25352	1.5842	1.39724	1.16804	1.26681	1.20117	0.958711	1.78442	1.79518	2.08053	1.37254	2.14707	1.32472	1.45786	1.97854	1.83611	2.10452	1.51836	1.1936	1.14678	1.08441	1.0951	1.06283	1.00831	1.09757	1.11492	0.968197	1.33109	2.09421	1.6778	1.12168	1.06238	3.05399	1.13188	1.26614	1.0375	1.06863	1.01316	1.23882	1.01644	1.56453	1.9619	2.07069	1.78855
G30627OI	Fuc(α1-2)Gal(β1-4)[Fuc(α1-3)]GlcNAc(β1-2)Man(α1-6)[Fuc(α1-2)Gal(β1-4)[Fuc(α1-3)]GlcNAc(β1-2)Man(α1-3)]Man(β1-4)GlcNAc(β1-4)[Fuc(α1-6)]GlcNAc(β-Sp24	1.26371021971671	1.72865795220514	2.04487776183706	2.3730664935394	1.71623	1.47453	1.73627	1.16804	1.44162	1.10097	0.958711	2.02134	2.00662	2.22711	2.0606	2.76981	2.15267	1.9867	2.17758	2.4979	2.53265	2.02343	1.72252	1.27063	1.1661	1.09957	1.25768	1.20087	1.21791	0.960057	0.950295	1.12075	2.32731	1.24911	1.30166	1.15621	2.0886	1.3726	1.21621	1.63489	1.1768	1.07732	0.935969	0.976874	2.03413	2.51288	2.78129	2.24691
G36972EH	Fuc(α1-2)Gal(β1-3)[Fuc(α1-4)]GlcNAc(β1-2)Man(α1-6)[Fuc(α1-2)Gal(β1-3)[Fuc(α1-4)]GlcNAc(β1-2)Man(α1-3)]Man(β1-4)GlcNAc(β1-4)[Fuc(α1-6)]GlcNAc(β1-4)[Fuc(α1-6)]GlcNAc(β-Sp19	1.25535613895015	1.73853507575252	2.23851278162768	2.50707431548733	1.56158	1.7167	2.13114	1.28419	1.09249	1.26805	1.19792	1.95775	2.33484	2.17469	2.6018	2.8614	1.96804	1.44668	1.97854	2.18407	2.80214	1.64131	1.55496	1.20072	1.50941	1.26486	1.10953	1.00831	1.09472	0.960057	0.950295	1.15003	2.66852	1.38924	1.38615	1.00603	2.39631	1.4279	1.14966	1.80474	1.25412	1.24834	0.95792	0.976874	2.43627	2.62782	2.65256	2.4521
G43981RC	Neu5Ac(α2-3)Gal(β1-3)GlcNAc(β1-6)[Neu5Ac(α2-3)Gal(β1-3)GlcNAc(β1-2)]Man(α1-6)[Neu5Ac(α2-3)Gal(β1-3)GlcNAc(β1-2)Man(α1-3)]Man(β1-4)GlcNAc(β1-4)GlcNAc(β-Sp19	1.2562337245666	1.72019128836138	2.13849932324706	2.20398424442013	1.60782	1.54826	1.99846	1.16804	1.2256	1.05235	1.14684	1.83794	2.04972	2.16612	2.9017	2.91272	2.33696	1.59001	2.18801	2.8751	2.89086	1.53959	4.23673	1.38884	1.74211	1.14281	1.44475	2.63194	1.76877	1.17003	1.30183	1.2251	2.54586	2.95599	1.30276	2.30297	3.03758	1.48761	1.89959	2.213	1.31953	1.01316	1.46104	1.16442	2.1739	2.50148	2.16861	2.23718
G80393PG	GlcNAc(β1-6)[GlcNAc(β1-2)]Man(α1-6)[GlcNAc(β1-2)Man(α1-3)]Man(β1-4)GlcNAc(β1-4)[Fuc(α1-6)]GlcNAc(β-Sp24	3.574501446695	2.40266195257364	2.27369547230322	2.34714991655927	1.67633	1.76854	1.38335	1.23927	1.11844	1.05235	0.958711	1.92965	1.88287	2.08053	1.6219	3.07393	1.54943	1.19354	2.13916	2.22936	2.92117	1.38728	1.40939	1.32479	1.46889	1.24269	1.3069	1.06668	0.885941	1.23083	0.950295	1.10961	2.67536	1.16472	1.15518	1.03069	1.34904	1.43209	1.21209	1.83301	1.22142	1.13858	0.935969	0.976874	2.38087	2.80689	2.6918	2.45625
G79089IH	Gal(β1-3)GlcNAc(β1-2)Man(α1-6)[GlcNAc(β1-4)][Gal(β1-3)GlcNAc(β1-2)Man(α1-3)]Man(β1-4)GlcNAc(β1-4)GlcNAc(β-Sp21	0.993284825660257	1.49574363251654	3.79785048241091	3.90031836202308	2.7293	2.73838	2.32644	2.83139	1.31851	1.20637	1.42789	1.78442	1.79518	2.18928	2.70322	3.08427	1.89	2.33229	2.19687	2.64585	2.26345	1.6273	1.56693	1.34574	1.20843	1.0748	1.1494	1.05933	1.20053	1.09392	1.46116	1.36469	2.63528	1.43672	1.2011	1.29828	2.87013	1.19333	1.39611	1.65048	1.14138	1.13444	1.10308	1.15239	2.35316	2.70501	2.515	2.45011
G22708NH	Neu5Ac(α2-6)Gal(β1-4)GlcNAc(β1-6)[Gal(β1-3)GlcNAc(β1-3)]Gal(β1-4)Glc(β-Sp21	1.33550871585441	1.28710084616831	3.05471116185776	3.34819315904912	1.99453	1.96457	1.34274	1.72728	1.09249	1.05235	1.41888	1.94863	1.97185	2.15015	2.0047	3.39043	1.66792	1.31579	2.27127	2.45638	2.75829	1.27636	1.1936	1.37857	1.10387	1.11672	1.08766	1.00831	0.885941	0.960057	0.950295	2.51001	2.48216	1.44561	1.15238	1.00603	2.81498	1.13188	1.14966	1.0375	1.06863	1.09832	1.00175	1.29782	1.56453	2.02924	2.06851	1.70133
G59126YU	Neu5Ac(α2-3)Gal(β1-4)GlcNAc(β1-2)Man(α-Sp0	1.41165140718116	1.54769001175665	2.48260389921211	2.39926455373825	1.8158	1.79848	1.57886	1.50682	1.22049	1.44556	1.19913	2.16551	2.07622	2.29855	2.80077	2.62004	1.28121	1.97757	2.57346	2.74204	3.01527	1.40863	1.55811	1.40082	1.43446	1.1101	1.34199	1.08557	1.3159	0.960057	0.950295	1.17496	2.64225	1.41247	1.31495	1.00603	2.47441	1.13188	1.49344	1.48266	1.16458	1.32972	0.962134	1.36395	2.27389	2.63684	2.54134	2.36977
G09575SG	Neu5Ac(α2-3)Gal(β1-4)GlcNAc(β1-6)GalNAc(α-Sp14	1.12832278651688	1.58632169627094	1.85545716686192	1.96443273191324	1.27149	1.29322	1.42425	1.39089	1.14795	1.37237	0.958711	1.78442	1.79518	2.21134	2.2952	3.39624	1.60603	1.22593	2.50877	2.89459	2.88271	1.27636	1.1936	1.22052	1.35114	1.0748	1.1572	1.24707	0.885941	1.09575	1.29908	1.10961	2.30154	1.52832	1.12168	1.12974	2.77225	1.34682	1.14966	1.0375	1.06863	1.29722	0.938316	1.06735	2.16399	2.11346	1.83028	1.90832
G14829OL	Neu5Ac(α2-6)Gal(β1-4)GlcNAc(β1-6)GalNAc(α-Sp14	1.5641278921352	1.40353602056319	2.41611079442399	2.15231097604101	1.37621	1.62011	1.19855	1.25203	1.09249	1.05235	1.18144	2.01251	2.0622	2.15743	1.68942	3.32469	1.19233	1.19354	2.75338	2.2249	3.10908	1.61966	1.28059	1.46884	1.59362	1.0748	1.059	1.08178	1.16018	1.26555	1.02424	1.10961	2.79028	1.16472	1.35042	1.37041	2.71422	1.31031	1.44394	1.16988	1.33323	1.34004	0.935969	1.04635	2.42871	2.6489	2.56333	2.47508
G09588MX	Neu5Ac(α2-6)Gal(β1-4)GlcNAc(β1-6)[Neu5Ac(α2-6)Gal(β1-4)GlcNAc(β1-3)]GalNAc(α-Sp14	1.20293899742023	1.49475643561303	1.89714873752237	2.40701449449515	1.25352	1.63639	1.39674	1.16804	1.30946	1.36161	1.17403	2.12889	2.17952	2.2349	1.54284	3.21768	1.19233	1.19354	2.69744	2.17802	2.89306	1.80031	1.51715	1.27352	1.12288	1.0748	1.01817	1.00831	0.885941	1.10958	1.04612	2.70013	2.3039	1.16472	1.25746	1.00603	2.13135	1.13188	1.27484	1.04067	1.22036	1.0425	1.00252	1.33373	2.14797	2.2985	1.92306	1.98615
G56749GV	Neu5Ac(α2-6)Gal(β1-4)GlcNAc(β1-2)Man(α1-6)[Neu5Ac(α2-6)Gal(β1-4)GlcNAc(β1-2)Man(α1-3)]Man(β1-4)GlcNAc(β1-4)[Fuc(α1-6)]GlcNAc(β-Sp24	1.06313186764408	1.57443622736258	2.1533641833936	2.32113223364691	1.49007	2.4052	1.50583	1.16804	1.09249	1.05235	0.99427	1.85355	1.87126	2.15321	3.99571	3.39409	1.32311	1.19354	2.60508	2.49195	2.52996	1.27636	2.30758	1.57545	1.44299	1.33757	1.07648	1.53519	1.09626	1.19652	0.988321	2.68642	2.90958	1.16472	1.12638	1.00603	2.25968	1.13188	1.14966	1.14396	1.32002	1.01316	0.983013	1.27992	2.04067	2.56978	2.60589	2.42484
G17689DH	Neu5Ac(α2-3)Gal(β1-4)GlcNAc(β1-2)Man(α1-6)[Neu5Ac(α2-3)Gal(β1-4)GlcNAc(β1-2)Man(α1-3)]Man(β1-4)GlcNAc(β1-4)[Fuc(α1-6)]GlcNAc(β-Sp24	1.17183172440442	1.65358343583907	2.174410863527	2.26496787257887	1.30795	1.49247	1.20871	1.16804	1.09249	1.32321	0.958711	2.13505	1.88759	2.18661	2.8112	2.76471	1.58453	1.19354	1.97854	2.42071	2.87868	1.27636	1.61879	1.40658	1.12021	1.0748	1.01817	1.02445	1.11069	1.10488	0.950295	1.22735	2.59824	2.11851	1.26126	1.82873	3.96366	1.13188	1.30658	1.27337	1.11937	1.30329	1.25152	1.54199	2.32118	2.531	2.40718	2.43184
G82348BZ	Man(α1-6)[Man(α1-3)]Man(β1-4)GlcNAc(β1-4)[Fuc(α1-6)]GlcNAc(β-Sp19	0.993284825660257	1.44547342825816	1.85545716686192	2.02640482292416	1.25352	1.40756	3.21954	2.1632	3.81547	1.30495	1.18499	2.3276	1.93394	2.11011	1.37254	2.14707	1.61311	1.6027	1.97854	1.83611	2.10452	1.34597	1.41312	1.32948	1.20605	1.09428	1.01817	1.25786	1.42965	0.960057	1.08682	1.10961	2.19198	1.16472	1.12168	1.03616	1.55529	1.20043	1.14966	2.20627	1.1205	1.09724	0.935969	1.13009	1.99463	2.4288	2.34097	2.17846
G45359RY	Gal(β1-4)GlcNAc(β1-6)[Gal(β1-4)GlcNAc(β1-2)]Man(α1-6)[Gal(β1-4)GlcNAc(β1-2)Man(α1-3)]Man(β1-4)GlcNAc(β1-4)[Fuc(α1-6)]GlcNAc(β-Sp24	1.30820502048568	2.51435112460287	3.68954157209322	3.86007297513506	2.74573	2.67924	1.19855	2.96309	1.14899	1.12314	1.12582	2.04875	1.84246	2.14793	2.80636	3.02667	1.99526	1.78251	2.58266	2.46177	2.60689	1.923	1.55912	1.13749	1.16934	1.27596	1.04813	1.65334	0.988172	1.02005	1.0748	1.10961	2.62273	1.71984	1.12168	1.57657	3.19919	1.3842	1.14966	1.802	1.21296	1.70432	1.98204	2.38615	2.5512	2.56009	2.4686	2.35385
	Neu5Ac(α2-3)Gal(β1-3)GlcNAc(β1-2)Man(α1-6)[GlcNAc(β1-4)][Neu5Ac(α2-3)Gal(β1-3)GlcNAc(β1-2)Man(α1-3)]Man(β1-4)GlcNAc(β1-4)GlcNAc(-Sp21	0.993284825660257	1.50714562888878	2.01902491968427	1.96443273191324	1.29792	1.69334	1.70842	1.24743	1.09249	1.11556	1.11503	2.34592	1.95358	2.1692	1.37254	2.14707	1.19233	1.30487	1.97854	1.83611	2.10452	1.314	1.64578	1.2993	1.08441	1.0748	1.032	1.01574	0.885941	1.07928	0.950295	1.10961	2.44882	1.3275	1.12168	1.00603	1.33765	1.13188	1.14966	1.0375	1.19622	1.01316	0.935969	1.25622	2.17968	2.228	2.34349	2.26027
	Neu5Ac(α2-6)Gal(β1-4)GlcNAc(β1-6)[Fuc(α1-2)Gal(β1-4)[Fuc(α1-3)]GlcNAc(β1-3)]Gal(β1-4)Glc(-Sp21	0.993284825660257	1.31472547371795	2.38974971470521	2.6434588618484	1.43725	1.4957	1.19855	1.28014	1.09249	1.05235	1.33791	2.04237	1.99083	2.22959	2.75767	3.16791	1.19233	1.19354	2.6585	2.72868	2.98594	1.75715	2.45794	1.15156	1.32734	1.30398	1.01817	1.05271	1.03858	0.960057	0.950295	2.52177	2.49955	1.16472	1.12168	1.00603	1.33765	1.27175	1.14966	1.32959	1.26909	1.12978	0.935969	1.05914	1.91338	2.09326	1.74816	1.65924
G50068TE	Gal(β1-3)GlcNAc(β1-6)GalNAc(α-Sp14	0.993284825660257	1.247510917927	2.54305261512042	2.93547681712024	1.67857	1.66526	1.19855	1.16804	1.09249	1.34349	1.31197	2.32599	1.90038	2.29185	1.37254	2.14707	1.19233	1.25359	2.06718	1.83611	2.10452	1.27636	1.1936	1.19556	1.10737	2.71471	1.0797	1.00831	1.10816	1.1335	0.950295	1.11891	2.27666	1.26252	1.16866	1.00603	1.33765	1.13188	1.14966	1.04567	1.06863	1.12369	1.10695	1.26019	2.03953	2.27683	2.01995	1.88095
G57591KJ	Gal(α1-3)Gal(β1-3)GlcNAc(β1-6)GalNAc(α-Sp14	1.06084887303881	1.38670907638605	2.10892239166455	2.50271202657485	1.61035	1.56169	1.33183	1.16804	1.09249	1.05235	1.23132	1.92338	1.80313	2.08053	2.67767	3.2726	1.24352	1.35332	2.85301	2.97025	3.19776	1.5833	1.70595	1.48875	1.68559	1.33214	1.01937	1.06752	0.96533	1.17164	1.03837	1.10961	2.70686	2.33232	1.12168	1.0887	2.42363	1.24263	1.1928	1.09663	1.06863	1.13379	1.03201	1.0248	2.3699	2.63954	2.34324	2.08908
G53266MQ	Gal(β1-3)[Fuc(α1-4)]GlcNAc(β1-6)GalNAc(α-Sp14	1.07749508588093	1.40632951071477	2.38964629028864	2.60073935880594	1.7354	1.68504	1.19855	1.16804	1.33428	1.05646	1.02075	2.09982	1.86231	2.15353	1.37254	2.14707	1.23663	1.26119	1.97854	1.83611	2.10452	1.8102	1.62255	1.37154	1.27867	1.0748	1.01817	1.00831	1.2368	0.960057	1.01582	1.20783	2.41229	1.17775	1.24131	1.1604	2.93959	1.22422	1.28993	1.15691	1.06863	1.04598	1.09116	0.976874	2.4527	2.45993	2.48766	2.30889
G49322HB	Neu5Ac(α2-3)Gal(β1-3)GlcNAc(β1-6)GalNAc(α-Sp14	1.12471284474073	1.41397332018914	1.91508248555532	1.96443273191324	1.30576	1.70549	1.27956	1.16804	1.32828	1.1712	0.966791	1.78442	1.79518	2.08053	1.37254	2.14707	1.3081	1.76323	1.97854	1.83611	2.17682	1.82966	3.20028	1.13749	1.1986	1.0748	1.22027	2.45868	1.50515	1.06574	1.14214	1.23309	2.12386	2.81168	1.24508	1.72728	3.52539	1.50071	1.21032	1.31792	1.06863	1.01316	0.935969	1.10193	1.89931	2.41296	2.07343	2.10561
G14395NH	(3S)Gal(β1-3)[Fuc(α1-4)]GlcNAc(β-Sp0	1.05372747832994	1.60747736289122	2.29423670959915	2.55714164724086	1.42641	1.49597	1.19855	1.16804	1.19196	1.05235	1.15201	1.78442	1.86942	2.13401	1.47103	2.28422	1.19233	1.25628	1.97854	1.83611	2.10452	1.27636	2.14053	1.38505	1.40872	1.25796	1.14417	1.02977	1.01033	1.15846	1.25021	1.20653	2.4854	1.16472	1.21135	1.18996	1.51893	1.13678	1.16724	1.22016	1.06863	1.08144	0.935969	1.19205	2.0022	2.62737	2.62787	2.45861
G07641UW	Gal(β1-4)[Fuc(α1-3)]GlcNAc(β1-6)[Neu5Ac(α2-6)[Neu5Ac(α2-3)Gal(β1-3)]GlcNAc(β1-3)]Gal(β1-4)Glc(-Sp21	1.12244962421133	1.247510917927	1.85545716686192	2.23550723665911	1.29806	1.42838	1.19855	2.36266	1.23432	1.15443	0.958711	1.78442	1.79518	2.08053	1.37254	2.14707	1.3496	1.19354	1.97854	1.83611	2.10452	1.27636	1.23853	1.90297	4.04785	3.57451	1.39551	1.09431	0.885941	0.960057	2.66578	1.29542	1.94733	2.70859	1.12679	1.73363	2.20582	1.19972	1.30785	1.0375	1.22851	1.01316	0.937005	0.976874	1.56453	2.04449	1.74816	1.68479
G48440GN	Fuc(α1-2)Gal(β1-4)GlcNAc(β1-6)GalNAc(α-Sp14	1.18533388154012	1.75822990325827	2.31815279458749	2.55415075903204	1.67711	1.79638	1.86935	1.16804	1.44792	1.05235	0.958711	1.78442	1.83573	2.18848	1.69696	2.14707	1.72258	1.19354	2.52763	2.04372	2.10452	1.53963	1.60539	1.45129	2.28975	1.22654	1.13978	1.2457	1.21721	1.02187	1.21892	1.27158	2.96721	1.29163	1.13694	1.46368	2.90769	1.46804	1.14966	1.37086	1.29962	1.07078	1.32714	1.40288	2.03124	2.99842	2.78178	2.52011
G34073UX	Gal(α1-3)Gal(β1-4)GlcNAc(β1-6)GalNAc(α-Sp14	0.993284825660257	1.49711517481883	2.11678296483186	2.38210548427772	1.25352	1.88804	1.19855	2.34142	1.09249	1.12689	1.08365	1.78442	1.8533	2.11687	2.38828	2.89333	1.85729	2.53622	2.21469	2.81159	2.35216	1.74914	1.52208	1.25305	1.16755	1.08745	1.1958	1.02143	1.01843	1.1368	2.02095	1.43555	2.3509	1.50934	1.12168	1.00603	1.73535	1.15039	1.2775	1.16388	1.06863	1.01316	0.935969	1.14111	2.06089	2.26523	2.33907	2.18121
G81516LH	Gal(β1-4)[Fuc(α1-3)]GlcNAc(β1-2)Man(α-Sp0	1.01216066029811	1.42202102209887	2.226801369393	2.28561956092246	1.25352	1.37944	1.43485	1.23219	1.46475	1.05235	0.958711	1.78442	2.00989	2.21494	2.19327	3.02992	1.19233	1.20548	2.13225	2.39037	2.87885	1.27636	1.40551	1.22778	1.14465	1.0748	1.26941	1.00831	0.928133	1.04052	1.19914	1.10961	2.80679	1.2545	1.32137	1.18708	1.53804	1.18478	1.2699	1.28112	1.06863	1.01316	0.935969	0.976874	2.30351	2.58988	2.57447	2.28686
	Fuc(α1-2)(6S)Gal(β1-3)GlcNAc(β-Sp0	1.13620407315866	1.247510917927	1.85545716686192	2.17452773838079	1.25352	1.29322	1.19855	1.3898	1.50989	1.13697	0.958711	1.79739	1.79518	2.08053	1.83037	2.97682	1.89086	1.72334	2.13387	2.64194	2.5158	1.72913	1.1936	1.13749	1.24714	1.0748	1.09514	1.01045	1.26127	0.960057	0.950295	1.10961	1.94733	1.37415	1.2183	1.06254	1.33765	1.33848	1.14966	1.79139	1.06863	1.06205	0.935969	1.11321	1.80989	2.35411	1.80433	1.74223
G76362LL	Gal(α1-3)[Fuc(α1-2)]Gal(β1-4)GlcNAc(β1-6)GalNAc(α-Sp14	1.17560361046085	1.247510917927	2.09157674860434	1.96443273191324	1.25352	1.35867	1.19855	1.1749	1.50474	1.3186	0.975165	1.91393	2.01344	2.19904	1.5806	3.30119	1.19233	1.39684	2.31499	2.43594	3.1455	1.42536	1.24497	1.13749	1.08837	1.28194	1.29297	1.17564	1.00007	1.12888	0.950295	1.10961	3.00191	1.20692	1.12168	1.00603	1.33765	1.1438	1.17216	1.17493	1.18112	1.01316	0.935969	1.11575	2.03355	2.41943	2.17141	2.01775
G33986KK	Fuc(α1-2)Gal(β1-4)GlcNAc(β1-2)Man(α-Sp0	0.993284825660257	1.247510917927	2.24348080329135	2.04684633390794	1.25352	1.36165	1.21132	1.38619	1.09249	1.05235	1.07261	1.84666	2.02032	2.13729	2.87981	2.80646	1.8063	1.62777	2.17612	2.38571	2.57816	1.40645	1.21455	1.34249	1.12695	1.0748	1.01817	1.00831	0.885941	0.960057	0.950295	1.12486	2.42257	1.16472	1.12168	1.40623	1.33765	1.20653	1.14966	1.44619	1.23699	1.01316	1.10686	1.35736	1.92282	2.16435	2.14286	2.14104
	Fuc(α1-2)Gal(β1-3)(6S)GlcNAc(β-Sp0	1.25456298029959	1.37874332142763	1.879162997767	2.03846371359001	1.64507	1.6775	1.29773	1.25411	1.26529	1.50392	1.11102	1.99626	1.96082	2.2592	2.85058	3.54161	1.5394	1.47677	2.82487	2.88301	3.2211	1.27636	1.4249	1.41416	1.3241	1.85849	1.05551	1.11435	0.885941	1.20125	1.22095	1.15341	2.81276	3.51065	1.15858	1.24106	2.75899	1.17107	1.3875	1.84499	1.26786	1.19323	0.979685	1.01951	2.40369	2.60176	2.51838	2.15577
	Fuc(α1-2)(6S)Gal(β1-3)(6S)GlcNAc(β-Sp0	1.11752759741587	1.43863014808446	2.0697553293047	2.18394288179037	1.78291	1.64656	1.64246	1.36794	1.74351	1.51521	1.51816	2.23852	2.38408	2.58872	1.76517	3.20075	2.1037	2.42417	2.43521	2.64299	2.83833	1.2968	1.37209	1.35867	1.80007	1.21428	1.3379	1.05411	1.04591	1.05692	1.01731	1.29108	2.2605	1.64137	1.12168	1.24422	2.99493	1.44109	1.27345	1.98114	1.30942	1.32715	1.0119	0.976874	2.65712	2.68887	2.44918	2.33046
	Neu5Ac(α2-6)GalNAc(β1-4)(6S)GlcNAc(β-Sp8	1.27624230361739	1.247510917927	2.30971506653674	2.57261605969125	1.60606	1.72472	1.41303	1.16804	1.09249	1.05235	0.967731	1.82473	2.08464	2.1849	2.8124	3.51182	1.33889	1.62974	2.8373	2.7429	3.06134	1.85871	4.1403	1.13749	1.08441	1.0748	1.01817	2.7317	1.10908	1.08473	0.950295	1.22222	2.31822	1.16472	1.12168	1.00603	1.64338	1.13188	1.39049	1.30346	1.44387	1.04569	0.935969	1.05309	2.01616	2.00463	1.80312	1.84374
	GalNAc(β1-4)[Fuc(α1-3)](6S)GlcNAc(β-Sp8	0.993284825660257	1.27274216225277	2.01186318710036	2.10698365910156	1.3583	1.29322	1.22224	1.16804	1.18954	1.18804	1.17442	1.82271	1.96884	2.08053	2.06516	3.36474	2.05065	1.27246	2.79154	2.34489	2.89224	1.7337	1.2879	1.14251	1.36214	1.11788	1.01817	1.06014	0.989529	1.20274	0.950295	1.24841	2.40416	1.16472	1.12168	1.26813	2.66918	1.36041	1.26928	1.19034	1.55222	1.01316	0.935969	0.976874	2.02616	2.17141	2.40604	2.27805
	(3S)GalNAc(β1-4)[Fuc(α1-3)]GlcNAc(β-Sp8	1.30317661096354	1.65847503286514	2.07473820210064	2.24637965054766	1.30097	1.37995	1.45331	1.16804	1.09249	1.05235	0.958711	1.86421	1.8378	2.08908	1.74494	2.81779	1.61397	1.34844	2.62106	2.43078	3.01458	1.94972	1.43915	1.13749	1.19571	1.26655	1.01817	1.15364	0.949211	0.960057	1.09978	1.10961	2.61357	1.16472	1.3294	1.28811	3.03909	1.21955	1.14966	1.0375	1.16454	1.01455	1.0814	0.976874	2.28675	2.27077	2.10974	2.20196
G90423CD	Fuc(α1-2)Gal(β1-3)GlcNAc(β1-6)[Fuc(α1-2)Gal(β1-3)GlcNAc(β1-3)]GalNAc(α-Sp14	1.06780831929446	1.53303659991349	2.87833964277138	3.14814748672819	1.95419	2.00043	2.21692	1.33038	1.19945	1.06725	1.28422	2.05563	1.89327	2.14887	2.25552	2.84005	1.97331	1.66579	2.56142	2.27825	2.51646	1.28642	1.38294	1.4699	2.52515	1.14541	1.16536	1.10286	0.885941	1.02909	0.950295	1.10961	2.92044	1.71198	1.54381	1.1854	2.42913	1.19729	1.19418	1.17315	1.19689	1.16922	1.04795	0.976874	2.28867	2.57614	2.68587	2.49526
G57247BR	GalNAc(α1-3)[Fuc(α1-2)]Gal(β1-3)GlcNAc(β1-6)GalNAc(α-Sp14	1.06408843213252	2.27577623464926	1.85545716686192	1.96443273191324	1.37773	1.29559	1.23875	1.16804	1.14729	1.41146	1.05861	1.98333	1.79518	2.08053	2.81807	3.19768	1.55093	1.19354	2.20082	2.24762	2.77983	1.27636	1.2552	1.14202	1.26289	1.15036	1.33679	1.1685	0.885941	1.43414	1.11748	1.11521	2.13775	3.71286	2.69842	1.24612	2.36683	1.24545	1.14966	1.2821	1.17301	1.01316	0.935969	0.976874	2.26824	2.46931	2.37171	2.0359
G29713JZ	GlcNAc(β1-6)[GlcNAc(β1-2)]Man(α1-6)[GlcNAc(β1-4)][GlcNAc(β1-4)[GlcNAc(β1-2)]Man(α1-3)]Man(β1-4)GlcNAc(β1-4)[Fuc(α1-6)]GlcNAc(-Sp21	1.06472060805047	1.52385351024241	1.85545716686192	1.96443273191324	1.25352	1.29322	1.24046	1.34141	1.23043	1.27471	1.18904	2.3828	1.79518	2.08053	1.58397	2.14707	1.45084	1.41044	1.97854	1.83611	2.10452	1.40033	1.1936	1.13749	1.08441	1.18026	1.04629	1.04682	0.885941	0.960057	0.950295	1.44379	1.94733	1.16472	1.21565	1.05393	1.33765	1.28015	1.34958	1.07247	1.22944	1.14894	1.03292	1.17354	1.66621	1.82914	1.76201	1.74516
G27290NP	Gal(β1-3)GlcNAc(α1-3)Gal(β1-4)GlcNAc(β-Sp8	0.993284825660257	1.3473986511932	3.11102003212129	3.38205607926906	2.3195	2.22984	1.19855	1.16804	1.09249	1.20957	0.958711	2.30687	2.03273	2.08053	1.37254	2.14707	1.19233	1.22048	1.97854	1.83611	2.10452	1.72713	1.1936	1.13749	1.18476	1.19822	1.4573	1.08247	0.928632	1.1518	0.950295	1.54474	2.61396	2.89697	1.12168	1.08098	2.48759	1.25965	1.14966	1.12469	1.10446	1.01316	0.948289	1.15143	1.56453	1.82914	1.74816	1.65924
	Gal(β1-3)(6S)GlcNAc(β-Sp8	1.95693969086249	1.247510917927	2.43134920700738	2.65689559349969	1.25352	1.52759	1.19855	1.56545	1.09249	1.05235	1.23391	1.89508	2.02472	2.15599	2.92647	3.2847	1.19233	1.22935	2.92464	2.75953	3.04924	1.49098	1.1936	1.38024	1.08441	1.0748	1.01817	1.00831	0.885941	0.960057	0.950295	1.14166	2.15295	3.01422	1.3747	1.00603	2.0783	1.30235	1.14966	1.04171	1.15751	1.20016	0.935969	0.976874	1.96115	2.18974	2.00795	1.69241
	(6S)(4S)GalNAc(β1-4)GlcNAc(-Sp8	0.993284825660257	1.247510917927	1.85545716686192	1.96443273191324	1.25352	1.29322	1.19855	1.38173	1.09249	1.32422	0.958711	2.35018	2.09476	2.16209	1.60089	2.14707	1.29199	1.52563	2.35425	1.83611	2.74379	1.27636	1.1936	1.32569	1.08441	2.46381	1.01817	1.23816	0.885941	1.0577	0.950295	1.46137	1.94733	1.16472	1.12168	1.00603	1.33765	1.13188	1.31859	1.0375	1.33976	1.01316	0.98468	1.13431	1.56453	1.82914	1.74816	1.65924
	(6S)GalNAc(β1-4)GlcNAc(-Sp8	0.993284825660257	2.39688565259378	2.44700662230428	3.55525682903087	2.04108	1.67546	1.5677	1.16804	1.21289	1.08148	0.958711	1.9305	2.09912	2.08053	2.81715	3.18479	1.51143	1.32434	2.75645	2.87617	3.10713	2.35526	1.1936	1.22307	1.08441	1.0748	1.2754	1.246	0.956049	0.960057	0.950295	1.24066	1.94733	1.16472	1.12168	1.35284	2.31466	1.21971	1.1904	1.07133	1.25154	1.01316	0.935969	0.976874	1.73647	1.82914	1.74816	1.65924
	(3S)GalNAc(β1-4)(3S)GlcNAc(-Sp8	0.993284825660257	1.33914921827274	1.85545716686192	1.96443273191324	1.25352	1.29322	1.3598	1.17415	1.09249	1.46522	0.958711	2.44302	2.08748	2.16851	1.62426	2.14707	1.71052	1.19354	1.97854	1.83611	2.44792	1.68199	1.1936	1.36096	1.08441	1.0748	1.24931	1.0593	0.885941	0.969562	1.19239	1.10961	1.94733	1.30907	1.27164	1.00603	1.33765	1.13188	1.14966	1.26253	1.06863	1.01316	0.935969	0.976874	1.56453	1.82914	1.74816	1.65924
	GalNAc(β1-4)(6S)GlcNAc(-Sp8	1.39775814597637	1.44895739625854	2.4006251848978	3.38564366956862	1.7956	1.59974	1.19855	1.16804	1.14498	1.05235	0.958711	1.83168	1.79518	2.08053	1.37254	2.14707	1.67302	2.52042	2.02079	2.36245	2.22319	1.51259	1.20107	1.13749	1.08441	1.09211	2.20124	1.00831	0.885941	0.960057	1.14105	1.21022	1.94733	1.44709	1.29509	1.31188	2.07618	1.13188	1.26173	1.14116	1.22596	1.21207	0.935969	0.976874	1.56453	2.25947	1.74816	1.76679
	(3S)GalNAc(β1-4)GlcNAc(-Sp8	0.993284825660257	1.247510917927	1.85545716686192	1.96443273191324	1.34568	1.29322	1.26893	1.16804	1.33371	1.05235	1.10271	1.90112	1.79518	2.08053	1.37254	2.55465	1.19233	1.19354	2.18557	1.83611	2.10452	1.51543	1.24915	1.13749	1.08441	1.1418	1.01817	1.00831	1.12607	1.26617	1.03759	1.10961	1.94733	2.2578	1.12168	1.00603	2.14597	1.18335	1.14966	2.14862	1.19634	1.01316	1.09644	1.08975	1.56453	1.82914	1.74816	1.65924
	(4S)GalNAc(β-Sp10	1.13459196564588	1.4025599826509	2.27134091169021	1.96443273191324	1.25352	1.44304	1.33751	1.16804	1.30682	1.3161	0.958711	1.78442	1.79518	2.08053	1.37254	2.14707	1.44249	1.3079	1.97854	1.83611	2.28748	1.43661	1.44137	1.34665	1.08441	1.28838	1.12915	1.1481	1.13529	0.960057	1.27065	1.10961	2.43812	1.23638	1.20686	1.19437	1.33765	1.38108	1.4045	1.04706	1.11648	1.01316	1.24018	0.994907	1.56453	1.82914	2.14702	1.68301
	Gal(β1-4)(6P)GlcNAc(β-Sp0	1.17304536703469	1.44576191122144	2.31102745248025	2.59878197394136	2.77851	1.97609	1.21197	1.50008	1.1248	1.11876	1.02962	1.87386	1.79518	2.13484	1.37254	2.14707	1.19233	1.32168	1.97854	2.07	2.46261	1.47489	1.35065	1.30474	1.10203	1.15935	1.16942	1.2652	1.06241	0.992039	1.20241	1.19755	2.27597	1.16472	1.12168	1.05634	2.44804	1.18452	1.14966	1.41178	1.06863	1.01316	1.08582	1.17589	1.62474	2.14272	2.35876	2.00318
	(6P)Gal(β1-4)GlcNAc(β-Sp0	1.32256624701651	1.247510917927	2.09860121709224	2.03396856043407	1.25352	1.57666	1.19855	1.27693	1.10054	1.23251	0.958711	1.78442	1.79518	2.08053	1.56724	2.14707	1.22683	1.19354	1.97854	1.83611	2.36314	1.64038	1.1936	1.27789	1.18445	1.0748	1.01817	1.00831	0.885941	1.04999	1.10166	1.42408	1.94733	1.24011	1.28012	1.09993	1.33765	1.15636	1.14966	1.0375	1.28146	1.15186	0.935969	1.07447	1.66661	1.82914	1.74816	1.76761
	GalNAc(α1-3)[Fuc(α1-2)]Gal(β1-4)GlcNAc(β1-6)GalNAc(-Sp14	0.993284825660257	2.39841573477389	1.85545716686192	2.31109949030958	1.25691	1.29322	1.19855	1.53037	1.13857	1.24306	1.16373	1.78442	1.81185	2.10748	2.36226	3.16238	1.57177	1.39052	2.25274	2.37269	2.54975	1.27636	1.1936	1.13749	1.08441	1.20251	1.01817	1.12381	1.32229	1.51246	1.39409	1.29366	1.94733	3.37627	1.73198	1.00603	2.17864	1.31147	1.14966	1.29915	1.06863	1.06475	0.935969	0.976874	1.56453	1.82914	1.99944	1.65924
G50297NI	Neu5Ac(α2-6)Gal(β1-4)GlcNAc(β1-2)Man(-Sp0	0.993284825660257	1.4367071621738	2.2320191195769	1.97537481798096	1.25352	1.45921	1.19855	1.16804	1.11849	1.05235	0.958711	1.78442	1.79518	2.08053	1.37254	2.14707	1.32237	1.39311	1.97854	1.83611	2.50969	2.09436	1.23352	1.13749	1.08441	1.0748	1.01817	1.00831	0.885941	1.22351	1.02905	1.5085	2.15476	1.16472	1.12168	1.00603	1.33765	1.13188	1.14966	1.0375	1.09668	1.05805	1.04702	0.976874	1.62406	1.82914	1.86402	1.97582
G96655MP	Gal(α1-3)Gal(β1-4)GlcNAc(β1-2)Man(α-Sp0	0.993284825660257	1.29299662075703	2.1063581891459	2.51921143109145	1.55727	1.41485	1.30798	1.74029	1.09249	1.05235	1.19476	1.78442	1.79518	2.08053	1.5989	3.37578	1.34037	1.64843	2.81207	2.13564	2.88175	1.51607	1.45286	1.28832	1.08441	1.31293	1.20597	1.00831	0.885941	1.13307	0.950295	1.22921	2.0634	2.57492	1.35651	1.15918	1.94681	1.24173	1.14966	1.10536	1.07757	1.01316	1.10119	1.10639	1.68496	1.82914	1.76543	1.69379
G52173UV	Gal(α1-3)[Fuc(α1-2)]Gal(β1-4)GlcNAc(β1-2)Man(α-Sp0	1.10106451685622	1.247510917927	2.35538238894068	2.62352942337566	1.55996	1.29322	1.19855	1.40767	1.41143	1.11174	0.958711	1.78442	1.79518	2.08053	1.37254	2.14707	1.49449	1.19354	1.97854	1.83611	2.10452	1.27636	1.1936	1.20499	1.15003	1.0748	1.22786	1.20549	0.998105	0.999637	1.22532	1.56996	1.94733	3.22889	1.29525	1.18839	1.44613	1.26448	1.28323	1.0375	1.10604	1.14601	1.06607	0.976874	1.56453	1.92273	1.95491	1.68331
G40025AL	GalNAc(α1-3)[Fuc(α1-2)]Gal(β1-4)GlcNAc(β1-2)Man(α-Sp0	0.993284825660257	2.64411491456914	1.85545716686192	2.06500089224344	1.25352	1.29322	1.19855	1.27809	1.13872	1.99217	1.45988	1.78442	1.79518	2.08053	1.74655	2.84337	1.25558	1.25006	2.66276	2.46537	2.35037	1.76425	1.1936	1.33542	1.09034	1.19497	1.01817	1.00831	0.928435	0.988314	0.950295	1.34042	2.1222	4.02758	2.73229	1.06208	1.33765	1.13188	1.14966	1.0375	1.2152	1.19136	1.11189	1.03555	1.81198	1.82914	1.74816	1.65924
G21705YX	Gal(β1-3)GlcNAc(β1-2)Man(α-Sp0	2.06257571730731	1.69223821634917	3.05119048134318	3.28440848085239	2.35455	2.07179	1.19855	2.3425	1.09249	1.0836	1.00182	1.78442	1.8169	2.12054	1.37254	2.14707	1.29053	1.19354	2.5048	1.83611	2.10452	1.36578	1.59664	1.45392	1.51733	1.0748	1.30439	1.0293	1.27443	1.11457	1.22579	1.10961	2.354	1.72136	1.12168	1.04084	2.78328	1.24314	1.45003	1.17919	1.06863	1.21294	0.967922	0.976874	2.01671	2.45843	2.29457	2.46656
	Gal(α1-3)[Fuc(α1-2)]Gal(β1-3)GlcNAc(β1-6)GalNAc(-Sp14	1.17156118559029	1.25857981989533	2.13172636928177	2.21544068094228	1.28729	1.7767	1.19855	1.16804	1.29357	1.29023	1.00003	1.78442	1.83178	2.11572	1.84086	2.80856	1.89577	1.41912	2.81974	2.28036	2.31542	2.10283	1.40745	1.13749	1.3337	1.12445	1.1657	1.37737	0.904602	1.14447	2.27725	1.6132	2.60814	3.40775	1.43519	1.09108	3.07473	1.13188	1.17854	1.52369	1.27308	1.47468	1.43534	1.55347	2.02205	2.26368	2.22378	2.02367
G73932YR	Neu5Ac(α2-3)Gal(β1-3)GlcNAc(β1-2)Man(α-Sp0	1.36468792191821	1.3948466857662	2.21633769403377	2.45790754507581	1.80718	1.81154	2.01856	1.44066	1.09249	1.82362	1.45732	1.88873	2.1224	2.18061	1.92702	3.55197	1.28572	1.25908	3.02123	2.59669	3.22918	1.27636	2.66224	1.92688	1.31951	1.45752	1.23222	1.94076	1.42118	1.38836	1.26869	1.35914	2.76057	3.10494	1.28737	1.29695	3.10869	1.96838	1.621	1.37373	1.25067	1.01316	1.01452	1.21149	2.16177	2.61532	2.53604	2.27351
G79654JL	Gal(α1-3)Gal(β1-3)GlcNAc(β1-2)Man(α-Sp0	1.1910204191526	1.247510917927	2.24772873308578	2.45162992831436	1.27907	1.32725	1.26218	1.61377	1.09249	1.21747	1.08609	2.00385	1.95462	2.08053	2.58005	2.14707	1.19233	1.86407	2.83144	2.12475	2.54552	2.53568	1.1936	1.26284	1.15807	1.32642	1.29621	1.00831	0.885941	0.960057	0.972623	1.95837	2.33207	2.82815	1.1393	1.1203	2.19859	1.13188	1.58588	1.22752	1.06863	1.01316	0.935969	1.01033	1.57834	1.82914	1.74816	1.65924
G71793UG	GalNAc(β1-4)GlcNAc(β1-2)Man(α-Sp0	1.92635968427544	2.22157253736758	3.24425086024565	3.71643745031627	2.36329	2.18035	1.30619	1.31758	1.36434	1.39516	0.958711	1.81586	1.79518	2.08053	1.37254	2.41191	1.19233	1.29713	2.32352	1.83611	2.17237	1.58596	1.1936	1.13749	1.08441	1.22269	1.05352	1.00831	0.885941	1.22618	1.11241	1.10961	2.06771	1.20806	1.12168	1.00603	2.97166	1.13188	1.37667	1.15313	1.27368	1.12851	0.935969	1.16784	1.56453	1.82914	1.74816	1.67566
G03277YI	Neu5Ac(α2-3)Gal(β1-3)GalNAc(β1-4)Gal(β1-4)Glc(β-Sp0	1.24040237866952	1.53625491955385	2.15787388738065	2.10346321918206	1.40565	1.37517	1.20825	1.16804	1.14429	1.14696	1.12701	1.83725	1.99414	2.20731	2.84882	2.95808	1.411	1.19354	2.27411	2.54839	2.57176	1.27636	1.1936	1.13749	1.08441	1.0748	1.01817	1.03828	0.885941	1.17318	1.09325	1.10961	2.27408	1.16472	1.34712	1.10384	1.33765	1.13188	1.14966	1.0375	1.11169	1.07606	0.935969	0.976874	1.93935	2.03108	2.0339	2.00771
G89663TB	GlcNAc(β1-2)Man(α1-6)[GlcNAc(β1-4)][GlcNAc(β1-2)Man(α1-3)]Man(β1-4)GlcNAc(β1-4)[Fuc(α1-6)]GlcNAc(-Sp21	3.38676904482637	1.43868972548673	1.85545716686192	1.96443273191324	1.25352	1.29501	1.19855	1.16804	1.09249	1.05235	0.958711	1.82145	1.79518	2.08053	2.13479	2.49092	1.19233	1.70621	2.50694	2.31413	2.51788	1.80546	1.4136	1.13749	1.35141	1.29377	1.01817	1.23016	0.90633	1.2174	0.950295	1.10961	1.94733	1.23002	1.12168	1.80892	1.33765	1.56687	1.62624	1.07317	1.29123	1.01316	1.20791	0.976874	1.56453	1.90936	1.8301	1.71366
G47936PQ	Gal(β1-4)GlcNAc(β1-2)Man(α1-6)[GlcNAc(β1-4)][Gal(β1-4)GlcNAc(β1-2)Man(α1-3)]Man(β1-4)GlcNAc(β1-4)[Fuc(α1-6)]GlcNAc(-Sp21	1.14016327794916	1.37814191280112	3.15183174862003	3.29156959863583	2.12856	2.2176	1.3634	2.70193	1.2078	1.25185	0.958711	1.91954	1.79518	2.08651	1.37254	2.14707	1.19233	1.39989	2.21396	1.83611	2.83802	2.17047	1.1936	1.13749	1.08441	1.09733	1.01817	1.11898	0.885941	0.999179	0.950295	1.13393	1.94733	1.39319	1.24751	1.00603	2.8564	1.13188	1.14966	1.05982	1.06863	1.26054	1.1805	1.83605	1.56453	1.82914	1.75361	1.65924
	Gal(β1-4)GlcNAc(β1-2)Man(α1-6)[Gal(β1-4)GlcNAc(β1-4)][Gal(β1-4)GlcNAc(β1-2)Man(α1-3)]Man(β1-4)GlcNAc(β1-4)[Fuc(α1-6)]GlcNAc(-Sp21	1.03925345999745	1.247510917927	3.78832222253211	3.90768100993131	2.61704	2.59344	1.20402	2.76033	1.09249	1.05984	0.958711	1.78442	1.79518	2.08053	2.14774	2.65298	1.5429	1.61109	1.97854	2.71712	2.47981	1.40469	1.1936	1.39	1.08441	1.3103	1.03986	1.0144	1.09773	1.09313	1.1648	1.15381	2.31995	1.49824	1.18409	1.18703	2.77618	1.33888	1.39368	1.24279	1.34232	1.59065	1.40516	1.93045	1.84207	2.27659	1.74816	1.65924
G30586ZX	Fuc(α1-4)[Gal(β1-3)]GlcNAc(β1-2)Man(α-Sp0	0.993284825660257	1.31513452136927	2.24667986828528	2.01330892988983	1.33674	1.47632	1.19855	1.16804	1.11864	1.22542	1.2816	2.03732	2.33874	2.31218	1.99524	2.14707	1.27614	1.21914	2.42914	2.24996	2.79602	1.71378	1.54421	1.13749	1.08441	1.27606	1.06515	1.17261	0.885941	1.23126	1.15337	1.59567	2.38311	1.59636	1.2844	1.46457	2.83053	1.15285	1.2929	1.0375	1.14211	1.01316	0.988975	0.976874	2.27873	2.14282	2.20962	2.15397
G95742RK	Neu5Ac(α2-3)Gal(β1-4)[Fuc(α1-3)]GlcNAc(β1-2)Man(α-Sp0	1.08541010874033	1.247510917927	1.85545716686192	2.29536485856308	1.35531	1.29322	1.19855	1.37491	1.35906	1.38957	1.11088	1.82888	1.85191	2.11658	2.1499	3.32674	2.00345	1.19354	2.78609	2.96216	2.70739	1.27636	1.58108	1.39503	1.26906	1.0748	1.25549	1.33601	1.39072	1.04636	1.20193	1.14724	2.4947	1.21513	1.19867	1.38373	2.502	1.45763	1.52403	1.46378	1.18175	1.01316	1.18088	1.01951	2.22362	2.48983	2.19406	2.21901
G59668PT	GlcNAc(β1-3)Gal(β1-4)GlcNAc(β1-6)[GlcNAc(β1-3)]Gal(β1-4)GlcNAc(-Sp0	1.04285038673428	1.247510917927	1.85545716686192	1.96443273191324	1.25352	1.29322	1.24622	1.16804	1.09249	1.23772	1.06387	1.80345	1.85906	2.12998	1.52894	2.14707	1.97271	1.19354	2.34662	2.10413	2.2435	1.51704	1.1936	1.22738	1.19121	1.18114	1.13045	1.07558	1.0111	0.960057	0.950295	1.10961	1.94733	1.16472	1.69104	1.00603	1.33765	1.13188	1.14966	1.04097	1.06863	1.01316	1.03694	1.10487	1.56453	1.82914	1.74816	1.65924
G36691KB	GalNAc(α1-3)[Fuc(α1-2)]Gal(β1-3)GalNAc(β1-3)Gal(α1-4)Gal(β1-4)Glc(-Sp21	0.993284825660257	1.88795845126422	1.85545716686192	1.96443273191324	1.25352	1.29322	1.19855	1.16804	1.10875	1.95343	2.22373	1.78442	1.79518	2.08053	2.13546	2.14707	2.37753	1.71791	1.97854	1.85329	2.10452	1.39837	2.1097	1.20272	1.38755	1.69	1.01817	1.00831	0.885941	0.960057	1.08739	1.15165	2.91425	2.71475	1.55381	1.00603	1.33765	1.13188	1.24912	1.0375	1.19059	1.01316	1.19771	0.976874	1.77705	1.91952	2.04618	1.94746
	Gal(α1-3)[Fuc(α1-2)]Gal(β1-3)GalNAc(β1-3)Gal(α1-4)Gal(β1-4)Glc(-Sp21	1.29380619983444	1.247510917927	1.85545716686192	1.96443273191324	1.25352	1.29322	1.19855	1.33437	1.22869	1.17353	0.958711	1.80498	1.79518	2.09626	1.37254	2.59922	1.24863	1.23752	2.03977	1.83611	2.10452	1.27636	1.34115	1.30787	1.15866	1.24637	1.01817	1.27644	1.08644	0.960057	0.950295	1.26506	1.94733	2.31776	1.12168	1.15331	1.33765	1.13188	1.37876	1.33941	1.10824	1.01316	0.935969	1.04888	1.56453	1.88998	1.93084	1.69432
	Gal(β1-3)GalNAc(β1-3)Gal(-Sp21	0.993284825660257	1.24855071478556	2.54049237767371	2.81575007060429	1.62415	1.74839	1.2726	2.51365	1.18294	1.2218	1.01183	1.78442	1.79518	2.08053	2.38989	2.14707	1.44888	1.62275	1.97854	1.83611	2.10452	1.47491	1.53564	1.13749	1.14905	1.0748	1.2615	1.38926	0.932834	1.10795	0.950295	1.19318	2.80302	2.34219	1.12168	1.29532	1.33765	1.13188	1.14966	1.0375	1.16672	1.01316	0.935969	1.15847	1.56453	2.39881	1.90118	1.84569
G96919WB	GlcNAc(β1-3)Gal(β1-4)GlcNAc(β1-2)Man(α1-6)[GlcNAc(β1-3)Gal(β1-4)GlcNAc(β1-2)Man(α1-3)]Man(β1-4)GlcNAc(β1-4)GlcNAc(β-Sp12	1.28529995642121	2.6023438004958	1.95673303047299	1.96443273191324	1.25585	1.29322	1.25321	1.4082	1.17933	1.3813	0.958711	1.78442	1.79518	2.08053	1.92347	2.24025	1.19233	1.99228	1.97854	1.83611	2.10452	1.43218	1.1936	1.13749	1.14187	1.14126	1.14194	1.03389	0.885941	0.960057	0.95418	1.40442	1.95796	2.7047	1.63784	1.00603	1.33765	1.3012	1.14966	1.0949	1.06863	1.3966	0.935969	0.976874	1.56453	1.97898	1.74816	1.65924
G96919WB	GlcNAc(β1-3)Gal(β1-4)GlcNAc(β1-2)Man(α1-6)[GlcNAc(β1-3)Gal(β1-4)GlcNAc(β1-2)Man(α1-3)]Man(β1-4)GlcNAc(β1-4)GlcNAc(β-Sp25	1.30337859558976	2.43530578082692	2.16799901603333	2.44956342412919	1.4197	1.83598	1.20725	1.31733	1.26815	1.40549	1.01047	2.46352	2.0547	2.29964	1.37254	2.14707	1.19233	1.4061	2.0057	1.83611	2.10452	1.32188	1.54933	1.6223	1.53097	1.07805	1.3851	1.31708	1.43101	1.2238	1.23016	1.39866	2.53957	2.55009	2.05112	1.17172	2.19117	1.61013	1.26088	1.66456	1.06863	1.01316	1.24579	1.40646	1.91175	2.65391	2.75253	2.53189
G35382VN	Gal(β1-4)GlcNAc(β1-3)Gal(β1-4)GlcNAc(β1-2)Man(α1-6)[Gal(β1-4)GlcNAc(β1-3)Gal(β1-4)GlcNAc(β1-2)Man(α1-3)]Man(β1-4)GlcNAc(β1-4)GlcNAc(β-Sp12	1.18414845997947	2.01592496239955	2.76709124914476	2.8022949396251	2.11822	2.248	1.72154	1.76427	1.52848	1.90675	2.05272	3.13525	3.09936	3.24862	2.52956	2.67155	1.57084	1.96982	2.44099	2.1107	3.3995	2.1569	1.67979	1.61484	1.55183	1.64111	1.52843	1.40614	1.17306	1.36465	1.30952	1.97419	2.49543	2.5142	1.38941	1.29557	2.20962	1.75398	1.71714	1.6728	1.46143	1.31185	1.36477	1.40914	2.35759	2.70547	2.53447	2.50251
G35382VN	Gal(β1-4)GlcNAc(β1-3)Gal(β1-4)GlcNAc(β1-2)Man(α1-6)[Gal(β1-4)GlcNAc(β1-3)Gal(β1-4)GlcNAc(β1-2)Man(α1-3)]Man(β1-4)GlcNAc(β1-4)GlcNAc(β-Sp24	1.04394422248247	2.50129411046588	3.81591837760775	3.96713535338346	2.72663	2.60305	1.21292	3.1551	1.09249	1.15436	1.15166	1.78442	1.88704	2.16012	1.42008	2.86913	1.67277	1.25108	1.97854	1.93796	2.10452	1.27636	1.36764	1.13749	1.10105	1.45433	1.33682	1.35471	1.07512	0.985328	1.11496	1.37063	2.84229	4.01392	2.89208	1.00603	2.20133	1.40882	1.27021	1.42039	1.06863	1.88115	1.57566	2.1363	2.3648	2.5463	2.48796	2.43341
G34108KW	Neu5Gc(α2-3)Gal(β1-4)GlcNAc(β1-3)Gal(β1-4)GlcNAc(β1-2)Man(α1-6)[Neu5Gc(α2-3)Gal(β1-4)GlcNAc(β1-3)Gal(β1-4)GlcNAc(β1-2)Man(α1-3)]Man(β1-4)GlcNAc(β1-4)GlcNAc(β-Sp24	1.1907200545969	2.00539882077677	2.2358621194516	2.43419307141176	1.30623	1.7138	1.21066	1.44132	1.10289	1.10053	1.2659	1.95252	1.99858	2.20326	1.49691	3.52942	1.54664	1.23143	1.97854	2.33171	2.67139	1.73763	1.86729	1.4558	1.59539	1.0748	1.19307	1.03231	1.05918	1.31188	1.06269	1.52029	2.79704	2.74906	1.32343	1.21333	1.33765	1.34347	1.55983	1.38521	1.13948	1.24865	0.935969	0.976874	2.27094	2.52188	2.35167	2.36866
G19026NP	Fuc(α1-2)Gal(β1-4)GlcNAc(β1-3)Gal(β1-4)GlcNAc(β1-2)Man(α1-6)[Fuc(α1-2)Gal(β1-4)GlcNAc(β1-3)Gal(β1-4)GlcNAc(β1-2)Man(α1-3)]Man(β1-4)GlcNAc(β1-4)GlcNAc(β-Sp24	1.43894086246333	2.03066677002326	2.46005894990832	2.76921237856636	1.95148	1.76282	1.74415	2.75821	1.48695	1.75022	1.34468	1.78442	1.79518	2.21481	1.5078	2.14707	1.3972	1.9323	2.18283	1.95695	2.46545	2.56975	1.5931	1.24543	1.43029	1.57088	1.41077	1.2365	0.885941	1.13062	1.05717	1.62549	3.90313	3.32554	1.12168	1.00603	2.61815	1.48967	1.4963	1.16674	1.18816	1.01316	0.976678	1.10366	2.32377	2.60467	2.50284	2.33716
G42463OP	GlcNAc(β1-3)Gal(β1-4)GlcNAc(β1-3)Gal(β1-4)GlcNAc(β1-2)Man(α1-6)[GlcNAc(β1-3)Gal(β1-4)GlcNAc(β1-3)Gal(β1-4)GlcNAc(β1-2)Man(α1-3)]Man(β1-4)GlcNAc(β1-4)GlcNAc(β-Sp12	1.32591262736047	2.11711230151436	2.57314227451089	2.57572722084469	2.09838	2.24745	1.34805	1.48672	1.28467	1.80088	1.94863	2.85079	2.88892	3.06008	2.33495	2.48251	1.97226	1.61959	2.23881	1.83611	2.91262	1.39674	1.71427	1.53365	1.49214	1.39602	1.18691	1.23925	1.04688	1.28534	1.25967	1.36773	2.29271	3.18655	1.46453	1.00603	2.96344	1.64803	1.4178	1.50941	1.20593	1.17764	1.17356	1.19883	2.28783	2.52147	2.3329	2.45382
G42463OP	GlcNAc(β1-3)Gal(β1-4)GlcNAc(β1-3)Gal(β1-4)GlcNAc(β1-2)Man(α1-6)[GlcNAc(β1-3)Gal(β1-4)GlcNAc(β1-3)Gal(β1-4)GlcNAc(β1-2)Man(α1-3)]Man(β1-4)GlcNAc(β1-4)GlcNAc(β-Sp25	1.29814686493091	2.53371570317706	1.98096964322365	2.23826051970007	1.68036	1.41198	1.4772	1.57674	1.27889	1.05235	0.958711	1.88418	1.95941	2.19301	1.94742	2.68467	1.19233	1.43718	2.17804	1.92156	2.30122	1.27636	1.64698	1.28772	1.22184	1.15746	1.25976	1.19972	0.92587	1.14533	0.950295	1.51903	2.7551	4.08103	2.63564	1.58261	1.83717	1.36333	1.27167	1.614	1.29238	1.01316	0.935969	0.976874	2.37049	2.68599	2.58163	2.47008
G19687OL	Gal(β1-4)GlcNAc(β1-3)Gal(β1-4)GlcNAc(β1-3)Gal(β1-4)GlcNAc(β1-2)Man(α1-6)[Gal(β1-4)GlcNAc(β1-3)Gal(β1-4)GlcNAc(β1-3)Gal(β1-4)GlcNAc(β1-2)Man(α1-3)]Man(β1-4)GlcNAc(β1-4)GlcNAc(β-Sp12	1.35763473727562	2.18797813413133	3.10486946011113	3.3305357375006	2.39821	2.41123	1.25357	2.45192	1.13415	1.50019	1.88354	2.89081	3.0172	3.15301	2.15666	3.30282	1.50772	1.52057	2.42992	2.12343	3.34397	1.79833	1.66044	1.48459	2.37881	1.4598	1.25676	1.5012	0.885941	1.1279	1.21141	1.50442	2.46961	3.46196	2.07292	1.40751	2.84803	1.76769	1.67007	1.34169	1.52853	1.22828	1.51899	1.29946	2.25459	2.73749	2.66312	2.29677
G19687OL	Gal(β1-4)GlcNAc(β1-3)Gal(β1-4)GlcNAc(β1-3)Gal(β1-4)GlcNAc(β1-2)Man(α1-6)[Gal(β1-4)GlcNAc(β1-3)Gal(β1-4)GlcNAc(β1-3)Gal(β1-4)GlcNAc(β1-2)Man(α1-3)]Man(β1-4)GlcNAc(β1-4)GlcNAc(β-Sp24	1.05876945201438	2.47159954508837	3.9179318846697	4.01714919416891	2.91222	2.84423	1.30406	3.17654	1.25222	1.29487	0.962829	1.8006	1.86126	2.13636	2.4961	2.39686	1.54918	1.28165	2.45694	2.42166	2.10452	2.03285	1.59665	1.2534	1.32027	1.30933	1.45877	1.00831	1.00312	1.14033	1.27954	1.94939	3.08945	4.13779	3.05066	1.00603	3.04776	1.25174	1.53393	1.86359	1.37085	2.18381	2.16295	2.34796	2.28671	2.5517	2.55781	2.25195
G20521BH	GlcNAc(β1-3)Gal(β1-4)GlcNAc(β1-3)Gal(β1-4)GlcNAc(β1-3)Gal(β1-4)GlcNAc(β1-2)Man(α1-6)[GlcNAc(β1-3)Gal(β1-4)GlcNAc(β1-3)Gal(β1-4)GlcNAc(β1-3)Gal(β1-4)GlcNAc(β1-2)Man(α1-3)]Man(β1-4)GlcNAc(β1-4)GlcNAc(β-Sp25	1.13700208046986	2.39732087163702	2.08045180818318	2.20695349310127	1.52163	1.29322	1.19855	1.20547	1.13514	1.09952	1.31445	2.10092	2.0049	2.31919	1.37254	2.14707	1.27691	1.78017	2.10572	2.28441	2.13071	2.43107	1.59323	1.31479	1.4313	1.32676	1.01817	1.00831	0.885941	1.08651	1.04895	1.75651	2.31124	4.12649	2.34543	1.41965	3.03546	1.49569	1.42215	1.2584	1.1363	1.01316	1.19227	0.976874	2.21217	2.59117	2.22104	2.10911
G30694RX	Gal(β1-4)GlcNAc(β1-3)Gal(β1-4)GlcNAc(β1-3)Gal(β1-4)GlcNAc(β1-3)Gal(β1-4)GlcNAc(β1-2)Man(α1-6)[Gal(β1-4)GlcNAc(β1-3)Gal(β1-4)GlcNAc(β1-3)Gal(β1-4)GlcNAc(β1-3)Gal(β1-4)GlcNAc(β1-2)Man(α1-3)]Man(β1-4)GlcNAc(β1-4)GlcNAc(β-Sp25	0.996224090356906	2.35388909067245	3.86135457352379	4.07683063246796	2.71839	2.75125	1.60789	3.58227	1.09252	1.51088	0.958711	2.06023	2.04077	2.23888	1.37254	2.55162	1.24713	1.60838	2.49321	2.71671	2.21182	1.56573	1.2212	1.46552	1.60623	1.18791	1.30323	1.14282	1.13539	0.960057	1.20594	2.02899	2.85862	3.99384	2.52971	1.33204	3.06653	1.27456	1.50349	1.26772	1.41689	1.67027	1.68666	1.87872	1.98348	2.43969	2.39563	2.23938
	Gal(β1-3)GlcNAc(β1-3)Gal(β1-4)GlcNAc(β1-2)Man(α1-6)[Gal(β1-3)GlcNAc(β1-3)Gal(β1-4)GlcNAc(β1-2)Man(α1-3)]Man(β1-4)GlcNAc(β1-4)GlcNAc(-Sp25	1.2169980523121	2.35047182911963	3.80544627000564	3.86492049831417	2.73072	2.67907	1.76772	2.10273	1.09249	1.05235	1.15587	1.78442	1.95097	2.08053	2.81618	2.75821	1.95969	1.6677	2.03905	2.49635	2.47649	1.4021	1.29506	1.24962	1.45244	1.22835	1.01817	1.00831	1.01201	1.07459	0.950295	1.6073	2.89169	3.17193	3.0608	1.00603	2.89943	1.23497	1.19824	1.63424	1.06863	1.24138	0.990298	1.41255	2.50598	2.60083	2.53753	2.33456
	Neu5Gc(α2-8)Neu5Gc(α2-3)Gal(β1-4)GlcNAc(-Sp0	0.993284825660257	1.247510917927	1.95852064272991	1.96443273191324	1.25352	1.29322	1.19855	1.16804	1.15747	1.25889	1.00846	2.07978	1.79518	2.13664	1.39394	2.14707	1.24877	1.423	2.07583	1.83611	2.10452	1.43551	1.1936	1.27404	1.08441	1.0748	1.07431	1.00831	0.918729	0.960057	0.977038	1.10961	1.94733	2.4434	1.12168	1.00603	1.96719	1.30119	1.85116	1.0375	1.06863	1.11424	0.935969	0.976874	1.7302	1.82914	1.90511	1.65924
	Neu5Ac(α2-8)Neu5Gc(α2-3)Gal(β1-4)GlcNAc(-Sp0	1.06198685014599	1.28936929738143	1.85545716686192	1.96443273191324	1.25352	1.29322	1.19855	1.16804	1.09249	1.05235	1.02309	1.78442	1.96792	2.17496	2.64074	3.35744	1.39822	1.19354	2.69675	2.73316	2.97285	2.51187	1.27329	1.13749	1.1049	1.29418	1.01817	1.07336	0.885941	1.1976	0.950295	1.14461	1.94733	2.52642	1.32817	1.00603	1.33765	1.17224	1.14966	1.3186	1.2376	1.17635	1.03394	1.32548	1.56453	2.24555	1.74816	1.68737
	Neu5Gc(α2-8)Neu5Ac(α2-3)Gal(β1-4)GlcNAc(-Sp0	0.993284825660257	1.247510917927	1.85545716686192	1.96443273191324	1.25352	1.29322	1.19855	1.16804	1.18495	1.20539	0.958711	1.9913	1.88265	2.12904	1.37254	2.14707	1.19233	1.31604	2.2212	1.83611	2.10452	1.67161	1.1936	1.17552	1.08441	1.0748	1.18396	1.21103	0.989588	0.960057	1.15266	1.8602	1.94733	2.3275	1.12168	1.15315	1.33765	1.13188	1.14966	1.0375	1.12487	1.03799	0.935969	1.0087	1.82754	1.82914	1.74816	1.65924
	Neu5Gc(α2-8)Neu5Gc(α2-3)Gal(β1-4)GlcNAc(β1-3)Gal(β1-4)GlcNAc(-Sp0	1.26335946786998	1.247510917927	1.85545716686192	1.96443273191324	1.25352	1.29322	1.27337	1.50413	1.2543	1.05235	0.958711	2.06227	2.47003	2.09328	2.3791	3.48514	1.46352	1.21632	2.62617	2.89268	2.97763	1.27636	1.1936	1.13749	1.15363	1.0748	1.06168	1.26337	0.991214	0.972889	1.05452	1.10961	2.18323	2.64352	1.23068	1.12578	1.33765	1.36385	1.18765	1.30008	1.06863	1.01316	1.03413	1.14604	1.56453	1.96218	1.74816	1.65924
	Neu5Gc(α2-8)Neu5Gc(α2-6)Gal(β1-4)GlcNAc(-Sp0	0.993284825660257	1.26067746587701	1.85545716686192	1.96443273191324	1.25509	1.32327	1.19855	1.16804	1.09249	1.31465	0.958711	2.01367	1.89707	2.0877	1.37254	2.14707	1.19233	1.36653	2.51469	1.83611	2.10452	1.90505	1.1936	1.13749	1.08441	1.24183	1.04225	1.04649	0.966875	0.960057	1.04229	1.75181	2.04956	1.16472	1.25022	1.00603	1.33765	1.13188	1.14966	1.08212	1.27264	1.01316	0.935969	0.976874	1.56453	2.00404	1.76958	1.65924
G82177FD	Neu5Ac(α2-8)Neu5Ac(α2-3)Gal(β1-4)GlcNAc(-Sp0	0.993284825660257	1.247510917927	1.85545716686192	1.96443273191324	1.25352	1.29322	1.19855	1.16804	1.09249	1.23698	0.958711	1.85725	1.80052	2.08053	1.93306	3.50588	1.19233	1.19354	2.73346	2.83162	2.81072	1.29611	1.1936	1.13749	1.18846	1.23574	1.02355	1.10262	1.18212	0.960057	0.950295	1.11283	1.94733	2.50808	1.53373	1.20096	1.41687	1.13188	1.50656	1.0375	1.10062	1.05532	1.16773	0.976874	1.56532	1.82914	1.74816	1.65924
	GlcNAc(β1-3)Gal(β1-4)GlcNAc(β1-6)[GlcNAc(β1-3)Gal(β1-4)GlcNAc(β1-2)]Man(α1-6)[GlcNAc(β1-3)Gal(β1-4)GlcNAc(β1-2)Man(α1-3)]Man(β1-4)GlcNAc(β1-4)GlcNAc(-Sp24	1.18458639265345	2.34313230383818	2.32172767786885	2.40502768096556	1.76595	1.74749	1.87666	1.32278	1.29731	1.65224	1.53467	2.29748	2.26325	2.37386	2.76395	2.16645	1.19233	1.4836	2.55817	2.76208	3.06677	1.80099	1.2656	1.19796	1.36051	1.17749	1.40726	1.00831	1.01787	1.06992	1.41355	1.34471	2.46968	3.71016	2.47771	1.00603	2.56499	1.41802	1.33922	1.2454	1.22487	1.0293	0.937111	1.00972	2.45547	2.61964	2.50891	2.32264
	Gal(β1-4)GlcNAc(β1-3)Gal(β1-4)GlcNAc(β1-6)[Gal(β1-4)GlcNAc(β1-3)Gal(β1-4)GlcNAc(β1-2)]Man(α1-6)[Gal(β1-4)GlcNAc(β1-3)Gal(β1-4)GlcNAc(β1-2)Man(α1-3)]Man(α1-4)GlcNAc(β1-4)GlcNAc(-Sp24	0.993284825660257	2.12806733531576	3.53549971339618	3.64551556222436	2.56948	2.50471	2.04824	3.03842	1.21097	1.95874	1.42202	1.91105	1.83117	2.08053	1.91063	2.48019	2.30276	1.94112	1.97854	2.33695	2.72719	1.60745	2.38072	1.58957	1.72801	1.49154	1.01817	1.59929	1.29642	1.09327	0.997496	1.20898	2.74646	4.07668	2.06656	1.18109	2.88143	1.45315	1.83783	1.50868	1.06863	1.36424	1.42892	1.50443	2.44983	2.55327	2.6835	2.27356
G89808TP	Gal(α1-3)Gal(β1-4)GlcNAc(β1-2)Man(α1-6)[Gal(α1-3)Gal(β1-4)GlcNAc(β1-2)Man(α1-3)]Man(β1-4)GlcNAc(β1-4)GlcNAc(-Sp24	1.55135422303992	2.37480847727853	2.51535482985383	2.6731207557187	1.76528	1.66575	1.73066	2.34545	1.15499	1.05235	1.411	1.8964	1.94176	2.15156	1.37254	2.83357	1.19233	1.30003	1.97854	2.72382	2.56663	1.90209	1.60361	1.50615	1.71022	1.31941	1.04671	1.23272	1.20578	1.06407	1.38214	1.3015	2.69893	3.48909	1.70759	1.00603	3.37203	1.39743	1.33215	1.24114	1.20292	1.14731	1.17839	1.86161	2.27456	2.68924	2.75267	2.56156
G73723ZY	GlcNAc(β1-3)Gal(β1-4)GlcNAc(β1-6)[GlcNAc(β1-3)Gal(β1-3)]GalNAc(α-Sp14	0.993284825660257	1.247510917927	1.85545716686192	1.96443273191324	1.32569	1.29322	1.36025	1.16804	1.18933	1.10857	1.22872	1.78442	1.85981	2.12928	1.37254	2.14707	1.19233	1.19354	1.97854	1.83611	2.10452	1.5381	1.1936	1.13749	1.11905	1.21393	1.05201	1.00831	0.908946	0.960057	0.989953	1.36003	2.67255	2.52724	1.13879	1.00603	1.60673	1.3125	1.16282	1.27421	1.06863	1.21145	1.14239	0.976874	1.89289	1.92855	2.23474	1.85691
G36387CV	GalNAc(β1-3)GlcNAc(β-Sp0	1.18918982509201	1.52479993421023	3.10338663223154	3.50532050494667	2.094	1.97148	1.23329	1.16804	1.25985	1.05235	0.958711	1.78442	2.31784	2.38338	1.69844	2.6925	1.19233	1.54529	2.04092	1.99997	2.34284	1.61377	1.25592	1.22581	1.24947	1.07651	1.01817	1.00831	0.885941	1.2795	0.950295	1.10961	2.41536	1.64496	1.29782	1.00603	2.86336	1.1764	1.24663	1.0375	1.19593	1.2418	1.0892	1.00916	1.56453	1.98636	1.96158	1.65924
G88274ER	GalNAc(β1-4)GlcNAc(β1-3)GalNAc(β1-4)GlcNAc(β-Sp0	0.993284825660257	2.35806955898416	3.60090721501809	3.99217168411259	2.8077	2.56784	1.19855	2.28521	1.14546	1.14459	1.02425	1.78442	1.79518	2.08053	1.37254	2.14707	1.19233	1.27113	1.97854	1.99503	2.10452	2.4663	1.2496	1.24769	1.22303	1.13532	1.22554	1.65849	1.18294	0.960057	1.10271	1.65569	1.94733	2.40431	1.12168	1.00603	2.95366	1.40812	1.38767	1.11803	1.10189	1.36228	1.00599	0.976874	1.56453	3.15119	1.74816	1.82252
G80156FT	GlcNAc(β1-3)Gal(β1-4)GlcNAc(β1-3)Gal(β1-4)GlcNAc(β1-3)Gal(β1-4)GlcNAc(β1-3)Gal(β1-4)GlcNAc(β1-2)Man(α1-6)[GlcNAc(β1-3)Gal(β1-4)GlcNAc(β1-3)Gal(β1-4)GlcNAc(β1-3)Gal(β1-4)GlcNAc(β1-3)Gal(β1-4)GlcNAc(β1-2)Man(α1-3)]Man(β1-4)GlcNAc(β1-4)GlcNAc(β-Sp25	1.13695614235155	2.26371684537158	1.96886290671291	1.99189443373316	1.26413	1.50336	1.78665	1.50356	1.23241	1.05235	1.4349	1.78442	1.85919	2.18106	1.37254	2.59866	1.6623	1.4351	1.97854	1.83611	2.10452	1.38506	1.4751	1.25385	1.41638	1.50662	1.01817	1.17515	0.951608	1.34982	0.988041	1.93273	2.43242	4.06252	2.7794	1.00603	3.0957	1.17226	1.29148	1.90179	1.06863	1.11578	0.983713	1.29772	1.88156	2.57913	2.56288	2.23382
G73305LV	Gal(β1-4)GlcNAc(β1-3)Gal(β1-4)GlcNAc(β1-3)Gal(β1-4)GlcNAc(β1-3)Gal(β1-4)GlcNAc(β1-3)Gal(β1-4)GlcNAc(β1-2)Man(α1-6)[Gal(β1-4)GlcNAc(β1-3)Gal(β1-4)GlcNAc(β1-3)Gal(β1-4)GlcNAc(β1-3)Gal(β1-4)GlcNAc(β1-3)Gal(β1-4)GlcNAc(β1-2)Man(α1-3)]Man(β1-4)GlcNAc(β1-4)GlcNAc(β-Sp25	0.993284825660257	2.09926191015661	3.73401910444449	4.00306144558359	2.56307	2.64247	1.46796	3.26482	1.09249	1.13698	1.0085	1.78442	1.95745	2.13938	2.04055	2.14707	1.19233	1.19354	2.6521	2.27774	2.48396	1.82726	1.52979	1.31098	1.53559	1.18487	1.0752	1.00831	0.885941	1.29112	0.950295	2.06091	2.82355	4.09903	3.08245	1.85188	2.98298	1.62801	1.40921	1.78489	1.63702	1.87643	1.78629	1.89426	1.74186	2.64608	2.28317	2.11292
G87819IQ	GlcNAc(β1-3)Gal(β1-3)GalNAc(-Sp14	0.993284825660257	1.247510917927	1.95858665640959	1.96443273191324	1.25352	1.42873	1.27694	1.26625	1.3846	1.25543	1.54458	1.85155	1.8256	2.08053	1.37254	2.24762	1.42999	1.5517	1.97854	1.91254	2.10452	1.27636	1.64953	1.37921	1.18386	1.0748	1.05376	1.10646	1.098	0.960057	1.30168	1.26157	2.02808	1.32619	1.34181	1.19455	1.39737	1.27188	1.23291	2.06084	1.29201	1.01316	0.935969	0.976874	1.56453	2.1672	2.14093	2.06358
G61358KS	Gal(β1-3)GlcNAc(β1-6)[Gal(β1-3)]GalNAc(-Sp14	1.15274941000611	1.48216942743226	2.7858914795962	3.05799948011205	1.78358	1.87578	1.53533	1.86058	1.16721	1.05235	0.958711	1.78442	2.05904	2.19454	2.2759	3.4977	1.19233	1.28267	2.95826	2.74986	3.05813	1.33441	1.29856	1.46674	1.44173	1.23291	1.14809	1.00831	0.885941	1.15249	1.10019	1.10961	2.71663	2.18435	1.12168	1.00603	1.94008	1.13188	1.14966	1.21036	1.06863	1.01316	0.935969	1.26125	2.46168	2.57278	2.29942	2.35764
G37796OS	Gal(β1-4)GlcNAc(β1-3)Gal(β1-4)GlcNAc(β1-3)Gal(β1-4)GlcNAc(β1-3)Gal(β1-4)GlcNAc(β1-3)Gal(β1-4)GlcNAc(β1-3)Gal(β1-4)GlcNAc(β1-2)Man(α1-6)[Gal(β1-4)GlcNAc(β1-3)Gal(β1-4)GlcNAc(β1-3)Gal(β1-4)GlcNAc(β1-3)Gal(β1-4)GlcNAc(β1-3)Gal(β1-4)GlcNAc(β1-3)Gal(β1-4)GlcNAc(β1-2)Man(α1-3)]Man(β1-4)GlcNAc(β1-4)GlcNAc(β-Sp25	1.17653931626335	2.21139093403214	3.7316509491798	3.82994092137134	2.60293	2.54129	1.65898	2.63957	1.09249	1.49781	1.43718	2.23917	2.07969	2.18802	1.44194	2.14707	1.33672	1.427	2.51706	1.83611	2.2071	1.47731	1.34718	1.2986	1.38499	1.38004	1.2154	1.06698	0.889283	1.17825	1.34312	1.90371	2.60752	4.29286	3.33758	1.18483	3.2897	1.32074	1.33998	1.29959	1.31428	1.03702	1.30251	1.70724	2.41855	2.23509	2.23443	1.89778
	(3S)GlcA(β1-3)Gal(β1-4)GlcNAc(β1-3)Gal(β1-4)Glc(-Sp21	1.12330816083414	1.56620643557632	1.85545716686192	1.96443273191324	3.20235	2.88901	1.26106	1.18111	1.09249	1.74592	1.45348	2.27218	2.26271	2.08053	1.60265	3.70977	1.21431	1.92868	2.94086	2.65492	3.10174	1.27636	1.1936	1.24515	1.08441	1.20643	1.01817	1.00831	0.885941	1.12536	0.999423	1.26098	2.63895	2.7998	2.38478	1.00603	1.33765	1.13188	1.3908	1.12569	1.31848	1.07397	0.973532	0.976874	1.77182	1.82914	1.98098	1.65924
G82061CN	(3S)GlcA(β1-3)Gal(β1-4)GlcNAc(β1-2)Man(α-Sp0	1.03841680784291	1.247510917927	1.85545716686192	1.96443273191324	1.25352	1.29322	1.19855	1.20073	1.26616	1.4156	1.20418	2.08318	1.79518	2.08053	1.37254	2.14707	1.19233	1.30797	2.67062	1.83611	2.10452	2.05767	1.33993	1.13749	1.33024	1.0748	1.01817	1.06112	0.987515	1.23168	1.04177	1.10961	2.32694	1.16472	1.12168	1.295	1.33765	1.15643	1.25707	1.12197	1.06863	1.13811	0.935969	0.976874	1.63552	1.82914	1.74816	1.65924
G18320HP	Gal(β1-3)GlcNAc(β1-3)Gal(β1-4)GlcNAc(β1-3)Gal(β1-4)GlcNAc(β1-6)[Gal(β1-3)GlcNAc(β1-3)Gal(β1-4)GlcNAc(β1-3)Gal(β1-4)GlcNAc(β1-2)]Man(α1-6)[Gal(β1-3)GlcNAc(β1-3)Gal(β1-4)GlcNAc(β1-3)Gal(β1-4)GlcNAc(β1-2)Man(α1-3)]Man(β1-4)GlcNAc(β1-4)[Fuc(α1-6)]GlcNAc(β-Sp24	1.26966818841945	1.95336644261817	3.90892235030044	4.01772423012286	2.94399	2.87748	2.25982	2.44623	1.80744	1.09741	1.29557	2.00758	2.00101	2.18758	2.33361	3.4419	1.46575	1.47814	2.91584	2.39815	3.16445	1.91637	1.76606	1.52724	1.53214	1.46483	1.39699	1.29327	1.19559	0.99728	1.16594	1.40864	3.15241	4.06683	2.54115	1.26475	2.75649	1.44178	2.14424	1.94888	1.32965	1.32316	1.46791	1.47496	2.77899	3.03957	2.7661	2.55204
G17779DH	Gal(β1-3)GlcNAc(β1-3)Gal(β1-4)GlcNAc(β1-6)[Gal(β1-3)GlcNAc(β1-3)Gal(β1-4)GlcNAc(β1-2)]Man(α1-6)[Gal(β1-3)GlcNAc(β1-3)Gal(β1-4)GlcNAc(β1-2)Man(α1-3)]Man(β1-4)GlcNAc(β1-4)[Fuc(α1-6)]GlcNAc(β-Sp24	1.14684196637234	2.01904265501285	3.60543890423796	3.81519739928019	2.8135	2.70131	2.36985	1.84345	1.57505	1.05235	1.45264	2.07898	2.03331	2.23728	1.87685	2.14707	1.3059	1.33199	3.06154	1.83611	2.10452	1.68435	1.69375	1.48135	1.47121	1.57607	1.47375	1.08348	1.01608	1.14467	1.07041	1.36543	2.75015	3.5943	2.32097	1.25902	3.3686	1.43948	1.60299	2.15702	1.28903	1.41623	1.34594	1.6272	2.63944	2.60527	2.45709	2.41414
G97898ZO	Neu5Ac(α2-8)Neu5Ac(α2-3)Gal(β1-3)GalNAc(β1-4)[Neu5Ac(α2-3)]Gal(β1-4)Glc(-Sp21	0.993284825660257	1.247510917927	1.85545716686192	1.96443273191324	1.25352	1.29322	1.19855	1.16804	1.13465	1.05235	1.1909	1.86901	2.03895	2.19959	1.37254	3.2986	1.19233	1.3296	2.97369	2.17173	2.93748	1.27636	1.1936	1.1701	1.08441	1.09479	1.06875	1.41211	1.11693	1.1254	1.09545	1.10961	2.17589	3.53611	1.25032	1.29062	1.33765	1.13188	1.29411	1.19534	1.1098	1.01316	0.935969	1.12247	1.77021	1.96878	2.12388	1.65924
G22865RK	GlcNAc(β1-3)Gal(β1-4)GlcNAc(β1-2)Man(α1-6)[GlcNAc(β1-3)Gal(β1-4)GlcNAc(β1-2)Man(α1-3)]Man(β1-4)GlcNAc(β1-4)[Fuc(α1-6)]GlcNAc(β-Sp24	1.165270052537	2.48986359890748	2.0658939013017	2.4345346807064	1.72104	1.66593	2.03501	1.19818	1.15695	1.33018	1.20563	1.83646	2.02475	2.16089	2.73162	2.14707	2.59913	1.94533	1.97854	1.83611	2.10452	1.27636	1.6459	1.32369	1.45371	1.19813	1.12382	1.40817	1.26574	1.11446	0.962954	1.21152	2.48835	2.82437	1.93174	1.22996	2.90748	1.24533	1.14966	1.57136	1.14197	1.08768	1.11231	1.37464	2.27226	2.47427	2.52921	2.38468
G54953LX	Gal(β1-4)GlcNAc(β1-3)Gal(β1-4)GlcNAc(β1-2)Man(α1-6)[Gal(β1-4)GlcNAc(β1-3)Gal(β1-4)GlcNAc(β1-2)Man(α1-3)]Man(β1-4)GlcNAc(β1-4)[Fuc(α1-6)]GlcNAc(β-Sp24	1.31451361299405	2.45580014536959	3.73551859170282	3.91874178687311	2.71153	2.56521	1.92197	2.78054	1.26372	1.05235	1.21436	1.98836	2.07478	2.22527	1.59054	3.073	1.72933	1.26177	2.07745	2.34158	2.4963	1.5236	1.77628	1.51555	1.65003	1.45812	1.17607	1.04898	0.885941	1.23427	1.21838	1.21894	2.80109	4.06712	2.90374	1.29702	3.32137	1.50589	1.51889	1.84047	1.22485	1.67533	1.72045	2.36659	2.17521	2.78675	2.5691	2.37101
G91227VL	GlcNAc(β1-3)Gal(β1-4)GlcNAc(β1-3)Gal(β1-4)GlcNAc(β1-2)Man(α1-6)[GlcNAc(β1-3)Gal(β1-4)GlcNAc(β1-3)Gal(β1-4)GlcNAc(β1-2)Man(α1-3)]Man(β1-4)GlcNAc(β1-4)[Fuc(α1-6)]GlcNAc(β-Sp24	1.00044203151787	2.41169382147469	2.21363103066112	2.34542526116608	1.58764	1.92243	1.4583	1.16804	1.36707	1.35896	1.18242	1.81025	1.86241	2.17884	2.03581	2.14707	2.21652	1.27193	1.97854	2.14491	2.10452	2.12279	1.36298	1.47234	1.54451	1.3496	1.36729	1.05638	1.27303	1.2757	1.25939	1.42292	2.77345	4.02257	2.08115	1.21677	1.69251	1.45907	1.34943	1.27673	1.18893	1.37539	0.935969	1.31704	2.21679	2.67144	2.59611	2.3344
G90130AG	Gal(β1-4)GlcNAc(β1-3)Gal(β1-4)GlcNAc(β1-3)Gal(β1-4)GlcNAc(β1-2)Man(α1-6)[Gal(β1-4)GlcNAc(β1-3)Gal(β1-4)GlcNAc(β1-3)Gal(β1-4)GlcNAc(β1-2)Man(α1-3)]Man(β1-4)GlcNAc(β1-4)[Fuc(α1-6)]GlcNAc(β-Sp24	0.993284825660257	2.41008141154926	4.00922499188474	4.08182850181374	2.85367	2.75706	1.61669	2.8767	1.09249	1.42981	1.24635	1.92587	2.13124	2.12658	1.89657	2.95003	1.91764	1.60017	2.32163	2.70226	2.56945	2.05712	1.46787	1.32792	1.53789	1.19757	1.11439	1.11161	0.91686	0.960057	1.28148	1.88323	2.75759	4.09884	2.95574	1.12563	3.12708	1.70282	2.48312	1.5441	1.32656	2.33355	2.25367	2.45664	2.29845	2.68585	2.55646	2.52198
G81936VZ	GlcNAc(β1-3)Gal(β1-4)GlcNAc(β1-3)Gal(β1-4)GlcNAc(β1-3)Gal(β1-4)GlcNAc(β1-2)Man(α1-6)[GlcNAc(β1-3)Gal(β1-4)GlcNAc(β1-3)Gal(β1-4)GlcNAc(β1-3)Gal(β1-4)GlcNAc(β1-2)Man(α1-3)]Man(β1-4)GlcNAc(β1-4)[Fuc(α1-6)]GlcNAc(β-Sp24	1.04488716151755	2.28549962426911	2.19189742264268	2.14107599391581	1.39216	1.64186	1.823	1.51859	1.09249	1.22934	1.28035	1.78442	1.97763	2.15005	1.37254	2.21455	1.32628	1.33966	1.97854	1.83611	2.36014	2.4556	1.61243	1.59936	1.45631	1.42366	1.44242	1.15786	1.25089	1.09301	1.07201	1.65104	2.5566	4.01903	1.97486	1.3435	1.33765	1.72361	1.38488	1.6591	1.1363	1.23843	1.30965	1.70501	1.92752	2.76289	2.59743	2.50537
G92140GK	Gal(β1-4)GlcNAc(β1-3)Gal(β1-4)GlcNAc(β1-3)Gal(β1-4)GlcNAc(β1-3)Gal(β1-4)GlcNAc(β1-2)Man(α1-6)[Gal(β1-4)GlcNAc(β1-3)Gal(β1-4)GlcNAc(β1-3)Gal(β1-4)GlcNAc(β1-3)Gal(β1-4)GlcNAc(β1-2)Man(α1-3)]Man(β1-4)GlcNAc(β1-4)[Fuc(α1-6)]GlcNAc(β-Sp24	1.23111900594014	2.20983275537369	3.83839022924453	4.05404310006542	2.81911	2.76436	1.59211	3.29304	1.29434	1.17854	0.958711	1.84622	2.02941	2.12129	2.48273	2.72017	1.43349	2.21653	2.11799	2.53439	2.32482	1.37695	1.70657	1.13749	1.47995	1.33665	1.2887	1.11564	1.06685	0.960057	1.30849	2.13826	2.74977	4.14264	2.9126	1.1395	3.37251	1.49897	1.1736	1.90183	1.26941	2.05522	1.86109	2.24199	2.05892	2.66975	2.68543	2.28636
G03577YK	GlcNAc(β1-3)Gal(β1-4)GlcNAc(β1-3)Gal(β1-4)GlcNAc(β1-3)Gal(β1-4)GlcNAc(β1-3)Gal(β1-4)GlcNAc(β1-2)Man(α1-6)[GlcNAc(β1-3)Gal(β1-4)GlcNAc(β1-3)Gal(β1-4)GlcNAc(β1-3)Gal(β1-4)GlcNAc(β1-3)Gal(β1-4)GlcNAc(β1-2)Man(α1-3)]Man(β1-4)GlcNAc(β1-4)[Fuc(α1-6)]GlcNAc(β-Sp19	0.993284825660257	2.17532095824773	1.98992108584042	2.29963468468631	1.36821	1.78749	2.15522	1.81464	1.24659	1.34063	0.980689	1.78442	1.92873	2.10751	1.37254	2.14707	1.21947	1.19354	1.97854	1.83611	2.10452	1.96963	1.42223	1.39768	1.26789	1.0748	1.19416	1.42368	0.918497	1.24074	1.2475	1.88539	2.54895	4.11088	2.70347	1.36949	1.33765	1.39109	1.40935	2.02041	1.24978	1.35131	1.14654	1.40235	1.58361	2.45229	2.49492	2.08519
G00720XU	Gal(β1-4)GlcNAc(β1-3)Gal(β1-4)GlcNAc(β1-3)Gal(β1-4)GlcNAc(β1-3)Gal(β1-4)GlcNAc(β1-3)Gal(β1-4)GlcNAc(β1-2)Man(α1-6)[Gal(β1-4)GlcNAc(β1-3)Gal(β1-4)GlcNAc(β1-3)Gal(β1-4)GlcNAc(β1-3)Gal(β1-4)GlcNAc(β1-3)Gal(β1-4)GlcNAc(β1-2)Man(α1-3)]Man(β1-4)GlcNAc(β1-4)[Fuc(α1-6)]GlcNAc(β-Sp19	1.33598014412569	2.31364144099877	3.85192873445915	4.10814034799084	2.6634	2.75503	2.08279	3.38248	1.31394	1.16748	1.23396	1.96412	1.94912	2.14095	1.37254	2.70617	2.01007	1.6229	2.6345	2.20111	2.63428	1.58577	1.70636	1.35092	1.92041	1.17416	1.31733	1.34344	1.19651	1.25224	1.1195	2.05258	2.6594	4.05697	3.01629	1.24904	2.5033	1.24797	1.45716	2.03791	1.2709	1.97707	1.75643	1.95589	1.70666	2.41686	2.45017	2.1696
G88094DN	Gal(β1-4)GlcNAc(β1-3)Gal(β1-4)GlcNAc(β1-6)[Gal(β1-4)GlcNAc(β1-3)Gal(β1-4)GlcNAc(β1-2)]Man(α1-6)[Gal(β1-4)GlcNAc(β1-3)Gal(β1-4)GlcNAc(β1-2)Man(α1-3)]Man(β1-4)GlcNAc(β1-4)[Fuc(α1-6)]GlcNAc(β-Sp24	0.993284825660257	2.33489700120393	3.97938167575885	4.07093394198725	2.90998	2.82408	1.6927	3.45397	1.25123	1.05235	1.40907	2.07508	2.0828	2.19041	1.83882	2.77002	1.49479	1.4791	2.49881	2.77232	2.73716	1.46399	1.70341	1.18588	1.3488	1.27054	1.21463	1.40551	0.885941	1.18615	1.13125	1.54607	2.8197	4.35345	2.81167	1.22044	2.6377	1.47106	1.31038	2.18881	1.46439	2.08892	2.08737	2.57126	2.3767	2.54295	2.49077	2.3111
G95492XR	GlcNAc(β1-3)Gal(β1-4)GlcNAc(β1-3)Gal(β1-4)GlcNAc(β1-6)[GlcNAc(β1-3)Gal(β1-4)GlcNAc(β1-3)Gal(β1-4)GlcNAc(β1-2)]Man(α1-6)[GlcNAc(β1-3)Gal(β1-4)GlcNAc(β1-3)Gal(β1-4)GlcNAc(β1-2)Man(α1-3)]Man(β1-4)GlcNAc(β1-4)[Fuc(α1-6)]GlcNAc(β-Sp24	1.09240071119709	2.17453146739624	2.09375579991432	2.24383563183629	1.90762	1.53949	1.37617	1.32905	1.32951	1.57626	1.24568	2.33135	2.21417	2.30843	1.64093	2.14707	1.47261	1.31914	1.97854	1.83611	2.17408	1.3884	1.39055	1.36144	1.43681	1.55537	1.27517	1.55593	1.07112	1.26714	1.1028	1.24208	2.4412	4.33391	2.83669	1.00603	2.82444	1.59609	1.52596	1.89532	1.30655	1.09137	1.1562	1.10801	2.4039	2.62353	2.51908	2.2844
G97894QD	Gal(β1-4)GlcNAc(β1-3)Gal(β1-4)GlcNAc(β1-3)Gal(β1-4)GlcNAc(β1-6)[Gal(β1-4)GlcNAc(β1-3)Gal(β1-4)GlcNAc(β1-3)Gal(β1-4)GlcNAc(β1-2)]Man(α1-6)[Gal(β1-4)GlcNAc(β1-3)Gal(β1-4)GlcNAc(β1-3)Gal(β1-4)GlcNAc(β1-2)Man(α1-3)]Man(β1-4)GlcNAc(β1-4)[Fuc(α1-6)]GlcNAc(β-Sp24	1.10725124828137	2.27148086072723	4.04388997292425	4.14998442458015	3.04027	2.88717	1.72473	3.83248	1.47181	1.62818	1.25447	2.14531	2.11591	2.22969	1.57709	3.1526	1.57733	1.56595	2.42937	2.70045	2.80187	1.39995	1.49452	1.4338	1.34273	1.2905	1.39595	1.19088	1.12673	1.19803	1.09472	2.20913	2.89267	4.35895	2.86128	1.00603	3.21964	1.2441	1.48061	2.12644	1.22174	2.32359	2.24781	2.59001	2.39244	2.49401	2.64101	2.41134
G57604VY	GlcNAc(β1-3)Gal(β1-4)GlcNAc(β1-3)Gal(β1-4)GlcNAc(β1-3)Gal(β1-4)GlcNAc(β1-6)[GlcNAc(β1-3)Gal(β1-4)GlcNAc(β1-3)Gal(β1-4)GlcNAc(β1-3)Gal(β1-4)GlcNAc(β1-2)]Man(α1-6)[GlcNAc(β1-3)Gal(β1-4)GlcNAc(β1-3)Gal(β1-4)GlcNAc(β1-3)Gal(β1-4)GlcNAc(β1-2)Man(α1-3)]Man(β1-4)GlcNAc(β1-4)[Fuc(α1-6)]GlcNAc(β-Sp24	0.993284825660257	2.13757626644108	2.06476282433548	2.25093280129396	1.5567	1.86462	1.32391	1.33216	1.09249	1.42309	1.57282	2.21284	2.28512	2.24869	1.67476	2.14707	1.43979	1.22537	1.97854	1.83611	2.10452	1.66769	2.20552	1.59307	1.65745	1.46654	1.24028	1.21753	1.37083	1.09245	0.950295	1.74106	2.40434	4.26078	2.72376	1.00603	2.91373	1.51851	1.41989	2.01569	1.335	1.20423	1.00663	0.976874	2.3177	2.5817	2.37493	2.29072
G83133GQ	Gal(β1-4)GlcNAc(β1-3)Gal(β1-4)GlcNAc(β1-3)Gal(β1-4)GlcNAc(β1-3)Gal(β1-4)GlcNAc(β1-6)[Gal(β1-4)GlcNAc(β1-3)Gal(β1-4)GlcNAc(β1-3)Gal(β1-4)GlcNAc(β1-3)Gal(β1-4)GlcNAc(β1-2)]Man(α1-6)[Gal(β1-4)GlcNAc(β1-3)Gal(β1-4)GlcNAc(β1-3)Gal(β1-4)GlcNAc(β1-3)Gal(β1-4)GlcNAc(β1-2)Man(α1-3)]Man(β1-4)GlcNAc(β1-4)[Fuc(α1-6)]GlcNAc(β-Sp24	1.30541622211346	2.2263428608467	4.02284480271828	4.16413607585364	2.94546	2.82372	1.43349	3.87086	1.27706	1.05235	1.26811	2.00435	1.99276	2.27804	1.78715	2.99738	1.74428	1.52536	2.16344	2.60461	2.83313	1.37553	1.36755	1.26297	1.37998	1.33731	1.08339	1.46308	1.1314	1.16427	0.984402	2.15191	2.88387	4.33139	3.35907	1.24136	2.19068	1.57076	1.89715	2.10081	1.27581	2.2005	1.94519	2.38884	2.14535	2.33281	2.43499	2.17604
G80313NY	GlcNAc(β1-3)Gal(β1-4)GlcNAc(β1-3)Gal(β1-4)GlcNAc(β1-3)Gal(β1-4)GlcNAc(β1-3)Gal(β1-4)GlcNAc(β1-6)[GlcNAc(β1-3)Gal(β1-4)GlcNAc(β1-3)Gal(β1-4)GlcNAc(β1-3)Gal(β1-4)GlcNAc(β1-3)Gal(β1-4)GlcNAc(β1-2)]Man(α1-6)[GlcNAc(β1-3)Gal(β1-4)GlcNAc(β1-3)Gal(β1-4)GlcNAc(β1-3)Gal(β1-4)GlcNAc(β1-3)Gal(β1-4)GlcNAc(β1-2)Man(α1-3)]Man(β1-4)GlcNAc(β1-4)[Fuc(α1-6)]GlcNAc(β-Sp24	1.14383262796958	2.14877036660655	2.71702736271354	2.29873870441207	1.66226	1.4336	1.4797	1.28162	1.29663	1.44988	1.4428	2.29174	2.14513	2.37558	1.63201	2.14707	1.38922	1.19354	2.49959	1.83611	2.10452	1.9093	1.414	1.48119	1.68033	1.35007	1.18479	1.20827	1.25243	1.16755	1.14922	2.02403	2.40879	4.34143	2.78287	1.13196	1.91078	1.49013	1.65336	1.98394	1.35581	1.16984	1.10553	1.22733	2.11331	2.3356	2.2566	2.02855
G59122OR	Gal(β1-4)GlcNAc(β1-3)Gal(β1-4)GlcNAc(β1-3)Gal(β1-4)GlcNAc(β1-3)Gal(β1-4)GlcNAc(β1-3)Gal(β1-4)GlcNAc(β1-6)[Gal(β1-4)GlcNAc(β1-3)Gal(β1-4)GlcNAc(β1-3)Gal(β1-4)GlcNAc(β1-3)Gal(β1-4)GlcNAc(β1-3)Gal(β1-4)GlcNAc(β1-2)]Man(α1-6)[Gal(β1-4)GlcNAc(β1-3)Gal(β1-4)GlcNAc(β1-3)Gal(β1-4)GlcNAc(β1-3)Gal(β1-4)GlcNAc(β1-3)Gal(β1-4)GlcNAc(β1-2)Man(α1-3)]Man(β1-4)GlcNAc(β1-4)[Fuc(α1-6)]GlcNAc(β-Sp24	1.23303251171789	2.25187359211392	4.05791521873225	4.20035204246972	2.90923	3.02137	2.13209	3.69574	1.23762	1.34053	1.23357	2.03279	2.06302	2.15738	2.14795	3.03108	2.00384	1.25751	2.64437	2.67336	2.82178	2.18586	1.63077	1.46327	1.45444	1.51544	1.40444	1.08398	0.885941	1.17135	0.950295	2.07358	2.9319	4.29242	2.81114	1.38898	3.21025	1.4223	1.45487	1.59525	1.17889	1.8444	1.72656	1.87047	2.85098	2.54116	2.50487	2.35595
G07932PU	Gal(β1-4)GlcNAc(β1-3)Gal(β1-4)GlcNAc(β1-3)GalNAc(α-Sp14	1.26607639570916	1.75497205849297	2.75947580631193	2.9518795384473	2.27091	2.20529	1.57624	2.4106	1.2935	1.3783	1.74399	2.88845	3.02104	3.12885	1.91554	2.28369	1.84369	1.34654	2.50273	1.83611	2.52754	1.27636	1.1936	1.13749	1.25365	1.15862	1.10881	1.28301	1.07293	1.05833	1.17326	1.31863	2.2286	2.91007	1.18777	1.00603	1.8257	1.35099	1.46571	1.24249	1.06863	1.0593	1.33095	1.09922	2.10866	2.42966	2.20713	2.65515
G86537AD	Gal(β1-4)GlcNAc(β1-3)Gal(β1-4)GlcNAc(β1-6)[Gal(β1-3)]GalNAc(α-Sp14	1.31528234268984	1.66847708410923	3.0351122603114	3.22266899089001	2.18691	2.21151	1.59423	2.612	1.13187	1.86182	1.62228	2.84482	2.98647	3.10436	2.0254	2.48345	1.83175	1.39062	2.57604	1.88786	2.61405	2.12811	1.77571	1.39277	1.33282	1.0748	1.14291	1.21576	1.21501	0.960057	0.950295	1.45058	2.60577	3.25734	1.47316	1.00603	3.0862	1.17061	1.39591	1.59008	1.41182	1.01316	0.935969	1.39155	2.21634	2.44588	2.41989	2.29304
G87360NI	Gal(β1-4)GlcNAc(β1-3)Gal(β1-4)GlcNAc(β1-6)[Gal(β1-4)GlcNAc(β1-3)Gal(β1-4)GlcNAc(β1-3)]GalNAc(α-Sp14	1.23173881711836	1.91674057603862	3.0291561599153	3.16988835024607	2.22677	2.29035	1.337	2.79203	1.09249	1.3905	1.68173	2.69954	2.87243	3.09954	1.69141	2.14707	1.19233	1.68086	1.97854	1.83611	2.62664	1.27636	1.81763	1.24208	1.44664	1.28635	1.23695	1.2231	0.885941	1.09552	0.950295	1.35797	2.40587	2.93144	1.3644	1.09698	3.07601	1.59561	1.40481	1.30257	1.45933	1.01316	1.02086	1.25679	2.01614	2.45897	2.3863	2.31035
G92115PW	Neu5Ac(α2-3)Gal(β1-4)GlcNAc(β1-3)Gal(β1-4)GlcNAc(β1-3)GalNAc(α-Sp14	1.0409687121463	1.247510917927	1.85545716686192	1.96443273191324	1.25352	1.29322	1.70026	1.23697	1.09249	1.05235	1.28052	1.80104	1.90363	2.09269	1.37254	2.14707	1.19233	1.32744	1.97854	1.83611	2.10452	1.70001	1.23518	1.13749	1.08441	1.19291	1.01817	1.33852	0.890624	1.09479	0.976387	1.10961	2.02331	2.49685	1.12168	1.39688	1.33765	1.26047	1.23914	1.61956	1.24196	1.01316	0.935969	1.27741	1.65902	1.82914	1.76218	1.65924
G23438NR	GlcNAc(β1-3)Gal(β1-4)GlcNAc(β1-3)GalNAc(α-Sp14	1.35023218439254	1.247510917927	1.85545716686192	1.96443273191324	1.25352	1.29322	1.19855	1.1922	1.09249	1.16083	0.958711	1.78442	1.79518	2.08053	1.99814	2.14707	1.19233	1.38504	1.97854	1.83611	2.10452	1.27636	1.1936	1.13749	1.09268	1.50852	1.01817	1.00831	1.11879	1.20712	1.12447	1.1747	1.94733	1.16472	1.12168	1.00603	1.33765	1.13188	1.34923	2.97739	1.25697	1.11317	1.06618	1.1815	1.56453	1.86939	1.74816	1.70547
G97494HI	GlcNAc(β1-3)Gal(β1-4)GlcNAc(β1-6)[Gal(β1-3)]GalNAc(α-Sp14	1.012243001479	1.49721124882556	2.00045873452466	2.49364546125311	1.37512	1.46329	1.20755	1.2398	1.3192	1.05235	0.958711	1.78442	1.83071	2.1599	1.37254	2.14707	2.13608	1.306	1.97854	1.83611	2.10452	1.27636	1.34407	1.13749	1.1462	1.08954	1.2782	1.00831	1.25743	1.19362	1.03904	1.15756	2.07918	2.0002	1.3282	1.00603	1.71464	1.13188	1.18315	1.63511	1.3843	1.12445	0.935969	0.976874	1.56453	1.82914	2.09997	1.89448
G09509BG	GlcNAc(β1-3)Gal(β1-4)GlcNAc(β1-6)[GlcNAc(β1-3)Gal(β1-4)GlcNAc(β1-3)]GalNAc(α-Sp14	1.19465954494073	1.247510917927	1.89997216905988	2.25022655993099	1.25352	1.68976	1.19855	1.16804	1.09249	1.23585	1.2021	1.83321	1.79518	2.08053	1.37254	2.14707	1.19233	1.19354	1.97854	1.83611	2.10452	1.34784	1.35655	1.13749	1.09174	1.13869	1.01817	1.20137	0.885941	0.960057	1.07274	1.10961	2.29109	1.49866	1.2519	1.21027	2.59014	1.19348	1.14966	1.0666	1.45823	1.01316	0.935969	1.32688	1.56453	2.46309	2.11858	2.16756
G97474SU	Neu5Ac(α2-3)Gal(β1-4)GlcNAc(β1-3)Gal(β1-4)GlcNAc(β1-6)[Neu5Ac(α2-3)Gal(β1-4)GlcNAc(β1-3)Gal(β1-4)GlcNAc(β1-3)]GalNAc(α-Sp14	1.21040547705146	1.44072389047011	2.46824965240982	2.76769304429415	1.84759	2.00989	1.24476	1.47611	1.09249	1.47257	1.26892	2.35492	2.55372	2.76113	1.37254	2.14707	1.55599	1.19354	1.97854	1.83611	2.10452	1.27636	1.56019	1.47352	1.27557	1.14295	1.27689	1.0191	1.38231	0.960057	0.950295	1.1848	2.3844	3.17885	1.2311	1.56373	2.89226	1.31674	1.2413	1.22842	1.06863	1.2862	0.985295	1.07247	1.56453	2.2833	2.36633	2.19811
G12637ID	Neu5Ac(α2-6)Gal(β1-4)GlcNAc(β1-3)Gal(β1-4)GlcNAc(β1-3)GalNAc(α-Sp14	1.00127639591587	1.50282322162957	1.97452850232568	2.16597589508327	1.25352	1.29322	1.20694	1.50681	1.1207	1.10176	1.12397	1.97487	1.95857	2.32848	1.52701	3.52253	2.22059	1.19354	2.64201	2.71171	2.90847	1.27636	1.1936	1.24413	1.08441	1.19614	1.1934	1.0307	1.17194	0.960057	1.31383	2.66827	2.2692	2.8622	2.42847	1.06046	1.33765	1.2838	1.14966	1.23598	1.06863	1.01316	1.35684	0.982823	1.56453	1.82914	2.00676	1.70426
G12074QJ	GlcNAc(β1-3)Gal(β1-4)GlcNAc(β1-3)Gal(β1-4)GlcNAc(β1-3)GalNAc(α-Sp14	1.06709194381157	1.2526584849486	1.85545716686192	1.96443273191324	1.34155	1.32515	1.19855	1.16804	1.09249	1.11074	1.18144	2.20683	2.01825	3.51929	2.35599	2.14707	1.19233	1.19354	2.66567	2.67487	2.54815	2.70844	1.3093	1.20395	1.29714	1.2841	1.15553	1.06867	0.885941	1.11857	0.950295	1.10961	2.23238	3.18198	1.4965	1.00603	1.33765	1.24964	1.20881	1.0375	1.06863	1.01316	0.935969	0.976874	1.88061	1.88748	2.01201	1.85886
G77477NL	Gal(β1-4)GlcNAc(β1-3)Gal(β1-3)GalNAc(α-Sp14	0.993284825660257	1.25574273612953	2.65193806631312	3.00716406755747	1.74974	1.57799	1.31432	1.69141	1.19496	1.12267	0.958711	1.96098	1.9593	2.08053	1.37254	3.61346	1.44294	1.33211	2.47343	2.55767	2.99136	1.3417	1.71376	1.39658	1.08441	1.0748	1.03353	1.00831	0.903678	1.10387	1.11696	1.12561	2.21479	3.5991	2.19807	1.3835	1.49825	1.13188	1.14966	1.0375	1.17263	1.21701	1.10948	1.24313	1.6773	2.14368	1.78995	1.74144
G24142JB	Neu5Ac(α2-3)Gal(β1-4)GlcNAc(β1-3)Gal(β1-4)GlcNAc(β1-6)[Gal(β1-3)]GalNAc(α-Sp14	1.2467430693261	1.68294626181798	2.12372628701422	2.49490597836671	1.70624	1.79836	1.27099	1.24327	1.37328	1.18916	1.28794	2.5386	2.76811	2.89912	1.37254	3.51877	1.39702	1.19354	2.75023	2.14832	2.90601	1.32639	1.67263	1.26612	1.08441	1.1431	1.26731	1.34439	1.09747	1.01774	1.19889	1.19258	2.38555	2.39231	1.16548	1.12505	2.41733	1.27899	1.19855	1.303	1.22098	1.01316	0.935969	1.02087	2.06347	2.21807	2.27937	2.38292
G05562YT	Neu5Ac(α2-6)Gal(β1-4)GlcNAc(β1-3)Gal(β1-4)GlcNAc(β1-6)[Gal(β1-3)]GalNAc(α-Sp14	0.993284825660257	1.27058451530512	2.19662881143681	2.54346788986363	1.42085	1.70757	1.19855	1.22501	1.09249	1.30637	1.18682	2.49562	2.60628	2.75581	1.70914	3.21245	1.19233	1.19354	2.61316	2.57882	3.07822	2.12714	1.37572	1.19647	1.08441	1.28696	1.23409	1.00831	1.11173	1.06365	1.25917	2.65931	2.27714	3.01225	2.16165	1.00603	2.55048	1.38703	1.37381	1.0375	1.17147	1.01711	0.97736	1.35343	2.01806	2.13798	2.00225	2.17541
G07819HC	Neu5Ac(α2-6)Gal(β1-4)GlcNAc(β1-6)[Gal(β1-3)]GalNAc(α-Sp14	1.05156153170066	1.48959665091866	2.20429827822375	2.38134676301152	1.50291	1.85124	1.23673	1.42616	1.26076	1.26117	1.22685	1.94086	1.91516	2.12363	1.39745	3.00977	1.19233	1.33731	2.66233	2.29572	2.207	1.35216	1.60233	1.37372	1.44756	1.10197	1.01817	1.17898	0.885941	1.24814	0.950295	2.64208	2.58293	1.29783	1.29806	1.00603	2.29379	1.15088	1.38473	1.15929	1.29265	1.01316	1.32411	1.15948	1.70274	2.13507	2.15093	2.22953
G64586PM	Neu5Ac(α2-3)Gal(β1-4)GlcNAc(β1-3)Gal(β1-4)GlcNAc(β1-2)Man(α1-6)[Neu5Ac(α2-3)Gal(β1-4)GlcNAc(β1-3)Gal(β1-4)GlcNAc(β1-2)Man(α1-3)]Man(β1-4)GlcNAc(β1-4)GlcNAc(β-Sp12	1.05090088045748	2.15142230772765	2.64233642240264	2.7064931254502	2.20828	2.26806	1.2668	1.92633	1.15274	1.38611	1.82189	2.89604	3.06155	3.19544	1.41982	2.16134	1.62735	1.22979	2.55534	1.83611	2.18366	1.27729	1.58889	1.48946	1.8282	1.28631	1.13401	1.11119	1.29318	1.27327	0.997043	1.19741	2.23137	3.17979	1.41022	1.00603	3.25699	1.13188	1.3766	1.0375	1.37332	1.01316	0.935969	1.00699	2.08799	2.45901	2.18387	2.26223
G85608AG	GlcNAc(β1-6)[Neu5Ac(α2-3)Gal(β1-3)]GalNAc(α-Sp14	1.22092924406689	1.31679548988467	1.87722223554237	1.96443273191324	1.31658	1.29322	1.5926	1.16804	1.12547	1.27652	1.03866	1.78442	1.8055	2.11262	1.37254	3.07037	1.19233	1.36975	2.42879	1.83668	2.10452	1.61436	1.1936	1.13749	1.1427	1.28368	1.15526	1.00831	1.12434	0.960057	1.0643	1.10961	2.80311	2.54983	1.12168	1.00603	1.40103	1.24595	1.23882	1.0375	1.29388	1.01316	0.935969	0.976874	1.63341	1.85161	1.74816	1.77611
G06714AG	Neu5Ac(α2-6)Gal(β1-4)GlcNAc(β1-3)Gal(β1-4)GlcNAc(β1-6)[Neu5Ac(α2-6)Gal(β1-4)GlcNAc(β1-3)Gal(β1-4)GlcNAc(β1-3)]GalNAc(α-Sp14	1.0946964281493	1.94062745158858	2.43745216024962	2.59840738562845	2.24842	2.24967	1.42699	1.46482	1.12103	1.44247	1.80413	2.90697	3.12535	3.30986	1.39213	2.59756	1.28822	1.27663	2.14109	1.83611	2.27634	1.27636	1.9311	1.4448	1.12077	1.32242	1.26157	1.04153	1.16784	0.960058	1.04132	2.74223	2.35697	2.80856	2.04651	1.14294	3.07272	1.32164	1.35543	1.10962	1.18041	1.25596	1.04662	1.10964	2.00142	2.44995	2.39174	2.32764
G40529FD	Neu5Ac(α2-6)Gal(β1-4)GlcNAc(β1-3)Gal(β1-4)GlcNAc(β1-3)Gal(β1-4)GlcNAc(β1-2)Man(α1-6)[Neu5Ac(α2-6)Gal(β1-4)GlcNAc(β1-3)Gal(β1-4)GlcNAc(β1-3)Gal(β1-4)GlcNAc(β1-2)Man(α1-3)]Man(β1-4)GlcNAc(β1-4)GlcNAc(β-Sp12	1.02548064044975	1.9650598145938	2.38906872649236	2.56027872654195	1.99692	2.0434	2.46476	1.2308	1.23737	1.82161	1.73511	2.79143	2.88105	3.06148	2.00286	2.57934	1.37135	1.97635	2.39385	2.93816	2.88717	1.5356	1.53073	1.51525	1.28683	1.42126	1.18327	1.23837	1.02855	1.21865	1.22734	2.90209	2.8125	3.56473	2.40879	2.29127	3.35443	1.36998	1.55695	2.09318	1.71717	1.32933	1.24237	1.12998	2.21972	2.7686	2.6812	2.35969
G18988VX	Neu5Ac(α2-3)Gal(β1-4)GlcNAc(β1-3)Gal(β1-4)GlcNAc(β1-3)Gal(β1-4)GlcNAc(β1-2)Man(α1-6)[Neu5Ac(α2-3)Gal(β1-4)GlcNAc(β1-3)Gal(β1-4)GlcNAc(β1-3)Gal(β1-4)GlcNAc(β1-2)Man(α1-3)]Man(β1-4)GlcNAc(β1-4)GlcNAc(β-Sp12	1.18088536944439	1.94233187458942	2.33616293126816	2.53384047534134	2.05866	2.09994	1.25073	1.44682	1.46527	1.42001	1.79375	3.05728	3.07173	3.25856	1.68776	2.14707	1.52945	2.26341	1.97854	2.55757	2.81563	1.43193	1.4007	1.51358	1.81517	1.19516	1.30779	1.45886	1.29046	1.14028	1.13207	1.29011	2.07421	2.56942	1.38728	1.37118	3.15251	1.56756	1.22849	1.18647	1.46178	1.41305	1.25295	1.02144	1.71739	2.52251	2.42811	2.31142
G06594DV	Neu5Ac(α2-6)Gal(β1-4)GlcNAc(β1-3)Gal(β1-4)GlcNAc(β1-2)Man(α1-6)[Neu5Ac(α2-6)Gal(β1-4)GlcNAc(β1-3)Gal(β1-4)GlcNAc(β1-2)Man(α1-3)]Man(β1-4)GlcNAc(β1-4)GlcNAc(β-Sp12	1.16854265879927	2.15664761861246	2.54799239270553	2.88704728996169	1.90295	1.7631	1.19855	1.37682	1.09249	1.05235	1.05936	2.05763	2.26644	2.45504	1.37254	2.33635	2.118	1.34624	1.97854	1.83611	2.10452	1.27636	1.30212	1.43409	1.78702	1.23014	1.01817	1.57655	1.02066	0.960057	1.11459	2.76506	2.22658	3.80129	3.11655	1.06627	2.73826	1.35294	1.2021	1.82949	1.20425	1.16056	1.2367	2.08808	1.73662	2.56059	2.30096	2.24323
G26238GL	GlcNAc(β1-3)Fuc(α-Sp21	1.2360066649394	1.247510917927	1.85545716686192	1.96443273191324	1.40539	1.29322	1.31055	1.28482	1.10356	1.46623	1.0612	1.78442	1.79518	2.08053	1.37254	2.14707	1.46739	1.19354	1.97854	1.83611	2.10452	1.27636	1.1936	1.13749	1.08441	1.3722	1.13342	1.06204	1.13082	0.960057	0.99048	1.10961	1.94733	1.16472	1.39729	1.08439	1.33765	1.13188	1.14966	1.0375	1.2285	1.01316	0.935969	1.00193	1.56453	1.85206	1.74816	1.81673
G78818SP	Gal(β1-3)GalNAc(β1-4)[Neu5Ac(α2-8)Neu5Ac(α2-8)Neu5Ac(α2-3)]Gal(β1-4)Glc(β-Sp21	0.993284825660257	1.53153234900764	1.85545716686192	1.96443273191324	1.25352	1.43832	1.40694	1.61174	1.09249	1.18763	0.958711	1.78442	1.79518	2.15287	1.37254	2.14707	1.21394	1.43368	1.97854	1.83611	2.10452	1.59702	1.30107	1.32069	1.08441	1.2722	1.30371	1.09186	0.892724	0.960057	0.950295	1.32191	1.94733	1.2009	1.12168	1.32155	1.33929	1.32573	1.14966	1.34713	1.06938	1.01316	0.935969	0.976874	1.56453	1.8343	2.22724	2.00866
[truncated: 1,209 more columns]
