# Supplementary material for: GlyNet: a multi-task neural network for predicting protein–glycan interactions
Source: Chem Sci. 2022 May 16;13(22):6669–86. doi: 10.1039/d1sc05681f (PMC9172296; doi:10.1039/d1sc05681f)
Supplement: SC-013-D1SC05681F-s008 [file SC-013-D1SC05681F-s008.xlsx]

## Sheet: Fingerprints
GlyTouCan Accession	IUPAC	3S	4S	6S	6P	(3S)Gal	(3S)GalNAc	(3S)GlcA	(3S)GlcNAc	(4S)Gal	(4S)GalNAc	(4S)(3S)Gal	(6S)Gal	(6S)GalNAc	(6S)Glc	(6S)GlcNAc	(6S)(3S)Gal	(6S)(4S)Gal	(6S)(4S)GalNAc	(6P)Gal	(6P)Glc	(6P)GlcNAc	(6P)Man	[Fuc	[Gal	[GalNAc	[Glc	[GlcA	[GlcNAc	[Kdn	[Man	[Neu5Ac	[Neu5Gc	Fuc	Gal	GalNAc	Glc	GlcA	GlcNAc	Kdn	Man	Neu5Ac	Neu5Gc	Fuc(α1-2)Gal	Fuc(α1-3)Glc	Fuc(α1-3)GlcNAc	Fuc(α1-4)GlcNAc	Fuc(α1-6)GlcNAc	Fuc(β1-3)GlcNAc
G09546QO	Gal(α-Sp8	0	0	0	0	0	0	0	0	0	0	0	0	0	0	0	0	0	0	0	0	0	0	0	1	0	0	0	0	0	0	0	0	0	1	0	0	0	0	0	0	0	0	0	0	0	0	0	0
G58161NS	Glc(α-Sp8	0	0	0	0	0	0	0	0	0	0	0	0	0	0	0	0	0	0	0	0	0	0	0	0	0	1	0	0	0	0	0	0	0	0	0	1	0	0	0	0	0	0	0	0	0	0	0	0
G61491DK	Man(α-Sp8	0	0	0	0	0	0	0	0	0	0	0	0	0	0	0	0	0	0	0	0	0	0	0	0	0	0	0	0	0	1	0	0	0	0	0	0	0	0	0	1	0	0	0	0	0	0	0	0
G57321FI	GalNAc(α-Sp8	0	0	0	0	0	0	0	0	0	0	0	0	0	0	0	0	0	0	0	0	0	0	0	0	1	0	0	0	0	0	0	0	0	0	1	0	0	0	0	0	0	0	0	0	0	0	0	0
G57321FI	GalNAc(α-Sp15	0	0	0	0	0	0	0	0	0	0	0	0	0	0	0	0	0	0	0	0	0	0	0	0	1	0	0	0	0	0	0	0	0	0	1	0	0	0	0	0	0	0	0	0	0	0	0	0
G96881BQ	Fuc(α-Sp8	0	0	0	0	0	0	0	0	0	0	0	0	0	0	0	0	0	0	0	0	0	0	1	0	0	0	0	0	0	0	0	0	1	0	0	0	0	0	0	0	0	0	0	0	0	0	0	0
G96881BQ	Fuc(α-Sp9	0	0	0	0	0	0	0	0	0	0	0	0	0	0	0	0	0	0	0	0	0	0	1	0	0	0	0	0	0	0	0	0	1	0	0	0	0	0	0	0	0	0	0	0	0	0	0	0
G50850NI	Neu5Ac(α-Sp8	0	0	0	0	0	0	0	0	0	0	0	0	0	0	0	0	0	0	0	0	0	0	0	0	0	0	0	0	0	0	1	0	0	0	0	0	0	0	0	0	1	0	0	0	0	0	0	0
G50850NI	Neu5Ac(α-Sp11	0	0	0	0	0	0	0	0	0	0	0	0	0	0	0	0	0	0	0	0	0	0	0	0	0	0	0	0	0	0	1	0	0	0	0	0	0	0	0	0	1	0	0	0	0	0	0	0
G76571JT	Neu5Ac(β-Sp8	0	0	0	0	0	0	0	0	0	0	0	0	0	0	0	0	0	0	0	0	0	0	0	0	0	0	0	0	0	0	1	0	0	0	0	0	0	0	0	0	1	0	0	0	0	0	0	0
G65889KE	Gal(β-Sp8	0	0	0	0	0	0	0	0	0	0	0	0	0	0	0	0	0	0	0	0	0	0	0	1	0	0	0	0	0	0	0	0	0	1	0	0	0	0	0	0	0	0	0	0	0	0	0	0
G71142DF	Glc(β-Sp8	0	0	0	0	0	0	0	0	0	0	0	0	0	0	0	0	0	0	0	0	0	0	0	0	0	1	0	0	0	0	0	0	0	0	0	1	0	0	0	0	0	0	0	0	0	0	0	0
G74840NI	Man(β-Sp8	0	0	0	0	0	0	0	0	0	0	0	0	0	0	0	0	0	0	0	0	0	0	0	0	0	0	0	0	0	1	0	0	0	0	0	0	0	0	0	1	0	0	0	0	0	0	0	0
G61418DU	GalNAc(β-Sp8	0	0	0	0	0	0	0	0	0	0	0	0	0	0	0	0	0	0	0	0	0	0	0	0	1	0	0	0	0	0	0	0	0	0	1	0	0	0	0	0	0	0	0	0	0	0	0	0
G49108TO	GlcNAc(β-Sp0	0	0	0	0	0	0	0	0	0	0	0	0	0	0	0	0	0	0	0	0	0	0	0	0	0	0	0	1	0	0	0	0	0	0	0	0	0	1	0	0	0	0	0	0	0	0	0	0
G49108TO	GlcNAc(β-Sp8	0	0	0	0	0	0	0	0	0	0	0	0	0	0	0	0	0	0	0	0	0	0	0	0	0	0	0	1	0	0	0	0	0	0	0	0	0	1	0	0	0	0	0	0	0	0	0	0
G44411RJ	Gal(β1-4)GlcNAc(β1-6)[Gal(β1-4)GlcNAc(β1-3)]GalNAc(α-Sp8	0	0	0	0	0	0	0	0	0	0	0	0	0	0	0	0	0	0	0	0	0	0	0	2	0	0	0	0	0	0	0	0	0	2	1	0	0	2	0	0	0	0	0	0	0	0	0	0
	Gal(β1-4)GlcNAc(β1-6)[Gal(β1-4)GlcNAc(β1-3)]GalNAc(-Sp14	0	0	0	0	0	0	0	0	0	0	0	0	0	0	0	0	0	0	0	0	0	0	0	2	0	0	0	0	0	0	0	0	0	2	1	0	0	2	0	0	0	0	0	0	0	0	0	0
	GlcNAc(β1-6)[GlcNAc(β1-4)][GlcNAc(β1-3)]GlcNAc(-Sp8	0	0	0	0	0	0	0	0	0	0	0	0	0	0	0	0	0	0	0	0	0	0	0	0	0	0	0	3	0	0	0	0	0	0	0	0	0	4	0	0	0	0	0	0	0	0	0	0
	(6S)(3S)Gal(β1-4)(6S)GlcNAc(β-Sp0	1	0	2	0	0	0	0	0	0	0	0	0	0	0	1	1	0	0	0	0	0	0	0	1	0	0	0	0	0	0	0	0	0	1	0	0	0	1	0	0	0	0	0	0	0	0	0	0
G40222RJ	(6S)(3S)Gal(β1-4)GlcNAc(β-Sp0	1	0	1	0	0	0	0	0	0	0	0	0	0	0	0	1	0	0	0	0	0	0	0	1	0	0	0	0	0	0	0	0	0	1	0	0	0	1	0	0	0	0	0	0	0	0	0	0
	(3S)Gal(β1-4)[Fuc(α1-3)](6S)Glc(-Sp0	1	0	1	0	1	0	0	0	0	0	0	0	0	1	0	0	0	0	0	0	0	0	1	1	0	0	0	0	0	0	0	0	1	1	0	1	0	0	0	0	0	0	0	1	0	0	0	0
	(3S)Gal(β1-4)Glc(β-Sp8	1	0	0	0	1	0	0	0	0	0	0	0	0	0	0	0	0	0	0	0	0	0	0	1	0	0	0	0	0	0	0	0	0	1	0	1	0	0	0	0	0	0	0	0	0	0	0	0
	(3S)Gal(β1-4)(6S)Glc(β-Sp0	1	0	1	0	1	0	0	0	0	0	0	0	0	1	0	0	0	0	0	0	0	0	0	1	0	0	0	0	0	0	0	0	0	1	0	1	0	0	0	0	0	0	0	0	0	0	0	0
	(3S)Gal(β1-4)(6S)Glc(β-Sp8	1	0	1	0	1	0	0	0	0	0	0	0	0	1	0	0	0	0	0	0	0	0	0	1	0	0	0	0	0	0	0	0	0	1	0	1	0	0	0	0	0	0	0	0	0	0	0	0
G14395NH	(3S)Gal(β1-3)[Fuc(α1-4)]GlcNAc(β-Sp8	1	0	0	0	1	0	0	0	0	0	0	0	0	0	0	0	0	0	0	0	0	0	1	1	0	0	0	0	0	0	0	0	1	1	0	0	0	1	0	0	0	0	0	0	0	1	0	0
	(3S)Gal(β1-3)GalNAc(α-Sp8	1	0	0	0	1	0	0	0	0	0	0	0	0	0	0	0	0	0	0	0	0	0	0	1	0	0	0	0	0	0	0	0	0	1	1	0	0	0	0	0	0	0	0	0	0	0	0	0
	(3S)Gal(β1-3)GlcNAc(β-Sp0	1	0	0	0	1	0	0	0	0	0	0	0	0	0	0	0	0	0	0	0	0	0	0	1	0	0	0	0	0	0	0	0	0	1	0	0	0	1	0	0	0	0	0	0	0	0	0	0
	(3S)Gal(β1-3)GlcNAc(β-Sp8	1	0	0	0	1	0	0	0	0	0	0	0	0	0	0	0	0	0	0	0	0	0	0	1	0	0	0	0	0	0	0	0	0	1	0	0	0	1	0	0	0	0	0	0	0	0	0	0
	(3S)Gal(β1-4)[Fuc(α1-3)]GlcNAc(-Sp0	1	0	0	0	1	0	0	0	0	0	0	0	0	0	0	0	0	0	0	0	0	0	1	1	0	0	0	0	0	0	0	0	1	1	0	0	0	1	0	0	0	0	0	0	1	0	0	0
	(3S)Gal(β1-4)[Fuc(α1-3)]GlcNAc(-Sp8	1	0	0	0	1	0	0	0	0	0	0	0	0	0	0	0	0	0	0	0	0	0	1	1	0	0	0	0	0	0	0	0	1	1	0	0	0	1	0	0	0	0	0	0	1	0	0	0
	(3S)Gal(β1-4)(6S)GlcNAc(β-Sp0	1	0	1	0	1	0	0	0	0	0	0	0	0	0	1	0	0	0	0	0	0	0	0	1	0	0	0	0	0	0	0	0	0	1	0	0	0	1	0	0	0	0	0	0	0	0	0	0
	(3S)Gal(β1-4)(6S)GlcNAc(β-Sp8	1	0	1	0	1	0	0	0	0	0	0	0	0	0	1	0	0	0	0	0	0	0	0	1	0	0	0	0	0	0	0	0	0	1	0	0	0	1	0	0	0	0	0	0	0	0	0	0
	(3S)Gal(β1-4)GlcNAc(β-Sp0	1	0	0	0	1	0	0	0	0	0	0	0	0	0	0	0	0	0	0	0	0	0	0	1	0	0	0	0	0	0	0	0	0	1	0	0	0	1	0	0	0	0	0	0	0	0	0	0
	(3S)Gal(β1-4)GlcNAc(β-Sp8	1	0	0	0	1	0	0	0	0	0	0	0	0	0	0	0	0	0	0	0	0	0	0	1	0	0	0	0	0	0	0	0	0	1	0	0	0	1	0	0	0	0	0	0	0	0	0	0
G95090DW	(3S)Gal(β-Sp8	1	0	0	0	1	0	0	0	0	0	0	0	0	0	0	0	0	0	0	0	0	0	0	1	0	0	0	0	0	0	0	0	0	1	0	0	0	0	0	0	0	0	0	0	0	0	0	0
G18222CD	(6S)(4S)Gal(β1-4)GlcNAc(β-Sp0	0	1	1	0	0	0	0	0	0	0	0	0	0	0	0	0	1	0	0	0	0	0	0	1	0	0	0	0	0	0	0	0	0	1	0	0	0	1	0	0	0	0	0	0	0	0	0	0
	(4S)Gal(β1-4)GlcNAc(β-Sp8	0	1	0	0	0	0	0	0	1	0	0	0	0	0	0	0	0	0	0	0	0	0	0	1	0	0	0	0	0	0	0	0	0	1	0	0	0	1	0	0	0	0	0	0	0	0	0	0
G18020XV	(6P)Man(α-Sp8	0	0	0	1	0	0	0	0	0	0	0	0	0	0	0	0	0	0	0	0	0	1	0	0	0	0	0	0	0	1	0	0	0	0	0	0	0	0	0	1	0	0	0	0	0	0	0	0
G41348XU	(6S)Gal(β1-4)Glc(β-Sp0	0	0	1	0	0	0	0	0	0	0	0	1	0	0	0	0	0	0	0	0	0	0	0	1	0	0	0	0	0	0	0	0	0	1	0	1	0	0	0	0	0	0	0	0	0	0	0	0
G41348XU	(6S)Gal(β1-4)Glc(β-Sp8	0	0	1	0	0	0	0	0	0	0	0	1	0	0	0	0	0	0	0	0	0	0	0	1	0	0	0	0	0	0	0	0	0	1	0	1	0	0	0	0	0	0	0	0	0	0	0	0
	(6S)Gal(β1-4)GlcNAc(β-Sp8	0	0	1	0	0	0	0	0	0	0	0	1	0	0	0	0	0	0	0	0	0	0	0	1	0	0	0	0	0	0	0	0	0	1	0	0	0	1	0	0	0	0	0	0	0	0	0	0
	(6S)Gal(β1-4)(6S)Glc(β-Sp8	0	0	2	0	0	0	0	0	0	0	0	1	0	1	0	0	0	0	0	0	0	0	0	1	0	0	0	0	0	0	0	0	0	1	0	1	0	0	0	0	0	0	0	0	0	0	0	0
G01166XS	Neu5Ac(α2-3)(6S)Gal(β1-4)GlcNAc(β-Sp8	0	0	1	0	0	0	0	0	0	0	0	1	0	0	0	0	0	0	0	0	0	0	0	0	0	0	0	0	0	0	1	0	0	1	0	0	0	1	0	0	1	0	0	0	0	0	0	0
	(6S)GlcNAc(β-Sp8	0	0	1	0	0	0	0	0	0	0	0	0	0	0	1	0	0	0	0	0	0	0	0	0	0	0	0	1	0	0	0	0	0	0	0	0	0	1	0	0	0	0	0	0	0	0	0	0
G22768VO	Man(α1-6)[Man(α1-3)]Man(β1-4)GlcNAc(β1-4)GlcNAc(β-Sp12	0	0	0	0	0	0	0	0	0	0	0	0	0	0	0	0	0	0	0	0	0	0	0	0	0	0	0	0	0	2	0	0	0	0	0	0	0	2	0	3	0	0	0	0	0	0	0	0
G22768VO	Man(α1-6)[Man(α1-3)]Man(β1-4)GlcNAc(β1-4)GlcNAc(β-Sp13	0	0	0	0	0	0	0	0	0	0	0	0	0	0	0	0	0	0	0	0	0	0	0	0	0	0	0	0	0	2	0	0	0	0	0	0	0	2	0	3	0	0	0	0	0	0	0	0
G39213VZ	GlcNAc(β1-2)Man(α1-6)[GlcNAc(β1-2)Man(α1-3)]Man(β1-4)GlcNAc(β1-4)GlcNAc(β-Sp12	0	0	0	0	0	0	0	0	0	0	0	0	0	0	0	0	0	0	0	0	0	0	0	0	0	0	0	2	0	0	0	0	0	0	0	0	0	4	0	3	0	0	0	0	0	0	0	0
G39213VZ	GlcNAc(β1-2)Man(α1-6)[GlcNAc(β1-2)Man(α1-3)]Man(β1-4)GlcNAc(β1-4)GlcNAc(β-Sp13	0	0	0	0	0	0	0	0	0	0	0	0	0	0	0	0	0	0	0	0	0	0	0	0	0	0	0	2	0	0	0	0	0	0	0	0	0	4	0	3	0	0	0	0	0	0	0	0
G36191CD	Gal(β1-4)GlcNAc(β1-2)Man(α1-6)[Gal(β1-4)GlcNAc(β1-2)Man(α1-3)]Man(β1-4)GlcNAc(β1-4)GlcNAc(β-Sp12	0	0	0	0	0	0	0	0	0	0	0	0	0	0	0	0	0	0	0	0	0	0	0	2	0	0	0	0	0	0	0	0	0	2	0	0	0	4	0	3	0	0	0	0	0	0	0	0
G84467IZ	Neu5Ac(α2-6)Gal(β1-4)GlcNAc(β1-2)Man(α1-6)[Neu5Ac(α2-6)Gal(β1-4)GlcNAc(β1-2)Man(α1-3)]Man(β1-4)GlcNAc(β1-4)GlcNAc(β-Sp12	0	0	0	0	0	0	0	0	0	0	0	0	0	0	0	0	0	0	0	0	0	0	0	0	0	0	0	0	0	0	2	0	0	2	0	0	0	4	0	3	2	0	0	0	0	0	0	0
G84467IZ	Neu5Ac(α2-6)Gal(β1-4)GlcNAc(β1-2)Man(α1-6)[Neu5Ac(α2-6)Gal(β1-4)GlcNAc(β1-2)Man(α1-3)]Man(β1-4)GlcNAc(β1-4)GlcNAc(β-Sp21	0	0	0	0	0	0	0	0	0	0	0	0	0	0	0	0	0	0	0	0	0	0	0	0	0	0	0	0	0	0	2	0	0	2	0	0	0	4	0	3	2	0	0	0	0	0	0	0
G84467IZ	Neu5Ac(α2-6)Gal(β1-4)GlcNAc(β1-2)Man(α1-6)[Neu5Ac(α2-6)Gal(β1-4)GlcNAc(β1-2)Man(α1-3)]Man(β1-4)GlcNAc(β1-4)GlcNAc(β-Sp24	0	0	0	0	0	0	0	0	0	0	0	0	0	0	0	0	0	0	0	0	0	0	0	0	0	0	0	0	0	0	2	0	0	2	0	0	0	4	0	3	2	0	0	0	0	0	0	0
G67646HL	Fuc(α1-2)Gal(β1-3)GalNAc(β1-3)Gal(α-Sp9	0	0	0	0	0	0	0	0	0	0	0	0	0	0	0	0	0	0	0	0	0	0	1	0	0	0	0	0	0	0	0	0	1	2	1	0	0	0	0	0	0	0	1	0	0	0	0	0
G98465JN	Fuc(α1-2)Gal(β1-3)GalNAc(β1-3)Gal(α1-4)Gal(β1-4)Glc(β-Sp9	0	0	0	0	0	0	0	0	0	0	0	0	0	0	0	0	0	0	0	0	0	0	1	0	0	0	0	0	0	0	0	0	1	3	1	1	0	0	0	0	0	0	1	0	0	0	0	0
G00048MO	Fuc(α1-2)Gal(β1-3)[Fuc(α1-4)]GlcNAc(β-Sp8	0	0	0	0	0	0	0	0	0	0	0	0	0	0	0	0	0	0	0	0	0	0	2	0	0	0	0	0	0	0	0	0	2	1	0	0	0	1	0	0	0	0	1	0	0	1	0	0
G94435QH	Fuc(α1-2)Gal(β1-3)GalNAc(α-Sp8	0	0	0	0	0	0	0	0	0	0	0	0	0	0	0	0	0	0	0	0	0	0	1	0	0	0	0	0	0	0	0	0	1	1	1	0	0	0	0	0	0	0	1	0	0	0	0	0
G94435QH	Fuc(α1-2)Gal(β1-3)GalNAc(α-Sp14	0	0	0	0	0	0	0	0	0	0	0	0	0	0	0	0	0	0	0	0	0	0	1	0	0	0	0	0	0	0	0	0	1	1	1	0	0	0	0	0	0	0	1	0	0	0	0	0
G91532KA	Fuc(α1-2)Gal(β1-3)GalNAc(β1-4)[Neu5Ac(α2-3)]Gal(β1-4)Glc(β-Sp0	0	0	0	0	0	0	0	0	0	0	0	0	0	0	0	0	0	0	0	0	0	0	1	0	0	0	0	0	0	0	1	0	1	2	1	1	0	0	0	0	1	0	1	0	0	0	0	0
G91532KA	Fuc(α1-2)Gal(β1-3)GalNAc(β1-4)[Neu5Ac(α2-3)]Gal(β1-4)Glc(β-Sp9	0	0	0	0	0	0	0	0	0	0	0	0	0	0	0	0	0	0	0	0	0	0	1	0	0	0	0	0	0	0	1	0	1	2	1	1	0	0	0	0	1	0	1	0	0	0	0	0
G00050MO	Fuc(α1-2)Gal(β1-3)GlcNAc(β1-3)Gal(β1-4)Glc(β-Sp8	0	0	0	0	0	0	0	0	0	0	0	0	0	0	0	0	0	0	0	0	0	0	1	0	0	0	0	0	0	0	0	0	1	2	0	1	0	1	0	0	0	0	1	0	0	0	0	0
G00050MO	Fuc(α1-2)Gal(β1-3)GlcNAc(β1-3)Gal(β1-4)Glc(β-Sp10	0	0	0	0	0	0	0	0	0	0	0	0	0	0	0	0	0	0	0	0	0	0	1	0	0	0	0	0	0	0	0	0	1	2	0	1	0	1	0	0	0	0	1	0	0	0	0	0
G40696TO	Fuc(α1-2)Gal(β1-3)GlcNAc(β-Sp0	0	0	0	0	0	0	0	0	0	0	0	0	0	0	0	0	0	0	0	0	0	0	1	0	0	0	0	0	0	0	0	0	1	1	0	0	0	1	0	0	0	0	1	0	0	0	0	0
G40696TO	Fuc(α1-2)Gal(β1-3)GlcNAc(β-Sp8	0	0	0	0	0	0	0	0	0	0	0	0	0	0	0	0	0	0	0	0	0	0	1	0	0	0	0	0	0	0	0	0	1	1	0	0	0	1	0	0	0	0	1	0	0	0	0	0
G74917JX	Fuc(α1-2)Gal(β1-4)[Fuc(α1-3)]GlcNAc(β1-3)Gal(β1-4)[Fuc(α1-3)]GlcNAc(β-Sp0	0	0	0	0	0	0	0	0	0	0	0	0	0	0	0	0	0	0	0	0	0	0	3	0	0	0	0	0	0	0	0	0	3	2	0	0	0	2	0	0	0	0	1	0	2	0	0	0
G58980LZ	Fuc(α1-2)Gal(β1-4)[Fuc(α1-3)]GlcNAc(β1-3)Gal(β1-4)[Fuc(α1-3)]GlcNAc(β1-3)Gal(β1-4)[Fuc(α1-3)]GlcNAc(β-Sp0	0	0	0	0	0	0	0	0	0	0	0	0	0	0	0	0	0	0	0	0	0	0	4	0	0	0	0	0	0	0	0	0	4	3	0	0	0	3	0	0	0	0	1	0	3	0	0	0
G00052MO	Fuc(α1-2)Gal(β1-4)[Fuc(α1-3)]GlcNAc(β-Sp0	0	0	0	0	0	0	0	0	0	0	0	0	0	0	0	0	0	0	0	0	0	0	2	0	0	0	0	0	0	0	0	0	2	1	0	0	0	1	0	0	0	0	1	0	1	0	0	0
G00052MO	Fuc(α1-2)Gal(β1-4)[Fuc(α1-3)]GlcNAc(β-Sp8	0	0	0	0	0	0	0	0	0	0	0	0	0	0	0	0	0	0	0	0	0	0	2	0	0	0	0	0	0	0	0	0	2	1	0	0	0	1	0	0	0	0	1	0	1	0	0	0
G29703NT	Fuc(α1-2)Gal(β1-4)GlcNAc(β1-3)Gal(β1-4)GlcNAc(β-Sp0	0	0	0	0	0	0	0	0	0	0	0	0	0	0	0	0	0	0	0	0	0	0	1	0	0	0	0	0	0	0	0	0	1	2	0	0	0	2	0	0	0	0	1	0	0	0	0	0
G85213RR	Fuc(α1-2)Gal(β1-4)GlcNAc(β1-3)Gal(β1-4)GlcNAc(β1-3)Gal(β1-4)GlcNAc(β-Sp0	0	0	0	0	0	0	0	0	0	0	0	0	0	0	0	0	0	0	0	0	0	0	1	0	0	0	0	0	0	0	0	0	1	3	0	0	0	3	0	0	0	0	1	0	0	0	0	0
G61459JW	Fuc(α1-2)Gal(β1-4)GlcNAc(β-Sp0	0	0	0	0	0	0	0	0	0	0	0	0	0	0	0	0	0	0	0	0	0	0	1	0	0	0	0	0	0	0	0	0	1	1	0	0	0	1	0	0	0	0	1	0	0	0	0	0
G61459JW	Fuc(α1-2)Gal(β1-4)GlcNAc(β-Sp8	0	0	0	0	0	0	0	0	0	0	0	0	0	0	0	0	0	0	0	0	0	0	1	0	0	0	0	0	0	0	0	0	1	1	0	0	0	1	0	0	0	0	1	0	0	0	0	0
G61399NC	Fuc(α1-2)Gal(β1-4)Glc(β-Sp0	0	0	0	0	0	0	0	0	0	0	0	0	0	0	0	0	0	0	0	0	0	0	1	0	0	0	0	0	0	0	0	0	1	1	0	1	0	0	0	0	0	0	1	0	0	0	0	0
G00068MO	Fuc(α1-2)Gal(β-Sp8	0	0	0	0	0	0	0	0	0	0	0	0	0	0	0	0	0	0	0	0	0	0	1	0	0	0	0	0	0	0	0	0	1	1	0	0	0	0	0	0	0	0	1	0	0	0	0	0
G80587NA	Fuc(α1-3)GlcNAc(β-Sp8	0	0	0	0	0	0	0	0	0	0	0	0	0	0	0	0	0	0	0	0	0	0	1	0	0	0	0	0	0	0	0	0	1	0	0	0	0	1	0	0	0	0	0	0	1	0	0	0
G35446HX	Fuc(α1-4)GlcNAc(β-Sp8	0	0	0	0	0	0	0	0	0	0	0	0	0	0	0	0	0	0	0	0	0	0	1	0	0	0	0	0	0	0	0	0	1	0	0	0	0	1	0	0	0	0	0	0	0	1	0	0
G95595RA	Fuc(β1-3)GlcNAc(β-Sp8	0	0	0	0	0	0	0	0	0	0	0	0	0	0	0	0	0	0	0	0	0	0	1	0	0	0	0	0	0	0	0	0	1	0	0	0	0	1	0	0	0	0	0	0	0	0	0	1
G66163TI	GalNAc(α1-3)[Fuc(α1-2)]Gal(β1-3)GlcNAc(β-Sp0	0	0	0	0	0	0	0	0	0	0	0	0	0	0	0	0	0	0	0	0	0	0	1	0	1	0	0	0	0	0	0	0	1	1	1	0	0	1	0	0	0	0	1	0	0	0	0	0
G54826OZ	GalNAc(α1-3)[Fuc(α1-2)]Gal(β1-4)[Fuc(α1-3)]GlcNAc(β-Sp0	0	0	0	0	0	0	0	0	0	0	0	0	0	0	0	0	0	0	0	0	0	0	2	0	1	0	0	0	0	0	0	0	2	1	1	0	0	1	0	0	0	0	1	0	1	0	0	0
	(3S)Gal(β1-4)[Fuc(α1-3)]Glc(β-Sp0	1	0	0	0	1	0	0	0	0	0	0	0	0	0	0	0	0	0	0	0	0	0	1	1	0	0	0	0	0	0	0	0	1	1	0	1	0	0	0	0	0	0	0	1	0	0	0	0
G74353FF	GalNAc(α1-3)[Fuc(α1-2)]Gal(β1-4)GlcNAc(β-Sp0	0	0	0	0	0	0	0	0	0	0	0	0	0	0	0	0	0	0	0	0	0	0	1	0	1	0	0	0	0	0	0	0	1	1	1	0	0	1	0	0	0	0	1	0	0	0	0	0
G74353FF	GalNAc(α1-3)[Fuc(α1-2)]Gal(β1-4)GlcNAc(β-Sp8	0	0	0	0	0	0	0	0	0	0	0	0	0	0	0	0	0	0	0	0	0	0	1	0	1	0	0	0	0	0	0	0	1	1	1	0	0	1	0	0	0	0	1	0	0	0	0	0
G19524AS	GalNAc(α1-3)[Fuc(α1-2)]Gal(β1-4)Glc(β-Sp0	0	0	0	0	0	0	0	0	0	0	0	0	0	0	0	0	0	0	0	0	0	0	1	0	1	0	0	0	0	0	0	0	1	1	1	1	0	0	0	0	0	0	1	0	0	0	0	0
G75472OU	GlcNAc(β1-3)Gal(β1-3)GalNAc(α-Sp8	0	0	0	0	0	0	0	0	0	0	0	0	0	0	0	0	0	0	0	0	0	0	0	0	0	0	0	1	0	0	0	0	0	1	1	0	0	1	0	0	0	0	0	0	0	0	0	0
G00066MO	GalNAc(α1-3)[Fuc(α1-2)]Gal(β-Sp8	0	0	0	0	0	0	0	0	0	0	0	0	0	0	0	0	0	0	0	0	0	0	1	0	1	0	0	0	0	0	0	0	1	1	1	0	0	0	0	0	0	0	1	0	0	0	0	0
G00066MO	GalNAc(α1-3)[Fuc(α1-2)]Gal(β-Sp18	0	0	0	0	0	0	0	0	0	0	0	0	0	0	0	0	0	0	0	0	0	0	1	0	1	0	0	0	0	0	0	0	1	1	1	0	0	0	0	0	0	0	1	0	0	0	0	0
G97834OQ	GalNAc(α1-3)GalNAc(β-Sp8	0	0	0	0	0	0	0	0	0	0	0	0	0	0	0	0	0	0	0	0	0	0	0	0	1	0	0	0	0	0	0	0	0	0	2	0	0	0	0	0	0	0	0	0	0	0	0	0
G60233WN	GalNAc(α1-3)Gal(β-Sp8	0	0	0	0	0	0	0	0	0	0	0	0	0	0	0	0	0	0	0	0	0	0	0	0	1	0	0	0	0	0	0	0	0	1	1	0	0	0	0	0	0	0	0	0	0	0	0	0
G92743LI	GalNAc(α1-4)[Fuc(α1-2)]Gal(β1-4)GlcNAc(β-Sp8	0	0	0	0	0	0	0	0	0	0	0	0	0	0	0	0	0	0	0	0	0	0	1	0	1	0	0	0	0	0	0	0	1	1	1	0	0	1	0	0	0	0	1	0	0	0	0	0
G26166QH	GalNAc(β1-3)GalNAc(α-Sp8	0	0	0	0	0	0	0	0	0	0	0	0	0	0	0	0	0	0	0	0	0	0	0	0	1	0	0	0	0	0	0	0	0	0	2	0	0	0	0	0	0	0	0	0	0	0	0	0
G60713GB	GalNAc(β1-3)[Fuc(α1-2)]Gal(β-Sp8	0	0	0	0	0	0	0	0	0	0	0	0	0	0	0	0	0	0	0	0	0	0	1	0	1	0	0	0	0	0	0	0	1	1	1	0	0	0	0	0	0	0	1	0	0	0	0	0
G29548YX	GalNAc(β1-3)Gal(α1-4)Gal(β1-4)GlcNAc(β-Sp0	0	0	0	0	0	0	0	0	0	0	0	0	0	0	0	0	0	0	0	0	0	0	0	0	1	0	0	0	0	0	0	0	0	2	1	0	0	1	0	0	0	0	0	0	0	0	0	0
G96865DJ	GalNAc(β1-4)[Fuc(α1-3)]GlcNAc(β-Sp0	0	0	0	0	0	0	0	0	0	0	0	0	0	0	0	0	0	0	0	0	0	0	1	0	1	0	0	0	0	0	0	0	1	0	1	0	0	1	0	0	0	0	0	0	1	0	0	0
G00057MO	GalNAc(β1-4)GlcNAc(β-Sp0	0	0	0	0	0	0	0	0	0	0	0	0	0	0	0	0	0	0	0	0	0	0	0	0	1	0	0	0	0	0	0	0	0	0	1	0	0	1	0	0	0	0	0	0	0	0	0	0
G00057MO	GalNAc(β1-4)GlcNAc(β-Sp8	0	0	0	0	0	0	0	0	0	0	0	0	0	0	0	0	0	0	0	0	0	0	0	0	1	0	0	0	0	0	0	0	0	0	1	0	0	1	0	0	0	0	0	0	0	0	0	0
G48898TH	Gal(α1-2)Gal(β-Sp8	0	0	0	0	0	0	0	0	0	0	0	0	0	0	0	0	0	0	0	0	0	0	0	1	0	0	0	0	0	0	0	0	0	2	0	0	0	0	0	0	0	0	0	0	0	0	0	0
G31734OS	Gal(α1-3)[Fuc(α1-2)]Gal(β1-3)GlcNAc(β-Sp0	0	0	0	0	0	0	0	0	0	0	0	0	0	0	0	0	0	0	0	0	0	0	1	1	0	0	0	0	0	0	0	0	1	2	0	0	0	1	0	0	0	0	1	0	0	0	0	0
G31734OS	Gal(α1-3)[Fuc(α1-2)]Gal(β1-3)GlcNAc(β-Sp8	0	0	0	0	0	0	0	0	0	0	0	0	0	0	0	0	0	0	0	0	0	0	1	1	0	0	0	0	0	0	0	0	1	2	0	0	0	1	0	0	0	0	1	0	0	0	0	0
G04624DG	Gal(α1-3)[Fuc(α1-2)]Gal(β1-4)[Fuc(α1-3)]GlcNAc(β-Sp0	0	0	0	0	0	0	0	0	0	0	0	0	0	0	0	0	0	0	0	0	0	0	2	1	0	0	0	0	0	0	0	0	2	2	0	0	0	1	0	0	0	0	1	0	1	0	0	0
G04624DG	Gal(α1-3)[Fuc(α1-2)]Gal(β1-4)[Fuc(α1-3)]GlcNAc(β-Sp8	0	0	0	0	0	0	0	0	0	0	0	0	0	0	0	0	0	0	0	0	0	0	2	1	0	0	0	0	0	0	0	0	2	2	0	0	0	1	0	0	0	0	1	0	1	0	0	0
G70888IU	Gal(α1-3)[Fuc(α1-2)]Gal(β1-4)GlcNAc(-Sp0	0	0	0	0	0	0	0	0	0	0	0	0	0	0	0	0	0	0	0	0	0	0	1	1	0	0	0	0	0	0	0	0	1	2	0	0	0	1	0	0	0	0	1	0	0	0	0	0
G06873PC	Gal(α1-3)[Fuc(α1-2)]Gal(β1-4)Glc(β-Sp0	0	0	0	0	0	0	0	0	0	0	0	0	0	0	0	0	0	0	0	0	0	0	1	1	0	0	0	0	0	0	0	0	1	2	0	1	0	0	0	0	0	0	1	0	0	0	0	0
G47548GA	Gal(α1-3)[Fuc(α1-2)]Gal(β-Sp8	0	0	0	0	0	0	0	0	0	0	0	0	0	0	0	0	0	0	0	0	0	0	1	1	0	0	0	0	0	0	0	0	1	2	0	0	0	0	0	0	0	0	1	0	0	0	0	0
G47548GA	Gal(α1-3)[Fuc(α1-2)]Gal(β-Sp18	0	0	0	0	0	0	0	0	0	0	0	0	0	0	0	0	0	0	0	0	0	0	1	1	0	0	0	0	0	0	0	0	1	2	0	0	0	0	0	0	0	0	1	0	0	0	0	0
G20744UW	Gal(α1-4)[Gal(α1-3)]Gal(β1-4)GlcNAc(β-Sp8	0	0	0	0	0	0	0	0	0	0	0	0	0	0	0	0	0	0	0	0	0	0	0	2	0	0	0	0	0	0	0	0	0	3	0	0	0	1	0	0	0	0	0	0	0	0	0	0
G76355TG	Gal(α1-3)GalNAc(α-Sp8	0	0	0	0	0	0	0	0	0	0	0	0	0	0	0	0	0	0	0	0	0	0	0	1	0	0	0	0	0	0	0	0	0	1	1	0	0	0	0	0	0	0	0	0	0	0	0	0
G76355TG	Gal(α1-3)GalNAc(α-Sp16	0	0	0	0	0	0	0	0	0	0	0	0	0	0	0	0	0	0	0	0	0	0	0	1	0	0	0	0	0	0	0	0	0	1	1	0	0	0	0	0	0	0	0	0	0	0	0	0
G02747VH	Gal(α1-3)GalNAc(β-Sp8	0	0	0	0	0	0	0	0	0	0	0	0	0	0	0	0	0	0	0	0	0	0	0	1	0	0	0	0	0	0	0	0	0	1	1	0	0	0	0	0	0	0	0	0	0	0	0	0
G08176ZW	Gal(α1-3)Gal(β1-4)[Fuc(α1-3)]GlcNAc(β-Sp8	0	0	0	0	0	0	0	0	0	0	0	0	0	0	0	0	0	0	0	0	0	0	1	1	0	0	0	0	0	0	0	0	1	2	0	0	0	1	0	0	0	0	0	0	1	0	0	0
G34356AA	Gal(α1-3)Gal(β1-3)GlcNAc(β-Sp0	0	0	0	0	0	0	0	0	0	0	0	0	0	0	0	0	0	0	0	0	0	0	0	1	0	0	0	0	0	0	0	0	0	2	0	0	0	1	0	0	0	0	0	0	0	0	0	0
G03499BP	Gal(α1-3)Gal(β1-4)GlcNAc(β-Sp8	0	0	0	0	0	0	0	0	0	0	0	0	0	0	0	0	0	0	0	0	0	0	0	1	0	0	0	0	0	0	0	0	0	2	0	0	0	1	0	0	0	0	0	0	0	0	0	0
G78074HX	Gal(α1-3)Gal(β1-4)Glc(β-Sp0	0	0	0	0	0	0	0	0	0	0	0	0	0	0	0	0	0	0	0	0	0	0	0	1	0	0	0	0	0	0	0	0	0	2	0	1	0	0	0	0	0	0	0	0	0	0	0	0
G77070UX	Gal(α1-3)Gal(β1-4)Glc(-Sp10	0	0	0	0	0	0	0	0	0	0	0	0	0	0	0	0	0	0	0	0	0	0	0	1	0	0	0	0	0	0	0	0	0	2	0	1	0	0	0	0	0	0	0	0	0	0	0	0
G24432YB	Gal(α1-3)Gal(β-Sp8	0	0	0	0	0	0	0	0	0	0	0	0	0	0	0	0	0	0	0	0	0	0	0	1	0	0	0	0	0	0	0	0	0	2	0	0	0	0	0	0	0	0	0	0	0	0	0	0
G46849JR	Gal(α1-4)[Fuc(α1-2)]Gal(β1-4)GlcNAc(β-Sp8	0	0	0	0	0	0	0	0	0	0	0	0	0	0	0	0	0	0	0	0	0	0	1	1	0	0	0	0	0	0	0	0	1	2	0	0	0	1	0	0	0	0	1	0	0	0	0	0
G00076PK	Gal(α1-4)Gal(β1-4)GlcNAc(β-Sp0	0	0	0	0	0	0	0	0	0	0	0	0	0	0	0	0	0	0	0	0	0	0	0	1	0	0	0	0	0	0	0	0	0	2	0	0	0	1	0	0	0	0	0	0	0	0	0	0
G00076PK	Gal(α1-4)Gal(β1-4)GlcNAc(β-Sp8	0	0	0	0	0	0	0	0	0	0	0	0	0	0	0	0	0	0	0	0	0	0	0	1	0	0	0	0	0	0	0	0	0	2	0	0	0	1	0	0	0	0	0	0	0	0	0	0
G00059MO	Gal(α1-4)Gal(β1-4)Glc(β-Sp0	0	0	0	0	0	0	0	0	0	0	0	0	0	0	0	0	0	0	0	0	0	0	0	1	0	0	0	0	0	0	0	0	0	2	0	1	0	0	0	0	0	0	0	0	0	0	0	0
G17963KW	Gal(α1-4)GlcNAc(β-Sp8	0	0	0	0	0	0	0	0	0	0	0	0	0	0	0	0	0	0	0	0	0	0	0	1	0	0	0	0	0	0	0	0	0	1	0	0	0	1	0	0	0	0	0	0	0	0	0	0
G55954SF	Gal(α1-6)Glc(β-Sp8	0	0	0	0	0	0	0	0	0	0	0	0	0	0	0	0	0	0	0	0	0	0	0	1	0	0	0	0	0	0	0	0	0	1	0	1	0	0	0	0	0	0	0	0	0	0	0	0
G28148HG	Gal(β1-2)Gal(β-Sp8	0	0	0	0	0	0	0	0	0	0	0	0	0	0	0	0	0	0	0	0	0	0	0	1	0	0	0	0	0	0	0	0	0	2	0	0	0	0	0	0	0	0	0	0	0	0	0	0
G07357YR	Gal(β1-3)[Fuc(α1-4)]GlcNAc(β1-3)Gal(β1-4)[Fuc(α1-3)]GlcNAc(β-Sp0	0	0	0	0	0	0	0	0	0	0	0	0	0	0	0	0	0	0	0	0	0	0	2	1	0	0	0	0	0	0	0	0	2	2	0	0	0	2	0	0	0	0	0	0	1	1	0	0
G69522TI	Gal(β1-3)GlcNAc(β1-3)Gal(β1-4)[Fuc(α1-3)]GlcNAc(β-Sp0	0	0	0	0	0	0	0	0	0	0	0	0	0	0	0	0	0	0	0	0	0	0	1	1	0	0	0	0	0	0	0	0	1	2	0	0	0	2	0	0	0	0	0	0	1	0	0	0
G01706RV	Gal(β1-3)[Fuc(α1-4)]GlcNAc(-Sp0	0	0	0	0	0	0	0	0	0	0	0	0	0	0	0	0	0	0	0	0	0	0	1	1	0	0	0	0	0	0	0	0	1	1	0	0	0	1	0	0	0	0	0	0	0	1	0	0
G01706RV	Gal(β1-3)[Fuc(α1-4)]GlcNAc(-Sp8	0	0	0	0	0	0	0	0	0	0	0	0	0	0	0	0	0	0	0	0	0	0	1	1	0	0	0	0	0	0	0	0	1	1	0	0	0	1	0	0	0	0	0	0	0	1	0	0
G39023AU	Fuc(α1-4)[Gal(β1-3)]GlcNAc(β-Sp8	0	0	0	0	0	0	0	0	0	0	0	0	0	0	0	0	0	0	0	0	0	0	1	1	0	0	0	0	0	0	0	0	1	1	0	0	0	1	0	0	0	0	0	0	0	1	0	0
G61730RY	Gal(β1-4)GlcNAc(β1-6)GalNAc(α-Sp8	0	0	0	0	0	0	0	0	0	0	0	0	0	0	0	0	0	0	0	0	0	0	0	1	0	0	0	0	0	0	0	0	0	1	1	0	0	1	0	0	0	0	0	0	0	0	0	0
G03520RT	Gal(β1-4)GlcNAc(β1-6)GalNAc(-Sp14	0	0	0	0	0	0	0	0	0	0	0	0	0	0	0	0	0	0	0	0	0	0	0	1	0	0	0	0	0	0	0	0	0	1	1	0	0	1	0	0	0	0	0	0	0	0	0	0
G00033MO	GlcNAc(β1-6)[Gal(β1-3)]GalNAc(α-Sp8	0	0	0	0	0	0	0	0	0	0	0	0	0	0	0	0	0	0	0	0	0	0	0	1	0	0	0	1	0	0	0	0	0	1	1	0	0	1	0	0	0	0	0	0	0	0	0	0
G00033MO	GlcNAc(β1-6)[Gal(β1-3)]GalNAc(α-Sp14	0	0	0	0	0	0	0	0	0	0	0	0	0	0	0	0	0	0	0	0	0	0	0	1	0	0	0	1	0	0	0	0	0	1	1	0	0	1	0	0	0	0	0	0	0	0	0	0
G56682BC	Neu5Ac(α2-6)[Gal(β1-3)]GalNAc(α-Sp8	0	0	0	0	0	0	0	0	0	0	0	0	0	0	0	0	0	0	0	0	0	0	0	1	0	0	0	0	0	0	1	0	0	1	1	0	0	0	0	0	1	0	0	0	0	0	0	0
G56682BC	Neu5Ac(α2-6)[Gal(β1-3)]GalNAc(α-Sp14	0	0	0	0	0	0	0	0	0	0	0	0	0	0	0	0	0	0	0	0	0	0	0	1	0	0	0	0	0	0	1	0	0	1	1	0	0	0	0	0	1	0	0	0	0	0	0	0
G64050LH	Neu5Ac(β2-6)[Gal(β1-3)]GalNAc(α-Sp8	0	0	0	0	0	0	0	0	0	0	0	0	0	0	0	0	0	0	0	0	0	0	0	1	0	0	0	0	0	0	1	0	0	1	1	0	0	0	0	0	1	0	0	0	0	0	0	0
G70573KH	Neu5Ac(α2-6)[Gal(β1-3)]GlcNAc(β1-4)Gal(β1-4)Glc(β-Sp10	0	0	0	0	0	0	0	0	0	0	0	0	0	0	0	0	0	0	0	0	0	0	0	1	0	0	0	0	0	0	1	0	0	2	0	1	0	1	0	0	1	0	0	0	0	0	0	0
G00031MO	Gal(β1-3)GalNAc(α-Sp8	0	0	0	0	0	0	0	0	0	0	0	0	0	0	0	0	0	0	0	0	0	0	0	1	0	0	0	0	0	0	0	0	0	1	1	0	0	0	0	0	0	0	0	0	0	0	0	0
G00031MO	Gal(β1-3)GalNAc(α-Sp14	0	0	0	0	0	0	0	0	0	0	0	0	0	0	0	0	0	0	0	0	0	0	0	1	0	0	0	0	0	0	0	0	0	1	1	0	0	0	0	0	0	0	0	0	0	0	0	0
G00031MO	Gal(β1-3)GalNAc(α-Sp16	0	0	0	0	0	0	0	0	0	0	0	0	0	0	0	0	0	0	0	0	0	0	0	1	0	0	0	0	0	0	0	0	0	1	1	0	0	0	0	0	0	0	0	0	0	0	0	0
G01534TU	Gal(β1-3)GalNAc(β-Sp8	0	0	0	0	0	0	0	0	0	0	0	0	0	0	0	0	0	0	0	0	0	0	0	1	0	0	0	0	0	0	0	0	0	1	1	0	0	0	0	0	0	0	0	0	0	0	0	0
G99053DY	Gal(β1-3)GalNAc(β1-3)Gal(α1-4)Gal(β1-4)Glc(β-Sp0	0	0	0	0	0	0	0	0	0	0	0	0	0	0	0	0	0	0	0	0	0	0	0	1	0	0	0	0	0	0	0	0	0	3	1	1	0	0	0	0	0	0	0	0	0	0	0	0
G48558GR	Gal(β1-3)GalNAc(β1-4)[Neu5Ac(α2-3)]Gal(β1-4)Glc(β-Sp0	0	0	0	0	0	0	0	0	0	0	0	0	0	0	0	0	0	0	0	0	0	0	0	1	0	0	0	0	0	0	1	0	0	2	1	1	0	0	0	0	1	0	0	0	0	0	0	0
G21856LC	Gal(β1-3)GalNAc(β1-4)Gal(β1-4)Glc(β-Sp8	0	0	0	0	0	0	0	0	0	0	0	0	0	0	0	0	0	0	0	0	0	0	0	1	0	0	0	0	0	0	0	0	0	2	1	1	0	0	0	0	0	0	0	0	0	0	0	0
G95894VW	Gal(β1-3)Gal(β-Sp8	0	0	0	0	0	0	0	0	0	0	0	0	0	0	0	0	0	0	0	0	0	0	0	1	0	0	0	0	0	0	0	0	0	2	0	0	0	0	0	0	0	0	0	0	0	0	0	0
G09681LD	Gal(β1-3)GlcNAc(β1-3)Gal(β1-4)GlcNAc(β-Sp0	0	0	0	0	0	0	0	0	0	0	0	0	0	0	0	0	0	0	0	0	0	0	0	1	0	0	0	0	0	0	0	0	0	2	0	0	0	2	0	0	0	0	0	0	0	0	0	0
G00049MO	Gal(β1-3)GlcNAc(β1-3)Gal(β1-4)Glc(β-Sp10	0	0	0	0	0	0	0	0	0	0	0	0	0	0	0	0	0	0	0	0	0	0	0	1	0	0	0	0	0	0	0	0	0	2	0	1	0	1	0	0	0	0	0	0	0	0	0	0
G00056MO	Gal(β1-3)GlcNAc(β-Sp0	0	0	0	0	0	0	0	0	0	0	0	0	0	0	0	0	0	0	0	0	0	0	0	1	0	0	0	0	0	0	0	0	0	1	0	0	0	1	0	0	0	0	0	0	0	0	0	0
G00056MO	Gal(β1-3)GlcNAc(β-Sp8	0	0	0	0	0	0	0	0	0	0	0	0	0	0	0	0	0	0	0	0	0	0	0	1	0	0	0	0	0	0	0	0	0	1	0	0	0	1	0	0	0	0	0	0	0	0	0	0
G00051MO	Gal(β1-4)[Fuc(α1-3)]GlcNAc(β-Sp0	0	0	0	0	0	0	0	0	0	0	0	0	0	0	0	0	0	0	0	0	0	0	1	1	0	0	0	0	0	0	0	0	1	1	0	0	0	1	0	0	0	0	0	0	1	0	0	0
G00051MO	Gal(β1-4)[Fuc(α1-3)]GlcNAc(β-Sp8	0	0	0	0	0	0	0	0	0	0	0	0	0	0	0	0	0	0	0	0	0	0	1	1	0	0	0	0	0	0	0	0	1	1	0	0	0	1	0	0	0	0	0	0	1	0	0	0
G79535HZ	Gal(β1-4)[Fuc(α1-3)]GlcNAc(β1-3)Gal(β1-4)[Fuc(α1-3)]GlcNAc(β-Sp0	0	0	0	0	0	0	0	0	0	0	0	0	0	0	0	0	0	0	0	0	0	0	2	1	0	0	0	0	0	0	0	0	2	2	0	0	0	2	0	0	0	0	0	0	2	0	0	0
G57884AX	Gal(β1-4)[Fuc(α1-3)]GlcNAc(β1-3)Gal(β1-4)[Fuc(α1-3)]GlcNAc(β1-3)Gal(β1-4)[Fuc(α1-3)]GlcNAc(β-Sp0	0	0	0	0	0	0	0	0	0	0	0	0	0	0	0	0	0	0	0	0	0	0	3	1	0	0	0	0	0	0	0	0	3	3	0	0	0	3	0	0	0	0	0	0	3	0	0	0
G50930TW	Gal(β1-4)(6S)Glc(β-Sp0	0	0	1	0	0	0	0	0	0	0	0	0	0	1	0	0	0	0	0	0	0	0	0	1	0	0	0	0	0	0	0	0	0	1	0	1	0	0	0	0	0	0	0	0	0	0	0	0
G50930TW	Gal(β1-4)(6S)Glc(β-Sp8	0	0	1	0	0	0	0	0	0	0	0	0	0	1	0	0	0	0	0	0	0	0	0	1	0	0	0	0	0	0	0	0	0	1	0	1	0	0	0	0	0	0	0	0	0	0	0	0
G44738JR	Gal(β1-4)GalNAc(α1-3)[Fuc(α1-2)]Gal(β1-4)GlcNAc(β-Sp8	0	0	0	0	0	0	0	0	0	0	0	0	0	0	0	0	0	0	0	0	0	0	1	1	0	0	0	0	0	0	0	0	1	2	1	0	0	1	0	0	0	0	1	0	0	0	0	0
G83666FZ	Gal(β1-4)GalNAc(β1-3)[Fuc(α1-2)]Gal(β1-4)GlcNAc(β-Sp8	0	0	0	0	0	0	0	0	0	0	0	0	0	0	0	0	0	0	0	0	0	0	1	1	0	0	0	0	0	0	0	0	1	2	1	0	0	1	0	0	0	0	1	0	0	0	0	0
G32723SL	Gal(β1-4)GlcNAc(β1-3)GalNAc(α-Sp8	0	0	0	0	0	0	0	0	0	0	0	0	0	0	0	0	0	0	0	0	0	0	0	1	0	0	0	0	0	0	0	0	0	1	1	0	0	1	0	0	0	0	0	0	0	0	0	0
G39130DL	Gal(β1-4)GlcNAc(β1-3)GalNAc(-Sp14	0	0	0	0	0	0	0	0	0	0	0	0	0	0	0	0	0	0	0	0	0	0	0	1	0	0	0	0	0	0	0	0	0	1	1	0	0	1	0	0	0	0	0	0	0	0	0	0
G16777TF	Gal(β1-4)GlcNAc(β1-3)Gal(β1-4)[Fuc(α1-3)]GlcNAc(β1-3)Gal(β1-4)[Fuc(α1-3)]GlcNAc(β-Sp0	0	0	0	0	0	0	0	0	0	0	0	0	0	0	0	0	0	0	0	0	0	0	2	1	0	0	0	0	0	0	0	0	2	3	0	0	0	3	0	0	0	0	0	0	2	0	0	0
G46055MA	Gal(β1-4)GlcNAc(β1-3)Gal(β1-4)GlcNAc(β1-3)Gal(β1-4)GlcNAc(β-Sp0	0	0	0	0	0	0	0	0	0	0	0	0	0	0	0	0	0	0	0	0	0	0	0	1	0	0	0	0	0	0	0	0	0	3	0	0	0	3	0	0	0	0	0	0	0	0	0	0
G00058MO	Gal(β1-4)GlcNAc(β1-3)Gal(β1-4)GlcNAc(β-Sp0	0	0	0	0	0	0	0	0	0	0	0	0	0	0	0	0	0	0	0	0	0	0	0	1	0	0	0	0	0	0	0	0	0	2	0	0	0	2	0	0	0	0	0	0	0	0	0	0
G58896AZ	Gal(β1-4)GlcNAc(β1-3)Gal(β1-4)Glc(β-Sp0	0	0	0	0	0	0	0	0	0	0	0	0	0	0	0	0	0	0	0	0	0	0	0	1	0	0	0	0	0	0	0	0	0	2	0	1	0	1	0	0	0	0	0	0	0	0	0	0
G58896AZ	Gal(β1-4)GlcNAc(β1-3)Gal(β1-4)Glc(β-Sp8	0	0	0	0	0	0	0	0	0	0	0	0	0	0	0	0	0	0	0	0	0	0	0	1	0	0	0	0	0	0	0	0	0	2	0	1	0	1	0	0	0	0	0	0	0	0	0	0
G64973KT	Gal(β1-4)GlcNAc(β1-6)[Gal(β1-3)]GalNAc(α-Sp8	0	0	0	0	0	0	0	0	0	0	0	0	0	0	0	0	0	0	0	0	0	0	0	2	0	0	0	0	0	0	0	0	0	2	1	0	0	1	0	0	0	0	0	0	0	0	0	0
G96017QA	Gal(β1-4)GlcNAc(β1-6)[Gal(β1-3)]GalNAc(-Sp14	0	0	0	0	0	0	0	0	0	0	0	0	0	0	0	0	0	0	0	0	0	0	0	2	0	0	0	0	0	0	0	0	0	2	1	0	0	1	0	0	0	0	0	0	0	0	0	0
G00055MO	Gal(β1-4)GlcNAc(β-Sp0	0	0	0	0	0	0	0	0	0	0	0	0	0	0	0	0	0	0	0	0	0	0	0	1	0	0	0	0	0	0	0	0	0	1	0	0	0	1	0	0	0	0	0	0	0	0	0	0
G00055MO	Gal(β1-4)GlcNAc(β-Sp8	0	0	0	0	0	0	0	0	0	0	0	0	0	0	0	0	0	0	0	0	0	0	0	1	0	0	0	0	0	0	0	0	0	1	0	0	0	1	0	0	0	0	0	0	0	0	0	0
G00055MO	Gal(β1-4)GlcNAc(β-Sp23	0	0	0	0	0	0	0	0	0	0	0	0	0	0	0	0	0	0	0	0	0	0	0	1	0	0	0	0	0	0	0	0	0	1	0	0	0	1	0	0	0	0	0	0	0	0	0	0
G84224TW	Gal(β1-4)Glc(β-Sp0	0	0	0	0	0	0	0	0	0	0	0	0	0	0	0	0	0	0	0	0	0	0	0	1	0	0	0	0	0	0	0	0	0	1	0	1	0	0	0	0	0	0	0	0	0	0	0	0
G84224TW	Gal(β1-4)Glc(β-Sp8	0	0	0	0	0	0	0	0	0	0	0	0	0	0	0	0	0	0	0	0	0	0	0	1	0	0	0	0	0	0	0	0	0	1	0	1	0	0	0	0	0	0	0	0	0	0	0	0
G66916RU	GlcNAc(α1-3)Gal(β1-4)GlcNAc(β-Sp8	0	0	0	0	0	0	0	0	0	0	0	0	0	0	0	0	0	0	0	0	0	0	0	0	0	0	0	1	0	0	0	0	0	1	0	0	0	2	0	0	0	0	0	0	0	0	0	0
G86784SP	GlcNAc(α1-6)Gal(β1-4)GlcNAc(β-Sp8	0	0	0	0	0	0	0	0	0	0	0	0	0	0	0	0	0	0	0	0	0	0	0	0	0	0	0	1	0	0	0	0	0	1	0	0	0	2	0	0	0	0	0	0	0	0	0	0
G76607YV	GlcNAc(β1-2)Gal(β1-3)GalNAc(α-Sp8	0	0	0	0	0	0	0	0	0	0	0	0	0	0	0	0	0	0	0	0	0	0	0	0	0	0	0	1	0	0	0	0	0	1	1	0	0	1	0	0	0	0	0	0	0	0	0	0
G00037MO	GlcNAc(β1-6)[GlcNAc(β1-3)]GalNAc(α-Sp8	0	0	0	0	0	0	0	0	0	0	0	0	0	0	0	0	0	0	0	0	0	0	0	0	0	0	0	2	0	0	0	0	0	0	1	0	0	2	0	0	0	0	0	0	0	0	0	0
G00037MO	GlcNAc(β1-6)[GlcNAc(β1-3)]GalNAc(α-Sp14	0	0	0	0	0	0	0	0	0	0	0	0	0	0	0	0	0	0	0	0	0	0	0	0	0	0	0	2	0	0	0	0	0	0	1	0	0	2	0	0	0	0	0	0	0	0	0	0
G08872UM	GlcNAc(β1-6)[GlcNAc(β1-3)]Gal(β1-4)GlcNAc(β-Sp8	0	0	0	0	0	0	0	0	0	0	0	0	0	0	0	0	0	0	0	0	0	0	0	0	0	0	0	2	0	0	0	0	0	1	0	0	0	3	0	0	0	0	0	0	0	0	0	0
G00035MO	GlcNAc(β1-3)GalNAc(α-Sp8	0	0	0	0	0	0	0	0	0	0	0	0	0	0	0	0	0	0	0	0	0	0	0	0	0	0	0	1	0	0	0	0	0	0	1	0	0	1	0	0	0	0	0	0	0	0	0	0
G00035MO	GlcNAc(β1-3)GalNAc(α-Sp14	0	0	0	0	0	0	0	0	0	0	0	0	0	0	0	0	0	0	0	0	0	0	0	0	0	0	0	1	0	0	0	0	0	0	1	0	0	1	0	0	0	0	0	0	0	0	0	0
G33476GF	GlcNAc(β1-3)Gal(β-Sp8	0	0	0	0	0	0	0	0	0	0	0	0	0	0	0	0	0	0	0	0	0	0	0	0	0	0	0	1	0	0	0	0	0	1	0	0	0	1	0	0	0	0	0	0	0	0	0	0
G29487JS	GlcNAc(β1-3)Gal(β1-4)GlcNAc(β-Sp0	0	0	0	0	0	0	0	0	0	0	0	0	0	0	0	0	0	0	0	0	0	0	0	0	0	0	0	1	0	0	0	0	0	1	0	0	0	2	0	0	0	0	0	0	0	0	0	0
G29487JS	GlcNAc(β1-3)Gal(β1-4)GlcNAc(β-Sp8	0	0	0	0	0	0	0	0	0	0	0	0	0	0	0	0	0	0	0	0	0	0	0	0	0	0	0	1	0	0	0	0	0	1	0	0	0	2	0	0	0	0	0	0	0	0	0	0
G73480MV	GlcNAc(β1-3)Gal(β1-4)GlcNAc(β1-3)Gal(β1-4)GlcNAc(β-Sp0	0	0	0	0	0	0	0	0	0	0	0	0	0	0	0	0	0	0	0	0	0	0	0	0	0	0	0	1	0	0	0	0	0	2	0	0	0	3	0	0	0	0	0	0	0	0	0	0
G06239NA	GlcNAc(β1-3)Gal(β1-4)Glc(β-Sp0	0	0	0	0	0	0	0	0	0	0	0	0	0	0	0	0	0	0	0	0	0	0	0	0	0	0	0	1	0	0	0	0	0	1	0	1	0	1	0	0	0	0	0	0	0	0	0	0
G49108TO	GlcNAc(β1-MDPLys	0	0	0	0	0	0	0	0	0	0	0	0	0	0	0	0	0	0	0	0	0	0	0	0	0	0	0	1	0	0	0	0	0	0	0	0	0	1	0	0	0	0	0	0	0	0	0	0
G22185MF	GlcNAc(β1-6)[GlcNAc(β1-4)]GalNAc(α-Sp8	0	0	0	0	0	0	0	0	0	0	0	0	0	0	0	0	0	0	0	0	0	0	0	0	0	0	0	2	0	0	0	0	0	0	1	0	0	2	0	0	0	0	0	0	0	0	0	0
G51131QL	GlcNAc(β1-4)Gal(β1-4)GlcNAc(β-Sp8	0	0	0	0	0	0	0	0	0	0	0	0	0	0	0	0	0	0	0	0	0	0	0	0	0	0	0	1	0	0	0	0	0	1	0	0	0	2	0	0	0	0	0	0	0	0	0	0
G36414FS	GlcNAc(β1-4)GlcNAc(β1-4)GlcNAc(β1-4)GlcNAc(β1-4)GlcNAc(β1-4)GlcNAc(β1-Sp8	0	0	0	0	0	0	0	0	0	0	0	0	0	0	0	0	0	0	0	0	0	0	0	0	0	0	0	1	0	0	0	0	0	0	0	0	0	6	0	0	0	0	0	0	0	0	0	0
G07670VS	GlcNAc(β1-4)GlcNAc(β1-4)GlcNAc(β1-4)GlcNAc(β1-4)GlcNAc(β1-Sp8	0	0	0	0	0	0	0	0	0	0	0	0	0	0	0	0	0	0	0	0	0	0	0	0	0	0	0	1	0	0	0	0	0	0	0	0	0	5	0	0	0	0	0	0	0	0	0	0
G47362BJ	GlcNAc(β1-4)GlcNAc(β1-4)GlcNAc(β-Sp8	0	0	0	0	0	0	0	0	0	0	0	0	0	0	0	0	0	0	0	0	0	0	0	0	0	0	0	1	0	0	0	0	0	0	0	0	0	3	0	0	0	0	0	0	0	0	0	0
G00041MO	GlcNAc(β1-6)GalNAc(α-Sp8	0	0	0	0	0	0	0	0	0	0	0	0	0	0	0	0	0	0	0	0	0	0	0	0	0	0	0	1	0	0	0	0	0	0	1	0	0	1	0	0	0	0	0	0	0	0	0	0
G00041MO	GlcNAc(β1-6)GalNAc(α-Sp14	0	0	0	0	0	0	0	0	0	0	0	0	0	0	0	0	0	0	0	0	0	0	0	0	0	0	0	1	0	0	0	0	0	0	1	0	0	1	0	0	0	0	0	0	0	0	0	0
G14900XK	GlcNAc(β1-6)Gal(β1-4)GlcNAc(β-Sp8	0	0	0	0	0	0	0	0	0	0	0	0	0	0	0	0	0	0	0	0	0	0	0	0	0	0	0	1	0	0	0	0	0	1	0	0	0	2	0	0	0	0	0	0	0	0	0	0
G66120GK	Glc(α1-4)Glc(β-Sp8	0	0	0	0	0	0	0	0	0	0	0	0	0	0	0	0	0	0	0	0	0	0	0	0	0	1	0	0	0	0	0	0	0	0	0	2	0	0	0	0	0	0	0	0	0	0	0	0
G07411ON	Glc(α1-4)Glc(α-Sp8	0	0	0	0	0	0	0	0	0	0	0	0	0	0	0	0	0	0	0	0	0	0	0	0	0	1	0	0	0	0	0	0	0	0	0	2	0	0	0	0	0	0	0	0	0	0	0	0
G10488WF	Glc(α1-6)Glc(α1-6)Glc(β-Sp8	0	0	0	0	0	0	0	0	0	0	0	0	0	0	0	0	0	0	0	0	0	0	0	0	0	1	0	0	0	0	0	0	0	0	0	3	0	0	0	0	0	0	0	0	0	0	0	0
G84824ZO	Glc(β1-4)Glc(β-Sp8	0	0	0	0	0	0	0	0	0	0	0	0	0	0	0	0	0	0	0	0	0	0	0	0	0	1	0	0	0	0	0	0	0	0	0	2	0	0	0	0	0	0	0	0	0	0	0	0
G09183JD	Glc(β1-6)Glc(β-Sp8	0	0	0	0	0	0	0	0	0	0	0	0	0	0	0	0	0	0	0	0	0	0	0	0	0	1	0	0	0	0	0	0	0	0	0	2	0	0	0	0	0	0	0	0	0	0	0	0
G06745QY	GlcA(α-Sp8	0	0	0	0	0	0	0	0	0	0	0	0	0	0	0	0	0	0	0	0	0	0	0	0	0	0	1	0	0	0	0	0	0	0	0	0	1	0	0	0	0	0	0	0	0	0	0	0
G93723GS	GlcA(β-Sp8	0	0	0	0	0	0	0	0	0	0	0	0	0	0	0	0	0	0	0	0	0	0	0	0	0	0	1	0	0	0	0	0	0	0	0	0	1	0	0	0	0	0	0	0	0	0	0	0
G99041PQ	GlcA(β1-3)Gal(β-Sp8	0	0	0	0	0	0	0	0	0	0	0	0	0	0	0	0	0	0	0	0	0	0	0	0	0	0	1	0	0	0	0	0	0	1	0	0	1	0	0	0	0	0	0	0	0	0	0	0
G52457GL	GlcA(β1-6)Gal(β-Sp8	0	0	0	0	0	0	0	0	0	0	0	0	0	0	0	0	0	0	0	0	0	0	0	0	0	0	1	0	0	0	0	0	0	1	0	0	1	0	0	0	0	0	0	0	0	0	0	0
G14716ZB	Kdn(α2-3)Gal(β1-3)GlcNAc(β-Sp0	0	0	0	0	0	0	0	0	0	0	0	0	0	0	0	0	0	0	0	0	0	0	0	0	0	0	0	0	1	0	0	0	0	1	0	0	0	1	1	0	0	0	0	0	0	0	0	0
G61010HE	Kdn(α2-3)Gal(β1-4)GlcNAc(β-Sp0	0	0	0	0	0	0	0	0	0	0	0	0	0	0	0	0	0	0	0	0	0	0	0	0	0	0	0	0	1	0	0	0	0	1	0	0	0	1	1	0	0	0	0	0	0	0	0	0
G94983ZY	Man(α1-2)Man(α1-2)Man(α1-3)Man(α-Sp9	0	0	0	0	0	0	0	0	0	0	0	0	0	0	0	0	0	0	0	0	0	0	0	0	0	0	0	0	0	1	0	0	0	0	0	0	0	0	0	4	0	0	0	0	0	0	0	0
G00091RT	Man(α1-2)Man(α1-6)[Man(α1-2)Man(α1-3)]Man(α-Sp9	0	0	0	0	0	0	0	0	0	0	0	0	0	0	0	0	0	0	0	0	0	0	0	0	0	0	0	0	0	2	0	0	0	0	0	0	0	0	0	5	0	0	0	0	0	0	0	0
G57891XD	Man(α1-2)Man(α1-3)Man(α-Sp9	0	0	0	0	0	0	0	0	0	0	0	0	0	0	0	0	0	0	0	0	0	0	0	0	0	0	0	0	0	1	0	0	0	0	0	0	0	0	0	3	0	0	0	0	0	0	0	0
G63337SS	Man(α1-6)[Man(α1-2)Man(α1-3)]Man(α1-6)[Man(α1-2)Man(α1-3)]Man(β1-4)GlcNAc(β1-4)GlcNAc(β-Sp12	0	0	0	0	0	0	0	0	0	0	0	0	0	0	0	0	0	0	0	0	0	0	0	0	0	0	0	0	0	3	0	0	0	0	0	0	0	2	0	7	0	0	0	0	0	0	0	0
G40702WU	Man(α1-2)Man(α1-6)[Man(α1-3)]Man(α1-6)[Man(α1-2)Man(α1-2)Man(α1-3)]Man(β1-4)GlcNAc(β1-4)GlcNAc(β-Sp12	0	0	0	0	0	0	0	0	0	0	0	0	0	0	0	0	0	0	0	0	0	0	0	0	0	0	0	0	0	3	0	0	0	0	0	0	0	2	0	8	0	0	0	0	0	0	0	0
G60230HH	Man(α1-2)Man(α1-6)[Man(α1-2)Man(α1-3)]Man(α1-6)[Man(α1-2)Man(α1-2)Man(α1-3)]Man(β1-4)GlcNAc(β1-4)GlcNAc(β-Sp12	0	0	0	0	0	0	0	0	0	0	0	0	0	0	0	0	0	0	0	0	0	0	0	0	0	0	0	0	0	3	0	0	0	0	0	0	0	2	0	9	0	0	0	0	0	0	0	0
G00619DD	Man(α1-6)[Man(α1-3)]Man(α-Sp9	0	0	0	0	0	0	0	0	0	0	0	0	0	0	0	0	0	0	0	0	0	0	0	0	0	0	0	0	0	2	0	0	0	0	0	0	0	0	0	3	0	0	0	0	0	0	0	0
G47212KG	Man(α1-2)Man(α1-2)Man(α1-6)[Man(α1-3)]Man(α-Sp9	0	0	0	0	0	0	0	0	0	0	0	0	0	0	0	0	0	0	0	0	0	0	0	0	0	0	0	0	0	2	0	0	0	0	0	0	0	0	0	5	0	0	0	0	0	0	0	0
G80966KZ	Man(α1-6)[Man(α1-3)]Man(α1-6)[Man(α1-2)Man(α1-3)]Man(β1-4)GlcNAc(β1-4)GlcNAc(β-Sp12	0	0	0	0	0	0	0	0	0	0	0	0	0	0	0	0	0	0	0	0	0	0	0	0	0	0	0	0	0	3	0	0	0	0	0	0	0	2	0	6	0	0	0	0	0	0	0	0
G55220VL	Man(α1-6)[Man(α1-3)]Man(α1-6)[Man(α1-3)]Man(β1-4)GlcNAc(β1-4)GlcNAc(β-Sp12	0	0	0	0	0	0	0	0	0	0	0	0	0	0	0	0	0	0	0	0	0	0	0	0	0	0	0	0	0	3	0	0	0	0	0	0	0	2	0	5	0	0	0	0	0	0	0	0
G90333CG	Man(β1-4)GlcNAc(β-Sp0	0	0	0	0	0	0	0	0	0	0	0	0	0	0	0	0	0	0	0	0	0	0	0	0	0	0	0	0	0	1	0	0	0	0	0	0	0	1	0	1	0	0	0	0	0	0	0	0
G22418PV	Neu5Ac(α2-3)Gal(β1-4)GlcNAc(β1-3)Gal(β1-4)[Fuc(α1-3)]GlcNAc(β-Sp0	0	0	0	0	0	0	0	0	0	0	0	0	0	0	0	0	0	0	0	0	0	0	1	0	0	0	0	0	0	0	1	0	1	2	0	0	0	2	0	0	1	0	0	0	1	0	0	0
	(3S)Gal(β1-4)[Fuc(α1-3)](6S)GlcNAc(β-Sp8	1	0	1	0	1	0	0	0	0	0	0	0	0	0	1	0	0	0	0	0	0	0	1	1	0	0	0	0	0	0	0	0	1	1	0	0	0	1	0	0	0	0	0	0	1	0	0	0
	Fuc(α1-2)(6S)Gal(β1-4)GlcNAc(β-Sp0	0	0	1	0	0	0	0	0	0	0	0	1	0	0	0	0	0	0	0	0	0	0	1	0	0	0	0	0	0	0	0	0	1	1	0	0	0	1	0	0	0	0	1	0	0	0	0	0
	Fuc(α1-2)Gal(β1-4)(6S)GlcNAc(β-Sp8	0	0	1	0	0	0	0	0	0	0	0	0	0	0	1	0	0	0	0	0	0	0	1	0	0	0	0	0	0	0	0	0	1	1	0	0	0	1	0	0	0	0	1	0	0	0	0	0
	Fuc(α1-2)(6S)Gal(β1-4)(6S)Glc(β-Sp0	0	0	2	0	0	0	0	0	0	0	0	1	0	1	0	0	0	0	0	0	0	0	1	0	0	0	0	0	0	0	0	0	1	1	0	1	0	0	0	0	0	0	1	0	0	0	0	0
G65562ZE	Neu5Ac(α2-3)Gal(β1-3)GalNAc(α-Sp8	0	0	0	0	0	0	0	0	0	0	0	0	0	0	0	0	0	0	0	0	0	0	0	0	0	0	0	0	0	0	1	0	0	1	1	0	0	0	0	0	1	0	0	0	0	0	0	0
G65562ZE	Neu5Ac(α2-3)Gal(β1-3)GalNAc(α-Sp14	0	0	0	0	0	0	0	0	0	0	0	0	0	0	0	0	0	0	0	0	0	0	0	0	0	0	0	0	0	0	1	0	0	1	1	0	0	0	0	0	1	0	0	0	0	0	0	0
G69728IZ	GalNAc(β1-4)[Neu5Ac(α2-8)Neu5Ac(α2-8)Neu5Ac(α2-8)Neu5Ac(α2-3)]Gal(β1-4)Glc(β-Sp0	0	0	0	0	0	0	0	0	0	0	0	0	0	0	0	0	0	0	0	0	0	0	0	0	1	0	0	0	0	0	1	0	0	1	1	1	0	0	0	0	4	0	0	0	0	0	0	0
G36476BA	GalNAc(β1-4)[Neu5Ac(α2-8)Neu5Ac(α2-8)Neu5Ac(α2-3)]Gal(β1-4)Glc(β-Sp0	0	0	0	0	0	0	0	0	0	0	0	0	0	0	0	0	0	0	0	0	0	0	0	0	1	0	0	0	0	0	1	0	0	1	1	1	0	0	0	0	3	0	0	0	0	0	0	0
G93899SO	Neu5Ac(α2-8)Neu5Ac(α2-8)Neu5Ac(α2-3)Gal(β1-4)Glc(β-Sp0	0	0	0	0	0	0	0	0	0	0	0	0	0	0	0	0	0	0	0	0	0	0	0	0	0	0	0	0	0	0	1	0	0	1	0	1	0	0	0	0	3	0	0	0	0	0	0	0
G02657AK	GalNAc(β1-4)[Neu5Ac(α2-8)Neu5Ac(α2-3)]Gal(β1-4)Glc(β-Sp0	0	0	0	0	0	0	0	0	0	0	0	0	0	0	0	0	0	0	0	0	0	0	0	0	1	0	0	0	0	0	1	0	0	1	1	1	0	0	0	0	2	0	0	0	0	0	0	0
G57784EB	Neu5Ac(α2-8)Neu5Ac(α2-8)Neu5Ac(α-Sp8	0	0	0	0	0	0	0	0	0	0	0	0	0	0	0	0	0	0	0	0	0	0	0	0	0	0	0	0	0	0	1	0	0	0	0	0	0	0	0	0	3	0	0	0	0	0	0	0
G06378CG	Neu5Ac(α2-3)(6S)Gal(β1-4)[Fuc(α1-3)]GlcNAc(β-Sp8	0	0	1	0	0	0	0	0	0	0	0	1	0	0	0	0	0	0	0	0	0	0	1	0	0	0	0	0	0	0	1	0	1	1	0	0	0	1	0	0	1	0	0	0	1	0	0	0
G41052GC	GalNAc(β1-4)[Neu5Ac(α2-3)]Gal(β1-4)GlcNAc(β-Sp0	0	0	0	0	0	0	0	0	0	0	0	0	0	0	0	0	0	0	0	0	0	0	0	0	1	0	0	0	0	0	1	0	0	1	1	0	0	1	0	0	1	0	0	0	0	0	0	0
G41052GC	GalNAc(β1-4)[Neu5Ac(α2-3)]Gal(β1-4)GlcNAc(β-Sp8	0	0	0	0	0	0	0	0	0	0	0	0	0	0	0	0	0	0	0	0	0	0	0	0	1	0	0	0	0	0	1	0	0	1	1	0	0	1	0	0	1	0	0	0	0	0	0	0
G79389NT	GalNAc(β1-4)[Neu5Ac(α2-3)]Gal(β1-4)Glc(β-Sp0	0	0	0	0	0	0	0	0	0	0	0	0	0	0	0	0	0	0	0	0	0	0	0	0	1	0	0	0	0	0	1	0	0	1	1	1	0	0	0	0	1	0	0	0	0	0	0	0
G46677TE	Neu5Ac(α2-3)Gal(β1-3)GalNAc(β1-4)[Neu5Ac(α2-3)]Gal(β1-4)Glc(β-Sp0	0	0	0	0	0	0	0	0	0	0	0	0	0	0	0	0	0	0	0	0	0	0	0	0	0	0	0	0	0	0	2	0	0	2	1	1	0	0	0	0	2	0	0	0	0	0	0	0
G11687NW	Neu5Ac(α2-6)[Neu5Ac(α2-3)]GalNAc(α-Sp8	0	0	0	0	0	0	0	0	0	0	0	0	0	0	0	0	0	0	0	0	0	0	0	0	0	0	0	0	0	0	2	0	0	0	1	0	0	0	0	0	2	0	0	0	0	0	0	0
G05252XR	Neu5Ac(α2-3)GalNAc(α-Sp8	0	0	0	0	0	0	0	0	0	0	0	0	0	0	0	0	0	0	0	0	0	0	0	0	0	0	0	0	0	0	1	0	0	0	1	0	0	0	0	0	1	0	0	0	0	0	0	0
G95440AP	Neu5Ac(α2-3)GalNAc(β1-4)GlcNAc(β-Sp0	0	0	0	0	0	0	0	0	0	0	0	0	0	0	0	0	0	0	0	0	0	0	0	0	0	0	0	0	0	0	1	0	0	0	1	0	0	1	0	0	1	0	0	0	0	0	0	0
	Neu5Ac(α2-3)Gal(β1-3)(6S)GlcNAc(-Sp8	0	0	1	0	0	0	0	0	0	0	0	0	0	0	1	0	0	0	0	0	0	0	0	0	0	0	0	0	0	0	1	0	0	1	0	0	0	1	0	0	1	0	0	0	0	0	0	0
G00053MO	Neu5Ac(α2-3)Gal(β1-3)[Fuc(α1-4)]GlcNAc(β-Sp8	0	0	0	0	0	0	0	0	0	0	0	0	0	0	0	0	0	0	0	0	0	0	1	0	0	0	0	0	0	0	1	0	1	1	0	0	0	1	0	0	1	0	0	0	0	1	0	0
G58169ID	Neu5Ac(α2-3)Gal(β1-3)[Fuc(α1-4)]GlcNAc(β1-3)Gal(β1-4)[Fuc(α1-3)]GlcNAc(β-Sp0	0	0	0	0	0	0	0	0	0	0	0	0	0	0	0	0	0	0	0	0	0	0	2	0	0	0	0	0	0	0	1	0	2	2	0	0	0	2	0	0	1	0	0	0	1	1	0	0
G03044ED	Neu5Ac(α2-3)Gal(β1-4)[Neu5Ac(α2-3)Gal(β1-3)]GlcNAc(β-Sp8	0	0	0	0	0	0	0	0	0	0	0	0	0	0	0	0	0	0	0	0	0	0	0	0	0	0	0	0	0	0	2	0	0	2	0	0	0	1	0	0	2	0	0	0	0	0	0	0
G37352CV	Neu5Ac(α2-3)Gal(β1-3)(6S)GalNAc(α-Sp8	0	0	1	0	0	0	0	0	0	0	0	0	1	0	0	0	0	0	0	0	0	0	0	0	0	0	0	0	0	0	1	0	0	1	1	0	0	0	0	0	1	0	0	0	0	0	0	0
G01614ZM	Neu5Ac(α2-6)[Neu5Ac(α2-3)Gal(β1-3)]GalNAc(α-Sp8	0	0	0	0	0	0	0	0	0	0	0	0	0	0	0	0	0	0	0	0	0	0	0	0	0	0	0	0	0	0	2	0	0	1	1	0	0	0	0	0	2	0	0	0	0	0	0	0
G01614ZM	Neu5Ac(α2-6)[Neu5Ac(α2-3)Gal(β1-3)]GalNAc(α-Sp14	0	0	0	0	0	0	0	0	0	0	0	0	0	0	0	0	0	0	0	0	0	0	0	0	0	0	0	0	0	0	2	0	0	1	1	0	0	0	0	0	2	0	0	0	0	0	0	0
G30207PZ	Neu5Ac(α2-3)Gal(β-Sp8	0	0	0	0	0	0	0	0	0	0	0	0	0	0	0	0	0	0	0	0	0	0	0	0	0	0	0	0	0	0	1	0	0	1	0	0	0	0	0	0	1	0	0	0	0	0	0	0
G32254QI	Neu5Ac(α2-3)Gal(β1-3)GalNAc(β1-3)Gal(α1-4)Gal(β1-4)Glc(β-Sp0	0	0	0	0	0	0	0	0	0	0	0	0	0	0	0	0	0	0	0	0	0	0	0	0	0	0	0	0	0	0	1	0	0	3	1	1	0	0	0	0	1	0	0	0	0	0	0	0
G78959US	Neu5Ac(α2-3)Gal(β1-3)GlcNAc(β1-3)Gal(β1-4)GlcNAc(β-Sp0	0	0	0	0	0	0	0	0	0	0	0	0	0	0	0	0	0	0	0	0	0	0	0	0	0	0	0	0	0	0	1	0	0	2	0	0	0	2	0	0	1	0	0	0	0	0	0	0
	Fuc(α1-2)(6S)Gal(β1-4)Glc(β-Sp0	0	0	1	0	0	0	0	0	0	0	0	1	0	0	0	0	0	0	0	0	0	0	1	0	0	0	0	0	0	0	0	0	1	1	0	1	0	0	0	0	0	0	1	0	0	0	0	0
G46776WR	Neu5Ac(α2-3)Gal(β1-3)GlcNAc(β-Sp0	0	0	0	0	0	0	0	0	0	0	0	0	0	0	0	0	0	0	0	0	0	0	0	0	0	0	0	0	0	0	1	0	0	1	0	0	0	1	0	0	1	0	0	0	0	0	0	0
G46776WR	Neu5Ac(α2-3)Gal(β1-3)GlcNAc(β-Sp8	0	0	0	0	0	0	0	0	0	0	0	0	0	0	0	0	0	0	0	0	0	0	0	0	0	0	0	0	0	0	1	0	0	1	0	0	0	1	0	0	1	0	0	0	0	0	0	0
G73699UT	Neu5Ac(α2-3)Gal(β1-4)(6S)GlcNAc(β-Sp8	0	0	1	0	0	0	0	0	0	0	0	0	0	0	1	0	0	0	0	0	0	0	0	0	0	0	0	0	0	0	1	0	0	1	0	0	0	1	0	0	1	0	0	0	0	0	0	0
G53231FE	Neu5Ac(α2-3)Gal(β1-4)[Fuc(α1-3)](6S)GlcNAc(β-Sp8	0	0	1	0	0	0	0	0	0	0	0	0	0	0	1	0	0	0	0	0	0	0	1	0	0	0	0	0	0	0	1	0	1	1	0	0	0	1	0	0	1	0	0	0	1	0	0	0
G25225ZP	Neu5Ac(α2-3)Gal(β1-4)[Fuc(α1-3)]GlcNAc(β1-3)Gal(β1-4)[Fuc(α1-3)]GlcNAc(β1-3)Gal(β1-4)[Fuc(α1-3)]GlcNAc(β-Sp0	0	0	0	0	0	0	0	0	0	0	0	0	0	0	0	0	0	0	0	0	0	0	3	0	0	0	0	0	0	0	1	0	3	3	0	0	0	3	0	0	1	0	0	0	3	0	0	0
G00054MO	Neu5Ac(α2-3)Gal(β1-4)[Fuc(α1-3)]GlcNAc(β-Sp0	0	0	0	0	0	0	0	0	0	0	0	0	0	0	0	0	0	0	0	0	0	0	1	0	0	0	0	0	0	0	1	0	1	1	0	0	0	1	0	0	1	0	0	0	1	0	0	0
G00054MO	Neu5Ac(α2-3)Gal(β1-4)[Fuc(α1-3)]GlcNAc(β-Sp8	0	0	0	0	0	0	0	0	0	0	0	0	0	0	0	0	0	0	0	0	0	0	1	0	0	0	0	0	0	0	1	0	1	1	0	0	0	1	0	0	1	0	0	0	1	0	0	0
G32081WS	Neu5Ac(α2-3)Gal(β1-4)[Fuc(α1-3)]GlcNAc(β1-3)Gal(β-Sp8	0	0	0	0	0	0	0	0	0	0	0	0	0	0	0	0	0	0	0	0	0	0	1	0	0	0	0	0	0	0	1	0	1	2	0	0	0	1	0	0	1	0	0	0	1	0	0	0
G51911JA	Neu5Ac(α2-3)Gal(β1-4)[Fuc(α1-3)]GlcNAc(β1-3)Gal(β1-4)GlcNAc(β-Sp8	0	0	0	0	0	0	0	0	0	0	0	0	0	0	0	0	0	0	0	0	0	0	1	0	0	0	0	0	0	0	1	0	1	2	0	0	0	2	0	0	1	0	0	0	1	0	0	0
G67969KB	Neu5Ac(α2-3)Gal(β1-4)GlcNAc(β1-3)Gal(β1-4)GlcNAc(β1-3)Gal(β1-4)GlcNAc(β-Sp0	0	0	0	0	0	0	0	0	0	0	0	0	0	0	0	0	0	0	0	0	0	0	0	0	0	0	0	0	0	0	1	0	0	3	0	0	0	3	0	0	1	0	0	0	0	0	0	0
G00065MO	Neu5Ac(α2-3)Gal(β1-4)GlcNAc(β-Sp0	0	0	0	0	0	0	0	0	0	0	0	0	0	0	0	0	0	0	0	0	0	0	0	0	0	0	0	0	0	0	1	0	0	1	0	0	0	1	0	0	1	0	0	0	0	0	0	0
G00065MO	Neu5Ac(α2-3)Gal(β1-4)GlcNAc(β-Sp8	0	0	0	0	0	0	0	0	0	0	0	0	0	0	0	0	0	0	0	0	0	0	0	0	0	0	0	0	0	0	1	0	0	1	0	0	0	1	0	0	1	0	0	0	0	0	0	0
G31119YY	Neu5Ac(α2-3)Gal(β1-4)GlcNAc(β1-3)Gal(β1-4)GlcNAc(β-Sp0	0	0	0	0	0	0	0	0	0	0	0	0	0	0	0	0	0	0	0	0	0	0	0	0	0	0	0	0	0	0	1	0	0	2	0	0	0	2	0	0	1	0	0	0	0	0	0	0
	Fuc(α1-2)Gal(β1-4)(6S)Glc(β-Sp0	0	0	1	0	0	0	0	0	0	0	0	0	0	1	0	0	0	0	0	0	0	0	1	0	0	0	0	0	0	0	0	0	1	1	0	1	0	0	0	0	0	0	1	0	0	0	0	0
G91237TK	Neu5Ac(α2-3)Gal(β1-4)Glc(β-Sp0	0	0	0	0	0	0	0	0	0	0	0	0	0	0	0	0	0	0	0	0	0	0	0	0	0	0	0	0	0	0	1	0	0	1	0	1	0	0	0	0	1	0	0	0	0	0	0	0
G91237TK	Neu5Ac(α2-3)Gal(β1-4)Glc(β-Sp8	0	0	0	0	0	0	0	0	0	0	0	0	0	0	0	0	0	0	0	0	0	0	0	0	0	0	0	0	0	0	1	0	0	1	0	1	0	0	0	0	1	0	0	0	0	0	0	0
G36123IU	Neu5Ac(α2-6)GalNAc(α-Sp8	0	0	0	0	0	0	0	0	0	0	0	0	0	0	0	0	0	0	0	0	0	0	0	0	0	0	0	0	0	0	1	0	0	0	1	0	0	0	0	0	1	0	0	0	0	0	0	0
G54118CT	Neu5Ac(α2-6)GalNAc(β1-4)GlcNAc(β-Sp0	0	0	0	0	0	0	0	0	0	0	0	0	0	0	0	0	0	0	0	0	0	0	0	0	0	0	0	0	0	0	1	0	0	0	1	0	0	1	0	0	1	0	0	0	0	0	0	0
G92341SR	Neu5Ac(α2-6)Gal(β1-4)(6S)GlcNAc(β-Sp8	0	0	1	0	0	0	0	0	0	0	0	0	0	0	1	0	0	0	0	0	0	0	0	0	0	0	0	0	0	0	1	0	0	1	0	0	0	1	0	0	1	0	0	0	0	0	0	0
G73578JC	Neu5Ac(α2-6)Gal(β1-4)GlcNAc(β-Sp0	0	0	0	0	0	0	0	0	0	0	0	0	0	0	0	0	0	0	0	0	0	0	0	0	0	0	0	0	0	0	1	0	0	1	0	0	0	1	0	0	1	0	0	0	0	0	0	0
G73578JC	Neu5Ac(α2-6)Gal(β1-4)GlcNAc(β-Sp8	0	0	0	0	0	0	0	0	0	0	0	0	0	0	0	0	0	0	0	0	0	0	0	0	0	0	0	0	0	0	1	0	0	1	0	0	0	1	0	0	1	0	0	0	0	0	0	0
G61435KZ	Neu5Ac(α2-6)Gal(β1-4)GlcNAc(β1-3)Gal(β1-4)[Fuc(α1-3)]GlcNAc(β1-3)Gal(β1-4)[Fuc(α1-3)]GlcNAc(β-Sp0	0	0	0	0	0	0	0	0	0	0	0	0	0	0	0	0	0	0	0	0	0	0	2	0	0	0	0	0	0	0	1	0	2	3	0	0	0	3	0	0	1	0	0	0	2	0	0	0
G60430KO	Neu5Ac(α2-6)Gal(β1-4)GlcNAc(β1-3)Gal(β1-4)GlcNAc(β-Sp0	0	0	0	0	0	0	0	0	0	0	0	0	0	0	0	0	0	0	0	0	0	0	0	0	0	0	0	0	0	0	1	0	0	2	0	0	0	2	0	0	1	0	0	0	0	0	0	0
G28868ZC	Neu5Ac(α2-6)Gal(β1-4)Glc(β-Sp0	0	0	0	0	0	0	0	0	0	0	0	0	0	0	0	0	0	0	0	0	0	0	0	0	0	0	0	0	0	0	1	0	0	1	0	1	0	0	0	0	1	0	0	0	0	0	0	0
G28868ZC	Neu5Ac(α2-6)Gal(β1-4)Glc(β-Sp8	0	0	0	0	0	0	0	0	0	0	0	0	0	0	0	0	0	0	0	0	0	0	0	0	0	0	0	0	0	0	1	0	0	1	0	1	0	0	0	0	1	0	0	0	0	0	0	0
G63069TR	Neu5Ac(α2-6)Gal(β-Sp8	0	0	0	0	0	0	0	0	0	0	0	0	0	0	0	0	0	0	0	0	0	0	0	0	0	0	0	0	0	0	1	0	0	1	0	0	0	0	0	0	1	0	0	0	0	0	0	0
G87492XO	Neu5Ac(α2-8)Neu5Ac(α-Sp8	0	0	0	0	0	0	0	0	0	0	0	0	0	0	0	0	0	0	0	0	0	0	0	0	0	0	0	0	0	0	1	0	0	0	0	0	0	0	0	0	2	0	0	0	0	0	0	0
G98544DH	Neu5Ac(α2-8)Neu5Ac(α2-3)Gal(β1-4)Glc(β-Sp0	0	0	0	0	0	0	0	0	0	0	0	0	0	0	0	0	0	0	0	0	0	0	0	0	0	0	0	0	0	0	1	0	0	1	0	1	0	0	0	0	2	0	0	0	0	0	0	0
G21808VY	Gal(β1-3)[Fuc(α1-4)]GlcNAc(β1-3)Gal(β1-3)[Fuc(α1-4)]GlcNAc(β-Sp0	0	0	0	0	0	0	0	0	0	0	0	0	0	0	0	0	0	0	0	0	0	0	2	1	0	0	0	0	0	0	0	0	2	2	0	0	0	2	0	0	0	0	0	0	0	2	0	0
G08244HV	Neu5Ac(β2-6)GalNAc(α-Sp8	0	0	0	0	0	0	0	0	0	0	0	0	0	0	0	0	0	0	0	0	0	0	0	0	0	0	0	0	0	0	1	0	0	0	1	0	0	0	0	0	1	0	0	0	0	0	0	0
G34476JC	Neu5Ac(β2-6)Gal(β1-4)GlcNAc(β-Sp8	0	0	0	0	0	0	0	0	0	0	0	0	0	0	0	0	0	0	0	0	0	0	0	0	0	0	0	0	0	0	1	0	0	1	0	0	0	1	0	0	1	0	0	0	0	0	0	0
G56052QV	Neu5Gc(α2-3)Gal(β1-3)[Fuc(α1-4)]GlcNAc(β-Sp0	0	0	0	0	0	0	0	0	0	0	0	0	0	0	0	0	0	0	0	0	0	0	1	0	0	0	0	0	0	0	0	1	1	1	0	0	0	1	0	0	0	1	0	0	0	1	0	0
G01245TU	Neu5Gc(α2-3)Gal(β1-3)GlcNAc(β-Sp0	0	0	0	0	0	0	0	0	0	0	0	0	0	0	0	0	0	0	0	0	0	0	0	0	0	0	0	0	0	0	0	1	0	1	0	0	0	1	0	0	0	1	0	0	0	0	0	0
G29440SE	Neu5Gc(α2-3)Gal(β1-4)[Fuc(α1-3)]GlcNAc(β-Sp0	0	0	0	0	0	0	0	0	0	0	0	0	0	0	0	0	0	0	0	0	0	0	1	0	0	0	0	0	0	0	0	1	1	1	0	0	0	1	0	0	0	1	0	0	1	0	0	0
G08169IN	Neu5Gc(α2-3)Gal(β1-4)GlcNAc(β-Sp0	0	0	0	0	0	0	0	0	0	0	0	0	0	0	0	0	0	0	0	0	0	0	0	0	0	0	0	0	0	0	0	1	0	1	0	0	0	1	0	0	0	1	0	0	0	0	0	0
G75789AR	Neu5Gc(α2-3)Gal(β1-4)Glc(β-Sp0	0	0	0	0	0	0	0	0	0	0	0	0	0	0	0	0	0	0	0	0	0	0	0	0	0	0	0	0	0	0	0	1	0	1	0	1	0	0	0	0	0	1	0	0	0	0	0	0
G65832SQ	Neu5Gc(α2-6)GalNAc(α-Sp0	0	0	0	0	0	0	0	0	0	0	0	0	0	0	0	0	0	0	0	0	0	0	0	0	0	0	0	0	0	0	0	1	0	0	1	0	0	0	0	0	0	1	0	0	0	0	0	0
G24684AO	Neu5Gc(α2-6)Gal(β1-4)GlcNAc(β-Sp0	0	0	0	0	0	0	0	0	0	0	0	0	0	0	0	0	0	0	0	0	0	0	0	0	0	0	0	0	0	0	0	1	0	1	0	0	0	1	0	0	0	1	0	0	0	0	0	0
G87918MK	Neu5Gc(α-Sp8	0	0	0	0	0	0	0	0	0	0	0	0	0	0	0	0	0	0	0	0	0	0	0	0	0	0	0	0	0	0	0	1	0	0	0	0	0	0	0	0	0	1	0	0	0	0	0	0
G11457RF	Neu5Ac(α2-3)Gal(β1-4)GlcNAc(β1-6)[Gal(β1-3)]GalNAc(α-Sp14	0	0	0	0	0	0	0	0	0	0	0	0	0	0	0	0	0	0	0	0	0	0	0	1	0	0	0	0	0	0	1	0	0	2	1	0	0	1	0	0	1	0	0	0	0	0	0	0
G43784HS	Gal(β1-3)GlcNAc(β1-3)Gal(β1-3)GlcNAc(β-Sp0	0	0	0	0	0	0	0	0	0	0	0	0	0	0	0	0	0	0	0	0	0	0	0	1	0	0	0	0	0	0	0	0	0	2	0	0	0	2	0	0	0	0	0	0	0	0	0	0
	Gal(β1-4)[Fuc(α1-3)](6S)GlcNAc(β-Sp0	0	0	1	0	0	0	0	0	0	0	0	0	0	0	1	0	0	0	0	0	0	0	1	1	0	0	0	0	0	0	0	0	1	1	0	0	0	1	0	0	0	0	0	0	1	0	0	0
	Gal(β1-4)[Fuc(α1-3)](6S)Glc(β-Sp0	0	0	1	0	0	0	0	0	0	0	0	0	0	1	0	0	0	0	0	0	0	0	1	1	0	0	0	0	0	0	0	0	1	1	0	1	0	0	0	0	0	0	0	1	0	0	0	0
G59754DB	Gal(β1-4)[Fuc(α1-3)]GlcNAc(β1-3)Gal(β1-3)[Fuc(α1-4)]GlcNAc(β-Sp0	0	0	0	0	0	0	0	0	0	0	0	0	0	0	0	0	0	0	0	0	0	0	2	1	0	0	0	0	0	0	0	0	2	2	0	0	0	2	0	0	0	0	0	0	1	1	0	0
G12661AN	Gal(β1-4)GlcNAc(β1-3)Gal(β1-3)GlcNAc(β-Sp0	0	0	0	0	0	0	0	0	0	0	0	0	0	0	0	0	0	0	0	0	0	0	0	1	0	0	0	0	0	0	0	0	0	2	0	0	0	2	0	0	0	0	0	0	0	0	0	0
G11998FO	Neu5Ac(α2-3)Gal(β1-3)GlcNAc(β1-3)Gal(β1-3)GlcNAc(β-Sp0	0	0	0	0	0	0	0	0	0	0	0	0	0	0	0	0	0	0	0	0	0	0	0	0	0	0	0	0	0	0	1	0	0	2	0	0	0	2	0	0	1	0	0	0	0	0	0	0
G58232XB	Neu5Ac(α2-3)Gal(β1-4)GlcNAc(β1-3)Gal(β1-3)GlcNAc(β-Sp0	0	0	0	0	0	0	0	0	0	0	0	0	0	0	0	0	0	0	0	0	0	0	0	0	0	0	0	0	0	0	1	0	0	2	0	0	0	2	0	0	1	0	0	0	0	0	0	0
	(4S)(3S)Gal(β1-4)GlcNAc(β-Sp0	1	1	0	0	0	0	0	0	0	0	1	0	0	0	0	0	0	0	0	0	0	0	0	1	0	0	0	0	0	0	0	0	0	1	0	0	0	1	0	0	0	0	0	0	0	0	0	0
	(6S)Gal(β1-4)(6S)GlcNAc(β-Sp0	0	0	2	0	0	0	0	0	0	0	0	1	0	0	1	0	0	0	0	0	0	0	0	1	0	0	0	0	0	0	0	0	0	1	0	0	0	1	0	0	0	0	0	0	0	0	0	0
	(6P)Glc(β-Sp10	0	0	0	1	0	0	0	0	0	0	0	0	0	0	0	0	0	0	0	1	0	0	0	0	0	1	0	0	0	0	0	0	0	0	0	1	0	0	0	0	0	0	0	0	0	0	0	0
G41245OZ	Neu5Ac(α2-3)Gal(β1-4)[Fuc(α1-3)]GlcNAc(β1-6)[Gal(β1-3)]GalNAc(α-Sp14	0	0	0	0	0	0	0	0	0	0	0	0	0	0	0	0	0	0	0	0	0	0	1	1	0	0	0	0	0	0	1	0	1	2	1	0	0	1	0	0	1	0	0	0	1	0	0	0
G35116BF	Gal(β1-3)Gal(β1-4)GlcNAc(β-Sp8	0	0	0	0	0	0	0	0	0	0	0	0	0	0	0	0	0	0	0	0	0	0	0	1	0	0	0	0	0	0	0	0	0	2	0	0	0	1	0	0	0	0	0	0	0	0	0	0
G75850OP	Neu5Ac(α2-6)Gal(β1-4)GlcNAc(β1-2)Man(α1-6)[Gal(β1-4)GlcNAc(β1-2)Man(α1-3)]Man(β1-4)GlcNAc(β1-4)GlcNAc(β-Sp12	0	0	0	0	0	0	0	0	0	0	0	0	0	0	0	0	0	0	0	0	0	0	0	1	0	0	0	0	0	0	1	0	0	2	0	0	0	4	0	3	1	0	0	0	0	0	0	0
G19432GA	Gal(β1-4)GlcNAc(β1-6)[Gal(β1-4)GlcNAc(β1-3)]Gal(β1-4)GlcNAc(-Sp0	0	0	0	0	0	0	0	0	0	0	0	0	0	0	0	0	0	0	0	0	0	0	0	2	0	0	0	0	0	0	0	0	0	3	0	0	0	3	0	0	0	0	0	0	0	0	0	0
G34540ZO	GlcNAc(β1-6)[Gal(β1-4)GlcNAc(β1-3)]Gal(β1-4)GlcNAc(-Sp0	0	0	0	0	0	0	0	0	0	0	0	0	0	0	0	0	0	0	0	0	0	0	0	1	0	0	0	1	0	0	0	0	0	2	0	0	0	3	0	0	0	0	0	0	0	0	0	0
G46568RJ	Gal(β1-4)GlcNAc(α1-6)Gal(β1-4)GlcNAc(β-Sp0	0	0	0	0	0	0	0	0	0	0	0	0	0	0	0	0	0	0	0	0	0	0	0	1	0	0	0	0	0	0	0	0	0	2	0	0	0	2	0	0	0	0	0	0	0	0	0	0
G45188RH	Gal(β1-4)GlcNAc(β1-6)Gal(β1-4)GlcNAc(β-Sp0	0	0	0	0	0	0	0	0	0	0	0	0	0	0	0	0	0	0	0	0	0	0	0	1	0	0	0	0	0	0	0	0	0	2	0	0	0	2	0	0	0	0	0	0	0	0	0	0
G67272YR	GalNAc(β1-3)Gal(β-Sp8	0	0	0	0	0	0	0	0	0	0	0	0	0	0	0	0	0	0	0	0	0	0	0	0	1	0	0	0	0	0	0	0	0	1	1	0	0	0	0	0	0	0	0	0	0	0	0	0
G92606DY	GlcA(β1-3)GlcNAc(β-Sp8	0	0	0	0	0	0	0	0	0	0	0	0	0	0	0	0	0	0	0	0	0	0	0	0	0	0	1	0	0	0	0	0	0	0	0	0	1	1	0	0	0	0	0	0	0	0	0	0
G90725ZC	Neu5Ac(α2-6)Gal(β1-4)GlcNAc(β1-2)Man(α1-6)[GlcNAc(β1-2)Man(α1-3)]Man(β1-4)GlcNAc(β1-4)GlcNAc(β-Sp12	0	0	0	0	0	0	0	0	0	0	0	0	0	0	0	0	0	0	0	0	0	0	0	0	0	0	0	1	0	0	1	0	0	1	0	0	0	4	0	3	1	0	0	0	0	0	0	0
	GlcNAc(β1-3)Man(-Sp10	0	0	0	0	0	0	0	0	0	0	0	0	0	0	0	0	0	0	0	0	0	0	0	0	0	0	0	1	0	0	0	0	0	0	0	0	0	1	0	1	0	0	0	0	0	0	0	0
G42666HT	GlcNAc(β1-4)GlcNAc(β-Sp10	0	0	0	0	0	0	0	0	0	0	0	0	0	0	0	0	0	0	0	0	0	0	0	0	0	0	0	1	0	0	0	0	0	0	0	0	0	2	0	0	0	0	0	0	0	0	0	0
G42666HT	GlcNAc(β1-4)GlcNAc(β-Sp12	0	0	0	0	0	0	0	0	0	0	0	0	0	0	0	0	0	0	0	0	0	0	0	0	0	0	0	1	0	0	0	0	0	0	0	0	0	2	0	0	0	0	0	0	0	0	0	0
G71124KE	Man(α1-6)Man(β-Sp10	0	0	0	0	0	0	0	0	0	0	0	0	0	0	0	0	0	0	0	0	0	0	0	0	0	0	0	0	0	1	0	0	0	0	0	0	0	0	0	2	0	0	0	0	0	0	0	0
G23046QV	Man(α1-6)[Man(α1-3)]Man(α1-6)[Man(α1-3)]Man(β-Sp10	0	0	0	0	0	0	0	0	0	0	0	0	0	0	0	0	0	0	0	0	0	0	0	0	0	0	0	0	0	3	0	0	0	0	0	0	0	0	0	5	0	0	0	0	0	0	0	0
G65997KL	Man(α1-2)Man(α1-6)[Man(α1-3)]Man(α1-6)[Man(α1-2)Man(α1-2)Man(α1-3)]Man(α-Sp9	0	0	0	0	0	0	0	0	0	0	0	0	0	0	0	0	0	0	0	0	0	0	0	0	0	0	0	0	0	3	0	0	0	0	0	0	0	0	0	8	0	0	0	0	0	0	0	0
G34861UP	Man(α1-2)Man(α1-6)[Man(α1-2)Man(α1-3)]Man(α1-6)[Man(α1-2)Man(α1-2)Man(α1-3)]Man(α-Sp9	0	0	0	0	0	0	0	0	0	0	0	0	0	0	0	0	0	0	0	0	0	0	0	0	0	0	0	0	0	3	0	0	0	0	0	0	0	0	0	9	0	0	0	0	0	0	0	0
G60890ZT	Neu5Ac(α2-3)Gal(β1-4)GlcNAc(β1-6)[Neu5Ac(α2-3)Gal(β1-3)]GalNAc(α-Sp14	0	0	0	0	0	0	0	0	0	0	0	0	0	0	0	0	0	0	0	0	0	0	0	0	0	0	0	0	0	0	2	0	0	2	1	0	0	1	0	0	2	0	0	0	0	0	0	0
G51793MY	Neu5Ac(α2-6)Gal(β1-4)GlcNAc(β1-2)Man(α1-6)[Neu5Ac(α2-3)Gal(β1-4)GlcNAc(β1-2)Man(α1-3)]Man(β1-4)GlcNAc(β1-4)GlcNAc(β-Sp12	0	0	0	0	0	0	0	0	0	0	0	0	0	0	0	0	0	0	0	0	0	0	0	0	0	0	0	0	0	0	2	0	0	2	0	0	0	4	0	3	2	0	0	0	0	0	0	0
G91365ZQ	Gal(β1-4)GlcNAc(β1-2)Man(α1-6)[Neu5Ac(α2-6)Gal(β1-4)GlcNAc(β1-2)Man(α1-3)]Man(β1-4)GlcNAc(β1-4)GlcNAc(β-Sp12	0	0	0	0	0	0	0	0	0	0	0	0	0	0	0	0	0	0	0	0	0	0	0	1	0	0	0	0	0	0	1	0	0	2	0	0	0	4	0	3	1	0	0	0	0	0	0	0
G50645ZL	Neu5Ac(α2-8)Neu5Ac(β-Sp17	0	0	0	0	0	0	0	0	0	0	0	0	0	0	0	0	0	0	0	0	0	0	0	0	0	0	0	0	0	0	1	0	0	0	0	0	0	0	0	0	2	0	0	0	0	0	0	0
G23567MS	Neu5Ac(α2-8)Neu5Ac(α2-8)Neu5Ac(β-Sp8	0	0	0	0	0	0	0	0	0	0	0	0	0	0	0	0	0	0	0	0	0	0	0	0	0	0	0	0	0	0	1	0	0	0	0	0	0	0	0	0	3	0	0	0	0	0	0	0
	Neu5Gc(β2-6)Gal(β1-4)GlcNAc(-Sp8	0	0	0	0	0	0	0	0	0	0	0	0	0	0	0	0	0	0	0	0	0	0	0	0	0	0	0	0	0	0	0	1	0	1	0	0	0	1	0	0	0	1	0	0	0	0	0	0
G64633BH	Gal(β1-3)GlcNAc(β1-2)Man(α1-6)[Gal(β1-3)GlcNAc(β1-2)Man(α1-3)]Man(β1-4)GlcNAc(β1-4)GlcNAc(β-Sp19	0	0	0	0	0	0	0	0	0	0	0	0	0	0	0	0	0	0	0	0	0	0	0	2	0	0	0	0	0	0	0	0	0	2	0	0	0	4	0	3	0	0	0	0	0	0	0	0
G77252PU	Neu5Ac(α2-3)Gal(β1-4)GlcNAc(β1-2)Man(α1-6)[Neu5Ac(α2-3)Gal(β1-4)GlcNAc(β1-2)Man(α1-3)]Man(β1-4)GlcNAc(β1-4)GlcNAc(β-Sp12	0	0	0	0	0	0	0	0	0	0	0	0	0	0	0	0	0	0	0	0	0	0	0	0	0	0	0	0	0	0	2	0	0	2	0	0	0	4	0	3	2	0	0	0	0	0	0	0
G14047PA	Neu5Ac(α2-3)Gal(β1-4)GlcNAc(β1-2)Man(α1-6)[Neu5Ac(α2-6)Gal(β1-4)GlcNAc(β1-2)Man(α1-3)]Man(β1-4)GlcNAc(β1-4)GlcNAc(β-Sp12	0	0	0	0	0	0	0	0	0	0	0	0	0	0	0	0	0	0	0	0	0	0	0	0	0	0	0	0	0	0	2	0	0	2	0	0	0	4	0	3	2	0	0	0	0	0	0	0
G25407RZ	Gal(β1-4)[Fuc(α1-3)]GlcNAc(β1-2)Man(α1-6)[Gal(β1-4)[Fuc(α1-3)]GlcNAc(β1-2)Man(α1-3)]Man(β1-4)GlcNAc(β1-4)GlcNAc(β-Sp20	0	0	0	0	0	0	0	0	0	0	0	0	0	0	0	0	0	0	0	0	0	0	2	2	0	0	0	0	0	0	0	0	2	2	0	0	0	4	0	3	0	0	0	0	2	0	0	0
G08396BF	Neu5Ac(α2-6)Gal(β1-4)GlcNAc(β1-3)Gal(β1-3)GlcNAc(β-Sp0	0	0	0	0	0	0	0	0	0	0	0	0	0	0	0	0	0	0	0	0	0	0	0	0	0	0	0	0	0	0	1	0	0	2	0	0	0	2	0	0	1	0	0	0	0	0	0	0
G12518FG	Neu5Ac(α2-3)Gal(β1-3)[Fuc(α1-4)]GlcNAc(β1-3)Gal(β1-3)[Fuc(α1-4)]GlcNAc(β-Sp0	0	0	0	0	0	0	0	0	0	0	0	0	0	0	0	0	0	0	0	0	0	0	2	0	0	0	0	0	0	0	1	0	2	2	0	0	0	2	0	0	1	0	0	0	0	2	0	0
G56703WU	Neu5Ac(α2-6)Gal(β1-4)GlcNAc(β1-3)Gal(β1-4)GlcNAc(β1-3)Gal(β1-4)GlcNAc(β-Sp0	0	0	0	0	0	0	0	0	0	0	0	0	0	0	0	0	0	0	0	0	0	0	0	0	0	0	0	0	0	0	1	0	0	3	0	0	0	3	0	0	1	0	0	0	0	0	0	0
G12460DL	Gal(α1-4)Gal(β1-4)GlcNAc(β1-3)Gal(β1-4)Glc(β-Sp0	0	0	0	0	0	0	0	0	0	0	0	0	0	0	0	0	0	0	0	0	0	0	0	1	0	0	0	0	0	0	0	0	0	3	0	1	0	1	0	0	0	0	0	0	0	0	0	0
G13058JI	GalNAc(β1-3)Gal(α1-4)Gal(β1-4)GlcNAc(β1-3)Gal(β1-4)Glc(β-Sp0	0	0	0	0	0	0	0	0	0	0	0	0	0	0	0	0	0	0	0	0	0	0	0	0	1	0	0	0	0	0	0	0	0	3	1	1	0	1	0	0	0	0	0	0	0	0	0	0
G36698XD	GalNAc(α1-3)[Fuc(α1-2)]Gal(β1-4)GlcNAc(β1-3)Gal(β1-4)GlcNAc(β-Sp0	0	0	0	0	0	0	0	0	0	0	0	0	0	0	0	0	0	0	0	0	0	0	1	0	1	0	0	0	0	0	0	0	1	2	1	0	0	2	0	0	0	0	1	0	0	0	0	0
G04187IN	GalNAc(α1-3)[Fuc(α1-2)]Gal(β1-4)GlcNAc(β1-3)Gal(β1-4)GlcNAc(β1-3)Gal(β1-4)GlcNAc(β-Sp0	0	0	0	0	0	0	0	0	0	0	0	0	0	0	0	0	0	0	0	0	0	0	1	0	1	0	0	0	0	0	0	0	1	3	1	0	0	3	0	0	0	0	1	0	0	0	0	0
	Neu5Ac(α2-3)Gal(β1-4)[Fuc(α1-3)]GlcNAc(β1-6)[Neu5Ac(α2-3)Gal(β1-3)]GalNAc(-Sp14	0	0	0	0	0	0	0	0	0	0	0	0	0	0	0	0	0	0	0	0	0	0	1	0	0	0	0	0	0	0	2	0	1	2	1	0	0	1	0	0	2	0	0	0	1	0	0	0
G70021TR	GlcNAc(α1-4)Gal(β1-4)GlcNAc(β1-3)Gal(β1-4)GlcNAc(β1-3)Gal(β1-4)GlcNAc(β-Sp0	0	0	0	0	0	0	0	0	0	0	0	0	0	0	0	0	0	0	0	0	0	0	0	0	0	0	0	1	0	0	0	0	0	3	0	0	0	4	0	0	0	0	0	0	0	0	0	0
G07397MN	GlcNAc(α1-4)Gal(β1-4)GlcNAc(β-Sp0	0	0	0	0	0	0	0	0	0	0	0	0	0	0	0	0	0	0	0	0	0	0	0	0	0	0	0	1	0	0	0	0	0	1	0	0	0	2	0	0	0	0	0	0	0	0	0	0
G44375VE	GlcNAc(α1-4)Gal(β1-3)GlcNAc(β-Sp0	0	0	0	0	0	0	0	0	0	0	0	0	0	0	0	0	0	0	0	0	0	0	0	0	0	0	0	1	0	0	0	0	0	1	0	0	0	2	0	0	0	0	0	0	0	0	0	0
G20818VS	GlcNAc(α1-4)Gal(β1-4)GlcNAc(β1-3)Gal(β1-4)Glc(β-Sp0	0	0	0	0	0	0	0	0	0	0	0	0	0	0	0	0	0	0	0	0	0	0	0	0	0	0	0	1	0	0	0	0	0	2	0	1	0	2	0	0	0	0	0	0	0	0	0	0
G69804WT	GlcNAc(α1-4)Gal(β1-4)GlcNAc(β1-3)Gal(β1-4)[Fuc(α1-3)]GlcNAc(β1-3)Gal(β1-4)[Fuc(α1-3)]GlcNAc(β-Sp0	0	0	0	0	0	0	0	0	0	0	0	0	0	0	0	0	0	0	0	0	0	0	2	0	0	0	0	1	0	0	0	0	2	3	0	0	0	4	0	0	0	0	0	0	2	0	0	0
G32357ON	GlcNAc(α1-4)Gal(β1-4)GlcNAc(β1-3)Gal(β1-4)GlcNAc(β-Sp0	0	0	0	0	0	0	0	0	0	0	0	0	0	0	0	0	0	0	0	0	0	0	0	0	0	0	0	1	0	0	0	0	0	2	0	0	0	3	0	0	0	0	0	0	0	0	0	0
G64354IV	GlcNAc(α1-4)Gal(β1-3)GalNAc(-Sp14	0	0	0	0	0	0	0	0	0	0	0	0	0	0	0	0	0	0	0	0	0	0	0	0	0	0	0	1	0	0	0	0	0	1	1	0	0	1	0	0	0	0	0	0	0	0	0	0
	Neu5Ac(α2-6)Gal(β1-4)GlcNAc(β1-2)Man(α1-6)[Man(α1-3)]Man(β1-4)GlcNAc(β1-4)GlcNAc(-Sp12	0	0	0	0	0	0	0	0	0	0	0	0	0	0	0	0	0	0	0	0	0	0	0	0	0	0	0	0	0	1	1	0	0	1	0	0	0	3	0	3	1	0	0	0	0	0	0	0
G02410EE	Man(α1-6)[Neu5Ac(α2-6)Gal(β1-4)GlcNAc(β1-2)Man(α1-3)]Man(β1-4)GlcNAc(β1-4)GlcNAc(-Sp12	0	0	0	0	0	0	0	0	0	0	0	0	0	0	0	0	0	0	0	0	0	0	0	0	0	0	0	0	0	1	1	0	0	1	0	0	0	3	0	3	1	0	0	0	0	0	0	0
G24662EX	Neu5Ac(α2-6)Gal(β1-4)GlcNAc(β1-2)Man(α1-6)Man(β1-4)GlcNAc(β1-4)GlcNAc(-Sp12	0	0	0	0	0	0	0	0	0	0	0	0	0	0	0	0	0	0	0	0	0	0	0	0	0	0	0	0	0	0	1	0	0	1	0	0	0	3	0	2	1	0	0	0	0	0	0	0
	Neu5Ac(α2-6)Gal(β1-4)GlcNAc(β1-2)Man(α1-3)Man(β1-4)GlcNAc(β1-4)GlcNAc(-Sp12	0	0	0	0	0	0	0	0	0	0	0	0	0	0	0	0	0	0	0	0	0	0	0	0	0	0	0	0	0	0	1	0	0	1	0	0	0	3	0	2	1	0	0	0	0	0	0	0
G93592BV	Gal(β1-4)GlcNAc(β1-2)Man(α1-3)Man(β1-4)GlcNAc(β1-4)GlcNAc(-Sp12	0	0	0	0	0	0	0	0	0	0	0	0	0	0	0	0	0	0	0	0	0	0	0	1	0	0	0	0	0	0	0	0	0	1	0	0	0	3	0	2	0	0	0	0	0	0	0	0
G22908LV	Gal(β1-4)GlcNAc(β1-2)Man(α1-6)Man(β1-4)GlcNAc(β1-4)GlcNAc(-Sp12	0	0	0	0	0	0	0	0	0	0	0	0	0	0	0	0	0	0	0	0	0	0	0	1	0	0	0	0	0	0	0	0	0	1	0	0	0	3	0	2	0	0	0	0	0	0	0	0
G69411IG	Man(α1-6)[Gal(β1-4)GlcNAc(β1-2)Man(α1-3)]Man(β1-4)GlcNAc(β1-4)GlcNAc(β-Sp12	0	0	0	0	0	0	0	0	0	0	0	0	0	0	0	0	0	0	0	0	0	0	0	1	0	0	0	0	0	1	0	0	0	1	0	0	0	3	0	3	0	0	0	0	0	0	0	0
G80858MF	GlcNAc(β1-2)Man(α1-6)[GlcNAc(β1-2)Man(α1-3)]Man(β1-4)GlcNAc(β1-4)[Fuc(α1-6)]GlcNAc(β-Sp22	0	0	0	0	0	0	0	0	0	0	0	0	0	0	0	0	0	0	0	0	0	0	1	0	0	0	0	2	0	0	0	0	1	0	0	0	0	4	0	3	0	0	0	0	0	0	1	0
G78059CC	Gal(β1-4)GlcNAc(β1-2)Man(α1-6)[Gal(β1-4)GlcNAc(β1-2)Man(α1-3)]Man(β1-4)GlcNAc(β1-4)[Fuc(α1-6)]GlcNAc(β-Sp22	0	0	0	0	0	0	0	0	0	0	0	0	0	0	0	0	0	0	0	0	0	0	1	2	0	0	0	0	0	0	0	0	1	2	0	0	0	4	0	3	0	0	0	0	0	0	1	0
G09921WG	Gal(β1-3)GlcNAc(β1-2)Man(α1-6)[Gal(β1-3)GlcNAc(β1-2)Man(α1-3)]Man(β1-4)GlcNAc(β1-4)[Fuc(α1-6)]GlcNAc(β-Sp22	0	0	0	0	0	0	0	0	0	0	0	0	0	0	0	0	0	0	0	0	0	0	1	2	0	0	0	0	0	0	0	0	1	2	0	0	0	4	0	3	0	0	0	0	0	0	1	0
	(6S)GlcNAc(β1-3)Gal(β1-4)GlcNAc(β-Sp0	0	0	1	0	0	0	0	0	0	0	0	0	0	0	1	0	0	0	0	0	0	0	0	0	0	0	0	1	0	0	0	0	0	1	0	0	0	2	0	0	0	0	0	0	0	0	0	0
	Kdn(α2-3)Gal(β1-4)[Fuc(α1-3)]GlcNAc(-Sp0	0	0	0	0	0	0	0	0	0	0	0	0	0	0	0	0	0	0	0	0	0	0	1	0	0	0	0	0	1	0	0	0	1	1	0	0	0	1	1	0	0	0	0	0	1	0	0	0
	Kdn(α2-6)Gal(β1-4)GlcNAc(-Sp0	0	0	0	0	0	0	0	0	0	0	0	0	0	0	0	0	0	0	0	0	0	0	0	0	0	0	0	0	1	0	0	0	0	1	0	0	0	1	1	0	0	0	0	0	0	0	0	0
G26041PO	Kdn(α2-3)Gal(β1-4)Glc(-Sp0	0	0	0	0	0	0	0	0	0	0	0	0	0	0	0	0	0	0	0	0	0	0	0	0	0	0	0	0	1	0	0	0	0	1	0	1	0	0	1	0	0	0	0	0	0	0	0	0
G71994UD	Kdn(α2-3)Gal(β1-3)GalNAc(α-Sp14	0	0	0	0	0	0	0	0	0	0	0	0	0	0	0	0	0	0	0	0	0	0	0	0	0	0	0	0	1	0	0	0	0	1	1	0	0	0	1	0	0	0	0	0	0	0	0	0
G38121JC	Fuc(α1-2)Gal(β1-3)GlcNAc(β1-2)Man(α1-6)[Fuc(α1-2)Gal(β1-3)GlcNAc(β1-2)Man(α1-3)]Man(β1-4)GlcNAc(β1-4)GlcNAc(β-Sp20	0	0	0	0	0	0	0	0	0	0	0	0	0	0	0	0	0	0	0	0	0	0	2	0	0	0	0	0	0	0	0	0	2	2	0	0	0	4	0	3	0	0	2	0	0	0	0	0
G81085EP	Fuc(α1-2)Gal(β1-4)GlcNAc(β1-2)Man(α1-6)[Fuc(α1-2)Gal(β1-4)GlcNAc(β1-2)Man(α1-3)]Man(β1-4)GlcNAc(β1-4)GlcNAc(β-Sp20	0	0	0	0	0	0	0	0	0	0	0	0	0	0	0	0	0	0	0	0	0	0	2	0	0	0	0	0	0	0	0	0	2	2	0	0	0	4	0	3	0	0	2	0	0	0	0	0
G58827HR	Fuc(α1-2)Gal(β1-4)[Fuc(α1-3)]GlcNAc(β1-2)Man(α1-6)[Fuc(α1-2)Gal(β1-4)[Fuc(α1-3)]GlcNAc(β1-2)Man(α1-3)]Man(β1-4)GlcNAc(β1-4)GlcNAc(β-Sp20	0	0	0	0	0	0	0	0	0	0	0	0	0	0	0	0	0	0	0	0	0	0	4	0	0	0	0	0	0	0	0	0	4	2	0	0	0	4	0	3	0	0	2	0	2	0	0	0
G05260RH	Gal(α1-3)Gal(β1-4)GlcNAc(β1-2)Man(α1-6)[Gal(α1-3)Gal(β1-4)GlcNAc(β1-2)Man(α1-3)]Man(β1-4)GlcNAc(β1-4)GlcNAc(β-Sp20	0	0	0	0	0	0	0	0	0	0	0	0	0	0	0	0	0	0	0	0	0	0	0	2	0	0	0	0	0	0	0	0	0	4	0	0	0	4	0	3	0	0	0	0	0	0	0	0
G28663KH	Gal(β1-4)GlcNAc(β1-2)Man(α1-6)[Man(α1-3)]Man(β1-4)GlcNAc(β1-4)GlcNAc(β-Sp12	0	0	0	0	0	0	0	0	0	0	0	0	0	0	0	0	0	0	0	0	0	0	0	1	0	0	0	0	0	1	0	0	0	1	0	0	0	3	0	3	0	0	0	0	0	0	0	0
G24095BS	Fuc(α1-4)[Gal(β1-3)]GlcNAc(β1-2)Man(α1-6)[Fuc(α1-4)[Gal(β1-3)]GlcNAc(β1-2)Man(α1-3)]Man(β1-4)GlcNAc(β1-4)[Fuc(α1-6)]GlcNAc(β-Sp22	0	0	0	0	0	0	0	0	0	0	0	0	0	0	0	0	0	0	0	0	0	0	3	2	0	0	0	0	0	0	0	0	3	2	0	0	0	4	0	3	0	0	0	0	0	2	1	0
	Neu5Ac(α2-6)GlcNAc(β1-4)GlcNAc(-Sp21	0	0	0	0	0	0	0	0	0	0	0	0	0	0	0	0	0	0	0	0	0	0	0	0	0	0	0	0	0	0	1	0	0	0	0	0	0	2	0	0	1	0	0	0	0	0	0	0
	Neu5Ac(α2-6)GlcNAc(β1-4)GlcNAc(β1-4)GlcNAc(-Sp21	0	0	0	0	0	0	0	0	0	0	0	0	0	0	0	0	0	0	0	0	0	0	0	0	0	0	0	0	0	0	1	0	0	0	0	0	0	3	0	0	1	0	0	0	0	0	0	0
	Gal(β1-4)[Fuc(α1-3)]GlcNAc(β1-6)[Fuc(α1-2)Gal(β1-4)GlcNAc(β1-3)]Gal(β1-4)Glc(-Sp21	0	0	0	0	0	0	0	0	0	0	0	0	0	0	0	0	0	0	0	0	0	0	2	1	0	0	0	0	0	0	0	0	2	3	0	1	0	2	0	0	0	0	1	0	1	0	0	0
G80343LW	Gal(β1-4)GlcNAc(β1-2)Man(α1-6)[Gal(β1-4)GlcNAc(β1-4)[Gal(β1-4)GlcNAc(β1-2)]Man(α1-3)]Man(β1-4)GlcNAc(β1-4)GlcNAc(-Sp21	0	0	0	0	0	0	0	0	0	0	0	0	0	0	0	0	0	0	0	0	0	0	0	3	0	0	0	0	0	0	0	0	0	3	0	0	0	5	0	3	0	0	0	0	0	0	0	0
G26298FT	GalNAc(α1-3)[Fuc(α1-2)]Gal(β1-4)GlcNAc(β1-2)Man(α1-6)[GalNAc(α1-3)[Fuc(α1-2)]Gal(β1-4)GlcNAc(β1-2)Man(α1-3)]Man(β1-4)GlcNAc(β1-4)GlcNAc(β-Sp20	0	0	0	0	0	0	0	0	0	0	0	0	0	0	0	0	0	0	0	0	0	0	2	0	2	0	0	0	0	0	0	0	2	2	2	0	0	4	0	3	0	0	2	0	0	0	0	0
G34678QT	Gal(α1-3)[Fuc(α1-2)]Gal(β1-4)GlcNAc(β1-2)Man(α1-6)[Gal(α1-3)[Fuc(α1-2)]Gal(β1-4)GlcNAc(β1-2)Man(α1-3)]Man(β1-4)GlcNAc(β1-4)GlcNAc(β-Sp20	0	0	0	0	0	0	0	0	0	0	0	0	0	0	0	0	0	0	0	0	0	0	2	2	0	0	0	0	0	0	0	0	2	4	0	0	0	4	0	3	0	0	2	0	0	0	0	0
G19134QI	Gal(α1-3)Gal(β1-4)[Fuc(α1-3)]GlcNAc(β1-2)Man(α1-6)[Gal(α1-3)Gal(β1-4)[Fuc(α1-3)]GlcNAc(β1-2)Man(α1-3)]Man(β1-4)GlcNAc(β1-4)GlcNAc(β-Sp20	0	0	0	0	0	0	0	0	0	0	0	0	0	0	0	0	0	0	0	0	0	0	2	2	0	0	0	0	0	0	0	0	2	4	0	0	0	4	0	3	0	0	0	0	2	0	0	0
G27432KC	GalNAc(α1-3)[Fuc(α1-2)]Gal(β1-3)GlcNAc(β1-2)Man(α1-6)[GalNAc(α1-3)[Fuc(α1-2)]Gal(β1-3)GlcNAc(β1-2)Man(α1-3)]Man(β1-4)GlcNAc(β1-4)GlcNAc(β-Sp20	0	0	0	0	0	0	0	0	0	0	0	0	0	0	0	0	0	0	0	0	0	0	2	0	2	0	0	0	0	0	0	0	2	2	2	0	0	4	0	3	0	0	2	0	0	0	0	0
G32889SE	Gal(α1-3)[Fuc(α1-2)]Gal(β1-3)GlcNAc(β1-2)Man(α1-6)[Gal(α1-3)[Fuc(α1-2)]Gal(β1-3)GlcNAc(β1-2)Man(α1-3)]Man(β1-4)GlcNAc(β1-4)GlcNAc(β-Sp20	0	0	0	0	0	0	0	0	0	0	0	0	0	0	0	0	0	0	0	0	0	0	2	2	0	0	0	0	0	0	0	0	2	4	0	0	0	4	0	3	0	0	2	0	0	0	0	0
	Neu5Ac(α2-3)Gal(β1-4)GlcNAc(β1-3)GalNAc(-Sp14	0	0	0	0	0	0	0	0	0	0	0	0	0	0	0	0	0	0	0	0	0	0	0	0	0	0	0	0	0	0	1	0	0	1	1	0	0	1	0	0	1	0	0	0	0	0	0	0
	Neu5Ac(α2-6)Gal(β1-4)GlcNAc(β1-3)GalNAc(-Sp14	0	0	0	0	0	0	0	0	0	0	0	0	0	0	0	0	0	0	0	0	0	0	0	0	0	0	0	0	0	0	1	0	0	1	1	0	0	1	0	0	1	0	0	0	0	0	0	0
G88696BY	Neu5Ac(α2-3)Gal(β1-4)[Fuc(α1-3)]GlcNAc(β1-3)GalNAc(α-Sp14	0	0	0	0	0	0	0	0	0	0	0	0	0	0	0	0	0	0	0	0	0	0	1	0	0	0	0	0	0	0	1	0	1	1	1	0	0	1	0	0	1	0	0	0	1	0	0	0
G83062JW	GalNAc(β1-4)GlcNAc(β1-2)Man(α1-6)[GalNAc(β1-4)GlcNAc(β1-2)Man(α1-3)]Man(β1-4)GlcNAc(β1-4)GlcNAc(-Sp12	0	0	0	0	0	0	0	0	0	0	0	0	0	0	0	0	0	0	0	0	0	0	0	0	2	0	0	0	0	0	0	0	0	0	2	0	0	4	0	3	0	0	0	0	0	0	0	0
G91745FJ	Gal(β1-3)GalNAc(α1-3)[Fuc(α1-2)]Gal(β1-4)Glc(-Sp0	0	0	0	0	0	0	0	0	0	0	0	0	0	0	0	0	0	0	0	0	0	0	1	1	0	0	0	0	0	0	0	0	1	2	1	1	0	0	0	0	0	0	1	0	0	0	0	0
	Gal(β1-3)GalNAc(α1-3)[Fuc(α1-2)]Gal(β1-4)GlcNAc(-Sp0	0	0	0	0	0	0	0	0	0	0	0	0	0	0	0	0	0	0	0	0	0	0	1	1	0	0	0	0	0	0	0	0	1	2	1	0	0	1	0	0	0	0	1	0	0	0	0	0
G08143BZ	Gal(β1-3)GlcNAc(β1-3)Gal(β1-4)GlcNAc(β1-6)[Gal(β1-3)GlcNAc(β1-3)]Gal(β1-4)Glc(β-Sp0	0	0	0	0	0	0	0	0	0	0	0	0	0	0	0	0	0	0	0	0	0	0	0	2	0	0	0	0	0	0	0	0	0	4	0	1	0	3	0	0	0	0	0	0	0	0	0	0
G63338KU	Gal(β1-4)[Fuc(α1-3)]GlcNAc(β1-6)[Gal(β1-3)GlcNAc(β1-3)]Gal(β1-4)Glc(-Sp21	0	0	0	0	0	0	0	0	0	0	0	0	0	0	0	0	0	0	0	0	0	0	1	2	0	0	0	0	0	0	0	0	1	3	0	1	0	2	0	0	0	0	0	0	1	0	0	0
	Gal(β1-4)GlcNAc(β1-6)[Fuc(α1-4)[Fuc(α1-2)Gal(β1-3)]GlcNAc(β1-3)]Gal(β1-4)Glc(-Sp21	0	0	0	0	0	0	0	0	0	0	0	0	0	0	0	0	0	0	0	0	0	0	2	1	0	0	0	0	0	0	0	0	2	3	0	1	0	2	0	0	0	0	1	0	0	1	0	0
G23365SP	Gal(β1-4)[Fuc(α1-3)]GlcNAc(β1-6)[Fuc(α1-4)[Fuc(α1-2)Gal(β1-3)]GlcNAc(β1-3)]Gal(β1-4)Glc(-Sp21	0	0	0	0	0	0	0	0	0	0	0	0	0	0	0	0	0	0	0	0	0	0	3	1	0	0	0	0	0	0	0	0	3	3	0	1	0	2	0	0	0	0	1	0	1	1	0	0
	Gal(β1-3)GlcNAc(β1-3)Gal(β1-4)[Fuc(α1-3)]GlcNAc(β1-6)[Gal(β1-3)GlcNAc(β1-3)]Gal(β1-4)Glc(-Sp21	0	0	0	0	0	0	0	0	0	0	0	0	0	0	0	0	0	0	0	0	0	0	1	2	0	0	0	0	0	0	0	0	1	4	0	1	0	3	0	0	0	0	0	0	1	0	0	0
G18938DW	Gal(β1-4)GlcNAc(β1-6)[Gal(β1-4)GlcNAc(β1-2)]Man(α1-6)[Gal(β1-4)GlcNAc(β1-4)[Gal(β1-4)GlcNAc(β1-2)]Man(α1-3)]Man(β1-4)GlcNAc(β1-4)GlcNAc(β-Sp21	0	0	0	0	0	0	0	0	0	0	0	0	0	0	0	0	0	0	0	0	0	0	0	4	0	0	0	0	0	0	0	0	0	4	0	0	0	6	0	3	0	0	0	0	0	0	0	0
G65415JG	GlcNAc(β1-2)Man(α1-6)[GlcNAc(β1-4)[GlcNAc(β1-2)]Man(α1-3)]Man(β1-4)GlcNAc(β1-4)GlcNAc(-Sp21	0	0	0	0	0	0	0	0	0	0	0	0	0	0	0	0	0	0	0	0	0	0	0	0	0	0	0	3	0	0	0	0	0	0	0	0	0	5	0	3	0	0	0	0	0	0	0	0
G03229RU	Fuc(α1-2)Gal(β1-3)GalNAc(α1-3)[Fuc(α1-2)]Gal(β1-4)Glc(β-Sp0	0	0	0	0	0	0	0	0	0	0	0	0	0	0	0	0	0	0	0	0	0	0	2	0	0	0	0	0	0	0	0	0	2	2	1	1	0	0	0	0	0	0	2	0	0	0	0	0
G62735WZ	Fuc(α1-2)Gal(β1-3)GalNAc(α1-3)[Fuc(α1-2)]Gal(β1-4)GlcNAc(β-Sp0	0	0	0	0	0	0	0	0	0	0	0	0	0	0	0	0	0	0	0	0	0	0	2	0	0	0	0	0	0	0	0	0	2	2	1	0	0	1	0	0	0	0	2	0	0	0	0	0
G11647UD	Gal(β1-3)GlcNAc(β1-3)GalNAc(α-Sp14	0	0	0	0	0	0	0	0	0	0	0	0	0	0	0	0	0	0	0	0	0	0	0	1	0	0	0	0	0	0	0	0	0	1	1	0	0	1	0	0	0	0	0	0	0	0	0	0
G93612YS	GalNAc(β1-4)[Neu5Ac(α2-3)]Gal(β1-4)GlcNAc(β1-3)GalNAc(α-Sp14	0	0	0	0	0	0	0	0	0	0	0	0	0	0	0	0	0	0	0	0	0	0	0	0	1	0	0	0	0	0	1	0	0	1	2	0	0	1	0	0	1	0	0	0	0	0	0	0
G44060QH	GalNAc(α1-3)[Fuc(α1-2)]Gal(β1-3)GalNAc(α1-3)[Fuc(α1-2)]Gal(β1-4)GlcNAc(β-Sp0	0	0	0	0	0	0	0	0	0	0	0	0	0	0	0	0	0	0	0	0	0	0	2	0	1	0	0	0	0	0	0	0	2	2	2	0	0	1	0	0	0	0	2	0	0	0	0	0
	Gal(α1-3)Gal(β1-3)GlcNAc(β1-2)Man(α1-6)[Gal(α1-3)Gal(β1-3)GlcNAc(β1-2)Man(α1-3)]Man(β1-4)GlcNAc(β1-4)GlcNAc(-Sp19	0	0	0	0	0	0	0	0	0	0	0	0	0	0	0	0	0	0	0	0	0	0	0	2	0	0	0	0	0	0	0	0	0	4	0	0	0	4	0	3	0	0	0	0	0	0	0	0
	Gal(α1-3)Gal(β1-3)[Fuc(α1-4)]GlcNAc(β1-2)Man(α1-6)[Gal(α1-3)Gal(β1-3)[Fuc(α1-4)]GlcNAc(β1-2)Man(α1-3)]Man(β1-4)GlcNAc(β1-4)GlcNAc(-Sp19	0	0	0	0	0	0	0	0	0	0	0	0	0	0	0	0	0	0	0	0	0	0	2	2	0	0	0	0	0	0	0	0	2	4	0	0	0	4	0	3	0	0	0	0	0	2	0	0
	Neu5Ac(α2-3)Gal(β1-3)GlcNAc(β1-2)Man(α1-6)[Neu5Ac(α2-3)Gal(β1-3)GlcNAc(β1-2)Man(α1-3)]Man(β1-4)GlcNAc(β1-4)GlcNAc(-Sp19	0	0	0	0	0	0	0	0	0	0	0	0	0	0	0	0	0	0	0	0	0	0	0	0	0	0	0	0	0	0	2	0	0	2	0	0	0	4	0	3	2	0	0	0	0	0	0	0
G99129GB	GlcNAc(β1-2)Man(α1-6)[Gal(β1-4)GlcNAc(β1-2)Man(α1-3)]Man(β1-4)GlcNAc(β1-4)GlcNAc(-Sp12	0	0	0	0	0	0	0	0	0	0	0	0	0	0	0	0	0	0	0	0	0	0	0	1	0	0	0	1	0	0	0	0	0	1	0	0	0	4	0	3	0	0	0	0	0	0	0	0
G86102WJ	Gal(β1-4)GlcNAc(β1-2)Man(α1-6)[GlcNAc(β1-2)Man(α1-3)]Man(β1-4)GlcNAc(β1-4)GlcNAc(-Sp12	0	0	0	0	0	0	0	0	0	0	0	0	0	0	0	0	0	0	0	0	0	0	0	1	0	0	0	1	0	0	0	0	0	1	0	0	0	4	0	3	0	0	0	0	0	0	0	0
G51162XR	Neu5Ac(α2-3)Gal(β1-3)GlcNAc(β1-3)GalNAc(α-Sp14	0	0	0	0	0	0	0	0	0	0	0	0	0	0	0	0	0	0	0	0	0	0	0	0	0	0	0	0	0	0	1	0	0	1	1	0	0	1	0	0	1	0	0	0	0	0	0	0
G76763LN	Fuc(α1-2)Gal(β1-4)GlcNAc(β1-3)GalNAc(α-Sp14	0	0	0	0	0	0	0	0	0	0	0	0	0	0	0	0	0	0	0	0	0	0	1	0	0	0	0	0	0	0	0	0	1	1	1	0	0	1	0	0	0	0	1	0	0	0	0	0
G02522JF	Gal(β1-4)[Fuc(α1-3)]GlcNAc(β1-3)GalNAc(α-Sp14	0	0	0	0	0	0	0	0	0	0	0	0	0	0	0	0	0	0	0	0	0	0	1	1	0	0	0	0	0	0	0	0	1	1	1	0	0	1	0	0	0	0	0	0	1	0	0	0
G08157XK	GalNAc(α1-3)GalNAc(β1-3)Gal(α1-4)Gal(β1-4)GlcNAc(β-Sp0	0	0	0	0	0	0	0	0	0	0	0	0	0	0	0	0	0	0	0	0	0	0	0	0	1	0	0	0	0	0	0	0	0	2	2	0	0	1	0	0	0	0	0	0	0	0	0	0
G17465IO	Gal(α1-4)Gal(β1-3)GlcNAc(β1-2)Man(α1-6)[Gal(α1-4)Gal(β1-3)GlcNAc(β1-2)Man(α1-3)]Man(β1-4)GlcNAc(β1-4)GlcNAc(β-Sp19	0	0	0	0	0	0	0	0	0	0	0	0	0	0	0	0	0	0	0	0	0	0	0	2	0	0	0	0	0	0	0	0	0	4	0	0	0	4	0	3	0	0	0	0	0	0	0	0
G91257NC	Gal(α1-4)Gal(β1-4)GlcNAc(β1-2)Man(α1-6)[Gal(α1-4)Gal(β1-4)GlcNAc(β1-2)Man(α1-3)]Man(β1-4)GlcNAc(β1-4)GlcNAc(β-Sp24	0	0	0	0	0	0	0	0	0	0	0	0	0	0	0	0	0	0	0	0	0	0	0	2	0	0	0	0	0	0	0	0	0	4	0	0	0	4	0	3	0	0	0	0	0	0	0	0
G61009EJ	Gal(α1-3)Gal(β1-4)GlcNAc(β1-3)GalNAc(α-Sp14	0	0	0	0	0	0	0	0	0	0	0	0	0	0	0	0	0	0	0	0	0	0	0	1	0	0	0	0	0	0	0	0	0	2	1	0	0	1	0	0	0	0	0	0	0	0	0	0
G13626XX	Gal(β1-3)GlcNAc(β1-6)Gal(β1-4)GlcNAc(β-Sp0	0	0	0	0	0	0	0	0	0	0	0	0	0	0	0	0	0	0	0	0	0	0	0	1	0	0	0	0	0	0	0	0	0	2	0	0	0	2	0	0	0	0	0	0	0	0	0	0
G52068VK	Gal(β1-3)GlcNAc(α1-6)Gal(β1-4)GlcNAc(β-Sp0	0	0	0	0	0	0	0	0	0	0	0	0	0	0	0	0	0	0	0	0	0	0	0	1	0	0	0	0	0	0	0	0	0	2	0	0	0	2	0	0	0	0	0	0	0	0	0	0
G94173VC	GalNAc(β1-3)Gal(α1-6)Gal(β1-4)Glc(β-Sp8	0	0	0	0	0	0	0	0	0	0	0	0	0	0	0	0	0	0	0	0	0	0	0	0	1	0	0	0	0	0	0	0	0	2	1	1	0	0	0	0	0	0	0	0	0	0	0	0
G13034PC	Gal(α1-3)[Fuc(α1-2)]Gal(β1-4)[Fuc(α1-3)]Glc(β-Sp21	0	0	0	0	0	0	0	0	0	0	0	0	0	0	0	0	0	0	0	0	0	0	2	1	0	0	0	0	0	0	0	0	2	2	0	1	0	0	0	0	0	0	1	1	0	0	0	0
	Gal(β1-4)GlcNAc(β1-6)[Neu5Ac(α2-6)Gal(β1-3)GlcNAc(β1-3)]Gal(β1-4)Glc(-Sp21	0	0	0	0	0	0	0	0	0	0	0	0	0	0	0	0	0	0	0	0	0	0	0	1	0	0	0	0	0	0	1	0	0	3	0	1	0	2	0	0	1	0	0	0	0	0	0	0
G37184KW	Gal(β1-3)GalNAc(β1-4)[Neu5Ac(α2-8)Neu5Ac(α2-3)]Gal(β1-4)Glc(β-Sp0	0	0	0	0	0	0	0	0	0	0	0	0	0	0	0	0	0	0	0	0	0	0	0	1	0	0	0	0	0	0	1	0	0	2	1	1	0	0	0	0	2	0	0	0	0	0	0	0
G40183QN	Neu5Ac(α2-3)Gal(β1-3)GalNAc(β1-4)[Neu5Ac(α2-8)Neu5Ac(α2-3)]Gal(β1-4)Glc(β-Sp0	0	0	0	0	0	0	0	0	0	0	0	0	0	0	0	0	0	0	0	0	0	0	0	0	0	0	0	0	0	0	2	0	0	2	1	1	0	0	0	0	3	0	0	0	0	0	0	0
G00924FH	Gal(α1-3)[Fuc(α1-2)]Gal(β1-4)GlcNAc(β1-3)GalNAc(α-Sp14	0	0	0	0	0	0	0	0	0	0	0	0	0	0	0	0	0	0	0	0	0	0	1	1	0	0	0	0	0	0	0	0	1	2	1	0	0	1	0	0	0	0	1	0	0	0	0	0
G66367EU	GalNAc(α1-3)[Fuc(α1-2)]Gal(β1-4)GlcNAc(β1-3)GalNAc(α-Sp14	0	0	0	0	0	0	0	0	0	0	0	0	0	0	0	0	0	0	0	0	0	0	1	0	1	0	0	0	0	0	0	0	1	1	2	0	0	1	0	0	0	0	1	0	0	0	0	0
G80062GG	GalNAc(α1-3)GalNAc(β1-3)Gal(α1-4)Gal(β1-4)Glc(β-Sp0	0	0	0	0	0	0	0	0	0	0	0	0	0	0	0	0	0	0	0	0	0	0	0	0	1	0	0	0	0	0	0	0	0	2	2	1	0	0	0	0	0	0	0	0	0	0	0	0
G09520ZQ	Fuc(α1-2)Gal(β1-4)[Fuc(α1-3)]GlcNAc(β1-3)GalNAc(α-Sp14	0	0	0	0	0	0	0	0	0	0	0	0	0	0	0	0	0	0	0	0	0	0	2	0	0	0	0	0	0	0	0	0	2	1	1	0	0	1	0	0	0	0	1	0	1	0	0	0
	Gal(α1-3)[Fuc(α1-2)]Gal(β1-4)[Fuc(α1-3)]GlcNAc(β1-3)GalNAc(-Sp14	0	0	0	0	0	0	0	0	0	0	0	0	0	0	0	0	0	0	0	0	0	0	2	1	0	0	0	0	0	0	0	0	2	2	1	0	0	1	0	0	0	0	1	0	1	0	0	0
	GalNAc(α1-3)[Fuc(α1-2)]Gal(β1-4)[Fuc(α1-3)]GlcNAc(β1-3)GalNAc(-Sp14	0	0	0	0	0	0	0	0	0	0	0	0	0	0	0	0	0	0	0	0	0	0	2	0	1	0	0	0	0	0	0	0	2	1	2	0	0	1	0	0	0	0	1	0	1	0	0	0
G52880ZN	Gal(β1-4)[Fuc(α1-3)]GlcNAc(β1-2)Man(α1-6)[Gal(β1-4)[Fuc(α1-3)]GlcNAc(β1-2)Man(α1-3)]Man(β1-4)GlcNAc(β1-4)[Fuc(α1-6)]GlcNAc(β-Sp22	0	0	0	0	0	0	0	0	0	0	0	0	0	0	0	0	0	0	0	0	0	0	3	2	0	0	0	0	0	0	0	0	3	2	0	0	0	4	0	3	0	0	0	0	2	0	1	0
G46503KK	Fuc(α1-2)Gal(β1-4)GlcNAc(β1-2)Man(α1-6)[Fuc(α1-2)Gal(β1-4)GlcNAc(β1-2)Man(α1-3)]Man(β1-4)GlcNAc(β1-4)[Fuc(α1-6)]GlcNAc(β-Sp22	0	0	0	0	0	0	0	0	0	0	0	0	0	0	0	0	0	0	0	0	0	0	3	0	0	0	0	0	0	0	0	0	3	2	0	0	0	4	0	3	0	0	2	0	0	0	1	0
G10219AA	GlcNAc(β1-2)[GlcNAc(β1-6)]Man(α1-6)[GlcNAc(β1-2)Man(α1-3)]Man(β1-4)GlcNAc(β1-4)GlcNAc(β-Sp19	0	0	0	0	0	0	0	0	0	0	0	0	0	0	0	0	0	0	0	0	0	0	0	0	0	0	0	3	0	0	0	0	0	0	0	0	0	5	0	3	0	0	0	0	0	0	0	0
	Fuc(α1-2)Gal(β1-3)GlcNAc(β1-3)GalNAc(-Sp14	0	0	0	0	0	0	0	0	0	0	0	0	0	0	0	0	0	0	0	0	0	0	1	0	0	0	0	0	0	0	0	0	1	1	1	0	0	1	0	0	0	0	1	0	0	0	0	0
	Gal(α1-3)[Fuc(α1-2)]Gal(β1-3)GlcNAc(β1-3)GalNAc(-Sp14	0	0	0	0	0	0	0	0	0	0	0	0	0	0	0	0	0	0	0	0	0	0	1	1	0	0	0	0	0	0	0	0	1	2	1	0	0	1	0	0	0	0	1	0	0	0	0	0
	GalNAc(α1-3)[Fuc(α1-2)]Gal(β1-3)GlcNAc(β1-3)GalNAc(-Sp14	0	0	0	0	0	0	0	0	0	0	0	0	0	0	0	0	0	0	0	0	0	0	1	0	1	0	0	0	0	0	0	0	1	1	2	0	0	1	0	0	0	0	1	0	0	0	0	0
	Gal(α1-3)Gal(β1-3)GlcNAc(β1-3)GalNAc(-Sp14	0	0	0	0	0	0	0	0	0	0	0	0	0	0	0	0	0	0	0	0	0	0	0	1	0	0	0	0	0	0	0	0	0	2	1	0	0	1	0	0	0	0	0	0	0	0	0	0
G57675TR	Fuc(α1-2)Gal(β1-3)GlcNAc(β1-2)Man(α1-6)[Fuc(α1-2)Gal(β1-3)GlcNAc(β1-2)Man(α1-3)]Man(β1-4)GlcNAc(β1-4)[Fuc(α1-6)]GlcNAc(β-Sp22	0	0	0	0	0	0	0	0	0	0	0	0	0	0	0	0	0	0	0	0	0	0	3	0	0	0	0	0	0	0	0	0	3	2	0	0	0	4	0	3	0	0	2	0	0	0	1	0
G75389VS	Gal(α1-3)[Fuc(α1-2)]Gal(β1-4)GlcNAc(β1-2)Man(α1-6)[Gal(α1-3)[Fuc(α1-2)]Gal(β1-4)GlcNAc(β1-2)Man(α1-3)]Man(β1-4)GlcNAc(β1-4)[Fuc(α1-6)]GlcNAc(β-Sp22	0	0	0	0	0	0	0	0	0	0	0	0	0	0	0	0	0	0	0	0	0	0	3	2	0	0	0	0	0	0	0	0	3	4	0	0	0	4	0	3	0	0	2	0	0	0	1	0
G64950NP	Gal(β1-3)GlcNAc(β1-6)[Gal(β1-3)GlcNAc(β1-2)]Man(α1-6)[Gal(β1-3)GlcNAc(β1-2)Man(α1-3)]Man(β1-4)GlcNAc(β1-4)GlcNAc(β-Sp19	0	0	0	0	0	0	0	0	0	0	0	0	0	0	0	0	0	0	0	0	0	0	0	3	0	0	0	0	0	0	0	0	0	3	0	0	0	5	0	3	0	0	0	0	0	0	0	0
G26237YH	Gal(β1-4)GlcNAc(β1-6)[Fuc(α1-2)Gal(β1-3)GlcNAc(β1-3)]Gal(β1-4)Glc(-Sp21	0	0	0	0	0	0	0	0	0	0	0	0	0	0	0	0	0	0	0	0	0	0	1	1	0	0	0	0	0	0	0	0	1	3	0	1	0	2	0	0	0	0	1	0	0	0	0	0
	Fuc(α1-3)GlcNAc(β1-6)[Gal(β1-4)GlcNAc(β1-3)]Gal(β1-4)Glc(-Sp21	0	0	0	0	0	0	0	0	0	0	0	0	0	0	0	0	0	0	0	0	0	0	1	1	0	0	0	0	0	0	0	0	1	2	0	1	0	2	0	0	0	0	0	0	1	0	0	0
G66348MF	GlcNAc(β1-2)Man(α1-6)[GlcNAc(β1-4)][GlcNAc(β1-2)Man(α1-3)]Man(β1-4)GlcNAc(β1-4)GlcNAc(-Sp21	0	0	0	0	0	0	0	0	0	0	0	0	0	0	0	0	0	0	0	0	0	0	0	0	0	0	0	3	0	0	0	0	0	0	0	0	0	5	0	3	0	0	0	0	0	0	0	0
G76583MP	GlcNAc(β1-2)Man(α1-6)[GlcNAc(β1-4)][GlcNAc(β1-4)[GlcNAc(β1-2)]Man(α1-3)]Man(β1-4)GlcNAc(β1-4)GlcNAc(-Sp21	0	0	0	0	0	0	0	0	0	0	0	0	0	0	0	0	0	0	0	0	0	0	0	0	0	0	0	4	0	0	0	0	0	0	0	0	0	6	0	3	0	0	0	0	0	0	0	0
	GlcNAc(β1-6)[GlcNAc(β1-2)]Man(α1-6)[GlcNAc(β1-4)][GlcNAc(β1-2)Man(α1-3)]Man(β1-4)GlcNAc(β1-4)GlcNAc(-Sp21	0	0	0	0	0	0	0	0	0	0	0	0	0	0	0	0	0	0	0	0	0	0	0	0	0	0	0	4	0	0	0	0	0	0	0	0	0	6	0	3	0	0	0	0	0	0	0	0
G04717US	GlcNAc(β1-6)[GlcNAc(β1-2)]Man(α1-6)[GlcNAc(β1-4)][GlcNAc(β1-4)[GlcNAc(β1-2)]Man(α1-3)]Man(β1-4)GlcNAc(β1-4)GlcNAc(-Sp21	0	0	0	0	0	0	0	0	0	0	0	0	0	0	0	0	0	0	0	0	0	0	0	0	0	0	0	5	0	0	0	0	0	0	0	0	0	7	0	3	0	0	0	0	0	0	0	0
G60534NQ	Gal(β1-4)GlcNAc(β1-2)Man(α1-6)[GlcNAc(β1-4)][Gal(β1-4)GlcNAc(β1-2)Man(α1-3)]Man(β1-4)GlcNAc(β1-4)GlcNAc(-Sp21	0	0	0	0	0	0	0	0	0	0	0	0	0	0	0	0	0	0	0	0	0	0	0	2	0	0	0	1	0	0	0	0	0	2	0	0	0	5	0	3	0	0	0	0	0	0	0	0
G73302KW	Gal(β1-4)GlcNAc(β1-2)Man(α1-6)[GlcNAc(β1-4)][Gal(β1-4)GlcNAc(β1-4)[Gal(β1-4)GlcNAc(β1-2)]Man(α1-3)]Man(β1-4)GlcNAc(β1-4)GlcNAc(-Sp21	0	0	0	0	0	0	0	0	0	0	0	0	0	0	0	0	0	0	0	0	0	0	0	3	0	0	0	1	0	0	0	0	0	3	0	0	0	6	0	3	0	0	0	0	0	0	0	0
	Gal(β1-4)GlcNAc(β1-6)[Gal(β1-4)GlcNAc(β1-2)]Man(α1-6)[GlcNAc(β1-4)][Gal(β1-4)GlcNAc(β1-2)Man(α1-3)]Man(β1-4)GlcNAc(β1-4)GlcNAc(-Sp21	0	0	0	0	0	0	0	0	0	0	0	0	0	0	0	0	0	0	0	0	0	0	0	3	0	0	0	1	0	0	0	0	0	3	0	0	0	6	0	3	0	0	0	0	0	0	0	0
	Gal(β1-4)GlcNAc(β1-6)[Gal(β1-4)GlcNAc(β1-2)]Man(α1-6)[GlcNAc(β1-4)][Gal(β1-4)GlcNAc(β1-4)[Gal(β1-4)GlcNAc(β1-2)]Man(α1-3)]Man(β1-4)GlcNAc(β1-4)GlcNAc(-Sp21	0	0	0	0	0	0	0	0	0	0	0	0	0	0	0	0	0	0	0	0	0	0	0	4	0	0	0	1	0	0	0	0	0	4	0	0	0	7	0	3	0	0	0	0	0	0	0	0
G08806VI	Gal(β1-4)Gal(β-Sp10	0	0	0	0	0	0	0	0	0	0	0	0	0	0	0	0	0	0	0	0	0	0	0	1	0	0	0	0	0	0	0	0	0	2	0	0	0	0	0	0	0	0	0	0	0	0	0	0
G08539FO	Gal(β1-6)Gal(β-Sp10	0	0	0	0	0	0	0	0	0	0	0	0	0	0	0	0	0	0	0	0	0	0	0	1	0	0	0	0	0	0	0	0	0	2	0	0	0	0	0	0	0	0	0	0	0	0	0	0
G69440RD	Neu5Ac(α2-3)Gal(β1-4)GlcNAc(β1-3)Gal(β-Sp8	0	0	0	0	0	0	0	0	0	0	0	0	0	0	0	0	0	0	0	0	0	0	0	0	0	0	0	0	0	0	1	0	0	2	0	0	0	1	0	0	1	0	0	0	0	0	0	0
G91982VB	GalNAc(β1-6)GalNAc(β-Sp8	0	0	0	0	0	0	0	0	0	0	0	0	0	0	0	0	0	0	0	0	0	0	0	0	1	0	0	0	0	0	0	0	0	0	2	0	0	0	0	0	0	0	0	0	0	0	0	0
	(6S)Gal(β1-3)GlcNAc(β-Sp0	0	0	1	0	0	0	0	0	0	0	0	1	0	0	0	0	0	0	0	0	0	0	0	1	0	0	0	0	0	0	0	0	0	1	0	0	0	1	0	0	0	0	0	0	0	0	0	0
	(6S)Gal(β1-3)(6S)GlcNAc(-Sp0	0	0	2	0	0	0	0	0	0	0	0	1	0	0	1	0	0	0	0	0	0	0	0	1	0	0	0	0	0	0	0	0	0	1	0	0	0	1	0	0	0	0	0	0	0	0	0	0
G39509DP	Fuc(α1-2)Gal(β1-4)GlcNAc(β1-2)Man(α1-6)[Fuc(α1-2)Gal(β1-4)GlcNAc(β1-2)[Fuc(α1-2)Gal(β1-4)GlcNAc(β1-4)]Man(α1-3)]Man(β1-4)GlcNAc(β1-4)GlcNAc(β-Sp12	0	0	0	0	0	0	0	0	0	0	0	0	0	0	0	0	0	0	0	0	0	0	3	0	0	0	0	0	0	0	0	0	3	3	0	0	0	5	0	3	0	0	3	0	0	0	0	0
G13413XO	Fuc(α1-2)Gal(β1-4)[Fuc(α1-3)]GlcNAc(β1-2)Man(α1-6)[Fuc(α1-2)Gal(β1-4)[Fuc(α1-3)]GlcNAc(β1-4)[Fuc(α1-2)Gal(β1-4)[Fuc(α1-3)]GlcNAc(β1-2)]Man(α1-3)]Man(β1-4)GlcNAc(β1-4)GlcNAc(β-Sp12	0	0	0	0	0	0	0	0	0	0	0	0	0	0	0	0	0	0	0	0	0	0	6	0	0	0	0	0	0	0	0	0	6	3	0	0	0	5	0	3	0	0	3	0	3	0	0	0
	Gal(β1-4)[Fuc(α1-3)]GlcNAc(β1-6)GalNAc(-Sp14	0	0	0	0	0	0	0	0	0	0	0	0	0	0	0	0	0	0	0	0	0	0	1	1	0	0	0	0	0	0	0	0	1	1	1	0	0	1	0	0	0	0	0	0	1	0	0	0
G28052FT	Gal(β1-4)GlcNAc(β1-2)Man(α-Sp0	0	0	0	0	0	0	0	0	0	0	0	0	0	0	0	0	0	0	0	0	0	0	0	1	0	0	0	0	0	0	0	0	0	1	0	0	0	1	0	1	0	0	0	0	0	0	0	0
	Fuc(α1-2)Gal(β1-4)GlcNAc(β1-6)[Fuc(α1-2)Gal(β1-4)GlcNAc(β1-3)]GalNAc(-Sp14	0	0	0	0	0	0	0	0	0	0	0	0	0	0	0	0	0	0	0	0	0	0	2	0	0	0	0	0	0	0	0	0	2	2	1	0	0	2	0	0	0	0	2	0	0	0	0	0
	Gal(α1-3)[Fuc(α1-2)]Gal(β1-4)GlcNAc(β1-6)[Gal(α1-3)[Fuc(α1-2)]Gal(β1-4)GlcNAc(β1-3)]GalNAc(-Sp14	0	0	0	0	0	0	0	0	0	0	0	0	0	0	0	0	0	0	0	0	0	0	2	2	0	0	0	0	0	0	0	0	2	4	1	0	0	2	0	0	0	0	2	0	0	0	0	0
	GalNAc(α1-3)[Fuc(α1-2)]Gal(β1-4)GlcNAc(β1-6)[GalNAc(α1-3)[Fuc(α1-2)]Gal(β1-4)GlcNAc(β1-3)]GalNAc(-Sp14	0	0	0	0	0	0	0	0	0	0	0	0	0	0	0	0	0	0	0	0	0	0	2	0	2	0	0	0	0	0	0	0	2	2	3	0	0	2	0	0	0	0	2	0	0	0	0	0
G18625KA	Neu5Ac(α2-8)Neu5Ac(α2-3)Gal(β1-3)GalNAc(β1-4)[Neu5Ac(α2-8)Neu5Ac(α2-3)]Gal(β1-4)Glc(β-Sp0	0	0	0	0	0	0	0	0	0	0	0	0	0	0	0	0	0	0	0	0	0	0	0	0	0	0	0	0	0	0	2	0	0	2	1	1	0	0	0	0	4	0	0	0	0	0	0	0
G90562PB	GalNAc(β1-4)Gal(β1-4)Glc(β-Sp0	0	0	0	0	0	0	0	0	0	0	0	0	0	0	0	0	0	0	0	0	0	0	0	0	1	0	0	0	0	0	0	0	0	1	1	1	0	0	0	0	0	0	0	0	0	0	0	0
G24896TK	GalNAc(α1-3)[Fuc(α1-2)]Gal(β1-4)GlcNAc(β1-2)Man(α1-6)[GalNAc(α1-3)[Fuc(α1-2)]Gal(β1-4)GlcNAc(β1-2)Man(α1-3)]Man(β1-4)GlcNAc(β1-4)[Fuc(α1-6)]GlcNAc(β-Sp22	0	0	0	0	0	0	0	0	0	0	0	0	0	0	0	0	0	0	0	0	0	0	3	0	2	0	0	0	0	0	0	0	3	2	2	0	0	4	0	3	0	0	2	0	0	0	1	0
G92147YE	Gal(α1-3)[Fuc(α1-2)]Gal(β1-3)GlcNAc(β1-2)Man(α1-6)[Gal(α1-3)[Fuc(α1-2)]Gal(β1-3)GlcNAc(β1-2)Man(α1-3)]Man(β1-4)GlcNAc(β1-4)[Fuc(α1-6)]GlcNAc(β-Sp22	0	0	0	0	0	0	0	0	0	0	0	0	0	0	0	0	0	0	0	0	0	0	3	2	0	0	0	0	0	0	0	0	3	4	0	0	0	4	0	3	0	0	2	0	0	0	1	0
G02278OY	Neu5Ac(α2-6)Gal(β1-4)GlcNAc(β1-6)[Fuc(α1-2)Gal(β1-3)GlcNAc(β1-3)]Gal(β1-4)Glc(-Sp21	0	0	0	0	0	0	0	0	0	0	0	0	0	0	0	0	0	0	0	0	0	0	1	0	0	0	0	0	0	0	1	0	1	3	0	1	0	2	0	0	1	0	1	0	0	0	0	0
G31152NK	GalNAc(α1-3)[Fuc(α1-2)]Gal(β1-3)GlcNAc(β1-2)Man(α1-6)[GalNAc(α1-3)[Fuc(α1-2)]Gal(β1-3)GlcNAc(β1-2)Man(α1-3)]Man(β1-4)GlcNAc(β1-4)[Fuc(α1-6)]GlcNAc(β-Sp22	0	0	0	0	0	0	0	0	0	0	0	0	0	0	0	0	0	0	0	0	0	0	3	0	2	0	0	0	0	0	0	0	3	2	2	0	0	4	0	3	0	0	2	0	0	0	1	0
G79809MM	Gal(β1-4)GlcNAc(β1-6)[Gal(β1-4)GlcNAc(β1-2)]Man(α1-6)[Gal(β1-4)GlcNAc(β1-2)Man(α1-3)]Man(β1-4)GlcNAc(β1-4)GlcNAc(β-Sp19	0	0	0	0	0	0	0	0	0	0	0	0	0	0	0	0	0	0	0	0	0	0	0	3	0	0	0	0	0	0	0	0	0	3	0	0	0	5	0	3	0	0	0	0	0	0	0	0
G93204KY	Neu5Ac(α2-3)Gal(β1-4)GlcNAc(β1-2)Man(α1-6)[GlcNAc(β1-4)][Neu5Ac(α2-3)Gal(β1-4)GlcNAc(β1-2)Man(α1-3)]Man(β1-4)GlcNAc(β1-4)GlcNAc(β-Sp21	0	0	0	0	0	0	0	0	0	0	0	0	0	0	0	0	0	0	0	0	0	0	0	0	0	0	0	1	0	0	2	0	0	2	0	0	0	5	0	3	2	0	0	0	0	0	0	0
G93600HQ	Neu5Ac(α2-3)Gal(β1-4)GlcNAc(β1-4)Man(α1-6)[GlcNAc(β1-4)][Neu5Ac(α2-3)Gal(β1-4)GlcNAc(β1-4)[Neu5Ac(α2-3)Gal(β1-4)GlcNAc(β1-2)]Man(α1-3)]Man(β1-4)GlcNAc(β1-4)GlcNAc(β-Sp21	0	0	0	0	0	0	0	0	0	0	0	0	0	0	0	0	0	0	0	0	0	0	0	0	0	0	0	1	0	0	3	0	0	3	0	0	0	6	0	3	3	0	0	0	0	0	0	0
G09713JE	Neu5Ac(α2-3)Gal(β1-4)GlcNAc(β1-6)[Neu5Ac(α2-3)Gal(β1-4)GlcNAc(β1-2)]Man(α1-6)[GlcNAc(β1-4)][Neu5Ac(α2-3)Gal(β1-4)GlcNAc(β1-2)Man(α1-3)]Man(β1-4)GlcNAc(β1-4)GlcNAc(β-Sp21	0	0	0	0	0	0	0	0	0	0	0	0	0	0	0	0	0	0	0	0	0	0	0	0	0	0	0	1	0	0	3	0	0	3	0	0	0	6	0	3	3	0	0	0	0	0	0	0
G55718HL	Neu5Ac(α2-3)Gal(β1-4)GlcNAc(β1-6)[Neu5Ac(α2-3)Gal(β1-4)GlcNAc(β1-2)]Man(α1-6)[GlcNAc(β1-4)][Neu5Ac(α2-3)Gal(β1-4)GlcNAc(β1-4)[Neu5Ac(α2-3)Gal(β1-4)GlcNAc(β1-2)]Man(α1-3)]Man(β1-4)GlcNAc(β1-4)GlcNAc(β-Sp21	0	0	0	0	0	0	0	0	0	0	0	0	0	0	0	0	0	0	0	0	0	0	0	0	0	0	0	1	0	0	4	0	0	4	0	0	0	7	0	3	4	0	0	0	0	0	0	0
G50779LX	Neu5Ac(α2-6)Gal(β1-4)GlcNAc(β1-2)Man(α1-6)[GlcNAc(β1-4)][Neu5Ac(α2-6)Gal(β1-4)GlcNAc(β1-2)Man(α1-3)]Man(β1-4)GlcNAc(β1-4)GlcNAc(β-Sp21	0	0	0	0	0	0	0	0	0	0	0	0	0	0	0	0	0	0	0	0	0	0	0	0	0	0	0	1	0	0	2	0	0	2	0	0	0	5	0	3	2	0	0	0	0	0	0	0
G76336UP	Neu5Ac(α2-6)Gal(β1-4)GlcNAc(β1-4)Man(α1-6)[GlcNAc(β1-4)][Neu5Ac(α2-6)Gal(β1-4)GlcNAc(β1-4)[Neu5Ac(α2-6)Gal(β1-4)GlcNAc(β1-2)]Man(α1-3)]Man(β1-4)GlcNAc(β1-4)GlcNAc(β-Sp21	0	0	0	0	0	0	0	0	0	0	0	0	0	0	0	0	0	0	0	0	0	0	0	0	0	0	0	1	0	0	3	0	0	3	0	0	0	6	0	3	3	0	0	0	0	0	0	0
G57729TT	Neu5Ac(α2-6)Gal(β1-4)GlcNAc(β1-6)[Neu5Ac(α2-6)Gal(β1-4)GlcNAc(β1-2)]Man(α1-6)[GlcNAc(β1-4)][Neu5Ac(α2-6)Gal(β1-4)GlcNAc(β1-2)Man(α1-3)]Man(β1-4)GlcNAc(β1-4)GlcNAc(β-Sp21	0	0	0	0	0	0	0	0	0	0	0	0	0	0	0	0	0	0	0	0	0	0	0	0	0	0	0	1	0	0	3	0	0	3	0	0	0	6	0	3	3	0	0	0	0	0	0	0
G47975BB	Neu5Ac(α2-6)Gal(β1-4)GlcNAc(β1-6)[Neu5Ac(α2-6)Gal(β1-4)GlcNAc(β1-2)]Man(α1-6)[GlcNAc(β1-4)][Neu5Ac(α2-6)Gal(β1-4)GlcNAc(β1-4)[Neu5Ac(α2-6)Gal(β1-4)GlcNAc(β1-2)]Man(α1-3)]Man(β1-4)GlcNAc(β1-4)GlcNAc(β-Sp21	0	0	0	0	0	0	0	0	0	0	0	0	0	0	0	0	0	0	0	0	0	0	0	0	0	0	0	1	0	0	4	0	0	4	0	0	0	7	0	3	4	0	0	0	0	0	0	0
G88313DY	Gal(α1-3)[Fuc(α1-2)]Gal(β1-3)GalNAc(α-Sp8	0	0	0	0	0	0	0	0	0	0	0	0	0	0	0	0	0	0	0	0	0	0	1	1	0	0	0	0	0	0	0	0	1	2	1	0	0	0	0	0	0	0	1	0	0	0	0	0
G99454KR	Gal(α1-3)[Fuc(α1-2)]Gal(β1-3)GalNAc(β-Sp8	0	0	0	0	0	0	0	0	0	0	0	0	0	0	0	0	0	0	0	0	0	0	1	1	0	0	0	0	0	0	0	0	1	2	1	0	0	0	0	0	0	0	1	0	0	0	0	0
G09397NL	Glc(α1-6)Glc(α1-6)Glc(α1-6)Glc(β-Sp10	0	0	0	0	0	0	0	0	0	0	0	0	0	0	0	0	0	0	0	0	0	0	0	0	0	1	0	0	0	0	0	0	0	0	0	4	0	0	0	0	0	0	0	0	0	0	0	0
G69211UR	Glc(α1-4)Glc(α1-4)Glc(α1-4)Glc(β-Sp10	0	0	0	0	0	0	0	0	0	0	0	0	0	0	0	0	0	0	0	0	0	0	0	0	0	1	0	0	0	0	0	0	0	0	0	4	0	0	0	0	0	0	0	0	0	0	0	0
G55144QZ	Neu5Ac(α2-3)Gal(β1-4)GlcNAc(β1-6)[Neu5Ac(α2-3)Gal(β1-4)GlcNAc(β1-3)]GalNAc(α-Sp14	0	0	0	0	0	0	0	0	0	0	0	0	0	0	0	0	0	0	0	0	0	0	0	0	0	0	0	0	0	0	2	0	0	2	1	0	0	2	0	0	2	0	0	0	0	0	0	0
G30627OI	Fuc(α1-2)Gal(β1-4)[Fuc(α1-3)]GlcNAc(β1-2)Man(α1-6)[Fuc(α1-2)Gal(β1-4)[Fuc(α1-3)]GlcNAc(β1-2)Man(α1-3)]Man(β1-4)GlcNAc(β1-4)[Fuc(α1-6)]GlcNAc(β-Sp24	0	0	0	0	0	0	0	0	0	0	0	0	0	0	0	0	0	0	0	0	0	0	5	0	0	0	0	0	0	0	0	0	5	2	0	0	0	4	0	3	0	0	2	0	2	0	1	0
G36972EH	Fuc(α1-2)Gal(β1-3)[Fuc(α1-4)]GlcNAc(β1-2)Man(α1-6)[Fuc(α1-2)Gal(β1-3)[Fuc(α1-4)]GlcNAc(β1-2)Man(α1-3)]Man(β1-4)GlcNAc(β1-4)[Fuc(α1-6)]GlcNAc(β1-4)[Fuc(α1-6)]GlcNAc(β-Sp19	0	0	0	0	0	0	0	0	0	0	0	0	0	0	0	0	0	0	0	0	0	0	6	0	0	0	0	0	0	0	0	0	6	2	0	0	0	5	0	3	0	0	2	0	0	2	2	0
G43981RC	Neu5Ac(α2-3)Gal(β1-3)GlcNAc(β1-6)[Neu5Ac(α2-3)Gal(β1-3)GlcNAc(β1-2)]Man(α1-6)[Neu5Ac(α2-3)Gal(β1-3)GlcNAc(β1-2)Man(α1-3)]Man(β1-4)GlcNAc(β1-4)GlcNAc(β-Sp19	0	0	0	0	0	0	0	0	0	0	0	0	0	0	0	0	0	0	0	0	0	0	0	0	0	0	0	0	0	0	3	0	0	3	0	0	0	5	0	3	3	0	0	0	0	0	0	0
G80393PG	GlcNAc(β1-6)[GlcNAc(β1-2)]Man(α1-6)[GlcNAc(β1-2)Man(α1-3)]Man(β1-4)GlcNAc(β1-4)[Fuc(α1-6)]GlcNAc(β-Sp24	0	0	0	0	0	0	0	0	0	0	0	0	0	0	0	0	0	0	0	0	0	0	1	0	0	0	0	3	0	0	0	0	1	0	0	0	0	5	0	3	0	0	0	0	0	0	1	0
G79089IH	Gal(β1-3)GlcNAc(β1-2)Man(α1-6)[GlcNAc(β1-4)][Gal(β1-3)GlcNAc(β1-2)Man(α1-3)]Man(β1-4)GlcNAc(β1-4)GlcNAc(β-Sp21	0	0	0	0	0	0	0	0	0	0	0	0	0	0	0	0	0	0	0	0	0	0	0	2	0	0	0	1	0	0	0	0	0	2	0	0	0	5	0	3	0	0	0	0	0	0	0	0
G22708NH	Neu5Ac(α2-6)Gal(β1-4)GlcNAc(β1-6)[Gal(β1-3)GlcNAc(β1-3)]Gal(β1-4)Glc(β-Sp21	0	0	0	0	0	0	0	0	0	0	0	0	0	0	0	0	0	0	0	0	0	0	0	1	0	0	0	0	0	0	1	0	0	3	0	1	0	2	0	0	1	0	0	0	0	0	0	0
G59126YU	Neu5Ac(α2-3)Gal(β1-4)GlcNAc(β1-2)Man(α-Sp0	0	0	0	0	0	0	0	0	0	0	0	0	0	0	0	0	0	0	0	0	0	0	0	0	0	0	0	0	0	0	1	0	0	1	0	0	0	1	0	1	1	0	0	0	0	0	0	0
G09575SG	Neu5Ac(α2-3)Gal(β1-4)GlcNAc(β1-6)GalNAc(α-Sp14	0	0	0	0	0	0	0	0	0	0	0	0	0	0	0	0	0	0	0	0	0	0	0	0	0	0	0	0	0	0	1	0	0	1	1	0	0	1	0	0	1	0	0	0	0	0	0	0
G14829OL	Neu5Ac(α2-6)Gal(β1-4)GlcNAc(β1-6)GalNAc(α-Sp14	0	0	0	0	0	0	0	0	0	0	0	0	0	0	0	0	0	0	0	0	0	0	0	0	0	0	0	0	0	0	1	0	0	1	1	0	0	1	0	0	1	0	0	0	0	0	0	0
G09588MX	Neu5Ac(α2-6)Gal(β1-4)GlcNAc(β1-6)[Neu5Ac(α2-6)Gal(β1-4)GlcNAc(β1-3)]GalNAc(α-Sp14	0	0	0	0	0	0	0	0	0	0	0	0	0	0	0	0	0	0	0	0	0	0	0	0	0	0	0	0	0	0	2	0	0	2	1	0	0	2	0	0	2	0	0	0	0	0	0	0
G56749GV	Neu5Ac(α2-6)Gal(β1-4)GlcNAc(β1-2)Man(α1-6)[Neu5Ac(α2-6)Gal(β1-4)GlcNAc(β1-2)Man(α1-3)]Man(β1-4)GlcNAc(β1-4)[Fuc(α1-6)]GlcNAc(β-Sp24	0	0	0	0	0	0	0	0	0	0	0	0	0	0	0	0	0	0	0	0	0	0	1	0	0	0	0	0	0	0	2	0	1	2	0	0	0	4	0	3	2	0	0	0	0	0	1	0
G17689DH	Neu5Ac(α2-3)Gal(β1-4)GlcNAc(β1-2)Man(α1-6)[Neu5Ac(α2-3)Gal(β1-4)GlcNAc(β1-2)Man(α1-3)]Man(β1-4)GlcNAc(β1-4)[Fuc(α1-6)]GlcNAc(β-Sp24	0	0	0	0	0	0	0	0	0	0	0	0	0	0	0	0	0	0	0	0	0	0	1	0	0	0	0	0	0	0	2	0	1	2	0	0	0	4	0	3	2	0	0	0	0	0	1	0
G82348BZ	Man(α1-6)[Man(α1-3)]Man(β1-4)GlcNAc(β1-4)[Fuc(α1-6)]GlcNAc(β-Sp19	0	0	0	0	0	0	0	0	0	0	0	0	0	0	0	0	0	0	0	0	0	0	1	0	0	0	0	0	0	2	0	0	1	0	0	0	0	2	0	3	0	0	0	0	0	0	1	0
G45359RY	Gal(β1-4)GlcNAc(β1-6)[Gal(β1-4)GlcNAc(β1-2)]Man(α1-6)[Gal(β1-4)GlcNAc(β1-2)Man(α1-3)]Man(β1-4)GlcNAc(β1-4)[Fuc(α1-6)]GlcNAc(β-Sp24	0	0	0	0	0	0	0	0	0	0	0	0	0	0	0	0	0	0	0	0	0	0	1	3	0	0	0	0	0	0	0	0	1	3	0	0	0	5	0	3	0	0	0	0	0	0	1	0
	Neu5Ac(α2-3)Gal(β1-3)GlcNAc(β1-2)Man(α1-6)[GlcNAc(β1-4)][Neu5Ac(α2-3)Gal(β1-3)GlcNAc(β1-2)Man(α1-3)]Man(β1-4)GlcNAc(β1-4)GlcNAc(-Sp21	0	0	0	0	0	0	0	0	0	0	0	0	0	0	0	0	0	0	0	0	0	0	0	0	0	0	0	1	0	0	2	0	0	2	0	0	0	5	0	3	2	0	0	0	0	0	0	0
	Neu5Ac(α2-6)Gal(β1-4)GlcNAc(β1-6)[Fuc(α1-2)Gal(β1-4)[Fuc(α1-3)]GlcNAc(β1-3)]Gal(β1-4)Glc(-Sp21	0	0	0	0	0	0	0	0	0	0	0	0	0	0	0	0	0	0	0	0	0	0	2	0	0	0	0	0	0	0	1	0	2	3	0	1	0	2	0	0	1	0	1	0	1	0	0	0
G50068TE	Gal(β1-3)GlcNAc(β1-6)GalNAc(α-Sp14	0	0	0	0	0	0	0	0	0	0	0	0	0	0	0	0	0	0	0	0	0	0	0	1	0	0	0	0	0	0	0	0	0	1	1	0	0	1	0	0	0	0	0	0	0	0	0	0
G57591KJ	Gal(α1-3)Gal(β1-3)GlcNAc(β1-6)GalNAc(α-Sp14	0	0	0	0	0	0	0	0	0	0	0	0	0	0	0	0	0	0	0	0	0	0	0	1	0	0	0	0	0	0	0	0	0	2	1	0	0	1	0	0	0	0	0	0	0	0	0	0
G53266MQ	Gal(β1-3)[Fuc(α1-4)]GlcNAc(β1-6)GalNAc(α-Sp14	0	0	0	0	0	0	0	0	0	0	0	0	0	0	0	0	0	0	0	0	0	0	1	1	0	0	0	0	0	0	0	0	1	1	1	0	0	1	0	0	0	0	0	0	0	1	0	0
G49322HB	Neu5Ac(α2-3)Gal(β1-3)GlcNAc(β1-6)GalNAc(α-Sp14	0	0	0	0	0	0	0	0	0	0	0	0	0	0	0	0	0	0	0	0	0	0	0	0	0	0	0	0	0	0	1	0	0	1	1	0	0	1	0	0	1	0	0	0	0	0	0	0
G14395NH	(3S)Gal(β1-3)[Fuc(α1-4)]GlcNAc(β-Sp0	1	0	0	0	1	0	0	0	0	0	0	0	0	0	0	0	0	0	0	0	0	0	1	1	0	0	0	0	0	0	0	0	1	1	0	0	0	1	0	0	0	0	0	0	0	1	0	0
G07641UW	Gal(β1-4)[Fuc(α1-3)]GlcNAc(β1-6)[Neu5Ac(α2-6)[Neu5Ac(α2-3)Gal(β1-3)]GlcNAc(β1-3)]Gal(β1-4)Glc(-Sp21	0	0	0	0	0	0	0	0	0	0	0	0	0	0	0	0	0	0	0	0	0	0	1	1	0	0	0	0	0	0	2	0	1	3	0	1	0	2	0	0	2	0	0	0	1	0	0	0
G48440GN	Fuc(α1-2)Gal(β1-4)GlcNAc(β1-6)GalNAc(α-Sp14	0	0	0	0	0	0	0	0	0	0	0	0	0	0	0	0	0	0	0	0	0	0	1	0	0	0	0	0	0	0	0	0	1	1	1	0	0	1	0	0	0	0	1	0	0	0	0	0
G34073UX	Gal(α1-3)Gal(β1-4)GlcNAc(β1-6)GalNAc(α-Sp14	0	0	0	0	0	0	0	0	0	0	0	0	0	0	0	0	0	0	0	0	0	0	0	1	0	0	0	0	0	0	0	0	0	2	1	0	0	1	0	0	0	0	0	0	0	0	0	0
G81516LH	Gal(β1-4)[Fuc(α1-3)]GlcNAc(β1-2)Man(α-Sp0	0	0	0	0	0	0	0	0	0	0	0	0	0	0	0	0	0	0	0	0	0	0	1	1	0	0	0	0	0	0	0	0	1	1	0	0	0	1	0	1	0	0	0	0	1	0	0	0
	Fuc(α1-2)(6S)Gal(β1-3)GlcNAc(β-Sp0	0	0	1	0	0	0	0	0	0	0	0	1	0	0	0	0	0	0	0	0	0	0	1	0	0	0	0	0	0	0	0	0	1	1	0	0	0	1	0	0	0	0	1	0	0	0	0	0
G76362LL	Gal(α1-3)[Fuc(α1-2)]Gal(β1-4)GlcNAc(β1-6)GalNAc(α-Sp14	0	0	0	0	0	0	0	0	0	0	0	0	0	0	0	0	0	0	0	0	0	0	1	1	0	0	0	0	0	0	0	0	1	2	1	0	0	1	0	0	0	0	1	0	0	0	0	0
G33986KK	Fuc(α1-2)Gal(β1-4)GlcNAc(β1-2)Man(α-Sp0	0	0	0	0	0	0	0	0	0	0	0	0	0	0	0	0	0	0	0	0	0	0	1	0	0	0	0	0	0	0	0	0	1	1	0	0	0	1	0	1	0	0	1	0	0	0	0	0
	Fuc(α1-2)Gal(β1-3)(6S)GlcNAc(β-Sp0	0	0	1	0	0	0	0	0	0	0	0	0	0	0	1	0	0	0	0	0	0	0	1	0	0	0	0	0	0	0	0	0	1	1	0	0	0	1	0	0	0	0	1	0	0	0	0	0
	Fuc(α1-2)(6S)Gal(β1-3)(6S)GlcNAc(β-Sp0	0	0	2	0	0	0	0	0	0	0	0	1	0	0	1	0	0	0	0	0	0	0	1	0	0	0	0	0	0	0	0	0	1	1	0	0	0	1	0	0	0	0	1	0	0	0	0	0
	Neu5Ac(α2-6)GalNAc(β1-4)(6S)GlcNAc(β-Sp8	0	0	1	0	0	0	0	0	0	0	0	0	0	0	1	0	0	0	0	0	0	0	0	0	0	0	0	0	0	0	1	0	0	0	1	0	0	1	0	0	1	0	0	0	0	0	0	0
	GalNAc(β1-4)[Fuc(α1-3)](6S)GlcNAc(β-Sp8	0	0	1	0	0	0	0	0	0	0	0	0	0	0	1	0	0	0	0	0	0	0	1	0	1	0	0	0	0	0	0	0	1	0	1	0	0	1	0	0	0	0	0	0	1	0	0	0
	(3S)GalNAc(β1-4)[Fuc(α1-3)]GlcNAc(β-Sp8	1	0	0	0	0	1	0	0	0	0	0	0	0	0	0	0	0	0	0	0	0	0	1	0	1	0	0	0	0	0	0	0	1	0	1	0	0	1	0	0	0	0	0	0	1	0	0	0
G90423CD	Fuc(α1-2)Gal(β1-3)GlcNAc(β1-6)[Fuc(α1-2)Gal(β1-3)GlcNAc(β1-3)]GalNAc(α-Sp14	0	0	0	0	0	0	0	0	0	0	0	0	0	0	0	0	0	0	0	0	0	0	2	0	0	0	0	0	0	0	0	0	2	2	1	0	0	2	0	0	0	0	2	0	0	0	0	0
G57247BR	GalNAc(α1-3)[Fuc(α1-2)]Gal(β1-3)GlcNAc(β1-6)GalNAc(α-Sp14	0	0	0	0	0	0	0	0	0	0	0	0	0	0	0	0	0	0	0	0	0	0	1	0	1	0	0	0	0	0	0	0	1	1	2	0	0	1	0	0	0	0	1	0	0	0	0	0
G29713JZ	GlcNAc(β1-6)[GlcNAc(β1-2)]Man(α1-6)[GlcNAc(β1-4)][GlcNAc(β1-4)[GlcNAc(β1-2)]Man(α1-3)]Man(β1-4)GlcNAc(β1-4)[Fuc(α1-6)]GlcNAc(-Sp21	0	0	0	0	0	0	0	0	0	0	0	0	0	0	0	0	0	0	0	0	0	0	1	0	0	0	0	5	0	0	0	0	1	0	0	0	0	7	0	3	0	0	0	0	0	0	1	0
G27290NP	Gal(β1-3)GlcNAc(α1-3)Gal(β1-4)GlcNAc(β-Sp8	0	0	0	0	0	0	0	0	0	0	0	0	0	0	0	0	0	0	0	0	0	0	0	1	0	0	0	0	0	0	0	0	0	2	0	0	0	2	0	0	0	0	0	0	0	0	0	0
	Gal(β1-3)(6S)GlcNAc(β-Sp8	0	0	1	0	0	0	0	0	0	0	0	0	0	0	1	0	0	0	0	0	0	0	0	1	0	0	0	0	0	0	0	0	0	1	0	0	0	1	0	0	0	0	0	0	0	0	0	0
	(6S)(4S)GalNAc(β1-4)GlcNAc(-Sp8	0	1	1	0	0	0	0	0	0	0	0	0	0	0	0	0	0	1	0	0	0	0	0	0	1	0	0	0	0	0	0	0	0	0	1	0	0	1	0	0	0	0	0	0	0	0	0	0
	(6S)GalNAc(β1-4)GlcNAc(-Sp8	0	0	1	0	0	0	0	0	0	0	0	0	1	0	0	0	0	0	0	0	0	0	0	0	1	0	0	0	0	0	0	0	0	0	1	0	0	1	0	0	0	0	0	0	0	0	0	0
	(3S)GalNAc(β1-4)(3S)GlcNAc(-Sp8	2	0	0	0	0	1	0	1	0	0	0	0	0	0	0	0	0	0	0	0	0	0	0	0	1	0	0	0	0	0	0	0	0	0	1	0	0	1	0	0	0	0	0	0	0	0	0	0
	GalNAc(β1-4)(6S)GlcNAc(-Sp8	0	0	1	0	0	0	0	0	0	0	0	0	0	0	1	0	0	0	0	0	0	0	0	0	1	0	0	0	0	0	0	0	0	0	1	0	0	1	0	0	0	0	0	0	0	0	0	0
	(3S)GalNAc(β1-4)GlcNAc(-Sp8	1	0	0	0	0	1	0	0	0	0	0	0	0	0	0	0	0	0	0	0	0	0	0	0	1	0	0	0	0	0	0	0	0	0	1	0	0	1	0	0	0	0	0	0	0	0	0	0
	(4S)GalNAc(β-Sp10	0	1	0	0	0	0	0	0	0	1	0	0	0	0	0	0	0	0	0	0	0	0	0	0	1	0	0	0	0	0	0	0	0	0	1	0	0	0	0	0	0	0	0	0	0	0	0	0
	Gal(β1-4)(6P)GlcNAc(β-Sp0	0	0	0	1	0	0	0	0	0	0	0	0	0	0	0	0	0	0	0	0	1	0	0	1	0	0	0	0	0	0	0	0	0	1	0	0	0	1	0	0	0	0	0	0	0	0	0	0
	(6P)Gal(β1-4)GlcNAc(β-Sp0	0	0	0	1	0	0	0	0	0	0	0	0	0	0	0	0	0	0	1	0	0	0	0	1	0	0	0	0	0	0	0	0	0	1	0	0	0	1	0	0	0	0	0	0	0	0	0	0
	GalNAc(α1-3)[Fuc(α1-2)]Gal(β1-4)GlcNAc(β1-6)GalNAc(-Sp14	0	0	0	0	0	0	0	0	0	0	0	0	0	0	0	0	0	0	0	0	0	0	1	0	1	0	0	0	0	0	0	0	1	1	2	0	0	1	0	0	0	0	1	0	0	0	0	0
G50297NI	Neu5Ac(α2-6)Gal(β1-4)GlcNAc(β1-2)Man(-Sp0	0	0	0	0	0	0	0	0	0	0	0	0	0	0	0	0	0	0	0	0	0	0	0	0	0	0	0	0	0	0	1	0	0	1	0	0	0	1	0	1	1	0	0	0	0	0	0	0
G96655MP	Gal(α1-3)Gal(β1-4)GlcNAc(β1-2)Man(α-Sp0	0	0	0	0	0	0	0	0	0	0	0	0	0	0	0	0	0	0	0	0	0	0	0	1	0	0	0	0	0	0	0	0	0	2	0	0	0	1	0	1	0	0	0	0	0	0	0	0
G52173UV	Gal(α1-3)[Fuc(α1-2)]Gal(β1-4)GlcNAc(β1-2)Man(α-Sp0	0	0	0	0	0	0	0	0	0	0	0	0	0	0	0	0	0	0	0	0	0	0	1	1	0	0	0	0	0	0	0	0	1	2	0	0	0	1	0	1	0	0	1	0	0	0	0	0
G40025AL	GalNAc(α1-3)[Fuc(α1-2)]Gal(β1-4)GlcNAc(β1-2)Man(α-Sp0	0	0	0	0	0	0	0	0	0	0	0	0	0	0	0	0	0	0	0	0	0	0	1	0	1	0	0	0	0	0	0	0	1	1	1	0	0	1	0	1	0	0	1	0	0	0	0	0
G21705YX	Gal(β1-3)GlcNAc(β1-2)Man(α-Sp0	0	0	0	0	0	0	0	0	0	0	0	0	0	0	0	0	0	0	0	0	0	0	0	1	0	0	0	0	0	0	0	0	0	1	0	0	0	1	0	1	0	0	0	0	0	0	0	0
	Gal(α1-3)[Fuc(α1-2)]Gal(β1-3)GlcNAc(β1-6)GalNAc(-Sp14	0	0	0	0	0	0	0	0	0	0	0	0	0	0	0	0	0	0	0	0	0	0	1	1	0	0	0	0	0	0	0	0	1	2	1	0	0	1	0	0	0	0	1	0	0	0	0	0
G73932YR	Neu5Ac(α2-3)Gal(β1-3)GlcNAc(β1-2)Man(α-Sp0	0	0	0	0	0	0	0	0	0	0	0	0	0	0	0	0	0	0	0	0	0	0	0	0	0	0	0	0	0	0	1	0	0	1	0	0	0	1	0	1	1	0	0	0	0	0	0	0
G79654JL	Gal(α1-3)Gal(β1-3)GlcNAc(β1-2)Man(α-Sp0	0	0	0	0	0	0	0	0	0	0	0	0	0	0	0	0	0	0	0	0	0	0	0	1	0	0	0	0	0	0	0	0	0	2	0	0	0	1	0	1	0	0	0	0	0	0	0	0
G71793UG	GalNAc(β1-4)GlcNAc(β1-2)Man(α-Sp0	0	0	0	0	0	0	0	0	0	0	0	0	0	0	0	0	0	0	0	0	0	0	0	0	1	0	0	0	0	0	0	0	0	0	1	0	0	1	0	1	0	0	0	0	0	0	0	0
G03277YI	Neu5Ac(α2-3)Gal(β1-3)GalNAc(β1-4)Gal(β1-4)Glc(β-Sp0	0	0	0	0	0	0	0	0	0	0	0	0	0	0	0	0	0	0	0	0	0	0	0	0	0	0	0	0	0	0	1	0	0	2	1	1	0	0	0	0	1	0	0	0	0	0	0	0
G89663TB	GlcNAc(β1-2)Man(α1-6)[GlcNAc(β1-4)][GlcNAc(β1-2)Man(α1-3)]Man(β1-4)GlcNAc(β1-4)[Fuc(α1-6)]GlcNAc(-Sp21	0	0	0	0	0	0	0	0	0	0	0	0	0	0	0	0	0	0	0	0	0	0	1	0	0	0	0	3	0	0	0	0	1	0	0	0	0	5	0	3	0	0	0	0	0	0	1	0
G47936PQ	Gal(β1-4)GlcNAc(β1-2)Man(α1-6)[GlcNAc(β1-4)][Gal(β1-4)GlcNAc(β1-2)Man(α1-3)]Man(β1-4)GlcNAc(β1-4)[Fuc(α1-6)]GlcNAc(-Sp21	0	0	0	0	0	0	0	0	0	0	0	0	0	0	0	0	0	0	0	0	0	0	1	2	0	0	0	1	0	0	0	0	1	2	0	0	0	5	0	3	0	0	0	0	0	0	1	0
	Gal(β1-4)GlcNAc(β1-2)Man(α1-6)[Gal(β1-4)GlcNAc(β1-4)][Gal(β1-4)GlcNAc(β1-2)Man(α1-3)]Man(β1-4)GlcNAc(β1-4)[Fuc(α1-6)]GlcNAc(-Sp21	0	0	0	0	0	0	0	0	0	0	0	0	0	0	0	0	0	0	0	0	0	0	1	3	0	0	0	0	0	0	0	0	1	3	0	0	0	5	0	3	0	0	0	0	0	0	1	0
G30586ZX	Fuc(α1-4)[Gal(β1-3)]GlcNAc(β1-2)Man(α-Sp0	0	0	0	0	0	0	0	0	0	0	0	0	0	0	0	0	0	0	0	0	0	0	1	1	0	0	0	0	0	0	0	0	1	1	0	0	0	1	0	1	0	0	0	0	0	1	0	0
G95742RK	Neu5Ac(α2-3)Gal(β1-4)[Fuc(α1-3)]GlcNAc(β1-2)Man(α-Sp0	0	0	0	0	0	0	0	0	0	0	0	0	0	0	0	0	0	0	0	0	0	0	1	0	0	0	0	0	0	0	1	0	1	1	0	0	0	1	0	1	1	0	0	0	1	0	0	0
G59668PT	GlcNAc(β1-3)Gal(β1-4)GlcNAc(β1-6)[GlcNAc(β1-3)]Gal(β1-4)GlcNAc(-Sp0	0	0	0	0	0	0	0	0	0	0	0	0	0	0	0	0	0	0	0	0	0	0	0	0	0	0	0	2	0	0	0	0	0	2	0	0	0	4	0	0	0	0	0	0	0	0	0	0
G36691KB	GalNAc(α1-3)[Fuc(α1-2)]Gal(β1-3)GalNAc(β1-3)Gal(α1-4)Gal(β1-4)Glc(-Sp21	0	0	0	0	0	0	0	0	0	0	0	0	0	0	0	0	0	0	0	0	0	0	1	0	1	0	0	0	0	0	0	0	1	3	2	1	0	0	0	0	0	0	1	0	0	0	0	0
	Gal(α1-3)[Fuc(α1-2)]Gal(β1-3)GalNAc(β1-3)Gal(α1-4)Gal(β1-4)Glc(-Sp21	0	0	0	0	0	0	0	0	0	0	0	0	0	0	0	0	0	0	0	0	0	0	1	1	0	0	0	0	0	0	0	0	1	4	1	1	0	0	0	0	0	0	1	0	0	0	0	0
	Gal(β1-3)GalNAc(β1-3)Gal(-Sp21	0	0	0	0	0	0	0	0	0	0	0	0	0	0	0	0	0	0	0	0	0	0	0	1	0	0	0	0	0	0	0	0	0	2	1	0	0	0	0	0	0	0	0	0	0	0	0	0
G96919WB	GlcNAc(β1-3)Gal(β1-4)GlcNAc(β1-2)Man(α1-6)[GlcNAc(β1-3)Gal(β1-4)GlcNAc(β1-2)Man(α1-3)]Man(β1-4)GlcNAc(β1-4)GlcNAc(β-Sp12	0	0	0	0	0	0	0	0	0	0	0	0	0	0	0	0	0	0	0	0	0	0	0	0	0	0	0	2	0	0	0	0	0	2	0	0	0	6	0	3	0	0	0	0	0	0	0	0
G96919WB	GlcNAc(β1-3)Gal(β1-4)GlcNAc(β1-2)Man(α1-6)[GlcNAc(β1-3)Gal(β1-4)GlcNAc(β1-2)Man(α1-3)]Man(β1-4)GlcNAc(β1-4)GlcNAc(β-Sp25	0	0	0	0	0	0	0	0	0	0	0	0	0	0	0	0	0	0	0	0	0	0	0	0	0	0	0	2	0	0	0	0	0	2	0	0	0	6	0	3	0	0	0	0	0	0	0	0
G35382VN	Gal(β1-4)GlcNAc(β1-3)Gal(β1-4)GlcNAc(β1-2)Man(α1-6)[Gal(β1-4)GlcNAc(β1-3)Gal(β1-4)GlcNAc(β1-2)Man(α1-3)]Man(β1-4)GlcNAc(β1-4)GlcNAc(β-Sp12	0	0	0	0	0	0	0	0	0	0	0	0	0	0	0	0	0	0	0	0	0	0	0	2	0	0	0	0	0	0	0	0	0	4	0	0	0	6	0	3	0	0	0	0	0	0	0	0
G35382VN	Gal(β1-4)GlcNAc(β1-3)Gal(β1-4)GlcNAc(β1-2)Man(α1-6)[Gal(β1-4)GlcNAc(β1-3)Gal(β1-4)GlcNAc(β1-2)Man(α1-3)]Man(β1-4)GlcNAc(β1-4)GlcNAc(β-Sp24	0	0	0	0	0	0	0	0	0	0	0	0	0	0	0	0	0	0	0	0	0	0	0	2	0	0	0	0	0	0	0	0	0	4	0	0	0	6	0	3	0	0	0	0	0	0	0	0
G34108KW	Neu5Gc(α2-3)Gal(β1-4)GlcNAc(β1-3)Gal(β1-4)GlcNAc(β1-2)Man(α1-6)[Neu5Gc(α2-3)Gal(β1-4)GlcNAc(β1-3)Gal(β1-4)GlcNAc(β1-2)Man(α1-3)]Man(β1-4)GlcNAc(β1-4)GlcNAc(β-Sp24	0	0	0	0	0	0	0	0	0	0	0	0	0	0	0	0	0	0	0	0	0	0	0	0	0	0	0	0	0	0	0	2	0	4	0	0	0	6	0	3	0	2	0	0	0	0	0	0
G19026NP	Fuc(α1-2)Gal(β1-4)GlcNAc(β1-3)Gal(β1-4)GlcNAc(β1-2)Man(α1-6)[Fuc(α1-2)Gal(β1-4)GlcNAc(β1-3)Gal(β1-4)GlcNAc(β1-2)Man(α1-3)]Man(β1-4)GlcNAc(β1-4)GlcNAc(β-Sp24	0	0	0	0	0	0	0	0	0	0	0	0	0	0	0	0	0	0	0	0	0	0	2	0	0	0	0	0	0	0	0	0	2	4	0	0	0	6	0	3	0	0	2	0	0	0	0	0
G42463OP	GlcNAc(β1-3)Gal(β1-4)GlcNAc(β1-3)Gal(β1-4)GlcNAc(β1-2)Man(α1-6)[GlcNAc(β1-3)Gal(β1-4)GlcNAc(β1-3)Gal(β1-4)GlcNAc(β1-2)Man(α1-3)]Man(β1-4)GlcNAc(β1-4)GlcNAc(β-Sp12	0	0	0	0	0	0	0	0	0	0	0	0	0	0	0	0	0	0	0	0	0	0	0	0	0	0	0	2	0	0	0	0	0	4	0	0	0	8	0	3	0	0	0	0	0	0	0	0
G42463OP	GlcNAc(β1-3)Gal(β1-4)GlcNAc(β1-3)Gal(β1-4)GlcNAc(β1-2)Man(α1-6)[GlcNAc(β1-3)Gal(β1-4)GlcNAc(β1-3)Gal(β1-4)GlcNAc(β1-2)Man(α1-3)]Man(β1-4)GlcNAc(β1-4)GlcNAc(β-Sp25	0	0	0	0	0	0	0	0	0	0	0	0	0	0	0	0	0	0	0	0	0	0	0	0	0	0	0	2	0	0	0	0	0	4	0	0	0	8	0	3	0	0	0	0	0	0	0	0
G19687OL	Gal(β1-4)GlcNAc(β1-3)Gal(β1-4)GlcNAc(β1-3)Gal(β1-4)GlcNAc(β1-2)Man(α1-6)[Gal(β1-4)GlcNAc(β1-3)Gal(β1-4)GlcNAc(β1-3)Gal(β1-4)GlcNAc(β1-2)Man(α1-3)]Man(β1-4)GlcNAc(β1-4)GlcNAc(β-Sp12	0	0	0	0	0	0	0	0	0	0	0	0	0	0	0	0	0	0	0	0	0	0	0	2	0	0	0	0	0	0	0	0	0	6	0	0	0	8	0	3	0	0	0	0	0	0	0	0
G19687OL	Gal(β1-4)GlcNAc(β1-3)Gal(β1-4)GlcNAc(β1-3)Gal(β1-4)GlcNAc(β1-2)Man(α1-6)[Gal(β1-4)GlcNAc(β1-3)Gal(β1-4)GlcNAc(β1-3)Gal(β1-4)GlcNAc(β1-2)Man(α1-3)]Man(β1-4)GlcNAc(β1-4)GlcNAc(β-Sp24	0	0	0	0	0	0	0	0	0	0	0	0	0	0	0	0	0	0	0	0	0	0	0	2	0	0	0	0	0	0	0	0	0	6	0	0	0	8	0	3	0	0	0	0	0	0	0	0
G20521BH	GlcNAc(β1-3)Gal(β1-4)GlcNAc(β1-3)Gal(β1-4)GlcNAc(β1-3)Gal(β1-4)GlcNAc(β1-2)Man(α1-6)[GlcNAc(β1-3)Gal(β1-4)GlcNAc(β1-3)Gal(β1-4)GlcNAc(β1-3)Gal(β1-4)GlcNAc(β1-2)Man(α1-3)]Man(β1-4)GlcNAc(β1-4)GlcNAc(β-Sp25	0	0	0	0	0	0	0	0	0	0	0	0	0	0	0	0	0	0	0	0	0	0	0	0	0	0	0	2	0	0	0	0	0	6	0	0	0	10	0	3	0	0	0	0	0	0	0	0
G30694RX	Gal(β1-4)GlcNAc(β1-3)Gal(β1-4)GlcNAc(β1-3)Gal(β1-4)GlcNAc(β1-3)Gal(β1-4)GlcNAc(β1-2)Man(α1-6)[Gal(β1-4)GlcNAc(β1-3)Gal(β1-4)GlcNAc(β1-3)Gal(β1-4)GlcNAc(β1-3)Gal(β1-4)GlcNAc(β1-2)Man(α1-3)]Man(β1-4)GlcNAc(β1-4)GlcNAc(β-Sp25	0	0	0	0	0	0	0	0	0	0	0	0	0	0	0	0	0	0	0	0	0	0	0	2	0	0	0	0	0	0	0	0	0	8	0	0	0	10	0	3	0	0	0	0	0	0	0	0
	Gal(β1-3)GlcNAc(β1-3)Gal(β1-4)GlcNAc(β1-2)Man(α1-6)[Gal(β1-3)GlcNAc(β1-3)Gal(β1-4)GlcNAc(β1-2)Man(α1-3)]Man(β1-4)GlcNAc(β1-4)GlcNAc(-Sp25	0	0	0	0	0	0	0	0	0	0	0	0	0	0	0	0	0	0	0	0	0	0	0	2	0	0	0	0	0	0	0	0	0	4	0	0	0	6	0	3	0	0	0	0	0	0	0	0
	Neu5Gc(α2-8)Neu5Gc(α2-3)Gal(β1-4)GlcNAc(-Sp0	0	0	0	0	0	0	0	0	0	0	0	0	0	0	0	0	0	0	0	0	0	0	0	0	0	0	0	0	0	0	0	1	0	1	0	0	0	1	0	0	0	2	0	0	0	0	0	0
	Neu5Ac(α2-8)Neu5Gc(α2-3)Gal(β1-4)GlcNAc(-Sp0	0	0	0	0	0	0	0	0	0	0	0	0	0	0	0	0	0	0	0	0	0	0	0	0	0	0	0	0	0	0	1	0	0	1	0	0	0	1	0	0	1	1	0	0	0	0	0	0
	Neu5Gc(α2-8)Neu5Ac(α2-3)Gal(β1-4)GlcNAc(-Sp0	0	0	0	0	0	0	0	0	0	0	0	0	0	0	0	0	0	0	0	0	0	0	0	0	0	0	0	0	0	0	0	1	0	1	0	0	0	1	0	0	1	1	0	0	0	0	0	0
	Neu5Gc(α2-8)Neu5Gc(α2-3)Gal(β1-4)GlcNAc(β1-3)Gal(β1-4)GlcNAc(-Sp0	0	0	0	0	0	0	0	0	0	0	0	0	0	0	0	0	0	0	0	0	0	0	0	0	0	0	0	0	0	0	0	1	0	2	0	0	0	2	0	0	0	2	0	0	0	0	0	0
	Neu5Gc(α2-8)Neu5Gc(α2-6)Gal(β1-4)GlcNAc(-Sp0	0	0	0	0	0	0	0	0	0	0	0	0	0	0	0	0	0	0	0	0	0	0	0	0	0	0	0	0	0	0	0	1	0	1	0	0	0	1	0	0	0	2	0	0	0	0	0	0
G82177FD	Neu5Ac(α2-8)Neu5Ac(α2-3)Gal(β1-4)GlcNAc(-Sp0	0	0	0	0	0	0	0	0	0	0	0	0	0	0	0	0	0	0	0	0	0	0	0	0	0	0	0	0	0	0	1	0	0	1	0	0	0	1	0	0	2	0	0	0	0	0	0	0
	GlcNAc(β1-3)Gal(β1-4)GlcNAc(β1-6)[GlcNAc(β1-3)Gal(β1-4)GlcNAc(β1-2)]Man(α1-6)[GlcNAc(β1-3)Gal(β1-4)GlcNAc(β1-2)Man(α1-3)]Man(β1-4)GlcNAc(β1-4)GlcNAc(-Sp24	0	0	0	0	0	0	0	0	0	0	0	0	0	0	0	0	0	0	0	0	0	0	0	0	0	0	0	3	0	0	0	0	0	3	0	0	0	8	0	3	0	0	0	0	0	0	0	0
	Gal(β1-4)GlcNAc(β1-3)Gal(β1-4)GlcNAc(β1-6)[Gal(β1-4)GlcNAc(β1-3)Gal(β1-4)GlcNAc(β1-2)]Man(α1-6)[Gal(β1-4)GlcNAc(β1-3)Gal(β1-4)GlcNAc(β1-2)Man(α1-3)]Man(α1-4)GlcNAc(β1-4)GlcNAc(-Sp24	0	0	0	0	0	0	0	0	0	0	0	0	0	0	0	0	0	0	0	0	0	0	0	3	0	0	0	0	0	0	0	0	0	6	0	0	0	8	0	3	0	0	0	0	0	0	0	0
G89808TP	Gal(α1-3)Gal(β1-4)GlcNAc(β1-2)Man(α1-6)[Gal(α1-3)Gal(β1-4)GlcNAc(β1-2)Man(α1-3)]Man(β1-4)GlcNAc(β1-4)GlcNAc(-Sp24	0	0	0	0	0	0	0	0	0	0	0	0	0	0	0	0	0	0	0	0	0	0	0	2	0	0	0	0	0	0	0	0	0	4	0	0	0	4	0	3	0	0	0	0	0	0	0	0
G73723ZY	GlcNAc(β1-3)Gal(β1-4)GlcNAc(β1-6)[GlcNAc(β1-3)Gal(β1-3)]GalNAc(α-Sp14	0	0	0	0	0	0	0	0	0	0	0	0	0	0	0	0	0	0	0	0	0	0	0	0	0	0	0	2	0	0	0	0	0	2	1	0	0	3	0	0	0	0	0	0	0	0	0	0
G36387CV	GalNAc(β1-3)GlcNAc(β-Sp0	0	0	0	0	0	0	0	0	0	0	0	0	0	0	0	0	0	0	0	0	0	0	0	0	1	0	0	0	0	0	0	0	0	0	1	0	0	1	0	0	0	0	0	0	0	0	0	0
G88274ER	GalNAc(β1-4)GlcNAc(β1-3)GalNAc(β1-4)GlcNAc(β-Sp0	0	0	0	0	0	0	0	0	0	0	0	0	0	0	0	0	0	0	0	0	0	0	0	0	1	0	0	0	0	0	0	0	0	0	2	0	0	2	0	0	0	0	0	0	0	0	0	0
G80156FT	GlcNAc(β1-3)Gal(β1-4)GlcNAc(β1-3)Gal(β1-4)GlcNAc(β1-3)Gal(β1-4)GlcNAc(β1-3)Gal(β1-4)GlcNAc(β1-2)Man(α1-6)[GlcNAc(β1-3)Gal(β1-4)GlcNAc(β1-3)Gal(β1-4)GlcNAc(β1-3)Gal(β1-4)GlcNAc(β1-3)Gal(β1-4)GlcNAc(β1-2)Man(α1-3)]Man(β1-4)GlcNAc(β1-4)GlcNAc(β-Sp25	0	0	0	0	0	0	0	0	0	0	0	0	0	0	0	0	0	0	0	0	0	0	0	0	0	0	0	2	0	0	0	0	0	8	0	0	0	12	0	3	0	0	0	0	0	0	0	0
G73305LV	Gal(β1-4)GlcNAc(β1-3)Gal(β1-4)GlcNAc(β1-3)Gal(β1-4)GlcNAc(β1-3)Gal(β1-4)GlcNAc(β1-3)Gal(β1-4)GlcNAc(β1-2)Man(α1-6)[Gal(β1-4)GlcNAc(β1-3)Gal(β1-4)GlcNAc(β1-3)Gal(β1-4)GlcNAc(β1-3)Gal(β1-4)GlcNAc(β1-3)Gal(β1-4)GlcNAc(β1-2)Man(α1-3)]Man(β1-4)GlcNAc(β1-4)GlcNAc(β-Sp25	0	0	0	0	0	0	0	0	0	0	0	0	0	0	0	0	0	0	0	0	0	0	0	2	0	0	0	0	0	0	0	0	0	10	0	0	0	12	0	3	0	0	0	0	0	0	0	0
G87819IQ	GlcNAc(β1-3)Gal(β1-3)GalNAc(-Sp14	0	0	0	0	0	0	0	0	0	0	0	0	0	0	0	0	0	0	0	0	0	0	0	0	0	0	0	1	0	0	0	0	0	1	1	0	0	1	0	0	0	0	0	0	0	0	0	0
G61358KS	Gal(β1-3)GlcNAc(β1-6)[Gal(β1-3)]GalNAc(-Sp14	0	0	0	0	0	0	0	0	0	0	0	0	0	0	0	0	0	0	0	0	0	0	0	2	0	0	0	0	0	0	0	0	0	2	1	0	0	1	0	0	0	0	0	0	0	0	0	0
G37796OS	Gal(β1-4)GlcNAc(β1-3)Gal(β1-4)GlcNAc(β1-3)Gal(β1-4)GlcNAc(β1-3)Gal(β1-4)GlcNAc(β1-3)Gal(β1-4)GlcNAc(β1-3)Gal(β1-4)GlcNAc(β1-2)Man(α1-6)[Gal(β1-4)GlcNAc(β1-3)Gal(β1-4)GlcNAc(β1-3)Gal(β1-4)GlcNAc(β1-3)Gal(β1-4)GlcNAc(β1-3)Gal(β1-4)GlcNAc(β1-3)Gal(β1-4)GlcNAc(β1-2)Man(α1-3)]Man(β1-4)GlcNAc(β1-4)GlcNAc(β-Sp25	0	0	0	0	0	0	0	0	0	0	0	0	0	0	0	0	0	0	0	0	0	0	0	2	0	0	0	0	0	0	0	0	0	12	0	0	0	14	0	3	0	0	0	0	0	0	0	0
	(3S)GlcA(β1-3)Gal(β1-4)GlcNAc(β1-3)Gal(β1-4)Glc(-Sp21	1	0	0	0	0	0	1	0	0	0	0	0	0	0	0	0	0	0	0	0	0	0	0	0	0	0	1	0	0	0	0	0	0	2	0	1	1	1	0	0	0	0	0	0	0	0	0	0
G82061CN	(3S)GlcA(β1-3)Gal(β1-4)GlcNAc(β1-2)Man(α-Sp0	1	0	0	0	0	0	1	0	0	0	0	0	0	0	0	0	0	0	0	0	0	0	0	0	0	0	1	0	0	0	0	0	0	1	0	0	1	1	0	1	0	0	0	0	0	0	0	0
G18320HP	Gal(β1-3)GlcNAc(β1-3)Gal(β1-4)GlcNAc(β1-3)Gal(β1-4)GlcNAc(β1-6)[Gal(β1-3)GlcNAc(β1-3)Gal(β1-4)GlcNAc(β1-3)Gal(β1-4)GlcNAc(β1-2)]Man(α1-6)[Gal(β1-3)GlcNAc(β1-3)Gal(β1-4)GlcNAc(β1-3)Gal(β1-4)GlcNAc(β1-2)Man(α1-3)]Man(β1-4)GlcNAc(β1-4)[Fuc(α1-6)]GlcNAc(β-Sp24	0	0	0	0	0	0	0	0	0	0	0	0	0	0	0	0	0	0	0	0	0	0	1	3	0	0	0	0	0	0	0	0	1	9	0	0	0	11	0	3	0	0	0	0	0	0	1	0
G17779DH	Gal(β1-3)GlcNAc(β1-3)Gal(β1-4)GlcNAc(β1-6)[Gal(β1-3)GlcNAc(β1-3)Gal(β1-4)GlcNAc(β1-2)]Man(α1-6)[Gal(β1-3)GlcNAc(β1-3)Gal(β1-4)GlcNAc(β1-2)Man(α1-3)]Man(β1-4)GlcNAc(β1-4)[Fuc(α1-6)]GlcNAc(β-Sp24	0	0	0	0	0	0	0	0	0	0	0	0	0	0	0	0	0	0	0	0	0	0	1	3	0	0	0	0	0	0	0	0	1	6	0	0	0	8	0	3	0	0	0	0	0	0	1	0
G97898ZO	Neu5Ac(α2-8)Neu5Ac(α2-3)Gal(β1-3)GalNAc(β1-4)[Neu5Ac(α2-3)]Gal(β1-4)Glc(-Sp21	0	0	0	0	0	0	0	0	0	0	0	0	0	0	0	0	0	0	0	0	0	0	0	0	0	0	0	0	0	0	2	0	0	2	1	1	0	0	0	0	3	0	0	0	0	0	0	0
G22865RK	GlcNAc(β1-3)Gal(β1-4)GlcNAc(β1-2)Man(α1-6)[GlcNAc(β1-3)Gal(β1-4)GlcNAc(β1-2)Man(α1-3)]Man(β1-4)GlcNAc(β1-4)[Fuc(α1-6)]GlcNAc(β-Sp24	0	0	0	0	0	0	0	0	0	0	0	0	0	0	0	0	0	0	0	0	0	0	1	0	0	0	0	2	0	0	0	0	1	2	0	0	0	6	0	3	0	0	0	0	0	0	1	0
G54953LX	Gal(β1-4)GlcNAc(β1-3)Gal(β1-4)GlcNAc(β1-2)Man(α1-6)[Gal(β1-4)GlcNAc(β1-3)Gal(β1-4)GlcNAc(β1-2)Man(α1-3)]Man(β1-4)GlcNAc(β1-4)[Fuc(α1-6)]GlcNAc(β-Sp24	0	0	0	0	0	0	0	0	0	0	0	0	0	0	0	0	0	0	0	0	0	0	1	2	0	0	0	0	0	0	0	0	1	4	0	0	0	6	0	3	0	0	0	0	0	0	1	0
G91227VL	GlcNAc(β1-3)Gal(β1-4)GlcNAc(β1-3)Gal(β1-4)GlcNAc(β1-2)Man(α1-6)[GlcNAc(β1-3)Gal(β1-4)GlcNAc(β1-3)Gal(β1-4)GlcNAc(β1-2)Man(α1-3)]Man(β1-4)GlcNAc(β1-4)[Fuc(α1-6)]GlcNAc(β-Sp24	0	0	0	0	0	0	0	0	0	0	0	0	0	0	0	0	0	0	0	0	0	0	1	0	0	0	0	2	0	0	0	0	1	4	0	0	0	8	0	3	0	0	0	0	0	0	1	0
G90130AG	Gal(β1-4)GlcNAc(β1-3)Gal(β1-4)GlcNAc(β1-3)Gal(β1-4)GlcNAc(β1-2)Man(α1-6)[Gal(β1-4)GlcNAc(β1-3)Gal(β1-4)GlcNAc(β1-3)Gal(β1-4)GlcNAc(β1-2)Man(α1-3)]Man(β1-4)GlcNAc(β1-4)[Fuc(α1-6)]GlcNAc(β-Sp24	0	0	0	0	0	0	0	0	0	0	0	0	0	0	0	0	0	0	0	0	0	0	1	2	0	0	0	0	0	0	0	0	1	6	0	0	0	8	0	3	0	0	0	0	0	0	1	0
G81936VZ	GlcNAc(β1-3)Gal(β1-4)GlcNAc(β1-3)Gal(β1-4)GlcNAc(β1-3)Gal(β1-4)GlcNAc(β1-2)Man(α1-6)[GlcNAc(β1-3)Gal(β1-4)GlcNAc(β1-3)Gal(β1-4)GlcNAc(β1-3)Gal(β1-4)GlcNAc(β1-2)Man(α1-3)]Man(β1-4)GlcNAc(β1-4)[Fuc(α1-6)]GlcNAc(β-Sp24	0	0	0	0	0	0	0	0	0	0	0	0	0	0	0	0	0	0	0	0	0	0	1	0	0	0	0	2	0	0	0	0	1	6	0	0	0	10	0	3	0	0	0	0	0	0	1	0
G92140GK	Gal(β1-4)GlcNAc(β1-3)Gal(β1-4)GlcNAc(β1-3)Gal(β1-4)GlcNAc(β1-3)Gal(β1-4)GlcNAc(β1-2)Man(α1-6)[Gal(β1-4)GlcNAc(β1-3)Gal(β1-4)GlcNAc(β1-3)Gal(β1-4)GlcNAc(β1-3)Gal(β1-4)GlcNAc(β1-2)Man(α1-3)]Man(β1-4)GlcNAc(β1-4)[Fuc(α1-6)]GlcNAc(β-Sp24	0	0	0	0	0	0	0	0	0	0	0	0	0	0	0	0	0	0	0	0	0	0	1	2	0	0	0	0	0	0	0	0	1	8	0	0	0	10	0	3	0	0	0	0	0	0	1	0
G03577YK	GlcNAc(β1-3)Gal(β1-4)GlcNAc(β1-3)Gal(β1-4)GlcNAc(β1-3)Gal(β1-4)GlcNAc(β1-3)Gal(β1-4)GlcNAc(β1-2)Man(α1-6)[GlcNAc(β1-3)Gal(β1-4)GlcNAc(β1-3)Gal(β1-4)GlcNAc(β1-3)Gal(β1-4)GlcNAc(β1-3)Gal(β1-4)GlcNAc(β1-2)Man(α1-3)]Man(β1-4)GlcNAc(β1-4)[Fuc(α1-6)]GlcNAc(β-Sp19	0	0	0	0	0	0	0	0	0	0	0	0	0	0	0	0	0	0	0	0	0	0	1	0	0	0	0	2	0	0	0	0	1	8	0	0	0	12	0	3	0	0	0	0	0	0	1	0
G00720XU	Gal(β1-4)GlcNAc(β1-3)Gal(β1-4)GlcNAc(β1-3)Gal(β1-4)GlcNAc(β1-3)Gal(β1-4)GlcNAc(β1-3)Gal(β1-4)GlcNAc(β1-2)Man(α1-6)[Gal(β1-4)GlcNAc(β1-3)Gal(β1-4)GlcNAc(β1-3)Gal(β1-4)GlcNAc(β1-3)Gal(β1-4)GlcNAc(β1-3)Gal(β1-4)GlcNAc(β1-2)Man(α1-3)]Man(β1-4)GlcNAc(β1-4)[Fuc(α1-6)]GlcNAc(β-Sp19	0	0	0	0	0	0	0	0	0	0	0	0	0	0	0	0	0	0	0	0	0	0	1	2	0	0	0	0	0	0	0	0	1	10	0	0	0	12	0	3	0	0	0	0	0	0	1	0
G88094DN	Gal(β1-4)GlcNAc(β1-3)Gal(β1-4)GlcNAc(β1-6)[Gal(β1-4)GlcNAc(β1-3)Gal(β1-4)GlcNAc(β1-2)]Man(α1-6)[Gal(β1-4)GlcNAc(β1-3)Gal(β1-4)GlcNAc(β1-2)Man(α1-3)]Man(β1-4)GlcNAc(β1-4)[Fuc(α1-6)]GlcNAc(β-Sp24	0	0	0	0	0	0	0	0	0	0	0	0	0	0	0	0	0	0	0	0	0	0	1	3	0	0	0	0	0	0	0	0	1	6	0	0	0	8	0	3	0	0	0	0	0	0	1	0
G95492XR	GlcNAc(β1-3)Gal(β1-4)GlcNAc(β1-3)Gal(β1-4)GlcNAc(β1-6)[GlcNAc(β1-3)Gal(β1-4)GlcNAc(β1-3)Gal(β1-4)GlcNAc(β1-2)]Man(α1-6)[GlcNAc(β1-3)Gal(β1-4)GlcNAc(β1-3)Gal(β1-4)GlcNAc(β1-2)Man(α1-3)]Man(β1-4)GlcNAc(β1-4)[Fuc(α1-6)]GlcNAc(β-Sp24	0	0	0	0	0	0	0	0	0	0	0	0	0	0	0	0	0	0	0	0	0	0	1	0	0	0	0	3	0	0	0	0	1	6	0	0	0	11	0	3	0	0	0	0	0	0	1	0
G97894QD	Gal(β1-4)GlcNAc(β1-3)Gal(β1-4)GlcNAc(β1-3)Gal(β1-4)GlcNAc(β1-6)[Gal(β1-4)GlcNAc(β1-3)Gal(β1-4)GlcNAc(β1-3)Gal(β1-4)GlcNAc(β1-2)]Man(α1-6)[Gal(β1-4)GlcNAc(β1-3)Gal(β1-4)GlcNAc(β1-3)Gal(β1-4)GlcNAc(β1-2)Man(α1-3)]Man(β1-4)GlcNAc(β1-4)[Fuc(α1-6)]GlcNAc(β-Sp24	0	0	0	0	0	0	0	0	0	0	0	0	0	0	0	0	0	0	0	0	0	0	1	3	0	0	0	0	0	0	0	0	1	9	0	0	0	11	0	3	0	0	0	0	0	0	1	0
G57604VY	GlcNAc(β1-3)Gal(β1-4)GlcNAc(β1-3)Gal(β1-4)GlcNAc(β1-3)Gal(β1-4)GlcNAc(β1-6)[GlcNAc(β1-3)Gal(β1-4)GlcNAc(β1-3)Gal(β1-4)GlcNAc(β1-3)Gal(β1-4)GlcNAc(β1-2)]Man(α1-6)[GlcNAc(β1-3)Gal(β1-4)GlcNAc(β1-3)Gal(β1-4)GlcNAc(β1-3)Gal(β1-4)GlcNAc(β1-2)Man(α1-3)]Man(β1-4)GlcNAc(β1-4)[Fuc(α1-6)]GlcNAc(β-Sp24	0	0	0	0	0	0	0	0	0	0	0	0	0	0	0	0	0	0	0	0	0	0	1	0	0	0	0	3	0	0	0	0	1	9	0	0	0	14	0	3	0	0	0	0	0	0	1	0
G83133GQ	Gal(β1-4)GlcNAc(β1-3)Gal(β1-4)GlcNAc(β1-3)Gal(β1-4)GlcNAc(β1-3)Gal(β1-4)GlcNAc(β1-6)[Gal(β1-4)GlcNAc(β1-3)Gal(β1-4)GlcNAc(β1-3)Gal(β1-4)GlcNAc(β1-3)Gal(β1-4)GlcNAc(β1-2)]Man(α1-6)[Gal(β1-4)GlcNAc(β1-3)Gal(β1-4)GlcNAc(β1-3)Gal(β1-4)GlcNAc(β1-3)Gal(β1-4)GlcNAc(β1-2)Man(α1-3)]Man(β1-4)GlcNAc(β1-4)[Fuc(α1-6)]GlcNAc(β-Sp24	0	0	0	0	0	0	0	0	0	0	0	0	0	0	0	0	0	0	0	0	0	0	1	3	0	0	0	0	0	0	0	0	1	12	0	0	0	14	0	3	0	0	0	0	0	0	1	0
G80313NY	GlcNAc(β1-3)Gal(β1-4)GlcNAc(β1-3)Gal(β1-4)GlcNAc(β1-3)Gal(β1-4)GlcNAc(β1-3)Gal(β1-4)GlcNAc(β1-6)[GlcNAc(β1-3)Gal(β1-4)GlcNAc(β1-3)Gal(β1-4)GlcNAc(β1-3)Gal(β1-4)GlcNAc(β1-3)Gal(β1-4)GlcNAc(β1-2)]Man(α1-6)[GlcNAc(β1-3)Gal(β1-4)GlcNAc(β1-3)Gal(β1-4)GlcNAc(β1-3)Gal(β1-4)GlcNAc(β1-3)Gal(β1-4)GlcNAc(β1-2)Man(α1-3)]Man(β1-4)GlcNAc(β1-4)[Fuc(α1-6)]GlcNAc(β-Sp24	0	0	0	0	0	0	0	0	0	0	0	0	0	0	0	0	0	0	0	0	0	0	1	0	0	0	0	3	0	0	0	0	1	12	0	0	0	17	0	3	0	0	0	0	0	0	1	0
G59122OR	Gal(β1-4)GlcNAc(β1-3)Gal(β1-4)GlcNAc(β1-3)Gal(β1-4)GlcNAc(β1-3)Gal(β1-4)GlcNAc(β1-3)Gal(β1-4)GlcNAc(β1-6)[Gal(β1-4)GlcNAc(β1-3)Gal(β1-4)GlcNAc(β1-3)Gal(β1-4)GlcNAc(β1-3)Gal(β1-4)GlcNAc(β1-3)Gal(β1-4)GlcNAc(β1-2)]Man(α1-6)[Gal(β1-4)GlcNAc(β1-3)Gal(β1-4)GlcNAc(β1-3)Gal(β1-4)GlcNAc(β1-3)Gal(β1-4)GlcNAc(β1-3)Gal(β1-4)GlcNAc(β1-2)Man(α1-3)]Man(β1-4)GlcNAc(β1-4)[Fuc(α1-6)]GlcNAc(β-Sp24	0	0	0	0	0	0	0	0	0	0	0	0	0	0	0	0	0	0	0	0	0	0	1	3	0	0	0	0	0	0	0	0	1	15	0	0	0	17	0	3	0	0	0	0	0	0	1	0
G07932PU	Gal(β1-4)GlcNAc(β1-3)Gal(β1-4)GlcNAc(β1-3)GalNAc(α-Sp14	0	0	0	0	0	0	0	0	0	0	0	0	0	0	0	0	0	0	0	0	0	0	0	1	0	0	0	0	0	0	0	0	0	2	1	0	0	2	0	0	0	0	0	0	0	0	0	0
G86537AD	Gal(β1-4)GlcNAc(β1-3)Gal(β1-4)GlcNAc(β1-6)[Gal(β1-3)]GalNAc(α-Sp14	0	0	0	0	0	0	0	0	0	0	0	0	0	0	0	0	0	0	0	0	0	0	0	2	0	0	0	0	0	0	0	0	0	3	1	0	0	2	0	0	0	0	0	0	0	0	0	0
G87360NI	Gal(β1-4)GlcNAc(β1-3)Gal(β1-4)GlcNAc(β1-6)[Gal(β1-4)GlcNAc(β1-3)Gal(β1-4)GlcNAc(β1-3)]GalNAc(α-Sp14	0	0	0	0	0	0	0	0	0	0	0	0	0	0	0	0	0	0	0	0	0	0	0	2	0	0	0	0	0	0	0	0	0	4	1	0	0	4	0	0	0	0	0	0	0	0	0	0
G92115PW	Neu5Ac(α2-3)Gal(β1-4)GlcNAc(β1-3)Gal(β1-4)GlcNAc(β1-3)GalNAc(α-Sp14	0	0	0	0	0	0	0	0	0	0	0	0	0	0	0	0	0	0	0	0	0	0	0	0	0	0	0	0	0	0	1	0	0	2	1	0	0	2	0	0	1	0	0	0	0	0	0	0
G23438NR	GlcNAc(β1-3)Gal(β1-4)GlcNAc(β1-3)GalNAc(α-Sp14	0	0	0	0	0	0	0	0	0	0	0	0	0	0	0	0	0	0	0	0	0	0	0	0	0	0	0	1	0	0	0	0	0	1	1	0	0	2	0	0	0	0	0	0	0	0	0	0
G97494HI	GlcNAc(β1-3)Gal(β1-4)GlcNAc(β1-6)[Gal(β1-3)]GalNAc(α-Sp14	0	0	0	0	0	0	0	0	0	0	0	0	0	0	0	0	0	0	0	0	0	0	0	1	0	0	0	1	0	0	0	0	0	2	1	0	0	2	0	0	0	0	0	0	0	0	0	0
G09509BG	GlcNAc(β1-3)Gal(β1-4)GlcNAc(β1-6)[GlcNAc(β1-3)Gal(β1-4)GlcNAc(β1-3)]GalNAc(α-Sp14	0	0	0	0	0	0	0	0	0	0	0	0	0	0	0	0	0	0	0	0	0	0	0	0	0	0	0	2	0	0	0	0	0	2	1	0	0	4	0	0	0	0	0	0	0	0	0	0
G97474SU	Neu5Ac(α2-3)Gal(β1-4)GlcNAc(β1-3)Gal(β1-4)GlcNAc(β1-6)[Neu5Ac(α2-3)Gal(β1-4)GlcNAc(β1-3)Gal(β1-4)GlcNAc(β1-3)]GalNAc(α-Sp14	0	0	0	0	0	0	0	0	0	0	0	0	0	0	0	0	0	0	0	0	0	0	0	0	0	0	0	0	0	0	2	0	0	4	1	0	0	4	0	0	2	0	0	0	0	0	0	0
G12637ID	Neu5Ac(α2-6)Gal(β1-4)GlcNAc(β1-3)Gal(β1-4)GlcNAc(β1-3)GalNAc(α-Sp14	0	0	0	0	0	0	0	0	0	0	0	0	0	0	0	0	0	0	0	0	0	0	0	0	0	0	0	0	0	0	1	0	0	2	1	0	0	2	0	0	1	0	0	0	0	0	0	0
G12074QJ	GlcNAc(β1-3)Gal(β1-4)GlcNAc(β1-3)Gal(β1-4)GlcNAc(β1-3)GalNAc(α-Sp14	0	0	0	0	0	0	0	0	0	0	0	0	0	0	0	0	0	0	0	0	0	0	0	0	0	0	0	1	0	0	0	0	0	2	1	0	0	3	0	0	0	0	0	0	0	0	0	0
G77477NL	Gal(β1-4)GlcNAc(β1-3)Gal(β1-3)GalNAc(α-Sp14	0	0	0	0	0	0	0	0	0	0	0	0	0	0	0	0	0	0	0	0	0	0	0	1	0	0	0	0	0	0	0	0	0	2	1	0	0	1	0	0	0	0	0	0	0	0	0	0
G24142JB	Neu5Ac(α2-3)Gal(β1-4)GlcNAc(β1-3)Gal(β1-4)GlcNAc(β1-6)[Gal(β1-3)]GalNAc(α-Sp14	0	0	0	0	0	0	0	0	0	0	0	0	0	0	0	0	0	0	0	0	0	0	0	1	0	0	0	0	0	0	1	0	0	3	1	0	0	2	0	0	1	0	0	0	0	0	0	0
G05562YT	Neu5Ac(α2-6)Gal(β1-4)GlcNAc(β1-3)Gal(β1-4)GlcNAc(β1-6)[Gal(β1-3)]GalNAc(α-Sp14	0	0	0	0	0	0	0	0	0	0	0	0	0	0	0	0	0	0	0	0	0	0	0	1	0	0	0	0	0	0	1	0	0	3	1	0	0	2	0	0	1	0	0	0	0	0	0	0
G07819HC	Neu5Ac(α2-6)Gal(β1-4)GlcNAc(β1-6)[Gal(β1-3)]GalNAc(α-Sp14	0	0	0	0	0	0	0	0	0	0	0	0	0	0	0	0	0	0	0	0	0	0	0	1	0	0	0	0	0	0	1	0	0	2	1	0	0	1	0	0	1	0	0	0	0	0	0	0
G64586PM	Neu5Ac(α2-3)Gal(β1-4)GlcNAc(β1-3)Gal(β1-4)GlcNAc(β1-2)Man(α1-6)[Neu5Ac(α2-3)Gal(β1-4)GlcNAc(β1-3)Gal(β1-4)GlcNAc(β1-2)Man(α1-3)]Man(β1-4)GlcNAc(β1-4)GlcNAc(β-Sp12	0	0	0	0	0	0	0	0	0	0	0	0	0	0	0	0	0	0	0	0	0	0	0	0	0	0	0	0	0	0	2	0	0	4	0	0	0	6	0	3	2	0	0	0	0	0	0	0
G85608AG	GlcNAc(β1-6)[Neu5Ac(α2-3)Gal(β1-3)]GalNAc(α-Sp14	0	0	0	0	0	0	0	0	0	0	0	0	0	0	0	0	0	0	0	0	0	0	0	0	0	0	0	1	0	0	1	0	0	1	1	0	0	1	0	0	1	0	0	0	0	0	0	0
G06714AG	Neu5Ac(α2-6)Gal(β1-4)GlcNAc(β1-3)Gal(β1-4)GlcNAc(β1-6)[Neu5Ac(α2-6)Gal(β1-4)GlcNAc(β1-3)Gal(β1-4)GlcNAc(β1-3)]GalNAc(α-Sp14	0	0	0	0	0	0	0	0	0	0	0	0	0	0	0	0	0	0	0	0	0	0	0	0	0	0	0	0	0	0	2	0	0	4	1	0	0	4	0	0	2	0	0	0	0	0	0	0
G40529FD	Neu5Ac(α2-6)Gal(β1-4)GlcNAc(β1-3)Gal(β1-4)GlcNAc(β1-3)Gal(β1-4)GlcNAc(β1-2)Man(α1-6)[Neu5Ac(α2-6)Gal(β1-4)GlcNAc(β1-3)Gal(β1-4)GlcNAc(β1-3)Gal(β1-4)GlcNAc(β1-2)Man(α1-3)]Man(β1-4)GlcNAc(β1-4)GlcNAc(β-Sp12	0	0	0	0	0	0	0	0	0	0	0	0	0	0	0	0	0	0	0	0	0	0	0	0	0	0	0	0	0	0	2	0	0	6	0	0	0	8	0	3	2	0	0	0	0	0	0	0
G18988VX	Neu5Ac(α2-3)Gal(β1-4)GlcNAc(β1-3)Gal(β1-4)GlcNAc(β1-3)Gal(β1-4)GlcNAc(β1-2)Man(α1-6)[Neu5Ac(α2-3)Gal(β1-4)GlcNAc(β1-3)Gal(β1-4)GlcNAc(β1-3)Gal(β1-4)GlcNAc(β1-2)Man(α1-3)]Man(β1-4)GlcNAc(β1-4)GlcNAc(β-Sp12	0	0	0	0	0	0	0	0	0	0	0	0	0	0	0	0	0	0	0	0	0	0	0	0	0	0	0	0	0	0	2	0	0	6	0	0	0	8	0	3	2	0	0	0	0	0	0	0
G06594DV	Neu5Ac(α2-6)Gal(β1-4)GlcNAc(β1-3)Gal(β1-4)GlcNAc(β1-2)Man(α1-6)[Neu5Ac(α2-6)Gal(β1-4)GlcNAc(β1-3)Gal(β1-4)GlcNAc(β1-2)Man(α1-3)]Man(β1-4)GlcNAc(β1-4)GlcNAc(β-Sp12	0	0	0	0	0	0	0	0	0	0	0	0	0	0	0	0	0	0	0	0	0	0	0	0	0	0	0	0	0	0	2	0	0	4	0	0	0	6	0	3	2	0	0	0	0	0	0	0
G26238GL	GlcNAc(β1-3)Fuc(α-Sp21	0	0	0	0	0	0	0	0	0	0	0	0	0	0	0	0	0	0	0	0	0	0	0	0	0	0	0	1	0	0	0	0	1	0	0	0	0	1	0	0	0	0	0	0	0	0	0	0
G78818SP	Gal(β1-3)GalNAc(β1-4)[Neu5Ac(α2-8)Neu5Ac(α2-8)Neu5Ac(α2-3)]Gal(β1-4)Glc(β-Sp21	0	0	0	0	0	0	0	0	0	0	0	0	0	0	0	0	0	0	0	0	0	0	0	1	0	0	0	0	0	0	1	0	0	2	1	1	0	0	0	0	3	0	0	0	0	0	0	0
[truncated: 224 more columns]
