# Supplementary material for: GlyNet: a multi-task neural network for predicting protein–glycan interactions
Source: Chem Sci. 2022 May 16;13(22):6669–86. doi: 10.1039/d1sc05681f (PMC9172296; doi:10.1039/d1sc05681f)
Supplement: SC-013-D1SC05681F-s010 [file SC-013-D1SC05681F-s010.xlsx]

## Sheet: Reproduction of Hold-out Data
GlyTouCan		1003766	1003768	1003769	1003770	1003774	1003776	1003778	1003786	1003797	1003803	1003804	1003805	1003808	1003820	1003854	1003856	1003857	1003858	1003859	1003860	1003861	1003864	1003874	1003879	1003880	1003883	1003884	1003885	1003886	1003887	1003888	1003896	1003903	1003909	1003910	1003913	1003914	1003915	1003916	1003917	1003918	1003919	1003921	1003924	1003935	1003936	1003938	1003939
Accession	Glycan	LSECtin-ECD (180 μg/mL)	nCnSucL (200 μg/mL)	MpL-1 (87 μg/mL)	MpL-2 (145 μg/mL)	MpL-2 (10 μg/mL)	MpL-1 (10 μg/mL)	MJW lectin (200 μg/mL)	Threefoil (200 μg/mL)	Blon 2468 Mut (100 μg/mL)	NV VLP-3step (200 μg/mL)	rNV VLP-4step (200 μg/mL)	CBM13 2b+BME (200 μg/mL)	CBM13 2b (200 μg/mL)	CBM13 2a (200 μg/mL)	121 (30 μg/mL)	123 (30 μg/mL)	125 (30 μg/mL)	126 (30 μg/mL)	127 (30 μg/mL)	128 (30 μg/mL)	130 (30 μg/mL)	125 no insert (30 μg/mL)	CA19.9-1B844 (20 μg/mL)	CA19.9-9L426 (20 μg/mL)	CA19.9-121SLE (20 μg/mL)	CA19.9-121SLE (2 μg/mL)	CA19.9-9L426 (2 μg/mL)	CA19.9-1B844 (2 μg/mL)	CA19.9-1B844 (0.2 μg/mL)	CA19.9-9L426 (0.2 μg/mL)	CA19.9-121SLE (0.2 μg/mL)	PSL (200 μg/mL)	Galectin-7 (20 μg/mL)	Galectin-8 (20 μg/mL)	Galectin-9 (20 μg/mL)	Siglec-F-hFc (5 μg/mL)	Siglec-F-hFc (50 μg/mL)	Siglec-8-hFc (20 μg/mL)	Siglec-8-hFc (200 μg/mL)	E-coli type 1 fimbrae	E-coli yfc fimbrae	Threefoil (2 μg/mL)	Threefoil (10 μg/mL)	Threefoil (50 μg/mL)	1297-P (10 μg/mL)	1297-G (10 μg/mL)	1309-P (10 μg/mL)	1309-G (10 μg/mL)
G09546QO	Gal(α-Sp8	1.11564	1.28444	2.37653	2.60584	1.53862	1.54928	1.30574	1.71853	1.29664	1.12705	1.04387	1.85239	1.83392	2.08375	1.78352	2.57815	1.34874	1.42665	2.26266	2.14449	2.43323	1.4559	1.19643	1.18536	1.11387	1.08393	1.13318	1.04375	0.981106	1.0701	1.04827	1.24278	2.07895	1.21289	1.1993	1.14364	1.75587	1.19636	1.23685	1.20175	1.17095	1.14612	1.08416	1.1384	1.68845	1.94603	1.83986	1.75984
G58161NS	Glc(α-Sp8	1.15176	1.29496	2.05712	2.12527	1.37563	1.44552	1.38616	1.28933	1.27221	1.15099	1.05902	1.83919	1.85609	2.1173	1.7296	2.69481	1.3213	1.30204	2.22618	2.10616	2.46924	1.37275	1.30549	1.23762	1.16219	1.16642	1.12693	1.11941	1.04788	1.0642	1.07914	1.21862	2.23066	1.39352	1.19723	1.12111	1.48756	1.17731	1.24279	1.2414	1.17943	1.13008	1.03354	1.06547	1.71553	1.99895	1.94147	1.84612
G61491DK	Man(α-Sp8	1.09504	1.29637	2.019	2.11998	1.34079	1.40643	1.82663	1.33048	1.51112	1.21329	1.13099	1.93763	1.94575	2.18701	1.77988	2.71997	1.46113	1.4443	2.32756	2.21162	2.548	1.57625	1.32273	1.26484	1.14152	1.15364	1.18139	1.12697	1.029	1.116	1.09995	1.2762	2.25001	1.40818	1.32635	1.1671	1.4068	1.23186	1.29808	1.57881	1.22331	1.14851	1.06583	1.10163	1.79644	2.08955	2.05907	1.94349
G57321FI	GalNAc(α-Sp8	1.14808	1.54865	2.1847	2.45589	1.51474	1.51146	1.38713	1.2683	1.26411	1.18955	1.11331	1.93	1.91332	2.17225	1.78238	2.51954	1.43525	1.42805	2.23234	2.14609	2.3525	1.62573	1.15908	1.19746	1.12136	1.11793	1.16399	1.0725	0.99351	1.08162	1.03247	1.19997	2.05637	1.3838	1.38747	1.10394	1.91603	1.21149	1.28953	1.1694	1.19494	1.15893	1.07936	1.09676	1.70888	1.98335	1.90637	1.79444
G57321FI	GalNAc(α-Sp15	1.14808	1.54865	2.1847	2.45589	1.51474	1.51146	1.38713	1.2683	1.26411	1.18955	1.11331	1.93	1.91332	2.17225	1.78238	2.51954	1.43525	1.42805	2.23234	2.14609	2.3525	1.62573	1.15908	1.19746	1.12136	1.11793	1.16399	1.0725	0.99351	1.08162	1.03247	1.19997	2.05637	1.3838	1.38747	1.10394	1.91603	1.21149	1.28953	1.1694	1.19494	1.15893	1.07936	1.09676	1.70888	1.98335	1.90637	1.79444
G96881BQ	Fuc(α-Sp8	1.1306	1.25836	1.92011	1.99582	1.28237	1.34019	1.2985	1.21855	1.31266	1.08	1.03071	1.81507	1.82156	2.06856	1.79908	2.57211	1.39086	1.34543	2.18345	2.03919	2.41841	1.33052	1.36803	1.23561	1.28049	1.232	1.13462	1.19882	1.13729	1.07992	1.12159	1.13157	2.11586	0.811991	1.0654	1.14435	1.51216	1.18845	1.22643	1.19748	1.08631	1.11545	1.0658	1.08861	1.83751	2.02535	2.01446	1.90153
G96881BQ	Fuc(α-Sp9	1.1306	1.25836	1.92011	1.99582	1.28237	1.34019	1.2985	1.21855	1.31266	1.08	1.03071	1.81507	1.82156	2.06856	1.79908	2.57211	1.39086	1.34543	2.18345	2.03919	2.41841	1.33052	1.36803	1.23561	1.28049	1.232	1.13462	1.19882	1.13729	1.07992	1.12159	1.13157	2.11586	0.811991	1.0654	1.14435	1.51216	1.18845	1.22643	1.19748	1.08631	1.11545	1.0658	1.08861	1.83751	2.02535	2.01446	1.90153
G50850NI	Neu5Ac(α-Sp8	1.11039	1.23356	1.77186	1.85875	1.18327	1.27131	1.29902	1.12601	1.23576	1.11778	1.02265	1.83473	1.81604	2.05899	1.76252	2.75898	1.33483	1.34233	2.31667	2.17945	2.51801	1.39845	1.44938	1.24777	1.19114	1.18394	1.12226	1.20787	1.02663	1.08526	1.05244	1.40997	2.04827	1.29849	1.20046	1.17308	1.72332	1.1981	1.26094	1.13586	1.14579	1.07438	1.01648	1.02902	1.64915	1.86688	1.82264	1.70929
G50850NI	Neu5Ac(α-Sp11	1.11039	1.23356	1.77186	1.85875	1.18327	1.27131	1.29902	1.12601	1.23576	1.11778	1.02265	1.83473	1.81604	2.05899	1.76252	2.75898	1.33483	1.34233	2.31667	2.17945	2.51801	1.39845	1.44938	1.24777	1.19114	1.18394	1.12226	1.20787	1.02663	1.08526	1.05244	1.40997	2.04827	1.29849	1.20046	1.17308	1.72332	1.1981	1.26094	1.13586	1.14579	1.07438	1.01648	1.02902	1.64915	1.86688	1.82264	1.70929
G76571JT	Neu5Ac(β-Sp8	1.11039	1.23356	1.77186	1.85875	1.18327	1.27131	1.29902	1.12601	1.23576	1.11778	1.02265	1.83473	1.81604	2.05899	1.76252	2.75898	1.33483	1.34233	2.31667	2.17945	2.51801	1.39845	1.44938	1.24777	1.19114	1.18394	1.12226	1.20787	1.02663	1.08526	1.05244	1.40997	2.04827	1.29849	1.20046	1.17308	1.72332	1.1981	1.26094	1.13586	1.14579	1.07438	1.01648	1.02902	1.64915	1.86688	1.82264	1.70929
G65889KE	Gal(β-Sp8	1.11564	1.28444	2.37653	2.60584	1.53862	1.54928	1.30574	1.71853	1.29664	1.12705	1.04387	1.85239	1.83392	2.08375	1.78352	2.57815	1.34874	1.42665	2.26266	2.14449	2.43323	1.4559	1.19643	1.18536	1.11387	1.08393	1.13318	1.04375	0.981106	1.0701	1.04827	1.24278	2.07895	1.21289	1.1993	1.14364	1.75587	1.19636	1.23685	1.20175	1.17095	1.14612	1.08416	1.1384	1.68845	1.94603	1.83986	1.75984
G71142DF	Glc(β-Sp8	1.15176	1.29496	2.05712	2.12527	1.37563	1.44552	1.38616	1.28933	1.27221	1.15099	1.05902	1.83919	1.85609	2.1173	1.7296	2.69481	1.3213	1.30204	2.22618	2.10616	2.46924	1.37275	1.30549	1.23762	1.16219	1.16642	1.12693	1.11941	1.04788	1.0642	1.07914	1.21862	2.23066	1.39352	1.19723	1.12111	1.48756	1.17731	1.24279	1.2414	1.17943	1.13008	1.03354	1.06547	1.71553	1.99895	1.94147	1.84612
G74840NI	Man(β-Sp8	1.09504	1.29637	2.019	2.11998	1.34079	1.40643	1.82663	1.33048	1.51112	1.21329	1.13099	1.93763	1.94575	2.18701	1.77988	2.71997	1.46113	1.4443	2.32756	2.21162	2.548	1.57625	1.32273	1.26484	1.14152	1.15364	1.18139	1.12697	1.029	1.116	1.09995	1.2762	2.25001	1.40818	1.32635	1.1671	1.4068	1.23186	1.29808	1.57881	1.22331	1.14851	1.06583	1.10163	1.79644	2.08955	2.05907	1.94349
G61418DU	GalNAc(β-Sp8	1.14808	1.54865	2.1847	2.45589	1.51474	1.51146	1.38713	1.2683	1.26411	1.18955	1.11331	1.93	1.91332	2.17225	1.78238	2.51954	1.43525	1.42805	2.23234	2.14609	2.3525	1.62573	1.15908	1.19746	1.12136	1.11793	1.16399	1.0725	0.99351	1.08162	1.03247	1.19997	2.05637	1.3838	1.38747	1.10394	1.91603	1.21149	1.28953	1.1694	1.19494	1.15893	1.07936	1.09676	1.70888	1.98335	1.90637	1.79444
G49108TO	GlcNAc(β-Sp0	1.1698	1.30706	1.96383	2.07517	1.3202	1.34578	1.2637	1.32107	1.25974	1.17489	1.07608	1.8286	1.80884	2.0791	1.81311	2.53585	1.41829	1.34279	2.15924	2.04954	2.30886	1.45287	1.17302	1.18904	1.11659	1.13261	1.16821	1.07594	1.03144	1.07191	1.03312	1.16983	2.01189	1.13555	1.21203	1.13307	1.32186	1.19166	1.21423	1.18791	1.20152	1.12911	1.04709	1.05017	1.63387	1.8685	1.80188	1.71801
G49108TO	GlcNAc(β-Sp8	1.1698	1.30706	1.96383	2.07517	1.3202	1.34578	1.2637	1.32107	1.25974	1.17489	1.07608	1.8286	1.80884	2.0791	1.81311	2.53585	1.41829	1.34279	2.15924	2.04954	2.30886	1.45287	1.17302	1.18904	1.11659	1.13261	1.16821	1.07594	1.03144	1.07191	1.03312	1.16983	2.01189	1.13555	1.21203	1.13307	1.32186	1.19166	1.21423	1.18791	1.20152	1.12911	1.04709	1.05017	1.63387	1.8685	1.80188	1.71801
G44411RJ	Gal(β1-4)GlcNAc(β1-6)[Gal(β1-4)GlcNAc(β1-3)]GalNAc(α-Sp8	1.02366	1.49613	3.12397	3.34958	2.14805	2.17659	1.39263	2.39489	1.19036	1.21439	1.1722	2.03623	2.07392	2.35798	1.84327	2.57335	1.42822	1.36349	2.29318	2.13467	2.40868	1.52479	1.17667	1.19224	1.14196	1.06448	1.05969	0.958473	0.896914	0.995791	1.03007	1.32702	2.2597	1.02513	0.963976	0.999876	2.47675	1.20607	1.27141	1.17734	1.19588	1.19137	1.15166	1.39247	1.86069	2.19924	2.07738	2.05104
	Gal(β1-4)GlcNAc(β1-6)[Gal(β1-4)GlcNAc(β1-3)]GalNAc(-Sp14	1.02366	1.49613	3.12397	3.34958	2.14805	2.17659	1.39263	2.39489	1.19036	1.21439	1.1722	2.03623	2.07392	2.35798	1.84327	2.57335	1.42822	1.36349	2.29318	2.13467	2.40868	1.52479	1.17667	1.19224	1.14196	1.06448	1.05969	0.958473	0.896914	0.995791	1.03007	1.32702	2.2597	1.02513	0.963976	0.999876	2.47675	1.20607	1.27141	1.17734	1.19588	1.19137	1.15166	1.39247	1.86069	2.19924	2.07738	2.05104
	GlcNAc(β1-6)[GlcNAc(β1-4)][GlcNAc(β1-3)]GlcNAc(-Sp8	1.5757	1.55404	2.09533	2.16176	1.36861	1.47386	1.50899	1.40415	1.52214	1.42288	1.32544	2.13385	2.05334	2.45388	2.19401	2.97915	1.84963	1.60216	2.62872	2.49091	2.74917	1.71709	1.26981	1.38145	1.27683	1.27754	1.36751	1.21212	1.21464	1.20747	1.16926	1.35933	2.39697	1.0221	1.49546	1.45817	1.42171	1.40888	1.44915	1.36168	1.5089	1.33475	1.28792	1.17084	1.96333	2.15899	2.15297	2.07616
	(6S)(3S)Gal(β1-4)(6S)GlcNAc(β-Sp0	1.0952	1.25311	2.04152	2.23626	1.43798	1.49872	1.4504	1.37459	1.31642	1.13342	0.989426	1.92189	1.89133	2.11224	2.03831	2.94567	1.48335	1.44249	2.68195	2.46194	2.89921	1.56301	1.6314	1.23415	1.07267	1.12248	1.05517	1.28278	1.00865	1.05445	1.11641	1.19159	2.15986	1.62195	1.22079	1.22402	1.85381	1.17963	1.39234	1.19878	1.27418	1.13896	1.07983	1.05791	1.71872	1.90855	1.85889	1.78641
G40222RJ	(6S)(3S)Gal(β1-4)GlcNAc(β-Sp0	1.03587	1.24537	2.00203	2.16258	1.38501	1.41834	1.30789	1.38218	1.2716	1.14423	1.03854	1.87477	1.83354	2.05482	1.792	2.62507	1.37131	1.3758	2.39903	2.15541	2.58087	1.46948	1.26563	1.18299	1.09575	1.09808	1.05838	1.03991	0.958752	1.02497	1.08301	1.23722	2.05155	1.66042	1.33053	1.14699	1.65533	1.16611	1.2717	1.18777	1.20288	1.14393	1.04997	1.06408	1.62378	1.83409	1.7766	1.70241
	(3S)Gal(β1-4)[Fuc(α1-3)](6S)Glc(-Sp0	1.07888	1.46029	1.82564	1.96811	1.30127	1.41687	1.46246	1.14529	1.3315	1.12496	1.12082	1.91989	1.94303	2.17891	1.86268	2.82456	1.58663	1.5133	2.48266	2.2941	2.71007	1.52206	1.42116	1.33596	1.37685	1.23932	1.13287	1.10414	1.15472	1.11744	1.23351	1.29957	2.43813	1.9604	1.43014	1.10577	1.62171	1.24195	1.27569	1.24425	1.20525	1.23395	1.12888	1.10234	1.96702	2.18405	2.12324	2.05822
	(3S)Gal(β1-4)Glc(β-Sp8	1.155	1.35575	1.96772	2.07471	1.35884	1.43665	1.392	1.32732	1.34327	1.18952	1.0971	1.94159	1.91273	2.17141	1.84318	2.80685	1.39044	1.30127	2.449	2.2768	2.66604	1.4844	1.15281	1.21881	1.05998	1.08669	1.08163	0.922577	0.981734	1.07072	1.1392	1.29667	2.39521	2.49315	1.68448	1.18928	1.42576	1.21212	1.29074	1.17699	1.15921	1.17041	1.09733	1.10761	1.77266	1.96659	1.92812	1.87252
	(3S)Gal(β1-4)(6S)Glc(β-Sp0	1.15592	1.40671	1.90709	2.05836	1.35744	1.42928	1.49249	1.21645	1.38748	1.17112	1.14429	1.94016	1.95428	2.17984	1.92995	2.93061	1.37247	1.36127	2.66204	2.41289	2.82131	1.45217	1.4193	1.27352	1.19815	1.17171	1.08926	1.07233	1.04297	1.09109	1.10526	1.3481	2.37464	2.41037	1.65873	1.23453	1.56236	1.20261	1.29572	1.13355	1.2558	1.20416	1.11415	1.11686	1.82482	2.03224	1.97691	1.90318
	(3S)Gal(β1-4)(6S)Glc(β-Sp8	1.15592	1.40671	1.90709	2.05836	1.35744	1.42928	1.49249	1.21645	1.38748	1.17112	1.14429	1.94016	1.95428	2.17984	1.92995	2.93061	1.37247	1.36127	2.66204	2.41289	2.82131	1.45217	1.4193	1.27352	1.19815	1.17171	1.08926	1.07233	1.04297	1.09109	1.10526	1.3481	2.37464	2.41037	1.65873	1.23453	1.56236	1.20261	1.29572	1.13355	1.2558	1.20416	1.11415	1.11686	1.82482	2.03224	1.97691	1.90318
G14395NH	(3S)Gal(β1-3)[Fuc(α1-4)]GlcNAc(β-Sp8	1.02353	1.3442	1.77008	1.87368	1.30965	1.42691	1.43482	1.13253	1.35991	1.11303	1.09939	1.90388	1.87006	2.12144	1.82275	2.69823	1.41528	1.39192	2.26819	2.18703	2.54039	1.34423	1.55328	1.6545	1.58381	1.51191	1.44104	1.35088	1.39095	1.36417	1.51186	1.24148	2.28619	1.55594	1.38688	1.03817	1.34736	1.21426	1.16293	1.18583	1.1477	1.10297	1.02286	1.01038	1.93885	2.10471	2.0203	1.93753
	(3S)Gal(β1-3)GalNAc(α-Sp8	1.14759	1.4168	1.73739	1.86681	1.1885	1.27891	1.41312	1.25461	1.34509	1.21089	1.12296	1.96879	1.91923	2.16111	1.82175	2.65	1.42663	1.31589	2.42114	2.20263	2.52278	1.48254	1.19722	1.20951	1.09679	1.04395	1.06817	0.887766	0.921207	1.05313	1.10973	1.31652	2.30298	2.2331	1.47065	1.07506	1.28414	1.16521	1.25022	1.17746	1.13557	1.12024	1.06094	1.02075	1.82394	2.04322	2.00538	1.96479
	(3S)Gal(β1-3)GlcNAc(β-Sp0	1.10278	1.28584	2.10663	2.21333	1.44681	1.52855	1.35004	1.35007	1.26373	1.19395	1.12522	1.94179	1.87105	2.10768	1.86666	2.75371	1.39704	1.41179	2.33518	2.21861	2.54101	1.48694	1.51333	1.28889	1.24609	1.22765	1.04202	1.0972	1.05668	1.08733	1.18965	1.2426	2.34244	2.49338	1.58552	1.11496	1.49532	1.19135	1.18596	1.16611	1.15972	1.13747	1.06997	1.06855	1.75239	1.95585	1.88925	1.81212
	(3S)Gal(β1-3)GlcNAc(β-Sp8	1.10278	1.28584	2.10663	2.21333	1.44681	1.52855	1.35004	1.35007	1.26373	1.19395	1.12522	1.94179	1.87105	2.10768	1.86666	2.75371	1.39704	1.41179	2.33518	2.21861	2.54101	1.48694	1.51333	1.28889	1.24609	1.22765	1.04202	1.0972	1.05668	1.08733	1.18965	1.2426	2.34244	2.49338	1.58552	1.11496	1.49532	1.19135	1.18596	1.16611	1.15972	1.13747	1.06997	1.06855	1.75239	1.95585	1.88925	1.81212
	(3S)Gal(β1-4)[Fuc(α1-3)]GlcNAc(-Sp0	1.0979	1.39207	2.05649	2.16799	1.47866	1.51487	1.29709	1.43	1.33991	1.15742	1.06528	1.86193	1.83033	2.09752	1.74407	2.54783	1.42047	1.30923	2.288	2.05733	2.48818	1.44213	1.12261	1.18059	1.17854	1.1293	1.0956	0.908025	0.988686	1.0713	1.18122	1.25864	2.24318	1.31351	1.36183	1.11346	1.50459	1.2241	1.28622	1.12499	1.1209	1.15113	1.12395	1.15744	1.8269	2.08972	2.05753	1.97702
	(3S)Gal(β1-4)[Fuc(α1-3)]GlcNAc(-Sp8	1.0979	1.39207	2.05649	2.16799	1.47866	1.51487	1.29709	1.43	1.33991	1.15742	1.06528	1.86193	1.83033	2.09752	1.74407	2.54783	1.42047	1.30923	2.288	2.05733	2.48818	1.44213	1.12261	1.18059	1.17854	1.1293	1.0956	0.908025	0.988686	1.0713	1.18122	1.25864	2.24318	1.31351	1.36183	1.11346	1.50459	1.2241	1.28622	1.12499	1.1209	1.15113	1.12395	1.15744	1.8269	2.08972	2.05753	1.97702
	(3S)Gal(β1-4)(6S)GlcNAc(β-Sp0	1.15774	1.35898	2.15613	2.33653	1.53178	1.54737	1.42006	1.53176	1.33304	1.19767	1.08554	1.94941	1.93493	2.18234	1.92425	2.82358	1.50816	1.46769	2.51961	2.31769	2.73145	1.56094	1.35894	1.16349	0.994437	1.02029	1.08274	1.06541	0.922981	1.01935	1.06711	1.32737	2.22747	2.20334	1.47379	1.18014	1.84218	1.20605	1.27573	1.22741	1.23544	1.19979	1.08771	1.1309	1.71159	1.9082	1.87646	1.79253
	(3S)Gal(β1-4)(6S)GlcNAc(β-Sp8	1.15774	1.35898	2.15613	2.33653	1.53178	1.54737	1.42006	1.53176	1.33304	1.19767	1.08554	1.94941	1.93493	2.18234	1.92425	2.82358	1.50816	1.46769	2.51961	2.31769	2.73145	1.56094	1.35894	1.16349	0.994437	1.02029	1.08274	1.06541	0.922981	1.01935	1.06711	1.32737	2.22747	2.20334	1.47379	1.18014	1.84218	1.20605	1.27573	1.22741	1.23544	1.19979	1.08771	1.1309	1.71159	1.9082	1.87646	1.79253
	(3S)Gal(β1-4)GlcNAc(β-Sp0	1.09813	1.36798	2.11035	2.25172	1.52633	1.52692	1.40247	1.59112	1.34169	1.22281	1.08522	1.93757	1.88605	2.14785	1.86872	2.71947	1.40629	1.38425	2.32976	2.21331	2.58858	1.49593	1.26004	1.23947	1.11027	1.14791	1.11792	1.094	1.02396	1.06808	1.22847	1.35338	2.24653	2.36648	1.60796	1.15862	1.51111	1.19905	1.27933	1.17248	1.21254	1.21783	1.13781	1.19517	1.64793	1.83617	1.76957	1.71775
	(3S)Gal(β1-4)GlcNAc(β-Sp8	1.09813	1.36798	2.11035	2.25172	1.52633	1.52692	1.40247	1.59112	1.34169	1.22281	1.08522	1.93757	1.88605	2.14785	1.86872	2.71947	1.40629	1.38425	2.32976	2.21331	2.58858	1.49593	1.26004	1.23947	1.11027	1.14791	1.11792	1.094	1.02396	1.06808	1.22847	1.35338	2.24653	2.36648	1.60796	1.15862	1.51111	1.19905	1.27933	1.17248	1.21254	1.21783	1.13781	1.19517	1.64793	1.83617	1.76957	1.71775
G95090DW	(3S)Gal(β-Sp8	1.12906	1.30927	1.7584	1.88839	1.2197	1.30002	1.43214	1.21618	1.39587	1.18365	1.10617	1.95185	1.92576	2.17168	1.79964	2.75638	1.38367	1.32503	2.40388	2.23666	2.62083	1.45012	1.22282	1.22561	1.07564	1.07844	1.09295	0.970551	0.989413	1.07452	1.12391	1.34129	2.26833	1.95723	1.4686	1.19268	1.37159	1.21613	1.24743	1.21093	1.16238	1.17557	1.08275	1.08537	1.74576	1.90557	1.91048	1.83483
G18222CD	(6S)(4S)Gal(β1-4)GlcNAc(β-Sp0	1.02407	1.22269	2.13362	2.28782	1.42018	1.4565	1.3027	1.44215	1.25533	1.12817	0.999351	1.8604	1.83119	2.05931	1.73932	2.608	1.37938	1.35422	2.32584	2.18255	2.55308	1.39109	1.20962	1.177	1.10081	1.11888	1.07401	1.05015	0.954904	1.00402	1.03289	1.24001	1.98057	1.34393	1.18441	1.18525	1.77089	1.17164	1.2494	1.16341	1.16486	1.12126	1.01635	1.06624	1.60506	1.83089	1.77058	1.69917
	(4S)Gal(β1-4)GlcNAc(β-Sp8	1.04764	1.26277	2.37474	2.49444	1.57752	1.57643	1.23332	1.73122	1.19061	1.13273	0.979968	1.81853	1.79175	2.0528	1.82109	2.57321	1.31193	1.29463	2.22151	2.08403	2.42972	1.38841	1.24722	1.1773	1.12758	1.13221	1.09562	1.05202	0.898666	1.01249	1.03667	1.21394	2.04425	1.47612	1.26858	1.12893	1.63295	1.16689	1.20784	1.13614	1.12661	1.14078	1.04166	1.16664	1.58007	1.85652	1.80476	1.70768
G18020XV	(6P)Man(α-Sp8	1.0941	1.26173	1.89253	1.92956	1.25004	1.40321	1.79443	1.0966	1.3445	1.26544	1.13393	1.95235	1.93999	2.18424	1.8296	2.73665	1.4966	1.51371	2.40664	2.18703	2.6148	1.53387	1.41363	1.25486	1.13043	1.13353	1.13656	1.22328	1.13169	1.13251	1.08545	1.29861	2.28327	1.23559	1.24738	1.1479	1.51543	1.26256	1.30942	1.6196	1.21189	1.17314	1.06194	1.08717	1.85382	2.06505	2.09063	1.93568
G41348XU	(6S)Gal(β1-4)Glc(β-Sp0	1.08452	1.24019	2.29123	2.52574	1.53562	1.51731	1.28766	1.4977	1.31054	1.10959	1.05105	1.88007	1.8904	2.12112	1.85946	2.68594	1.41524	1.4646	2.42598	2.30366	2.66265	1.43524	1.20623	1.18936	1.13529	1.05627	1.13486	1.05634	1.00636	1.02973	1.0146	1.33	2.09594	1.1487	1.22344	1.23629	2.02355	1.2173	1.35944	1.20083	1.28612	1.14997	1.04417	1.06441	1.78922	2.02003	1.87891	1.81799
G41348XU	(6S)Gal(β1-4)Glc(β-Sp8	1.08452	1.24019	2.29123	2.52574	1.53562	1.51731	1.28766	1.4977	1.31054	1.10959	1.05105	1.88007	1.8904	2.12112	1.85946	2.68594	1.41524	1.4646	2.42598	2.30366	2.66265	1.43524	1.20623	1.18936	1.13529	1.05627	1.13486	1.05634	1.00636	1.02973	1.0146	1.33	2.09594	1.1487	1.22344	1.23629	2.02355	1.2173	1.35944	1.20083	1.28612	1.14997	1.04417	1.06441	1.78922	2.02003	1.87891	1.81799
	(6S)Gal(β1-4)GlcNAc(β-Sp8	1.12041	1.2879	2.4747	2.753	1.65409	1.5765	1.33393	1.71027	1.30794	1.14185	1.02547	1.87254	1.87177	2.11606	1.99864	2.76158	1.4813	1.42418	2.42234	2.3911	2.68619	1.48292	1.22792	1.09829	1.04727	1.0917	1.0841	1.07681	0.961842	1.00507	1.00051	1.30211	1.94336	0.945324	1.1669	1.28317	2.11577	1.23777	1.38893	1.19248	1.22351	1.18186	1.04869	1.15157	1.68283	1.91535	1.75366	1.71312
	(6S)Gal(β1-4)(6S)Glc(β-Sp8	1.14127	1.29842	2.3236	2.63347	1.59244	1.60187	1.41532	1.37315	1.29366	1.12358	1.06762	2.00454	1.9703	2.19627	2.19561	2.91777	1.51256	1.47244	2.70871	2.57023	2.99632	1.62962	1.44088	1.30558	1.26612	1.20631	1.16185	1.18414	1.03879	1.06006	1.18211	1.34452	2.26924	1.46882	1.34661	1.29172	2.22272	1.23803	1.48286	1.19881	1.37262	1.15947	1.08715	1.0754	1.89696	2.13896	2.00224	1.95861
G01166XS	Neu5Ac(α2-3)(6S)Gal(β1-4)GlcNAc(β-Sp8	1.12294	1.19974	1.7186	1.89673	1.21514	1.24977	1.32534	1.07286	1.32313	1.15799	1.01601	1.91905	1.88799	2.12823	1.81129	2.83608	1.4877	1.44471	2.42101	2.3634	2.67364	1.52102	1.50934	1.14825	1.03962	1.07952	1.05422	1.24866	0.933547	0.971251	0.922389	1.33606	1.9075	1.43284	1.14117	1.47991	2.48021	1.22962	1.42399	1.24423	1.20637	1.06513	1.02251	0.961202	1.62956	1.80962	1.74046	1.63366
	(6S)GlcNAc(β-Sp8	1.24639	1.28607	2.03487	2.19044	1.39074	1.4413	1.36509	1.3126	1.27192	1.18826	1.09135	1.84851	1.87521	2.12147	1.98515	2.69815	1.50691	1.49295	2.36292	2.23659	2.56761	1.4945	1.56673	1.18619	1.11613	1.12256	1.11118	1.28857	1.04572	1.05012	1.0341	1.15126	2.08303	1.32272	1.17586	1.18348	1.5932	1.20145	1.29192	1.26668	1.31201	1.1477	1.05329	1.04761	1.69278	1.93221	1.8372	1.78636
G22768VO	Man(α1-6)[Man(α1-3)]Man(β1-4)GlcNAc(β1-4)GlcNAc(β-Sp12	1.2219	1.57203	2.10806	2.22929	1.37107	1.4621	2.48964	1.29287	1.2778	1.19569	1.22822	2.07802	2.0352	2.27676	1.54805	2.52143	1.50625	1.41718	1.97764	1.95463	2.19569	1.50687	1.25884	1.29087	1.19869	1.10736	1.12164	1.08678	1.04204	1.03219	1.11933	1.42167	2.39999	0.941727	1.13219	1.10524	2.01172	1.24619	1.35473	2.26674	1.18364	1.12624	0.973299	1.12003	1.84635	2.04945	2.04201	1.92337
G22768VO	Man(α1-6)[Man(α1-3)]Man(β1-4)GlcNAc(β1-4)GlcNAc(β-Sp13	1.2219	1.57203	2.10806	2.22929	1.37107	1.4621	2.48964	1.29287	1.2778	1.19569	1.22822	2.07802	2.0352	2.27676	1.54805	2.52143	1.50625	1.41718	1.97764	1.95463	2.19569	1.50687	1.25884	1.29087	1.19869	1.10736	1.12164	1.08678	1.04204	1.03219	1.11933	1.42167	2.39999	0.941727	1.13219	1.10524	2.01172	1.24619	1.35473	2.26674	1.18364	1.12624	0.973299	1.12003	1.84635	2.04945	2.04201	1.92337
G39213VZ	GlcNAc(β1-2)Man(α1-6)[GlcNAc(β1-2)Man(α1-3)]Man(β1-4)GlcNAc(β1-4)GlcNAc(β-Sp12	2.44852	2.12805	2.13031	2.19369	1.37943	1.42294	1.51208	1.38356	1.15146	1.16992	1.09625	1.88424	1.88852	2.17571	1.7733	2.61202	1.47092	1.35526	2.12764	2.12794	2.31522	1.4563	1.26215	1.20451	1.14846	1.02831	1.0727	1.05195	0.912098	1.08325	0.971856	1.42695	2.22245	1.13216	1.11401	1.0387	1.80678	1.34198	1.32774	1.51655	1.15491	1.03445	0.935606	1.01402	1.86201	2.12826	2.01028	1.9327
G39213VZ	GlcNAc(β1-2)Man(α1-6)[GlcNAc(β1-2)Man(α1-3)]Man(β1-4)GlcNAc(β1-4)GlcNAc(β-Sp13	2.44852	2.12805	2.13031	2.19369	1.37943	1.42294	1.51208	1.38356	1.15146	1.16992	1.09625	1.88424	1.88852	2.17571	1.7733	2.61202	1.47092	1.35526	2.12764	2.12794	2.31522	1.4563	1.26215	1.20451	1.14846	1.02831	1.0727	1.05195	0.912098	1.08325	0.971856	1.42695	2.22245	1.13216	1.11401	1.0387	1.80678	1.34198	1.32774	1.51655	1.15491	1.03445	0.935606	1.01402	1.86201	2.12826	2.01028	1.9327
G36191CD	Gal(β1-4)GlcNAc(β1-2)Man(α1-6)[Gal(β1-4)GlcNAc(β1-2)Man(α1-3)]Man(β1-4)GlcNAc(β1-4)GlcNAc(β-Sp12	1.60082	2.31303	3.35479	3.60717	2.29191	2.21487	1.54335	2.58419	1.20617	1.30032	1.16281	1.98836	2.00408	2.2947	2.18854	2.91028	1.51553	1.61609	2.38065	2.34625	2.54543	1.65483	1.45708	1.40032	1.41862	1.2709	1.18508	1.2495	1.06139	1.1091	1.20293	1.62785	2.52448	1.71419	1.35695	1.12665	2.67636	1.34118	1.39289	1.53863	1.28807	1.38876	1.2638	1.59954	2.03973	2.33683	2.18234	2.07868
G84467IZ	Neu5Ac(α2-6)Gal(β1-4)GlcNAc(β1-2)Man(α1-6)[Neu5Ac(α2-6)Gal(β1-4)GlcNAc(β1-2)Man(α1-3)]Man(β1-4)GlcNAc(β1-4)GlcNAc(β-Sp12	1.42917	1.72467	2.14836	2.35581	1.39787	1.50841	1.39044	1.22303	1.17408	1.2514	1.10247	2.04075	2.05715	2.37462	2.03256	3.21171	1.46953	1.44564	2.61638	2.38866	2.6696	1.47914	1.6825	1.27754	1.19021	1.07639	1.04118	1.22257	0.964284	0.991832	1.01519	2.92157	2.42048	1.34793	1.45514	1.25169	2.69877	1.26828	1.40401	1.32498	1.30441	1.07021	0.978374	1.10971	1.94466	2.26284	2.16519	1.99591
G84467IZ	Neu5Ac(α2-6)Gal(β1-4)GlcNAc(β1-2)Man(α1-6)[Neu5Ac(α2-6)Gal(β1-4)GlcNAc(β1-2)Man(α1-3)]Man(β1-4)GlcNAc(β1-4)GlcNAc(β-Sp21	1.42917	1.72467	2.14836	2.35581	1.39787	1.50841	1.39044	1.22303	1.17408	1.2514	1.10247	2.04075	2.05715	2.37462	2.03256	3.21171	1.46953	1.44564	2.61638	2.38866	2.6696	1.47914	1.6825	1.27754	1.19021	1.07639	1.04118	1.22257	0.964284	0.991832	1.01519	2.92157	2.42048	1.34793	1.45514	1.25169	2.69877	1.26828	1.40401	1.32498	1.30441	1.07021	0.978374	1.10971	1.94466	2.26284	2.16519	1.99591
G84467IZ	Neu5Ac(α2-6)Gal(β1-4)GlcNAc(β1-2)Man(α1-6)[Neu5Ac(α2-6)Gal(β1-4)GlcNAc(β1-2)Man(α1-3)]Man(β1-4)GlcNAc(β1-4)GlcNAc(β-Sp24	1.42917	1.72467	2.14836	2.35581	1.39787	1.50841	1.39044	1.22303	1.17408	1.2514	1.10247	2.04075	2.05715	2.37462	2.03256	3.21171	1.46953	1.44564	2.61638	2.38866	2.6696	1.47914	1.6825	1.27754	1.19021	1.07639	1.04118	1.22257	0.964284	0.991832	1.01519	2.92157	2.42048	1.34793	1.45514	1.25169	2.69877	1.26828	1.40401	1.32498	1.30441	1.07021	0.978374	1.10971	1.94466	2.26284	2.16519	1.99591
G67646HL	Fuc(α1-2)Gal(β1-3)GalNAc(β1-3)Gal(α-Sp9	1.06694	1.26363	2.04733	2.1782	1.38116	1.40549	1.25175	1.49784	1.16722	1.18323	1.14155	1.80265	1.78185	2.01607	1.82381	2.61827	1.41486	1.25651	2.1837	2.13845	2.37099	1.34402	1.3848	1.18346	1.23964	1.12977	1.01571	1.11927	0.925553	0.977978	0.998066	1.20834	2.25775	1.47114	0.914348	1.00193	1.61878	1.12639	1.16088	1.16022	1.06931	1.05691	1.00592	1.06093	1.8136	2.04173	1.87372	1.7955
G98465JN	Fuc(α1-2)Gal(β1-3)GalNAc(β1-3)Gal(α1-4)Gal(β1-4)Glc(β-Sp9	1.01561	1.32673	1.94735	2.09748	1.30516	1.38089	1.31935	1.43416	1.16677	1.22538	1.18854	1.75929	1.79065	2.06267	1.82504	2.59812	1.46921	1.24669	2.16352	2.20542	2.3849	1.3402	1.64361	1.2969	1.28138	1.23334	1.04351	1.25219	1.03426	1.01762	1.03048	1.19325	2.39	2.21697	1.40742	1.03846	1.6788	1.12087	1.13482	1.19336	1.09572	1.04844	1.01562	1.015	1.83731	2.07405	1.91588	1.84412
G00048MO	Fuc(α1-2)Gal(β1-3)[Fuc(α1-4)]GlcNAc(β-Sp8	1.05932	1.37267	1.84095	1.91629	1.23597	1.33774	1.50377	1.12242	1.39235	1.21469	1.22456	1.98568	1.93798	2.22059	1.96246	2.71388	1.40951	1.46496	2.26274	2.15923	2.5431	1.43596	2.06304	1.67711	1.85988	1.72493	1.51662	1.7782	1.69757	1.40021	1.56982	1.29938	2.32516	1.35532	1.2213	1.15994	1.64042	1.29079	1.22151	1.34	1.22473	1.14947	0.999336	1.08486	2.10941	2.24252	2.16854	2.04387
G94435QH	Fuc(α1-2)Gal(β1-3)GalNAc(α-Sp8	1.14626	1.35472	1.91069	2.03912	1.31098	1.33874	1.34968	1.31945	1.26765	1.21032	1.15134	1.89396	1.86419	2.10574	1.76418	2.67137	1.40938	1.29244	2.29202	2.15169	2.45429	1.41195	1.27802	1.1667	1.19433	1.1034	1.06092	1.02545	0.928312	0.998036	1.03107	1.22659	2.28277	1.3984	0.891521	1.05005	1.51661	1.16712	1.18816	1.21762	1.1178	1.08199	1.02504	1.07549	1.89104	2.06262	1.98562	1.88859
G94435QH	Fuc(α1-2)Gal(β1-3)GalNAc(α-Sp14	1.14626	1.35472	1.91069	2.03912	1.31098	1.33874	1.34968	1.31945	1.26765	1.21032	1.15134	1.89396	1.86419	2.10574	1.76418	2.67137	1.40938	1.29244	2.29202	2.15169	2.45429	1.41195	1.27802	1.1667	1.19433	1.1034	1.06092	1.02545	0.928312	0.998036	1.03107	1.22659	2.28277	1.3984	0.891521	1.05005	1.51661	1.16712	1.18816	1.21762	1.1178	1.08199	1.02504	1.07549	1.89104	2.06262	1.98562	1.88859
G91532KA	Fuc(α1-2)Gal(β1-3)GalNAc(β1-4)[Neu5Ac(α2-3)]Gal(β1-4)Glc(β-Sp0	1.0618	1.31183	1.87793	1.97685	1.21184	1.28563	1.26434	1.34781	1.18916	1.15978	1.10174	1.89186	1.8223	2.09288	1.77656	2.35861	1.3022	1.34506	2.02023	1.98318	2.14597	1.34463	1.4765	1.31547	1.42442	1.26024	1.1795	1.27813	1.09992	1.0931	1.23351	1.33148	2.11925	1.42968	1.09252	1.20106	1.94342	1.1831	1.21582	1.17641	1.10953	1.07862	0.972636	1.04636	1.91965	2.16264	2.07193	1.98686
G91532KA	Fuc(α1-2)Gal(β1-3)GalNAc(β1-4)[Neu5Ac(α2-3)]Gal(β1-4)Glc(β-Sp9	1.0618	1.31183	1.87793	1.97685	1.21184	1.28563	1.26434	1.34781	1.18916	1.15978	1.10174	1.89186	1.8223	2.09288	1.77656	2.35861	1.3022	1.34506	2.02023	1.98318	2.14597	1.34463	1.4765	1.31547	1.42442	1.26024	1.1795	1.27813	1.09992	1.0931	1.23351	1.33148	2.11925	1.42968	1.09252	1.20106	1.94342	1.1831	1.21582	1.17641	1.10953	1.07862	0.972636	1.04636	1.91965	2.16264	2.07193	1.98686
G00050MO	Fuc(α1-2)Gal(β1-3)GlcNAc(β1-3)Gal(β1-4)Glc(β-Sp8	1.14426	1.39925	2.50455	2.63331	1.73844	1.74616	1.36104	1.64669	1.17336	1.23009	1.16851	1.89676	1.82672	2.10351	1.91317	2.71337	1.36426	1.43507	2.15573	2.16048	2.40109	1.51632	1.4307	1.34228	1.49038	1.34614	1.16677	1.15449	1.0389	1.06727	1.12454	1.21628	2.58296	2.94195	1.63644	1.05727	1.85415	1.16211	1.18897	1.27097	1.14491	1.02178	0.928158	1.0738	1.91584	2.16144	2.01452	1.88789
G00050MO	Fuc(α1-2)Gal(β1-3)GlcNAc(β1-3)Gal(β1-4)Glc(β-Sp10	1.14426	1.39925	2.50455	2.63331	1.73844	1.74616	1.36104	1.64669	1.17336	1.23009	1.16851	1.89676	1.82672	2.10351	1.91317	2.71337	1.36426	1.43507	2.15573	2.16048	2.40109	1.51632	1.4307	1.34228	1.49038	1.34614	1.16677	1.15449	1.0389	1.06727	1.12454	1.21628	2.58296	2.94195	1.63644	1.05727	1.85415	1.16211	1.18897	1.27097	1.14491	1.02178	0.928158	1.0738	1.91584	2.16144	2.01452	1.88789
G40696TO	Fuc(α1-2)Gal(β1-3)GlcNAc(β-Sp0	1.11883	1.40732	2.06917	2.18102	1.38894	1.41209	1.33856	1.34856	1.20223	1.26581	1.18159	1.90979	1.86704	2.13705	1.97473	2.84175	1.39729	1.45608	2.28134	2.18278	2.48937	1.38236	1.36282	1.21725	1.26414	1.18683	1.09632	1.08955	1.0471	1.03628	1.0354	1.23713	2.41125	2.26081	1.44252	1.12995	1.56819	1.23479	1.19432	1.27781	1.16387	1.12696	1.0226	1.09703	1.921	2.12906	2.02333	1.87951
G40696TO	Fuc(α1-2)Gal(β1-3)GlcNAc(β-Sp8	1.11883	1.40732	2.06917	2.18102	1.38894	1.41209	1.33856	1.34856	1.20223	1.26581	1.18159	1.90979	1.86704	2.13705	1.97473	2.84175	1.39729	1.45608	2.28134	2.18278	2.48937	1.38236	1.36282	1.21725	1.26414	1.18683	1.09632	1.08955	1.0471	1.03628	1.0354	1.23713	2.41125	2.26081	1.44252	1.12995	1.56819	1.23479	1.19432	1.27781	1.16387	1.12696	1.0226	1.09703	1.921	2.12906	2.02333	1.87951
G74917JX	Fuc(α1-2)Gal(β1-4)[Fuc(α1-3)]GlcNAc(β1-3)Gal(β1-4)[Fuc(α1-3)]GlcNAc(β-Sp0	1.33609	1.55615	2.28017	2.38528	1.54017	1.57889	1.39411	1.29496	1.25423	1.15198	1.10287	1.91898	1.92624	2.19481	1.9525	2.70314	1.48406	1.42308	2.32204	2.17968	2.7156	1.56211	1.53262	1.31769	1.34336	1.18426	1.20244	1.05742	0.995116	1.19291	1.14879	1.37935	2.50085	1.06653	1.17743	1.18446	2.04083	1.2324	1.3096	1.21332	1.34517	1.14567	1.13515	1.06671	2.14469	2.36355	2.26714	2.07992
G58980LZ	Fuc(α1-2)Gal(β1-4)[Fuc(α1-3)]GlcNAc(β1-3)Gal(β1-4)[Fuc(α1-3)]GlcNAc(β1-3)Gal(β1-4)[Fuc(α1-3)]GlcNAc(β-Sp0	1.46141	1.68785	2.55156	2.6003	1.70592	1.7426	1.49899	1.31036	1.29238	1.2086	1.1332	1.9906	2.02185	2.28195	2.10778	2.79445	1.54249	1.50574	2.38182	2.27111	2.8704	1.66933	1.57969	1.43815	1.43973	1.23621	1.3328	1.05104	1.05943	1.33966	1.26691	1.55326	2.69512	1.0466	1.2179	1.20157	2.2276	1.27364	1.38628	1.3284	1.56337	1.18343	1.17856	1.10673	2.34944	2.5748	2.45217	2.20156
G00052MO	Fuc(α1-2)Gal(β1-4)[Fuc(α1-3)]GlcNAc(β-Sp0	1.10119	1.42297	2.07015	2.16846	1.46471	1.41017	1.32453	1.40452	1.31913	1.1098	1.10626	1.9164	1.90818	2.12407	1.76738	2.69964	1.39167	1.37407	2.27145	2.11483	2.47825	1.39237	1.42924	1.29576	1.30902	1.26859	1.19406	1.12424	1.09996	1.09696	1.10492	1.1504	2.41058	0.89663	1.09298	1.18247	1.7587	1.258	1.27683	1.17452	1.1829	1.11231	1.08963	1.12483	1.97409	2.16626	2.13127	1.97295
G00052MO	Fuc(α1-2)Gal(β1-4)[Fuc(α1-3)]GlcNAc(β-Sp8	1.10119	1.42297	2.07015	2.16846	1.46471	1.41017	1.32453	1.40452	1.31913	1.1098	1.10626	1.9164	1.90818	2.12407	1.76738	2.69964	1.39167	1.37407	2.27145	2.11483	2.47825	1.39237	1.42924	1.29576	1.30902	1.26859	1.19406	1.12424	1.09996	1.09696	1.10492	1.1504	2.41058	0.89663	1.09298	1.18247	1.7587	1.258	1.27683	1.17452	1.1829	1.11231	1.08963	1.12483	1.97409	2.16626	2.13127	1.97295
G29703NT	Fuc(α1-2)Gal(β1-4)GlcNAc(β1-3)Gal(β1-4)GlcNAc(β-Sp0	1.12253	1.49364	2.28111	2.46344	1.59517	1.52647	1.33455	1.73585	1.18151	1.16113	1.02491	1.79954	1.84515	2.10203	1.7524	2.48438	1.4208	1.34447	2.09294	1.9821	2.34055	1.55073	1.35425	1.20822	1.18612	1.14622	1.06869	1.07289	0.953572	1.01058	1.02388	1.26132	2.42858	2.66262	1.54903	1.05859	1.68588	1.17643	1.22006	1.21594	1.15972	1.10238	1.01895	1.13621	1.72406	2.01364	1.91723	1.79565
G85213RR	Fuc(α1-2)Gal(β1-4)GlcNAc(β1-3)Gal(β1-4)GlcNAc(β1-3)Gal(β1-4)GlcNAc(β-Sp0	1.23211	1.49844	2.40359	2.57469	1.65841	1.57666	1.34209	1.81131	1.16777	1.22171	1.08502	1.89289	1.90569	2.181	1.77306	2.55768	1.42963	1.33425	2.16635	2.01231	2.34837	1.60424	1.433	1.21551	1.1864	1.20987	1.09638	1.16566	1.0356	1.05093	1.06853	1.29472	2.33989	2.93942	1.66718	1.01426	1.846	1.19833	1.22941	1.23544	1.18288	1.10479	1.0369	1.1777	1.75215	2.00904	1.91163	1.75369
G61459JW	Fuc(α1-2)Gal(β1-4)GlcNAc(β-Sp0	1.07506	1.41038	2.08459	2.24757	1.41724	1.38316	1.35259	1.53169	1.27236	1.13875	1.02254	1.82794	1.82528	2.10758	1.7886	2.56144	1.42673	1.36987	2.14623	2.03814	2.40731	1.45696	1.34409	1.21409	1.20994	1.15372	1.10598	1.08479	1.00003	1.04563	1.05066	1.19766	2.30303	1.86011	1.24467	1.12779	1.71145	1.19189	1.18589	1.20691	1.1253	1.08275	0.99809	1.07259	1.79105	2.07205	1.97071	1.85435
G61459JW	Fuc(α1-2)Gal(β1-4)GlcNAc(β-Sp8	1.07506	1.41038	2.08459	2.24757	1.41724	1.38316	1.35259	1.53169	1.27236	1.13875	1.02254	1.82794	1.82528	2.10758	1.7886	2.56144	1.42673	1.36987	2.14623	2.03814	2.40731	1.45696	1.34409	1.21409	1.20994	1.15372	1.10598	1.08479	1.00003	1.04563	1.05066	1.19766	2.30303	1.86011	1.24467	1.12779	1.71145	1.19189	1.18589	1.20691	1.1253	1.08275	0.99809	1.07259	1.79105	2.07205	1.97071	1.85435
G61399NC	Fuc(α1-2)Gal(β1-4)Glc(β-Sp0	1.11152	1.39839	2.12828	2.24801	1.43408	1.45502	1.33173	1.48807	1.23913	1.14488	1.03708	1.86476	1.85895	2.13316	1.81587	2.60579	1.4407	1.38121	2.1519	2.12352	2.44366	1.44462	1.21356	1.18378	1.20019	1.09584	1.06665	0.993081	0.927718	1.01694	1.02153	1.25592	2.41416	2.12209	1.3693	1.08114	1.66598	1.18341	1.176	1.18743	1.14489	1.12543	1.04264	1.13345	1.87233	2.14113	2.02231	1.91047
G00068MO	Fuc(α1-2)Gal(β-Sp8	1.14573	1.30614	1.84977	1.99574	1.2553	1.28863	1.34102	1.29305	1.32823	1.16146	1.12691	1.88026	1.87145	2.12793	1.76881	2.68497	1.41173	1.36094	2.254	2.14801	2.49739	1.34372	1.31332	1.25581	1.26905	1.21025	1.13556	1.09913	1.04351	1.09204	1.09909	1.22151	2.29352	1.35452	1.08995	1.15077	1.55089	1.21603	1.2023	1.22373	1.13187	1.12751	1.0671	1.09411	1.86561	2.04095	1.95111	1.83509
G80587NA	Fuc(α1-3)GlcNAc(β-Sp8	1.12722	1.30903	1.92291	2.007	1.31817	1.36538	1.2881	1.21903	1.26037	1.12996	1.06953	1.82746	1.84951	2.10944	1.72455	2.64187	1.41957	1.43217	2.18901	2.1012	2.36734	1.4001	1.45939	1.27117	1.36832	1.28073	1.18045	1.21939	1.14584	1.07647	1.11198	1.2027	2.20567	0.888344	1.09214	1.15842	1.69812	1.20381	1.22895	1.20636	1.15627	1.09297	1.03078	1.04035	1.82867	2.0895	2.01468	1.88811
G35446HX	Fuc(α1-4)GlcNAc(β-Sp8	1.07313	1.23531	1.83224	1.96209	1.24087	1.30904	1.3191	1.20523	1.32542	1.10618	1.05954	1.81275	1.83088	2.08835	1.72374	2.62052	1.40806	1.35182	2.12894	2.0165	2.3718	1.31282	1.6112	1.43548	1.55942	1.49552	1.3035	1.46	1.38957	1.21926	1.34025	1.22103	2.13555	0.707352	1.02069	1.12181	1.53227	1.18775	1.18896	1.1826	1.14056	1.11551	1.03367	1.05986	1.78546	2.01904	1.94457	1.82938
G95595RA	Fuc(β1-3)GlcNAc(β-Sp8	1.13162	1.29656	2.09708	2.19993	1.44898	1.47536	1.34852	1.35255	1.32118	1.1359	1.07839	1.84801	1.86553	2.11457	1.79079	2.61155	1.4387	1.37908	2.14458	2.05832	2.42023	1.34987	1.43583	1.26367	1.32005	1.27676	1.15255	1.22979	1.1381	1.09815	1.12994	1.15034	2.20265	1.04809	1.15101	1.16849	1.63887	1.20058	1.24529	1.22104	1.14014	1.14898	1.09023	1.14226	1.81512	2.06306	2.00024	1.89011
G66163TI	GalNAc(α1-3)[Fuc(α1-2)]Gal(β1-3)GlcNAc(β-Sp0	1.12864	1.87169	2.04684	2.32321	1.41819	1.49048	1.27527	1.21752	1.19814	1.39923	1.20395	1.93273	1.89488	2.13255	1.88732	2.50253	1.40539	1.50988	2.16913	2.16385	2.31596	1.59139	1.27193	1.14657	1.25236	1.17952	1.04829	1.00208	0.918011	0.956861	1.02221	1.22173	2.17536	3.13113	1.98035	1.11635	1.98014	1.19402	1.23832	1.26956	1.20363	1.12667	1.04953	1.11395	1.75772	1.99834	1.94167	1.74658
G54826OZ	GalNAc(α1-3)[Fuc(α1-2)]Gal(β1-4)[Fuc(α1-3)]GlcNAc(β-Sp0	1.15909	2.09814	1.96236	2.20287	1.41103	1.43769	1.32011	1.16806	1.26395	1.35914	1.17511	1.95639	1.97093	2.20032	1.9523	2.62611	1.43216	1.33243	2.33063	2.24173	2.50328	1.54181	1.3941	1.25593	1.22662	1.21916	1.18164	1.10368	1.00525	1.02738	1.07794	1.15839	2.22138	2.14295	1.78901	1.2205	2.26418	1.28223	1.29469	1.21515	1.20482	1.14765	1.08745	1.06544	1.90798	2.07378	2.07804	1.88779
	(3S)Gal(β1-4)[Fuc(α1-3)]Glc(β-Sp0	1.19514	1.4819	1.94576	2.0728	1.38393	1.4819	1.52986	1.31454	1.43071	1.16979	1.15541	1.99518	1.99601	2.2607	1.75048	2.74792	1.50244	1.41693	2.46581	2.18273	2.60158	1.41349	1.35491	1.28073	1.27497	1.20734	1.15847	1.04447	1.11603	1.11807	1.12473	1.32986	2.41818	1.96328	1.53913	1.19008	1.58048	1.24469	1.25769	1.20901	1.24393	1.21847	1.19195	1.20373	1.9794	2.22055	2.1827	2.08608
G74353FF	GalNAc(α1-3)[Fuc(α1-2)]Gal(β1-4)GlcNAc(β-Sp0	1.15433	1.99837	2.07759	2.39469	1.43854	1.43403	1.30907	1.378	1.22071	1.34517	1.15889	1.80959	1.79128	2.06028	1.85692	2.47249	1.43704	1.4066	2.14492	2.13	2.31595	1.55766	1.32243	1.23182	1.17119	1.21309	1.12988	1.07769	1.00446	1.02385	1.07652	1.16134	2.16172	2.89523	1.89242	1.12066	1.95039	1.1801	1.23727	1.18993	1.14288	1.08896	1.07391	1.09004	1.6757	1.89976	1.83213	1.72252
G74353FF	GalNAc(α1-3)[Fuc(α1-2)]Gal(β1-4)GlcNAc(β-Sp8	1.15433	1.99837	2.07759	2.39469	1.43854	1.43403	1.30907	1.378	1.22071	1.34517	1.15889	1.80959	1.79128	2.06028	1.85692	2.47249	1.43704	1.4066	2.14492	2.13	2.31595	1.55766	1.32243	1.23182	1.17119	1.21309	1.12988	1.07769	1.00446	1.02385	1.07652	1.16134	2.16172	2.89523	1.89242	1.12066	1.95039	1.1801	1.23727	1.18993	1.14288	1.08896	1.07391	1.09004	1.6757	1.89976	1.83213	1.72252
G19524AS	GalNAc(α1-3)[Fuc(α1-2)]Gal(β1-4)Glc(β-Sp0	1.12275	1.83561	2.07033	2.31788	1.3863	1.36071	1.25975	1.34309	1.21003	1.18843	1.16248	1.84404	1.85339	2.12749	1.93505	2.62991	1.3286	1.33669	2.17191	2.15426	2.35469	1.51035	1.29476	1.20843	1.17842	1.16451	1.12358	1.04357	1.02863	1.04848	1.05349	1.20183	2.20679	2.83158	1.91789	1.046	1.73959	1.16072	1.21271	1.16851	1.13204	1.13419	1.11149	1.13305	1.73288	1.97768	1.87862	1.76623
G75472OU	GlcNAc(β1-3)Gal(β1-3)GalNAc(α-Sp8	1.15023	1.32191	2.03915	2.1602	1.3846	1.39671	1.2276	1.31725	1.14107	1.19992	1.14567	1.85782	1.87804	2.14602	1.84116	2.52925	1.40134	1.27946	2.23753	2.08498	2.31727	1.46898	1.42033	1.24377	1.22264	1.16856	1.10797	1.1721	1.01781	1.04637	1.0579	1.2116	2.23891	1.8031	1.33167	1.06493	1.57697	1.19041	1.19285	1.18544	1.23532	1.06078	0.985416	1.02725	1.74534	2.00882	1.8926	1.82885
G00066MO	GalNAc(α1-3)[Fuc(α1-2)]Gal(β-Sp8	1.07965	1.87611	1.85817	2.07662	1.27494	1.31988	1.27789	1.18548	1.27041	1.37471	1.22921	1.91526	1.87755	2.13735	1.89286	2.52916	1.38215	1.36559	2.21921	2.14367	2.36484	1.5134	1.20372	1.17307	1.14761	1.15428	1.15676	1.02378	1.01288	1.06867	1.07475	1.19755	2.04409	2.41567	1.82105	1.17234	1.91695	1.23608	1.29051	1.17796	1.17073	1.12865	1.09244	1.0854	1.76339	1.92361	1.92514	1.74785
G00066MO	GalNAc(α1-3)[Fuc(α1-2)]Gal(β-Sp18	1.07965	1.87611	1.85817	2.07662	1.27494	1.31988	1.27789	1.18548	1.27041	1.37471	1.22921	1.91526	1.87755	2.13735	1.89286	2.52916	1.38215	1.36559	2.21921	2.14367	2.36484	1.5134	1.20372	1.17307	1.14761	1.15428	1.15676	1.02378	1.01288	1.06867	1.07475	1.19755	2.04409	2.41567	1.82105	1.17234	1.91695	1.23608	1.29051	1.17796	1.17073	1.12865	1.09244	1.0854	1.76339	1.92361	1.92514	1.74785
G97834OQ	GalNAc(α1-3)GalNAc(β-Sp8	1.08734	1.56556	2.16505	2.41166	1.49415	1.50723	1.40267	1.30001	1.27812	1.23549	1.14277	1.98931	1.95935	2.23627	1.9652	2.62256	1.43924	1.38882	2.33829	2.22719	2.42352	1.60395	1.33875	1.2504	1.22164	1.15579	1.14727	1.16288	1.05357	1.12215	1.11094	1.24323	2.22295	1.57786	1.5136	1.09165	2.1622	1.23192	1.2988	1.18714	1.22295	1.15162	1.11222	1.10607	1.85337	2.13445	2.05819	1.92104
G60233WN	GalNAc(α1-3)Gal(β-Sp8	1.16748	1.70188	2.13057	2.42471	1.4614	1.48391	1.35574	1.34312	1.28791	1.27	1.17473	1.92181	1.90188	2.14765	1.87343	2.50769	1.38107	1.42942	2.22824	2.20617	2.37134	1.6332	1.38273	1.25527	1.21337	1.17972	1.17409	1.18046	1.09283	1.12572	1.11233	1.24164	2.11747	1.92591	1.63129	1.13416	2.07996	1.235	1.29977	1.19213	1.2058	1.1264	1.1041	1.11505	1.7639	2.00584	1.92748	1.81692
G92743LI	GalNAc(α1-4)[Fuc(α1-2)]Gal(β1-4)GlcNAc(β-Sp8	1.14359	1.65668	2.25524	2.5313	1.57399	1.49996	1.39639	1.5326	1.28795	1.22431	1.12162	1.95346	1.93377	2.18782	1.86233	2.65348	1.38069	1.32611	2.25399	2.08234	2.44683	1.54214	1.1599	1.16573	1.10069	1.07349	1.07946	0.958135	0.884502	1.0093	0.958358	1.17457	2.39952	1.89573	1.42921	1.14485	1.94761	1.23039	1.27437	1.20272	1.17788	1.13757	1.0944	1.14351	1.88583	2.14208	2.05216	1.89701
G26166QH	GalNAc(β1-3)GalNAc(α-Sp8	1.18624	1.55908	2.26343	2.5622	1.56018	1.55442	1.46475	1.3441	1.36744	1.22043	1.12665	1.99046	1.9779	2.2466	1.90414	2.72693	1.49223	1.46056	2.44608	2.31151	2.53728	1.71241	1.32968	1.24731	1.23619	1.17053	1.18682	1.15501	1.04287	1.13958	1.13338	1.29656	2.23629	1.39925	1.42618	1.15989	2.30168	1.26718	1.34522	1.17673	1.29184	1.1931	1.13537	1.12988	1.88058	2.15687	2.06403	1.91112
G60713GB	GalNAc(β1-3)[Fuc(α1-2)]Gal(β-Sp8	1.1526	1.47332	2.1679	2.42208	1.49983	1.48183	1.36751	1.45225	1.33239	1.18716	1.11948	1.92055	1.89081	2.1597	1.78341	2.62436	1.378	1.38477	2.28006	2.17088	2.38768	1.53688	1.25116	1.18043	1.20062	1.17788	1.11916	1.05301	0.981053	1.09997	1.05525	1.20337	2.19856	1.0974	1.24942	1.11458	1.97455	1.25487	1.29271	1.16642	1.17804	1.14926	1.11457	1.11987	1.83655	2.10809	2.00999	1.85172
G29548YX	GalNAc(β1-3)Gal(α1-4)Gal(β1-4)GlcNAc(β-Sp0	1.04856	1.61901	2.15087	2.53365	1.54078	1.49649	1.28162	1.52104	1.23246	1.18308	1.03275	1.78684	1.80242	2.07268	1.65691	2.40302	1.36403	1.30385	2.06908	2.0651	2.22978	1.55082	1.50631	1.27449	1.17528	1.2109	1.20634	1.28768	1.03268	1.10837	1.01936	1.29892	1.90184	1.87738	1.73604	1.22531	2.28371	1.21646	1.26584	1.16052	1.13347	1.11666	1.06942	1.02593	1.55635	1.91877	1.7626	1.66224
G96865DJ	GalNAc(β1-4)[Fuc(α1-3)]GlcNAc(β-Sp0	1.18777	1.51853	2.38761	2.62692	1.7199	1.6779	1.32166	1.40267	1.24379	1.12429	1.01283	1.86606	1.88386	2.10647	1.64976	2.67551	1.50206	1.37761	2.32239	2.16418	2.45262	1.5564	1.40789	1.22029	1.28475	1.20653	1.15626	1.20449	1.02073	1.09121	1.05442	1.18429	2.26784	0.76457	1.09151	1.12344	2.28765	1.22123	1.2702	1.07231	1.17677	1.13607	1.08918	1.12362	1.86121	2.16437	2.02223	1.90108
G00057MO	GalNAc(β1-4)GlcNAc(β-Sp0	1.14789	1.53954	2.50932	2.87451	1.7997	1.69753	1.32298	1.60732	1.26219	1.20478	1.0376	1.91832	1.91637	2.1666	1.74263	2.51707	1.3718	1.40822	2.17824	2.11252	2.29957	1.68974	1.41733	1.22714	1.18851	1.22611	1.1809	1.27239	1.06828	1.12112	1.10596	1.2079	2.12033	1.43524	1.26094	1.11168	2.1732	1.24844	1.27658	1.17817	1.21774	1.12934	1.04473	1.07871	1.63929	2.0419	1.85494	1.74697
G00057MO	GalNAc(β1-4)GlcNAc(β-Sp8	1.14789	1.53954	2.50932	2.87451	1.7997	1.69753	1.32298	1.60732	1.26219	1.20478	1.0376	1.91832	1.91637	2.1666	1.74263	2.51707	1.3718	1.40822	2.17824	2.11252	2.29957	1.68974	1.41733	1.22714	1.18851	1.22611	1.1809	1.27239	1.06828	1.12112	1.10596	1.2079	2.12033	1.43524	1.26094	1.11168	2.1732	1.24844	1.27658	1.17817	1.21774	1.12934	1.04473	1.07871	1.63929	2.0419	1.85494	1.74697
G48898TH	Gal(α1-2)Gal(β-Sp8	1.14077	1.2973	2.33512	2.56682	1.52559	1.55022	1.3393	1.66351	1.34309	1.17076	1.09385	1.95793	1.91635	2.1666	1.86627	2.63427	1.34287	1.4058	2.33622	2.28296	2.54131	1.47368	1.20962	1.24885	1.18659	1.15164	1.16379	1.05692	1.00679	1.10995	1.11115	1.32194	2.17338	1.30308	1.21249	1.19418	1.80653	1.23952	1.26246	1.20157	1.1932	1.18882	1.11428	1.17134	1.80108	2.01804	1.92514	1.85157
G31734OS	Gal(α1-3)[Fuc(α1-2)]Gal(β1-3)GlcNAc(β-Sp0	1.09357	1.27353	2.06283	2.15331	1.30486	1.44521	1.31306	1.23216	1.18145	1.24723	1.04092	1.90597	1.82812	2.11083	1.74147	2.70141	1.32109	1.48666	2.33289	2.14146	2.46883	1.5462	1.29229	1.17803	1.34686	1.18005	1.08715	1.03978	0.965908	1.03884	1.1567	1.29421	2.41719	2.84829	1.42888	1.11272	1.85005	1.23659	1.18186	1.22443	1.18817	1.12659	1.04082	1.11416	1.89661	2.15126	2.01336	1.87403
G31734OS	Gal(α1-3)[Fuc(α1-2)]Gal(β1-3)GlcNAc(β-Sp8	1.09357	1.27353	2.06283	2.15331	1.30486	1.44521	1.31306	1.23216	1.18145	1.24723	1.04092	1.90597	1.82812	2.11083	1.74147	2.70141	1.32109	1.48666	2.33289	2.14146	2.46883	1.5462	1.29229	1.17803	1.34686	1.18005	1.08715	1.03978	0.965908	1.03884	1.1567	1.29421	2.41719	2.84829	1.42888	1.11272	1.85005	1.23659	1.18186	1.22443	1.18817	1.12659	1.04082	1.11416	1.89661	2.15126	2.01336	1.87403
G04624DG	Gal(α1-3)[Fuc(α1-2)]Gal(β1-4)[Fuc(α1-3)]GlcNAc(β-Sp0	1.15154	1.29784	2.00098	2.08401	1.27231	1.28689	1.25748	1.18107	1.2379	1.13234	0.941045	1.84646	1.7766	2.062	1.74986	2.58268	1.25486	1.38529	2.34198	2.06593	2.46142	1.58648	1.39908	1.15758	1.25449	1.1755	1.10154	1.0507	0.945658	1.00346	1.08219	1.26272	2.2809	1.73714	1.18326	1.11931	1.84851	1.24786	1.2495	1.13056	1.14297	1.05846	1.04498	1.08261	1.87941	2.06723	2.01655	1.86889
G04624DG	Gal(α1-3)[Fuc(α1-2)]Gal(β1-4)[Fuc(α1-3)]GlcNAc(β-Sp8	1.15154	1.29784	2.00098	2.08401	1.27231	1.28689	1.25748	1.18107	1.2379	1.13234	0.941045	1.84646	1.7766	2.062	1.74986	2.58268	1.25486	1.38529	2.34198	2.06593	2.46142	1.58648	1.39908	1.15758	1.25449	1.1755	1.10154	1.0507	0.945658	1.00346	1.08219	1.26272	2.2809	1.73714	1.18326	1.11931	1.84851	1.24786	1.2495	1.13056	1.14297	1.05846	1.04498	1.08261	1.87941	2.06723	2.01655	1.86889
G70888IU	Gal(α1-3)[Fuc(α1-2)]Gal(β1-4)GlcNAc(-Sp0	1.10661	1.38116	2.06607	2.25422	1.32997	1.33905	1.29571	1.4587	1.26708	1.16922	1.03483	1.88337	1.81959	2.13632	1.79274	2.65031	1.32712	1.43788	2.13179	2.04562	2.41427	1.5861	1.33224	1.20295	1.21422	1.1718	1.06784	1.08725	0.989071	0.998798	1.10375	1.19126	2.30965	2.68579	1.45496	1.14483	1.65009	1.21127	1.19428	1.17044	1.14297	1.09906	1.05572	1.12068	1.67304	1.97778	1.89446	1.77775
G06873PC	Gal(α1-3)[Fuc(α1-2)]Gal(β1-4)Glc(β-Sp0	1.15598	1.33594	2.0528	2.18766	1.28519	1.34394	1.29192	1.28846	1.18555	1.0945	1.01928	1.86128	1.84508	2.13216	1.67159	2.68481	1.33493	1.33796	2.26727	2.17498	2.51437	1.50256	1.19104	1.16292	1.1906	1.12086	1.06859	0.968305	0.961228	0.958829	1.10493	1.27542	2.35153	2.56105	1.43033	1.08399	1.50274	1.17489	1.1884	1.11949	1.13017	1.13018	1.07747	1.1145	1.83896	2.02305	1.93372	1.83837
G47548GA	Gal(α1-3)[Fuc(α1-2)]Gal(β-Sp8	1.13211	1.25443	1.90856	2.00999	1.17619	1.28804	1.2916	1.19861	1.24964	1.17283	1.02808	1.89191	1.85495	2.13848	1.7556	2.54777	1.36422	1.42977	2.20773	2.0813	2.4324	1.50572	1.26825	1.16729	1.18869	1.16479	1.11612	1.0533	1.00437	1.02567	1.1714	1.283	2.24346	2.06413	1.16155	1.15717	1.57691	1.24087	1.22792	1.172	1.14046	1.13154	1.06919	1.10377	1.82658	1.98577	1.94166	1.84732
G47548GA	Gal(α1-3)[Fuc(α1-2)]Gal(β-Sp18	1.13211	1.25443	1.90856	2.00999	1.17619	1.28804	1.2916	1.19861	1.24964	1.17283	1.02808	1.89191	1.85495	2.13848	1.7556	2.54777	1.36422	1.42977	2.20773	2.0813	2.4324	1.50572	1.26825	1.16729	1.18869	1.16479	1.11612	1.0533	1.00437	1.02567	1.1714	1.283	2.24346	2.06413	1.16155	1.15717	1.57691	1.24087	1.22792	1.172	1.14046	1.13154	1.06919	1.10377	1.82658	1.98577	1.94166	1.84732
G20744UW	Gal(α1-4)[Gal(α1-3)]Gal(β1-4)GlcNAc(β-Sp8	1.13577	1.48679	2.11818	2.53242	1.43025	1.47298	1.43707	1.86625	1.43627	1.24844	1.10781	2.00585	1.9447	2.21569	1.76046	2.56847	1.36116	1.43376	2.25499	2.34317	2.50836	1.74395	1.29065	1.2626	1.18808	1.15803	1.23687	1.16385	1.06724	1.11633	1.16751	1.33557	2.11997	2.13632	1.42569	1.25601	2.05344	1.33193	1.34055	1.26262	1.31043	1.22956	1.17179	1.2364	1.78816	2.02708	1.9798	1.8858
G76355TG	Gal(α1-3)GalNAc(α-Sp8	1.10401	1.35069	2.36103	2.60232	1.52504	1.53926	1.30754	1.66725	1.27686	1.11152	1.03472	1.86528	1.84173	2.09897	1.90857	2.58183	1.37146	1.42124	2.29381	2.19364	2.42077	1.53236	1.22459	1.18831	1.15502	1.08785	1.11444	1.0415	0.938607	1.06609	1.08174	1.22534	2.09859	1.27412	1.26202	1.10956	1.84756	1.18035	1.22431	1.19248	1.1947	1.12183	1.07386	1.12607	1.77865	2.03743	1.9327	1.83983
G76355TG	Gal(α1-3)GalNAc(α-Sp16	1.10401	1.35069	2.36103	2.60232	1.52504	1.53926	1.30754	1.66725	1.27686	1.11152	1.03472	1.86528	1.84173	2.09897	1.90857	2.58183	1.37146	1.42124	2.29381	2.19364	2.42077	1.53236	1.22459	1.18831	1.15502	1.08785	1.11444	1.0415	0.938607	1.06609	1.08174	1.22534	2.09859	1.27412	1.26202	1.10956	1.84756	1.18035	1.22431	1.19248	1.1947	1.12183	1.07386	1.12607	1.77865	2.03743	1.9327	1.83983
G02747VH	Gal(α1-3)GalNAc(β-Sp8	1.10401	1.35069	2.36103	2.60232	1.52504	1.53926	1.30754	1.66725	1.27686	1.11152	1.03472	1.86528	1.84173	2.09897	1.90857	2.58183	1.37146	1.42124	2.29381	2.19364	2.42077	1.53236	1.22459	1.18831	1.15502	1.08785	1.11444	1.0415	0.938607	1.06609	1.08174	1.22534	2.09859	1.27412	1.26202	1.10956	1.84756	1.18035	1.22431	1.19248	1.1947	1.12183	1.07386	1.12607	1.77865	2.03743	1.9327	1.83983
G08176ZW	Gal(α1-3)Gal(β1-4)[Fuc(α1-3)]GlcNAc(β-Sp8	1.04846	1.30088	2.08082	2.23128	1.35908	1.41218	1.28285	1.44545	1.1994	1.16402	1.06096	1.91947	1.87231	2.12821	1.67724	2.58114	1.37186	1.3877	2.20178	2.15698	2.41107	1.65315	1.16361	1.08889	1.09334	1.00478	1.01499	0.93485	0.860709	0.952301	0.941459	1.26545	2.2514	1.27788	1.0598	1.11484	1.93168	1.2168	1.25687	1.09597	1.1639	1.05413	1.06245	1.1077	1.93883	2.19042	2.10798	1.97419
G34356AA	Gal(α1-3)Gal(β1-3)GlcNAc(β-Sp0	1.05492	1.24408	2.30172	2.4824	1.49985	1.52983	1.22246	1.4485	1.17278	1.16977	1.04394	1.96232	1.90699	2.15738	1.85878	2.81327	1.35241	1.45192	2.43617	2.40328	2.64751	1.6561	1.54468	1.23678	1.19554	1.18694	1.06571	1.1472	0.950491	1.04554	1.09818	1.29264	2.40058	2.46583	1.38011	1.2043	2.06249	1.19931	1.20962	1.10454	1.16058	1.07129	1.03694	1.08424	1.81518	2.01794	1.89434	1.81546
G03499BP	Gal(α1-3)Gal(β1-4)GlcNAc(β-Sp8	0.990768	1.25273	2.31624	2.56233	1.53008	1.50437	1.29304	1.71092	1.21526	1.20954	0.984793	1.86516	1.81148	2.06291	1.79773	2.57521	1.32711	1.45588	2.26732	2.2	2.41828	1.62271	1.30087	1.17326	1.11645	1.11497	1.10204	1.06797	0.914093	1.0157	1.09297	1.3772	2.07432	2.02649	1.33731	1.15686	2.06872	1.1648	1.21445	1.10382	1.11407	1.09076	1.03601	1.15431	1.60422	1.86622	1.75893	1.68974
G78074HX	Gal(α1-3)Gal(β1-4)Glc(β-Sp0	1.03324	1.23456	2.25503	2.44122	1.452	1.48301	1.31314	1.52051	1.20522	1.17886	1.04056	1.8844	1.86726	2.10425	1.88022	2.70046	1.27635	1.36698	2.35165	2.30795	2.55447	1.56181	1.31838	1.19735	1.15834	1.11245	1.08411	1.02951	0.951717	1.03554	1.09403	1.32785	2.27041	2.08515	1.38322	1.14754	1.86117	1.16071	1.22053	1.10372	1.14653	1.12187	1.06822	1.13808	1.74647	1.96105	1.85908	1.82996
G77070UX	Gal(α1-3)Gal(β1-4)Glc(-Sp10	1.03324	1.23456	2.25503	2.44122	1.452	1.48301	1.31314	1.52051	1.20522	1.17886	1.04056	1.8844	1.86726	2.10425	1.88022	2.70046	1.27635	1.36698	2.35165	2.30795	2.55447	1.56181	1.31838	1.19735	1.15834	1.11245	1.08411	1.02951	0.951717	1.03554	1.09403	1.32785	2.27041	2.08515	1.38322	1.14754	1.86117	1.16071	1.22053	1.10372	1.14653	1.12187	1.06822	1.13808	1.74647	1.96105	1.85908	1.82996
G24432YB	Gal(α1-3)Gal(β-Sp8	1.08833	1.2209	2.04002	2.29085	1.35802	1.39114	1.34915	1.45843	1.30135	1.15354	1.03299	1.90637	1.88628	2.12884	1.85806	2.74681	1.2908	1.40651	2.3839	2.25622	2.61139	1.53572	1.35394	1.26428	1.15991	1.15769	1.16739	1.12416	1.01891	1.10432	1.13135	1.28465	2.21481	1.69282	1.17343	1.20631	1.9567	1.22544	1.27859	1.16531	1.21141	1.09859	1.05324	1.05251	1.78558	1.98316	1.92402	1.84487
G46849JR	Gal(α1-4)[Fuc(α1-2)]Gal(β1-4)GlcNAc(β-Sp8	1.03031	1.47748	2.12567	2.39042	1.43762	1.41522	1.48852	1.84042	1.38933	1.17169	1.05133	1.82035	1.81814	2.11186	1.66394	2.59623	1.4494	1.46115	2.20272	2.08374	2.45628	1.48418	1.28796	1.22602	1.13053	1.13049	1.18776	1.0806	1.04425	1.08637	1.08433	1.16637	2.35456	1.60814	1.28251	1.30448	2.02802	1.2792	1.25529	1.34336	1.14484	1.16242	1.11918	1.12819	1.84836	2.1379	2.01894	1.92314
G00076PK	Gal(α1-4)Gal(β1-4)GlcNAc(β-Sp0	0.898674	1.3804	2.23578	2.56059	1.48793	1.46963	1.32287	1.8033	1.27802	1.1578	1.00842	1.7957	1.79358	2.05417	1.71973	2.44399	1.46858	1.33188	2.21609	2.11215	2.40319	1.50984	1.29515	1.21682	1.15333	1.13864	1.19217	1.09224	0.977596	1.07066	1.06404	1.26695	1.99344	1.41464	1.36701	1.23786	2.06981	1.2081	1.2477	1.18655	1.14036	1.13219	1.07453	1.07409	1.61192	1.89272	1.83931	1.76861
G00076PK	Gal(α1-4)Gal(β1-4)GlcNAc(β-Sp8	0.898674	1.3804	2.23578	2.56059	1.48793	1.46963	1.32287	1.8033	1.27802	1.1578	1.00842	1.7957	1.79358	2.05417	1.71973	2.44399	1.46858	1.33188	2.21609	2.11215	2.40319	1.50984	1.29515	1.21682	1.15333	1.13864	1.19217	1.09224	0.977596	1.07066	1.06404	1.26695	1.99344	1.41464	1.36701	1.23786	2.06981	1.2081	1.2477	1.18655	1.14036	1.13219	1.07453	1.07409	1.61192	1.89272	1.83931	1.76861
G00059MO	Gal(α1-4)Gal(β1-4)Glc(β-Sp0	1.08027	1.35293	2.19744	2.45679	1.44199	1.49208	1.39858	1.59983	1.28234	1.15192	1.05455	1.88334	1.8858	2.14435	1.80005	2.63245	1.40967	1.35145	2.30295	2.29022	2.51753	1.41966	1.41124	1.26172	1.20581	1.19094	1.14275	1.16853	1.03967	1.08457	1.08748	1.30348	2.22457	1.76566	1.50114	1.2347	1.93472	1.21554	1.25434	1.17457	1.20124	1.13541	1.08264	1.1219	1.77046	2.00943	1.92084	1.85998
G17963KW	Gal(α1-4)GlcNAc(β-Sp8	1.1236	1.33669	2.60647	2.83798	1.71591	1.70524	1.3337	1.81555	1.29896	1.17734	1.06487	1.89631	1.88041	2.14496	1.87032	2.60262	1.39285	1.39828	2.27248	2.13009	2.43967	1.45178	1.28768	1.2183	1.15887	1.14539	1.18505	1.09543	0.996752	1.08852	1.08391	1.24956	2.16742	1.38243	1.28846	1.16918	1.85071	1.21707	1.26039	1.19537	1.21106	1.18873	1.12164	1.20481	1.68118	1.97333	1.88705	1.80157
G55954SF	Gal(α1-6)Glc(β-Sp8	1.1482	1.31996	2.43096	2.62352	1.5912	1.6027	1.3504	1.6809	1.28565	1.15056	1.06415	1.91145	1.88933	2.15845	1.83824	2.62009	1.3462	1.39515	2.28523	2.18998	2.47736	1.45061	1.19071	1.22613	1.15733	1.1447	1.163	1.05521	1.01425	1.07278	1.08341	1.27984	2.22227	1.36529	1.24953	1.14283	1.71435	1.20637	1.25704	1.2173	1.21194	1.18175	1.10668	1.18609	1.75003	2.01966	1.93837	1.86397
G28148HG	Gal(β1-2)Gal(β-Sp8	1.08172	1.3039	2.30941	2.55169	1.52339	1.54961	1.33161	1.64165	1.30434	1.19688	1.0873	1.97467	1.93871	2.17896	1.86158	2.62781	1.33764	1.43297	2.33227	2.22711	2.53642	1.49885	1.27493	1.26612	1.17611	1.13853	1.18023	1.09034	1.01883	1.09054	1.0893	1.31371	2.17428	1.32235	1.21294	1.22422	1.97241	1.22911	1.27663	1.15948	1.21337	1.14803	1.09017	1.13087	1.83037	2.04557	1.96029	1.88723
G07357YR	Gal(β1-3)[Fuc(α1-4)]GlcNAc(β1-3)Gal(β1-4)[Fuc(α1-3)]GlcNAc(β-Sp0	1.0516	1.29438	2.37986	2.49343	1.60558	1.6925	1.38697	1.41244	1.33549	1.0749	1.00405	1.83224	1.83596	2.08356	2.02115	2.43514	1.354	1.38602	2.20293	2.05835	2.38039	1.45335	2.04842	1.69981	2.02532	1.82554	1.44139	1.68925	1.56224	1.2891	1.57303	1.24277	2.43554	1.08198	1.2591	1.09743	2.13747	1.20077	1.27105	1.22493	1.24355	1.08153	1.01423	1.09239	2.04551	2.24201	2.14815	1.96624
G69522TI	Gal(β1-3)GlcNAc(β1-3)Gal(β1-4)[Fuc(α1-3)]GlcNAc(β-Sp0	1.0135	1.32357	2.64661	2.7882	1.81615	1.76489	1.2636	1.65358	1.13007	1.09328	1.0243	1.74334	1.74559	2.01895	1.86962	2.41372	1.34562	1.34812	2.27715	2.10727	2.37639	1.49185	1.50743	1.32652	1.51281	1.38025	1.13931	1.0874	0.948796	1.05713	1.15975	1.18527	2.42962	1.78919	1.49348	1.08818	2.04741	1.17912	1.23288	1.17004	1.15038	1.00838	0.983629	1.09595	1.81596	2.09177	1.97903	1.84173
G01706RV	Gal(β1-3)[Fuc(α1-4)]GlcNAc(-Sp0	1.04454	1.30361	2.37957	2.45117	1.55567	1.5813	1.33028	1.51113	1.24341	1.12008	1.07551	1.84309	1.87983	2.14287	1.96303	2.56419	1.37153	1.44549	2.17659	2.08937	2.42647	1.37613	2.16135	1.61708	1.98206	1.83504	1.42159	1.84621	1.74114	1.30043	1.65059	1.13674	2.24433	1.12705	1.20088	1.1604	1.88655	1.23764	1.20753	1.18659	1.09689	1.11866	1.04493	1.14385	1.95563	2.1454	2.05868	1.97362
G01706RV	Gal(β1-3)[Fuc(α1-4)]GlcNAc(-Sp8	1.04454	1.30361	2.37957	2.45117	1.55567	1.5813	1.33028	1.51113	1.24341	1.12008	1.07551	1.84309	1.87983	2.14287	1.96303	2.56419	1.37153	1.44549	2.17659	2.08937	2.42647	1.37613	2.16135	1.61708	1.98206	1.83504	1.42159	1.84621	1.74114	1.30043	1.65059	1.13674	2.24433	1.12705	1.20088	1.1604	1.88655	1.23764	1.20753	1.18659	1.09689	1.11866	1.04493	1.14385	1.95563	2.1454	2.05868	1.97362
G39023AU	Fuc(α1-4)[Gal(β1-3)]GlcNAc(β-Sp8	1.04454	1.30361	2.37957	2.45117	1.55567	1.5813	1.33028	1.51113	1.24341	1.12008	1.07551	1.84309	1.87983	2.14287	1.96303	2.56419	1.37153	1.44549	2.17659	2.08937	2.42647	1.37613	2.16135	1.61708	1.98206	1.83504	1.42159	1.84621	1.74114	1.30043	1.65059	1.13674	2.24433	1.12705	1.20088	1.1604	1.88655	1.23764	1.20753	1.18659	1.09689	1.11866	1.04493	1.14385	1.95563	2.1454	2.05868	1.97362
G61730RY	Gal(β1-4)GlcNAc(β1-6)GalNAc(α-Sp8	1.15834	1.45586	2.58003	2.8521	1.77459	1.81557	1.37258	1.87232	1.27734	1.16367	1.09231	1.95013	1.97143	2.22675	1.83106	2.60953	1.44068	1.36358	2.25327	2.10954	2.42465	1.48672	1.29095	1.19765	1.17803	1.12986	1.12301	1.06776	0.955834	1.08918	1.07883	1.19425	2.23049	1.36526	1.20887	1.04128	2.23909	1.21871	1.23844	1.18197	1.20463	1.15928	1.07803	1.22234	1.88262	2.20494	2.11092	2.01458
G03520RT	Gal(β1-4)GlcNAc(β1-6)GalNAc(-Sp14	1.15834	1.45586	2.58003	2.8521	1.77459	1.81557	1.37258	1.87232	1.27734	1.16367	1.09231	1.95013	1.97143	2.22675	1.83106	2.60953	1.44068	1.36358	2.25327	2.10954	2.42465	1.48672	1.29095	1.19765	1.17803	1.12986	1.12301	1.06776	0.955834	1.08918	1.07883	1.19425	2.23049	1.36526	1.20887	1.04128	2.23909	1.21871	1.23844	1.18197	1.20463	1.15928	1.07803	1.22234	1.88262	2.20494	2.11092	2.01458
G00033MO	GlcNAc(β1-6)[Gal(β1-3)]GalNAc(α-Sp8	1.23206	1.42609	2.35497	2.57324	1.52826	1.63194	1.30436	1.63721	1.23446	1.23256	1.16594	1.89739	1.92113	2.18025	1.84901	2.65207	1.476	1.37113	2.33773	2.15814	2.39664	1.47357	1.28044	1.18641	1.19039	1.10457	1.18772	1.09772	1.07187	1.05668	1.09443	1.25956	2.27135	1.20201	1.11839	0.989733	1.60958	1.16785	1.13104	1.25944	1.21565	1.15899	1.02621	1.12908	1.8147	2.13276	2.04151	1.98503
G00033MO	GlcNAc(β1-6)[Gal(β1-3)]GalNAc(α-Sp14	1.23206	1.42609	2.35497	2.57324	1.52826	1.63194	1.30436	1.63721	1.23446	1.23256	1.16594	1.89739	1.92113	2.18025	1.84901	2.65207	1.476	1.37113	2.33773	2.15814	2.39664	1.47357	1.28044	1.18641	1.19039	1.10457	1.18772	1.09772	1.07187	1.05668	1.09443	1.25956	2.27135	1.20201	1.11839	0.989733	1.60958	1.16785	1.13104	1.25944	1.21565	1.15899	1.02621	1.12908	1.8147	2.13276	2.04151	1.98503
G56682BC	Neu5Ac(α2-6)[Gal(β1-3)]GalNAc(α-Sp8	1.23066	1.41127	2.22816	2.4261	1.41164	1.4863	1.33759	1.56192	1.26198	1.16341	1.11763	1.9778	1.96355	2.23335	2.00878	2.8583	1.46385	1.47946	2.35607	2.34638	2.58468	1.58873	1.5385	1.16264	1.13904	1.07789	1.13953	1.25747	1.00921	1.06071	1.08407	1.39113	2.14911	1.44463	1.24534	1.16348	1.94828	1.20527	1.26032	1.25459	1.27611	1.13872	1.0621	1.15422	1.82903	2.07731	1.98522	1.92031
G56682BC	Neu5Ac(α2-6)[Gal(β1-3)]GalNAc(α-Sp14	1.23066	1.41127	2.22816	2.4261	1.41164	1.4863	1.33759	1.56192	1.26198	1.16341	1.11763	1.9778	1.96355	2.23335	2.00878	2.8583	1.46385	1.47946	2.35607	2.34638	2.58468	1.58873	1.5385	1.16264	1.13904	1.07789	1.13953	1.25747	1.00921	1.06071	1.08407	1.39113	2.14911	1.44463	1.24534	1.16348	1.94828	1.20527	1.26032	1.25459	1.27611	1.13872	1.0621	1.15422	1.82903	2.07731	1.98522	1.92031
G64050LH	Neu5Ac(β2-6)[Gal(β1-3)]GalNAc(α-Sp8	1.21468	1.42109	2.30652	2.46946	1.48433	1.57051	1.40758	1.65502	1.27713	1.21777	1.14447	2.02556	1.99666	2.25596	1.90589	2.72159	1.42952	1.45867	2.39176	2.26818	2.51806	1.57219	1.48024	1.29961	1.2737	1.16731	1.1976	1.24069	1.03619	1.10888	1.12165	1.43123	2.23041	1.5996	1.27372	1.1302	1.93641	1.24154	1.32364	1.23031	1.27973	1.14376	1.10215	1.17441	1.83085	2.13306	2.02917	1.95319
G70573KH	Neu5Ac(α2-6)[Gal(β1-3)]GlcNAc(β1-4)Gal(β1-4)Glc(β-Sp10	1.03191	1.28587	2.39504	2.54638	1.60887	1.64674	1.28611	1.5338	1.15851	1.14108	1.07595	1.97287	1.94371	2.16421	1.85863	2.76419	1.34453	1.33941	2.43086	2.33384	2.58433	1.48384	1.63868	1.34461	1.35425	1.30729	1.14873	1.25754	1.04948	1.07976	1.14023	1.40794	2.2821	2.29818	1.56589	1.21331	1.90842	1.18778	1.25585	1.134	1.22285	1.10594	1.05591	1.12695	1.77763	2.02138	1.9294	1.86571
G00031MO	Gal(β1-3)GalNAc(α-Sp8	1.101	1.42695	2.47218	2.6702	1.63926	1.63449	1.36244	1.78321	1.27733	1.17256	1.08332	1.9329	1.92912	2.18982	1.85692	2.60333	1.36325	1.36932	2.28385	2.14786	2.40545	1.49529	1.30538	1.23889	1.17394	1.11988	1.17217	1.11667	0.979048	1.07449	1.11811	1.23173	2.18485	1.52846	1.26259	1.08561	1.81641	1.19712	1.23056	1.24842	1.2152	1.12666	1.06467	1.12259	1.81645	2.11441	2.00831	1.9226
G00031MO	Gal(β1-3)GalNAc(α-Sp14	1.101	1.42695	2.47218	2.6702	1.63926	1.63449	1.36244	1.78321	1.27733	1.17256	1.08332	1.9329	1.92912	2.18982	1.85692	2.60333	1.36325	1.36932	2.28385	2.14786	2.40545	1.49529	1.30538	1.23889	1.17394	1.11988	1.17217	1.11667	0.979048	1.07449	1.11811	1.23173	2.18485	1.52846	1.26259	1.08561	1.81641	1.19712	1.23056	1.24842	1.2152	1.12666	1.06467	1.12259	1.81645	2.11441	2.00831	1.9226
G00031MO	Gal(β1-3)GalNAc(α-Sp16	1.101	1.42695	2.47218	2.6702	1.63926	1.63449	1.36244	1.78321	1.27733	1.17256	1.08332	1.9329	1.92912	2.18982	1.85692	2.60333	1.36325	1.36932	2.28385	2.14786	2.40545	1.49529	1.30538	1.23889	1.17394	1.11988	1.17217	1.11667	0.979048	1.07449	1.11811	1.23173	2.18485	1.52846	1.26259	1.08561	1.81641	1.19712	1.23056	1.24842	1.2152	1.12666	1.06467	1.12259	1.81645	2.11441	2.00831	1.9226
G01534TU	Gal(β1-3)GalNAc(β-Sp8	1.101	1.42695	2.47218	2.6702	1.63926	1.63449	1.36244	1.78321	1.27733	1.17256	1.08332	1.9329	1.92912	2.18982	1.85692	2.60333	1.36325	1.36932	2.28385	2.14786	2.40545	1.49529	1.30538	1.23889	1.17394	1.11988	1.17217	1.11667	0.979048	1.07449	1.11811	1.23173	2.18485	1.52846	1.26259	1.08561	1.81641	1.19712	1.23056	1.24842	1.2152	1.12666	1.06467	1.12259	1.81645	2.11441	2.00831	1.9226
G99053DY	Gal(β1-3)GalNAc(β1-3)Gal(α1-4)Gal(β1-4)Glc(β-Sp0	1.0448	1.4313	2.40009	2.62827	1.57917	1.58949	1.26657	1.84205	1.1814	1.22661	1.18301	1.87236	1.91184	2.1789	1.9305	2.36056	1.42571	1.34637	2.1674	2.15185	2.34132	1.47697	1.42589	1.27059	1.29014	1.20598	1.14831	1.15193	1.01634	1.05587	1.11097	1.2413	2.20538	2.05971	1.56516	1.15664	1.8472	1.20183	1.26603	1.2117	1.19606	1.11773	1.04674	1.09807	1.6917	2.04676	1.95032	1.90651
G48558GR	Gal(β1-3)GalNAc(β1-4)[Neu5Ac(α2-3)]Gal(β1-4)Glc(β-Sp0	1.11799	1.33415	2.22031	2.39195	1.47103	1.47639	1.27672	1.55777	1.21008	1.13892	1.15398	2.0562	2.01203	2.22688	1.95221	2.50069	1.41901	1.38539	2.23874	2.17242	2.36265	1.35101	1.35444	1.29694	1.30153	1.17887	1.10317	1.15977	0.951796	1.08229	1.12888	1.26117	2.13303	1.52994	1.34201	1.22909	2.20207	1.18572	1.2302	1.14061	1.20824	1.1391	1.05016	1.11895	1.82706	2.14928	1.99333	1.90325
G21856LC	Gal(β1-3)GalNAc(β1-4)Gal(β1-4)Glc(β-Sp8	0.992926	1.2416	2.41129	2.5791	1.55827	1.57024	1.34147	1.7391	1.15275	1.13329	1.09941	1.94718	1.95959	2.15469	1.98509	2.52525	1.34838	1.30641	2.21182	2.16613	2.39086	1.39695	1.05699	1.12583	1.08583	0.976042	1.05731	0.912396	0.818385	0.978919	0.966224	1.25771	2.20254	1.3122	1.21478	1.08774	1.69557	1.12456	1.16765	1.12059	1.20636	1.07967	0.95201	1.09285	1.83305	2.10026	2.01449	1.94389
G95894VW	Gal(β1-3)Gal(β-Sp8	1.11461	1.3127	2.37007	2.61136	1.56895	1.57813	1.36447	1.70842	1.31892	1.16833	1.07424	1.93913	1.94068	2.18223	1.87812	2.74663	1.35448	1.42302	2.40573	2.25856	2.60465	1.45897	1.3188	1.27479	1.18372	1.1513	1.19274	1.11017	1.02245	1.12066	1.11424	1.30004	2.23556	1.36545	1.21147	1.21487	1.98174	1.24372	1.29507	1.21271	1.21681	1.14622	1.09029	1.11696	1.82959	2.06479	1.97601	1.90353
G09681LD	Gal(β1-3)GlcNAc(β1-3)Gal(β1-4)GlcNAc(β-Sp0	1.00486	1.28984	2.75084	2.96943	1.93262	1.87318	1.31176	1.81849	1.21641	1.12755	1.06732	1.88577	1.84509	2.10976	1.92099	2.38356	1.41335	1.40315	2.21399	2.10185	2.27153	1.50014	1.68601	1.44002	1.54416	1.45526	1.23237	1.28131	1.07822	1.0856	1.18445	1.18498	2.28322	2.51098	1.6743	1.12342	1.96926	1.18522	1.21409	1.21778	1.17346	1.04803	0.997702	1.09428	1.64939	1.93866	1.80981	1.70231
G00049MO	Gal(β1-3)GlcNAc(β1-3)Gal(β1-4)Glc(β-Sp10	1.11693	1.29493	2.72232	2.91143	1.90666	1.84311	1.25389	1.72853	1.19963	1.16955	1.10887	1.95862	1.87084	2.15196	2.07622	2.61251	1.36497	1.48635	2.28932	2.23115	2.39856	1.50788	1.55825	1.38336	1.50885	1.37851	1.21949	1.23431	1.08936	1.07652	1.17035	1.26585	2.36774	2.93927	1.93683	1.11842	1.81451	1.18987	1.22883	1.16256	1.19246	1.10573	1.03967	1.13985	1.76458	2.04365	1.87467	1.77657
G00056MO	Gal(β1-3)GlcNAc(β-Sp0	1.13338	1.3236	2.57708	2.76952	1.72342	1.67786	1.26863	1.69035	1.20558	1.16859	1.0921	1.91652	1.86784	2.13701	1.92214	2.66001	1.40501	1.50446	2.30168	2.23812	2.45949	1.4804	1.51239	1.28086	1.29969	1.26132	1.14403	1.20695	1.07434	1.05675	1.08922	1.22343	2.2374	1.98544	1.41147	1.16063	1.88917	1.19646	1.21745	1.1678	1.192	1.13471	1.06777	1.14964	1.72897	1.97501	1.84673	1.762
G00056MO	Gal(β1-3)GlcNAc(β-Sp8	1.13338	1.3236	2.57708	2.76952	1.72342	1.67786	1.26863	1.69035	1.20558	1.16859	1.0921	1.91652	1.86784	2.13701	1.92214	2.66001	1.40501	1.50446	2.30168	2.23812	2.45949	1.4804	1.51239	1.28086	1.29969	1.26132	1.14403	1.20695	1.07434	1.05675	1.08922	1.22343	2.2374	1.98544	1.41147	1.16063	1.88917	1.19646	1.21745	1.1678	1.192	1.13471	1.06777	1.14964	1.72897	1.97501	1.84673	1.762
G00051MO	Gal(β1-4)[Fuc(α1-3)]GlcNAc(β-Sp0	1.07448	1.39784	2.4782	2.60335	1.67062	1.67255	1.25189	1.65073	1.26081	1.1734	1.04088	1.87114	1.88196	2.13725	1.83687	2.58316	1.39458	1.38858	2.27147	2.12529	2.51304	1.4704	1.17388	1.12722	1.14855	1.08933	1.09934	0.942021	0.88684	1.03001	1.04576	1.19798	2.17024	1.03496	1.21141	1.16441	2.00463	1.24969	1.31838	1.13129	1.17388	1.16753	1.1421	1.23368	1.86179	2.15406	2.07488	1.96442
G00051MO	Gal(β1-4)[Fuc(α1-3)]GlcNAc(β-Sp8	1.07448	1.39784	2.4782	2.60335	1.67062	1.67255	1.25189	1.65073	1.26081	1.1734	1.04088	1.87114	1.88196	2.13725	1.83687	2.58316	1.39458	1.38858	2.27147	2.12529	2.51304	1.4704	1.17388	1.12722	1.14855	1.08933	1.09934	0.942021	0.88684	1.03001	1.04576	1.19798	2.17024	1.03496	1.21141	1.16441	2.00463	1.24969	1.31838	1.13129	1.17388	1.16753	1.1421	1.23368	1.86179	2.15406	2.07488	1.96442
G79535HZ	Gal(β1-4)[Fuc(α1-3)]GlcNAc(β1-3)Gal(β1-4)[Fuc(α1-3)]GlcNAc(β-Sp0	1.15367	1.37631	2.48838	2.51192	1.6439	1.63014	1.27506	1.56034	1.16271	1.18064	1.05746	1.88286	1.91279	2.16996	1.68343	2.55443	1.38697	1.39047	2.22704	2.12276	2.45294	1.5531	1.22566	1.07617	1.06878	1.04428	1.03843	0.927462	0.858424	0.974575	0.922319	1.25718	2.32297	0.87802	1.14723	1.10248	2.00131	1.22219	1.32829	1.14844	1.27176	1.09621	1.09568	1.15335	1.94864	2.20706	2.10355	1.91913
G57884AX	Gal(β1-4)[Fuc(α1-3)]GlcNAc(β1-3)Gal(β1-4)[Fuc(α1-3)]GlcNAc(β1-3)Gal(β1-4)[Fuc(α1-3)]GlcNAc(β-Sp0	1.27043	1.56577	2.65568	2.73169	1.84899	1.80873	1.47091	1.56012	1.27208	1.29295	1.21411	2.04481	2.18319	2.38748	1.77899	2.64441	1.35549	1.4555	2.57304	2.27072	2.63673	1.67346	1.55635	1.4473	1.43779	1.39462	1.32187	1.02978	1.07613	1.18325	1.21033	1.48846	2.81044	0.875653	1.32479	1.21424	2.57292	1.3341	1.46248	1.47169	1.57116	1.18185	1.14852	1.22949	2.33303	2.54484	2.50606	2.2637
G50930TW	Gal(β1-4)(6S)Glc(β-Sp0	1.18721	1.37349	2.43117	2.66661	1.59839	1.61041	1.39872	1.5731	1.3071	1.13556	1.08735	1.93933	1.95235	2.18896	1.98071	2.82319	1.38719	1.43484	2.51191	2.4183	2.74698	1.45956	1.31936	1.22277	1.15183	1.12353	1.10605	1.06961	0.992157	1.05844	1.03477	1.32555	2.28511	1.71506	1.40698	1.21584	1.96845	1.22886	1.29946	1.17688	1.23137	1.19827	1.09652	1.15426	1.84305	2.09876	1.97597	1.89684
G50930TW	Gal(β1-4)(6S)Glc(β-Sp8	1.18721	1.37349	2.43117	2.66661	1.59839	1.61041	1.39872	1.5731	1.3071	1.13556	1.08735	1.93933	1.95235	2.18896	1.98071	2.82319	1.38719	1.43484	2.51191	2.4183	2.74698	1.45956	1.31936	1.22277	1.15183	1.12353	1.10605	1.06961	0.992157	1.05844	1.03477	1.32555	2.28511	1.71506	1.40698	1.21584	1.96845	1.22886	1.29946	1.17688	1.23137	1.19827	1.09652	1.15426	1.84305	2.09876	1.97597	1.89684
G44738JR	Gal(β1-4)GalNAc(α1-3)[Fuc(α1-2)]Gal(β1-4)GlcNAc(β-Sp8	1.03775	1.9255	2.23235	2.58238	1.48603	1.5152	1.27865	1.72339	1.20183	1.30335	1.08087	1.77628	1.74174	2.02481	1.97477	2.44695	1.37006	1.40152	2.13182	2.11584	2.30818	1.58642	1.17782	1.20769	1.14898	1.1036	1.20132	0.992449	0.953197	1.071	1.11916	1.27169	2.12575	2.90841	1.88171	1.14345	2.15896	1.21301	1.24925	1.3172	1.17015	1.10887	1.08102	1.12875	1.68088	2.0257	1.92854	1.78063
G83666FZ	Gal(β1-4)GalNAc(β1-3)[Fuc(α1-2)]Gal(β1-4)GlcNAc(β-Sp8	1.03313	1.36233	2.6867	2.96558	1.80309	1.70545	1.27494	2.12859	1.20275	1.02217	1.03093	1.82485	1.80423	2.0798	2.03651	2.60964	1.45647	1.33078	2.17435	2.1641	2.35893	1.48941	1.30864	1.18016	1.22815	1.12025	1.05801	1.09666	0.901299	1.02683	1.07792	1.21301	2.31947	1.61213	1.18969	1.08224	2.10909	1.17366	1.21872	1.17197	1.14961	1.17273	1.11008	1.23433	1.83349	2.18797	1.90649	1.79445
G32723SL	Gal(β1-4)GlcNAc(β1-3)GalNAc(α-Sp8	1.15641	1.44343	2.62027	2.76125	1.73275	1.75052	1.36089	1.78746	1.17265	1.14914	1.04651	1.88713	1.91401	2.17873	1.88935	2.69035	1.39655	1.36532	2.31121	2.19082	2.47817	1.49051	1.30991	1.28042	1.29358	1.16675	1.10442	1.08328	0.969034	1.00741	1.18369	1.44642	2.29999	1.45482	1.17729	1.0932	2.01765	1.15294	1.23972	1.204	1.29952	1.16075	1.08332	1.24446	1.85606	2.1886	2.06759	1.96993
G39130DL	Gal(β1-4)GlcNAc(β1-3)GalNAc(-Sp14	1.15641	1.44343	2.62027	2.76125	1.73275	1.75052	1.36089	1.78746	1.17265	1.14914	1.04651	1.88713	1.91401	2.17873	1.88935	2.69035	1.39655	1.36532	2.31121	2.19082	2.47817	1.49051	1.30991	1.28042	1.29358	1.16675	1.10442	1.08328	0.969034	1.00741	1.18369	1.44642	2.29999	1.45482	1.17729	1.0932	2.01765	1.15294	1.23972	1.204	1.29952	1.16075	1.08332	1.24446	1.85606	2.1886	2.06759	1.96993
G16777TF	Gal(β1-4)GlcNAc(β1-3)Gal(β1-4)[Fuc(α1-3)]GlcNAc(β1-3)Gal(β1-4)[Fuc(α1-3)]GlcNAc(β-Sp0	1.13667	1.44076	2.57673	2.60013	1.74655	1.69329	1.25846	1.70809	1.12291	1.17	1.02256	1.82423	1.91511	2.1278	1.5182	2.57955	1.35418	1.32434	2.18322	2.0768	2.32178	1.55497	1.0312	1.07133	0.941631	0.92172	0.967177	0.71528	0.692411	0.961144	0.848553	1.32746	2.4981	1.78833	1.40115	1.07916	2.09088	1.2047	1.28188	1.2989	1.13732	1.08273	1.1097	1.14222	1.86654	2.19028	2.06239	1.89453
G46055MA	Gal(β1-4)GlcNAc(β1-3)Gal(β1-4)GlcNAc(β1-3)Gal(β1-4)GlcNAc(β-Sp0	1.18171	1.53849	2.83053	3.07036	2.01681	1.93134	1.24225	2.20954	1.17402	1.24741	1.1248	2.024	2.07177	2.32438	1.68076	2.60696	1.43109	1.46015	2.30774	2.20123	2.47455	1.58633	1.37347	1.13778	1.0979	1.12291	1.0388	1.06574	0.892496	0.990534	0.995384	1.4605	2.29371	2.93329	1.8053	1.18152	1.96616	1.24921	1.28583	1.25059	1.33018	1.27958	1.21797	1.33918	1.64185	1.96436	1.92693	1.76103
G00058MO	Gal(β1-4)GlcNAc(β1-3)Gal(β1-4)GlcNAc(β-Sp0	1.12197	1.40005	2.83251	3.08198	1.96657	1.88332	1.30591	2.10761	1.18486	1.23159	1.06706	1.94054	1.95591	2.19587	1.74707	2.47787	1.4179	1.39526	2.20053	2.08252	2.36843	1.54865	1.23518	1.18409	1.12337	1.12759	1.10671	1.02865	0.898427	1.02721	1.03587	1.33394	2.14625	2.32124	1.60973	1.13554	1.99447	1.20149	1.24526	1.22313	1.22661	1.18394	1.13656	1.26938	1.61763	1.93947	1.8565	1.75601
G58896AZ	Gal(β1-4)GlcNAc(β1-3)Gal(β1-4)Glc(β-Sp0	1.24302	1.4049	2.72799	2.95662	1.91711	1.82127	1.23908	1.96928	1.14569	1.2013	1.11107	1.99814	2.01324	2.23544	1.772	2.71751	1.34144	1.41068	2.31545	2.26152	2.52761	1.54187	1.07553	1.053	0.954657	1.00055	1.03147	0.919997	0.823009	0.956628	0.89069	1.37379	2.31119	2.51801	1.77477	1.14838	1.82315	1.20679	1.27068	1.1218	1.28104	1.23577	1.17541	1.32079	1.7176	2.01547	1.9098	1.79178
G58896AZ	Gal(β1-4)GlcNAc(β1-3)Gal(β1-4)Glc(β-Sp8	1.24302	1.4049	2.72799	2.95662	1.91711	1.82127	1.23908	1.96928	1.14569	1.2013	1.11107	1.99814	2.01324	2.23544	1.772	2.71751	1.34144	1.41068	2.31545	2.26152	2.52761	1.54187	1.07553	1.053	0.954657	1.00055	1.03147	0.919997	0.823009	0.956628	0.89069	1.37379	2.31119	2.51801	1.77477	1.14838	1.82315	1.20679	1.27068	1.1218	1.28104	1.23577	1.17541	1.32079	1.7176	2.01547	1.9098	1.79178
G64973KT	Gal(β1-4)GlcNAc(β1-6)[Gal(β1-3)]GalNAc(α-Sp8	1.15545	1.58974	2.78227	3.11755	1.86396	1.93281	1.44776	2.10748	1.35563	1.27132	1.22871	2.09009	2.08069	2.34792	2.10407	2.64245	1.45758	1.4396	2.43273	2.26905	2.57818	1.53385	1.34091	1.38964	1.38254	1.19177	1.25648	1.15237	1.10935	1.18694	1.15552	1.43111	2.3675	1.67748	1.2819	1.11878	2.32594	1.29255	1.29619	1.26573	1.30231	1.24682	1.10618	1.32079	1.94434	2.33162	2.19287	2.13249
G96017QA	Gal(β1-4)GlcNAc(β1-6)[Gal(β1-3)]GalNAc(-Sp14	1.15545	1.58974	2.78227	3.11755	1.86396	1.93281	1.44776	2.10748	1.35563	1.27132	1.22871	2.09009	2.08069	2.34792	2.10407	2.64245	1.45758	1.4396	2.43273	2.26905	2.57818	1.53385	1.34091	1.38964	1.38254	1.19177	1.25648	1.15237	1.10935	1.18694	1.15552	1.43111	2.3675	1.67748	1.2819	1.11878	2.32594	1.29255	1.29619	1.26573	1.30231	1.24682	1.10618	1.32079	1.94434	2.33162	2.19287	2.13249
G00055MO	Gal(β1-4)GlcNAc(β-Sp0	1.14925	1.3705	2.55128	2.78874	1.73451	1.70362	1.31691	1.88517	1.28287	1.17411	1.04352	1.91596	1.88539	2.1529	1.81937	2.61232	1.36595	1.42128	2.27498	2.20204	2.44682	1.53272	1.07651	1.12929	1.02099	1.06205	1.09358	0.970758	0.905274	1.02883	1.01401	1.30877	2.10615	1.53674	1.28835	1.16758	1.82785	1.21625	1.26062	1.17626	1.21935	1.21336	1.13084	1.23389	1.65654	1.94021	1.84986	1.7429
G00055MO	Gal(β1-4)GlcNAc(β-Sp8	1.14925	1.3705	2.55128	2.78874	1.73451	1.70362	1.31691	1.88517	1.28287	1.17411	1.04352	1.91596	1.88539	2.1529	1.81937	2.61232	1.36595	1.42128	2.27498	2.20204	2.44682	1.53272	1.07651	1.12929	1.02099	1.06205	1.09358	0.970758	0.905274	1.02883	1.01401	1.30877	2.10615	1.53674	1.28835	1.16758	1.82785	1.21625	1.26062	1.17626	1.21935	1.21336	1.13084	1.23389	1.65654	1.94021	1.84986	1.7429
G00055MO	Gal(β1-4)GlcNAc(β-Sp23	1.14925	1.3705	2.55128	2.78874	1.73451	1.70362	1.31691	1.88517	1.28287	1.17411	1.04352	1.91596	1.88539	2.1529	1.81937	2.61232	1.36595	1.42128	2.27498	2.20204	2.44682	1.53272	1.07651	1.12929	1.02099	1.06205	1.09358	0.970758	0.905274	1.02883	1.01401	1.30877	2.10615	1.53674	1.28835	1.16758	1.82785	1.21625	1.26062	1.17626	1.21935	1.21336	1.13084	1.23389	1.65654	1.94021	1.84986	1.7429
G84224TW	Gal(β1-4)Glc(β-Sp0	1.16433	1.37556	2.55261	2.76081	1.67263	1.68545	1.34295	1.74778	1.25458	1.14592	1.0535	1.92065	1.90598	2.16149	1.94388	2.67623	1.38718	1.40598	2.31301	2.26935	2.50794	1.45613	1.20849	1.2186	1.1836	1.12861	1.15049	1.05212	0.990953	1.07725	1.08604	1.29681	2.26973	1.84332	1.45751	1.15673	1.8522	1.2025	1.25501	1.18233	1.22068	1.19189	1.11749	1.2344	1.76115	2.06225	1.94444	1.86914
G84224TW	Gal(β1-4)Glc(β-Sp8	1.16433	1.37556	2.55261	2.76081	1.67263	1.68545	1.34295	1.74778	1.25458	1.14592	1.0535	1.92065	1.90598	2.16149	1.94388	2.67623	1.38718	1.40598	2.31301	2.26935	2.50794	1.45613	1.20849	1.2186	1.1836	1.12861	1.15049	1.05212	0.990953	1.07725	1.08604	1.29681	2.26973	1.84332	1.45751	1.15673	1.8522	1.2025	1.25501	1.18233	1.22068	1.19189	1.11749	1.2344	1.76115	2.06225	1.94444	1.86914
G66916RU	GlcNAc(α1-3)Gal(β1-4)GlcNAc(β-Sp8	1.16263	1.35076	2.24593	2.40638	1.57404	1.5551	1.32846	1.6989	1.22052	1.24495	1.07486	1.88798	1.83395	2.11806	1.84726	2.48519	1.44511	1.35568	2.08706	2.05256	2.27735	1.53961	1.23231	1.19891	1.14195	1.16809	1.11682	1.09114	0.976724	1.04923	1.02459	1.20966	2.05971	1.77038	1.41129	1.16048	1.59213	1.19565	1.22974	1.25423	1.25513	1.13262	1.05707	1.1226	1.58201	1.90862	1.80103	1.71443
G86784SP	GlcNAc(α1-6)Gal(β1-4)GlcNAc(β-Sp8	1.13948	1.32654	2.19909	2.34558	1.50228	1.50836	1.3122	1.61647	1.22592	1.21439	1.05696	1.86231	1.83431	2.11248	1.83086	2.47289	1.40043	1.30713	2.14418	2.02812	2.27541	1.49819	1.24554	1.17035	1.11845	1.13079	1.11237	1.10904	0.994756	1.03417	1.00888	1.2304	2.04397	1.47148	1.30459	1.15918	1.59457	1.18317	1.2165	1.20822	1.23567	1.1352	1.05787	1.11843	1.62143	1.90361	1.82899	1.73861
G76607YV	GlcNAc(β1-2)Gal(β1-3)GalNAc(α-Sp8	1.24063	1.38428	2.0015	2.13752	1.3063	1.38735	1.32685	1.42992	1.257	1.24879	1.13956	1.94047	1.9251	2.18136	2.04551	2.65296	1.45959	1.36818	2.28848	2.21942	2.4454	1.58413	1.52354	1.30907	1.32026	1.21812	1.20352	1.25455	1.09383	1.12081	1.13388	1.24891	2.17555	1.70332	1.35833	1.16104	1.56712	1.21996	1.22602	1.28677	1.27157	1.08985	1.0257	1.03843	1.81301	2.08295	1.99044	1.92531
G00037MO	GlcNAc(β1-6)[GlcNAc(β1-3)]GalNAc(α-Sp8	1.3991	1.22562	2.00582	1.95602	1.28335	1.44468	1.27727	1.1411	1.17156	1.14863	1.07888	1.71783	1.76625	2.07642	1.87687	2.68847	1.48234	1.30982	2.23769	2.12187	2.33387	1.33156	1.43843	1.17975	1.2549	1.19993	1.1117	1.25317	1.21769	1.05398	1.16626	1.18861	2.29052	0.602716	0.957453	0.985945	1.28099	1.14268	1.14236	1.12928	1.199	1.13957	1.00072	1.04401	1.79661	2.07612	1.96621	1.89302
G00037MO	GlcNAc(β1-6)[GlcNAc(β1-3)]GalNAc(α-Sp14	1.3991	1.22562	2.00582	1.95602	1.28335	1.44468	1.27727	1.1411	1.17156	1.14863	1.07888	1.71783	1.76625	2.07642	1.87687	2.68847	1.48234	1.30982	2.23769	2.12187	2.33387	1.33156	1.43843	1.17975	1.2549	1.19993	1.1117	1.25317	1.21769	1.05398	1.16626	1.18861	2.29052	0.602716	0.957453	0.985945	1.28099	1.14268	1.14236	1.12928	1.199	1.13957	1.00072	1.04401	1.79661	2.07612	1.96621	1.89302
G08872UM	GlcNAc(β1-6)[GlcNAc(β1-3)]Gal(β1-4)GlcNAc(β-Sp8	1.20532	1.41923	2.09798	2.21244	1.45665	1.49213	1.29942	1.47718	1.17442	1.31539	1.16357	1.93057	1.89179	2.19505	1.83348	2.28153	1.52885	1.24499	2.24444	2.0024	2.27086	1.56236	1.15795	1.26057	1.17151	1.24852	1.1585	1.03568	0.993006	1.07719	1.04249	1.22023	2.0197	1.27574	1.31126	1.14901	1.49853	1.24885	1.19176	1.21919	1.23235	1.10315	1.03127	1.10126	1.6664	1.94107	1.88227	1.80507
G00035MO	GlcNAc(β1-3)GalNAc(α-Sp8	1.17432	1.41332	2.06655	2.13364	1.40702	1.46588	1.33752	1.28101	1.24831	1.18959	1.10747	1.8537	1.81715	2.15533	1.86623	2.61694	1.44081	1.34113	2.31095	2.11935	2.42286	1.49059	1.27067	1.23027	1.23021	1.13646	1.11762	1.0576	1.0088	1.0445	1.11884	1.24277	2.23661	1.24878	1.22591	1.06085	1.52469	1.18864	1.22791	1.2187	1.25152	1.12842	1.08213	1.07447	1.81949	2.07384	2.01232	1.92286
G00035MO	GlcNAc(β1-3)GalNAc(α-Sp14	1.17432	1.41332	2.06655	2.13364	1.40702	1.46588	1.33752	1.28101	1.24831	1.18959	1.10747	1.8537	1.81715	2.15533	1.86623	2.61694	1.44081	1.34113	2.31095	2.11935	2.42286	1.49059	1.27067	1.23027	1.23021	1.13646	1.11762	1.0576	1.0088	1.0445	1.11884	1.24277	2.23661	1.24878	1.22591	1.06085	1.52469	1.18864	1.22791	1.2187	1.25152	1.12842	1.08213	1.07447	1.81949	2.07384	2.01232	1.92286
G33476GF	GlcNAc(β1-3)Gal(β-Sp8	1.17433	1.27584	1.84672	1.95321	1.25601	1.28688	1.2474	1.23087	1.23345	1.17169	1.08916	1.83092	1.79564	2.08632	1.73517	2.43233	1.40539	1.32113	2.1485	2.03947	2.2711	1.46492	1.34082	1.26228	1.22044	1.20515	1.17051	1.13174	1.06082	1.07829	1.06623	1.18226	2.05016	1.48327	1.35072	1.12272	1.38615	1.18601	1.18451	1.20554	1.19167	1.05092	1.00278	0.981585	1.64055	1.85721	1.78977	1.72038
G29487JS	GlcNAc(β1-3)Gal(β1-4)GlcNAc(β-Sp0	1.04457	1.34441	2.08379	2.23557	1.44742	1.44877	1.23099	1.41065	1.21737	1.20865	1.07577	1.84127	1.84988	2.12283	1.78283	2.35958	1.42082	1.28552	2.11771	1.97556	2.2317	1.48846	1.27967	1.21102	1.13242	1.15933	1.13364	1.12003	1.03218	1.05655	1.05214	1.19097	2.04684	2.00279	1.52031	1.08034	1.52622	1.19305	1.20782	1.20047	1.16593	1.05215	0.988566	1.03385	1.58831	1.90302	1.81736	1.72654
G29487JS	GlcNAc(β1-3)Gal(β1-4)GlcNAc(β-Sp8	1.04457	1.34441	2.08379	2.23557	1.44742	1.44877	1.23099	1.41065	1.21737	1.20865	1.07577	1.84127	1.84988	2.12283	1.78283	2.35958	1.42082	1.28552	2.11771	1.97556	2.2317	1.48846	1.27967	1.21102	1.13242	1.15933	1.13364	1.12003	1.03218	1.05655	1.05214	1.19097	2.04684	2.00279	1.52031	1.08034	1.52622	1.19305	1.20782	1.20047	1.16593	1.05215	0.988566	1.03385	1.58831	1.90302	1.81736	1.72654
G73480MV	GlcNAc(β1-3)Gal(β1-4)GlcNAc(β1-3)Gal(β1-4)GlcNAc(β-Sp0	1.01268	1.37211	2.09411	2.22878	1.45797	1.45774	1.27547	1.42672	1.14149	1.15081	1.04552	1.82602	1.84279	2.12229	1.77275	2.22725	1.47802	1.29493	2.11687	1.99455	2.18131	1.58228	1.44049	1.27438	1.26472	1.22818	1.12079	1.14537	1.00361	1.05198	1.03276	1.2088	2.07938	2.21211	1.64133	1.08194	1.62923	1.16732	1.14362	1.23139	1.2037	1.01354	0.97292	1.0078	1.58897	1.86151	1.77062	1.68618
G06239NA	GlcNAc(β1-3)Gal(β1-4)Glc(β-Sp0	1.15343	1.30205	2.06203	2.16426	1.46208	1.47411	1.27157	1.34904	1.15108	1.22376	1.06546	1.84607	1.84255	2.08659	1.80209	2.50913	1.3606	1.27231	2.15033	2.07583	2.32276	1.44837	1.06593	1.1206	1.08187	1.06851	1.07725	0.946148	0.900934	1.01753	0.96546	1.19881	2.16474	2.16965	1.63453	1.04016	1.36428	1.1501	1.18904	1.16068	1.21532	1.07018	0.991764	1.06571	1.66746	1.95821	1.84804	1.74023
G49108TO	GlcNAc(β1-MDPLys	1.1698	1.30706	1.96383	2.07517	1.3202	1.34578	1.2637	1.32107	1.25974	1.17489	1.07608	1.8286	1.80884	2.0791	1.81311	2.53585	1.41829	1.34279	2.15924	2.04954	2.30886	1.45287	1.17302	1.18904	1.11659	1.13261	1.16821	1.07594	1.03144	1.07191	1.03312	1.16983	2.01189	1.13555	1.21203	1.13307	1.32186	1.19166	1.21423	1.18791	1.20152	1.12911	1.04709	1.05017	1.63387	1.8685	1.80188	1.71801
G22185MF	GlcNAc(β1-6)[GlcNAc(β1-4)]GalNAc(α-Sp8	1.47475	1.45984	2.0665	2.10005	1.36348	1.5227	1.3845	1.23035	1.35014	1.29231	1.15022	1.87731	1.91363	2.21941	2.03416	2.92822	1.60515	1.3929	2.3814	2.29194	2.54679	1.49598	1.53112	1.27286	1.2967	1.27882	1.25085	1.32302	1.2231	1.19558	1.19367	1.15701	2.31999	0.966846	1.23864	1.16519	1.52272	1.26398	1.2686	1.26507	1.28523	1.25294	1.11438	1.12962	1.9379	2.2484	2.10935	2.01339
G51131QL	GlcNAc(β1-4)Gal(β1-4)GlcNAc(β-Sp8	1.19692	1.38956	2.1889	2.33166	1.50302	1.52097	1.27825	1.55831	1.2171	1.22453	1.07621	1.8582	1.83431	2.09417	1.87651	2.59931	1.4419	1.32962	2.193	2.07824	2.37657	1.49461	1.25205	1.22069	1.17435	1.15832	1.14023	1.10805	0.996663	1.05421	1.04873	1.24544	2.0621	1.55416	1.33151	1.15218	1.60963	1.19	1.19703	1.18005	1.21843	1.12692	1.04803	1.10203	1.65687	1.93889	1.84388	1.7647
G36414FS	GlcNAc(β1-4)GlcNAc(β1-4)GlcNAc(β1-4)GlcNAc(β1-4)GlcNAc(β1-4)GlcNAc(β1-Sp8	1.15812	1.45661	1.95772	2.06636	1.33138	1.37789	1.48978	1.3104	1.39786	1.29766	1.31269	2.04702	2.0192	2.3265	2.08111	2.91115	1.99337	1.58057	2.11639	2.31861	2.55372	1.4632	1.16487	1.28972	1.17457	1.24526	1.30488	1.01599	1.10897	1.0602	1.11161	1.42066	2.34981	1.52492	1.34578	1.2145	1.36255	1.24472	1.23867	1.35956	1.34019	1.17491	1.07317	1.09132	1.79486	2.12966	2.1026	2.01222
G07670VS	GlcNAc(β1-4)GlcNAc(β1-4)GlcNAc(β1-4)GlcNAc(β1-4)GlcNAc(β1-Sp8	1.36394	1.44122	1.87685	1.9302	1.23223	1.23068	1.57872	1.12152	1.31381	1.12189	1.06755	1.95027	1.89704	2.17621	1.45954	2.96478	1.36353	1.40754	2.18713	2.33197	2.49411	1.3637	1.16391	1.29416	1.21601	1.15646	1.26421	0.950908	1.07607	1.04128	0.964272	1.20527	2.12714	1.21238	1.16737	1.1962	1.4366	1.15545	1.26822	1.17102	1.22885	1.11918	0.991567	1.01511	1.65338	1.99684	1.94481	1.8695
G47362BJ	GlcNAc(β1-4)GlcNAc(β1-4)GlcNAc(β-Sp8	1.16076	1.29615	1.92904	2.02313	1.282	1.31532	1.38178	1.25764	1.31342	1.14968	1.08256	1.83542	1.82739	2.09864	1.72403	2.57392	1.44039	1.32575	2.10074	2.06855	2.29845	1.34826	1.17318	1.19493	1.14332	1.12025	1.1543	1.03259	1.04682	1.01266	1.01941	1.20219	2.07259	1.0877	1.1827	1.19812	1.33667	1.15556	1.21476	1.15267	1.23151	1.09224	0.972301	0.976011	1.60338	1.88911	1.85197	1.77675
G00041MO	GlcNAc(β1-6)GalNAc(α-Sp8	1.29584	1.3782	1.99125	2.0961	1.33096	1.45431	1.36058	1.14588	1.31051	1.21027	1.08699	1.81527	1.85321	2.11583	1.89023	2.78583	1.4525	1.3161	2.27482	2.17722	2.44279	1.43237	1.42069	1.20351	1.21347	1.15625	1.15155	1.18462	1.07354	1.10704	1.12447	1.13577	2.24583	1.04371	1.18497	1.10984	1.63583	1.17861	1.21438	1.22244	1.20552	1.15973	1.03902	1.05325	1.86251	2.15074	2.03127	1.93998
G00041MO	GlcNAc(β1-6)GalNAc(α-Sp14	1.29584	1.3782	1.99125	2.0961	1.33096	1.45431	1.36058	1.14588	1.31051	1.21027	1.08699	1.81527	1.85321	2.11583	1.89023	2.78583	1.4525	1.3161	2.27482	2.17722	2.44279	1.43237	1.42069	1.20351	1.21347	1.15625	1.15155	1.18462	1.07354	1.10704	1.12447	1.13577	2.24583	1.04371	1.18497	1.10984	1.63583	1.17861	1.21438	1.22244	1.20552	1.15973	1.03902	1.05325	1.86251	2.15074	2.03127	1.93998
G14900XK	GlcNAc(β1-6)Gal(β1-4)GlcNAc(β-Sp8	1.19915	1.31698	2.35822	2.50508	1.61334	1.61117	1.25121	1.75511	1.20334	1.19596	1.09085	1.80942	1.7687	2.07301	1.72328	2.44506	1.4494	1.34176	2.16021	2.01484	2.25241	1.43828	1.26918	1.20933	1.17405	1.17334	1.13549	1.13715	1.03748	1.04253	1.01969	1.22293	2.02591	1.17312	1.18223	1.12797	1.7126	1.18438	1.17199	1.17406	1.26581	1.13589	1.09425	1.11551	1.60611	1.88609	1.81327	1.70104
G66120GK	Glc(α1-4)Glc(β-Sp8	1.2001	1.33251	2.07584	2.1171	1.37326	1.47115	1.36412	1.26035	1.26944	1.15589	1.1236	1.89816	1.92123	2.17972	1.76974	2.78224	1.39782	1.32363	2.26683	2.20544	2.57427	1.39573	1.30472	1.20776	1.18394	1.14172	1.10901	1.0563	1.02038	1.05711	1.01615	1.24672	2.35606	1.4998	1.27543	1.13916	1.46036	1.19292	1.23704	1.22743	1.18027	1.15014	1.04119	1.07516	1.82945	2.10822	2.07172	1.97102
G07411ON	Glc(α1-4)Glc(α-Sp8	1.2001	1.33251	2.07584	2.1171	1.37326	1.47115	1.36412	1.26035	1.26944	1.15589	1.1236	1.89816	1.92123	2.17972	1.76974	2.78224	1.39782	1.32363	2.26683	2.20544	2.57427	1.39573	1.30472	1.20776	1.18394	1.14172	1.10901	1.0563	1.02038	1.05711	1.01615	1.24672	2.35606	1.4998	1.27543	1.13916	1.46036	1.19292	1.23704	1.22743	1.18027	1.15014	1.04119	1.07516	1.82945	2.10822	2.07172	1.97102
G10488WF	Glc(α1-6)Glc(α1-6)Glc(β-Sp8	1.19544	1.38695	2.13864	2.12232	1.40203	1.48661	1.33127	1.2163	1.24183	1.14967	1.1619	1.91144	1.96933	2.22095	1.77866	2.82537	1.2823	1.26188	2.27118	2.15903	2.56015	1.32743	1.40579	1.27589	1.30858	1.22907	1.13831	1.13984	1.13873	1.10513	1.12202	1.19371	2.39509	1.48908	1.20292	1.15272	1.49073	1.1976	1.24348	1.23316	1.15286	1.14333	1.03662	1.09734	1.87507	2.19673	2.15632	2.09224
G84824ZO	Glc(β1-4)Glc(β-Sp8	1.1651	1.31909	2.11277	2.1437	1.40813	1.49414	1.37855	1.26755	1.24606	1.15551	1.07469	1.86027	1.8864	2.1497	1.72927	2.74855	1.3299	1.27937	2.23962	2.13912	2.50545	1.36524	1.28686	1.23395	1.16119	1.15909	1.1119	1.08954	1.03014	1.04029	1.06355	1.21404	2.31336	1.52617	1.25135	1.11468	1.45603	1.1698	1.23877	1.23362	1.17943	1.13549	1.03109	1.06887	1.75484	2.0536	1.99961	1.91464
G09183JD	Glc(β1-6)Glc(β-Sp8	1.18781	1.35298	2.11169	2.13436	1.37658	1.49825	1.34234	1.23805	1.2329	1.17253	1.0983	1.90099	1.92725	2.19527	1.79011	2.77756	1.34912	1.26286	2.24021	2.16273	2.51328	1.35499	1.29725	1.23529	1.18964	1.14889	1.1126	1.10925	1.03706	1.07316	1.06966	1.24073	2.32402	1.53547	1.30325	1.16241	1.50867	1.20656	1.28091	1.24901	1.16597	1.16322	1.04333	1.09142	1.81044	2.11476	2.0876	1.99978
G06745QY	GlcA(α-Sp8	1.09847	1.24098	2.08424	2.16209	1.37343	1.41817	1.32142	1.32271	1.28516	1.15359	1.04785	1.83563	1.82732	2.07231	1.70324	2.63747	1.30135	1.29896	2.28	2.066	2.43457	1.38018	1.28024	1.21804	1.17841	1.15931	1.1212	1.08954	1.00376	1.0717	1.06468	1.17955	2.14349	1.18426	1.1567	1.12127	1.46603	1.18361	1.24582	1.17954	1.1782	1.11033	1.02493	1.045	1.68197	1.95179	1.87027	1.77729
G93723GS	GlcA(β-Sp8	1.09847	1.24098	2.08424	2.16209	1.37343	1.41817	1.32142	1.32271	1.28516	1.15359	1.04785	1.83563	1.82732	2.07231	1.70324	2.63747	1.30135	1.29896	2.28	2.066	2.43457	1.38018	1.28024	1.21804	1.17841	1.15931	1.1212	1.08954	1.00376	1.0717	1.06468	1.17955	2.14349	1.18426	1.1567	1.12127	1.46603	1.18361	1.24582	1.17954	1.1782	1.11033	1.02493	1.045	1.68197	1.95179	1.87027	1.77729
G99041PQ	GlcA(β1-3)Gal(β-Sp8	1.10215	1.30402	2.08999	2.22485	1.48877	1.5234	1.35934	1.32459	1.30225	1.26923	1.18498	2.05681	2.01736	2.24086	1.85587	2.84367	1.3497	1.39835	2.50466	2.29799	2.65715	1.47906	1.37191	1.30035	1.2386	1.20485	1.14882	1.13513	1.0354	1.13162	1.0825	1.26972	2.33136	1.38288	1.2533	1.18597	1.75723	1.23102	1.27523	1.1809	1.18278	1.13002	1.04266	1.06334	1.83343	2.05752	1.9754	1.88663
G52457GL	GlcA(β1-6)Gal(β-Sp8	1.17634	1.31853	1.95782	2.04263	1.36103	1.42808	1.35603	1.23666	1.26939	1.22914	1.17247	2.05019	2.00758	2.24115	1.71954	2.77225	1.33147	1.35871	2.43989	2.25509	2.61678	1.49216	1.41404	1.25374	1.22692	1.17044	1.11724	1.13508	1.03843	1.10016	1.02399	1.26119	2.30928	1.41671	1.26852	1.14713	1.61112	1.24715	1.26344	1.20034	1.1993	1.11332	1.03296	1.04469	1.83901	2.03014	1.98346	1.86955
G14716ZB	Kdn(α2-3)Gal(β1-3)GlcNAc(β-Sp0	1.1751	1.3361	2.18943	2.2781	1.46963	1.577	1.35883	1.23781	1.15538	1.20281	1.12113	1.90641	1.88919	2.13238	1.81808	2.79928	1.39833	1.40379	2.32718	2.24748	2.53284	1.44232	1.64301	1.31195	1.36607	1.26417	1.0673	1.26409	1.1406	1.05886	1.10465	1.27425	2.39097	2.0214	1.38358	1.10998	1.86697	1.21264	1.2046	1.25749	1.19072	1.0746	1.0105	1.01512	1.8426	2.10297	2.02616	1.90327
G61010HE	Kdn(α2-3)Gal(β1-4)GlcNAc(β-Sp0	1.17802	1.4456	2.33379	2.48084	1.63458	1.66218	1.40334	1.51943	1.21358	1.30087	1.10047	1.95921	1.96711	2.24085	1.75549	2.83514	1.44555	1.33734	2.38017	2.20162	2.59364	1.5763	1.45263	1.28256	1.24621	1.17656	1.11506	1.18206	1.02229	1.04221	1.05606	1.41388	2.38132	2.06014	1.399	1.19548	2.14266	1.25537	1.34419	1.28656	1.2355	1.17113	1.09357	1.14556	1.81037	2.1855	2.10207	1.98182
G94983ZY	Man(α1-2)Man(α1-2)Man(α1-3)Man(α-Sp9	1.08864	1.21153	1.90748	1.97032	1.2795	1.28693	2.19977	1.11951	1.10482	1.10737	0.973337	1.8286	1.8034	2.01318	1.99146	2.72367	2.22291	2.38669	2.73094	2.96765	2.94787	2.2628	1.21513	1.17118	1.03578	1.06222	1.13577	0.973674	0.910942	1.06501	1.00488	1.28777	2.03407	1.44482	1.36017	1.06068	1.35748	1.17249	1.17307	1.7004	1.11634	1.05405	1.00589	0.947767	1.93531	2.11789	2.24025	2.06797
G00091RT	Man(α1-2)Man(α1-6)[Man(α1-2)Man(α1-3)]Man(α-Sp9	1.13614	1.30665	1.87934	1.94531	1.25271	1.34077	2.73389	1.17024	1.2819	1.11299	1.09903	1.88759	1.87046	2.11247	2.18663	2.70256	2.35707	2.37145	2.82932	2.90064	3.09472	2.34637	1.32185	1.19149	1.12791	1.15024	1.10257	1.11056	0.98278	1.03613	1.05369	1.28823	2.08486	1.27065	1.2725	1.10081	1.39473	1.22758	1.21357	2.14363	1.2068	1.10713	1.02562	1.01796	2.06387	2.24594	2.47169	2.26568
G57891XD	Man(α1-2)Man(α1-3)Man(α-Sp9	1.09309	1.30695	1.97469	2.05761	1.35268	1.4165	2.18214	1.29159	1.36948	1.18215	1.0931	1.87834	1.87033	2.10492	1.9102	2.60037	1.85149	1.89683	2.42626	2.45061	2.67237	1.80448	1.31669	1.22368	1.16623	1.14056	1.12806	1.13135	0.994038	1.0721	1.07726	1.25542	2.07757	1.19173	1.24898	1.04624	1.43123	1.19442	1.24104	1.78778	1.17649	1.10251	1.00099	1.00055	1.99891	2.18863	2.30444	2.15274
G63337SS	Man(α1-6)[Man(α1-2)Man(α1-3)]Man(α1-6)[Man(α1-2)Man(α1-3)]Man(β1-4)GlcNAc(β1-4)GlcNAc(β-Sp12	1.21545	1.59197	2.05493	2.16321	1.40697	1.42513	3.38893	1.30335	1.66407	1.15563	1.27819	2.18205	2.20324	2.47545	1.7694	2.75843	2.73206	2.66418	2.53552	3.15767	2.86886	2.44578	1.50066	1.37838	1.2716	1.24838	1.13211	1.23839	1.12903	1.03259	1.13216	1.31655	2.45767	1.18675	1.1566	1.16337	2.06058	1.2623	1.27735	2.53655	1.18991	1.11985	1.037	1.10574	1.86648	2.11025	2.11808	1.98685
G40702WU	Man(α1-2)Man(α1-6)[Man(α1-3)]Man(α1-6)[Man(α1-2)Man(α1-2)Man(α1-3)]Man(β1-4)GlcNAc(β1-4)GlcNAc(β-Sp12	1.28595	1.53612	2.04433	2.1717	1.42967	1.49559	3.58306	1.3061	1.5935	1.15128	1.27489	2.28627	2.21357	2.44974	1.98618	2.77828	2.56493	2.52497	2.87315	3.02603	3.17858	2.6263	1.40869	1.34271	1.2595	1.28523	1.15283	1.16126	1.03394	1.03886	1.10382	1.40916	2.36375	1.09338	1.22319	1.08809	1.90891	1.32435	1.27289	2.70353	1.30228	1.13396	1.0521	1.1056	2.11921	2.35141	2.48498	2.27027
G60230HH	Man(α1-2)Man(α1-6)[Man(α1-2)Man(α1-3)]Man(α1-6)[Man(α1-2)Man(α1-2)Man(α1-3)]Man(β1-4)GlcNAc(β1-4)GlcNAc(β-Sp12	1.28258	1.50753	2.01186	2.13825	1.42206	1.46922	3.64367	1.29293	1.44172	1.11974	1.23385	2.2854	2.18608	2.41377	2.10485	2.78849	2.87137	2.8453	3.09515	3.28242	3.39046	2.91589	1.37839	1.31634	1.24802	1.30062	1.14683	1.13885	0.988271	1.02899	1.08904	1.42073	2.25922	1.03643	1.21277	1.07371	1.8704	1.3167	1.23474	2.6933	1.3064	1.1117	1.05777	1.07529	2.18931	2.38212	2.57464	2.34641
G00619DD	Man(α1-6)[Man(α1-3)]Man(α-Sp9	1.11175	1.38731	1.85818	1.93955	1.2335	1.35653	2.53921	1.21088	1.70493	1.15044	1.16848	1.92669	1.93842	2.15376	1.69196	2.57922	1.6782	1.58913	2.28664	2.24524	2.53046	1.72456	1.30104	1.2613	1.10631	1.09616	1.13103	1.10342	0.997556	1.06215	1.06324	1.25885	2.27012	1.22234	1.26946	1.10045	1.35412	1.20156	1.2713	2.09317	1.16285	1.08636	1.01049	1.0467	1.90098	2.18532	2.22298	2.08252
G47212KG	Man(α1-2)Man(α1-2)Man(α1-6)[Man(α1-3)]Man(α-Sp9	1.10787	1.21855	1.94077	1.99045	1.25962	1.35421	2.64833	1.1914	1.26021	1.14115	1.01889	1.85	1.80976	2.02886	2.14867	2.55447	2.46159	2.49648	2.78104	2.86536	2.95082	2.30918	1.23165	1.16392	1.04275	1.0911	1.04896	1.10075	0.96737	1.01746	0.99795	1.24679	2.0388	1.15247	1.24648	1.06113	1.36039	1.19461	1.23367	2.11282	1.16197	1.08851	1.01358	0.998018	1.89161	2.04456	2.20326	1.9707
G80966KZ	Man(α1-6)[Man(α1-3)]Man(α1-6)[Man(α1-2)Man(α1-3)]Man(β1-4)GlcNAc(β1-4)GlcNAc(β-Sp12	1.14289	1.42484	1.91209	1.99153	1.21506	1.33665	3.42764	1.25703	1.80002	1.07697	1.17666	2.01754	2.00432	2.2758	1.60929	2.67416	2.16799	2.1308	2.26217	2.75142	2.58584	1.9908	1.41015	1.30952	1.19742	1.16256	1.07868	1.17622	1.04136	0.985037	1.10145	1.34139	2.36875	1.13859	1.1565	1.0875	1.92581	1.21991	1.2644	2.49718	1.19164	1.07649	0.93773	1.00515	1.85797	2.08771	2.07414	1.92093
G55220VL	Man(α1-6)[Man(α1-3)]Man(α1-6)[Man(α1-3)]Man(β1-4)GlcNAc(β1-4)GlcNAc(β-Sp12	1.31259	1.73524	2.18419	2.35116	1.50443	1.57044	3.26007	1.49201	2.18686	1.27959	1.42454	2.3673	2.35269	2.63405	1.66044	2.65907	1.88145	1.75998	2.11741	2.36099	2.45527	1.88629	1.35885	1.42656	1.27864	1.20213	1.19822	1.21149	1.09923	1.07695	1.19997	1.48456	2.60274	1.19538	1.23981	1.21238	2.06593	1.30173	1.43557	2.65265	1.2929	1.13826	1.04476	1.18976	1.92024	2.28559	2.18185	2.08938
G90333CG	Man(β1-4)GlcNAc(β-Sp0	1.07635	1.30345	2.17819	2.28463	1.46004	1.50825	1.90552	1.46689	1.59745	1.23563	1.15599	1.96115	1.94687	2.22497	1.79348	2.70921	1.38088	1.38602	2.25902	2.14691	2.4819	1.48186	1.33121	1.27702	1.16441	1.16846	1.18734	1.15951	1.0776	1.11456	1.09932	1.35181	2.28571	1.30088	1.30836	1.2038	1.55198	1.24318	1.32543	1.64566	1.24036	1.16314	1.05012	1.11985	1.77618	2.08139	2.02862	1.89444
G22418PV	Neu5Ac(α2-3)Gal(β1-4)GlcNAc(β1-3)Gal(β1-4)[Fuc(α1-3)]GlcNAc(β-Sp0	1.0473	1.39443	2.07968	2.24209	1.50578	1.53272	1.26327	1.37515	1.20321	1.15269	1.07535	1.92725	1.89828	2.14142	1.68321	2.21071	1.437	1.48915	2.06162	1.9094	2.1629	1.48489	1.54304	1.49108	1.6236	1.49194	1.31724	1.35703	1.22788	1.22839	1.3203	1.31376	2.07075	1.73293	1.28619	1.17048	2.3354	1.24402	1.28188	1.1299	1.20688	1.07451	1.02378	1.01494	1.70015	2.01615	1.94734	1.84969
	(3S)Gal(β1-4)[Fuc(α1-3)](6S)GlcNAc(β-Sp8	1.15875	1.46813	1.92386	2.0323	1.3912	1.4347	1.45627	1.34052	1.43042	1.19737	1.17071	1.94649	1.94277	2.20638	1.83246	2.90842	1.55322	1.59471	2.59025	2.32114	2.73671	1.54506	1.38226	1.24946	1.25545	1.18197	1.06941	1.06957	1.06317	1.05851	1.19524	1.33637	2.38416	1.53237	1.32711	1.20292	1.82757	1.26278	1.37496	1.2489	1.19937	1.23227	1.17664	1.115	1.8982	2.14622	2.05653	1.96806
	Fuc(α1-2)(6S)Gal(β1-4)GlcNAc(β-Sp0	1.04629	1.37314	1.94182	2.13218	1.3777	1.31409	1.44701	1.408	1.36032	1.14846	1.11751	1.91128	1.91375	2.1516	1.92443	2.8524	1.5432	1.46349	2.34354	2.32818	2.67799	1.39123	1.23083	1.20635	1.20506	1.19511	1.06242	1.07966	1.05494	1.02411	1.02859	1.22711	2.26136	1.20442	1.06732	1.26585	1.95809	1.24598	1.32033	1.31375	1.19622	1.11925	1.00909	1.06085	1.86602	2.07364	1.93759	1.83715
	Fuc(α1-2)Gal(β1-4)(6S)GlcNAc(β-Sp8	1.15199	1.42892	2.10865	2.28591	1.43373	1.40458	1.40244	1.50106	1.30784	1.14323	1.05939	1.87908	1.89908	2.18157	1.91494	2.77177	1.5358	1.56609	2.33588	2.24801	2.65237	1.51252	1.56281	1.24279	1.22954	1.1621	1.12652	1.20222	1.03307	1.05787	1.05968	1.21513	2.34707	1.91919	1.18491	1.15403	1.92268	1.21458	1.23685	1.29767	1.209	1.11501	1.02774	1.05345	1.85923	2.14038	2.02019	1.91103
	Fuc(α1-2)(6S)Gal(β1-4)(6S)Glc(β-Sp0	1.15559	1.46069	2.03103	2.23174	1.39342	1.39134	1.48711	1.22993	1.42617	1.18386	1.22788	1.98202	2.00224	2.25	2.1848	3.12602	1.57942	1.48145	2.74316	2.64922	3.0449	1.51704	1.49861	1.35437	1.38476	1.29997	1.19144	1.20077	1.20956	1.15111	1.18593	1.37061	2.47284	1.72891	1.2991	1.33388	2.11739	1.30131	1.42598	1.2435	1.32256	1.25425	1.11053	1.07134	2.11237	2.24276	2.07606	2.05587
G65562ZE	Neu5Ac(α2-3)Gal(β1-3)GalNAc(α-Sp8	1.15384	1.39535	1.91713	2.00684	1.26768	1.40063	1.42206	1.27872	1.22068	1.17132	1.07913	1.89043	1.88476	2.16582	1.81066	2.82213	1.41487	1.34821	2.29749	2.27395	2.51757	1.51983	1.94029	1.41399	1.39005	1.31062	1.16118	1.54789	1.14576	1.06956	1.18895	1.20574	2.24703	2.16192	1.27146	1.31241	2.05835	1.19779	1.25363	1.29256	1.21194	1.07149	1.05038	1.0464	1.73774	1.98143	1.90477	1.85038
G65562ZE	Neu5Ac(α2-3)Gal(β1-3)GalNAc(α-Sp14	1.15384	1.39535	1.91713	2.00684	1.26768	1.40063	1.42206	1.27872	1.22068	1.17132	1.07913	1.89043	1.88476	2.16582	1.81066	2.82213	1.41487	1.34821	2.29749	2.27395	2.51757	1.51983	1.94029	1.41399	1.39005	1.31062	1.16118	1.54789	1.14576	1.06956	1.18895	1.20574	2.24703	2.16192	1.27146	1.31241	2.05835	1.19779	1.25363	1.29256	1.21194	1.07149	1.05038	1.0464	1.73774	1.98143	1.90477	1.85038
G69728IZ	GalNAc(β1-4)[Neu5Ac(α2-8)Neu5Ac(α2-8)Neu5Ac(α2-8)Neu5Ac(α2-3)]Gal(β1-4)Glc(β-Sp0	1.22658	1.4955	2.15345	2.33797	1.49902	1.5238	1.55785	1.39438	1.25409	1.20568	1.21789	2.24431	2.14196	2.34407	1.58714	2.87154	1.44333	1.36117	2.65384	2.29773	2.61863	1.56786	1.19764	1.2567	1.20169	1.08264	1.23075	1.00217	0.962552	1.11424	1.06164	1.30605	2.27717	1.70626	1.19659	0.983794	2.6661	1.22775	1.39297	1.14125	1.40328	1.09175	1.04175	1.06146	2.03979	2.27002	2.15823	2.02119
G36476BA	GalNAc(β1-4)[Neu5Ac(α2-8)Neu5Ac(α2-8)Neu5Ac(α2-3)]Gal(β1-4)Glc(β-Sp0	1.07971	1.38005	1.92145	2.08032	1.35416	1.39229	1.34043	1.18681	1.11662	1.12366	1.06952	2.01126	1.96114	2.17662	1.68718	2.98823	1.3333	1.26133	2.69398	2.33192	2.64171	1.52531	1.23769	1.16207	1.09721	1.0656	1.05246	1.10988	0.914596	1.04279	1.0108	1.24442	2.24506	1.74381	1.21651	1.13247	2.29522	1.23102	1.37406	1.07324	1.19314	1.08497	1.00064	1.06318	1.83471	2.03993	1.99241	1.84315
G93899SO	Neu5Ac(α2-8)Neu5Ac(α2-8)Neu5Ac(α2-3)Gal(β1-4)Glc(β-Sp0	1.171	1.31031	1.97419	2.1005	1.33301	1.41094	1.27249	1.32841	1.09624	1.09959	1.05412	1.89033	1.89107	2.13699	1.59255	2.70236	1.28761	1.32216	2.58069	2.15898	2.5039	1.54825	1.51632	1.34067	1.30863	1.27176	1.19203	1.26796	1.12909	1.11685	1.15064	1.24735	2.23069	2.00938	1.30828	1.19442	2.04028	1.20087	1.34962	1.08331	1.15981	1.04201	1.03388	1.09617	1.72317	2.00013	1.92892	1.81905
G02657AK	GalNAc(β1-4)[Neu5Ac(α2-8)Neu5Ac(α2-3)]Gal(β1-4)Glc(β-Sp0	1.2032	1.44677	2.05053	2.22863	1.46249	1.46846	1.3832	1.23631	1.16196	1.17928	1.15521	2.02146	2.04318	2.26672	1.73605	2.76694	1.35735	1.34065	2.37596	2.22448	2.42712	1.44537	1.15842	1.19668	1.15528	1.08218	1.0662	0.989463	0.857303	1.04018	1.00127	1.34732	2.19735	1.54821	1.37868	1.08647	2.33116	1.21016	1.26531	1.10655	1.21679	1.10029	1.03139	1.07367	1.76172	2.1195	2.01983	1.90366
G57784EB	Neu5Ac(α2-8)Neu5Ac(α2-8)Neu5Ac(α-Sp8	1.18538	1.23079	1.76113	1.83239	1.17581	1.24486	1.34716	1.15782	1.2208	1.15096	1.08058	1.9782	1.91655	2.11958	1.60283	3.06384	1.38668	1.27958	2.56034	2.24262	2.64735	1.34678	1.31755	1.13977	1.11697	1.07193	1.0998	1.12033	1.01399	0.981055	1.03583	1.40809	2.10532	1.18255	0.968063	1.00369	1.74931	1.17458	1.33625	1.09732	1.2888	1.06252	0.985423	0.98067	1.7448	1.87875	1.87064	1.77036
G06378CG	Neu5Ac(α2-3)(6S)Gal(β1-4)[Fuc(α1-3)]GlcNAc(β-Sp8	1.09215	1.30661	1.6985	1.81934	1.19443	1.25558	1.30978	0.975149	1.3295	1.14508	1.08314	1.91406	1.84308	2.10664	1.89384	2.71769	1.57152	1.50777	2.41653	2.34148	2.56786	1.5108	1.59891	1.36447	1.45847	1.32222	1.29275	1.41256	1.23511	1.16781	1.22757	1.26639	2.0858	0.758383	1.08823	1.3135	2.42021	1.28095	1.37224	1.2243	1.21403	1.13292	1.05157	0.97544	1.86661	2.04835	1.95857	1.84271
G41052GC	GalNAc(β1-4)[Neu5Ac(α2-3)]Gal(β1-4)GlcNAc(β-Sp0	1.1563	1.6126	2.08192	2.31189	1.52922	1.56086	1.47761	1.26529	1.31269	1.28588	1.17244	2.16739	2.17872	2.38618	1.66942	2.66903	1.44599	1.46201	2.29505	2.16963	2.43102	1.53682	1.15776	1.213	1.13278	1.08644	1.14448	1.10603	0.906649	1.05948	0.977974	1.28626	2.15872	1.63864	1.34203	1.26446	2.59449	1.27141	1.39005	1.24135	1.21319	1.17191	1.10855	1.09253	1.76739	2.05431	2.00967	1.86365
G41052GC	GalNAc(β1-4)[Neu5Ac(α2-3)]Gal(β1-4)GlcNAc(β-Sp8	1.1563	1.6126	2.08192	2.31189	1.52922	1.56086	1.47761	1.26529	1.31269	1.28588	1.17244	2.16739	2.17872	2.38618	1.66942	2.66903	1.44599	1.46201	2.29505	2.16963	2.43102	1.53682	1.15776	1.213	1.13278	1.08644	1.14448	1.10603	0.906649	1.05948	0.977974	1.28626	2.15872	1.63864	1.34203	1.26446	2.59449	1.27141	1.39005	1.24135	1.21319	1.17191	1.10855	1.09253	1.76739	2.05431	2.00967	1.86365
G79389NT	GalNAc(β1-4)[Neu5Ac(α2-3)]Gal(β1-4)Glc(β-Sp0	1.15177	1.40786	1.91312	2.14897	1.38606	1.41712	1.41819	1.09257	1.2478	1.18517	1.13637	2.01689	2.04701	2.25938	1.85441	2.65837	1.37753	1.35903	2.24352	2.21982	2.38633	1.41212	1.37661	1.29554	1.27035	1.19471	1.12891	1.14402	0.987608	1.09017	1.09108	1.28936	2.17606	1.63916	1.43937	1.19914	2.39414	1.21842	1.26393	1.1285	1.19366	1.10952	1.03993	1.04285	1.77083	2.13105	2.02897	1.90847
G46677TE	Neu5Ac(α2-3)Gal(β1-3)GalNAc(β1-4)[Neu5Ac(α2-3)]Gal(β1-4)Glc(β-Sp0	1.1458	1.3938	2.01452	2.12165	1.35187	1.49307	1.48364	1.32495	1.26236	1.20334	1.1388	2.05326	2.01674	2.23882	1.86685	2.88759	1.50502	1.42887	2.24367	2.36432	2.53169	1.51226	1.86569	1.36517	1.32122	1.2511	1.18064	1.52975	1.12063	1.11058	1.14903	1.22622	2.25143	2.17097	1.33872	1.3218	2.44711	1.21281	1.33096	1.25358	1.20543	1.14071	1.11427	1.12998	1.8895	2.11744	2.04535	1.95299
G11687NW	Neu5Ac(α2-6)[Neu5Ac(α2-3)]GalNAc(α-Sp8	1.17647	1.27044	1.72533	1.7726	1.13012	1.29289	1.39672	1.02554	1.32205	1.11923	1.01795	1.87504	1.87294	2.15131	1.83352	3.13353	1.43059	1.39057	2.4605	2.39394	2.71776	1.54878	1.76986	1.2414	1.15143	1.13208	1.1281	1.38763	1.06803	1.1021	1.11802	1.46917	2.16426	1.35016	1.26251	1.28056	1.87692	1.2082	1.33826	1.20115	1.24559	1.11578	1.02627	1.05046	1.76516	1.95257	1.90256	1.80205
G05252XR	Neu5Ac(α2-3)GalNAc(α-Sp8	1.0929	1.28825	1.70825	1.78902	1.15037	1.2735	1.36491	1.05404	1.24816	1.1142	1.03727	1.85624	1.84909	2.09503	1.81505	2.77164	1.36032	1.36875	2.33246	2.24616	2.52477	1.46384	1.50146	1.28339	1.24257	1.20056	1.12924	1.25018	1.04274	1.09159	1.11295	1.32051	2.1258	1.34754	1.21369	1.14338	1.85295	1.19761	1.27999	1.18783	1.15741	1.06606	0.997492	1.00436	1.75204	1.96291	1.90979	1.79857
G95440AP	Neu5Ac(α2-3)GalNAc(β1-4)GlcNAc(β-Sp0	1.11765	1.40294	2.19026	2.41776	1.55772	1.58452	1.34657	1.30822	1.24606	1.13429	1.00304	1.86966	1.8915	2.12199	1.73703	2.62306	1.38889	1.38123	2.26003	2.1535	2.38229	1.5932	1.75878	1.31877	1.29056	1.3114	1.17457	1.44785	1.10529	1.1217	1.15462	1.33706	2.04591	1.39513	1.13352	1.1166	1.90213	1.18009	1.20386	1.16778	1.23951	1.09956	1.0395	1.10007	1.63765	1.99297	1.84446	1.75783
	Neu5Ac(α2-3)Gal(β1-3)(6S)GlcNAc(-Sp8	1.21051	1.30918	1.95196	2.09371	1.34044	1.50519	1.44233	1.15863	1.28382	1.17674	1.11186	1.89079	1.90709	2.15072	1.86961	2.87395	1.50526	1.67408	2.51879	2.41555	2.7613	1.52279	3.04978	1.97216	2.1446	1.98554	1.53205	2.31317	1.73255	1.42176	1.6839	1.27202	2.30532	2.68963	1.36468	1.43819	2.55653	1.31636	1.31784	1.26183	1.29537	1.11029	1.05699	1.02491	1.75044	2.06612	1.92722	1.82596
G00053MO	Neu5Ac(α2-3)Gal(β1-3)[Fuc(α1-4)]GlcNAc(β-Sp8	1.10296	1.43899	1.81283	1.95779	1.29116	1.47138	1.53615	1.21567	1.41877	1.23528	1.19251	1.92538	1.94916	2.18934	1.89151	2.81601	1.51612	1.58971	2.25713	2.2303	2.54152	1.44841	3.10984	2.15965	2.51204	2.35665	1.7884	2.61222	2.2018	1.64269	2.09326	1.25511	2.1816	1.82692	1.22871	1.26976	1.96474	1.37776	1.33753	1.29551	1.25134	1.20045	1.09799	1.13997	1.91227	2.13617	2.07868	1.9723
G58169ID	Neu5Ac(α2-3)Gal(β1-3)[Fuc(α1-4)]GlcNAc(β1-3)Gal(β1-4)[Fuc(α1-3)]GlcNAc(β-Sp0	1.13473	1.4784	2.05543	2.11905	1.45887	1.46913	1.47252	1.27801	1.14935	1.15051	1.16818	1.92106	1.92993	2.23064	2.06155	2.7717	1.48993	1.5064	2.36114	2.43646	2.61356	1.54598	3.54018	2.47994	3.21495	2.92083	1.94221	2.8444	2.36884	1.6765	2.42046	1.26674	2.37975	1.64963	1.37371	1.2166	1.94678	1.32369	1.283	1.37779	1.29125	1.13469	1.03726	1.10874	2.01079	2.13825	2.08413	1.96767
G03044ED	Neu5Ac(α2-3)Gal(β1-4)[Neu5Ac(α2-3)Gal(β1-3)]GlcNAc(β-Sp8	1.31986	1.5213	2.01497	2.12171	1.43741	1.61937	1.47633	1.33614	1.36821	1.36196	1.20649	2.23756	2.22962	2.4724	1.90506	3.16692	1.64071	1.63403	2.57755	2.54216	2.8421	1.64995	2.58532	1.84063	1.87802	1.84673	1.4992	2.0514	1.56929	1.3853	1.58312	1.23191	2.40054	3.31482	1.43306	1.58551	2.80499	1.46973	1.50311	1.32418	1.28791	1.17998	1.17575	1.13491	1.86855	2.14401	2.10118	1.98663
G37352CV	Neu5Ac(α2-3)Gal(β1-3)(6S)GalNAc(α-Sp8	1.18484	1.32856	1.73552	1.83456	1.14131	1.32753	1.36891	0.976519	1.20152	1.16071	1.07099	1.90747	1.87004	2.1303	2.02133	2.95918	1.37062	1.30203	2.53073	2.44714	2.76568	1.52975	1.99328	1.40244	1.29447	1.2842	1.12803	1.51139	1.09359	1.05945	1.13116	1.24171	2.24264	1.90263	1.15961	1.3164	1.99827	1.19432	1.33854	1.18226	1.2326	1.01153	0.986022	0.964486	1.81215	1.98166	1.94974	1.87681
G01614ZM	Neu5Ac(α2-6)[Neu5Ac(α2-3)Gal(β1-3)]GalNAc(α-Sp8	1.17885	1.34621	1.86298	1.99407	1.24111	1.4141	1.37377	1.19996	1.2338	1.22586	1.12097	1.94324	1.90823	2.15717	2.01837	2.95914	1.44062	1.35519	2.51625	2.45729	2.63592	1.55937	2.05401	1.401	1.27687	1.28518	1.19255	1.58024	1.13931	1.08747	1.10129	1.29631	2.21884	1.93012	1.28033	1.33519	2.1091	1.23154	1.33381	1.10762	1.25219	1.09775	1.05704	1.05651	1.77048	1.93817	1.93302	1.82434
G01614ZM	Neu5Ac(α2-6)[Neu5Ac(α2-3)Gal(β1-3)]GalNAc(α-Sp14	1.17885	1.34621	1.86298	1.99407	1.24111	1.4141	1.37377	1.19996	1.2338	1.22586	1.12097	1.94324	1.90823	2.15717	2.01837	2.95914	1.44062	1.35519	2.51625	2.45729	2.63592	1.55937	2.05401	1.401	1.27687	1.28518	1.19255	1.58024	1.13931	1.08747	1.10129	1.29631	2.21884	1.93012	1.28033	1.33519	2.1091	1.23154	1.33381	1.10762	1.25219	1.09775	1.05704	1.05651	1.77048	1.93817	1.93302	1.82434
G30207PZ	Neu5Ac(α2-3)Gal(β-Sp8	1.14944	1.26882	1.72202	1.83781	1.17095	1.30093	1.3784	1.13084	1.30597	1.20193	1.08511	1.94139	1.93981	2.1684	1.78771	2.82845	1.40789	1.41788	2.35232	2.28266	2.58688	1.49271	1.81389	1.42131	1.38417	1.34924	1.23028	1.46117	1.19685	1.17774	1.23016	1.29425	2.14981	1.83303	1.18502	1.30175	2.00343	1.26952	1.35191	1.20429	1.18683	1.11274	1.06879	1.04103	1.73173	1.9371	1.90581	1.82187
G32254QI	Neu5Ac(α2-3)Gal(β1-3)GalNAc(β1-3)Gal(α1-4)Gal(β1-4)Glc(β-Sp0	1.13499	1.40618	1.81443	1.91391	1.24749	1.34456	1.28955	1.2621	1.16721	1.24252	1.15548	1.80906	1.87111	2.12161	1.83734	2.6015	1.44584	1.26189	2.12442	2.23029	2.41988	1.49338	1.91319	1.35939	1.34501	1.30319	1.13853	1.42038	1.11538	1.06717	1.17474	1.16221	2.25382	2.68798	1.46083	1.27115	2.099	1.21315	1.30514	1.22051	1.16351	1.05045	1.00436	0.947928	1.6892	1.97003	1.93854	1.87202
G78959US	Neu5Ac(α2-3)Gal(β1-3)GlcNAc(β1-3)Gal(β1-4)GlcNAc(β-Sp0	1.07095	1.30562	2.10737	2.27642	1.52619	1.62073	1.39414	1.36739	1.29747	1.16239	1.07744	1.88937	1.91871	2.14075	1.69191	2.52749	1.43131	1.33594	2.13286	2.0494	2.29897	1.42356	2.54673	1.89812	1.97927	1.94365	1.50342	2.00793	1.60202	1.37229	1.69145	1.20092	2.20956	3.25091	1.55192	1.20411	2.05328	1.25289	1.25486	1.2294	1.13564	0.980689	0.938877	1.0129	1.62009	1.98841	1.86345	1.74247
	Fuc(α1-2)(6S)Gal(β1-4)Glc(β-Sp0	1.16111	1.29738	1.87408	2.0527	1.26872	1.27182	1.37701	1.20257	1.36779	1.12966	1.15274	1.93877	1.95009	2.21383	1.96884	2.84133	1.50122	1.45706	2.41156	2.40811	2.80863	1.44466	1.20045	1.21819	1.19353	1.15823	1.0959	1.04146	1.01239	0.994755	1.05909	1.28167	2.27056	1.47545	1.19168	1.29158	1.80426	1.24598	1.32871	1.2414	1.22084	1.13081	1.034	1.03419	2.01571	2.14937	2.02133	1.94733
G46776WR	Neu5Ac(α2-3)Gal(β1-3)GlcNAc(β-Sp0	1.13558	1.28593	1.89782	2.01091	1.34877	1.50142	1.40528	1.22942	1.26863	1.23922	1.1193	1.92243	1.94636	2.19678	1.77859	2.73852	1.38968	1.42278	2.32318	2.27158	2.54621	1.39343	2.76432	2.01224	2.24127	2.09552	1.52269	2.13877	1.62668	1.41646	1.70319	1.22861	2.30794	2.63518	1.41822	1.36843	2.28074	1.29585	1.31109	1.23483	1.25084	1.09413	1.02896	1.05363	1.74101	2.059	1.95077	1.84703
G46776WR	Neu5Ac(α2-3)Gal(β1-3)GlcNAc(β-Sp8	1.13558	1.28593	1.89782	2.01091	1.34877	1.50142	1.40528	1.22942	1.26863	1.23922	1.1193	1.92243	1.94636	2.19678	1.77859	2.73852	1.38968	1.42278	2.32318	2.27158	2.54621	1.39343	2.76432	2.01224	2.24127	2.09552	1.52269	2.13877	1.62668	1.41646	1.70319	1.22861	2.30794	2.63518	1.41822	1.36843	2.28074	1.29585	1.31109	1.23483	1.25084	1.09413	1.02896	1.05363	1.74101	2.059	1.95077	1.84703
G73699UT	Neu5Ac(α2-3)Gal(β1-4)(6S)GlcNAc(β-Sp8	1.14022	1.30348	1.92894	2.04392	1.33578	1.44843	1.42345	1.26625	1.29531	1.20389	1.0519	2.00469	2.01272	2.24463	1.83863	2.86553	1.42999	1.42214	2.52005	2.34738	2.6766	1.5314	1.72449	1.27652	1.0902	1.13394	1.08948	1.3661	1.01711	1.08142	0.991384	1.19433	2.14478	1.92163	1.16228	1.43259	2.5599	1.27524	1.43129	1.25326	1.27749	1.09322	1.09781	1.0342	1.69603	1.94739	1.9221	1.8051
G53231FE	Neu5Ac(α2-3)Gal(β1-4)[Fuc(α1-3)](6S)GlcNAc(β-Sp8	1.09468	1.42039	1.91491	2.08258	1.37943	1.43976	1.35784	1.24393	1.31605	1.18713	1.08162	1.90948	1.87493	2.1251	1.97608	2.77618	1.59346	1.66008	2.40912	2.28732	2.57609	1.66219	1.96267	1.38472	1.44387	1.34883	1.29717	1.61693	1.24328	1.15921	1.24564	1.26766	2.20931	1.44774	1.23381	1.42002	2.62981	1.33571	1.52347	1.32046	1.23702	1.10306	1.10095	1.02075	1.89658	2.13962	2.06336	1.92448
G25225ZP	Neu5Ac(α2-3)Gal(β1-4)[Fuc(α1-3)]GlcNAc(β1-3)Gal(β1-4)[Fuc(α1-3)]GlcNAc(β1-3)Gal(β1-4)[Fuc(α1-3)]GlcNAc(β-Sp0	1.34996	1.6023	2.20448	2.30218	1.63373	1.61522	1.59013	1.18271	1.39054	1.32673	1.20782	2.08852	2.18763	2.38113	2.00242	2.81906	1.42399	1.51994	2.68437	2.4038	2.7451	1.72735	1.96053	1.71983	1.79547	1.70244	1.59539	1.52233	1.4256	1.43208	1.56541	1.60373	2.75624	1.2807	1.36145	1.38077	2.93656	1.4522	1.63809	1.59963	1.62794	1.15973	1.16612	1.1569	2.36272	2.50574	2.51455	2.27039
G00054MO	Neu5Ac(α2-3)Gal(β1-4)[Fuc(α1-3)]GlcNAc(β-Sp0	1.12198	1.40117	1.93073	2.04454	1.34496	1.44896	1.31936	1.23441	1.31063	1.15865	1.06442	1.85409	1.80607	2.0875	1.86795	2.73676	1.39397	1.3832	2.32978	2.14364	2.43904	1.44119	1.624	1.45126	1.52968	1.42768	1.37027	1.46437	1.32498	1.22775	1.30546	1.2435	2.16015	1.07777	1.04099	1.34364	2.40487	1.33706	1.46736	1.24516	1.21103	1.13418	1.06483	1.02924	1.84547	2.13397	2.0903	1.94673
G00054MO	Neu5Ac(α2-3)Gal(β1-4)[Fuc(α1-3)]GlcNAc(β-Sp8	1.12198	1.40117	1.93073	2.04454	1.34496	1.44896	1.31936	1.23441	1.31063	1.15865	1.06442	1.85409	1.80607	2.0875	1.86795	2.73676	1.39397	1.3832	2.32978	2.14364	2.43904	1.44119	1.624	1.45126	1.52968	1.42768	1.37027	1.46437	1.32498	1.22775	1.30546	1.2435	2.16015	1.07777	1.04099	1.34364	2.40487	1.33706	1.46736	1.24516	1.21103	1.13418	1.06483	1.02924	1.84547	2.13397	2.0903	1.94673
G32081WS	Neu5Ac(α2-3)Gal(β1-4)[Fuc(α1-3)]GlcNAc(β1-3)Gal(β-Sp8	1.17429	1.36463	1.87139	1.98313	1.34846	1.36532	1.3412	1.26921	1.24595	1.14146	1.04077	1.84192	1.85762	2.09517	1.86359	2.69966	1.48307	1.47354	2.36369	2.23469	2.49629	1.56951	1.53957	1.36441	1.43426	1.32061	1.26868	1.32778	1.15604	1.19033	1.22542	1.34131	2.22517	1.43707	1.1996	1.35308	2.44426	1.30469	1.50025	1.26773	1.25433	1.08073	1.08573	1.04957	1.85263	2.04568	1.98471	1.8446
G51911JA	Neu5Ac(α2-3)Gal(β1-4)[Fuc(α1-3)]GlcNAc(β1-3)Gal(β1-4)GlcNAc(β-Sp8	1.03499	1.37844	1.96703	2.05401	1.39117	1.40372	1.20104	1.2644	1.11419	1.14481	1.0675	1.90256	1.90568	2.12026	1.61322	2.24017	1.367	1.38809	2.04768	1.90179	2.141	1.36932	1.33008	1.38931	1.51069	1.39922	1.2499	1.17078	1.1189	1.12029	1.20186	1.2713	2.06105	1.87518	1.29572	1.16523	2.17081	1.21923	1.23924	1.23444	1.246	1.0361	0.980291	0.989863	1.62976	1.93803	1.88801	1.74792
G67969KB	Neu5Ac(α2-3)Gal(β1-4)GlcNAc(β1-3)Gal(β1-4)GlcNAc(β1-3)Gal(β1-4)GlcNAc(β-Sp0	1.06248	1.34064	2.00878	2.19582	1.47224	1.49645	1.30504	1.44045	1.15361	1.20084	1.15944	2.08957	2.09536	2.32998	1.60614	2.3474	1.36133	1.37884	2.22118	2.01579	2.25113	1.45157	1.53323	1.41855	1.38643	1.37013	1.14983	1.23707	1.00432	1.14184	1.09175	1.38685	2.01887	2.86246	1.66878	1.26032	2.23269	1.23627	1.2102	1.24623	1.23116	1.0556	1.01625	1.04501	1.57929	1.87294	1.83386	1.72357
G00065MO	Neu5Ac(α2-3)Gal(β1-4)GlcNAc(β-Sp0	1.05183	1.3118	1.8366	1.95128	1.28657	1.31972	1.31119	1.25448	1.25394	1.1647	1.03939	1.94412	1.91732	2.17058	1.737	2.63969	1.36288	1.38704	2.30008	2.13795	2.46883	1.48896	1.50655	1.25468	1.15706	1.17678	1.13751	1.27463	1.04108	1.08794	1.06116	1.20879	1.97803	1.92505	1.22568	1.42368	2.38239	1.24815	1.35531	1.18488	1.21304	1.05694	1.04448	1.05856	1.60778	1.87734	1.83259	1.7258
G00065MO	Neu5Ac(α2-3)Gal(β1-4)GlcNAc(β-Sp8	1.05183	1.3118	1.8366	1.95128	1.28657	1.31972	1.31119	1.25448	1.25394	1.1647	1.03939	1.94412	1.91732	2.17058	1.737	2.63969	1.36288	1.38704	2.30008	2.13795	2.46883	1.48896	1.50655	1.25468	1.15706	1.17678	1.13751	1.27463	1.04108	1.08794	1.06116	1.20879	1.97803	1.92505	1.22568	1.42368	2.38239	1.24815	1.35531	1.18488	1.21304	1.05694	1.04448	1.05856	1.60778	1.87734	1.83259	1.7258
G31119YY	Neu5Ac(α2-3)Gal(β1-4)GlcNAc(β1-3)Gal(β1-4)GlcNAc(β-Sp0	1.02429	1.26375	1.90468	2.10172	1.41101	1.44572	1.3014	1.34885	1.21576	1.21085	1.09344	2.005	1.99748	2.214	1.5894	2.35369	1.31831	1.36625	2.15338	2.00197	2.2196	1.45447	1.39188	1.33496	1.29653	1.29653	1.15258	1.18684	0.997654	1.09169	1.09594	1.29744	1.989	2.57694	1.49853	1.30675	2.17958	1.23175	1.25637	1.19038	1.23656	1.06262	1.03357	0.994036	1.4998	1.78598	1.76878	1.64847
	Fuc(α1-2)Gal(β1-4)(6S)Glc(β-Sp0	1.16581	1.42411	2.15014	2.28856	1.44451	1.49466	1.42665	1.4211	1.30681	1.13419	1.16115	1.92227	1.94483	2.20022	2.00969	3.02852	1.50216	1.43348	2.4749	2.42304	2.84916	1.51164	1.45046	1.27104	1.28615	1.2154	1.10387	1.15682	1.08064	1.08378	1.09454	1.23852	2.61611	2.07741	1.30803	1.16827	1.81158	1.19983	1.25967	1.23178	1.17907	1.16319	1.07927	1.10299	2.0613	2.25986	2.12348	2.07075
G91237TK	Neu5Ac(α2-3)Gal(β1-4)Glc(β-Sp0	1.0973	1.30087	1.8032	1.90451	1.22589	1.32355	1.32515	1.166	1.22689	1.17259	1.04357	1.90883	1.90683	2.13726	1.74968	2.83583	1.34341	1.35516	2.35023	2.26024	2.57348	1.45173	1.80482	1.38191	1.3776	1.31991	1.17673	1.45904	1.16908	1.11878	1.16448	1.29982	2.17048	2.17895	1.37018	1.25386	1.96194	1.19159	1.24707	1.16249	1.20722	1.09522	1.05473	1.06456	1.73916	1.94081	1.84535	1.75977
G91237TK	Neu5Ac(α2-3)Gal(β1-4)Glc(β-Sp8	1.0973	1.30087	1.8032	1.90451	1.22589	1.32355	1.32515	1.166	1.22689	1.17259	1.04357	1.90883	1.90683	2.13726	1.74968	2.83583	1.34341	1.35516	2.35023	2.26024	2.57348	1.45173	1.80482	1.38191	1.3776	1.31991	1.17673	1.45904	1.16908	1.11878	1.16448	1.29982	2.17048	2.17895	1.37018	1.25386	1.96194	1.19159	1.24707	1.16249	1.20722	1.09522	1.05473	1.06456	1.73916	1.94081	1.84535	1.75977
G36123IU	Neu5Ac(α2-6)GalNAc(α-Sp8	1.11038	1.33243	1.80974	1.88658	1.19891	1.31293	1.34851	1.07688	1.25274	1.13658	1.01832	1.86008	1.85305	2.09123	1.937	2.85533	1.43329	1.40132	2.38049	2.28272	2.57052	1.5733	1.57695	1.19162	1.14101	1.12176	1.07996	1.28397	1.02826	1.08047	1.07727	1.35519	2.08598	1.27313	1.25884	1.08161	1.771	1.16816	1.26572	1.1717	1.24608	1.07851	1.01448	1.04134	1.79335	1.96859	1.92004	1.7933
G54118CT	Neu5Ac(α2-6)GalNAc(β1-4)GlcNAc(β-Sp0	1.12607	1.40272	2.09316	2.30962	1.44161	1.51754	1.43191	1.19581	1.23711	1.16649	1.00666	1.87541	1.93721	2.17084	1.92526	2.86351	1.43741	1.49364	2.36978	2.32395	2.56492	1.63549	1.90055	1.22411	1.21241	1.21124	1.17328	1.54728	1.11225	1.09694	1.08151	1.55605	2.13304	1.17647	1.16622	1.11104	2.11749	1.1927	1.29232	1.25342	1.31187	1.14379	1.04668	1.08858	1.76598	2.0488	1.93265	1.83799
G92341SR	Neu5Ac(α2-6)Gal(β1-4)(6S)GlcNAc(β-Sp8	1.13131	1.25311	2.0233	2.21637	1.33644	1.4196	1.31832	1.16522	1.23086	1.21	1.07468	1.92184	1.94993	2.20937	1.96624	3.14682	1.56718	1.54842	2.65261	2.47021	2.88201	1.62289	1.67798	1.24154	1.11588	1.12915	1.15879	1.30187	1.01562	1.07533	1.07735	2.3266	2.13603	1.45053	1.36785	1.21109	2.28809	1.21698	1.34802	1.21894	1.35194	1.10709	1.03723	1.02572	1.76369	1.96842	1.9007	1.8099
G73578JC	Neu5Ac(α2-6)Gal(β1-4)GlcNAc(β-Sp0	1.10784	1.27536	1.91705	2.02145	1.26435	1.34356	1.28148	1.11315	1.25366	1.16952	1.05178	1.89897	1.9219	2.17756	1.90178	3.04912	1.429	1.37122	2.4831	2.30249	2.66831	1.51662	1.58896	1.20101	1.09357	1.09074	1.10619	1.25794	1.02762	1.04392	0.98067	2.15334	2.15467	1.54914	1.45589	1.19438	1.85974	1.1975	1.30638	1.18659	1.29761	1.07894	1.04171	1.03847	1.72628	1.95125	1.89403	1.77235
G73578JC	Neu5Ac(α2-6)Gal(β1-4)GlcNAc(β-Sp8	1.10784	1.27536	1.91705	2.02145	1.26435	1.34356	1.28148	1.11315	1.25366	1.16952	1.05178	1.89897	1.9219	2.17756	1.90178	3.04912	1.429	1.37122	2.4831	2.30249	2.66831	1.51662	1.58896	1.20101	1.09357	1.09074	1.10619	1.25794	1.02762	1.04392	0.98067	2.15334	2.15467	1.54914	1.45589	1.19438	1.85974	1.1975	1.30638	1.18659	1.29761	1.07894	1.04171	1.03847	1.72628	1.95125	1.89403	1.77235
G61435KZ	Neu5Ac(α2-6)Gal(β1-4)GlcNAc(β1-3)Gal(β1-4)[Fuc(α1-3)]GlcNAc(β1-3)Gal(β1-4)[Fuc(α1-3)]GlcNAc(β-Sp0	1.15144	1.45903	2.07432	2.10066	1.43397	1.49311	1.2582	1.15092	1.16968	1.18981	1.11234	1.91476	2.0489	2.20709	1.81712	2.93036	1.54	1.51374	2.27486	2.29686	2.50995	1.6401	1.50156	1.43013	1.38415	1.27494	1.25261	1.18111	1.16457	1.21422	1.19571	2.22376	2.55466	1.85042	1.60196	1.00134	2.02589	1.23578	1.28056	1.34281	1.12945	1.03931	1.06627	1.07822	1.95439	2.25851	2.2124	2.05666
G60430KO	Neu5Ac(α2-6)Gal(β1-4)GlcNAc(β1-3)Gal(β1-4)GlcNAc(β-Sp0	0.959499	1.26208	1.99219	2.14998	1.41034	1.41833	1.22538	1.16431	1.08434	1.22771	1.08957	1.95497	2.01194	2.25701	1.78222	2.59651	1.3297	1.36372	2.23815	2.07492	2.46945	1.51974	1.58715	1.19098	1.15433	1.12874	1.01263	1.13984	0.933821	0.978168	0.941958	2.29109	2.03721	2.446	1.75058	1.06956	2.04677	1.18843	1.21448	1.19719	1.31189	1.01739	0.973651	1.0108	1.61208	1.9205	1.85033	1.74002
G28868ZC	Neu5Ac(α2-6)Gal(β1-4)Glc(β-Sp0	1.14885	1.27367	2.02251	2.14345	1.30896	1.42745	1.30452	1.18029	1.21273	1.17114	1.09464	1.89763	1.93275	2.19938	1.93205	3.05076	1.38027	1.36054	2.46218	2.38294	2.72664	1.50921	1.61754	1.27361	1.22097	1.18202	1.12793	1.28482	1.1178	1.06991	1.08317	1.90047	2.27481	1.64044	1.42902	1.16394	1.86424	1.19125	1.30191	1.14689	1.24599	1.11942	1.0637	1.08902	1.8462	2.08964	1.97521	1.90587
G28868ZC	Neu5Ac(α2-6)Gal(β1-4)Glc(β-Sp8	1.14885	1.27367	2.02251	2.14345	1.30896	1.42745	1.30452	1.18029	1.21273	1.17114	1.09464	1.89763	1.93275	2.19938	1.93205	3.05076	1.38027	1.36054	2.46218	2.38294	2.72664	1.50921	1.61754	1.27361	1.22097	1.18202	1.12793	1.28482	1.1178	1.06991	1.08317	1.90047	2.27481	1.64044	1.42902	1.16394	1.86424	1.19125	1.30191	1.14689	1.24599	1.11942	1.0637	1.08902	1.8462	2.08964	1.97521	1.90587
G63069TR	Neu5Ac(α2-6)Gal(β-Sp8	1.07201	1.18959	1.76619	1.86592	1.15517	1.26923	1.32249	1.08678	1.28962	1.15941	1.07982	1.89585	1.9043	2.16314	1.78732	2.90489	1.40033	1.35936	2.41276	2.25745	2.63275	1.46796	1.58438	1.25148	1.1883	1.14588	1.13602	1.27973	1.10906	1.0934	1.09328	1.84892	2.16329	1.33891	1.28129	1.19578	1.70912	1.21431	1.28427	1.15442	1.22107	1.08905	1.02176	1.01758	1.70902	1.92324	1.88012	1.78707
G87492XO	Neu5Ac(α2-8)Neu5Ac(α-Sp8	1.14152	1.23991	1.81248	1.88609	1.21412	1.31541	1.2885	1.16857	1.20524	1.11877	1.03719	1.84668	1.86043	2.10461	1.60642	2.76292	1.26462	1.31794	2.44087	2.12582	2.5125	1.47848	1.48364	1.22338	1.16328	1.17352	1.13265	1.23594	1.07155	1.04755	1.07592	1.34983	2.12292	1.2187	1.1372	1.126	1.61774	1.18192	1.30576	1.11941	1.16632	1.09321	1.03151	1.07385	1.65946	1.89037	1.84033	1.7345
G98544DH	Neu5Ac(α2-8)Neu5Ac(α2-3)Gal(β1-4)Glc(β-Sp0	1.16249	1.2768	1.93881	2.06572	1.29327	1.39041	1.27185	1.28877	1.13479	1.1045	1.02948	1.87094	1.88971	2.1342	1.69274	2.69093	1.29505	1.32748	2.43585	2.12188	2.47151	1.4793	1.65915	1.37686	1.385	1.33096	1.18703	1.36478	1.14853	1.1123	1.19663	1.29515	2.21064	2.14754	1.33955	1.1976	1.97594	1.18462	1.31402	1.10295	1.16867	1.06428	1.03213	1.0833	1.71111	1.98897	1.92527	1.82817
G21808VY	Gal(β1-3)[Fuc(α1-4)]GlcNAc(β1-3)Gal(β1-3)[Fuc(α1-4)]GlcNAc(β-Sp0	1.10427	1.34595	2.35495	2.39465	1.51201	1.53341	1.51767	1.45533	1.26872	1.13773	1.14945	1.85404	1.91852	2.19326	2.25519	2.78125	1.40036	1.42097	2.27053	2.26131	2.60466	1.41287	3.12218	2.23484	2.94952	2.69308	1.85405	2.65976	2.50493	1.67727	2.34246	1.11621	2.46417	1.16974	1.35789	1.16299	1.84878	1.28824	1.16803	1.30677	1.15699	1.0982	0.965515	1.07343	2.18251	2.27803	2.18279	2.06694
G08244HV	Neu5Ac(β2-6)GalNAc(α-Sp8	1.14826	1.33708	1.87369	1.9512	1.25476	1.36854	1.39497	1.14448	1.29275	1.15721	1.06015	1.87887	1.88835	2.14261	1.82861	2.87953	1.43745	1.39546	2.40169	2.27068	2.56806	1.52778	1.61472	1.30715	1.29079	1.25477	1.17173	1.34121	1.09948	1.11628	1.1735	1.38661	2.15509	1.36076	1.23971	1.14632	1.78133	1.19931	1.3095	1.21852	1.23992	1.122	1.05695	1.073	1.75858	2.01039	1.9428	1.82098
G34476JC	Neu5Ac(β2-6)Gal(β1-4)GlcNAc(β-Sp8	1.11943	1.31699	2.03989	2.18969	1.38796	1.44535	1.30455	1.43469	1.23726	1.1808	1.03143	1.8844	1.9041	2.14747	1.78824	2.78159	1.3341	1.35287	2.32337	2.20137	2.53019	1.51558	1.52172	1.22922	1.16486	1.17471	1.10505	1.24068	0.989503	1.0354	1.01998	1.47557	2.06499	1.67642	1.32676	1.20089	1.87371	1.18639	1.28472	1.1756	1.20387	1.12516	1.06374	1.12143	1.62537	1.91116	1.82618	1.72058
G56052QV	Neu5Gc(α2-3)Gal(β1-3)[Fuc(α1-4)]GlcNAc(β-Sp0	0.946523	1.2774	1.75559	1.87047	1.18772	1.36302	1.31804	1.09618	1.25447	1.10707	1.05793	1.78644	1.82025	2.05588	1.78941	2.80147	1.36964	1.31782	2.18367	2.22424	2.48646	1.3852	2.08646	1.83172	1.83248	1.68437	1.60093	1.7576	1.62304	1.47891	1.54682	1.27712	2.26843	1.39193	1.16968	1.03724	1.60012	1.22444	1.23363	1.17014	1.19452	1.05569	0.950736	0.948033	1.9525	2.21028	2.08602	1.95708
G01245TU	Neu5Gc(α2-3)Gal(β1-3)GlcNAc(β-Sp0	1.08861	1.30225	2.20524	2.24866	1.47111	1.55258	1.2347	1.31043	1.19674	1.19475	1.1357	1.93746	1.92292	2.20778	1.74339	2.72206	1.46474	1.56379	2.30173	2.17913	2.4199	1.49059	2.17504	1.6156	2.01187	1.82637	1.30849	1.90268	1.69928	1.17951	1.54121	1.34084	2.29525	2.11091	1.2276	1.08266	1.59675	1.28357	1.25219	1.13005	1.27215	1.11884	0.976051	1.02745	1.75744	2.08151	1.9294	1.83996
G29440SE	Neu5Gc(α2-3)Gal(β1-4)[Fuc(α1-3)]GlcNAc(β-Sp0	1.14673	1.38178	1.96182	2.01739	1.29804	1.37921	1.23704	1.20422	1.20874	1.1347	1.06804	1.8294	1.82469	2.09351	1.76576	2.81652	1.55806	1.49502	2.32713	2.17797	2.48805	1.499	1.79146	1.35194	1.73326	1.52656	1.17365	1.5493	1.41326	1.04587	1.35672	1.30386	2.19367	1.28287	1.09456	1.10942	1.68524	1.28402	1.34237	1.11719	1.20258	1.13578	1.02707	1.03651	1.8279	2.13232	2.03092	1.91472
G08169IN	Neu5Gc(α2-3)Gal(β1-4)GlcNAc(β-Sp0	1.12579	1.27665	2.03698	2.1686	1.32324	1.38066	1.25777	1.40202	1.25541	1.1857	1.04912	1.89588	1.90475	2.15822	1.83892	2.84582	1.48721	1.40043	2.30312	2.21706	2.50773	1.51154	1.61963	1.30082	1.46371	1.3768	1.1297	1.44365	1.29859	1.06604	1.25066	1.31019	2.11097	1.91326	1.19266	1.168	1.75882	1.24407	1.32867	1.15429	1.15285	1.12813	0.988811	1.04709	1.67631	1.97435	1.85023	1.76208
G75789AR	Neu5Gc(α2-3)Gal(β1-4)Glc(β-Sp0	1.10123	1.29303	2.01803	2.10676	1.30185	1.38522	1.30569	1.2224	1.21355	1.18336	1.11453	1.90816	1.94569	2.18324	1.93793	2.93124	1.4417	1.38955	2.40067	2.33731	2.624	1.48785	1.76167	1.39399	1.61471	1.46907	1.16768	1.5052	1.40213	1.11438	1.32112	1.35241	2.30899	2.07135	1.33986	1.14021	1.58114	1.22818	1.30793	1.14491	1.17365	1.1402	1.00562	1.03029	1.79546	2.07847	1.94197	1.89675
G65832SQ	Neu5Gc(α2-6)GalNAc(α-Sp0	1.09188	1.29737	1.87858	1.94663	1.20021	1.32639	1.3039	1.077	1.23694	1.13822	1.03269	1.84787	1.86144	2.09973	1.83691	2.79947	1.38472	1.34775	2.32877	2.17869	2.46657	1.50215	1.59614	1.24003	1.3765	1.2952	1.08808	1.40084	1.26631	1.05621	1.22532	1.28745	2.1237	1.41715	1.16827	1.04541	1.50591	1.1981	1.20856	1.18899	1.23511	1.09466	0.992618	1.04362	1.77755	2.02731	1.94424	1.83638
G24684AO	Neu5Gc(α2-6)Gal(β1-4)GlcNAc(β-Sp0	1.07813	1.26228	2.07213	2.1818	1.38461	1.43328	1.25638	1.3617	1.20154	1.15222	1.03723	1.87574	1.85575	2.11113	1.77102	2.72304	1.38067	1.35012	2.2967	2.16876	2.48073	1.49555	1.51475	1.25186	1.33734	1.26579	1.09313	1.31392	1.1446	1.0084	1.09531	1.36028	2.1086	1.60496	1.25578	1.12077	1.77412	1.20199	1.2802	1.13965	1.20898	1.10332	1.01153	1.06575	1.70447	1.96756	1.86925	1.75777
G87918MK	Neu5Gc(α-Sp8	1.10293	1.23104	1.82142	1.89897	1.20118	1.287	1.30764	1.08528	1.25179	1.14823	1.03841	1.80927	1.81408	2.07723	1.73859	2.71781	1.3956	1.39285	2.29222	2.11275	2.44512	1.42785	1.58223	1.26326	1.37282	1.34518	1.12915	1.40769	1.27507	1.05538	1.20551	1.29434	2.05622	1.29428	1.14376	1.12469	1.51234	1.19384	1.2866	1.15153	1.20137	1.10657	1.01402	1.02647	1.66825	1.91922	1.83522	1.73746
G11457RF	Neu5Ac(α2-3)Gal(β1-4)GlcNAc(β1-6)[Gal(β1-3)]GalNAc(α-Sp14	1.22204	1.42351	2.22214	2.43956	1.52597	1.66132	1.33839	1.54873	1.17554	1.19416	1.11612	2.07267	2.08437	2.28887	1.69879	2.71885	1.42831	1.3315	2.43614	2.27914	2.5381	1.51574	1.42263	1.18037	1.07353	1.00892	1.05832	1.068	0.924535	0.980023	0.879651	1.20912	2.24131	1.78144	0.987758	1.22284	2.76311	1.23729	1.28041	1.14137	1.1689	1.07202	0.987335	1.07898	1.86657	2.13012	2.12914	2.0513
G43784HS	Gal(β1-3)GlcNAc(β1-3)Gal(β1-3)GlcNAc(β-Sp0	1.08274	1.27729	2.66413	2.82939	1.8511	1.76879	1.23332	1.56282	1.14813	1.11837	1.11982	1.95178	1.85324	2.12292	2.01933	2.5873	1.4331	1.49198	2.2706	2.24862	2.38649	1.45721	1.83138	1.48595	1.6357	1.51289	1.19389	1.31522	1.10159	1.06595	1.17426	1.21336	2.43895	3.03237	1.84074	1.14969	1.92052	1.19258	1.19654	1.15236	1.1691	1.03778	0.992349	1.05269	1.75197	1.98947	1.80794	1.70557
	Gal(β1-4)[Fuc(α1-3)](6S)GlcNAc(β-Sp0	1.10761	1.39491	2.33195	2.51414	1.61636	1.61043	1.28718	1.50847	1.28838	1.19765	1.09685	1.91754	1.96256	2.20247	1.94761	2.81275	1.49711	1.60081	2.44495	2.33759	2.76267	1.5129	1.43144	1.15619	1.19321	1.13335	1.11712	1.12043	0.954856	1.03734	1.09316	1.22979	2.17963	1.18192	1.15101	1.15939	2.12143	1.25831	1.34765	1.22031	1.27147	1.16623	1.10374	1.15646	1.94753	2.20929	2.1069	2.00495
	Gal(β1-4)[Fuc(α1-3)](6S)Glc(β-Sp0	1.12261	1.38298	2.33643	2.55226	1.59929	1.65035	1.44427	1.53799	1.32191	1.10436	1.10773	1.91708	1.92441	2.1767	2.01328	2.81992	1.52691	1.49048	2.46968	2.37503	2.73543	1.50934	1.34773	1.30276	1.29462	1.19529	1.16869	1.08334	1.07643	1.11141	1.15339	1.28224	2.40136	1.41848	1.2187	1.21975	2.26161	1.21652	1.28459	1.22745	1.22352	1.17575	1.14719	1.18962	2.04094	2.27548	2.1692	2.08889
G59754DB	Gal(β1-4)[Fuc(α1-3)]GlcNAc(β1-3)Gal(β1-3)[Fuc(α1-4)]GlcNAc(β-Sp0	1.06653	1.35555	2.18224	2.30212	1.47939	1.50888	1.2702	1.2783	1.16698	1.13811	1.05089	1.88175	1.86934	2.1019	1.74898	2.49728	1.31544	1.43393	2.18918	2.1029	2.45913	1.48901	1.78296	1.47899	1.63378	1.50777	1.33996	1.44006	1.41353	1.28254	1.40003	1.27234	2.16105	0.938852	1.20872	1.14451	1.94919	1.21822	1.22999	1.15378	1.27517	1.08869	1.04248	1.0581	1.9646	2.16246	2.069	1.88559
G12661AN	Gal(β1-4)GlcNAc(β1-3)Gal(β1-3)GlcNAc(β-Sp0	1.16872	1.34488	2.89522	3.08926	2.02065	1.91268	1.23446	2.02539	1.09353	1.19288	1.07703	1.94216	1.92113	2.16477	1.74869	2.48577	1.38858	1.4559	2.19595	2.13059	2.32832	1.54478	1.22953	1.06865	1.04121	1.01228	0.957735	0.950251	0.808977	0.884736	0.871163	1.30723	2.26344	2.63272	1.63654	1.14431	2.10851	1.19542	1.23791	1.14052	1.24076	1.10619	1.07871	1.21069	1.60011	1.95925	1.81345	1.68952
G11998FO	Neu5Ac(α2-3)Gal(β1-3)GlcNAc(β1-3)Gal(β1-3)GlcNAc(β-Sp0	1.11177	1.29768	2.13152	2.25219	1.53133	1.61866	1.35101	1.20176	1.18954	1.19715	1.13401	1.98689	1.95979	2.21368	1.79222	2.49239	1.27912	1.49919	2.33527	2.21333	2.42291	1.45001	2.96149	2.02055	2.2908	2.13885	1.46184	2.18962	1.63446	1.32037	1.6321	1.1932	2.38976	3.26226	1.61135	1.33059	2.27115	1.26117	1.18935	1.16944	1.2782	0.984394	0.914705	0.937744	1.73941	2.04397	1.89093	1.77808
G58232XB	Neu5Ac(α2-3)Gal(β1-4)GlcNAc(β1-3)Gal(β1-3)GlcNAc(β-Sp0	1.08902	1.24817	1.99985	2.15085	1.43559	1.45465	1.22936	1.23487	1.08649	1.17322	1.086	1.97504	1.95477	2.17055	1.66251	2.45363	1.32295	1.4222	2.21256	2.07251	2.31283	1.46993	1.75771	1.37851	1.43365	1.36653	1.08059	1.35196	1.08041	1.02984	1.09079	1.28298	2.15945	2.96897	1.59845	1.33122	2.40216	1.23335	1.26502	1.13658	1.19866	1.02059	0.999955	0.996709	1.5665	1.83434	1.76331	1.64325
	(4S)(3S)Gal(β1-4)GlcNAc(β-Sp0	1.03251	1.21	1.85942	1.90558	1.24387	1.31077	1.35499	1.37467	1.28008	1.14689	0.990523	1.7967	1.74369	2.00346	1.64389	2.51246	1.2983	1.24217	2.245	2.02744	2.42497	1.34186	1.24938	1.20584	1.1131	1.15363	1.0492	0.999492	0.942717	1.00781	1.08815	1.25715	2.04079	1.80368	1.40265	1.12874	1.32313	1.12353	1.2106	1.12708	1.15131	1.12422	1.03488	1.08315	1.54277	1.7478	1.74242	1.6449
	(6S)Gal(β1-4)(6S)GlcNAc(β-Sp0	1.10737	1.33685	2.39336	2.73443	1.67473	1.61183	1.44416	1.60532	1.4278	1.1797	1.10586	2.00005	1.98213	2.2303	2.1803	2.84652	1.56622	1.64522	2.56442	2.5317	2.84599	1.63184	1.30736	1.19662	1.14786	1.10187	1.14456	1.12267	0.941778	1.03787	1.09815	1.37855	1.97307	1.115	1.13062	1.2474	2.24554	1.23628	1.40733	1.31414	1.37603	1.19403	1.07178	1.11759	1.76712	2.03504	1.88657	1.82578
	(6P)Glc(β-Sp10	1.16443	1.27389	1.88898	1.88455	1.22643	1.37693	1.36571	1.06696	1.25247	1.1819	1.08948	1.88878	1.91208	2.16459	1.70398	2.79136	1.35953	1.32489	2.26708	2.15392	2.54176	1.36653	1.35701	1.20331	1.12007	1.10512	1.08261	1.13815	1.06667	1.0793	1.0295	1.25501	2.27622	1.31526	1.19686	1.14523	1.44443	1.21138	1.25779	1.27077	1.17749	1.12899	1.01365	1.04238	1.7985	2.04675	2.02037	1.90997
G41245OZ	Neu5Ac(α2-3)Gal(β1-4)[Fuc(α1-3)]GlcNAc(β1-6)[Gal(β1-3)]GalNAc(α-Sp14	1.11853	1.59488	2.23256	2.44422	1.59068	1.69876	1.31279	1.47308	1.20126	1.21219	1.17538	1.97492	1.94996	2.17741	1.80768	2.59867	1.54417	1.42824	2.32185	2.12592	2.40301	1.49062	1.35961	1.36724	1.50711	1.24976	1.25022	1.12346	1.15358	1.12044	1.24156	1.30269	2.39583	1.47104	1.12905	1.11936	2.63766	1.29906	1.33006	1.1789	1.19214	1.1268	1.06069	1.10402	2.06806	2.43898	2.42723	2.2949
G35116BF	Gal(β1-3)Gal(β1-4)GlcNAc(β-Sp8	1.10171	1.3535	2.59948	2.85949	1.75645	1.71928	1.27645	1.95733	1.24296	1.17662	1.04981	1.91285	1.87331	2.12715	1.85778	2.56346	1.35171	1.39965	2.25581	2.20927	2.44016	1.51621	1.15289	1.16814	1.07421	1.08974	1.11879	1.0396	0.947032	1.04596	1.04547	1.32058	2.08627	1.55663	1.29645	1.17288	1.87924	1.20806	1.25622	1.15775	1.20441	1.20493	1.10982	1.22316	1.66934	1.94353	1.82729	1.73677
G75850OP	Neu5Ac(α2-6)Gal(β1-4)GlcNAc(β1-2)Man(α1-6)[Gal(β1-4)GlcNAc(β1-2)Man(α1-3)]Man(β1-4)GlcNAc(β1-4)GlcNAc(β-Sp12	1.31639	1.951	2.53047	2.75642	1.70627	1.70742	1.31655	1.89824	1.15374	1.17765	1.04577	1.89694	1.89695	2.17395	2.13374	2.80554	1.46162	1.47973	2.25784	2.21367	2.33803	1.49881	1.54231	1.29188	1.28157	1.12114	1.0984	1.28011	1.01669	1.04946	1.10926	2.27284	2.22534	1.60303	1.39751	1.11282	2.57039	1.24642	1.3479	1.42462	1.22747	1.18941	1.1018	1.35602	1.80542	2.14758	1.99781	1.87378
G19432GA	Gal(β1-4)GlcNAc(β1-6)[Gal(β1-4)GlcNAc(β1-3)]Gal(β1-4)GlcNAc(-Sp0	1.21832	1.48383	3.51054	3.85917	2.43655	2.2373	1.33514	2.85243	1.27762	1.22419	1.13055	2.06748	2.03826	2.30857	1.84634	2.49573	1.56659	1.44541	2.23878	2.18239	2.40843	1.64677	1.23303	1.15336	1.18491	1.20678	1.15863	1.05261	0.948947	1.01321	1.03894	1.37535	2.08029	2.04367	1.45911	1.23466	2.48685	1.3265	1.41328	1.27837	1.35566	1.29382	1.29457	1.56137	1.55984	1.95067	1.80053	1.70013
G34540ZO	GlcNAc(β1-6)[Gal(β1-4)GlcNAc(β1-3)]Gal(β1-4)GlcNAc(-Sp0	1.07517	1.39726	2.80173	3.03637	1.95829	1.8728	1.28672	2.14526	1.13535	1.28217	1.09874	1.93185	1.90631	2.16977	1.68628	2.23161	1.44026	1.33706	2.17015	1.95931	2.19288	1.57327	1.08238	1.13997	1.07518	1.12805	1.09159	0.992257	0.90366	0.984929	0.971737	1.24958	1.98249	1.86458	1.39967	1.11256	1.9201	1.21475	1.19631	1.20436	1.22168	1.1773	1.1191	1.30339	1.56786	1.89794	1.81015	1.72346
G46568RJ	Gal(β1-4)GlcNAc(α1-6)Gal(β1-4)GlcNAc(β-Sp0	1.07796	1.4097	3.01723	3.29253	2.01587	1.90106	1.29365	2.3763	1.16866	1.20978	1.02018	1.90599	1.86004	2.14959	1.93125	2.57966	1.41758	1.41875	2.18977	2.1756	2.37883	1.59437	1.3028	1.17728	1.14221	1.14119	1.13267	1.1306	0.959645	1.01897	1.04004	1.35077	2.11358	1.83477	1.39514	1.19119	2.20987	1.19193	1.26126	1.19537	1.23093	1.22054	1.15138	1.34923	1.62434	1.96633	1.84145	1.73434
G45188RH	Gal(β1-4)GlcNAc(β1-6)Gal(β1-4)GlcNAc(β-Sp0	1.03456	1.32622	3.03883	3.30092	2.04052	1.93127	1.28099	2.48886	1.18252	1.15287	1.012	1.78988	1.72282	2.02877	1.78175	2.47322	1.43102	1.34835	2.14194	2.04049	2.29614	1.48084	1.05251	1.1053	1.0116	1.06704	1.1063	0.987868	0.86829	1.00271	0.977604	1.36579	1.93428	1.2508	1.10893	1.07553	1.98917	1.17314	1.19305	1.13607	1.23985	1.22241	1.16827	1.36994	1.47264	1.79559	1.67951	1.57244
G67272YR	GalNAc(β1-3)Gal(β-Sp8	1.1322	1.52224	2.28015	2.57385	1.57503	1.56247	1.34701	1.35465	1.22941	1.18771	1.11549	1.92372	1.90393	2.1594	1.82227	2.52976	1.42197	1.39677	2.20178	2.19096	2.34559	1.62487	1.27483	1.23226	1.14557	1.13081	1.16895	1.14924	0.991308	1.10067	1.00151	1.25269	2.01358	1.41507	1.44631	1.12513	2.14881	1.20847	1.28095	1.13724	1.17851	1.13993	1.07276	1.07501	1.71509	2.00614	1.88181	1.77298
G92606DY	GlcA(β1-3)GlcNAc(β-Sp8	1.167	1.38254	2.3432	2.4322	1.67884	1.70341	1.38565	1.40804	1.29323	1.25118	1.15161	2.04614	2.0219	2.26132	1.78518	2.76028	1.37437	1.34885	2.40623	2.19798	2.58122	1.45961	1.36524	1.28206	1.18791	1.17329	1.15177	1.12591	1.01185	1.10436	1.03135	1.2338	2.32839	1.41342	1.29718	1.14404	1.6995	1.23529	1.26732	1.23073	1.22527	1.16379	1.07683	1.12673	1.75412	2.02005	1.95809	1.84832
G90725ZC	Neu5Ac(α2-6)Gal(β1-4)GlcNAc(β1-2)Man(α1-6)[GlcNAc(β1-2)Man(α1-3)]Man(β1-4)GlcNAc(β1-4)GlcNAc(β-Sp12	1.9123	1.90999	2.02683	2.1311	1.31229	1.3512	1.28495	1.2451	1.13062	1.14408	1.03816	1.86976	1.86286	2.14636	2.03531	2.76996	1.46615	1.35598	2.16012	2.07145	2.33737	1.40538	1.47733	1.19701	1.16648	1.02647	1.02137	1.20726	0.913545	0.996864	0.968073	2.14394	2.19298	1.15652	1.1963	1.06783	2.17778	1.23161	1.30666	1.35362	1.15049	1.01349	0.918786	1.0175	1.76752	2.06276	1.90261	1.8144
	GlcNAc(β1-3)Man(-Sp10	1.2489	1.36876	1.97056	2.04311	1.34094	1.39188	1.46981	1.29289	1.26879	1.20645	1.10825	1.83962	1.8157	2.09704	1.86361	2.58598	1.50733	1.41034	2.28196	2.13086	2.40483	1.49908	1.21169	1.17527	1.06512	1.0875	1.13677	1.05857	1.00148	1.05764	0.996093	1.19842	2.09271	1.16816	1.27365	1.13887	1.39301	1.22152	1.24923	1.34454	1.21531	1.13744	1.06742	1.04702	1.77168	1.98949	1.99316	1.89382
G42666HT	GlcNAc(β1-4)GlcNAc(β-Sp10	1.19296	1.31322	1.91654	2.0453	1.31325	1.35454	1.40379	1.29486	1.33573	1.18671	1.07809	1.85583	1.84072	2.11833	1.77119	2.52205	1.37504	1.31086	2.13218	2.01242	2.28274	1.39169	1.21178	1.22095	1.14239	1.17209	1.16414	1.09568	1.05216	1.06197	1.06637	1.21668	2.05318	1.20052	1.24369	1.15045	1.32878	1.18402	1.23182	1.26889	1.24175	1.12012	1.01956	1.04386	1.61675	1.88725	1.83859	1.75011
G42666HT	GlcNAc(β1-4)GlcNAc(β-Sp12	1.19296	1.31322	1.91654	2.0453	1.31325	1.35454	1.40379	1.29486	1.33573	1.18671	1.07809	1.85583	1.84072	2.11833	1.77119	2.52205	1.37504	1.31086	2.13218	2.01242	2.28274	1.39169	1.21178	1.22095	1.14239	1.17209	1.16414	1.09568	1.05216	1.06197	1.06637	1.21668	2.05318	1.20052	1.24369	1.15045	1.32878	1.18402	1.23182	1.26889	1.24175	1.12012	1.01956	1.04386	1.61675	1.88725	1.83859	1.75011
G71124KE	Man(α1-6)Man(β-Sp10	1.1149	1.26954	1.92455	1.99096	1.25114	1.33873	1.98895	1.15711	1.45705	1.18815	1.08836	1.85534	1.85518	2.09463	1.83186	2.64097	1.43935	1.45555	2.31536	2.12293	2.50555	1.5074	1.1636	1.16956	1.10303	1.08683	1.09978	1.04585	0.997591	1.0275	1.04117	1.26204	2.14761	1.1511	1.23112	1.10753	1.43834	1.20895	1.24978	1.72868	1.15306	1.1031	1.00134	0.999929	1.87712	2.08655	2.14131	2.00056
G23046QV	Man(α1-6)[Man(α1-3)]Man(α1-6)[Man(α1-3)]Man(β-Sp10	0.922625	1.31747	1.88229	2.00587	1.29435	1.35202	3.1413	1.27654	1.58264	1.20611	1.16383	2.01983	1.96305	2.20099	1.74821	2.42496	2.11341	2.13234	2.36157	2.54709	2.6004	2.11788	1.06259	1.13267	0.916953	0.968867	1.04634	0.977284	0.953828	0.975672	0.949184	1.19171	2.20691	1.11432	1.20128	1.06335	1.55636	1.1742	1.23697	2.45816	1.14711	1.13314	1.02284	1.07009	1.91447	2.08283	2.15718	2.02235
G65997KL	Man(α1-2)Man(α1-6)[Man(α1-3)]Man(α1-6)[Man(α1-2)Man(α1-2)Man(α1-3)]Man(α-Sp9	1.03926	1.30495	1.9723	2.02366	1.3466	1.39992	3.27978	1.2203	1.1989	1.14776	1.16783	2.05781	2.03766	2.27434	2.09406	2.78242	2.94379	2.80526	2.91536	3.39248	3.16924	2.56551	1.42359	1.23937	1.07656	1.1768	1.10666	1.1549	1.04571	1.04593	1.00171	1.23033	2.19894	1.372	1.35993	1.14797	1.81586	1.22426	1.29063	2.44832	1.16093	1.15406	1.07219	1.02373	2.16073	2.31359	2.57024	2.38497
G34861UP	Man(α1-2)Man(α1-6)[Man(α1-2)Man(α1-3)]Man(α1-6)[Man(α1-2)Man(α1-2)Man(α1-3)]Man(α-Sp9	1.10986	1.25336	1.94981	2.00701	1.28312	1.36242	3.43484	1.14682	1.03421	1.165	1.14957	1.99791	2.07105	2.29655	2.36565	3.02811	3.19442	3.25163	2.8578	3.71972	3.21331	2.74529	1.57733	1.23108	1.13827	1.17639	1.15673	1.25399	1.07483	1.07729	1.12483	1.16976	2.06302	1.36386	1.32668	1.1535	1.9287	1.31533	1.30686	2.45103	1.1945	1.16867	1.0115	1.03348	2.33495	2.41104	2.72165	2.53503
G60890ZT	Neu5Ac(α2-3)Gal(β1-4)GlcNAc(β1-6)[Neu5Ac(α2-3)Gal(β1-3)]GalNAc(α-Sp14	1.1231	1.50033	1.88815	2.04525	1.35682	1.53989	1.42049	1.23322	1.26971	1.23282	1.15662	2.04991	2.07832	2.30518	1.64743	2.85985	1.47158	1.38557	2.41057	2.32666	2.67179	1.65501	1.91051	1.38017	1.27195	1.18969	1.17162	1.45958	1.14609	1.13973	1.10183	1.16246	2.34373	2.60105	1.17125	1.55906	3.19545	1.30057	1.36596	1.25476	1.23039	1.09567	1.08734	1.11572	1.90449	2.18085	2.13482	2.08104
G51793MY	Neu5Ac(α2-6)Gal(β1-4)GlcNAc(β1-2)Man(α1-6)[Neu5Ac(α2-3)Gal(β1-4)GlcNAc(β1-2)Man(α1-3)]Man(β1-4)GlcNAc(β1-4)GlcNAc(β-Sp12	1.35181	1.72774	2.12251	2.27005	1.42442	1.52903	1.26148	1.31258	1.09892	1.18265	1.06804	1.98851	1.97944	2.24805	2.1889	2.87538	1.46667	1.4018	2.33129	2.27642	2.46914	1.459	1.545	1.29116	1.24531	1.0412	1.03623	1.18323	0.934242	1.01848	0.969623	2.20232	2.31897	1.52855	1.187	1.40345	2.99396	1.21696	1.34399	1.25546	1.19928	1.07134	1.01141	1.08266	1.83009	2.1818	2.03319	1.90712
G91365ZQ	Gal(β1-4)GlcNAc(β1-2)Man(α1-6)[Neu5Ac(α2-6)Gal(β1-4)GlcNAc(β1-2)Man(α1-3)]Man(β1-4)GlcNAc(β1-4)GlcNAc(β-Sp12	1.31639	1.951	2.53047	2.75642	1.70627	1.70742	1.31655	1.89824	1.15374	1.17765	1.04577	1.89694	1.89695	2.17395	2.13374	2.80554	1.46162	1.47973	2.25784	2.21367	2.33803	1.49881	1.54231	1.29188	1.28157	1.12114	1.0984	1.28011	1.01669	1.04946	1.10926	2.27284	2.22534	1.60303	1.39751	1.11282	2.57039	1.24642	1.3479	1.42462	1.22747	1.18941	1.1018	1.35602	1.80542	2.14758	1.99781	1.87378
G50645ZL	Neu5Ac(α2-8)Neu5Ac(β-Sp17	1.14152	1.23991	1.81248	1.88609	1.21412	1.31541	1.2885	1.16857	1.20524	1.11877	1.03719	1.84668	1.86043	2.10461	1.60642	2.76292	1.26462	1.31794	2.44087	2.12582	2.5125	1.47848	1.48364	1.22338	1.16328	1.17352	1.13265	1.23594	1.07155	1.04755	1.07592	1.34983	2.12292	1.2187	1.1372	1.126	1.61774	1.18192	1.30576	1.11941	1.16632	1.09321	1.03151	1.07385	1.65946	1.89037	1.84033	1.7345
G23567MS	Neu5Ac(α2-8)Neu5Ac(α2-8)Neu5Ac(β-Sp8	1.18538	1.23079	1.76113	1.83239	1.17581	1.24486	1.34716	1.15782	1.2208	1.15096	1.08058	1.9782	1.91655	2.11958	1.60283	3.06384	1.38668	1.27958	2.56034	2.24262	2.64735	1.34678	1.31755	1.13977	1.11697	1.07193	1.0998	1.12033	1.01399	0.981055	1.03583	1.40809	2.10532	1.18255	0.968063	1.00369	1.74931	1.17458	1.33625	1.09732	1.2888	1.06252	0.985423	0.98067	1.7448	1.87875	1.87064	1.77036
	Neu5Gc(β2-6)Gal(β1-4)GlcNAc(-Sp8	1.05013	1.28927	2.15034	2.25657	1.44512	1.47274	1.26921	1.45067	1.18593	1.18939	1.03978	1.87117	1.86038	2.12002	1.78627	2.72985	1.39237	1.35082	2.26093	2.16897	2.46336	1.5049	1.53853	1.24301	1.33326	1.29114	1.0998	1.35224	1.18456	1.03445	1.13672	1.3976	2.08148	1.73354	1.26188	1.11355	1.67176	1.21885	1.27419	1.12233	1.21147	1.13583	1.01415	1.10126	1.63856	1.91054	1.81825	1.72006
G64633BH	Gal(β1-3)GlcNAc(β1-2)Man(α1-6)[Gal(β1-3)GlcNAc(β1-2)Man(α1-3)]Man(β1-4)GlcNAc(β1-4)GlcNAc(β-Sp19	1.61032	2.10726	3.52191	3.60625	2.35846	2.28744	1.89923	2.38951	1.16996	1.27216	1.23086	1.92371	1.99773	2.25726	2.06671	2.76355	1.60815	1.70144	2.36466	2.46185	2.44906	1.71337	1.60072	1.43591	1.30073	1.09725	1.16611	1.13761	1.03907	1.10423	1.06043	1.47691	2.72956	1.70961	1.26234	1.08771	2.84883	1.30137	1.40695	1.75474	1.26858	1.19226	1.10608	1.30631	2.15247	2.47628	2.32438	2.29428
G77252PU	Neu5Ac(α2-3)Gal(β1-4)GlcNAc(β1-2)Man(α1-6)[Neu5Ac(α2-3)Gal(β1-4)GlcNAc(β1-2)Man(α1-3)]Man(β1-4)GlcNAc(β1-4)GlcNAc(β-Sp12	1.34014	1.79341	2.19587	2.30264	1.45012	1.56937	1.21261	1.30118	1.28377	1.25158	1.15357	2.1666	2.13143	2.36235	2.01957	2.70851	1.49862	1.4403	2.2202	2.2562	2.43079	1.41043	1.3145	1.24497	1.2136	1.02848	1.08767	1.16759	1.06958	1.0313	1.01655	1.63531	2.26597	1.88695	1.16758	1.59894	3.25726	1.24893	1.39412	1.26274	1.25749	1.10491	1.11737	1.15961	1.88446	2.20789	2.11647	1.97806
G14047PA	Neu5Ac(α2-3)Gal(β1-4)GlcNAc(β1-2)Man(α1-6)[Neu5Ac(α2-6)Gal(β1-4)GlcNAc(β1-2)Man(α1-3)]Man(β1-4)GlcNAc(β1-4)GlcNAc(β-Sp12	1.35181	1.72774	2.12251	2.27005	1.42442	1.52903	1.26148	1.31258	1.09892	1.18265	1.06804	1.98851	1.97944	2.24805	2.1889	2.87538	1.46667	1.4018	2.33129	2.27642	2.46914	1.459	1.545	1.29116	1.24531	1.0412	1.03623	1.18323	0.934242	1.01848	0.969623	2.20232	2.31897	1.52855	1.187	1.40345	2.99396	1.21696	1.34399	1.25546	1.19928	1.07134	1.01141	1.08266	1.83009	2.1818	2.03319	1.90712
G25407RZ	Gal(β1-4)[Fuc(α1-3)]GlcNAc(β1-2)Man(α1-6)[Gal(β1-4)[Fuc(α1-3)]GlcNAc(β1-2)Man(α1-3)]Man(β1-4)GlcNAc(β1-4)GlcNAc(β-Sp20	1.15715	1.75947	2.35667	2.64834	1.64157	1.70056	1.34888	1.65944	1.11894	1.18388	1.03309	1.87751	1.84471	2.04088	1.88391	2.33513	1.45915	1.57196	2.44655	2.21528	2.28658	1.7961	1.43888	1.23892	1.34366	1.14507	1.0223	1.06303	0.954005	0.976547	1.04223	1.24279	2.23481	0.963947	1.20408	1.05602	2.3234	1.14217	1.32521	1.21957	1.09751	1.10582	1.0579	1.23365	2.00952	2.35083	2.15797	2.10971
G08396BF	Neu5Ac(α2-6)Gal(β1-4)GlcNAc(β1-3)Gal(β1-3)GlcNAc(β-Sp0	1.09093	1.2289	2.03925	2.17198	1.43346	1.48675	1.19858	1.06597	1.04913	1.21988	1.16048	2.07385	2.07755	2.31744	1.73457	2.9514	1.34616	1.38847	2.42595	2.36967	2.67603	1.5663	1.72203	1.21754	1.17534	1.14549	0.985009	1.16383	0.900372	0.95789	0.923008	2.28544	2.25674	2.55114	1.74785	1.15206	2.0183	1.19113	1.25409	1.08809	1.33315	1.01055	0.999187	0.966639	1.76442	2.00298	1.87044	1.7508
G12518FG	Neu5Ac(α2-3)Gal(β1-3)[Fuc(α1-4)]GlcNAc(β1-3)Gal(β1-3)[Fuc(α1-4)]GlcNAc(β-Sp0	1.13697	1.41943	1.95635	2.09667	1.36363	1.5425	1.55437	1.12962	1.53795	1.13936	1.08711	1.95158	1.92548	2.1791	2.25526	2.42496	1.51226	1.55889	2.19874	2.03552	2.41335	1.5155	3.92997	2.71272	3.62535	3.21236	2.11187	3.31448	2.81446	1.8026	2.65706	1.3594	2.39063	1.55888	1.346	1.27	2.26699	1.36709	1.35859	1.29963	1.32574	1.13112	0.982408	1.01857	2.02463	2.22459	2.12582	1.96533
G56703WU	Neu5Ac(α2-6)Gal(β1-4)GlcNAc(β1-3)Gal(β1-4)GlcNAc(β1-3)Gal(β1-4)GlcNAc(β-Sp0	1.09203	1.4568	2.21714	2.38899	1.5521	1.59459	1.35368	1.44054	1.16343	1.22873	1.15368	2.0583	2.15912	2.37036	1.81024	2.83507	1.54781	1.39706	2.39544	2.26716	2.57582	1.65642	1.76792	1.30216	1.2716	1.22071	1.11188	1.29687	1.0499	1.07893	1.05119	2.23832	2.29134	2.60734	1.88556	1.16363	2.13721	1.19749	1.265	1.2684	1.34129	1.08133	1.06476	1.11481	1.75605	1.99971	1.92572	1.84238
G12460DL	Gal(α1-4)Gal(β1-4)GlcNAc(β1-3)Gal(β1-4)Glc(β-Sp0	1.11646	1.43588	2.43868	2.78534	1.74587	1.67669	1.28753	2.03477	1.24147	1.21167	1.0734	1.94179	1.92286	2.16718	1.71835	2.49214	1.43869	1.43131	2.23883	2.13527	2.37351	1.52887	1.19733	1.18175	1.12749	1.07313	1.16105	1.03941	0.982354	1.06833	1.03363	1.42164	2.23222	2.44743	1.82349	1.23663	1.97362	1.24221	1.28002	1.2597	1.21359	1.12763	1.11521	1.17406	1.72108	2.02196	1.90728	1.81876
G13058JI	GalNAc(β1-3)Gal(α1-4)Gal(β1-4)GlcNAc(β1-3)Gal(β1-4)Glc(β-Sp0	1.17667	1.54227	2.35367	2.7307	1.71988	1.62458	1.33241	1.72977	1.14499	1.28811	1.10309	1.87119	1.89274	2.15313	1.89102	2.34744	1.49442	1.42217	2.1009	2.15876	2.21688	1.698	1.32438	1.20572	1.20145	1.12513	1.14972	1.08499	0.981204	1.07666	1.07574	1.42105	2.12644	2.85727	2.11805	1.07269	2.39972	1.19764	1.34367	1.19114	1.18348	1.11227	1.10047	1.1013	1.62378	2.02724	1.87436	1.79521
G36698XD	GalNAc(α1-3)[Fuc(α1-2)]Gal(β1-4)GlcNAc(β1-3)Gal(β1-4)GlcNAc(β-Sp0	1.12481	2.03499	2.2974	2.60906	1.60482	1.49408	1.26002	1.57016	1.13712	1.28973	1.10589	1.85138	1.84495	2.12038	1.94677	2.42412	1.42973	1.38329	2.05748	1.98106	2.20101	1.6635	1.36723	1.16663	1.06632	1.12057	1.11913	1.11099	0.965196	1.02019	1.04201	1.21885	2.1157	3.97844	2.34105	0.986771	2.07439	1.17495	1.25255	1.24372	1.12817	1.07832	1.05719	1.13172	1.56818	1.88101	1.82101	1.64394
G04187IN	GalNAc(α1-3)[Fuc(α1-2)]Gal(β1-4)GlcNAc(β1-3)Gal(β1-4)GlcNAc(β1-3)Gal(β1-4)GlcNAc(β-Sp0	1.24155	2.11842	2.4563	2.77373	1.70918	1.57884	1.22245	1.70486	1.07481	1.33267	1.10943	1.87068	1.88784	2.17454	2.01859	2.44456	1.49324	1.4629	2.11164	2.05405	2.2363	1.7514	1.53207	1.23806	1.16953	1.22993	1.16699	1.24147	1.06147	1.08321	1.13254	1.33019	2.19308	4.51119	2.56572	0.959885	2.1708	1.20829	1.27959	1.25438	1.16343	1.09628	1.08088	1.1879	1.59068	1.91872	1.8442	1.66287
	Neu5Ac(α2-3)Gal(β1-4)[Fuc(α1-3)]GlcNAc(β1-6)[Neu5Ac(α2-3)Gal(β1-3)]GalNAc(-Sp14	1.263	1.64097	1.9537	2.13975	1.45248	1.57958	1.45416	1.1261	1.29308	1.23859	1.16218	2.00203	2.02622	2.25624	1.90397	3.0195	1.59051	1.4437	2.5831	2.4147	2.76076	1.73955	2.00182	1.56729	1.65313	1.4715	1.40633	1.62389	1.3615	1.27633	1.39244	1.32385	2.51766	2.11797	1.18074	1.50587	3.23988	1.40832	1.55146	1.32541	1.21632	1.10374	1.11939	1.10271	2.14436	2.38974	2.3248	2.24196
G70021TR	GlcNAc(α1-4)Gal(β1-4)GlcNAc(β1-3)Gal(β1-4)GlcNAc(β1-3)Gal(β1-4)GlcNAc(β-Sp0	1.15492	1.55997	2.07027	2.26936	1.45495	1.46456	1.26564	1.71446	1.14499	1.3675	1.16218	2.09671	1.95399	2.20222	1.82078	2.38762	1.3653	1.28545	2.25545	2.11417	2.40817	1.73349	1.32985	1.27925	1.2989	1.21891	1.11878	1.13345	1.01161	1.11545	1.09041	1.3237	2.20982	2.99428	1.87867	1.11564	1.63166	1.16339	1.2196	1.21407	1.14523	1.12164	1.02076	1.0859	1.79781	1.91571	1.92636	1.86047
G07397MN	GlcNAc(α1-4)Gal(β1-4)GlcNAc(β-Sp0	1.31003	1.56949	1.88288	1.97755	1.32621	1.3633	1.31513	1.17363	1.21705	1.29172	1.1857	1.96077	1.87634	2.12215	1.92803	2.7915	1.51383	1.2372	2.42681	2.2133	2.65207	1.59701	1.22741	1.1887	1.1338	1.09635	1.12932	1.06844	0.993463	1.09236	1.02253	1.17667	2.19242	1.91893	1.40515	1.23157	1.42367	1.17921	1.26829	1.12	1.10977	1.1127	1.04828	1.04657	1.82191	1.93631	1.94566	1.87314
G44375VE	GlcNAc(α1-4)Gal(β1-3)GlcNAc(β-Sp0	1.21676	1.36543	1.99603	2.09288	1.39708	1.44707	1.29419	1.33917	1.1946	1.22183	1.07835	1.95186	1.85025	2.09781	1.843	2.39222	1.34276	1.35873	2.16347	2.00082	2.2603	1.49826	1.3876	1.27643	1.33675	1.22659	1.10346	1.11429	1.00151	1.05392	1.04773	1.15308	2.14836	2.02177	1.47024	1.1368	1.51613	1.17328	1.18551	1.1725	1.16184	1.0272	0.947961	0.952385	1.7644	1.96288	1.91246	1.82517
G20818VS	GlcNAc(α1-4)Gal(β1-4)GlcNAc(β1-3)Gal(β1-4)Glc(β-Sp0	1.19276	1.51116	1.97698	2.0753	1.46444	1.46157	1.28445	1.56053	1.07975	1.39329	1.25706	2.10082	1.98329	2.19189	2.04359	2.58394	1.41188	1.25449	2.31246	2.18147	2.48318	1.59521	1.19968	1.19169	1.27003	1.07932	1.07002	1.00531	0.945613	1.04719	0.95634	1.22653	2.2829	2.79185	1.84878	1.05696	1.36732	1.16006	1.2196	1.06895	1.18294	1.14504	1.04358	1.0705	1.90508	2.00893	1.96955	1.95704
G69804WT	GlcNAc(α1-4)Gal(β1-4)GlcNAc(β1-3)Gal(β1-4)[Fuc(α1-3)]GlcNAc(β1-3)Gal(β1-4)[Fuc(α1-3)]GlcNAc(β-Sp0	1.22528	1.68242	2.09884	2.12089	1.52761	1.47893	1.32033	1.50575	1.17019	1.31476	1.23924	2.01244	1.99527	2.19333	1.85664	2.43712	1.49211	1.31979	2.25577	2.00703	2.42855	1.60195	1.32892	1.27443	1.35607	1.15245	1.11219	0.999195	0.928836	1.10591	0.984567	1.3097	2.4095	1.5478	1.37401	1.06293	1.72204	1.24173	1.31265	1.1646	1.37476	1.08158	1.00018	1.02978	2.10365	2.22953	2.19326	2.07107
G32357ON	GlcNAc(α1-4)Gal(β1-4)GlcNAc(β1-3)Gal(β1-4)GlcNAc(β-Sp0	1.19664	1.55897	1.99524	2.15306	1.43493	1.46533	1.28897	1.54965	1.11486	1.22163	1.17567	1.99285	1.94386	2.16315	2.05858	2.54253	1.53388	1.22909	2.38435	2.20075	2.50991	1.61151	1.35244	1.20747	1.24035	1.1434	1.09737	1.12983	1.01188	0.993738	1.00659	1.25525	2.19433	2.3509	1.76441	1.21645	1.69753	1.16406	1.20384	1.15762	1.16349	1.09643	0.999591	1.03174	1.87084	1.94873	1.93863	1.8046
G64354IV	GlcNAc(α1-4)Gal(β1-3)GalNAc(-Sp14	1.31709	1.47381	1.86287	1.97626	1.24597	1.32326	1.39702	1.4005	1.26248	1.25626	1.12171	1.99466	1.92483	2.16266	1.93273	2.44631	1.3608	1.31833	2.19347	2.05158	2.33309	1.5529	1.39158	1.28908	1.29676	1.15713	1.16831	1.13151	1.01903	1.09364	1.10385	1.26247	2.09833	1.71501	1.36773	1.13529	1.50101	1.19919	1.23885	1.28178	1.22364	1.06877	1.01071	1.00366	1.81622	2.04613	1.99951	1.9317
	Neu5Ac(α2-6)Gal(β1-4)GlcNAc(β1-2)Man(α1-6)[Man(α1-3)]Man(β1-4)GlcNAc(β1-4)GlcNAc(-Sp12	1.24899	1.48225	1.82144	1.96357	1.17945	1.28843	1.96622	1.11332	1.52575	1.1395	1.10448	1.92707	1.88709	2.16999	1.872	2.72914	1.3378	1.31965	2.12782	2.0749	2.31224	1.41896	1.43685	1.24921	1.18139	1.0867	1.02845	1.17379	0.981755	0.978532	1.04828	2.18552	2.26045	1.07939	1.23884	1.10436	2.05445	1.15792	1.30269	1.6722	1.18626	0.998109	0.893501	1.00923	1.73253	2.03273	1.91534	1.76332
G02410EE	Man(α1-6)[Neu5Ac(α2-6)Gal(β1-4)GlcNAc(β1-2)Man(α1-3)]Man(β1-4)GlcNAc(β1-4)GlcNAc(-Sp12	1.36236	1.6519	2.02704	2.20527	1.37599	1.45711	1.95327	1.30427	1.56227	1.15467	1.1345	2.00398	1.99964	2.27658	1.9852	2.74304	1.55931	1.46886	2.0652	2.15359	2.28578	1.49988	1.48286	1.34833	1.25046	1.13298	1.12545	1.2459	1.02232	1.05237	1.12745	2.17144	2.28973	1.16896	1.27894	1.1338	2.21359	1.19336	1.30445	1.79315	1.20849	1.04389	0.974465	1.09729	1.74029	2.11592	1.96471	1.86801
G24662EX	Neu5Ac(α2-6)Gal(β1-4)GlcNAc(β1-2)Man(α1-6)Man(β1-4)GlcNAc(β1-4)GlcNAc(-Sp12	1.18265	1.37962	1.94412	2.09034	1.27932	1.32746	1.21474	1.16152	1.1362	1.07991	0.993179	1.72774	1.73263	1.98511	1.89072	2.73102	1.16606	1.13498	2.1224	1.99677	2.24596	1.2459	1.46444	1.17812	1.12127	1.03936	1.02037	1.19806	0.989481	0.965921	0.96983	2.16497	2.10401	1.08158	1.14252	1.03471	2.04595	1.12464	1.22361	1.19148	1.1337	0.975777	0.880746	0.992793	1.59609	1.88785	1.76473	1.63762
	Neu5Ac(α2-6)Gal(β1-4)GlcNAc(β1-2)Man(α1-3)Man(β1-4)GlcNAc(β1-4)GlcNAc(-Sp12	1.22745	1.51599	2.09707	2.23488	1.41849	1.43686	1.32218	1.28344	1.1743	1.18264	1.06047	1.85238	1.82669	2.11817	2.07103	2.75093	1.35711	1.3999	2.15922	2.14432	2.29514	1.40994	1.46076	1.21702	1.19581	1.08329	1.05001	1.1631	0.930136	0.975118	0.991856	2.1486	2.16885	1.25068	1.29283	1.1053	2.1515	1.17874	1.31437	1.34358	1.16115	1.03656	0.955802	1.05921	1.68969	2.01587	1.87985	1.786
G93592BV	Gal(β1-4)GlcNAc(β1-2)Man(α1-3)Man(β1-4)GlcNAc(β1-4)GlcNAc(-Sp12	1.42063	1.88087	2.72815	2.89891	1.85232	1.84054	1.50875	2.06978	1.25668	1.20736	1.09787	1.8882	1.89153	2.16785	1.82437	2.71664	1.41924	1.42654	2.13799	2.15178	2.34021	1.50734	1.31259	1.27787	1.2942	1.18633	1.17189	1.11903	1.00014	1.06425	1.09956	1.51963	2.31218	1.55087	1.33049	1.0717	2.261	1.22611	1.28947	1.4721	1.18115	1.22218	1.1134	1.32593	1.78141	2.1272	2.0372	1.9269
G22908LV	Gal(β1-4)GlcNAc(β1-2)Man(α1-6)Man(β1-4)GlcNAc(β1-4)GlcNAc(-Sp12	1.16587	1.67889	2.57257	2.72863	1.72119	1.67708	1.35358	1.89569	1.08417	1.14507	1.01965	1.82555	1.77685	2.01936	1.63408	2.36599	1.2589	1.33014	2.03271	1.89035	2.1009	1.40451	1.1577	1.16633	1.1847	1.08065	1.02101	1.03253	0.93323	0.942236	1.01203	1.35752	2.09225	1.2682	1.17632	0.999086	1.94832	1.1583	1.24904	1.41258	1.11613	1.13536	1.03438	1.25656	1.67043	1.97076	1.88219	1.7834
G69411IG	Man(α1-6)[Gal(β1-4)GlcNAc(β1-2)Man(α1-3)]Man(β1-4)GlcNAc(β1-4)GlcNAc(β-Sp12	1.47321	1.92928	2.64562	2.83233	1.79252	1.80202	1.99547	1.97802	1.50285	1.22868	1.16126	2.00282	2.00284	2.26778	1.84422	2.75521	1.38506	1.39677	2.14251	2.15185	2.39792	1.48917	1.37109	1.31696	1.24578	1.15691	1.12155	1.16253	1.01333	1.05281	1.11328	1.49131	2.43955	1.507	1.28095	1.09759	2.21729	1.26242	1.34545	1.74945	1.21529	1.24448	1.11129	1.33956	1.85202	2.16946	2.05934	1.93032
G80858MF	GlcNAc(β1-2)Man(α1-6)[GlcNAc(β1-2)Man(α1-3)]Man(β1-4)GlcNAc(β1-4)[Fuc(α1-6)]GlcNAc(β-Sp22	2.62565	2.12201	2.14412	2.19236	1.39838	1.52676	1.75875	1.42165	1.36093	1.12037	1.0434	1.9381	1.9462	2.20532	1.9585	2.77816	1.68624	1.52702	2.13182	2.17691	2.52257	1.40023	1.35603	1.22343	1.13389	1.10665	1.09498	1.0798	0.959059	1.06762	0.917196	1.24681	2.3484	1.13389	1.17448	1.15084	1.85943	1.33577	1.3414	1.62956	1.19116	1.06878	0.997976	1.12237	2.02502	2.32789	2.25939	2.14877
G78059CC	Gal(β1-4)GlcNAc(β1-2)Man(α1-6)[Gal(β1-4)GlcNAc(β1-2)Man(α1-3)]Man(β1-4)GlcNAc(β1-4)[Fuc(α1-6)]GlcNAc(β-Sp22	1.43516	2.21858	3.32185	3.52592	2.2673	2.26746	1.73446	2.55187	1.28089	1.16311	0.993369	1.89265	1.91811	2.16114	2.19012	2.93649	1.73301	1.60997	2.40466	2.44485	2.68228	1.65646	1.38815	1.34412	1.40132	1.27147	1.13377	1.17468	0.989488	1.09671	1.08143	1.51931	2.462	1.72456	1.41653	1.16079	2.72797	1.30743	1.41487	1.63651	1.24273	1.5063	1.37931	1.78058	2.08234	2.47644	2.29949	2.16628
G09921WG	Gal(β1-3)GlcNAc(β1-2)Man(α1-6)[Gal(β1-3)GlcNAc(β1-2)Man(α1-3)]Man(β1-4)GlcNAc(β1-4)[Fuc(α1-6)]GlcNAc(β-Sp22	1.70504	2.03831	3.35162	3.42733	2.34152	2.37711	2.2549	2.2087	1.30712	1.1625	1.19109	1.9009	1.98016	2.19874	2.1185	2.83284	1.65257	1.63524	2.44324	2.47664	2.61598	1.63581	1.63824	1.2928	1.15497	1.02572	1.02147	1.04783	0.957673	0.985684	0.875519	1.33115	2.78166	1.91813	1.31316	1.19318	2.91572	1.38937	1.44172	1.9893	1.25468	1.20123	1.16101	1.41373	2.34123	2.67469	2.59839	2.45104
	(6S)GlcNAc(β1-3)Gal(β1-4)GlcNAc(β-Sp0	1.05562	1.3229	1.78191	1.96518	1.30225	1.32098	1.34479	1.04129	1.19452	1.22158	1.11751	1.88021	1.92712	2.16713	1.87623	2.53737	1.46352	1.45558	2.31461	2.21909	2.50713	1.49918	1.52555	1.16794	1.06823	1.12747	1.07499	1.16972	0.957689	1.00608	0.943882	1.15858	2.01331	2.21206	1.52861	1.09174	1.55192	1.18205	1.21873	1.26585	1.26842	1.02246	0.936757	0.928195	1.65066	1.88332	1.80216	1.71783
	Kdn(α2-3)Gal(β1-4)[Fuc(α1-3)]GlcNAc(-Sp0	1.15038	1.35852	1.93165	2.00805	1.33264	1.43641	1.27516	1.17007	1.1479	1.14111	1.06087	1.81464	1.82376	2.06946	1.72061	2.71154	1.44843	1.36988	2.30591	2.12818	2.44183	1.40944	1.43034	1.25529	1.35159	1.21136	1.10217	1.17541	1.09253	1.05247	1.09967	1.2715	2.29716	1.02374	1.14748	1.08736	1.85708	1.22343	1.25632	1.17293	1.14233	1.09679	1.05717	1.08184	1.86152	2.16358	2.10641	1.95197
	Kdn(α2-6)Gal(β1-4)GlcNAc(-Sp0	1.12485	1.38359	2.20218	2.35673	1.50226	1.55042	1.369	1.5087	1.20166	1.2187	1.07667	1.87735	1.86718	2.12206	1.76375	2.68379	1.37078	1.31567	2.28835	2.14238	2.48098	1.4981	1.32697	1.21647	1.16327	1.14344	1.10124	1.12706	1.01094	1.05744	1.05884	1.31976	2.18071	1.73759	1.3518	1.13402	1.81047	1.20172	1.24924	1.24961	1.20531	1.14111	1.06405	1.12908	1.69477	1.98584	1.91876	1.8052
G26041PO	Kdn(α2-3)Gal(β1-4)Glc(-Sp0	1.13664	1.39653	2.07859	2.13979	1.4292	1.53597	1.41556	1.23729	1.19694	1.22657	1.10988	1.95112	1.9647	2.2134	1.82029	2.89078	1.40729	1.31854	2.47902	2.30705	2.70274	1.59741	1.3324	1.24303	1.1965	1.11492	1.07135	1.05674	1.00521	1.04066	1.0232	1.43721	2.49044	2.11388	1.43554	1.12306	1.77034	1.23764	1.27027	1.2367	1.23328	1.14592	1.06728	1.0842	1.93138	2.18428	2.13337	2.03275
G71994UD	Kdn(α2-3)Gal(β1-3)GalNAc(α-Sp14	1.15667	1.33925	1.90925	1.99746	1.25533	1.37548	1.35038	1.16724	1.18472	1.24812	1.14839	1.96356	1.93105	2.17704	1.69702	2.75151	1.35614	1.34563	2.43656	2.21551	2.55387	1.52289	1.5623	1.26368	1.2686	1.11282	1.08292	1.23725	1.05693	1.02141	1.03783	1.2983	2.32155	1.81222	1.22168	1.03804	1.70833	1.20953	1.23096	1.18553	1.19335	1.06064	0.980799	0.958291	1.93155	2.16218	2.1101	2.01525
G38121JC	Fuc(α1-2)Gal(β1-3)GlcNAc(β1-2)Man(α1-6)[Fuc(α1-2)Gal(β1-3)GlcNAc(β1-2)Man(α1-3)]Man(β1-4)GlcNAc(β1-4)GlcNAc(β-Sp20	1.41648	1.77702	2.46258	2.49694	1.64511	1.75969	2.0345	1.49516	1.21737	1.36914	1.25264	1.8664	1.96379	2.13306	1.68545	2.63609	1.28627	1.25122	2.05226	1.99662	2.2583	1.35981	1.47345	1.32517	1.37253	1.08124	1.08442	1.0658	0.975257	1.01465	0.980699	1.17069	2.58971	2.37196	1.44949	1.03455	2.06621	1.29248	1.27428	1.83617	1.22492	1.05175	0.897062	0.990535	2.17898	2.54553	2.33626	2.23141
G81085EP	Fuc(α1-2)Gal(β1-4)GlcNAc(β1-2)Man(α1-6)[Fuc(α1-2)Gal(β1-4)GlcNAc(β1-2)Man(α1-3)]Man(β1-4)GlcNAc(β1-4)GlcNAc(β-Sp20	1.29168	1.89808	2.3484	2.56058	1.52386	1.55261	1.7612	1.77801	1.23798	1.28851	1.20405	2.0562	2.02169	2.26844	1.83215	2.69351	1.60552	1.54788	2.19479	2.02333	2.40867	1.70741	1.57692	1.38238	1.42216	1.24294	1.12601	1.28529	1.05761	1.06722	1.10858	1.23474	2.6767	2.32999	1.34802	1.03209	2.19712	1.2376	1.30464	1.46653	1.18855	1.07115	0.938234	1.0884	2.17378	2.52776	2.32367	2.25425
G58827HR	Fuc(α1-2)Gal(β1-4)[Fuc(α1-3)]GlcNAc(β1-2)Man(α1-6)[Fuc(α1-2)Gal(β1-4)[Fuc(α1-3)]GlcNAc(β1-2)Man(α1-3)]Man(β1-4)GlcNAc(β1-4)GlcNAc(β-Sp20	1.40852	1.82194	2.03494	2.22089	1.38143	1.46807	1.58016	1.22351	1.23062	1.24559	1.12588	2.00819	2.035	2.24399	1.94345	2.65906	1.61963	1.52137	2.32546	2.05833	2.44654	1.77852	1.39407	1.17803	1.28157	1.04176	1.07601	1.03699	0.983874	0.933327	0.905721	1.18192	2.61148	1.41638	1.20707	1.06114	2.36083	1.26607	1.34966	1.36644	1.11095	0.937261	0.909094	0.932163	2.265	2.56827	2.48166	2.34096
G05260RH	Gal(α1-3)Gal(β1-4)GlcNAc(β1-2)Man(α1-6)[Gal(α1-3)Gal(β1-4)GlcNAc(β1-2)Man(α1-3)]Man(β1-4)GlcNAc(β1-4)GlcNAc(β-Sp20	1.13463	2.00204	2.77987	3.03641	1.93792	1.94186	1.67518	2.17216	1.20548	1.41388	1.07383	1.97314	1.9153	2.15094	2.09792	2.8601	1.41992	1.7119	2.55295	2.47915	2.56895	1.69626	1.63735	1.45732	1.53607	1.32734	1.26473	1.34058	1.17176	1.15424	1.28543	1.6595	2.52702	2.17234	1.54571	1.19027	2.91825	1.27798	1.35847	1.31343	1.27304	1.29362	1.16907	1.39617	2.02426	2.26704	2.12417	2.04889
G28663KH	Gal(β1-4)GlcNAc(β1-2)Man(α1-6)[Man(α1-3)]Man(β1-4)GlcNAc(β1-4)GlcNAc(β-Sp12	1.44133	1.81567	2.669	2.81032	1.80832	1.83595	2.2029	2.0029	1.53029	1.17517	1.16204	1.96875	1.98602	2.25408	1.79575	2.64808	1.4793	1.48912	2.11689	2.1112	2.3096	1.47945	1.28128	1.29355	1.26061	1.16153	1.10484	1.1123	0.992954	1.0167	1.09027	1.39248	2.38277	1.35451	1.20589	1.10837	2.2697	1.23196	1.27867	1.81789	1.21891	1.20141	1.05717	1.29484	1.83153	2.12532	2.00386	1.87103
G24095BS	Fuc(α1-4)[Gal(β1-3)]GlcNAc(β1-2)Man(α1-6)[Fuc(α1-4)[Gal(β1-3)]GlcNAc(β1-2)Man(α1-3)]Man(β1-4)GlcNAc(β1-4)[Fuc(α1-6)]GlcNAc(β-Sp22	1.36385	1.82344	2.63118	2.82219	1.78427	1.92052	2.26101	1.63678	1.38978	1.17442	1.14714	2.06849	2.16441	2.32233	2.04391	2.79461	1.65945	1.49257	2.38809	2.51082	2.72442	1.83907	1.65625	1.45418	1.40596	1.27461	1.17698	1.21914	1.19281	1.19193	1.03574	1.28703	2.66126	0.904106	1.03506	1.14681	3.05174	1.3816	1.39107	1.87942	1.22214	1.18891	1.10193	1.26054	2.53642	2.77127	2.65518	2.56386
	Neu5Ac(α2-6)GlcNAc(β1-4)GlcNAc(-Sp21	1.01805	1.22684	1.9205	2.04926	1.31825	1.34573	1.38372	1.28111	1.28186	1.13847	1.02326	1.82834	1.81091	2.06876	1.79237	2.75488	1.41652	1.36776	2.25659	2.186	2.43296	1.35563	1.32998	1.2374	1.15478	1.18401	1.14412	1.17132	1.01101	1.04195	1.03451	1.46813	2.04408	1.17905	1.21487	1.24501	1.7568	1.18775	1.2743	1.1241	1.16713	1.09688	1.01711	1.06233	1.56375	1.82012	1.76693	1.66019
	Neu5Ac(α2-6)GlcNAc(β1-4)GlcNAc(β1-4)GlcNAc(-Sp21	1.01847	1.20804	1.81453	1.95313	1.27729	1.29924	1.266	1.16936	1.18936	1.10944	1.03469	1.81794	1.79082	2.01709	1.59103	2.5118	1.32718	1.27913	2.04264	1.94699	2.16519	1.37091	1.30816	1.09621	1.01937	1.0301	1.01548	1.06635	0.943347	0.896957	0.889862	1.36487	1.96931	1.26168	1.16302	1.13927	1.59511	1.0773	1.20533	1.04019	1.19288	0.979553	0.918572	0.943996	1.49202	1.72808	1.70692	1.6301
	Gal(β1-4)[Fuc(α1-3)]GlcNAc(β1-6)[Fuc(α1-2)Gal(β1-4)GlcNAc(β1-3)]Gal(β1-4)Glc(-Sp21	1.06512	1.42098	2.81778	3.02098	1.97295	1.81796	1.23417	2.24031	1.18046	1.21333	1.10594	1.97173	1.94303	2.18819	1.88635	2.65115	1.43501	1.32599	2.22133	2.15007	2.4644	1.64369	1.17631	1.03181	1.11033	1.03888	0.971139	0.847239	0.812278	0.919041	0.878069	1.34218	2.45717	1.64377	1.12779	1.04676	2.12037	1.21569	1.24276	1.13581	1.17292	1.19401	1.18255	1.40255	1.8492	2.12371	1.96642	1.84459
G80343LW	Gal(β1-4)GlcNAc(β1-2)Man(α1-6)[Gal(β1-4)GlcNAc(β1-4)[Gal(β1-4)GlcNAc(β1-2)]Man(α1-3)]Man(β1-4)GlcNAc(β1-4)GlcNAc(-Sp21	1.14057	2.29068	3.61322	3.75687	2.48793	2.41431	1.6825	3.03922	1.17722	1.20018	1.06963	1.90645	1.9546	2.24159	2.17679	2.99751	1.52716	1.44832	2.47743	2.44484	2.58419	1.5372	1.34507	1.43996	1.36575	1.2928	1.25424	1.23469	1.11169	1.1491	1.27443	1.58393	2.38842	1.65017	1.34357	1.15675	2.76303	1.25223	1.30741	1.38737	1.25723	1.53178	1.33282	1.81503	1.85524	2.20621	2.03148	1.9223
G26298FT	GalNAc(α1-3)[Fuc(α1-2)]Gal(β1-4)GlcNAc(β1-2)Man(α1-6)[GalNAc(α1-3)[Fuc(α1-2)]Gal(β1-4)GlcNAc(β1-2)Man(α1-3)]Man(β1-4)GlcNAc(β1-4)GlcNAc(β-Sp20	1.19006	2.71203	2.22972	2.41663	1.46205	1.60397	1.80202	1.29562	1.10376	1.69001	1.27305	1.90213	1.96204	2.21324	2.12651	2.58587	1.46743	1.43737	2.09899	2.0604	2.30657	1.69608	1.12853	1.22219	1.08957	1.07336	1.11101	1.01503	0.943242	0.945559	0.928404	1.21363	2.51508	3.81878	2.31295	1.08553	2.77	1.28749	1.28499	1.61598	1.1748	1.03479	0.869779	1.01763	2.12929	2.46601	2.33139	2.17414
G34678QT	Gal(α1-3)[Fuc(α1-2)]Gal(β1-4)GlcNAc(β1-2)Man(α1-6)[Gal(α1-3)[Fuc(α1-2)]Gal(β1-4)GlcNAc(β1-2)Man(α1-3)]Man(β1-4)GlcNAc(β1-4)GlcNAc(β-Sp20	1.25233	1.99947	2.42984	2.48335	1.47072	1.57192	1.95774	1.72304	1.20415	1.24195	1.05172	1.87258	1.85191	2.1672	1.63764	2.67627	1.3672	1.41014	2.13224	2.0428	2.33519	1.71235	1.53502	1.46709	1.60503	1.39744	1.2837	1.32665	1.24235	1.10749	1.3518	1.55773	2.73537	3.80459	1.72662	1.03777	2.553	1.32605	1.30981	1.67858	1.2658	1.14404	1.02725	1.20985	2.12789	2.54715	2.36488	2.18281
G19134QI	Gal(α1-3)Gal(β1-4)[Fuc(α1-3)]GlcNAc(β1-2)Man(α1-6)[Gal(α1-3)Gal(β1-4)[Fuc(α1-3)]GlcNAc(β1-2)Man(α1-3)]Man(β1-4)GlcNAc(β1-4)GlcNAc(β-Sp20	0.970204	1.9076	1.88664	2.28167	1.36017	1.42342	1.50276	1.39535	1.10714	1.21542	1.0632	1.79043	1.77819	2.0212	1.92923	2.72763	1.31752	1.36563	2.55093	2.43027	2.61375	1.75069	1.49841	1.13506	1.20029	0.974125	1.04887	1.07489	0.94795	0.918702	0.896188	1.30966	2.49281	1.7787	1.23601	1.10525	3.18939	1.21313	1.38749	1.28736	1.0698	0.991774	1.08301	1.05219	2.22444	2.49934	2.35953	2.30854
G27432KC	GalNAc(α1-3)[Fuc(α1-2)]Gal(β1-3)GlcNAc(β1-2)Man(α1-6)[GalNAc(α1-3)[Fuc(α1-2)]Gal(β1-3)GlcNAc(β1-2)Man(α1-3)]Man(β1-4)GlcNAc(β1-4)GlcNAc(β-Sp20	1.06556	2.3955	2.27842	2.46119	1.44587	1.66062	2.13216	1.2754	1.20839	1.43304	1.27927	2.08703	2.01672	2.21035	1.94904	2.26774	1.41929	1.46337	2.19798	1.96051	2.21336	1.65498	1.35505	1.39362	1.44543	1.1967	1.17317	1.22884	0.949452	1.04795	1.05854	1.20214	2.4105	3.66071	2.67015	1.13347	2.52584	1.32778	1.39692	1.76486	1.29289	1.00519	0.967014	1.05211	2.10479	2.37078	2.33284	2.14461
G32889SE	Gal(α1-3)[Fuc(α1-2)]Gal(β1-3)GlcNAc(β1-2)Man(α1-6)[Gal(α1-3)[Fuc(α1-2)]Gal(β1-3)GlcNAc(β1-2)Man(α1-3)]Man(β1-4)GlcNAc(β1-4)GlcNAc(β-Sp20	1.32668	1.7145	2.51013	2.49309	1.60187	1.92844	2.17856	1.32217	1.29033	1.48981	1.24205	2.22017	2.10453	2.3758	1.65553	2.9804	1.29033	1.4715	2.34955	2.22487	2.55824	1.73292	1.25382	1.29116	1.3536	0.96954	1.17427	0.989385	0.939412	1.06445	1.1261	1.30635	3.01326	3.6467	1.64152	1.18882	2.57733	1.4409	1.39036	1.94471	1.3937	1.22527	1.03852	1.13462	2.35696	2.70513	2.62165	2.46924
	Neu5Ac(α2-3)Gal(β1-4)GlcNAc(β1-3)GalNAc(-Sp14	1.15551	1.46443	2.09166	2.1199	1.45728	1.58585	1.33804	1.31149	1.16099	1.20032	1.05854	1.98435	1.99586	2.2822	1.844	2.70661	1.49434	1.40433	2.37724	2.28443	2.51315	1.56057	1.36364	1.23455	1.26162	1.10031	1.01855	1.09073	0.990871	0.976143	1.06655	1.28455	2.24138	1.72825	1.08858	1.26727	2.51434	1.21549	1.28643	1.17397	1.24129	1.06736	1.07129	1.05976	1.83113	2.16095	2.09182	1.96235
	Neu5Ac(α2-6)Gal(β1-4)GlcNAc(β1-3)GalNAc(-Sp14	1.17596	1.32832	1.99301	2.10697	1.26427	1.42314	1.35618	1.11743	1.20997	1.17	1.08527	1.89468	1.95278	2.24437	1.9501	3.04078	1.36563	1.31927	2.5087	2.34672	2.70758	1.56853	1.61601	1.22181	1.20533	1.10966	1.03962	1.20313	1.0523	1.00674	1.12966	2.30974	2.25784	1.26993	1.3453	1.06438	1.96538	1.14245	1.21121	1.13818	1.31615	1.10188	1.05892	1.10297	1.85589	2.09195	2.0038	1.88389
G88696BY	Neu5Ac(α2-3)Gal(β1-4)[Fuc(α1-3)]GlcNAc(β1-3)GalNAc(α-Sp14	1.17404	1.53332	2.05968	2.20139	1.51906	1.57822	1.39712	1.11926	1.25038	1.12033	1.02222	1.90449	1.90298	2.16326	1.96177	2.80554	1.54199	1.42636	2.55057	2.2698	2.57382	1.58145	1.63266	1.41259	1.63285	1.37183	1.25158	1.34597	1.19781	1.14955	1.35166	1.33668	2.39863	1.2837	1.09933	1.32808	2.87327	1.32221	1.49237	1.2287	1.22015	1.08506	1.14186	1.04817	2.08644	2.34063	2.27306	2.16125
G83062JW	GalNAc(β1-4)GlcNAc(β1-2)Man(α1-6)[GalNAc(β1-4)GlcNAc(β1-2)Man(α1-3)]Man(β1-4)GlcNAc(β1-4)GlcNAc(-Sp12	2.17041	2.1592	3.58969	4.13035	2.36307	2.23385	2.08111	2.12778	1.41101	1.32339	1.15446	1.96922	2.01387	2.31922	1.70157	2.48526	1.52025	1.65352	2.04886	1.97258	2.18566	1.89233	1.51347	1.3596	1.10702	1.16297	1.27094	1.31264	1.05169	1.16161	1.01693	1.45957	2.37072	1.11812	1.25266	1.18326	3.34243	1.36631	1.42485	1.61898	1.36511	1.18437	1.19383	1.39898	1.88229	2.29691	2.14612	2.02017
G91745FJ	Gal(β1-3)GalNAc(α1-3)[Fuc(α1-2)]Gal(β1-4)Glc(-Sp0	1.14785	1.89957	2.40938	2.67431	1.5259	1.55765	1.24513	1.7348	1.09337	1.282	1.11037	1.87013	1.85328	2.10955	2.09385	2.49107	1.37593	1.36343	2.1403	2.22979	2.34367	1.57293	1.13361	1.10095	1.10009	1.00575	1.10374	0.928106	0.834321	0.961113	0.969161	1.19796	2.15143	3.2134	1.85717	1.01906	1.81933	1.16103	1.1228	1.28326	1.13584	1.1043	1.05396	1.19067	1.80637	2.13459	2.00474	1.90504
	Gal(β1-3)GalNAc(α1-3)[Fuc(α1-2)]Gal(β1-4)GlcNAc(-Sp0	1.17764	1.85897	2.44959	2.71569	1.60074	1.63631	1.27296	1.81362	1.16692	1.36906	1.15956	1.85986	1.83587	2.10848	1.90018	2.45576	1.43706	1.38384	2.14782	2.10493	2.27172	1.5087	1.25369	1.14647	1.13297	1.07811	1.0613	1.02648	0.884593	0.891499	0.9858	1.14333	2.1276	3.0757	1.76044	1.08514	1.75464	1.17385	1.19425	1.20245	1.14177	1.09487	1.02325	1.14542	1.71602	1.98231	1.89681	1.85819
G08143BZ	Gal(β1-3)GlcNAc(β1-3)Gal(β1-4)GlcNAc(β1-6)[Gal(β1-3)GlcNAc(β1-3)]Gal(β1-4)Glc(β-Sp0	1.28287	1.33468	3.87467	4.16041	2.66156	2.51642	1.36407	2.62916	1.22138	1.11634	1.07526	1.93327	1.8803	2.17807	2.35329	2.53969	1.6262	1.3998	2.46892	2.40795	2.42969	1.62072	1.43822	1.43057	1.53328	1.46406	1.22484	1.11267	0.918494	1.04187	1.13714	1.35685	2.59098	2.79457	1.93387	1.15156	2.34276	1.23023	1.22347	1.19522	1.17636	1.16979	1.0848	1.39785	1.80648	2.12957	1.91117	1.77993
G63338KU	Gal(β1-4)[Fuc(α1-3)]GlcNAc(β1-6)[Gal(β1-3)GlcNAc(β1-3)]Gal(β1-4)Glc(-Sp21	1.11559	1.32869	3.31712	3.51165	2.251	2.18572	1.23961	2.47266	1.18321	1.10784	1.03674	1.86689	1.78536	2.09905	1.91501	2.52967	1.47619	1.42869	2.23457	2.21536	2.33481	1.54283	1.19685	1.19415	1.4043	1.21274	1.04658	0.937835	0.879833	0.973922	1.03097	1.32295	2.40435	1.59461	1.25661	1.07428	2.40696	1.18434	1.24082	1.07675	1.16894	1.17814	1.16023	1.42925	1.73338	2.12559	1.93834	1.79565
	Gal(β1-4)GlcNAc(β1-6)[Fuc(α1-4)[Fuc(α1-2)Gal(β1-3)]GlcNAc(β1-3)]Gal(β1-4)Glc(-Sp21	1.00219	1.35515	2.60741	2.82113	1.79499	1.7581	1.25831	1.96335	1.23779	1.20278	1.0851	1.87625	1.7775	2.02848	1.99347	2.48251	1.39364	1.30778	2.03646	2.03116	2.29729	1.5258	1.26331	1.33568	1.58695	1.41267	1.24851	1.1324	1.2223	1.16761	1.28296	1.27201	2.28771	1.6786	1.24348	1.01532	1.80178	1.1809	1.13045	1.14055	1.09499	1.09985	1.04458	1.29785	1.93912	2.17184	1.95841	1.87741
G23365SP	Gal(β1-4)[Fuc(α1-3)]GlcNAc(β1-6)[Fuc(α1-4)[Fuc(α1-2)Gal(β1-3)]GlcNAc(β1-3)]Gal(β1-4)Glc(-Sp21	1.09058	1.54189	2.82129	2.95063	1.90348	1.88756	1.54781	1.96049	1.20996	1.1441	1.14789	2.00089	1.96091	2.24241	2.16812	2.61129	1.40711	1.22124	2.32129	2.35925	2.52573	1.54635	1.55864	1.50217	1.64725	1.486	1.45916	1.26958	1.22043	1.26008	1.29488	1.31029	2.41925	1.15626	1.1538	1.04889	2.10836	1.2879	1.2092	1.22236	1.26813	1.20385	1.10763	1.31957	2.23265	2.329	2.25909	2.02516
	Gal(β1-3)GlcNAc(β1-3)Gal(β1-4)[Fuc(α1-3)]GlcNAc(β1-6)[Gal(β1-3)GlcNAc(β1-3)]Gal(β1-4)Glc(-Sp21	1.254	1.30034	3.43126	3.61967	2.35857	2.32634	1.48205	2.43267	1.22628	1.03245	1.13117	1.94747	1.85034	2.19367	1.59386	2.4611	1.38563	1.38553	2.20212	2.13421	2.26285	1.45852	1.61904	1.43222	1.63118	1.55883	1.11064	1.13405	1.04753	0.999855	1.1232	1.24041	2.73625	2.41439	1.4644	1.23962	2.38033	1.2394	1.30294	1.23132	1.19449	1.08598	1.05958	1.31647	1.79248	2.21174	2.01668	1.85174
G18938DW	Gal(β1-4)GlcNAc(β1-6)[Gal(β1-4)GlcNAc(β1-2)]Man(α1-6)[Gal(β1-4)GlcNAc(β1-4)[Gal(β1-4)GlcNAc(β1-2)]Man(α1-3)]Man(β1-4)GlcNAc(β1-4)GlcNAc(β-Sp21	0.962173	2.23372	4.02772	4.08317	2.7444	2.69641	1.41531	3.44542	1.13841	1.17354	1.15364	1.88915	1.95049	2.19803	2.3632	3.15469	1.53986	1.35687	2.40189	2.7063	2.73811	1.69823	1.47103	1.47697	1.40876	1.30941	1.31228	1.35533	1.18404	1.15158	1.26562	1.34621	2.40976	1.816	1.20754	1.23358	2.8414	1.30328	1.36687	1.38301	1.20714	1.72835	1.63594	2.1435	1.98057	2.20289	2.0018	1.96739
G65415JG	GlcNAc(β1-2)Man(α1-6)[GlcNAc(β1-4)[GlcNAc(β1-2)]Man(α1-3)]Man(β1-4)GlcNAc(β1-4)GlcNAc(-Sp21	2.3573	2.0936	2.04189	2.0148	1.31844	1.40549	1.41093	1.32744	1.18343	1.12471	1.0586	1.79967	1.79687	2.05261	1.86507	2.82285	1.38312	1.24152	2.03358	2.15115	2.33389	1.40085	1.22671	1.2665	1.19202	1.09789	1.12597	1.10153	1.01409	1.06471	1.05794	1.32446	2.19132	1.25067	1.08134	1.05679	1.51852	1.29642	1.21139	1.39675	1.11168	1.102	1.02193	1.10475	1.72543	2.0836	1.92181	1.82066
G03229RU	Fuc(α1-2)Gal(β1-3)GalNAc(α1-3)[Fuc(α1-2)]Gal(β1-4)Glc(β-Sp0	1.18395	1.9024	2.16849	2.2836	1.42345	1.36886	1.29909	1.64089	1.17745	1.25941	1.25233	1.91487	1.90938	2.19666	2.03257	2.76719	1.39655	1.39594	2.22767	2.2803	2.49435	1.69076	1.49019	1.29106	1.2402	1.19828	1.24563	1.13937	1.00651	1.10614	1.07865	1.25469	2.30384	3.02768	1.76124	1.04047	1.31948	1.18936	1.19224	1.28212	1.1773	1.14682	1.05997	1.17664	1.87807	2.14076	1.97999	1.90451
G62735WZ	Fuc(α1-2)Gal(β1-3)GalNAc(α1-3)[Fuc(α1-2)]Gal(β1-4)GlcNAc(β-Sp0	1.15232	1.92358	2.17098	2.37892	1.44228	1.49825	1.36141	1.71748	1.1451	1.3856	1.16882	1.92871	1.90067	2.1826	2.07062	2.59259	1.499	1.42159	2.1832	2.20679	2.41168	1.69792	1.60505	1.24787	1.32664	1.26585	1.17529	1.2225	0.937829	1.03254	1.06588	1.22282	2.25042	3.11036	1.58381	1.09314	2.02367	1.26429	1.22613	1.3352	1.18268	1.05694	1.02775	1.10544	1.85237	2.16108	2.06293	1.91802
G11647UD	Gal(β1-3)GlcNAc(β1-3)GalNAc(α-Sp14	1.11558	1.35407	2.74316	2.93085	1.79839	1.81672	1.29426	1.75923	1.11198	1.09633	1.03637	1.84554	1.84215	2.11181	1.99528	2.59579	1.37838	1.46208	2.28699	2.2597	2.40729	1.51076	1.49361	1.29512	1.41067	1.25172	1.03951	1.12907	0.980657	0.989226	1.17264	1.24001	2.30084	1.66146	1.23573	1.02572	1.94815	1.13642	1.15008	1.17809	1.21167	1.0725	1.04002	1.10986	1.81716	2.13882	1.99567	1.91039
G93612YS	GalNAc(β1-4)[Neu5Ac(α2-3)]Gal(β1-4)GlcNAc(β1-3)GalNAc(α-Sp14	1.19246	1.41146	2.00368	2.13871	1.36875	1.43914	1.40351	1.09844	1.17576	1.11731	1.01351	1.99456	1.94791	2.21705	1.7775	2.49962	1.32434	1.40116	2.28177	2.17865	2.35053	1.55533	1.10113	1.1289	1.14825	1.05022	0.988786	0.981101	0.901939	1.00258	1.04076	1.29773	2.04332	0.92576	1.05976	1.14726	2.65207	1.1883	1.33793	1.11001	1.24642	1.06023	1.04105	1.0688	1.80986	2.13728	2.04715	1.89704
G44060QH	GalNAc(α1-3)[Fuc(α1-2)]Gal(β1-3)GalNAc(α1-3)[Fuc(α1-2)]Gal(β1-4)GlcNAc(β-Sp0	1.23992	2.58652	2.22812	2.49444	1.51021	1.38049	1.33402	1.5851	1.23536	1.43887	1.38859	2.03702	2.0219	2.34059	2.36686	2.85027	1.64777	1.58461	2.35307	2.43347	2.60518	1.90208	1.55348	1.24554	1.11457	1.15779	1.21795	1.1579	0.976742	1.07948	1.04054	1.33148	2.25333	4.07737	2.39615	1.11173	2.05913	1.29938	1.37917	1.4755	1.25668	1.20145	1.15248	1.20182	1.8245	2.11551	2.04171	1.87675
	Gal(α1-3)Gal(β1-3)GlcNAc(β1-2)Man(α1-6)[Gal(α1-3)Gal(β1-3)GlcNAc(β1-2)Man(α1-3)]Man(β1-4)GlcNAc(β1-4)GlcNAc(-Sp19	1.41183	1.96732	2.79313	2.95019	1.88286	1.86107	2.11226	1.89226	1.16645	1.1603	1.15736	1.87534	1.85171	2.10198	2.03785	2.70741	1.15394	1.52649	2.42434	2.52483	2.47916	2.00252	1.55943	1.57646	1.36982	1.13985	1.15622	1.17246	1.09593	1.12168	1.20656	1.53633	2.82782	2.74987	1.32451	1.16473	2.86381	1.36509	1.44596	1.8139	1.31079	1.04567	1.10324	1.21496	2.20066	2.43087	2.36037	2.25815
	Gal(α1-3)Gal(β1-3)[Fuc(α1-4)]GlcNAc(β1-2)Man(α1-6)[Gal(α1-3)Gal(β1-3)[Fuc(α1-4)]GlcNAc(β1-2)Man(α1-3)]Man(β1-4)GlcNAc(β1-4)GlcNAc(-Sp19	1.18393	1.5292	1.76506	1.9881	1.16083	1.34612	1.95428	0.842876	1.2372	1.28425	1.1773	2.19263	2.08788	2.23557	1.87401	2.9859	1.20872	1.35516	2.41512	2.50066	2.74962	1.78626	1.83573	1.52984	1.40746	1.23144	1.28916	1.26791	1.36296	1.25122	1.31964	1.36791	2.61387	0.946903	0.801958	1.15029	2.86456	1.32903	1.28184	1.5962	1.21731	0.904697	0.943531	0.848017	2.60624	2.62184	2.65264	2.56395
	Neu5Ac(α2-3)Gal(β1-3)GlcNAc(β1-2)Man(α1-6)[Neu5Ac(α2-3)Gal(β1-3)GlcNAc(β1-2)Man(α1-3)]Man(β1-4)GlcNAc(β1-4)GlcNAc(-Sp19	1.64051	1.93231	2.3841	2.51791	1.63534	1.7129	1.84537	1.31179	1.25545	1.16184	1.19996	1.96145	2.05328	2.23069	2.1456	2.98958	1.63002	1.49448	2.29464	2.49511	2.69673	1.41358	2.90879	1.82428	1.8942	1.64552	1.38587	2.0193	1.52594	1.25386	1.4651	1.36371	2.59507	2.02075	1.16252	1.63802	3.00391	1.41585	1.45456	1.69455	1.23029	1.05029	0.995508	1.0552	2.19069	2.5224	2.32727	2.25772
G99129GB	GlcNAc(β1-2)Man(α1-6)[Gal(β1-4)GlcNAc(β1-2)Man(α1-3)]Man(β1-4)GlcNAc(β1-4)GlcNAc(-Sp12	1.85509	2.12686	2.66359	2.78486	1.79163	1.76496	1.42401	1.91007	1.17134	1.1911	1.06697	1.8762	1.88124	2.14439	1.94622	2.68757	1.42519	1.41518	2.12312	2.15226	2.29881	1.53764	1.30723	1.24909	1.23909	1.084	1.05326	1.11185	0.952124	1.05764	1.06365	1.43387	2.26996	1.43226	1.1807	1.03945	2.27931	1.26841	1.2784	1.50172	1.15396	1.12902	1.06411	1.28874	1.84278	2.13977	1.99477	1.89378
G86102WJ	Gal(β1-4)GlcNAc(β1-2)Man(α1-6)[GlcNAc(β1-2)Man(α1-3)]Man(β1-4)GlcNAc(β1-4)GlcNAc(-Sp12	1.85509	2.12686	2.66359	2.78486	1.79163	1.76496	1.42401	1.91007	1.17134	1.1911	1.06697	1.8762	1.88124	2.14439	1.94622	2.68757	1.42519	1.41518	2.12312	2.15226	2.29881	1.53764	1.30723	1.24909	1.23909	1.084	1.05326	1.11185	0.952124	1.05764	1.06365	1.43387	2.26996	1.43226	1.1807	1.03945	2.27931	1.26841	1.2784	1.50172	1.15396	1.12902	1.06411	1.28874	1.84278	2.13977	1.99477	1.89378
G51162XR	Neu5Ac(α2-3)Gal(β1-3)GlcNAc(β1-3)GalNAc(α-Sp14	1.10175	1.41747	2.07218	2.19503	1.45078	1.62239	1.44924	1.21207	1.19983	1.16816	1.13014	1.93464	1.97146	2.22905	1.91152	2.73194	1.43274	1.51033	2.42416	2.35432	2.60667	1.53566	2.84106	1.93259	2.13689	1.89545	1.49918	2.14662	1.63302	1.38554	1.70765	1.25387	2.50094	2.40414	1.3095	1.30004	2.43636	1.28578	1.25795	1.24933	1.28097	1.09832	1.05984	1.08532	1.94483	2.28328	2.16851	2.06523
G76763LN	Fuc(α1-2)Gal(β1-4)GlcNAc(β1-3)GalNAc(α-Sp14	1.10176	1.42119	2.13984	2.28669	1.43932	1.46812	1.36577	1.40873	1.19186	1.16985	1.10697	1.89207	1.88183	2.17394	1.93732	2.69718	1.34104	1.30004	2.33316	2.10303	2.49843	1.45595	1.3628	1.18974	1.25908	1.10144	1.06755	1.09856	0.992144	1.00623	1.11781	1.31306	2.49423	1.64187	1.12515	0.981807	1.8267	1.14697	1.16832	1.14268	1.17314	1.05669	0.970591	0.994518	1.98647	2.19175	2.1005	2.00126
G02522JF	Gal(β1-4)[Fuc(α1-3)]GlcNAc(β1-3)GalNAc(α-Sp14	1.25274	1.61143	2.5127	2.64152	1.70962	1.78235	1.38021	1.4868	1.19651	1.16449	1.10064	1.93418	1.99461	2.25295	1.86257	2.84839	1.51174	1.37671	2.44809	2.28457	2.63233	1.59685	1.38101	1.26008	1.35406	1.14455	1.07248	1.04201	0.906801	0.98096	1.10572	1.42099	2.48339	0.963453	1.04486	1.13458	2.30735	1.23111	1.32017	1.21431	1.29757	1.14366	1.11001	1.18872	2.19507	2.5736	2.44934	2.30802
G08157XK	GalNAc(α1-3)GalNAc(β1-3)Gal(α1-4)Gal(β1-4)GlcNAc(β-Sp0	0.980024	1.53271	2.11543	2.46938	1.4984	1.45947	1.34852	1.63932	1.25491	1.19285	1.06778	1.8192	1.78483	2.05989	1.86212	2.31561	1.4309	1.34284	2.0539	2.08217	2.18905	1.66323	1.472	1.26148	1.22707	1.16359	1.14336	1.28679	1.0647	1.15188	1.16461	1.21355	1.99881	1.90901	1.69835	1.115	2.49466	1.20758	1.32614	1.12411	1.1757	1.03873	1.04471	0.955742	1.68627	1.94405	1.86598	1.74176
G17465IO	Gal(α1-4)Gal(β1-3)GlcNAc(β1-2)Man(α1-6)[Gal(α1-4)Gal(β1-3)GlcNAc(β1-2)Man(α1-3)]Man(β1-4)GlcNAc(β1-4)GlcNAc(β-Sp19	1.59687	2.14794	3.14712	3.38628	2.23689	2.21099	1.98799	2.0622	1.23325	1.28109	1.27187	2.02538	2.00454	2.27939	1.75134	2.61757	1.53104	1.50261	2.33311	2.37116	2.41938	1.55501	1.71001	1.45907	1.18297	1.03791	1.08358	1.1324	1.03083	1.07883	0.980188	1.41389	2.67913	1.54491	1.3481	1.17263	3.2142	1.42575	1.33348	1.75425	1.23633	1.10797	1.09261	1.15517	2.26956	2.56324	2.40008	2.36471
G91257NC	Gal(α1-4)Gal(β1-4)GlcNAc(β1-2)Man(α1-6)[Gal(α1-4)Gal(β1-4)GlcNAc(β1-2)Man(α1-3)]Man(β1-4)GlcNAc(β1-4)GlcNAc(β-Sp24	1.18506	2.16818	2.46792	2.85782	1.72398	1.75158	1.73143	2.2322	1.4214	1.25398	1.0986	1.89201	1.88814	2.14582	1.96114	2.65165	1.62518	1.63119	2.18012	2.40291	2.32731	1.7934	1.7014	1.48685	1.62467	1.35756	1.24482	1.47412	1.22567	1.24974	1.40156	1.62795	2.2512	1.57005	1.6197	1.31022	3.09526	1.31748	1.45081	1.69345	1.22695	1.25688	1.26101	1.37168	2.00504	2.19667	2.14822	2.03145
G61009EJ	Gal(α1-3)Gal(β1-4)GlcNAc(β1-3)GalNAc(α-Sp14	1.04511	1.44297	2.30804	2.51643	1.55127	1.57085	1.26814	1.69071	1.20157	1.21454	1.09549	1.98085	1.93192	2.22498	1.93772	2.62284	1.28946	1.43291	2.30131	2.25637	2.51281	1.72537	1.33693	1.24666	1.29994	1.13009	1.05796	1.00076	0.915579	0.982081	1.15413	1.44006	2.33851	2.2088	1.29857	1.05543	2.06407	1.16263	1.2012	1.16737	1.26334	1.0632	1.07083	1.18273	1.91866	2.19404	2.10915	1.99598
G13626XX	Gal(β1-3)GlcNAc(β1-6)Gal(β1-4)GlcNAc(β-Sp0	1.08406	1.32958	3.11736	3.40068	2.13816	2.02273	1.2938	2.24433	1.1503	1.15916	1.09953	1.88112	1.84327	2.10406	1.93341	2.47993	1.35055	1.48852	2.22366	2.19732	2.32922	1.5941	1.32428	1.1562	1.07621	1.08222	1.0397	1.08382	0.945197	0.996261	0.976499	1.28342	2.19136	1.82255	1.26263	1.13514	2.198	1.21707	1.21487	1.1684	1.25532	1.16313	1.09546	1.26081	1.68697	1.99604	1.81708	1.70756
G52068VK	Gal(β1-3)GlcNAc(α1-6)Gal(β1-4)GlcNAc(β-Sp0	1.13403	1.46093	3.1939	3.40959	2.15658	2.04809	1.21542	2.25988	1.10563	1.22917	1.14037	1.97897	1.93036	2.20568	2.08591	2.7069	1.45622	1.50976	2.33577	2.31361	2.5073	1.54906	1.44265	1.28644	1.29723	1.20927	1.18187	1.18337	1.01497	1.03575	1.03534	1.329	2.27195	2.18233	1.501	1.2006	2.29606	1.22846	1.24287	1.13637	1.26277	1.17435	1.09409	1.25106	1.77965	2.11668	1.9154	1.79641
G94173VC	GalNAc(β1-3)Gal(α1-6)Gal(β1-4)Glc(β-Sp8	1.08632	1.50974	2.52896	2.81737	1.7395	1.72748	1.38318	1.61607	1.21097	1.22648	1.12485	1.9724	1.95929	2.22086	1.84689	2.64753	1.4341	1.41315	2.31664	2.23056	2.44701	1.55486	1.35061	1.29602	1.24335	1.15378	1.15281	1.17452	1.01017	1.12138	1.07632	1.3479	2.35948	2.2024	1.60397	1.10675	2.45059	1.24807	1.30647	1.13506	1.22644	1.12853	1.0898	1.08912	1.84089	2.22635	2.02666	1.88315
G13034PC	Gal(α1-3)[Fuc(α1-2)]Gal(β1-4)[Fuc(α1-3)]Glc(β-Sp21	1.29062	1.41604	2.06582	2.15228	1.2991	1.38481	1.45839	1.19368	1.35874	1.14876	1.07008	2.01981	1.97985	2.27958	1.81266	2.85368	1.48675	1.48685	2.44901	2.28651	2.69579	1.44682	1.42322	1.25474	1.34223	1.28263	1.15718	1.0885	1.08517	1.05997	1.20081	1.34408	2.5393	2.51693	1.48765	1.18819	1.62222	1.31169	1.24882	1.23018	1.2418	1.22748	1.18832	1.22712	2.04406	2.23704	2.18047	2.05188
	Gal(β1-4)GlcNAc(β1-6)[Neu5Ac(α2-6)Gal(β1-3)GlcNAc(β1-3)]Gal(β1-4)Glc(-Sp21	1.08925	1.22738	2.86458	3.08047	1.98536	1.89875	1.22729	2.0935	1.12326	1.08448	1.05686	1.96088	1.86639	2.13576	1.81717	2.55693	1.36054	1.29453	2.20613	2.23346	2.35528	1.4638	1.46644	1.20144	1.3164	1.24693	1.06261	1.07717	0.899762	0.94953	1.00811	1.80532	2.18856	2.28585	1.49476	1.13963	2.22765	1.14264	1.14865	1.05652	1.23416	1.0497	1.05788	1.27155	1.56799	1.88735	1.75118	1.60764
G37184KW	Gal(β1-3)GalNAc(β1-4)[Neu5Ac(α2-8)Neu5Ac(α2-3)]Gal(β1-4)Glc(β-Sp0	1.05049	1.30588	2.1588	2.36423	1.4089	1.44619	1.33883	1.65699	1.15103	1.1191	1.11384	1.97277	1.99003	2.16858	1.64918	2.62248	1.33503	1.42532	2.37455	2.17102	2.39898	1.41503	1.18372	1.26104	1.28603	1.15382	1.11077	1.02097	0.8952	1.02964	1.03436	1.26331	2.16248	1.65446	1.23339	1.11162	1.78095	1.13008	1.19741	1.12813	1.19114	1.10261	1.00411	1.12818	1.76204	2.08983	2.02471	1.9223
G40183QN	Neu5Ac(α2-3)Gal(β1-3)GalNAc(β1-4)[Neu5Ac(α2-8)Neu5Ac(α2-3)]Gal(β1-4)Glc(β-Sp0	1.15912	1.34181	2.13955	2.28482	1.51273	1.56584	1.43315	1.51594	1.14734	1.18281	1.16351	1.97501	1.98669	2.21763	1.71959	2.84744	1.46938	1.36015	2.23702	2.378	2.49091	1.50557	1.64143	1.2816	1.21952	1.16075	1.11953	1.30739	1.02952	1.04106	1.06796	1.21573	2.17111	1.98256	1.28528	1.31288	2.60858	1.19348	1.23187	1.11998	1.24254	1.11964	1.08307	1.1685	1.69796	2.07626	1.94197	1.86177
G00924FH	Gal(α1-3)[Fuc(α1-2)]Gal(β1-4)GlcNAc(β1-3)GalNAc(α-Sp14	1.13416	1.42802	2.13079	2.23093	1.39445	1.44442	1.36892	1.31365	1.17887	1.12688	1.03897	1.84721	1.85896	2.15512	1.88918	2.6891	1.3524	1.3258	2.33303	2.15723	2.48652	1.50107	1.49043	1.25691	1.39793	1.18685	1.0754	1.14113	1.01449	1.00818	1.28076	1.34696	2.4331	2.5424	1.35443	1.03691	1.83135	1.19631	1.19547	1.18289	1.19297	1.09651	1.00437	1.10072	1.87698	2.19019	2.08177	1.97789
G66367EU	GalNAc(α1-3)[Fuc(α1-2)]Gal(β1-4)GlcNAc(β1-3)GalNAc(α-Sp14	1.13957	2.09781	2.2018	2.46403	1.49306	1.53094	1.28863	1.36557	1.16096	1.3443	1.15875	1.89351	1.91518	2.22553	2.06008	2.59943	1.37661	1.38237	2.31439	2.16628	2.44075	1.56825	1.29604	1.27754	1.30796	1.18994	1.13969	1.06534	0.997591	1.02132	1.17762	1.3651	2.36785	2.84162	1.94213	1.11849	2.14107	1.23087	1.30776	1.18169	1.24058	1.11158	1.06719	1.10702	1.88096	2.19214	2.14662	1.97578
G80062GG	GalNAc(α1-3)GalNAc(β1-3)Gal(α1-4)Gal(β1-4)Glc(β-Sp0	1.02146	1.60308	2.08299	2.36099	1.46201	1.50375	1.3392	1.36166	1.16839	1.24083	1.15493	1.92763	1.9187	2.21557	1.72896	2.65615	1.47948	1.36076	2.28245	2.22366	2.4097	1.47408	1.59161	1.3264	1.24146	1.22065	1.12245	1.2911	1.06721	1.10651	1.09386	1.27496	2.27984	2.45967	1.88655	1.0946	2.33788	1.23304	1.29761	1.09265	1.21544	1.08022	1.05845	0.988221	1.77826	2.11954	1.98262	1.83008
G09520ZQ	Fuc(α1-2)Gal(β1-4)[Fuc(α1-3)]GlcNAc(β1-3)GalNAc(α-Sp14	1.06265	1.58398	2.18559	2.28285	1.58733	1.58821	1.43375	1.21915	1.27772	1.12895	1.09798	1.98894	2.01945	2.2559	1.98603	2.79864	1.45692	1.35737	2.54917	2.24266	2.63588	1.53167	1.64406	1.3838	1.53908	1.29404	1.16583	1.1331	1.0621	1.0617	1.23626	1.31155	2.70396	1.02245	1.05076	1.07901	2.11519	1.24991	1.27415	1.19611	1.27933	1.12837	1.12251	1.11448	2.27353	2.52683	2.48671	2.32649
	Gal(α1-3)[Fuc(α1-2)]Gal(β1-4)[Fuc(α1-3)]GlcNAc(β1-3)GalNAc(-Sp14	1.22725	1.58765	2.23524	2.30587	1.50422	1.63325	1.52303	1.04383	1.22508	1.19416	1.08437	2.02754	2.02403	2.2919	1.82913	2.84497	1.54677	1.39558	2.46176	2.27968	2.66163	1.75562	1.45615	1.25131	1.33192	1.11159	1.07045	1.03452	0.926504	0.974474	1.19173	1.46638	2.64306	1.86326	1.1309	1.10886	2.20086	1.28041	1.2991	1.21151	1.31805	1.07298	1.04726	1.06797	2.28481	2.5831	2.52252	2.3769
	GalNAc(α1-3)[Fuc(α1-2)]Gal(β1-4)[Fuc(α1-3)]GlcNAc(β1-3)GalNAc(-Sp14	1.1639	2.15625	2.13064	2.32337	1.55282	1.60528	1.33438	1.02825	1.1632	1.33277	1.23212	2.04151	2.07799	2.32482	2.23837	2.73234	1.59265	1.50579	2.63288	2.48909	2.69493	1.7252	1.49852	1.24588	1.35341	1.19103	1.09482	1.00049	0.953932	1.00661	1.12601	1.36461	2.56244	2.11451	1.67595	1.03576	2.36984	1.2993	1.29581	1.19795	1.24044	1.11795	1.12637	1.12585	2.21988	2.36753	2.404	2.22917
G52880ZN	Gal(β1-4)[Fuc(α1-3)]GlcNAc(β1-2)Man(α1-6)[Gal(β1-4)[Fuc(α1-3)]GlcNAc(β1-2)Man(α1-3)]Man(β1-4)GlcNAc(β1-4)[Fuc(α1-6)]GlcNAc(β-Sp22	1.33531	1.94848	2.68319	2.89764	1.82031	1.9742	1.6654	1.80427	1.31801	1.20892	0.998382	1.98314	2.06297	2.23719	2.16724	2.82284	1.78592	1.54372	2.43042	2.41698	2.65839	1.74976	1.8012	1.25397	1.3118	1.20767	1.10973	1.15447	1.06121	1.02258	1.00979	1.28416	2.4494	1.05383	1.37862	1.18514	2.41822	1.3196	1.32231	1.54263	1.15879	1.28947	1.20128	1.38078	2.22677	2.60221	2.44389	2.38064
G46503KK	Fuc(α1-2)Gal(β1-4)GlcNAc(β1-2)Man(α1-6)[Fuc(α1-2)Gal(β1-4)GlcNAc(β1-2)Man(α1-3)]Man(β1-4)GlcNAc(β1-4)[Fuc(α1-6)]GlcNAc(β-Sp22	1.36389	1.88311	2.45443	2.66003	1.63441	1.78932	2.03015	1.7303	1.40054	1.20308	1.1156	2.06274	2.07218	2.32204	2.10569	2.87438	1.84138	1.49731	2.25591	2.1422	2.67691	1.6078	1.76334	1.42834	1.34066	1.21102	1.14046	1.34603	1.13296	1.0975	1.06365	1.17507	2.80672	2.33165	1.36125	1.17847	2.62827	1.31567	1.3248	1.62025	1.26638	1.21277	1.0419	1.23007	2.31655	2.65	2.53219	2.43768
G10219AA	GlcNAc(β1-2)[GlcNAc(β1-6)]Man(α1-6)[GlcNAc(β1-2)Man(α1-3)]Man(β1-4)GlcNAc(β1-4)GlcNAc(β-Sp19	2.5566	2.07421	1.9722	2.01414	1.31189	1.29321	1.40344	1.20784	1.24009	1.23127	1.12984	1.92687	1.84858	2.12588	1.82456	2.58685	1.39213	1.32851	2.15378	2.11091	2.41409	1.38774	1.47354	1.26519	1.07584	1.08239	1.11129	1.15459	0.915809	1.05528	0.992376	1.32436	2.27895	1.37526	1.15154	1.0613	1.6659	1.34374	1.30408	1.37919	1.15822	1.01903	1.0056	0.978038	1.93249	2.04914	1.92734	1.8646
	Fuc(α1-2)Gal(β1-3)GlcNAc(β1-3)GalNAc(-Sp14	1.11062	1.4676	2.2429	2.36911	1.55852	1.6039	1.39423	1.34691	1.15751	1.19616	1.15677	1.88114	1.8874	2.13341	1.94177	2.76093	1.41825	1.38632	2.36639	2.19693	2.48917	1.49173	1.35707	1.27974	1.45592	1.20441	1.1071	1.0699	0.964633	1.03721	1.17117	1.31296	2.53142	2.15928	1.34404	1.04054	1.86705	1.20582	1.18951	1.29119	1.1412	1.09228	1.00768	1.08857	2.02092	2.28724	2.15911	2.0103
	Gal(α1-3)[Fuc(α1-2)]Gal(β1-3)GlcNAc(β1-3)GalNAc(-Sp14	1.01903	1.41795	2.20882	2.26948	1.44064	1.54677	1.40163	1.15192	1.16484	1.27152	1.11434	2.01054	1.94563	2.2489	2.07261	2.71286	1.41276	1.49526	2.39043	2.25759	2.51512	1.62549	1.39532	1.29039	1.47799	1.23337	1.10516	1.09273	0.97377	1.01201	1.2074	1.35922	2.59501	3.06862	1.46884	1.06394	1.86726	1.24513	1.23312	1.28058	1.24837	1.13851	1.08259	1.12786	2.01286	2.27385	2.16885	2.04712
	GalNAc(α1-3)[Fuc(α1-2)]Gal(β1-3)GlcNAc(β1-3)GalNAc(-Sp14	1.03722	2.01397	1.98479	2.12109	1.33432	1.44881	1.2786	1.11036	1.17016	1.45765	1.30123	1.92694	1.92103	2.1929	2.19841	2.71156	1.39708	1.44881	2.29685	2.32496	2.49294	1.60674	1.429	1.29201	1.45266	1.33101	1.13264	1.12795	1.0492	1.02493	1.28122	1.21453	2.2639	3.19014	2.06303	1.08369	1.85376	1.20346	1.23835	1.24601	1.24833	1.11363	1.03661	1.05388	1.88256	2.10116	2.04864	1.8853
	Gal(α1-3)Gal(β1-3)GlcNAc(β1-3)GalNAc(-Sp14	0.99266	1.3026	2.38607	2.56674	1.59088	1.6291	1.33865	1.47175	1.15844	1.18827	1.10023	2.02464	1.95354	2.22491	1.99497	2.61103	1.29416	1.46829	2.40478	2.31964	2.47042	1.68591	1.50751	1.36004	1.4432	1.27013	1.08894	1.14121	0.972605	1.01467	1.20112	1.33515	2.50575	2.44681	1.28397	1.12341	2.05202	1.1923	1.2105	1.12882	1.26543	1.03754	1.05332	1.08877	1.92127	2.16148	2.0575	1.9628
G57675TR	Fuc(α1-2)Gal(β1-3)GlcNAc(β1-2)Man(α1-6)[Fuc(α1-2)Gal(β1-3)GlcNAc(β1-2)Man(α1-3)]Man(β1-4)GlcNAc(β1-4)[Fuc(α1-6)]GlcNAc(β-Sp22	1.51306	1.80548	2.63169	2.71172	1.76009	1.95586	2.38679	1.55619	1.2617	1.4546	1.37475	2.0764	2.13799	2.30183	2.03436	2.98919	1.72767	1.5832	2.20582	2.32351	2.52294	1.68548	1.65159	1.36378	1.33881	1.11462	1.19515	1.11501	1.00044	1.1114	0.945643	1.26207	2.75615	2.48884	1.569	1.13033	2.35768	1.38682	1.30412	2.13598	1.32105	1.13211	1.02501	1.12285	2.43553	2.77449	2.66143	2.52128
G75389VS	Gal(α1-3)[Fuc(α1-2)]Gal(β1-4)GlcNAc(β1-2)Man(α1-6)[Gal(α1-3)[Fuc(α1-2)]Gal(β1-4)GlcNAc(β1-2)Man(α1-3)]Man(β1-4)GlcNAc(β1-4)[Fuc(α1-6)]GlcNAc(β-Sp22	1.13393	1.98337	2.49682	2.6276	1.68347	1.83141	1.9875	1.67921	1.31495	1.27425	1.00971	2.0982	1.96739	2.25388	2.03289	2.83536	1.61694	1.71335	2.30977	2.14461	2.60502	1.95724	1.76792	1.50936	1.60138	1.3493	1.15339	1.4459	1.25056	1.11469	1.2238	1.26563	2.74846	3.65832	1.828	1.06361	2.59028	1.32541	1.33153	1.49509	1.33335	1.25889	1.17985	1.38264	2.20694	2.5925	2.49432	2.39611
G64950NP	Gal(β1-3)GlcNAc(β1-6)[Gal(β1-3)GlcNAc(β1-2)]Man(α1-6)[Gal(β1-3)GlcNAc(β1-2)Man(α1-3)]Man(β1-4)GlcNAc(β1-4)GlcNAc(β-Sp19	1.36658	1.98017	3.82788	3.94353	2.66818	2.53565	2.05596	2.39633	1.18634	1.10206	1.18954	1.98093	1.94236	2.13821	2.1591	2.74031	1.41904	1.44172	2.51829	2.364	2.51336	1.71285	1.63463	1.17806	1.25588	1.02496	1.00339	1.13086	0.931616	0.887159	0.81013	1.43136	2.72866	1.79114	1.32174	1.17976	3.14106	1.43674	1.52618	2.02526	1.32615	1.20252	1.22459	1.39075	2.37004	2.52754	2.42143	2.28062
G26237YH	Gal(β1-4)GlcNAc(β1-6)[Fuc(α1-2)Gal(β1-3)GlcNAc(β1-3)]Gal(β1-4)Glc(-Sp21	1.0445	1.34744	3.07387	3.30701	2.13372	2.01395	1.37537	2.47227	1.11975	1.23316	1.11286	1.85075	1.8075	2.0773	2.16264	2.65112	1.51419	1.41325	2.25027	2.2592	2.35038	1.56992	0.857667	1.02545	1.0925	1.03192	1.00554	0.773811	0.708124	0.876861	0.85798	1.29985	2.38011	2.49477	1.50372	1.035	1.91811	1.20567	1.16752	1.27633	1.11987	1.22037	1.11553	1.44648	1.76561	2.05082	1.86914	1.70118
	Fuc(α1-3)GlcNAc(β1-6)[Gal(β1-4)GlcNAc(β1-3)]Gal(β1-4)Glc(-Sp21	1.15939	1.29524	2.66957	2.88331	1.82487	1.7207	1.19252	2.00385	1.02651	1.11996	1.0137	1.78107	1.76315	2.0228	1.56101	2.38019	1.26794	1.17081	2.05378	1.93705	2.16144	1.48037	0.955111	0.847303	0.759911	0.78616	0.838202	0.733543	0.720829	0.821902	0.657398	1.34344	2.13206	1.87712	1.31164	1.03079	2.04713	1.15389	1.18974	1.12594	1.14705	1.03977	1.08448	1.25612	1.6301	1.96798	1.84191	1.70681
G66348MF	GlcNAc(β1-2)Man(α1-6)[GlcNAc(β1-4)][GlcNAc(β1-2)Man(α1-3)]Man(β1-4)GlcNAc(β1-4)GlcNAc(-Sp21	2.29529	1.67385	1.94018	2.0076	1.29268	1.32949	1.24385	1.24029	1.18729	1.21938	1.01857	1.95788	1.84642	2.12405	1.74214	2.27299	1.24661	1.29692	2.09974	2.04825	2.24341	1.54286	1.18924	1.1609	1.07156	1.09304	1.07423	0.98508	0.866553	1.0679	0.973078	1.25086	2.0665	0.973014	1.06941	1.04387	1.52477	1.25502	1.2321	1.15535	1.14736	0.989379	0.936708	0.968435	1.73142	1.90473	1.7763	1.69453
G76583MP	GlcNAc(β1-2)Man(α1-6)[GlcNAc(β1-4)][GlcNAc(β1-4)[GlcNAc(β1-2)]Man(α1-3)]Man(β1-4)GlcNAc(β1-4)GlcNAc(-Sp21	2.43027	1.81344	1.93818	1.97995	1.2293	1.30227	1.31166	1.32746	1.2146	1.18018	1.00126	1.87042	1.85145	2.1519	1.76787	2.5749	1.31277	1.31599	2.1695	2.1207	2.326	1.4863	1.23832	1.25551	1.16741	1.23425	1.1199	1.14727	1.01463	1.03666	1.04374	1.20749	1.99649	1.21407	1.12463	1.16822	1.24293	1.26904	1.28705	1.10886	1.18267	1.12285	1.05618	1.07662	1.6431	1.85773	1.76155	1.68858
	GlcNAc(β1-6)[GlcNAc(β1-2)]Man(α1-6)[GlcNAc(β1-4)][GlcNAc(β1-2)Man(α1-3)]Man(β1-4)GlcNAc(β1-4)GlcNAc(-Sp21	2.20763	1.59579	1.97632	2.018	1.35566	1.39332	1.16227	1.17669	1.18106	1.26693	1.05299	1.94113	1.83082	2.09495	1.80705	2.30236	1.25256	1.37141	2.15813	2.07626	2.2696	1.49815	1.3062	1.14491	1.05431	1.11663	1.10738	1.10253	0.949061	1.02412	0.945078	1.19636	1.99315	1.10044	1.1379	1.02656	1.58343	1.30908	1.20665	1.08601	1.18104	1.03246	1.01675	1.00345	1.69552	1.8117	1.69501	1.61751
G04717US	GlcNAc(β1-6)[GlcNAc(β1-2)]Man(α1-6)[GlcNAc(β1-4)][GlcNAc(β1-4)[GlcNAc(β1-2)]Man(α1-3)]Man(β1-4)GlcNAc(β1-4)GlcNAc(-Sp21	2.44408	1.64762	1.94147	1.95523	1.35465	1.41389	1.27504	1.36131	1.19337	1.23415	1.17149	2.05415	1.90591	2.17807	1.81146	2.39891	1.35207	1.34858	2.1369	2.24181	2.36267	1.50411	1.29098	1.24949	1.19533	1.28768	1.1689	1.16329	0.99902	1.02507	1.06723	1.17683	2.01269	1.32778	1.28492	1.12646	1.35358	1.26191	1.28454	1.03919	1.23803	1.10154	1.08453	1.13215	1.75991	1.87503	1.75611	1.67952
G60534NQ	Gal(β1-4)GlcNAc(β1-2)Man(α1-6)[GlcNAc(β1-4)][Gal(β1-4)GlcNAc(β1-2)Man(α1-3)]Man(β1-4)GlcNAc(β1-4)GlcNAc(-Sp21	1.44286	1.80277	3.16435	3.38811	2.13653	2.07227	1.17083	2.5518	1.05453	1.24776	1.01303	1.89459	1.86128	2.13875	1.89475	2.48723	1.35583	1.54464	2.37357	2.18243	2.342	1.80769	1.38724	1.25527	1.3104	1.26433	1.1523	1.22565	1.01119	1.06966	1.10918	1.45908	2.25758	1.69158	1.34879	1.06476	2.41983	1.22799	1.26879	1.09383	1.21099	1.3391	1.27281	1.62636	1.82123	1.99822	1.89237	1.79941
G73302KW	Gal(β1-4)GlcNAc(β1-2)Man(α1-6)[GlcNAc(β1-4)][Gal(β1-4)GlcNAc(β1-4)[Gal(β1-4)GlcNAc(β1-2)]Man(α1-3)]Man(β1-4)GlcNAc(β1-4)GlcNAc(-Sp21	0.968553	1.79112	3.3957	3.54682	2.34799	2.3016	1.39036	3.08954	1.11151	1.13831	1.00164	1.81247	1.78229	2.11443	1.84593	2.58311	1.29448	1.43914	2.22672	2.30636	2.32116	1.6239	1.29488	1.27272	1.16001	1.2311	1.14187	1.1762	1.02354	1.018	1.19624	1.3104	2.09223	1.59994	1.20572	1.16958	2.36346	1.20268	1.16794	1.04439	1.15461	1.51977	1.40629	1.90907	1.62505	1.93135	1.76029	1.66311
	Gal(β1-4)GlcNAc(β1-6)[Gal(β1-4)GlcNAc(β1-2)]Man(α1-6)[GlcNAc(β1-4)][Gal(β1-4)GlcNAc(β1-2)Man(α1-3)]Man(β1-4)GlcNAc(β1-4)GlcNAc(-Sp21	1.05262	1.77786	3.40733	3.54311	2.4537	2.33308	1.33483	2.79821	1.10775	1.24666	1.05006	1.9746	1.8615	2.11159	1.96654	2.33165	1.38875	1.52201	2.27394	2.28971	2.33271	1.66701	1.33399	1.2281	1.18098	1.17998	1.11279	1.17054	0.9427	1.06772	1.12381	1.18773	2.05999	1.61533	1.24747	1.06619	2.51993	1.23735	1.2036	1.22019	1.15208	1.47913	1.44078	1.81573	1.83743	1.95064	1.82752	1.73086
	Gal(β1-4)GlcNAc(β1-6)[Gal(β1-4)GlcNAc(β1-2)]Man(α1-6)[GlcNAc(β1-4)][Gal(β1-4)GlcNAc(β1-4)[Gal(β1-4)GlcNAc(β1-2)]Man(α1-3)]Man(β1-4)GlcNAc(β1-4)GlcNAc(-Sp21	0.740891	1.63702	3.54043	3.63305	2.6056	2.45982	1.46091	3.06954	1.17122	1.12451	1.02582	1.97862	1.94216	2.19866	2.04984	2.62539	1.30088	1.30561	2.34713	2.33699	2.40422	1.49926	1.21752	1.28856	1.08405	1.19425	1.16018	1.13518	1.01794	1.05997	1.1449	1.25308	2.12237	1.95002	1.39296	1.22728	2.46245	1.2122	1.20306	1.11495	1.27312	1.50675	1.37748	1.89711	1.77753	1.92146	1.72963	1.60339
G08806VI	Gal(β1-4)Gal(β-Sp10	1.10057	1.29007	2.34811	2.5877	1.52151	1.54151	1.3188	1.71602	1.3113	1.16534	1.07422	1.93538	1.90378	2.16121	1.85814	2.6362	1.38099	1.44149	2.33981	2.27327	2.54656	1.49897	1.34875	1.26747	1.2216	1.15865	1.19676	1.13406	1.04197	1.11077	1.1155	1.31897	2.16438	1.34089	1.2164	1.21499	1.89199	1.22042	1.26621	1.20443	1.20418	1.1649	1.10642	1.15519	1.80837	2.03286	1.94575	1.87603
G08539FO	Gal(β1-6)Gal(β-Sp10	1.07964	1.27999	2.31468	2.57227	1.52786	1.52998	1.34151	1.69657	1.30975	1.17302	1.08691	1.95216	1.8937	2.15682	1.83762	2.51162	1.33597	1.42731	2.28655	2.19121	2.44014	1.51101	1.21219	1.23341	1.18086	1.14076	1.1639	1.07614	1.01586	1.08601	1.07585	1.30917	2.15869	1.28675	1.22088	1.15611	1.82083	1.22622	1.259	1.19389	1.20149	1.16076	1.10116	1.15445	1.76407	1.98784	1.91245	1.83944
G69440RD	Neu5Ac(α2-3)Gal(β1-4)GlcNAc(β1-3)Gal(β-Sp8	1.17005	1.2104	1.69711	1.80923	1.19922	1.28887	1.31791	1.1401	1.20424	1.23311	1.08445	2.0095	2.01124	2.22334	1.68547	2.61428	1.36057	1.38471	2.21335	2.14753	2.41996	1.49022	1.45045	1.25007	1.16896	1.15173	1.08256	1.17177	0.987552	1.03805	1.01072	1.28492	2.04702	2.52875	1.38519	1.26811	2.1431	1.23006	1.34168	1.21345	1.1584	1.03763	1.03171	0.999584	1.61849	1.84117	1.82597	1.73388
G91982VB	GalNAc(β1-6)GalNAc(β-Sp8	1.17713	1.61492	2.26909	2.55178	1.56445	1.55053	1.42949	1.34112	1.35772	1.24141	1.14032	2.00235	1.97757	2.2491	2.02256	2.67175	1.42772	1.45504	2.37708	2.25949	2.48373	1.74484	1.33768	1.24463	1.22778	1.14348	1.19525	1.19568	1.06508	1.17085	1.16511	1.27911	2.20939	1.51862	1.46969	1.13324	2.29432	1.28283	1.34592	1.18905	1.23382	1.13762	1.08811	1.07926	1.90441	2.19403	2.0743	1.94633
	(6S)Gal(β1-3)GlcNAc(β-Sp0	1.15607	1.2437	2.48141	2.73056	1.66319	1.61621	1.37231	1.51858	1.30631	1.11936	1.09384	1.92869	1.88536	2.12465	2.06616	2.80491	1.43097	1.49564	2.48912	2.44937	2.7173	1.46023	1.45622	1.27472	1.30734	1.23846	1.12512	1.18697	1.08555	1.06017	1.09851	1.33564	2.14	1.32847	1.26719	1.25942	2.22693	1.26478	1.31584	1.21307	1.16442	1.15096	1.01232	1.08143	1.81839	2.03106	1.86239	1.79718
	(6S)Gal(β1-3)(6S)GlcNAc(-Sp0	1.22588	1.28046	2.53965	2.79474	1.68082	1.64612	1.44076	1.53281	1.38828	1.16335	1.15479	2.02399	2.01058	2.2504	2.2973	3.09316	1.56962	1.65603	2.7536	2.69258	3.04561	1.58643	1.79261	1.35774	1.39208	1.28018	1.17482	1.37491	1.16639	1.1241	1.15598	1.37542	2.26177	1.39164	1.19083	1.33369	2.55769	1.32553	1.40934	1.32015	1.23252	1.18757	1.03559	1.06801	1.97944	2.18771	2.00117	1.94779
G39509DP	Fuc(α1-2)Gal(β1-4)GlcNAc(β1-2)Man(α1-6)[Fuc(α1-2)Gal(β1-4)GlcNAc(β1-2)[Fuc(α1-2)Gal(β1-4)GlcNAc(β1-4)]Man(α1-3)]Man(β1-4)GlcNAc(β1-4)GlcNAc(β-Sp12	0.893232	1.87982	2.47598	2.73372	1.70085	1.71094	1.96949	2.11768	1.15609	1.26442	1.2146	1.9265	1.93228	2.15409	2.02753	2.92828	1.33121	1.49448	2.39933	2.22952	2.48838	1.77756	1.44458	1.26523	1.3795	1.22018	1.20787	1.14031	1.19226	1.06257	1.04582	1.15614	2.76361	2.55233	1.18468	1.03535	2.4275	1.17389	1.16014	1.41585	1.10704	1.25068	1.10168	1.25173	2.12357	2.44759	2.21526	2.17077
G13413XO	Fuc(α1-2)Gal(β1-4)[Fuc(α1-3)]GlcNAc(β1-2)Man(α1-6)[Fuc(α1-2)Gal(β1-4)[Fuc(α1-3)]GlcNAc(β1-4)[Fuc(α1-2)Gal(β1-4)[Fuc(α1-3)]GlcNAc(β1-2)]Man(α1-3)]Man(β1-4)GlcNAc(β1-4)GlcNAc(β-Sp12	1.17928	2.1627	2.47643	2.72577	1.77025	1.64402	1.80334	1.41776	1.33235	1.27295	1.28964	2.28414	2.32099	2.46139	2.21796	2.95054	1.87163	1.3622	2.50633	2.47205	2.78608	1.71538	1.53366	1.22818	1.0649	1.04103	1.33865	0.988594	1.01579	1.06086	1.05197	1.1842	2.67572	0.810334	1.11904	1.24697	3.00798	1.43725	1.39476	1.23408	1.17631	1.22259	1.0476	1.04019	2.54537	2.67549	2.58283	2.50865
	Gal(β1-4)[Fuc(α1-3)]GlcNAc(β1-6)GalNAc(-Sp14	1.07706	1.36356	2.21867	2.42039	1.51871	1.60133	1.2952	1.36112	1.25318	1.10712	1.1166	1.87286	1.87457	2.13478	1.8152	2.73961	1.50134	1.30388	2.4231	2.18747	2.54521	1.50532	1.23074	1.1762	1.30314	1.09737	1.07963	0.965078	0.899645	1.01966	1.05781	1.25645	2.37223	0.458538	1.00078	1.05068	2.09052	1.18449	1.2479	1.06542	1.17753	1.14676	1.06857	1.14733	2.06867	2.37755	2.30331	2.16894
G28052FT	Gal(β1-4)GlcNAc(β1-2)Man(α-Sp0	1.03263	1.45977	2.66999	2.8665	1.79813	1.74957	1.17603	1.98633	1.15109	1.23591	1.06199	1.78982	1.77341	2.00515	1.89816	2.43614	1.29376	1.42032	2.2678	2.02419	2.33518	1.47698	1.13555	1.19607	1.18933	1.11007	1.10366	1.05463	0.974544	1.03772	1.0579	1.2571	2.07419	1.48637	1.31671	1.03726	1.81015	1.17919	1.2556	1.17286	1.15179	1.15999	1.08325	1.24783	1.69855	2.02235	1.9497	1.84008
	Fuc(α1-2)Gal(β1-4)GlcNAc(β1-6)[Fuc(α1-2)Gal(β1-4)GlcNAc(β1-3)]GalNAc(-Sp14	1.08204	1.61007	2.50434	2.7105	1.77323	1.80644	1.64457	1.62096	1.28288	1.15914	1.18739	2.02842	2.02763	2.29354	1.75221	2.56936	1.49413	1.20194	2.27711	1.98387	2.50385	1.54433	1.22311	1.19774	1.11869	0.923567	1.05599	0.940025	1.0106	1.00417	1.0136	1.22119	2.8272	1.74716	1.10083	0.998916	2.16613	1.23871	1.21534	1.20474	1.24504	1.15232	1.04058	1.13664	2.10348	2.41011	2.36361	2.25422
	Gal(α1-3)[Fuc(α1-2)]Gal(β1-4)GlcNAc(β1-6)[Gal(α1-3)[Fuc(α1-2)]Gal(β1-4)GlcNAc(β1-3)]GalNAc(-Sp14	1.09854	1.82554	2.51609	2.70068	1.64156	1.8277	1.52009	1.60236	1.32566	1.20771	1.05039	2.10955	2.03251	2.43046	2.00906	2.80784	1.31038	1.34877	2.36017	2.16106	2.70497	1.84557	1.696	1.4208	1.46564	1.20711	1.16341	1.23581	1.13899	1.07911	1.2952	1.37062	2.79805	3.43825	1.49482	1.05454	2.42914	1.31252	1.27144	1.24529	1.3726	1.20038	1.1733	1.34783	2.16555	2.51311	2.4279	2.3181
	GalNAc(α1-3)[Fuc(α1-2)]Gal(β1-4)GlcNAc(β1-6)[GalNAc(α1-3)[Fuc(α1-2)]Gal(β1-4)GlcNAc(β1-3)]GalNAc(-Sp14	1.38167	3.0608	2.53971	3.05124	1.858	2.00337	1.42427	1.44269	1.25776	1.71017	1.43524	2.25531	2.25197	2.55256	2.48187	2.79173	1.8756	1.60132	2.56927	2.57658	2.7848	2.03404	1.68931	1.34378	1.26758	1.25148	1.23238	1.33366	1.14417	1.132	1.21353	1.25635	2.75886	4.53346	2.63215	1.26158	3.08786	1.4133	1.44972	1.28547	1.33746	1.23789	1.17491	1.26739	2.22553	2.55328	2.52248	2.26568
G18625KA	Neu5Ac(α2-8)Neu5Ac(α2-3)Gal(β1-3)GalNAc(β1-4)[Neu5Ac(α2-8)Neu5Ac(α2-3)]Gal(β1-4)Glc(β-Sp0	1.00042	1.36125	1.76937	1.84431	1.27884	1.34383	1.41359	1.13085	1.09815	1.15759	1.10658	2.07665	2.04334	2.24621	1.72595	3.15088	1.31599	1.19368	2.75171	2.48306	2.77905	1.57128	1.44541	1.19551	1.10435	1.07441	1.02889	1.18349	0.911222	1.02209	1.00718	1.17555	2.41077	2.38969	1.19968	1.2708	2.11881	1.2146	1.32625	1.18765	1.21277	1.06931	0.971949	1.06125	1.95805	2.14291	2.13683	2.02542
G90562PB	GalNAc(β1-4)Gal(β1-4)Glc(β-Sp0	1.09069	1.45649	2.32024	2.61461	1.62393	1.5416	1.34019	1.43963	1.23083	1.19661	1.11242	1.95128	1.89981	2.14919	1.79872	2.47546	1.3696	1.38302	2.1966	2.13608	2.28876	1.58435	0.983062	1.11655	1.05313	1.0453	1.07228	0.929783	0.919206	1.02498	0.983913	1.20959	2.14273	1.50146	1.50874	1.05967	2.02423	1.17627	1.26614	1.05782	1.11818	1.10364	1.03009	1.04508	1.77062	2.06587	1.93802	1.82692
G24896TK	GalNAc(α1-3)[Fuc(α1-2)]Gal(β1-4)GlcNAc(β1-2)Man(α1-6)[GalNAc(α1-3)[Fuc(α1-2)]Gal(β1-4)GlcNAc(β1-2)Man(α1-3)]Man(β1-4)GlcNAc(β1-4)[Fuc(α1-6)]GlcNAc(β-Sp22	1.07924	2.72964	2.11462	2.51193	1.48995	1.59138	1.8402	1.27946	1.26691	1.46504	1.2142	1.95911	1.91274	2.12191	1.94373	2.61387	1.37094	1.29359	2.40192	2.1391	2.41772	1.70633	1.55309	1.36172	1.31664	1.28628	1.18971	1.25221	1.1369	1.1139	1.13282	1.26015	2.45303	3.94069	2.64629	1.14434	2.65704	1.22262	1.39357	1.54618	1.1731	1.17573	1.07037	1.223	2.14065	2.40137	2.34865	2.18691
G92147YE	Gal(α1-3)[Fuc(α1-2)]Gal(β1-3)GlcNAc(β1-2)Man(α1-6)[Gal(α1-3)[Fuc(α1-2)]Gal(β1-3)GlcNAc(β1-2)Man(α1-3)]Man(β1-4)GlcNAc(β1-4)[Fuc(α1-6)]GlcNAc(β-Sp22	1.17656	1.54575	2.17621	2.09553	1.37194	1.61078	2.22434	0.993733	1.23037	1.25543	1.07199	1.89964	1.94217	2.1094	1.54799	2.35218	1.39007	1.40255	2.11116	2.10303	2.39445	1.53882	1.48129	1.32405	1.31951	1.15473	1.20274	0.951566	1.02357	1.04424	1.15693	1.2601	2.69278	3.49539	1.64121	1.07038	2.50943	1.37071	1.23984	1.89067	1.27278	1.10098	0.975504	1.09598	2.30697	2.60042	2.49911	2.33336
G02278OY	Neu5Ac(α2-6)Gal(β1-4)GlcNAc(β1-6)[Fuc(α1-2)Gal(β1-3)GlcNAc(β1-3)]Gal(β1-4)Glc(-Sp21	1.08302	1.28591	2.28916	2.47447	1.57854	1.64635	1.41287	1.65934	1.14907	1.21922	1.18004	1.93519	1.8951	2.16917	2.08727	2.89304	1.4691	1.35038	2.2598	2.20798	2.48813	1.51038	1.49068	1.29267	1.49976	1.34092	1.13918	1.18954	1.05581	1.03143	1.15422	2.17669	2.3973	2.47549	1.62917	1.0168	1.68061	1.20468	1.16898	1.25577	1.2922	1.12332	0.996139	1.22907	1.77343	2.08143	1.9232	1.76195
G31152NK	GalNAc(α1-3)[Fuc(α1-2)]Gal(β1-3)GlcNAc(β1-2)Man(α1-6)[GalNAc(α1-3)[Fuc(α1-2)]Gal(β1-3)GlcNAc(β1-2)Man(α1-3)]Man(β1-4)GlcNAc(β1-4)[Fuc(α1-6)]GlcNAc(β-Sp22	1.08181	2.37624	2.21418	2.33292	1.43546	1.62152	2.04893	1.1438	1.223	1.7687	1.53946	1.92126	2.02299	2.18946	1.80457	2.78543	1.59168	1.4416	2.30621	2.31508	2.36231	1.41636	1.77062	1.43438	1.39919	1.20158	1.18809	1.35453	1.11624	1.08327	1.00957	1.16937	2.47763	3.71545	2.62028	1.21587	2.73786	1.29361	1.30867	1.876	1.24882	1.2027	0.987932	1.06603	2.21408	2.49742	2.40038	2.25147
G79809MM	Gal(β1-4)GlcNAc(β1-6)[Gal(β1-4)GlcNAc(β1-2)]Man(α1-6)[Gal(β1-4)GlcNAc(β1-2)Man(α1-3)]Man(β1-4)GlcNAc(β1-4)GlcNAc(β-Sp19	1.3251	2.21192	3.53989	3.7052	2.52725	2.38475	1.47749	2.97201	1.18964	1.27731	1.10608	1.96471	1.89545	2.13953	2.08631	2.68828	1.46324	1.44652	2.36278	2.40255	2.55076	1.61308	1.59082	1.42553	1.31273	1.31305	1.22645	1.36984	1.07971	1.14032	1.26243	1.52242	2.35436	1.76003	1.37785	1.1046	2.8018	1.3055	1.3771	1.42707	1.24882	1.53887	1.4864	1.86105	2.04082	2.15403	2.04575	1.94577
G93204KY	Neu5Ac(α2-3)Gal(β1-4)GlcNAc(β1-2)Man(α1-6)[GlcNAc(β1-4)][Neu5Ac(α2-3)Gal(β1-4)GlcNAc(β1-2)Man(α1-3)]Man(β1-4)GlcNAc(β1-4)GlcNAc(β-Sp21	1.14316	1.30994	1.93282	2.0784	1.31167	1.3927	1.01717	1.19378	1.14068	1.1857	1.04076	1.98938	1.98516	2.18667	1.87548	2.56432	1.3532	1.40445	2.32555	2.23532	2.38213	1.50639	1.10162	1.06791	0.937316	0.940938	0.967326	0.972149	0.825491	0.947087	0.851268	1.38504	1.99347	1.66685	1.10329	1.76254	2.97053	1.17778	1.28642	0.91705	1.20419	0.976944	0.941432	1.0616	1.657	1.91977	1.75425	1.64044
G93600HQ	Neu5Ac(α2-3)Gal(β1-4)GlcNAc(β1-4)Man(α1-6)[GlcNAc(β1-4)][Neu5Ac(α2-3)Gal(β1-4)GlcNAc(β1-4)[Neu5Ac(α2-3)Gal(β1-4)GlcNAc(β1-2)]Man(α1-3)]Man(β1-4)GlcNAc(β1-4)GlcNAc(β-Sp21	0.885912	1.02911	1.67514	1.72774	1.10215	1.3239	1.46879	1.21854	1.24529	1.02373	1.07912	2.04635	2.06654	2.23606	1.41591	2.91832	1.34273	1.1823	2.30006	2.28212	2.47137	1.24111	1.0888	1.01509	0.760028	0.871151	0.912297	0.94303	0.838326	0.800505	0.787385	1.30481	2.01016	1.45867	0.825159	2.00603	3.00492	1.15295	1.29051	0.84723	1.18993	1.12464	1.07583	1.15345	1.57865	1.92339	1.84781	1.65647
G09713JE	Neu5Ac(α2-3)Gal(β1-4)GlcNAc(β1-6)[Neu5Ac(α2-3)Gal(β1-4)GlcNAc(β1-2)]Man(α1-6)[GlcNAc(β1-4)][Neu5Ac(α2-3)Gal(β1-4)GlcNAc(β1-2)Man(α1-3)]Man(β1-4)GlcNAc(β1-4)GlcNAc(β-Sp21	1.18568	1.23588	1.7979	1.89961	1.28277	1.35622	1.13257	1.05451	1.25018	1.10978	1.04405	2.0419	1.97603	2.13556	1.88041	2.96795	1.28204	1.24801	2.55806	2.48887	2.67104	1.45395	1.35816	1.11264	0.958728	0.996753	0.994825	1.05792	0.867326	0.906179	0.820316	1.25746	1.96365	2.01807	1.11976	2.11789	3.44812	1.19842	1.35875	1.10602	1.1575	1.01144	1.10901	1.0556	1.84748	1.94337	1.89517	1.72017
G55718HL	Neu5Ac(α2-3)Gal(β1-4)GlcNAc(β1-6)[Neu5Ac(α2-3)Gal(β1-4)GlcNAc(β1-2)]Man(α1-6)[GlcNAc(β1-4)][Neu5Ac(α2-3)Gal(β1-4)GlcNAc(β1-4)[Neu5Ac(α2-3)Gal(β1-4)GlcNAc(β1-2)]Man(α1-3)]Man(β1-4)GlcNAc(β1-4)GlcNAc(β-Sp21	1.00924	1.53187	2.22164	2.21552	1.47042	1.62913	1.1602	1.40736	1.38571	1.24578	1.19949	2.31753	2.23442	2.462	1.82755	3.09642	1.47377	1.30311	2.47723	2.51798	2.74634	1.51468	1.2075	1.07147	0.911464	0.949819	1.05197	1.03232	0.858074	0.922256	0.815227	1.33749	2.17496	2.2862	1.04744	2.12327	3.98492	1.27188	1.31976	1.04716	1.27402	1.23969	1.25619	1.32108	1.94236	2.12168	2.05805	1.91657
G50779LX	Neu5Ac(α2-6)Gal(β1-4)GlcNAc(β1-2)Man(α1-6)[GlcNAc(β1-4)][Neu5Ac(α2-6)Gal(β1-4)GlcNAc(β1-2)Man(α1-3)]Man(β1-4)GlcNAc(β1-4)GlcNAc(β-Sp21	1.24694	1.23781	1.91584	2.13794	1.25478	1.35183	1.16219	1.1309	1.16466	1.19606	1.02731	1.95959	1.92449	2.21265	2.13222	2.84616	1.31829	1.43876	2.49531	2.28016	2.4978	1.56075	1.60215	1.23883	1.20954	1.14782	1.08751	1.27456	1.0159	1.03256	1.03233	2.57431	2.30792	1.10933	1.19385	1.26225	2.50368	1.19631	1.3219	1.01728	1.25406	1.0266	0.974084	1.03257	1.82747	2.05771	1.94669	1.80339
G76336UP	Neu5Ac(α2-6)Gal(β1-4)GlcNAc(β1-4)Man(α1-6)[GlcNAc(β1-4)][Neu5Ac(α2-6)Gal(β1-4)GlcNAc(β1-4)[Neu5Ac(α2-6)Gal(β1-4)GlcNAc(β1-2)]Man(α1-3)]Man(β1-4)GlcNAc(β1-4)GlcNAc(β-Sp21	0.729599	1.09991	1.99768	2.18038	1.28783	1.47608	1.45711	1.30043	1.24469	1.03475	1.05612	1.8644	1.93049	2.21509	2.0518	3.24121	1.36818	1.22593	2.44223	2.38761	2.55018	1.46433	1.75382	1.22926	1.23336	1.21773	1.15977	1.40582	1.20787	0.981718	1.12505	2.6722	2.06477	1.14103	1.21209	1.29513	2.16066	1.15047	1.17388	1.14569	1.13979	1.21771	1.03981	1.18366	1.63744	2.0178	1.9293	1.74836
G57729TT	Neu5Ac(α2-6)Gal(β1-4)GlcNAc(β1-6)[Neu5Ac(α2-6)Gal(β1-4)GlcNAc(β1-2)]Man(α1-6)[GlcNAc(β1-4)][Neu5Ac(α2-6)Gal(β1-4)GlcNAc(β1-2)Man(α1-3)]Man(β1-4)GlcNAc(β1-4)GlcNAc(β-Sp21	1.09596	1.16331	1.79296	2.02737	1.22136	1.23605	1.14449	1.15283	1.19011	1.10869	1.04855	1.90048	1.89179	2.16247	1.91411	3.11321	1.30936	1.41587	2.51137	2.41172	2.56458	1.5899	1.82382	1.20825	1.0891	1.05278	1.10065	1.36574	1.05666	0.950666	0.99643	2.86111	2.1021	1.29647	1.39226	1.28341	2.5383	1.19199	1.32292	1.18672	1.22782	0.998304	1.01968	1.06339	1.75918	1.92274	1.80819	1.66264
G47975BB	Neu5Ac(α2-6)Gal(β1-4)GlcNAc(β1-6)[Neu5Ac(α2-6)Gal(β1-4)GlcNAc(β1-2)]Man(α1-6)[GlcNAc(β1-4)][Neu5Ac(α2-6)Gal(β1-4)GlcNAc(β1-4)[Neu5Ac(α2-6)Gal(β1-4)GlcNAc(β1-2)]Man(α1-3)]Man(β1-4)GlcNAc(β1-4)GlcNAc(β-Sp21	0.926961	1.31564	2.00656	2.25001	1.35116	1.44534	1.5479	1.27734	1.32219	1.25635	1.06232	2.09382	2.07497	2.41198	2.27273	3.48339	1.39338	1.2602	2.78812	2.64305	2.82144	1.57082	2.12445	1.42243	1.20645	1.31327	1.22243	1.59573	1.21077	1.04373	1.21687	3.28923	2.52386	1.46867	1.36189	1.60116	2.9163	1.24546	1.41309	1.36791	1.3013	1.21412	1.15381	1.32086	1.89164	2.13923	1.98534	1.89215
G88313DY	Gal(α1-3)[Fuc(α1-2)]Gal(β1-3)GalNAc(α-Sp8	1.13925	1.28049	1.84729	1.89546	1.12827	1.2411	1.32571	1.24705	1.26706	1.22131	1.11794	1.90826	1.84437	2.13822	1.75945	2.68723	1.32113	1.36213	2.23913	2.15545	2.46093	1.57219	1.29508	1.10821	1.1279	1.05963	1.02542	0.989472	0.848668	0.966098	1.08533	1.24643	2.26394	1.81633	1.02325	1.09629	1.40236	1.18081	1.19336	1.1757	1.14757	1.09984	0.996307	1.07981	1.81209	1.97286	1.94153	1.8412
G99454KR	Gal(α1-3)[Fuc(α1-2)]Gal(β1-3)GalNAc(β-Sp8	1.13925	1.28049	1.84729	1.89546	1.12827	1.2411	1.32571	1.24705	1.26706	1.22131	1.11794	1.90826	1.84437	2.13822	1.75945	2.68723	1.32113	1.36213	2.23913	2.15545	2.46093	1.57219	1.29508	1.10821	1.1279	1.05963	1.02542	0.989472	0.848668	0.966098	1.08533	1.24643	2.26394	1.81633	1.02325	1.09629	1.40236	1.18081	1.19336	1.1757	1.14757	1.09984	0.996307	1.07981	1.81209	1.97286	1.94153	1.8412
G09397NL	Glc(α1-6)Glc(α1-6)Glc(α1-6)Glc(β-Sp10	1.1961	1.29434	2.0835	2.0514	1.30366	1.47833	1.29096	1.18684	1.16467	1.07133	1.01044	1.85269	1.87224	2.1379	1.75786	2.88259	1.36644	1.18057	2.21531	2.27306	2.57138	1.3226	1.18324	1.19047	1.11941	1.06953	1.09501	1.07937	0.984852	1.04483	1.02533	1.14818	2.37959	1.46102	1.20178	1.11154	1.4265	1.12551	1.20859	1.10658	1.09085	1.08484	0.958185	1.04113	1.86345	2.08981	2.07987	2.01636
G69211UR	Glc(α1-4)Glc(α1-4)Glc(α1-4)Glc(β-Sp10	1.10945	1.30127	2.01285	1.91112	1.303	1.38038	1.26635	1.0864	1.12648	1.08291	1.09163	1.81558	1.86333	2.08749	1.74296	2.70168	1.13745	1.09695	2.13964	2.06214	2.44573	1.24926	1.23192	1.14134	1.16031	1.07785	1.02128	1.00148	1.01415	1.0044	0.991421	1.11336	2.296	1.45443	1.2097	1.0476	1.18387	1.08974	1.14721	1.17303	1.06987	1.0626	0.946669	1.01958	1.82182	2.09558	2.06841	2.01664
G55144QZ	Neu5Ac(α2-3)Gal(β1-4)GlcNAc(β1-6)[Neu5Ac(α2-3)Gal(β1-4)GlcNAc(β1-3)]GalNAc(α-Sp14	1.19729	1.47773	2.20592	2.39838	1.53442	1.70993	1.35862	1.364	1.20649	1.20611	1.13128	2.10182	2.1168	2.34042	1.82755	2.90078	1.64786	1.41455	2.57592	2.48029	2.68487	1.58571	1.42044	1.20273	1.13983	1.02392	1.00683	1.13133	1.00266	0.965412	0.926776	1.16569	2.28026	1.8989	0.998016	1.65072	3.38503	1.25047	1.26323	1.1322	1.20275	1.17559	1.08042	1.15301	1.88548	2.23694	2.12815	2.04909
G30627OI	Fuc(α1-2)Gal(β1-4)[Fuc(α1-3)]GlcNAc(β1-2)Man(α1-6)[Fuc(α1-2)Gal(β1-4)[Fuc(α1-3)]GlcNAc(β1-2)Man(α1-3)]Man(β1-4)GlcNAc(β1-4)[Fuc(α1-6)]GlcNAc(β-Sp24	1.49165	1.75206	2.16381	2.36423	1.38622	1.61899	1.96213	1.09678	1.39126	1.28481	1.14721	2.14248	2.09014	2.30322	2.20574	2.82051	1.71423	1.55854	2.54198	2.24264	2.68613	1.76946	1.76506	1.26798	1.39192	1.17642	1.20131	1.14805	1.0283	1.09194	1.02205	1.39981	2.6579	1.36997	1.34992	1.09047	2.32381	1.33585	1.44203	1.56213	1.27972	1.16249	1.08262	1.10007	2.45695	2.71915	2.5601	2.51603
G36972EH	Fuc(α1-2)Gal(β1-3)[Fuc(α1-4)]GlcNAc(β1-2)Man(α1-6)[Fuc(α1-2)Gal(β1-3)[Fuc(α1-4)]GlcNAc(β1-2)Man(α1-3)]Man(β1-4)GlcNAc(β1-4)[Fuc(α1-6)]GlcNAc(β1-4)[Fuc(α1-6)]GlcNAc(β-Sp19	1.28224	1.90393	2.61951	2.70322	1.79972	2.0537	3.22234	1.06731	1.96931	1.43415	1.51893	2.62065	2.52783	2.67827	2.39231	3.40852	1.87521	1.60638	2.72847	2.70854	3.16101	1.59672	2.44911	2.13397	2.08459	1.8994	1.98556	1.88787	1.92918	1.82881	1.66103	1.40247	3.06049	1.66094	1.83371	1.40705	2.9526	1.61265	1.59631	2.4741	1.67698	1.39607	1.21767	1.39028	3.43918	3.62731	3.5165	3.3555
G43981RC	Neu5Ac(α2-3)Gal(β1-3)GlcNAc(β1-6)[Neu5Ac(α2-3)Gal(β1-3)GlcNAc(β1-2)]Man(α1-6)[Neu5Ac(α2-3)Gal(β1-3)GlcNAc(β1-2)Man(α1-3)]Man(β1-4)GlcNAc(β1-4)GlcNAc(β-Sp19	1.06693	1.58638	2.42395	2.38857	1.67437	1.88939	1.65232	1.2255	1.17097	1.39525	1.34586	2.17667	2.20679	2.30108	1.60819	2.62691	1.16615	1.37794	2.46394	2.38532	2.60206	1.57206	3.32545	2.25886	2.52834	2.24333	1.55002	2.44717	1.82075	1.3337	1.76679	1.18816	2.558	2.83006	1.34285	1.56836	3.12364	1.3651	1.32469	1.35207	1.25355	1.09174	1.05809	1.17574	2.32471	2.55428	2.49026	2.39552
G80393PG	GlcNAc(β1-6)[GlcNAc(β1-2)]Man(α1-6)[GlcNAc(β1-2)Man(α1-3)]Man(β1-4)GlcNAc(β1-4)[Fuc(α1-6)]GlcNAc(β-Sp24	2.4311	2.08234	1.97398	1.92945	1.33933	1.44843	1.56441	1.22496	1.29701	1.1718	1.04137	1.88094	1.84694	2.0573	1.97165	2.71541	1.63065	1.39031	2.2335	2.19711	2.49557	1.45944	1.27646	1.15478	1.14693	1.06312	1.03564	1.07313	0.91023	1.01373	0.928922	1.27091	2.30272	1.38807	1.22845	1.04637	1.89363	1.37481	1.3837	1.5228	1.18684	1.14282	1.09622	1.11949	2.06847	2.23754	2.16644	2.04837
G79089IH	Gal(β1-3)GlcNAc(β1-2)Man(α1-6)[GlcNAc(β1-4)][Gal(β1-3)GlcNAc(β1-2)Man(α1-3)]Man(β1-4)GlcNAc(β1-4)GlcNAc(β-Sp21	1.34841	1.57994	3.04721	3.17311	2.12991	2.08703	1.42227	2.02759	1.01697	1.21164	1.06522	1.88301	1.82105	2.05113	1.60446	2.07626	1.06584	1.31412	2.21768	2.11471	2.13136	1.74866	1.30888	1.30907	1.13275	1.06509	1.06491	0.922615	0.944864	1.05749	0.968764	1.23084	2.26809	1.23891	1.04882	0.993652	2.29285	1.27148	1.24306	1.31473	1.17666	1.07061	1.04642	1.26806	1.828	2.05052	1.94126	1.86211
G22708NH	Neu5Ac(α2-6)Gal(β1-4)GlcNAc(β1-6)[Gal(β1-3)GlcNAc(β1-3)]Gal(β1-4)Glc(β-Sp21	1.22214	1.16414	2.85495	3.07146	1.92752	1.87513	1.22511	2.05199	1.13801	1.11512	1.04728	1.88703	1.85205	2.15619	1.91435	2.6904	1.37568	1.31342	2.31344	2.20143	2.41049	1.46493	1.49071	1.22449	1.32431	1.27834	1.07991	1.13612	0.954599	0.968037	0.992883	2.25904	2.2249	1.85401	1.44569	1.08359	2.24077	1.16897	1.17994	1.10584	1.2828	1.06591	1.01894	1.19887	1.61772	1.89731	1.7603	1.64814
G59126YU	Neu5Ac(α2-3)Gal(β1-4)GlcNAc(β1-2)Man(α-Sp0	1.04323	1.32737	1.87209	1.93657	1.24374	1.3881	1.14741	1.20635	1.12896	1.15592	0.998861	1.84965	1.84545	2.09928	1.84794	2.60028	1.37262	1.43376	2.27606	2.11589	2.42745	1.44279	1.42138	1.14703	1.05655	1.03027	1.01798	1.17282	0.951056	1.00645	0.884572	1.15852	2.02396	1.77404	1.16043	1.40922	2.44572	1.19892	1.2897	1.08517	1.12653	1.04195	1.02477	1.0135	1.67545	1.91773	1.85321	1.75704
G09575SG	Neu5Ac(α2-3)Gal(β1-4)GlcNAc(β1-6)GalNAc(α-Sp14	1.09569	1.35569	1.91223	2.08951	1.31872	1.46821	1.29088	1.17117	1.26754	1.12976	1.03476	1.87894	1.8848	2.11271	1.65352	2.63907	1.41032	1.36604	2.21244	2.06992	2.32837	1.4951	1.44186	1.23409	1.16059	1.09481	1.11117	1.17854	1.05165	1.06714	1.00921	1.13287	2.11072	1.59866	1.12833	1.23131	2.59805	1.19064	1.23951	1.1817	1.12693	1.1003	1.05075	1.09332	1.71652	2.06217	2.00869	1.88546
G14829OL	Neu5Ac(α2-6)Gal(β1-4)GlcNAc(β1-6)GalNAc(α-Sp14	1.12895	1.37188	1.97509	2.19584	1.31595	1.45179	1.34405	1.10737	1.23527	1.20294	1.07091	1.91434	1.95253	2.21639	1.92019	3.08796	1.57275	1.44074	2.56241	2.41405	2.75355	1.58099	1.5668	1.2427	1.19427	1.14301	1.11094	1.19411	1.01907	1.08811	1.10732	2.28991	2.25117	1.04475	1.30939	1.14016	2.34493	1.19905	1.27455	1.13305	1.27526	1.11101	1.0086	1.04595	1.92923	2.18458	2.09127	1.97607
G09588MX	Neu5Ac(α2-6)Gal(β1-4)GlcNAc(β1-6)[Neu5Ac(α2-6)Gal(β1-4)GlcNAc(β1-3)]GalNAc(α-Sp14	1.3764	1.56306	2.25602	2.38601	1.5397	1.71557	1.40357	1.20473	1.32861	1.30883	1.25046	2.20035	2.31027	2.61188	2.11968	3.34184	1.63472	1.46059	2.7683	2.52202	2.98694	1.54493	2.02498	1.48653	1.55021	1.36893	1.23374	1.49355	1.36581	1.15151	1.34311	2.9532	2.61579	1.14923	1.34873	1.1896	2.80017	1.26891	1.30638	1.1954	1.42785	1.22134	1.12954	1.15018	2.12283	2.42242	2.40581	2.30657
G56749GV	Neu5Ac(α2-6)Gal(β1-4)GlcNAc(β1-2)Man(α1-6)[Neu5Ac(α2-6)Gal(β1-4)GlcNAc(β1-2)Man(α1-3)]Man(β1-4)GlcNAc(β1-4)[Fuc(α1-6)]GlcNAc(β-Sp24	1.14711	1.62208	2.14442	2.41686	1.42211	1.48527	1.6008	1.31363	1.31782	1.05535	0.915709	1.86357	1.86425	2.11892	2.32096	2.99487	1.67781	1.4471	2.34969	2.25361	2.57893	1.55172	1.87213	1.35425	1.31598	1.1553	1.16009	1.47468	1.1157	1.12709	1.04309	2.87201	2.36588	1.19874	1.42785	1.22544	2.81346	1.25964	1.43686	1.55677	1.23332	1.21007	1.11436	1.27929	1.92141	2.31967	2.11869	1.98542
G17689DH	Neu5Ac(α2-3)Gal(β1-4)GlcNAc(β1-2)Man(α1-6)[Neu5Ac(α2-3)Gal(β1-4)GlcNAc(β1-2)Man(α1-3)]Man(β1-4)GlcNAc(β1-4)[Fuc(α1-6)]GlcNAc(β-Sp24	1.33054	1.7394	2.33114	2.49324	1.62621	1.73814	1.42321	1.48518	1.27351	1.07952	1.07187	1.9531	2.03785	2.20858	2.07112	2.9386	1.80711	1.68223	2.34712	2.32127	2.48178	1.44935	1.47051	1.2799	1.3598	1.18708	1.15532	1.31688	1.11486	1.10213	1.03704	1.44918	2.28434	1.79837	1.16954	1.60057	2.96303	1.32914	1.45609	1.30537	1.24618	1.23123	1.1418	1.26094	1.87885	2.35391	2.22786	2.07532
G82348BZ	Man(α1-6)[Man(α1-3)]Man(β1-4)GlcNAc(β1-4)[Fuc(α1-6)]GlcNAc(β-Sp19	1.36461	1.5459	2.11841	2.20104	1.38506	1.54987	2.62109	1.17941	1.26164	1.03181	1.1584	2.06895	2.06179	2.26982	1.74266	2.73262	1.78425	1.51168	1.99346	2.07632	2.34023	1.49961	1.27913	1.25634	1.19414	1.14361	1.07965	1.06892	0.987789	1.05278	1.01335	1.26705	2.39425	0.834562	1.12855	1.13452	1.89086	1.24063	1.35409	2.29883	1.16711	1.16773	1.01959	1.20474	1.94418	2.20377	2.22973	2.06893
G45359RY	Gal(β1-4)GlcNAc(β1-6)[Gal(β1-4)GlcNAc(β1-2)]Man(α1-6)[Gal(β1-4)GlcNAc(β1-2)Man(α1-3)]Man(β1-4)GlcNAc(β1-4)[Fuc(α1-6)]GlcNAc(β-Sp24	1.14109	2.14412	3.47713	3.61862	2.4994	2.43615	1.76395	2.76501	1.23436	1.09647	0.929141	1.83128	1.78967	1.9977	2.24693	2.76952	1.63596	1.51185	2.38131	2.42055	2.62768	1.59051	1.55332	1.35464	1.38821	1.24241	1.16707	1.30315	1.13146	1.10351	1.1664	1.3724	2.26819	1.62656	1.34839	1.05952	2.88556	1.26032	1.37993	1.65633	1.25242	1.51771	1.44213	1.86029	2.08269	2.31492	2.17041	2.06504
	Neu5Ac(α2-3)Gal(β1-3)GlcNAc(β1-2)Man(α1-6)[GlcNAc(β1-4)][Neu5Ac(α2-3)Gal(β1-3)GlcNAc(β1-2)Man(α1-3)]Man(β1-4)GlcNAc(β1-4)GlcNAc(-Sp21	1.3534	1.22978	2.01117	2.08053	1.45041	1.49999	1.50869	1.09138	1.14643	1.30491	1.21133	1.82896	2.00436	2.0802	1.91232	2.42915	1.26916	1.39078	2.1986	2.29579	2.34267	1.4394	2.48432	1.52913	1.48108	1.31894	1.1629	1.66193	1.16583	1.04324	1.0808	1.09896	2.33637	1.99952	1.17397	1.58784	2.63231	1.30951	1.40555	1.36693	1.12684	0.90905	0.970515	0.948643	1.9763	2.14621	2.09218	2.01798
	Neu5Ac(α2-6)Gal(β1-4)GlcNAc(β1-6)[Fuc(α1-2)Gal(β1-4)[Fuc(α1-3)]GlcNAc(β1-3)]Gal(β1-4)Glc(-Sp21	1.22846	1.40731	2.3238	2.45281	1.57235	1.49061	1.26445	1.63919	1.14239	1.18281	1.17326	1.96379	1.9734	2.17697	1.82877	2.97262	1.44407	1.30208	2.23155	2.22679	2.4936	1.52562	1.28205	1.21887	1.11715	1.06678	1.17982	1.06897	1.05596	1.09505	0.972198	2.22707	2.44275	1.4867	1.3695	1.07617	2.10359	1.25951	1.25589	1.22202	1.19385	1.02063	1.06306	1.19824	1.91558	2.1808	2.14404	1.98488
G50068TE	Gal(β1-3)GlcNAc(β1-6)GalNAc(α-Sp14	1.12061	1.39936	2.62163	2.87574	1.77016	1.78089	1.35715	1.64691	1.25012	1.05318	1.03137	1.82061	1.82471	2.05938	2.05032	2.80048	1.44459	1.47231	2.3831	2.30831	2.54628	1.60206	1.43253	1.2491	1.27712	1.0446	1.08574	1.09925	0.950932	1.06923	1.09473	1.18525	2.38251	1.79062	1.33842	1.1206	2.44353	1.19536	1.1914	1.15408	1.19069	1.09898	0.997241	1.09327	1.96228	2.26262	2.08387	1.96458
G57591KJ	Gal(α1-3)Gal(β1-3)GlcNAc(β1-6)GalNAc(α-Sp14	1.11916	1.29933	2.22622	2.48229	1.49129	1.58593	1.27327	1.3178	1.2265	1.14362	1.02056	1.94813	1.91393	2.12904	1.90297	2.96238	1.38902	1.46221	2.5675	2.47097	2.68056	1.72683	1.60683	1.25832	1.3161	1.18583	1.08512	1.17077	0.950215	1.08322	1.16617	1.28942	2.58735	2.22227	1.29007	1.17396	2.52978	1.21453	1.23367	1.06924	1.21779	1.02959	0.97943	1.02356	2.10116	2.31548	2.15966	2.03226
G53266MQ	Gal(β1-3)[Fuc(α1-4)]GlcNAc(β1-6)GalNAc(α-Sp14	0.992663	1.27097	2.06526	2.24579	1.3494	1.48268	1.41074	1.24851	1.27734	0.980416	1.02398	1.814	1.81568	2.07909	1.97118	2.79885	1.44745	1.34865	2.31137	2.20566	2.54191	1.34129	1.65887	1.5954	1.67571	1.51295	1.4209	1.42299	1.27186	1.36625	1.41517	1.14872	2.30931	0.741709	1.05795	1.06595	2.05421	1.16337	1.14082	1.14466	1.15818	1.02707	0.951713	1.02156	2.15477	2.40661	2.24749	2.11386
G49322HB	Neu5Ac(α2-3)Gal(β1-3)GlcNAc(β1-6)GalNAc(α-Sp14	1.16047	1.33379	1.85315	2.04602	1.31513	1.44939	1.42952	1.04917	1.25947	1.14109	1.11733	1.95197	1.95088	2.19348	2.05752	2.91981	1.4617	1.46004	2.47446	2.45647	2.71143	1.47572	2.90041	1.99037	2.26437	2.07292	1.44078	2.11319	1.57395	1.37281	1.63107	1.09815	2.47135	2.49818	1.35634	1.30678	2.50097	1.2736	1.26083	1.11247	1.23019	1.05419	0.993271	1.02185	1.91821	2.17941	2.04634	1.92437
G14395NH	(3S)Gal(β1-3)[Fuc(α1-4)]GlcNAc(β-Sp0	1.02353	1.3442	1.77008	1.87368	1.30965	1.42691	1.43482	1.13253	1.35991	1.11303	1.09939	1.90388	1.87006	2.12144	1.82275	2.69823	1.41528	1.39192	2.26819	2.18703	2.54039	1.34423	1.55328	1.6545	1.58381	1.51191	1.44104	1.35088	1.39095	1.36417	1.51186	1.24148	2.28619	1.55594	1.38688	1.03817	1.34736	1.21426	1.16293	1.18583	1.1477	1.10297	1.02286	1.01038	1.93885	2.10471	2.0203	1.93753
G07641UW	Gal(β1-4)[Fuc(α1-3)]GlcNAc(β1-6)[Neu5Ac(α2-6)[Neu5Ac(α2-3)Gal(β1-3)]GlcNAc(β1-3)]Gal(β1-4)Glc(-Sp21	1.39086	1.43244	2.62656	2.83311	1.84278	1.886	1.39849	1.83569	1.30846	1.15625	1.1838	2.06694	2.02134	2.27515	2.24605	2.83381	1.49734	1.47017	2.49881	2.46033	2.6099	1.51499	2.86345	2.17023	2.39624	2.17564	1.76238	2.26352	1.80336	1.56993	1.86537	1.59688	2.50539	2.14912	1.51852	1.23649	2.48289	1.38702	1.39589	1.21534	1.26269	1.13302	1.11386	1.27149	1.96714	2.23435	2.21673	2.09614
G48440GN	Fuc(α1-2)Gal(β1-4)GlcNAc(β1-6)GalNAc(α-Sp14	1.10122	1.37863	2.0743	2.30289	1.41199	1.44067	1.33536	1.46939	1.29996	1.08989	1.03495	1.79601	1.79697	2.06103	1.90461	2.77861	1.40366	1.32969	2.31248	2.11153	2.53582	1.41305	1.31351	1.14952	1.20241	1.07773	1.09241	1.05166	0.956784	1.06288	1.0694	1.14203	2.36342	1.34246	1.10254	1.03346	1.98137	1.17254	1.1847	1.09269	1.09209	1.09376	0.944283	0.998334	1.96864	2.17386	2.05832	1.94059
G34073UX	Gal(α1-3)Gal(β1-4)GlcNAc(β1-6)GalNAc(α-Sp14	1.04496	1.30816	2.19492	2.52138	1.52322	1.56425	1.42658	1.59108	1.34006	1.17316	1.06017	1.87136	1.87777	2.10397	1.90767	2.76271	1.28373	1.33872	2.35403	2.21476	2.56832	1.62151	1.42111	1.29222	1.26636	1.17895	1.16077	1.16005	1.00922	1.09926	1.10657	1.28437	2.33534	1.96013	1.21491	1.13251	2.44766	1.20345	1.21772	1.12744	1.26483	1.12745	1.03535	1.14247	1.90203	2.22195	2.10515	1.98299
G81516LH	Gal(β1-4)[Fuc(α1-3)]GlcNAc(β1-2)Man(α-Sp0	1.03575	1.33905	2.14674	2.29223	1.48032	1.51919	1.11018	1.47131	1.16864	1.2023	1.05633	1.81169	1.8281	2.03444	1.80537	2.51592	1.32988	1.47	2.42825	2.11647	2.45124	1.47392	1.34774	1.21011	1.24479	1.13788	1.06361	1.10135	0.987296	1.03638	1.00927	1.21664	2.20189	0.869767	1.08801	1.11594	1.944	1.20407	1.29271	1.08661	1.12107	1.09855	1.08349	1.14114	1.9293	2.20191	2.10083	1.9795
	Fuc(α1-2)(6S)Gal(β1-3)GlcNAc(β-Sp0	1.03513	1.39948	1.88052	2.03241	1.32875	1.35632	1.4271	1.13525	1.34474	1.26247	1.21983	2.00013	1.95527	2.2118	2.07902	2.88794	1.5084	1.52785	2.43422	2.33561	2.70602	1.39573	1.43976	1.27096	1.42592	1.30449	1.12987	1.17396	1.09324	1.07855	1.13794	1.2819	2.29192	1.87472	1.29505	1.31526	2.04169	1.30774	1.34203	1.34128	1.27278	1.14832	0.991288	0.993497	2.03156	2.18829	2.07148	1.96155
G76362LL	Gal(α1-3)[Fuc(α1-2)]Gal(β1-4)GlcNAc(β1-6)GalNAc(α-Sp14	1.10422	1.47707	2.09316	2.36676	1.4103	1.47881	1.43788	1.33811	1.28592	1.15745	1.03969	1.84832	1.81698	2.10256	1.94409	2.73358	1.44701	1.41223	2.28128	2.11954	2.4301	1.62057	1.54508	1.25574	1.3853	1.21025	1.15783	1.20618	1.10022	1.09829	1.28161	1.27355	2.4011	2.53274	1.29943	1.05915	2.20141	1.25213	1.18231	1.18761	1.22927	1.16467	1.02975	1.13558	2.00095	2.25889	2.18252	2.02173
G33986KK	Fuc(α1-2)Gal(β1-4)GlcNAc(β1-2)Man(α-Sp0	1.02431	1.43487	2.01514	2.18022	1.37787	1.37943	1.27812	1.47829	1.12666	1.21887	1.06949	1.74989	1.74309	1.99362	1.866	2.66678	1.27461	1.35035	2.32152	2.01291	2.47542	1.3861	1.27601	1.16735	1.18021	1.10747	1.06844	1.04456	0.94084	1.04782	0.981284	1.19253	2.32578	2.00013	1.27016	0.997258	1.5859	1.15632	1.20943	1.11338	1.08138	1.06161	0.948274	0.967961	1.90181	2.13189	2.04572	1.91731
	Fuc(α1-2)Gal(β1-3)(6S)GlcNAc(β-Sp0	1.17814	1.43875	2.15828	2.30339	1.47948	1.53044	1.43998	1.43244	1.31286	1.26944	1.20924	1.95345	1.94202	2.19825	1.97081	2.97966	1.5174	1.70353	2.43315	2.3419	2.67961	1.52855	1.59291	1.29719	1.40664	1.20509	1.15154	1.25245	1.09302	1.07752	1.12289	1.24868	2.43119	2.29105	1.32837	1.13862	1.89602	1.27976	1.22871	1.36033	1.24454	1.15887	1.04389	1.0569	2.01223	2.25196	2.08767	1.97707
	Fuc(α1-2)(6S)Gal(β1-3)(6S)GlcNAc(β-Sp0	1.07576	1.36102	1.97629	2.18743	1.3281	1.35952	1.41781	1.1464	1.21391	1.18958	1.08874	1.91212	1.8858	2.12837	2.17654	3.10728	1.43678	1.44594	2.55908	2.47165	2.88224	1.49621	1.52334	1.18527	1.15026	1.11776	1.04338	1.19745	1.00749	0.999679	1.00525	1.25604	2.35934	1.8698	1.23733	1.28931	1.97908	1.27302	1.41482	1.34532	1.31006	1.08831	1.00066	1.00336	1.9275	2.18208	2.01068	1.87525
	Neu5Ac(α2-6)GalNAc(β1-4)(6S)GlcNAc(β-Sp8	1.06877	1.40295	2.07386	2.34573	1.48286	1.50091	1.41436	1.15397	1.30883	1.17679	0.992239	1.82541	1.82086	2.06768	1.92421	2.71315	1.48308	1.59258	2.35935	2.31857	2.57905	1.66118	1.51574	1.28255	1.16856	1.18715	1.18447	1.35035	1.06001	1.10441	1.11616	1.63081	1.99271	1.41237	1.18732	1.2117	2.4644	1.22552	1.32134	1.16114	1.24095	1.12317	1.02175	1.01301	1.65718	1.99879	1.79924	1.70463
	GalNAc(β1-4)[Fuc(α1-3)](6S)GlcNAc(β-Sp8	1.20463	1.642	2.37123	2.71487	1.7314	1.72371	1.54825	1.36062	1.4323	1.23215	1.1385	1.97228	1.99675	2.2682	1.69533	2.656	1.54814	1.73467	2.38861	2.26127	2.58722	1.73509	1.65477	1.34134	1.32002	1.2773	1.246	1.36135	1.14467	1.16466	1.14108	1.27324	2.30334	1.26761	1.19936	1.27033	2.67623	1.317	1.36943	1.32659	1.26505	1.23918	1.18931	1.15284	1.94662	2.38528	2.14633	2.00759
	(3S)GalNAc(β1-4)[Fuc(α1-3)]GlcNAc(β-Sp8	1.06943	1.40866	1.77587	1.92472	1.3215	1.35653	1.35851	0.98191	1.28904	1.10466	1.02092	1.80655	1.80541	2.03572	1.60501	2.48889	1.40975	1.3386	2.14989	1.96626	2.29901	1.43743	1.37702	1.18077	1.21585	1.20972	1.05616	1.14248	1.01621	1.02085	1.04945	1.12057	2.08649	0.946151	1.12167	1.111	1.72855	1.16892	1.23563	1.18872	1.13431	1.0957	1.01044	1.01101	1.73165	2.04056	1.95091	1.82552
G90423CD	Fuc(α1-2)Gal(β1-3)GlcNAc(β1-6)[Fuc(α1-2)Gal(β1-3)GlcNAc(β1-3)]GalNAc(α-Sp14	0.98624	1.65613	2.22312	2.34822	1.5102	1.67939	1.49272	1.29446	1.26928	1.44249	1.22692	2.00216	1.96935	2.21798	2.133	2.90743	1.42999	1.5141	2.40673	2.26702	2.58814	1.58474	1.46288	1.34151	1.49786	1.29695	1.1348	1.04305	1.04951	1.10892	1.26295	1.44002	2.8355	3.01595	1.66826	1.05541	2.04957	1.32353	1.15518	1.52376	1.31305	1.16942	1.01469	1.19766	2.32287	2.61139	2.40653	2.22177
G57247BR	GalNAc(α1-3)[Fuc(α1-2)]Gal(β1-3)GlcNAc(β1-6)GalNAc(α-Sp14	1.24632	1.90623	2.12666	2.47951	1.45864	1.57482	1.39268	1.07571	1.29526	1.39883	1.25324	1.9706	1.9257	2.19416	2.09883	2.84741	1.52956	1.55229	2.40177	2.38016	2.52142	1.72506	1.49196	1.21919	1.39215	1.23516	1.10282	1.15633	0.972886	1.00612	1.09947	1.2402	2.43271	2.86836	1.91878	1.17235	2.59096	1.26205	1.31593	1.28276	1.27401	1.16111	1.0873	1.13245	2.0243	2.30362	2.16383	1.98241
G29713JZ	GlcNAc(β1-6)[GlcNAc(β1-2)]Man(α1-6)[GlcNAc(β1-4)][GlcNAc(β1-4)[GlcNAc(β1-2)]Man(α1-3)]Man(β1-4)GlcNAc(β1-4)[Fuc(α1-6)]GlcNAc(-Sp21	2.69232	1.6976	1.93369	1.93521	1.30705	1.48479	1.55487	1.14707	1.2899	1.13186	1.00179	1.84779	1.86276	2.0829	2.18051	2.84384	1.53788	1.28782	2.33801	2.40853	2.65342	1.39146	1.38332	1.27499	1.31217	1.34522	1.19623	1.17269	1.01473	1.10834	1.09597	1.02437	2.16837	1.18816	1.20542	1.21772	1.43039	1.33793	1.27709	1.25708	1.16667	1.25138	1.29616	1.23386	1.98388	2.1534	2.11388	1.94767
G27290NP	Gal(β1-3)GlcNAc(α1-3)Gal(β1-4)GlcNAc(β-Sp8	1.15189	1.54127	2.87526	3.11462	1.93888	1.88961	1.2775	2.13801	1.14865	1.2437	1.12232	1.99449	1.90968	2.17151	2.0575	2.63389	1.42299	1.43758	2.2549	2.25298	2.46486	1.57565	1.45954	1.25154	1.26397	1.19827	1.12822	1.18045	1.0433	1.04479	1.09453	1.24435	2.19797	2.50065	1.64375	1.19057	2.14758	1.22878	1.2162	1.21196	1.17182	1.14241	1.06248	1.19382	1.76643	2.02749	1.92239	1.82683
	Gal(β1-3)(6S)GlcNAc(β-Sp8	1.07182	1.29701	2.62412	2.85703	1.77988	1.75286	1.35673	1.70427	1.27038	1.15877	1.09239	1.94588	1.92366	2.17754	1.94679	2.71605	1.43636	1.63234	2.41061	2.29671	2.58095	1.53152	1.63408	1.29331	1.31995	1.24034	1.13195	1.27643	1.03928	1.07271	1.09905	1.2387	2.26487	1.9381	1.28965	1.171	2.15474	1.19777	1.2614	1.25416	1.303	1.11299	1.05038	1.10251	1.78542	2.0732	1.93676	1.84721
	(6S)(4S)GalNAc(β1-4)GlcNAc(-Sp8	1.14678	1.5298	2.2492	2.59784	1.66522	1.63472	1.41745	1.16793	1.32731	1.20389	1.06515	1.86863	1.89076	2.1378	1.76902	2.57774	1.41998	1.3841	2.29762	2.16239	2.43483	1.62138	1.46449	1.18497	1.12866	1.1298	1.13112	1.28255	1.04729	1.07037	1.0696	1.20778	2.03503	1.22189	1.21237	1.19144	2.33617	1.23266	1.31388	1.15053	1.21401	1.14439	1.04463	1.00333	1.69911	2.03028	1.87786	1.7858
	(6S)GalNAc(β1-4)GlcNAc(-Sp8	1.1974	1.54229	2.48387	2.8588	1.76787	1.69612	1.4044	1.48975	1.34439	1.23089	1.08985	1.94686	1.95774	2.21674	1.8051	2.56418	1.5052	1.54586	2.30301	2.21835	2.45077	1.67964	1.56681	1.21465	1.13761	1.20625	1.18902	1.3531	1.08695	1.12787	1.09225	1.2615	2.10854	1.64132	1.31074	1.215	2.54291	1.28883	1.36966	1.18554	1.24129	1.18728	1.1248	1.13057	1.69112	2.06161	1.86327	1.78074
	(3S)GalNAc(β1-4)(3S)GlcNAc(-Sp8	1.14226	1.63813	2.05705	2.31862	1.61527	1.58644	1.51488	1.2004	1.36301	1.22695	1.09703	1.89261	1.90241	2.134	1.70502	2.6498	1.4027	1.36804	2.38283	2.13311	2.43491	1.64904	1.42277	1.27178	1.23284	1.24682	1.16749	1.24527	1.1024	1.14591	1.14303	1.22728	2.23735	1.93264	1.48863	1.15014	1.84012	1.21691	1.30464	1.08551	1.2305	1.17191	1.08278	1.0944	1.6883	2.00307	1.88056	1.77701
	GalNAc(β1-4)(6S)GlcNAc(-Sp8	1.18868	1.6611	2.7865	3.19099	1.99165	1.92322	1.54222	1.71528	1.34222	1.2396	1.09862	1.96729	2.00324	2.24265	1.92609	2.65223	1.53149	1.50744	2.36789	2.24801	2.52417	1.78172	1.70102	1.30626	1.22332	1.23647	1.16875	1.46132	1.12733	1.17638	1.13605	1.24302	2.18409	1.57258	1.26243	1.16494	2.56778	1.27098	1.37268	1.2426	1.32744	1.20639	1.16214	1.17209	1.73466	2.13673	1.9486	1.86272
	(3S)GalNAc(β1-4)GlcNAc(-Sp8	1.15806	1.6247	2.35774	2.69389	1.76228	1.69633	1.44827	1.43294	1.32004	1.21166	1.06827	1.87813	1.89009	2.13247	1.73482	2.55571	1.41843	1.41993	2.28794	2.11793	2.36761	1.67002	1.37845	1.23846	1.21243	1.22795	1.17804	1.24487	1.08243	1.12759	1.11362	1.24022	2.17486	1.67374	1.39623	1.13468	2.03895	1.22583	1.29651	1.08814	1.23129	1.17795	1.09077	1.12728	1.67297	2.02073	1.86653	1.75778
	(4S)GalNAc(β-Sp10	1.09565	1.46168	1.73449	1.91536	1.20846	1.27058	1.38768	0.91036	1.26452	1.16452	1.07658	1.90975	1.88175	2.12576	1.72735	2.55543	1.36677	1.35559	2.25586	2.15564	2.39156	1.5025	1.19384	1.19887	1.13736	1.13631	1.1299	1.06391	0.983024	1.06286	1.04785	1.14515	2.02516	1.2776	1.35547	1.11124	1.67995	1.18248	1.25981	1.15996	1.13705	1.10791	1.02226	1.00405	1.70789	1.91178	1.89363	1.77676
	Gal(β1-4)(6P)GlcNAc(β-Sp0	1.08486	1.31601	2.59533	2.78552	1.70008	1.68892	1.2544	1.89621	1.23317	1.17402	1.02273	1.8752	1.84871	2.12105	1.78372	2.61447	1.37495	1.36969	2.25906	2.14755	2.43034	1.45957	1.16297	1.14154	1.04782	1.06914	1.08987	1.02035	0.912476	1.0212	1.01218	1.29107	2.07226	1.46827	1.30912	1.16749	1.85371	1.19576	1.24094	1.12693	1.15722	1.18828	1.10875	1.24414	1.60197	1.88687	1.81095	1.71172
	(6P)Gal(β1-4)GlcNAc(β-Sp0	1.11636	1.35289	2.65648	2.84996	1.77545	1.72836	1.2616	1.92919	1.21157	1.16534	1.01608	1.88332	1.87333	2.14109	1.85623	2.66007	1.41675	1.38678	2.29074	2.21368	2.47663	1.49116	1.19853	1.14361	1.08437	1.08662	1.10783	1.03953	0.925988	1.02691	1.01403	1.26461	2.12555	1.52229	1.28254	1.17538	1.93446	1.20873	1.28154	1.14196	1.18757	1.17967	1.11096	1.2591	1.62182	1.93509	1.8278	1.74702
	GalNAc(α1-3)[Fuc(α1-2)]Gal(β1-4)GlcNAc(β1-6)GalNAc(-Sp14	1.25602	2.10513	2.04774	2.40449	1.40579	1.49305	1.38042	1.14851	1.27526	1.3518	1.20382	1.91123	1.92361	2.18965	1.96903	2.73776	1.48695	1.40098	2.3523	2.25623	2.51364	1.66018	1.44766	1.2801	1.31495	1.22077	1.1509	1.13673	1.03898	1.04495	1.07399	1.22057	2.41021	2.64848	1.85559	1.12558	2.42809	1.23044	1.27889	1.26201	1.21689	1.13456	1.05333	1.08315	1.93502	2.25211	2.17564	2.03694
G50297NI	Neu5Ac(α2-6)Gal(β1-4)GlcNAc(β1-2)Man(-Sp0	1.02809	1.38736	1.91519	2.02369	1.27533	1.38227	1.2719	1.06893	1.11715	1.25551	1.06784	1.80899	1.85425	2.08801	2.01851	3.13898	1.37305	1.40452	2.59026	2.30091	2.75421	1.49893	1.56897	1.18283	1.10879	1.04356	1.0326	1.20375	0.99834	1.01837	0.933429	2.32462	2.26386	1.74822	1.48525	1.09726	2.06671	1.22473	1.30025	1.14276	1.22433	1.06565	0.982896	0.999573	1.89525	2.16422	2.10584	1.94759
G96655MP	Gal(α1-3)Gal(β1-4)GlcNAc(β1-2)Man(α-Sp0	0.931647	1.46067	2.21466	2.44956	1.51683	1.50044	1.19672	1.61115	1.13518	1.31079	1.0804	1.84976	1.81917	2.00629	2.05841	2.62966	1.28831	1.52292	2.31014	2.26512	2.50863	1.69326	1.30845	1.21656	1.21528	1.12287	1.12587	1.12962	0.986294	1.0648	1.11513	1.38281	2.21051	2.13384	1.35897	1.08028	2.04442	1.21151	1.31225	1.12118	1.20834	1.11412	1.05024	1.19524	1.86302	2.11638	2.06147	1.91422
G52173UV	Gal(α1-3)[Fuc(α1-2)]Gal(β1-4)GlcNAc(β1-2)Man(α-Sp0	0.956752	1.37551	1.84627	1.96763	1.16539	1.2586	1.2225	1.2063	1.09348	1.1746	0.928362	1.71427	1.67102	1.93767	1.81768	2.51176	1.21526	1.40332	2.17285	1.95026	2.32586	1.47982	1.24588	1.09041	1.19997	1.05656	0.981388	0.956211	0.871423	0.925663	1.00327	1.17151	2.26464	2.64238	1.35531	1.01222	1.76846	1.13772	1.14825	1.1328	1.05842	1.01341	0.947244	1.02113	1.84327	2.09238	2.01056	1.9091
G40025AL	GalNAc(α1-3)[Fuc(α1-2)]Gal(β1-4)GlcNAc(β1-2)Man(α-Sp0	1.00401	2.09597	2.00698	2.25371	1.38358	1.43769	1.15192	1.22223	1.07326	1.37077	1.15411	1.81479	1.8219	2.07592	2.05213	2.46861	1.37016	1.4426	2.11548	2.04449	2.30212	1.49627	1.2766	1.15551	1.1556	1.1188	1.07574	1.05138	0.975904	0.985755	0.962772	1.11506	2.14248	3.06203	1.93969	1.0361	2.02779	1.17735	1.17788	1.21348	1.06437	1.03686	0.979503	1.00149	1.83441	2.08034	2.02822	1.88148
G21705YX	Gal(β1-3)GlcNAc(β1-2)Man(α-Sp0	1.18934	1.46667	2.76857	2.94256	1.83333	1.84285	1.45298	1.82699	1.15115	1.21765	1.14502	1.88357	1.89776	2.10914	1.93808	2.65406	1.36481	1.49782	2.40781	2.19174	2.50918	1.54265	1.48235	1.2525	1.22591	1.13812	1.08114	1.13841	0.958378	1.01735	0.984367	1.28543	2.41044	2.00464	1.401	1.11947	1.9732	1.27395	1.28428	1.39447	1.21168	1.12728	1.10611	1.19775	1.88931	2.18114	2.13334	2.01129
	Gal(α1-3)[Fuc(α1-2)]Gal(β1-3)GlcNAc(β1-6)GalNAc(-Sp14	1.1622	1.4541	2.02275	2.1613	1.29291	1.42282	1.4326	0.920747	1.2394	1.15252	1.05291	2.02079	1.92258	2.21936	2.1744	2.98068	1.41815	1.53553	2.41794	2.34801	2.73589	1.60481	1.49546	1.25463	1.4084	1.21826	1.09006	1.06266	0.967855	1.05463	1.1402	1.23303	2.66353	2.86659	1.53995	1.14539	2.02875	1.30763	1.2668	1.20038	1.24788	1.08434	0.985413	1.04708	2.14929	2.34859	2.24776	2.08831
G73932YR	Neu5Ac(α2-3)Gal(β1-3)GlcNAc(β1-2)Man(α-Sp0	1.20448	1.43731	2.10092	2.14513	1.4045	1.55992	1.36723	1.30807	1.14843	1.2009	1.13203	1.96395	1.98919	2.23529	1.88495	2.65962	1.40104	1.50621	2.36827	2.26485	2.53979	1.5271	2.74464	1.82594	2.10464	1.89439	1.38579	2.03839	1.57341	1.28219	1.55852	1.20637	2.33057	2.3932	1.3589	1.29935	2.14444	1.25958	1.27804	1.29724	1.23863	1.13803	1.08226	1.08847	1.86475	2.10744	2.04903	1.98107
G79654JL	Gal(α1-3)Gal(β1-3)GlcNAc(β1-2)Man(α-Sp0	1.26319	1.44869	2.45043	2.6252	1.63996	1.67637	1.43592	1.56887	1.14095	1.27367	1.14943	1.97836	1.98143	2.1902	2.02381	2.90539	1.38753	1.54935	2.62913	2.5218	2.80975	1.66115	1.7079	1.31705	1.32751	1.17051	1.07282	1.2053	0.97637	1.08188	1.10517	1.30749	2.669	2.55724	1.4253	1.18392	2.25254	1.33827	1.29885	1.26599	1.24263	1.11939	1.08999	1.13575	2.11307	2.31121	2.25939	2.14032
G71793UG	GalNAc(β1-4)GlcNAc(β1-2)Man(α-Sp0	1.22774	1.63751	2.52742	2.83427	1.83971	1.78066	1.34405	1.55954	1.17924	1.32075	1.13187	1.98667	2.01909	2.25782	1.73015	2.41852	1.37408	1.46106	2.24689	2.07795	2.32623	1.60488	1.42713	1.1383	1.0977	1.10815	1.08609	1.24259	0.975882	1.06196	0.963058	1.23514	2.24112	1.80328	1.36021	1.07645	2.31114	1.29807	1.30264	1.18647	1.15846	1.16969	1.11855	1.14688	1.80662	2.16924	2.05786	1.94128
G03277YI	Neu5Ac(α2-3)Gal(β1-3)GalNAc(β1-4)Gal(β1-4)Glc(β-Sp0	1.08424	1.28302	1.90779	2.01532	1.28926	1.41679	1.35588	1.30087	1.13598	1.19063	1.11814	1.8961	1.89034	2.12307	1.76834	2.73681	1.4177	1.37192	2.18557	2.26596	2.44716	1.4294	1.81824	1.3327	1.31377	1.21813	1.09114	1.43184	1.03593	1.0174	1.06916	1.22302	2.31823	2.22332	1.36363	1.27341	2.05113	1.13741	1.17643	1.17428	1.14533	1.07106	0.995958	1.01293	1.82593	2.07405	1.96423	1.8923
G89663TB	GlcNAc(β1-2)Man(α1-6)[GlcNAc(β1-4)][GlcNAc(β1-2)Man(α1-3)]Man(β1-4)GlcNAc(β1-4)[Fuc(α1-6)]GlcNAc(-Sp21	2.25112	1.6197	2.12398	2.1797	1.40971	1.54987	1.48493	1.3474	1.3248	1.12065	0.986562	1.92609	1.86199	2.08698	1.75695	2.55526	1.60537	1.40002	2.09896	2.08722	2.39608	1.42816	1.32113	1.18898	1.08628	1.14811	1.09671	1.08117	0.931755	1.06992	0.975559	1.22898	2.20139	0.937681	1.12126	1.03964	1.62466	1.2777	1.23646	1.33966	1.16954	1.14531	1.02977	1.20348	1.96765	2.21283	2.05323	1.9873
G47936PQ	Gal(β1-4)GlcNAc(β1-2)Man(α1-6)[GlcNAc(β1-4)][Gal(β1-4)GlcNAc(β1-2)Man(α1-3)]Man(β1-4)GlcNAc(β1-4)[Fuc(α1-6)]GlcNAc(-Sp21	1.14104	1.53418	2.77355	3.00402	1.97008	1.93622	1.42537	2.24946	1.12379	1.06143	0.867587	1.81228	1.74865	1.99358	1.93658	2.36689	1.47301	1.5465	2.19387	2.20805	2.21574	1.61662	1.37512	1.11826	1.16457	1.19399	1.04607	1.08629	0.977018	1.03839	1.0207	1.1943	2.11259	1.34892	1.1311	1.10908	2.27721	1.17316	1.22758	1.24548	1.1971	1.33513	1.26162	1.66155	1.84867	2.06841	1.96681	1.83499
	Gal(β1-4)GlcNAc(β1-2)Man(α1-6)[Gal(β1-4)GlcNAc(β1-4)][Gal(β1-4)GlcNAc(β1-2)Man(α1-3)]Man(β1-4)GlcNAc(β1-4)[Fuc(α1-6)]GlcNAc(-Sp21	0.966997	1.74577	3.58149	3.83674	2.5444	2.53904	1.63132	3.16937	1.17367	1.17183	1.02699	1.90382	1.85767	2.07844	2.16335	2.66311	1.5933	1.60828	2.50252	2.37005	2.57976	1.73631	1.37253	1.30086	1.41211	1.33351	1.15834	1.2304	1.0947	1.13929	1.14894	1.40691	2.47044	1.61609	1.34614	1.1847	2.68231	1.24923	1.32165	1.26816	1.24591	1.62486	1.51095	2.08737	1.95352	2.21907	2.17821	2.01894
G30586ZX	Fuc(α1-4)[Gal(β1-3)]GlcNAc(β1-2)Man(α-Sp0	1.17423	1.5268	2.32182	2.45728	1.6399	1.69857	1.49127	1.4446	1.15904	1.20782	1.13142	1.86723	1.9207	2.13681	1.90491	2.76923	1.31224	1.3499	2.33247	2.2203	2.57293	1.38046	1.57799	1.5237	1.446	1.35135	1.3385	1.27833	1.20876	1.24558	1.22115	1.18838	2.36301	1.31408	1.20579	1.06211	1.98413	1.27961	1.24861	1.33451	1.1555	1.06237	1.02453	1.08709	2.14191	2.3924	2.29921	2.15664
G95742RK	Neu5Ac(α2-3)Gal(β1-4)[Fuc(α1-3)]GlcNAc(β1-2)Man(α-Sp0	1.01887	1.42286	2.00463	2.11342	1.39358	1.49182	1.20863	1.21901	1.1866	1.23327	1.10662	1.91128	1.84429	2.0919	1.88562	2.63168	1.43333	1.51826	2.39829	2.14491	2.47416	1.56386	1.34917	1.24736	1.33512	1.17624	1.20309	1.22419	1.10162	1.09145	1.08133	1.26898	2.14937	1.15914	1.16486	1.28999	2.4632	1.32503	1.43577	1.02488	1.1267	1.10196	1.04855	1.01369	1.89767	2.24808	2.16725	2.02813
G59668PT	GlcNAc(β1-3)Gal(β1-4)GlcNAc(β1-6)[GlcNAc(β1-3)]Gal(β1-4)GlcNAc(-Sp0	0.990346	1.3515	2.13945	2.31944	1.46882	1.4748	1.19882	1.59979	1.17765	1.12862	1.08783	1.72545	1.68919	2.01918	1.72236	1.87203	1.27961	1.1697	1.90465	1.7185	1.8713	1.44815	1.05699	1.11913	1.11249	1.16829	1.07283	0.998002	1.00037	1.0585	1.01003	1.15474	1.8721	1.54656	1.21035	1.04192	1.52003	1.19952	1.11901	1.23843	1.22628	1.02137	0.963828	1.0385	1.47564	1.79583	1.71962	1.61735
G36691KB	GalNAc(α1-3)[Fuc(α1-2)]Gal(β1-3)GalNAc(β1-3)Gal(α1-4)Gal(β1-4)Glc(-Sp21	1.02323	1.93492	1.94627	2.24302	1.30081	1.434	1.33812	1.37319	1.15628	1.35593	1.16323	1.80475	1.79884	2.09855	1.90109	2.40664	1.32886	1.25696	2.17535	2.23848	2.30242	1.58199	1.56567	1.33295	1.29347	1.20602	1.18582	1.35812	1.13639	1.09554	1.14718	1.21328	2.06244	2.85382	1.99399	1.08093	2.19613	1.21865	1.23216	1.23939	1.16034	1.08748	1.00667	0.977741	1.80577	2.03665	1.94743	1.84623
	Gal(α1-3)[Fuc(α1-2)]Gal(β1-3)GalNAc(β1-3)Gal(α1-4)Gal(β1-4)Glc(-Sp21	1.06631	1.41036	2.0615	2.17749	1.29581	1.48809	1.37603	1.42143	1.153	1.29039	1.20115	1.9319	1.93166	2.26762	1.77106	2.66543	1.43555	1.35776	2.26745	2.29371	2.50609	1.55002	1.69492	1.25366	1.25111	1.2308	1.09399	1.26023	1.0193	1.04131	1.12887	1.29712	2.42823	2.7876	1.47978	1.11319	1.79157	1.28073	1.20304	1.14583	1.23056	1.15448	1.0706	1.08063	1.83743	2.10809	2.03077	1.94888
	Gal(β1-3)GalNAc(β1-3)Gal(-Sp21	1.12645	1.37247	2.49266	2.72106	1.61883	1.64617	1.34894	1.77463	1.22898	1.19947	1.15252	1.95026	1.94783	2.20034	1.88435	2.61255	1.42357	1.3823	2.25766	2.24666	2.41451	1.53054	1.37434	1.26517	1.19777	1.1091	1.14502	1.1525	0.966533	1.05729	1.0423	1.26613	2.14533	1.4875	1.29272	1.15821	1.99723	1.21087	1.2484	1.17941	1.18415	1.1104	1.06235	1.11516	1.7702	2.10639	1.96715	1.89688
G96919WB	GlcNAc(β1-3)Gal(β1-4)GlcNAc(β1-2)Man(α1-6)[GlcNAc(β1-3)Gal(β1-4)GlcNAc(β1-2)Man(α1-3)]Man(β1-4)GlcNAc(β1-4)GlcNAc(β-Sp12	1.70899	2.33914	2.26612	2.40346	1.61219	1.6777	1.51527	1.39262	1.25645	1.4188	1.36281	2.09601	2.16804	2.43238	2.0805	2.46407	1.68028	1.51822	2.26448	2.09493	2.46207	1.60742	1.57097	1.48192	1.55451	1.44271	1.28	1.30474	1.13893	1.18626	1.24189	1.45363	2.51128	2.70263	1.86721	1.12636	2.11195	1.4035	1.39252	1.4646	1.23804	1.09589	0.995762	1.1222	2.08992	2.46063	2.32659	2.23563
G96919WB	GlcNAc(β1-3)Gal(β1-4)GlcNAc(β1-2)Man(α1-6)[GlcNAc(β1-3)Gal(β1-4)GlcNAc(β1-2)Man(α1-3)]Man(β1-4)GlcNAc(β1-4)GlcNAc(β-Sp25	1.70899	2.33914	2.26612	2.40346	1.61219	1.6777	1.51527	1.39262	1.25645	1.4188	1.36281	2.09601	2.16804	2.43238	2.0805	2.46407	1.68028	1.51822	2.26448	2.09493	2.46207	1.60742	1.57097	1.48192	1.55451	1.44271	1.28	1.30474	1.13893	1.18626	1.24189	1.45363	2.51128	2.70263	1.86721	1.12636	2.11195	1.4035	1.39252	1.4646	1.23804	1.09589	0.995762	1.1222	2.08992	2.46063	2.32659	2.23563
G35382VN	Gal(β1-4)GlcNAc(β1-3)Gal(β1-4)GlcNAc(β1-2)Man(α1-6)[Gal(β1-4)GlcNAc(β1-3)Gal(β1-4)GlcNAc(β1-2)Man(α1-3)]Man(β1-4)GlcNAc(β1-4)GlcNAc(β-Sp12	1.26692	2.37649	3.5196	3.74814	2.56995	2.48774	1.52778	2.85523	1.19494	1.36542	1.28611	2.11351	2.16277	2.3754	1.99339	2.8192	1.5632	1.61825	2.33938	2.41595	2.54299	1.65708	1.5256	1.38793	1.52469	1.25236	1.18455	1.23167	1.00932	1.11227	1.17801	1.61187	2.66083	2.99323	2.05195	1.18524	2.96354	1.38237	1.46511	1.53087	1.27201	1.53075	1.50037	1.78251	2.06	2.45912	2.3372	2.16409
G35382VN	Gal(β1-4)GlcNAc(β1-3)Gal(β1-4)GlcNAc(β1-2)Man(α1-6)[Gal(β1-4)GlcNAc(β1-3)Gal(β1-4)GlcNAc(β1-2)Man(α1-3)]Man(β1-4)GlcNAc(β1-4)GlcNAc(β-Sp24	1.26692	2.37649	3.5196	3.74814	2.56995	2.48774	1.52778	2.85523	1.19494	1.36542	1.28611	2.11351	2.16277	2.3754	1.99339	2.8192	1.5632	1.61825	2.33938	2.41595	2.54299	1.65708	1.5256	1.38793	1.52469	1.25236	1.18455	1.23167	1.00932	1.11227	1.17801	1.61187	2.66083	2.99323	2.05195	1.18524	2.96354	1.38237	1.46511	1.53087	1.27201	1.53075	1.50037	1.78251	2.06	2.45912	2.3372	2.16409
G34108KW	Neu5Gc(α2-3)Gal(β1-4)GlcNAc(β1-3)Gal(β1-4)GlcNAc(β1-2)Man(α1-6)[Neu5Gc(α2-3)Gal(β1-4)GlcNAc(β1-3)Gal(β1-4)GlcNAc(β1-2)Man(α1-3)]Man(β1-4)GlcNAc(β1-4)GlcNAc(β-Sp24	1.11825	2.06378	2.2612	2.38083	1.66766	1.71751	1.39269	1.52685	1.04447	1.42112	1.33671	2.13731	2.20255	2.43849	1.71596	2.60538	1.63619	1.54232	2.15768	2.12905	2.32762	1.39716	1.43203	1.1939	1.64531	1.42458	0.847325	1.3345	1.25649	0.761374	1.13481	1.54045	2.47394	3.6033	2.01613	1.07681	2.39897	1.29124	1.37973	1.36157	1.22753	1.25703	1.15974	1.26837	1.96722	2.36915	2.24353	2.11495
G19026NP	Fuc(α1-2)Gal(β1-4)GlcNAc(β1-3)Gal(β1-4)GlcNAc(β1-2)Man(α1-6)[Fuc(α1-2)Gal(β1-4)GlcNAc(β1-3)Gal(β1-4)GlcNAc(β1-2)Man(α1-3)]Man(β1-4)GlcNAc(β1-4)GlcNAc(β-Sp24	1.06534	2.04875	2.5895	2.80401	1.81543	1.84359	1.892	1.9611	1.28469	1.41925	1.39642	2.2503	2.294	2.47134	1.84743	2.79085	1.61665	1.49605	2.16614	2.05094	2.53049	1.55201	1.51913	1.39819	1.37866	1.21465	1.14261	1.23382	1.12524	1.08743	1.13961	1.32425	2.82004	3.7308	2.06675	1.12274	2.4366	1.40342	1.48783	1.61597	1.25644	1.23788	1.15529	1.2477	2.2937	2.74273	2.53216	2.41258
G42463OP	GlcNAc(β1-3)Gal(β1-4)GlcNAc(β1-3)Gal(β1-4)GlcNAc(β1-2)Man(α1-6)[GlcNAc(β1-3)Gal(β1-4)GlcNAc(β1-3)Gal(β1-4)GlcNAc(β1-2)Man(α1-3)]Man(β1-4)GlcNAc(β1-4)GlcNAc(β-Sp12	1.31391	2.32169	2.1198	2.26132	1.49625	1.55602	1.37875	1.35108	1.11696	1.36758	1.2256	2.01781	2.0587	2.28539	1.76038	2.09334	1.46645	1.51173	2.07161	2.02759	2.19629	1.74934	1.51276	1.43	1.46694	1.31965	1.23048	1.2295	1.10062	1.09628	1.16587	1.45721	2.35179	3.39748	2.22428	1.13637	2.06104	1.39727	1.35198	1.44353	1.17954	1.08532	1.00529	1.13249	1.93182	2.36169	2.23927	2.0856
G42463OP	GlcNAc(β1-3)Gal(β1-4)GlcNAc(β1-3)Gal(β1-4)GlcNAc(β1-2)Man(α1-6)[GlcNAc(β1-3)Gal(β1-4)GlcNAc(β1-3)Gal(β1-4)GlcNAc(β1-2)Man(α1-3)]Man(β1-4)GlcNAc(β1-4)GlcNAc(β-Sp25	1.31391	2.32169	2.1198	2.26132	1.49625	1.55602	1.37875	1.35108	1.11696	1.36758	1.2256	2.01781	2.0587	2.28539	1.76038	2.09334	1.46645	1.51173	2.07161	2.02759	2.19629	1.74934	1.51276	1.43	1.46694	1.31965	1.23048	1.2295	1.10062	1.09628	1.16587	1.45721	2.35179	3.39748	2.22428	1.13637	2.06104	1.39727	1.35198	1.44353	1.17954	1.08532	1.00529	1.13249	1.93182	2.36169	2.23927	2.0856
G19687OL	Gal(β1-4)GlcNAc(β1-3)Gal(β1-4)GlcNAc(β1-3)Gal(β1-4)GlcNAc(β1-2)Man(α1-6)[Gal(β1-4)GlcNAc(β1-3)Gal(β1-4)GlcNAc(β1-3)Gal(β1-4)GlcNAc(β1-2)Man(α1-3)]Man(β1-4)GlcNAc(β1-4)GlcNAc(β-Sp12	1.31804	2.35165	3.53334	3.73351	2.5257	2.45819	1.52238	2.82792	1.18108	1.37603	1.32464	2.10184	2.16648	2.37425	1.80693	2.59444	1.53939	1.59827	2.23703	2.25362	2.44259	1.60759	1.43434	1.33164	1.38483	1.27963	1.17085	1.15938	0.985191	1.07577	1.13735	1.74932	2.5751	3.4927	2.4326	1.19455	2.73197	1.42527	1.49155	1.54253	1.29396	1.52896	1.4779	1.759	2.0268	2.41671	2.28622	2.10801
G19687OL	Gal(β1-4)GlcNAc(β1-3)Gal(β1-4)GlcNAc(β1-3)Gal(β1-4)GlcNAc(β1-2)Man(α1-6)[Gal(β1-4)GlcNAc(β1-3)Gal(β1-4)GlcNAc(β1-3)Gal(β1-4)GlcNAc(β1-2)Man(α1-3)]Man(β1-4)GlcNAc(β1-4)GlcNAc(β-Sp24	1.31804	2.35165	3.53334	3.73351	2.5257	2.45819	1.52238	2.82792	1.18108	1.37603	1.32464	2.10184	2.16648	2.37425	1.80693	2.59444	1.53939	1.59827	2.23703	2.25362	2.44259	1.60759	1.43434	1.33164	1.38483	1.27963	1.17085	1.15938	0.985191	1.07577	1.13735	1.74932	2.5751	3.4927	2.4326	1.19455	2.73197	1.42527	1.49155	1.54253	1.29396	1.52896	1.4779	1.759	2.0268	2.41671	2.28622	2.10801
G20521BH	GlcNAc(β1-3)Gal(β1-4)GlcNAc(β1-3)Gal(β1-4)GlcNAc(β1-3)Gal(β1-4)GlcNAc(β1-2)Man(α1-6)[GlcNAc(β1-3)Gal(β1-4)GlcNAc(β1-3)Gal(β1-4)GlcNAc(β1-3)Gal(β1-4)GlcNAc(β1-2)Man(α1-3)]Man(β1-4)GlcNAc(β1-4)GlcNAc(β-Sp25	1.27055	2.2627	2.22425	2.32221	1.60832	1.71215	1.45768	1.46246	1.16789	1.41048	1.36221	2.08685	2.17631	2.38447	1.73488	2.21643	1.48883	1.35798	2.11102	1.87662	2.21662	1.61049	1.44323	1.35996	1.45164	1.28484	1.1911	1.1706	1.03911	1.12253	1.07573	1.61522	2.52267	3.82815	2.42903	1.09894	2.19207	1.37356	1.37014	1.5506	1.22897	1.10042	1.02222	1.11455	2.07128	2.4925	2.39924	2.2301
G30694RX	Gal(β1-4)GlcNAc(β1-3)Gal(β1-4)GlcNAc(β1-3)Gal(β1-4)GlcNAc(β1-3)Gal(β1-4)GlcNAc(β1-2)Man(α1-6)[Gal(β1-4)GlcNAc(β1-3)Gal(β1-4)GlcNAc(β1-3)Gal(β1-4)GlcNAc(β1-3)Gal(β1-4)GlcNAc(β1-2)Man(α1-3)]Man(β1-4)GlcNAc(β1-4)GlcNAc(β-Sp25	1.25874	2.31088	3.58909	3.76902	2.53977	2.49432	1.50829	2.90625	1.14537	1.36215	1.30401	2.06576	2.13338	2.32956	1.7575	2.52157	1.49462	1.5818	2.25872	2.27463	2.42851	1.673	1.40061	1.32005	1.37943	1.26664	1.14636	1.10566	0.943291	1.07195	1.11229	1.88449	2.62536	3.87118	2.71373	1.23757	2.78225	1.42018	1.50763	1.53437	1.30083	1.55842	1.51193	1.76354	2.05129	2.41593	2.28687	2.0764
	Gal(β1-3)GlcNAc(β1-3)Gal(β1-4)GlcNAc(β1-2)Man(α1-6)[Gal(β1-3)GlcNAc(β1-3)Gal(β1-4)GlcNAc(β1-2)Man(α1-3)]Man(β1-4)GlcNAc(β1-4)GlcNAc(-Sp25	1.08701	2.23358	3.50736	3.68343	2.55389	2.50526	1.75443	2.27543	1.26497	1.25448	1.25795	2.08353	2.01099	2.289	2.05884	2.57304	1.34413	1.60405	2.52671	2.22866	2.39804	1.71909	1.65696	1.6176	1.74862	1.46808	1.30998	1.19772	1.07081	1.08657	1.25761	1.45821	2.84336	3.07748	2.03636	1.18889	2.92276	1.36094	1.53607	1.60006	1.28825	1.23874	1.2361	1.41159	2.21887	2.58857	2.42551	2.25329
	Neu5Gc(α2-8)Neu5Gc(α2-3)Gal(β1-4)GlcNAc(-Sp0	1.07773	1.26171	1.84889	1.9034	1.18368	1.31319	1.25361	1.17675	1.16639	1.12336	0.988351	1.78753	1.84787	2.03679	1.84589	3.10728	1.3792	1.27611	2.49715	2.35252	2.65935	1.52482	1.67093	1.20341	1.39321	1.34132	1.00289	1.49886	1.32055	0.976025	1.18289	1.23395	2.09785	1.88221	1.09999	1.10185	1.4618	1.20691	1.20544	1.12557	1.25276	1.11198	0.973107	1.05963	1.67534	1.92436	1.79828	1.72942
	Neu5Ac(α2-8)Neu5Gc(α2-3)Gal(β1-4)GlcNAc(-Sp0	1.10491	1.27073	1.79344	1.91814	1.19551	1.30021	1.32917	1.25558	1.26115	1.17722	1.02115	1.92562	1.89728	2.13383	1.81244	2.8863	1.46168	1.4524	2.39267	2.25825	2.5399	1.52268	1.78628	1.30726	1.40989	1.34542	1.15394	1.49257	1.23223	1.06802	1.21478	1.42134	2.01139	1.9478	1.26611	1.20886	1.83597	1.23916	1.36899	1.14002	1.30493	1.10379	1.0147	1.02696	1.61701	1.85792	1.81313	1.69568
	Neu5Gc(α2-8)Neu5Ac(α2-3)Gal(β1-4)GlcNAc(-Sp0	1.0447	1.26541	1.79388	1.86777	1.22437	1.31923	1.26696	1.16782	1.17546	1.18309	1.01685	1.89085	1.86003	2.13916	1.69234	2.60022	1.40418	1.38809	2.3072	2.08929	2.39107	1.45927	1.53852	1.20388	1.29341	1.2849	1.02931	1.35893	1.16514	0.980051	1.08153	1.20892	1.95439	1.87484	1.10393	1.32437	2.30113	1.2463	1.37145	1.12532	1.21814	1.06703	1.01725	1.01493	1.57189	1.8553	1.79147	1.65896
	Neu5Gc(α2-8)Neu5Gc(α2-3)Gal(β1-4)GlcNAc(β1-3)Gal(β1-4)GlcNAc(-Sp0	0.978169	1.23276	1.84139	1.98402	1.25177	1.28081	1.22155	1.22003	1.042	1.19987	1.01379	1.82648	1.83857	2.09796	1.5834	2.41838	1.39101	1.38744	2.1577	1.97312	2.23269	1.51535	1.58911	1.17154	1.46646	1.40565	0.925202	1.37355	1.20127	0.860942	1.14908	1.27959	2.02713	2.87138	1.53904	1.00274	1.71491	1.12539	1.23553	1.11874	1.20084	1.0322	0.939467	0.988927	1.53187	1.83421	1.74398	1.64664
	Neu5Gc(α2-8)Neu5Gc(α2-6)Gal(β1-4)GlcNAc(-Sp0	1.04301	1.24251	1.96424	2.03036	1.32032	1.38016	1.23105	1.22166	1.17475	1.18123	1.03962	1.86706	1.88543	2.11443	1.68982	2.89181	1.37598	1.2198	2.32852	2.23364	2.55533	1.47399	1.30409	1.2041	1.14708	1.06736	1.0465	1.10764	0.987433	1.00196	0.995629	1.5841	2.12743	1.50339	1.17831	1.03229	1.67159	1.18881	1.29214	1.11869	1.22823	1.07754	0.986604	1.03294	1.7205	1.99374	1.8952	1.78734
G82177FD	Neu5Ac(α2-8)Neu5Ac(α2-3)Gal(β1-4)GlcNAc(-Sp0	1.06679	1.26559	1.82965	1.97198	1.24747	1.30867	1.22657	1.2934	1.11034	1.09174	1.0024	1.87998	1.83407	2.0683	1.49957	2.50274	1.29564	1.27888	2.36307	1.98202	2.35094	1.49965	1.16119	1.13848	1.02231	1.03792	1.05622	1.02226	0.868009	0.999234	0.917918	1.1906	1.91752	1.68963	1.00139	1.20697	2.19225	1.19331	1.26086	1.10952	1.1645	1.0013	0.958179	0.994244	1.51376	1.78189	1.74205	1.64597
	GlcNAc(β1-3)Gal(β1-4)GlcNAc(β1-6)[GlcNAc(β1-3)Gal(β1-4)GlcNAc(β1-2)]Man(α1-6)[GlcNAc(β1-3)Gal(β1-4)GlcNAc(β1-2)Man(α1-3)]Man(β1-4)GlcNAc(β1-4)GlcNAc(-Sp24	1.51556	2.15553	2.13862	2.19	1.57326	1.62356	1.34683	1.04435	1.20112	1.43099	1.26386	2.27817	2.18903	2.43764	1.83766	2.37179	1.44914	1.38017	2.13917	1.93927	2.27388	1.63457	1.60439	1.38608	1.31629	1.24791	1.16006	1.28971	1.01867	1.04028	1.04711	1.44556	2.37264	2.90279	1.92342	1.14024	2.23823	1.46449	1.36548	1.58863	1.26475	1.07669	1.12365	1.12	2.16905	2.4564	2.33584	2.24966
	Gal(β1-4)GlcNAc(β1-3)Gal(β1-4)GlcNAc(β1-6)[Gal(β1-4)GlcNAc(β1-3)Gal(β1-4)GlcNAc(β1-2)]Man(α1-6)[Gal(β1-4)GlcNAc(β1-3)Gal(β1-4)GlcNAc(β1-2)Man(α1-3)]Man(α1-4)GlcNAc(β1-4)GlcNAc(-Sp24	1.02	2.10268	3.88984	4.03124	3.0016	2.86912	1.37402	3.10501	1.17706	1.40331	1.37798	2.25806	2.26658	2.41944	1.7677	2.54543	1.39778	1.41984	2.37349	2.31212	2.48518	1.69491	1.61357	1.32529	1.29825	1.26733	1.33237	1.23499	0.966225	1.08727	1.08747	1.47875	2.39715	3.67278	2.31133	1.19782	2.73993	1.40882	1.42479	1.4952	1.28824	1.69435	1.70382	1.92234	2.09903	2.31694	2.29096	2.16952
G89808TP	Gal(α1-3)Gal(β1-4)GlcNAc(β1-2)Man(α1-6)[Gal(α1-3)Gal(β1-4)GlcNAc(β1-2)Man(α1-3)]Man(β1-4)GlcNAc(β1-4)GlcNAc(-Sp24	1.13463	2.00204	2.77987	3.03641	1.93792	1.94186	1.67518	2.17216	1.20548	1.41388	1.07383	1.97314	1.9153	2.15094	2.09792	2.8601	1.41992	1.7119	2.55295	2.47915	2.56895	1.69626	1.63735	1.45732	1.53607	1.32734	1.26473	1.34058	1.17176	1.15424	1.28543	1.6595	2.52702	2.17234	1.54571	1.19027	2.91825	1.27798	1.35847	1.31343	1.27304	1.29362	1.16907	1.39617	2.02426	2.26704	2.12417	2.04889
G73723ZY	GlcNAc(β1-3)Gal(β1-4)GlcNAc(β1-6)[GlcNAc(β1-3)Gal(β1-3)]GalNAc(α-Sp14	1.17541	1.39104	1.76781	1.93985	1.18329	1.35827	1.36122	1.10008	1.20908	1.33586	1.28083	2.01481	2.03743	2.3369	1.83262	2.6055	1.57624	1.31051	2.51588	2.28303	2.55846	1.58643	1.23374	1.2995	1.30813	1.17708	1.14368	0.979347	1.04922	1.05777	0.998925	1.29357	2.38424	1.73219	1.45513	1.02273	1.68551	1.25483	1.22877	1.31433	1.28705	1.03646	0.979202	0.994118	1.88377	2.22609	2.10609	2.08759
G36387CV	GalNAc(β1-3)GlcNAc(β-Sp0	1.17991	1.58692	2.36285	2.63737	1.6462	1.62539	1.41402	1.48079	1.32434	1.24774	1.15146	1.96741	1.91308	2.1867	1.81924	2.54926	1.42929	1.41583	2.24284	2.13414	2.3381	1.6271	1.23943	1.24369	1.22479	1.19579	1.18271	1.12519	1.07875	1.13419	1.12952	1.2549	2.13526	1.53745	1.46288	1.12975	2.0858	1.26399	1.30632	1.17765	1.25272	1.18591	1.12655	1.16238	1.73813	2.06826	1.95382	1.82021
G88274ER	GalNAc(β1-4)GlcNAc(β1-3)GalNAc(β1-4)GlcNAc(β-Sp0	1.38297	1.80974	3.19419	3.74739	2.24352	2.11029	1.65692	1.80006	1.36274	1.25609	1.13775	1.99815	2.05932	2.33305	1.95341	2.5404	1.66188	1.65165	2.26117	2.1961	2.42517	1.83575	1.84545	1.44254	1.45328	1.48537	1.33844	1.51732	1.20248	1.19371	1.30669	1.36532	2.30106	1.27128	1.26266	1.18368	2.70277	1.2967	1.37862	1.29812	1.41742	1.22943	1.2406	1.37065	1.80299	2.19034	2.08651	1.95713
G80156FT	GlcNAc(β1-3)Gal(β1-4)GlcNAc(β1-3)Gal(β1-4)GlcNAc(β1-3)Gal(β1-4)GlcNAc(β1-3)Gal(β1-4)GlcNAc(β1-2)Man(α1-6)[GlcNAc(β1-3)Gal(β1-4)GlcNAc(β1-3)Gal(β1-4)GlcNAc(β1-3)Gal(β1-4)GlcNAc(β1-3)Gal(β1-4)GlcNAc(β1-2)Man(α1-3)]Man(β1-4)GlcNAc(β1-4)GlcNAc(β-Sp25	1.24445	2.26723	2.29721	2.39167	1.57049	1.62499	1.43812	1.56614	1.13277	1.39792	1.25733	2.07506	2.0965	2.31993	1.6344	2.0358	1.34794	1.44141	2.13801	2.02471	2.16102	1.89564	1.4955	1.43751	1.46887	1.32731	1.20743	1.20301	1.08016	1.11367	1.132	1.82677	2.46154	4.0687	2.69646	1.20984	2.1213	1.42716	1.42016	1.55169	1.25124	1.14811	1.05994	1.13212	2.00353	2.36808	2.25316	2.03832
G73305LV	Gal(β1-4)GlcNAc(β1-3)Gal(β1-4)GlcNAc(β1-3)Gal(β1-4)GlcNAc(β1-3)Gal(β1-4)GlcNAc(β1-3)Gal(β1-4)GlcNAc(β1-2)Man(α1-6)[Gal(β1-4)GlcNAc(β1-3)Gal(β1-4)GlcNAc(β1-3)Gal(β1-4)GlcNAc(β1-3)Gal(β1-4)GlcNAc(β1-3)Gal(β1-4)GlcNAc(β1-2)Man(α1-3)]Man(β1-4)GlcNAc(β1-4)GlcNAc(β-Sp25	1.30897	2.31715	3.67388	3.85464	2.61094	2.60137	1.61058	3.06434	1.19216	1.40944	1.41299	2.19412	2.2279	2.41624	1.53104	2.72299	1.57974	1.59545	2.33734	2.3038	2.50758	1.70045	1.49815	1.36088	1.53465	1.27255	1.23211	1.1631	0.996218	1.11549	1.09708	2.08451	2.71321	4.33135	3.03879	1.18179	2.77513	1.39564	1.51475	1.6439	1.27418	1.67639	1.61181	1.78775	2.10453	2.44223	2.43058	2.15777
G87819IQ	GlcNAc(β1-3)Gal(β1-3)GalNAc(-Sp14	1.15023	1.32191	2.03915	2.1602	1.3846	1.39671	1.2276	1.31725	1.14107	1.19992	1.14567	1.85782	1.87804	2.14602	1.84116	2.52925	1.40134	1.27946	2.23753	2.08498	2.31727	1.46898	1.42033	1.24377	1.22264	1.16856	1.10797	1.1721	1.01781	1.04637	1.0579	1.2116	2.23891	1.8031	1.33167	1.06493	1.57697	1.19041	1.19285	1.18544	1.23532	1.06078	0.985416	1.02725	1.74534	2.00882	1.8926	1.82885
G61358KS	Gal(β1-3)GlcNAc(β1-6)[Gal(β1-3)]GalNAc(-Sp14	1.05791	1.39476	2.89148	3.22839	1.90082	1.94557	1.3199	2.00397	1.23611	1.14656	1.18278	2.00618	1.96376	2.21615	1.95804	2.47855	1.44553	1.49746	2.31555	2.18673	2.35647	1.57594	1.37997	1.2167	1.22937	1.06899	1.09563	1.05257	0.978456	1.02283	1.017	1.3288	2.39622	1.9829	1.3707	1.10707	2.37728	1.22991	1.19261	1.18133	1.2188	1.1347	1.05087	1.18726	1.90953	2.29773	2.11758	2.05373
G37796OS	Gal(β1-4)GlcNAc(β1-3)Gal(β1-4)GlcNAc(β1-3)Gal(β1-4)GlcNAc(β1-3)Gal(β1-4)GlcNAc(β1-3)Gal(β1-4)GlcNAc(β1-3)Gal(β1-4)GlcNAc(β1-2)Man(α1-6)[Gal(β1-4)GlcNAc(β1-3)Gal(β1-4)GlcNAc(β1-3)Gal(β1-4)GlcNAc(β1-3)Gal(β1-4)GlcNAc(β1-3)Gal(β1-4)GlcNAc(β1-3)Gal(β1-4)GlcNAc(β1-2)Man(α1-3)]Man(β1-4)GlcNAc(β1-4)GlcNAc(β-Sp25	1.35086	2.53912	4.11763	4.3133	2.89205	2.83033	1.63806	3.60574	1.23335	1.48695	1.42353	2.30279	2.38353	2.60428	1.49665	2.86998	1.54517	1.69453	2.65373	2.56787	2.70429	1.8827	1.64434	1.41723	1.67412	1.25431	1.20286	1.29608	1.12079	1.17806	1.1032	2.45048	2.99848	5.31432	3.3798	1.39787	3.17462	1.56516	1.70416	1.89872	1.51675	1.97978	1.83655	2.00386	2.03829	2.65653	2.58038	2.2748
	(3S)GlcA(β1-3)Gal(β1-4)GlcNAc(β1-3)Gal(β1-4)Glc(-Sp21	1.08434	1.2176	2.20229	2.26144	1.47324	1.46204	1.28902	1.48731	1.15032	1.25716	1.08903	1.94387	1.86535	2.12198	1.60672	2.47268	1.20624	1.11281	2.22547	1.98643	2.33907	1.50222	1.04788	1.13779	1.09516	1.02831	0.963123	0.816805	0.841199	0.97951	0.972701	1.37449	2.32093	3.19712	1.87855	0.966674	1.37586	1.11952	1.15052	1.08043	1.153	1.07711	1.00364	1.05999	1.66161	1.96977	1.85356	1.77713
G82061CN	(3S)GlcA(β1-3)Gal(β1-4)GlcNAc(β1-2)Man(α-Sp0	1.08091	1.42623	1.88067	1.84047	1.48268	1.55914	1.29181	1.13246	1.17304	1.35062	1.12184	1.93444	1.93149	2.13592	1.90205	2.93216	1.25873	1.29527	2.53522	2.20979	2.71265	1.38976	1.33224	1.29202	1.18111	1.12832	1.07879	1.12392	0.993109	1.0433	1.09161	1.22407	2.38434	2.33504	1.52414	1.02367	1.62239	1.20794	1.32847	1.11766	1.14473	1.09652	0.964877	1.02239	1.9069	2.11611	2.07783	1.96006
G18320HP	Gal(β1-3)GlcNAc(β1-3)Gal(β1-4)GlcNAc(β1-3)Gal(β1-4)GlcNAc(β1-6)[Gal(β1-3)GlcNAc(β1-3)Gal(β1-4)GlcNAc(β1-3)Gal(β1-4)GlcNAc(β1-2)]Man(α1-6)[Gal(β1-3)GlcNAc(β1-3)Gal(β1-4)GlcNAc(β1-3)Gal(β1-4)GlcNAc(β1-2)Man(α1-3)]Man(β1-4)GlcNAc(β1-4)[Fuc(α1-6)]GlcNAc(β-Sp24	0.958018	2.10142	4.20291	4.34277	3.1755	3.17313	2.20668	2.68693	1.52942	1.33573	1.39446	2.28609	2.18856	2.39621	2.11984	2.59805	1.79984	1.58048	2.69307	2.53445	2.59801	1.74917	1.90011	1.69455	1.86142	1.51976	1.39243	1.21843	1.07414	1.22231	1.21426	1.71688	3.31133	4.68151	3.10184	1.43598	3.49876	1.6256	1.6359	2.16042	1.33525	1.61614	1.58744	1.76309	2.64215	3.02412	2.95956	2.68337
G17779DH	Gal(β1-3)GlcNAc(β1-3)Gal(β1-4)GlcNAc(β1-6)[Gal(β1-3)GlcNAc(β1-3)Gal(β1-4)GlcNAc(β1-2)]Man(α1-6)[Gal(β1-3)GlcNAc(β1-3)Gal(β1-4)GlcNAc(β1-2)Man(α1-3)]Man(β1-4)GlcNAc(β1-4)[Fuc(α1-6)]GlcNAc(β-Sp24	1.01486	2.12459	4.07015	4.10191	3.04759	3.08654	2.18191	2.47432	1.46738	1.26262	1.23414	2.11181	2.09115	2.25469	2.66925	2.98527	1.7241	1.51025	2.47192	2.59678	2.72713	1.66568	1.75232	1.74481	1.83839	1.56532	1.37151	1.25367	1.17948	1.1706	1.25606	1.30814	3.28214	3.34352	2.33919	1.17706	3.02417	1.418	1.62881	2.09457	1.30799	1.40992	1.35113	1.58313	2.75003	3.01473	2.90767	2.68866
G97898ZO	Neu5Ac(α2-8)Neu5Ac(α2-3)Gal(β1-3)GalNAc(β1-4)[Neu5Ac(α2-3)]Gal(β1-4)Glc(-Sp21	1.15912	1.34181	2.13955	2.28482	1.51273	1.56584	1.43315	1.51594	1.14734	1.18281	1.16351	1.97501	1.98669	2.21763	1.71959	2.84744	1.46938	1.36015	2.23702	2.378	2.49091	1.50557	1.64143	1.2816	1.21952	1.16075	1.11953	1.30739	1.02952	1.04106	1.06796	1.21573	2.17111	1.98256	1.28528	1.31288	2.60858	1.19348	1.23187	1.11998	1.24254	1.11964	1.08307	1.1685	1.69796	2.07626	1.94197	1.86177
G22865RK	GlcNAc(β1-3)Gal(β1-4)GlcNAc(β1-2)Man(α1-6)[GlcNAc(β1-3)Gal(β1-4)GlcNAc(β1-2)Man(α1-3)]Man(β1-4)GlcNAc(β1-4)[Fuc(α1-6)]GlcNAc(β-Sp24	1.58388	2.22066	2.30684	2.40522	1.61002	1.77273	1.53664	1.43578	1.3321	1.23306	1.12989	1.95385	1.98937	2.23617	2.00904	2.50678	1.69802	1.52878	2.06726	2.04365	2.42459	1.60804	1.49054	1.42564	1.41339	1.34223	1.31903	1.2148	1.1288	1.20632	1.18146	1.42447	2.55062	2.61601	1.80232	1.08412	1.86158	1.42301	1.38292	1.57709	1.24631	1.24416	1.11531	1.32353	2.16413	2.64571	2.51011	2.37358
G54953LX	Gal(β1-4)GlcNAc(β1-3)Gal(β1-4)GlcNAc(β1-2)Man(α1-6)[Gal(β1-4)GlcNAc(β1-3)Gal(β1-4)GlcNAc(β1-2)Man(α1-3)]Man(β1-4)GlcNAc(β1-4)[Fuc(α1-6)]GlcNAc(β-Sp24	1.22154	2.27071	3.5396	3.77164	2.54643	2.55368	1.74293	2.82337	1.32268	1.29704	1.19371	2.03999	2.09041	2.31144	2.03251	2.74971	1.83351	1.75073	2.28101	2.37648	2.58701	1.64245	1.54797	1.38071	1.44375	1.3038	1.25844	1.25344	1.07469	1.13986	1.15904	1.55956	2.66764	2.99037	2.02367	1.17719	2.72407	1.39546	1.4708	1.63036	1.26118	1.67356	1.58912	1.9101	2.17725	2.61042	2.51293	2.36632
G91227VL	GlcNAc(β1-3)Gal(β1-4)GlcNAc(β1-3)Gal(β1-4)GlcNAc(β1-2)Man(α1-6)[GlcNAc(β1-3)Gal(β1-4)GlcNAc(β1-3)Gal(β1-4)GlcNAc(β1-2)Man(α1-3)]Man(β1-4)GlcNAc(β1-4)[Fuc(α1-6)]GlcNAc(β-Sp24	1.3249	2.30672	2.15567	2.29555	1.65305	1.74165	1.65381	1.4503	1.29604	1.3456	1.29587	2.12665	2.16857	2.38043	1.89742	2.38723	1.64499	1.60428	2.10465	1.95239	2.39419	1.63245	1.57212	1.4187	1.43632	1.35234	1.28374	1.23467	1.09803	1.17112	1.06028	1.43611	2.57122	3.57866	2.23364	1.181	2.12662	1.45051	1.43466	1.70869	1.25591	1.20861	1.18033	1.2995	2.1698	2.6723	2.58652	2.39384
G90130AG	Gal(β1-4)GlcNAc(β1-3)Gal(β1-4)GlcNAc(β1-3)Gal(β1-4)GlcNAc(β1-2)Man(α1-6)[Gal(β1-4)GlcNAc(β1-3)Gal(β1-4)GlcNAc(β1-3)Gal(β1-4)GlcNAc(β1-2)Man(α1-3)]Man(β1-4)GlcNAc(β1-4)[Fuc(α1-6)]GlcNAc(β-Sp24	1.20061	2.35632	3.61789	3.83283	2.66006	2.63537	1.78957	3.0535	1.30358	1.27097	1.27153	2.07249	2.14764	2.35005	1.96709	2.74688	1.74754	1.64601	2.32845	2.27802	2.68068	1.62438	1.53497	1.34945	1.46093	1.31425	1.29933	1.23512	1.03065	1.16524	1.10571	1.67372	2.77096	3.59978	2.36208	1.24277	2.67132	1.41044	1.54822	1.7827	1.33795	1.69036	1.6189	1.92429	2.20217	2.65879	2.60262	2.37694
G81936VZ	GlcNAc(β1-3)Gal(β1-4)GlcNAc(β1-3)Gal(β1-4)GlcNAc(β1-3)Gal(β1-4)GlcNAc(β1-2)Man(α1-6)[GlcNAc(β1-3)Gal(β1-4)GlcNAc(β1-3)Gal(β1-4)GlcNAc(β1-3)Gal(β1-4)GlcNAc(β1-2)Man(α1-3)]Man(β1-4)GlcNAc(β1-4)[Fuc(α1-6)]GlcNAc(β-Sp24	1.3085	2.25189	2.30736	2.435	1.67193	1.78683	1.70186	1.56566	1.27614	1.25186	1.18094	1.99713	2.02229	2.24781	1.87945	2.32949	1.68887	1.48874	2.11979	2.00193	2.29229	1.66145	1.61204	1.37978	1.44677	1.29911	1.21458	1.26499	1.11438	1.18142	1.10079	1.58488	2.58207	3.74608	2.48311	1.14051	2.20839	1.39301	1.44557	1.71792	1.21601	1.28654	1.17602	1.32248	2.17506	2.61317	2.52687	2.33492
G92140GK	Gal(β1-4)GlcNAc(β1-3)Gal(β1-4)GlcNAc(β1-3)Gal(β1-4)GlcNAc(β1-3)Gal(β1-4)GlcNAc(β1-2)Man(α1-6)[Gal(β1-4)GlcNAc(β1-3)Gal(β1-4)GlcNAc(β1-3)Gal(β1-4)GlcNAc(β1-3)Gal(β1-4)GlcNAc(β1-2)Man(α1-3)]Man(β1-4)GlcNAc(β1-4)[Fuc(α1-6)]GlcNAc(β-Sp24	1.1949	2.32266	3.66303	3.86408	2.62228	2.63739	1.82379	3.12406	1.28859	1.24317	1.2383	2.00542	2.07033	2.26192	1.87088	2.67639	1.72356	1.60098	2.33041	2.2632	2.61276	1.63601	1.50789	1.35718	1.52095	1.31676	1.27082	1.23228	1.05128	1.1763	1.11199	1.80412	2.77263	3.84683	2.61111	1.25402	2.69409	1.38044	1.55059	1.80861	1.3449	1.71299	1.63036	1.93063	2.16365	2.61453	2.56737	2.30796
G03577YK	GlcNAc(β1-3)Gal(β1-4)GlcNAc(β1-3)Gal(β1-4)GlcNAc(β1-3)Gal(β1-4)GlcNAc(β1-3)Gal(β1-4)GlcNAc(β1-2)Man(α1-6)[GlcNAc(β1-3)Gal(β1-4)GlcNAc(β1-3)Gal(β1-4)GlcNAc(β1-3)Gal(β1-4)GlcNAc(β1-3)Gal(β1-4)GlcNAc(β1-2)Man(α1-3)]Man(β1-4)GlcNAc(β1-4)[Fuc(α1-6)]GlcNAc(β-Sp19	1.26059	2.26888	2.48155	2.54239	1.72913	1.8341	1.66583	1.70555	1.27794	1.26264	1.21524	2.00937	2.02727	2.24112	1.80967	2.33681	1.67056	1.49101	2.15359	1.9757	2.28213	1.76255	1.57604	1.43967	1.56502	1.37279	1.2486	1.20544	1.14776	1.19255	1.07625	1.74215	2.65276	4.14516	2.66342	1.2058	2.34699	1.4353	1.45544	1.74922	1.25347	1.33568	1.22088	1.371	2.20256	2.64755	2.55581	2.34033
G00720XU	Gal(β1-4)GlcNAc(β1-3)Gal(β1-4)GlcNAc(β1-3)Gal(β1-4)GlcNAc(β1-3)Gal(β1-4)GlcNAc(β1-3)Gal(β1-4)GlcNAc(β1-2)Man(α1-6)[Gal(β1-4)GlcNAc(β1-3)Gal(β1-4)GlcNAc(β1-3)Gal(β1-4)GlcNAc(β1-3)Gal(β1-4)GlcNAc(β1-3)Gal(β1-4)GlcNAc(β1-2)Man(α1-3)]Man(β1-4)GlcNAc(β1-4)[Fuc(α1-6)]GlcNAc(β-Sp19	1.15231	2.22111	3.68502	3.83979	2.62059	2.67592	1.7761	3.01616	1.25972	1.28837	1.24559	2.02445	2.10884	2.25826	1.84495	2.67441	1.61808	1.5684	2.24504	2.31136	2.50639	1.69597	1.41716	1.31934	1.3482	1.256	1.14381	1.08002	0.975245	1.11878	1.07425	1.96893	2.8806	4.38427	2.9679	1.29155	2.92709	1.4563	1.5895	1.75665	1.35384	1.72426	1.67343	1.9676	2.28454	2.69263	2.60424	2.33304
G88094DN	Gal(β1-4)GlcNAc(β1-3)Gal(β1-4)GlcNAc(β1-6)[Gal(β1-4)GlcNAc(β1-3)Gal(β1-4)GlcNAc(β1-2)]Man(α1-6)[Gal(β1-4)GlcNAc(β1-3)Gal(β1-4)GlcNAc(β1-2)Man(α1-3)]Man(β1-4)GlcNAc(β1-4)[Fuc(α1-6)]GlcNAc(β-Sp24	1.21441	2.31236	3.86757	4.0219	2.93558	2.90356	1.88871	3.10368	1.32517	1.39627	1.23221	2.14938	2.19847	2.2961	2.12212	2.90251	1.81546	1.62671	2.35218	2.43538	2.77584	1.71272	1.67376	1.43669	1.53106	1.36057	1.32913	1.31308	1.13076	1.13153	1.22063	1.54579	2.80834	3.58257	2.22453	1.25043	3.18736	1.44419	1.6089	1.81515	1.38204	1.81281	1.81861	2.12024	2.39285	2.68821	2.63987	2.41798
G95492XR	GlcNAc(β1-3)Gal(β1-4)GlcNAc(β1-3)Gal(β1-4)GlcNAc(β1-6)[GlcNAc(β1-3)Gal(β1-4)GlcNAc(β1-3)Gal(β1-4)GlcNAc(β1-2)]Man(α1-6)[GlcNAc(β1-3)Gal(β1-4)GlcNAc(β1-3)Gal(β1-4)GlcNAc(β1-2)Man(α1-3)]Man(β1-4)GlcNAc(β1-4)[Fuc(α1-6)]GlcNAc(β-Sp24	1.1149	2.21298	2.19307	2.22398	1.61293	1.72759	1.60785	1.34571	1.28242	1.37385	1.37024	2.22341	2.20297	2.42011	1.90445	2.32082	1.57105	1.44444	2.24443	2.08887	2.46916	1.84545	1.64693	1.38338	1.43827	1.35512	1.21275	1.25053	1.08735	1.08728	1.07322	1.50373	2.58004	3.98123	2.39556	1.19869	2.12149	1.52215	1.48407	1.78992	1.25414	1.26086	1.17584	1.30324	2.31523	2.65217	2.60578	2.42924
G97894QD	Gal(β1-4)GlcNAc(β1-3)Gal(β1-4)GlcNAc(β1-3)Gal(β1-4)GlcNAc(β1-6)[Gal(β1-4)GlcNAc(β1-3)Gal(β1-4)GlcNAc(β1-3)Gal(β1-4)GlcNAc(β1-2)]Man(α1-6)[Gal(β1-4)GlcNAc(β1-3)Gal(β1-4)GlcNAc(β1-3)Gal(β1-4)GlcNAc(β1-2)Man(α1-3)]Man(β1-4)GlcNAc(β1-4)[Fuc(α1-6)]GlcNAc(β-Sp24	1.15107	2.23006	3.92075	4.07463	2.89195	2.84804	1.75506	3.29615	1.29699	1.25313	1.25161	2.073	2.11597	2.25022	1.91755	2.78038	1.6937	1.45336	2.4431	2.44467	2.68652	1.70099	1.63317	1.3088	1.45517	1.28392	1.26534	1.28388	1.04076	1.13573	1.08392	1.7162	2.75593	3.93877	2.6543	1.25311	2.92611	1.45109	1.58915	1.83859	1.35987	1.83261	1.81037	2.11733	2.32389	2.57372	2.53748	2.32548
G57604VY	GlcNAc(β1-3)Gal(β1-4)GlcNAc(β1-3)Gal(β1-4)GlcNAc(β1-3)Gal(β1-4)GlcNAc(β1-6)[GlcNAc(β1-3)Gal(β1-4)GlcNAc(β1-3)Gal(β1-4)GlcNAc(β1-3)Gal(β1-4)GlcNAc(β1-2)]Man(α1-6)[GlcNAc(β1-3)Gal(β1-4)GlcNAc(β1-3)Gal(β1-4)GlcNAc(β1-3)Gal(β1-4)GlcNAc(β1-2)Man(α1-3)]Man(β1-4)GlcNAc(β1-4)[Fuc(α1-6)]GlcNAc(β-Sp24	1.11252	2.1955	2.21601	2.19804	1.59524	1.65821	1.70763	1.42671	1.29618	1.36397	1.21816	2.03078	2.0096	2.1875	1.73993	2.21233	1.47694	1.29489	2.25724	2.04501	2.35611	1.86907	1.7083	1.42978	1.47689	1.36632	1.29248	1.38872	1.1941	1.18884	1.15629	1.67136	2.58645	4.34341	2.73844	1.23564	2.14257	1.41189	1.4258	1.8335	1.22854	1.24426	1.23256	1.29161	2.23968	2.51677	2.49671	2.24332
G83133GQ	Gal(β1-4)GlcNAc(β1-3)Gal(β1-4)GlcNAc(β1-3)Gal(β1-4)GlcNAc(β1-3)Gal(β1-4)GlcNAc(β1-6)[Gal(β1-4)GlcNAc(β1-3)Gal(β1-4)GlcNAc(β1-3)Gal(β1-4)GlcNAc(β1-3)Gal(β1-4)GlcNAc(β1-2)]Man(α1-6)[Gal(β1-4)GlcNAc(β1-3)Gal(β1-4)GlcNAc(β1-3)Gal(β1-4)GlcNAc(β1-3)Gal(β1-4)GlcNAc(β1-2)Man(α1-3)]Man(β1-4)GlcNAc(β1-4)[Fuc(α1-6)]GlcNAc(β-Sp24	1.15596	2.22578	4.02876	4.11662	2.8964	2.90174	1.9677	3.36498	1.29115	1.36492	1.25408	2.07671	2.09964	2.18773	1.76426	2.76962	1.66468	1.47814	2.51088	2.41944	2.63543	1.80886	1.491	1.34114	1.48812	1.23319	1.23235	1.14576	1.01056	1.11046	1.06083	1.97942	2.83257	4.47506	3.00312	1.31167	3.25032	1.38479	1.56449	1.91568	1.39478	1.86916	1.88456	2.09689	2.33692	2.60728	2.57549	2.25528
G80313NY	GlcNAc(β1-3)Gal(β1-4)GlcNAc(β1-3)Gal(β1-4)GlcNAc(β1-3)Gal(β1-4)GlcNAc(β1-3)Gal(β1-4)GlcNAc(β1-6)[GlcNAc(β1-3)Gal(β1-4)GlcNAc(β1-3)Gal(β1-4)GlcNAc(β1-3)Gal(β1-4)GlcNAc(β1-3)Gal(β1-4)GlcNAc(β1-2)]Man(α1-6)[GlcNAc(β1-3)Gal(β1-4)GlcNAc(β1-3)Gal(β1-4)GlcNAc(β1-3)Gal(β1-4)GlcNAc(β1-3)Gal(β1-4)GlcNAc(β1-2)Man(α1-3)]Man(β1-4)GlcNAc(β1-4)[Fuc(α1-6)]GlcNAc(β-Sp24	1.05081	2.28266	2.23392	2.32341	1.72609	1.90951	1.83621	1.81619	1.36011	1.41054	1.35429	2.20006	2.22108	2.34856	1.70259	2.45788	1.6929	1.51149	2.4302	2.38735	2.59619	2.04446	2.12075	1.61737	1.73433	1.57188	1.35447	1.59223	1.27038	1.24804	1.15463	2.0466	2.9346	5.19605	3.1186	1.31562	2.45414	1.56415	1.62141	2.04884	1.38521	1.43462	1.35825	1.44114	2.48182	2.77084	2.74664	2.45719
G59122OR	Gal(β1-4)GlcNAc(β1-3)Gal(β1-4)GlcNAc(β1-3)Gal(β1-4)GlcNAc(β1-3)Gal(β1-4)GlcNAc(β1-3)Gal(β1-4)GlcNAc(β1-6)[Gal(β1-4)GlcNAc(β1-3)Gal(β1-4)GlcNAc(β1-3)Gal(β1-4)GlcNAc(β1-3)Gal(β1-4)GlcNAc(β1-3)Gal(β1-4)GlcNAc(β1-2)]Man(α1-6)[Gal(β1-4)GlcNAc(β1-3)Gal(β1-4)GlcNAc(β1-3)Gal(β1-4)GlcNAc(β1-3)Gal(β1-4)GlcNAc(β1-3)Gal(β1-4)GlcNAc(β1-2)Man(α1-3)]Man(β1-4)GlcNAc(β1-4)[Fuc(α1-6)]GlcNAc(β-Sp24	1.50227	2.70491	4.59156	4.72466	3.30333	3.23414	2.05731	4.12452	1.47938	1.51362	1.49899	2.44562	2.47274	2.66902	1.47706	3.1335	1.73781	1.6406	2.932	2.82922	3.03128	1.9588	1.99652	1.55616	1.79782	1.4694	1.31691	1.58055	1.32651	1.27721	1.26722	2.64116	3.27314	5.99111	3.68117	1.59131	3.51674	1.70348	1.87907	2.33219	1.63866	2.32803	2.2382	2.47864	2.30993	2.85904	2.82228	2.48077
G07932PU	Gal(β1-4)GlcNAc(β1-3)Gal(β1-4)GlcNAc(β1-3)GalNAc(α-Sp14	1.12088	1.49771	2.76391	2.93214	1.88221	1.88807	1.34188	1.94049	1.14461	1.20657	1.09316	1.92499	1.98148	2.2317	1.73938	2.52851	1.3748	1.36439	2.21379	2.08362	2.38165	1.50963	1.42055	1.24923	1.27546	1.1792	1.0939	1.09621	0.946327	0.982906	1.1683	1.49348	2.37455	2.38035	1.54926	1.10553	2.04303	1.17311	1.25904	1.23876	1.31715	1.18265	1.11387	1.27757	1.81043	2.17027	2.06689	1.95125
G86537AD	Gal(β1-4)GlcNAc(β1-3)Gal(β1-4)GlcNAc(β1-6)[Gal(β1-3)]GalNAc(α-Sp14	1.08065	1.56865	3.07553	3.43267	2.12288	2.11081	1.34479	2.38336	1.26166	1.21715	1.20858	2.06771	2.08793	2.3179	1.76577	2.52297	1.45708	1.3828	2.26945	2.07587	2.42145	1.49963	1.38387	1.24487	1.19916	1.1529	1.19343	1.10477	0.972325	1.06428	1.06899	1.37892	2.39174	2.5622	1.67126	1.09521	2.24919	1.27503	1.26021	1.22799	1.28346	1.27234	1.18357	1.39688	1.87039	2.28502	2.17278	2.08711
G87360NI	Gal(β1-4)GlcNAc(β1-3)Gal(β1-4)GlcNAc(β1-6)[Gal(β1-4)GlcNAc(β1-3)Gal(β1-4)GlcNAc(β1-3)]GalNAc(α-Sp14	1.20525	1.60457	3.528	3.7285	2.55301	2.5814	1.46883	2.56353	1.21454	1.30349	1.23687	2.16116	2.22013	2.48557	1.65889	2.44816	1.50896	1.35464	2.36781	2.16226	2.4628	1.55065	1.42844	1.24022	1.28655	1.15695	1.10204	1.07784	1.06115	1.03805	1.10161	1.54049	2.57099	2.80538	1.75437	1.05004	2.571	1.26953	1.29603	1.22093	1.40614	1.41212	1.28627	1.57894	1.85724	2.24147	2.23239	2.07983
G92115PW	Neu5Ac(α2-3)Gal(β1-4)GlcNAc(β1-3)Gal(β1-4)GlcNAc(β1-3)GalNAc(α-Sp14	1.14007	1.52963	2.07609	2.20293	1.51579	1.63857	1.34238	1.32972	1.16664	1.26037	1.16715	2.12744	2.21428	2.46713	1.739	2.5338	1.53214	1.43982	2.26278	2.19915	2.43858	1.48581	1.5242	1.35361	1.41433	1.25236	1.08169	1.17775	1.05123	1.03162	1.14352	1.34086	2.31068	2.7368	1.50501	1.20439	2.45204	1.22495	1.23419	1.27501	1.24893	1.0808	1.09986	1.07233	1.80618	2.19977	2.14911	2.05348
G23438NR	GlcNAc(β1-3)Gal(β1-4)GlcNAc(β1-3)GalNAc(α-Sp14	1.09738	1.39965	2.03808	2.1357	1.40157	1.47267	1.31012	1.22082	1.16875	1.18367	1.1127	1.88607	1.95598	2.28231	1.79596	2.4189	1.38806	1.25272	2.22134	2.04625	2.27965	1.44222	1.4319	1.29766	1.3592	1.23797	1.10619	1.17425	1.083	1.00768	1.18629	1.26465	2.27096	1.84726	1.42463	1.07105	1.69679	1.18463	1.19782	1.17212	1.2346	1.02636	0.976239	1.00293	1.7899	2.12752	2.06197	1.97851
G97494HI	GlcNAc(β1-3)Gal(β1-4)GlcNAc(β1-6)[Gal(β1-3)]GalNAc(α-Sp14	1.09688	1.43697	2.32472	2.58334	1.61328	1.67568	1.30447	1.67059	1.20676	1.24856	1.23764	2.01326	2.0433	2.29458	1.78634	2.41139	1.40193	1.32348	2.2644	2.06863	2.35697	1.49115	1.43436	1.2398	1.24271	1.13366	1.12304	1.12202	1.03653	1.01872	1.03645	1.20345	2.31572	1.8598	1.29114	0.987463	1.9921	1.21296	1.18179	1.21959	1.22686	1.08058	0.970637	1.11414	1.86968	2.21293	2.10234	2.06756
G09509BG	GlcNAc(β1-3)Gal(β1-4)GlcNAc(β1-6)[GlcNAc(β1-3)Gal(β1-4)GlcNAc(β1-3)]GalNAc(α-Sp14	0.839399	1.43932	2.02818	2.11406	1.51717	1.57403	1.18955	1.2352	1.15962	1.19267	1.17475	1.98329	2.00686	2.34493	1.80043	2.12684	1.44934	1.21013	2.22376	1.90601	2.2365	1.50116	1.44272	1.39387	1.44523	1.32282	1.22728	1.11401	1.13456	1.11136	1.21024	1.24343	2.22184	1.80558	1.45918	0.908201	1.69381	1.23921	1.15789	1.25473	1.2791	1.06284	0.973562	1.03637	1.91176	2.19996	2.1985	2.08487
G97474SU	Neu5Ac(α2-3)Gal(β1-4)GlcNAc(β1-3)Gal(β1-4)GlcNAc(β1-6)[Neu5Ac(α2-3)Gal(β1-4)GlcNAc(β1-3)Gal(β1-4)GlcNAc(β1-3)]GalNAc(α-Sp14	1.21121	1.60842	1.8754	2.01153	1.45185	1.62606	1.40408	1.25296	1.23877	1.29741	1.34304	2.37999	2.48384	2.69639	1.48498	2.45866	1.48677	1.45945	2.41182	2.17645	2.54519	1.52819	1.51018	1.37807	1.46793	1.34598	1.10761	1.19002	1.01132	1.1089	1.12821	1.43346	2.3401	2.88748	1.38469	1.47065	3.21818	1.30658	1.32518	1.20527	1.36831	1.1133	1.12449	1.07642	1.92895	2.20698	2.22161	2.14845
G12637ID	Neu5Ac(α2-6)Gal(β1-4)GlcNAc(β1-3)Gal(β1-4)GlcNAc(β1-3)GalNAc(α-Sp14	1.0415	1.49081	2.10025	2.28358	1.56436	1.6438	1.40113	1.16374	1.17009	1.31288	1.25973	2.16258	2.27014	2.5212	1.81665	2.74904	1.43253	1.40531	2.42869	2.19378	2.53487	1.62548	1.55747	1.24127	1.24322	1.10914	1.03311	1.10698	0.962368	0.975586	1.04811	2.2469	2.41194	2.40869	1.69502	1.0833	2.31997	1.22236	1.20591	1.26623	1.30766	1.07186	1.0331	1.08083	1.95821	2.26118	2.18934	2.111
G12074QJ	GlcNAc(β1-3)Gal(β1-4)GlcNAc(β1-3)Gal(β1-4)GlcNAc(β1-3)GalNAc(α-Sp14	1.11883	1.47457	2.04656	2.13607	1.41085	1.50449	1.31788	1.20275	1.12051	1.14092	1.08064	1.82508	1.91	2.1436	1.72755	2.37961	1.43334	1.27781	2.19375	2.01421	2.31046	1.48993	1.37739	1.28582	1.2963	1.20934	1.07435	1.0794	0.988282	0.987176	1.16135	1.38922	2.31653	2.25877	1.55569	1.0963	1.63261	1.14331	1.21318	1.27114	1.28408	1.03385	0.974509	1.0335	1.78875	2.1174	2.03165	1.93667
G77477NL	Gal(β1-4)GlcNAc(β1-3)Gal(β1-3)GalNAc(α-Sp14	1.23029	1.42031	2.51581	2.68587	1.68859	1.66286	1.3432	1.91523	1.16458	1.26437	1.17381	2.02093	2.01793	2.27958	1.91268	2.48054	1.37154	1.40346	2.19618	2.11333	2.34313	1.58529	1.29098	1.17292	1.15401	1.04994	1.09546	1.04345	0.865163	0.992956	1.00013	1.30468	2.18637	2.30233	1.52428	1.02085	1.68878	1.18422	1.22739	1.2603	1.24306	1.12322	1.06835	1.18728	1.75583	2.05117	1.98694	1.89156
G24142JB	Neu5Ac(α2-3)Gal(β1-4)GlcNAc(β1-3)Gal(β1-4)GlcNAc(β1-6)[Gal(β1-3)]GalNAc(α-Sp14	1.08717	1.46023	2.2738	2.49943	1.62797	1.74642	1.23426	1.56842	1.09239	1.31771	1.20764	2.17693	2.19729	2.38732	1.74567	2.38857	1.42137	1.3342	2.19923	2.01469	2.33263	1.40194	1.43551	1.27025	1.34494	1.16476	1.02791	1.07989	0.937594	0.976823	0.963624	1.32734	2.17903	3.0513	1.54436	1.15185	2.77895	1.25391	1.21421	1.20771	1.22693	1.06167	0.952801	1.12385	1.8151	2.22587	2.14883	2.05095
G05562YT	Neu5Ac(α2-6)Gal(β1-4)GlcNAc(β1-3)Gal(β1-4)GlcNAc(β1-6)[Gal(β1-3)]GalNAc(α-Sp14	1.10602	1.46715	2.27862	2.52866	1.60855	1.73273	1.38351	1.5527	1.21605	1.33565	1.31688	2.18829	2.26978	2.47939	1.69307	2.87459	1.52178	1.3989	2.46663	2.16869	2.64282	1.43942	1.70332	1.33315	1.32048	1.16117	1.1335	1.20778	1.09244	1.0438	1.06032	2.2366	2.51132	2.57815	1.69844	1.02749	2.31331	1.26107	1.24677	1.26206	1.37135	1.16376	1.04269	1.12858	1.94288	2.29449	2.29842	2.17829
G07819HC	Neu5Ac(α2-6)Gal(β1-4)GlcNAc(β1-6)[Gal(β1-3)]GalNAc(α-Sp14	1.18184	1.37656	2.16675	2.42752	1.37179	1.54295	1.32474	1.41381	1.21398	1.23479	1.19416	1.99474	2.06228	2.28053	1.82798	2.98914	1.45395	1.37982	2.50876	2.2591	2.68727	1.55143	1.5512	1.21378	1.21378	1.06085	1.09091	1.17545	1.09075	0.988464	1.04941	2.18355	2.29948	1.5569	1.33307	0.989618	2.17153	1.19955	1.15348	1.14686	1.27509	1.10181	0.945334	1.12107	1.89818	2.18348	2.10449	1.99564
G64586PM	Neu5Ac(α2-3)Gal(β1-4)GlcNAc(β1-3)Gal(β1-4)GlcNAc(β1-2)Man(α1-6)[Neu5Ac(α2-3)Gal(β1-4)GlcNAc(β1-3)Gal(β1-4)GlcNAc(β1-2)Man(α1-3)]Man(β1-4)GlcNAc(β1-4)GlcNAc(β-Sp12	1.19612	1.89666	2.25583	2.41257	1.64536	1.71722	1.34777	1.46162	1.28364	1.32554	1.30359	2.27267	2.33642	2.48875	1.74867	2.73858	1.5472	1.58773	2.2311	2.31521	2.53864	1.39739	1.29808	1.31063	1.25648	1.11216	1.18066	1.12105	0.967604	1.06526	1.00986	1.55668	2.38711	2.76168	1.71689	1.7329	3.19699	1.35031	1.4141	1.40502	1.267	1.24626	1.20948	1.20682	1.95948	2.37173	2.30211	2.1497
G85608AG	GlcNAc(β1-6)[Neu5Ac(α2-3)Gal(β1-3)]GalNAc(α-Sp14	1.24712	1.41552	1.8494	1.97454	1.30941	1.49274	1.4003	1.1436	1.21061	1.22885	1.12983	1.8836	1.88933	2.13089	1.95575	2.81961	1.56755	1.33335	2.31448	2.3736	2.55676	1.56373	1.86567	1.34703	1.35938	1.22889	1.11957	1.42351	1.13946	1.05926	1.11533	1.28034	2.19887	1.96758	1.25239	1.22076	2.1688	1.20562	1.21754	1.28553	1.23158	1.10078	1.05326	1.07272	1.79643	2.07195	2.007	1.92828
G06714AG	Neu5Ac(α2-6)Gal(β1-4)GlcNAc(β1-3)Gal(β1-4)GlcNAc(β1-6)[Neu5Ac(α2-6)Gal(β1-4)GlcNAc(β1-3)Gal(β1-4)GlcNAc(β1-3)]GalNAc(α-Sp14	1.2249	1.53665	2.21205	2.48805	1.56366	1.75915	1.35047	1.1443	1.39152	1.41067	1.30042	2.38622	2.55142	2.77172	2.01278	3.34157	1.54503	1.51091	2.66829	2.50581	2.99522	1.55874	2.01133	1.44751	1.45159	1.30297	1.20179	1.43629	1.09983	1.177	1.1902	3.16972	2.74714	3.16348	2.25814	1.14408	2.6351	1.31484	1.32709	1.39891	1.36916	1.2225	1.17959	1.24012	2.16414	2.52969	2.4757	2.37135
G40529FD	Neu5Ac(α2-6)Gal(β1-4)GlcNAc(β1-3)Gal(β1-4)GlcNAc(β1-3)Gal(β1-4)GlcNAc(β1-2)Man(α1-6)[Neu5Ac(α2-6)Gal(β1-4)GlcNAc(β1-3)Gal(β1-4)GlcNAc(β1-3)Gal(β1-4)GlcNAc(β1-2)Man(α1-3)]Man(β1-4)GlcNAc(β1-4)GlcNAc(β-Sp12	0.821638	1.83655	2.503	2.77835	1.92703	1.91333	1.38936	1.62114	1.22532	1.36211	1.36911	2.32338	2.42972	2.66016	2.02765	2.76396	1.73679	1.59366	2.25635	2.1216	2.39576	1.47802	1.71372	1.40901	1.55535	1.22171	1.17588	1.36849	1.09478	1.08569	1.05699	2.99237	2.53498	3.25578	2.53037	1.07232	2.90058	1.41778	1.43529	1.6048	1.378	1.2917	1.25937	1.34312	2.0118	2.52654	2.42865	2.21851
G18988VX	Neu5Ac(α2-3)Gal(β1-4)GlcNAc(β1-3)Gal(β1-4)GlcNAc(β1-3)Gal(β1-4)GlcNAc(β1-2)Man(α1-6)[Neu5Ac(α2-3)Gal(β1-4)GlcNAc(β1-3)Gal(β1-4)GlcNAc(β1-3)Gal(β1-4)GlcNAc(β1-2)Man(α1-3)]Man(β1-4)GlcNAc(β1-4)GlcNAc(β-Sp12	0.834735	1.83706	2.42146	2.59603	1.75717	1.8407	1.39877	1.75077	1.18687	1.39113	1.37913	2.32833	2.44525	2.57284	1.56045	2.42205	1.47116	1.3387	2.133	2.14388	2.30561	1.37042	1.31646	1.21691	1.19765	1.064	1.07843	1.0289	0.918125	1.00017	0.877112	1.5966	2.41283	3.80295	2.07036	1.72772	3.39283	1.28567	1.40281	1.51204	1.278	1.28541	1.30062	1.32317	2.05563	2.39233	2.33431	2.16767
G06594DV	Neu5Ac(α2-6)Gal(β1-4)GlcNAc(β1-3)Gal(β1-4)GlcNAc(β1-2)Man(α1-6)[Neu5Ac(α2-6)Gal(β1-4)GlcNAc(β1-3)Gal(β1-4)GlcNAc(β1-2)Man(α1-3)]Man(β1-4)GlcNAc(β1-4)GlcNAc(β-Sp12	0.94033	1.7529	2.10294	2.35964	1.62275	1.70209	1.51224	1.28487	1.26522	1.39678	1.40892	2.34391	2.42663	2.64235	2.16398	3.07958	1.48214	1.56383	2.43783	2.38357	2.65756	1.46598	1.86268	1.48608	1.39316	1.23882	1.26149	1.38274	1.06803	1.1712	1.13371	2.93809	2.60494	2.49906	1.91237	1.30376	2.88564	1.37135	1.47535	1.47263	1.3532	1.22249	1.1459	1.11111	2.0846	2.45437	2.34329	2.19987
G26238GL	GlcNAc(β1-3)Fuc(α-Sp21	1.19557	1.35874	1.90817	2.01237	1.29984	1.37159	1.32439	1.27954	1.33493	1.18475	1.10169	1.86299	1.85024	2.12632	1.86193	2.67174	1.45654	1.3789	2.26225	2.11678	2.4308	1.43965	1.35958	1.24248	1.22204	1.19823	1.15146	1.16919	1.09406	1.10162	1.07644	1.20267	2.12084	1.13923	1.25324	1.1834	1.36436	1.23802	1.26575	1.23103	1.22529	1.17543	1.08758	1.09759	1.74193	1.97862	1.93136	1.83243
G78818SP	Gal(β1-3)GalNAc(β1-4)[Neu5Ac(α2-8)Neu5Ac(α2-8)Neu5Ac(α2-3)]Gal(β1-4)Glc(β-Sp21	1.01674	1.34139	2.14615	2.36061	1.40826	1.40986	1.34262	1.56012	1.2199	1.12644	1.20056	2.1503	2.07864	2.24922	1.83029	2.64858	1.36276	1.31066	2.42539	2.15183	2.42654	1.32454	1.14755	1.25795	1.29237	1.15449	1.16668	1.0099	0.916178	1.06199	1.1257	1.37842	2.1574	1.60462	1.16886	1.04975	2.2797	1.14889	1.2682	1.14555	1.3012	1.08743	1.00766	1.0779	1.87661	2.14965	2.02752	1.9108
[truncated: 1,209 more columns]
