# Supplementary material for: GlyNet: a multi-task neural network for predicting protein–glycan interactions
Source: Chem Sci. 2022 May 16;13(22):6669–86. doi: 10.1039/d1sc05681f (PMC9172296; doi:10.1039/d1sc05681f)
Supplement: SC-013-D1SC05681F-s011 [file SC-013-D1SC05681F-s011.xlsx]

## Sheet: Glycan List (Validation)
Link	Time	MSE	R-Squared	No. of Units	GlyTouCan	Glycan	Top 1	Top 2	Top 3	Top 4	Top 5	Top 6	Top 7	Top 8	Top 9	Top 10	Top 11	Top 12	Top 13	Top 14	Top 15	Top 16	Top 17	Top 18	Top 19	Top 20		Mean rank	How many are true top 20
https://youtu.be/biWNApZHMP8	00:00:00	0.0359198	0.867181	2	G07411ON	Glc(α1-4)Glc(α-Sp8	1	8	3	4	12	10	25	2	13	9	11	7	17	5	23	14	22	33	18	63		15	15
https://youtu.be/biWNApZHMP8?t=1	00:01:00	0.0360308	0.877771	2	G84824ZO	Glc(β1-4)Glc(β-Sp8	1	17	7	2	6	5	35	10	19	23	3	18	20	8	11	25	14	37	76	12		17.45	15
https://youtu.be/biWNApZHMP8?t=2	00:02:00	0.0386241	0.863974	3	G10488WF	Glc(α1-6)Glc(α1-6)Glc(β-Sp8	1	6	3	16	5	2	9	12	13	17	15	18	8	24	38	106	23	31	43	27		20.85	13
https://youtu.be/biWNApZHMP8?t=3	00:03:00	0.0430495	0.843965	2	G50645ZL	Neu5Ac(α2-8)Neu5Ac(β-Sp17	3	1	6	16	11	2	13	10	20	7	26	19	34	30	22	4	31	8	28	42		16.65	13
https://youtu.be/biWNApZHMP8?t=4	00:04:00	0.0433665	0.874928	4		Neu5Gc(α2-8)Neu5Gc(α2-3)Gal(β1-4)GlcNAc(-Sp0	10	13	1	3	6	2	7	8	28	4	14	22	15	5	11	9	27	16	35	17		12.65	16
https://youtu.be/biWNApZHMP8?t=5	00:05:00	0.045209	0.867968	2	G09183JD	Glc(β1-6)Glc(β-Sp8	4	14	5	3	1	22	6	25	21	15	2	35	24	17	39	23	7	44	41	98		22.3	10
https://youtu.be/biWNApZHMP8?t=6	00:06:00	0.0454858	0.841418	2	G87492XO	Neu5Ac(α2-8)Neu5Ac(α-Sp8	7	3	11	16	17	12	13	22	21	23	15	10	27	38	25	8	32	9	29	46		19.2	11
https://youtu.be/biWNApZHMP8?t=7	00:07:00	0.0477554	0.820111	3	G23567MS	Neu5Ac(α2-8)Neu5Ac(α2-8)Neu5Ac(β-Sp8	1	3	8	6	9	10	15	14	23	13	12	65	19	162	7	60	4	29	21	28		25.45	13
https://youtu.be/biWNApZHMP8?t=8	00:08:00	0.0499648	0.829416	1	G87918MK	Neu5Gc(α-Sp8	5	15	12	6	10	16	14	4	26	18	13	2	23	35	28	27	54	77	9	22		20.8	12
https://youtu.be/biWNApZHMP8?t=9	00:09:00	0.0513774	0.830531	2	G66120GK	Glc(α1-4)Glc(β-Sp8	6	14	20	33	3	13	34	11	24	17	5	7	15	10	49	43	19	18	22	29		19.6	13
https://youtu.be/biWNApZHMP8?t=10	00:10:00	0.053621	0.817539	2	G99041PQ	GlcA(β1-3)Gal(β-Sp8	1	5	37	4	12	3	15	8	20	13	73	32	21	11	29	2	22	45	6	10		18.45	13
https://youtu.be/biWNApZHMP8?t=11	00:11:00	0.0547136	0.909042	3	G07397MN	GlcNAc(α1-4)Gal(β1-4)GlcNAc(β-Sp0	11	16	1	37	4	15	2	35	30	5	13	8	7	27	25	23	9	20	6	14		15.4	14
https://youtu.be/biWNApZHMP8?t=12	00:12:00	0.0562043	0.814965	4		Neu5Gc(α2-8)Neu5Gc(α2-6)Gal(β1-4)GlcNAc(-Sp0	6	7	20	14	8	9	12	2	1	4	19	3	10	22	25	41	27	21	18	11		14	15
https://youtu.be/biWNApZHMP8?t=13	00:13:00	0.0564507	0.858132	2		(3S)Gal(β1-4)Glc(β-Sp8	3	11	1	18	4	6	2	12	7	19	10	36	22	15	32	21	28	35	44	8		16.7	13
https://youtu.be/biWNApZHMP8?t=14	00:14:00	0.0568344	0.82139	3	G75789AR	Neu5Gc(α2-3)Gal(β1-4)Glc(β-Sp0	4	19	21	22	15	14	17	16	1	12	50	18	39	25	46	6	55	13	57	43		24.65	11
https://youtu.be/biWNApZHMP8?t=15	00:15:00	0.0570768	0.833172	1		(6P)Glc(β-Sp10	5	3	1	7	21	16	2	27	4	14	6	10	20	18	30	25	22	12	43	34		16	13
https://youtu.be/biWNApZHMP8?t=16	00:16:00	0.0576554	0.935765	22	G92140GK	Gal(β1-4)GlcNAc(β1-3)Gal(β1-4)GlcNAc(β1-3)Gal(β1-4)GlcNAc(β1-3)Gal(β1-4)GlcNAc(β1-2)Man(α1-6)[Gal(β1-4)GlcNAc(β1-3)Gal(β1-4)GlcNAc(β1-3)Gal(β1-4)GlcNAc(β1-3)Gal(β1-4)GlcNAc(β1-2)Man(α1-3)]Man(β1-4)GlcNAc(β1-4)[Fuc(α1-6)]GlcNAc(β-Sp24	3	19	29	22	6	9	2	11	10	49	27	34	26	51	28	40	1	58	18	43		24.3	9
https://youtu.be/biWNApZHMP8?t=17	00:17:00	0.0578973	0.810632	1	G95090DW	(3S)Gal(β-Sp8	9	7	2	16	5	13	15	81	17	1	32	14	25	3	24	100	22	296	36	20		36.9	12
https://youtu.be/biWNApZHMP8?t=18	00:18:00	0.0582902	0.924606	21	G95492XR	GlcNAc(β1-3)Gal(β1-4)GlcNAc(β1-3)Gal(β1-4)GlcNAc(β1-6)[GlcNAc(β1-3)Gal(β1-4)GlcNAc(β1-3)Gal(β1-4)GlcNAc(β1-2)]Man(α1-6)[GlcNAc(β1-3)Gal(β1-4)GlcNAc(β1-3)Gal(β1-4)GlcNAc(β1-2)Man(α1-3)]Man(β1-4)GlcNAc(β1-4)[Fuc(α1-6)]GlcNAc(β-Sp24	5	9	16	1	22	8	10	35	28	18	41	14	21	44	43	13	26	42	2	52		22.5	10
https://youtu.be/biWNApZHMP8?t=19	00:19:00	0.0592413	0.927122	27	G57604VY	GlcNAc(β1-3)Gal(β1-4)GlcNAc(β1-3)Gal(β1-4)GlcNAc(β1-3)Gal(β1-4)GlcNAc(β1-6)[GlcNAc(β1-3)Gal(β1-4)GlcNAc(β1-3)Gal(β1-4)GlcNAc(β1-3)Gal(β1-4)GlcNAc(β1-2)]Man(α1-6)[GlcNAc(β1-3)Gal(β1-4)GlcNAc(β1-3)Gal(β1-4)GlcNAc(β1-3)Gal(β1-4)GlcNAc(β1-2)Man(α1-3)]Man(β1-4)GlcNAc(β1-4)[Fuc(α1-6)]GlcNAc(β-Sp24	10	9	21	15	14	2	27	23	16	11	31	39	5	3	26	28	12	4	6	35		16.85	12
https://youtu.be/biWNApZHMP8?t=20	00:20:00	0.0594115	0.929161	20	G81936VZ	GlcNAc(β1-3)Gal(β1-4)GlcNAc(β1-3)Gal(β1-4)GlcNAc(β1-3)Gal(β1-4)GlcNAc(β1-2)Man(α1-6)[GlcNAc(β1-3)Gal(β1-4)GlcNAc(β1-3)Gal(β1-4)GlcNAc(β1-3)Gal(β1-4)GlcNAc(β1-2)Man(α1-3)]Man(β1-4)GlcNAc(β1-4)[Fuc(α1-6)]GlcNAc(β-Sp24	32	27	21	25	24	22	14	31	9	5	4	15	6	39	20	19	11	38	28	1		19.55	10
https://youtu.be/biWNApZHMP8?t=21	00:21:00	0.059438	0.7936	4	G81516LH	Gal(β1-4)[Fuc(α1-3)]GlcNAc(β1-2)Man(α-Sp0	38	19	4	6	55	2	181	112	5	12	7	21	494	10	8	3	11	30	14	68		55	12
https://youtu.be/biWNApZHMP8?t=22	00:22:00	0.0594451	0.818507	4	G09397NL	Glc(α1-6)Glc(α1-6)Glc(α1-6)Glc(β-Sp10	3	19	7	15	16	22	1	27	18	36	10	11	5	28	52	6	38	35	34	17		20	12
https://youtu.be/biWNApZHMP8?t=23	00:23:00	0.0595878	0.809207	3	G57784EB	Neu5Ac(α2-8)Neu5Ac(α2-8)Neu5Ac(α-Sp8	2	6	12	21	23	19	26	18	17	11	9	4	30	16	46	7	3	42	34	28		18.7	12
https://youtu.be/biWNApZHMP8?t=24	00:24:00	0.0596522	0.811716	3		(3S)Gal(β1-4)[Fuc(α1-3)]GlcNAc(-Sp8	2	1	3	4	8	6	5	7	21	18	20	35	9	27	11	22	25	126	12	31		19.65	13
https://youtu.be/biWNApZHMP8?t=25	00:25:00	0.0600657	0.853889	6		Neu5Gc(α2-8)Neu5Gc(α2-3)Gal(β1-4)GlcNAc(β1-3)Gal(β1-4)GlcNAc(-Sp0	2	1	3	5	7	6	14	15	13	23	12	9	28	20	36	10	41	25	4	24		14.9	14
https://youtu.be/biWNApZHMP8?t=26	00:26:00	0.0602132	0.857009	2		(3S)Gal(β1-4)GlcNAc(β-Sp8	14	4	21	2	16	1	35	12	7	23	15	19	10	22	39	13	46	38	20	6		18.15	13
https://youtu.be/biWNApZHMP8?t=27	00:27:00	0.0604725	0.81413	1	G18020XV	(6P)Man(α-Sp8	3	4	12	15	8	1	13	9	5	27	17	24	25	10	6	20	11	19	18	32		13.95	16
https://youtu.be/biWNApZHMP8?t=28	00:28:00	0.0627554	0.786083	4	G69211UR	Glc(α1-4)Glc(α1-4)Glc(α1-4)Glc(β-Sp10	1	6	13	12	2	4	3	10	28	18	15	8	11	9	24	90	22	21	20	23		17	14
https://youtu.be/biWNApZHMP8?t=29	00:29:00	0.0630071	0.893403	12		Gal(β1-4)GlcNAc(β1-6)[Gal(β1-4)GlcNAc(β1-2)]Man(α1-6)[GlcNAc(β1-4)][Gal(β1-4)GlcNAc(β1-2)Man(α1-3)]Man(β1-4)GlcNAc(β1-4)GlcNAc(-Sp21	8	4	2	5	3	7	6	14	21	11	15	13	10	16	19	24	32	25	22	46		15.15	14
https://youtu.be/biWNApZHMP8?t=30	00:30:00	0.0634082	0.926227	24	G97894QD	Gal(β1-4)GlcNAc(β1-3)Gal(β1-4)GlcNAc(β1-3)Gal(β1-4)GlcNAc(β1-6)[Gal(β1-4)GlcNAc(β1-3)Gal(β1-4)GlcNAc(β1-3)Gal(β1-4)GlcNAc(β1-2)]Man(α1-6)[Gal(β1-4)GlcNAc(β1-3)Gal(β1-4)GlcNAc(β1-3)Gal(β1-4)GlcNAc(β1-2)Man(α1-3)]Man(β1-4)GlcNAc(β1-4)[Fuc(α1-6)]GlcNAc(β-Sp24	21	5	12	40	13	32	24	26	17	36	20	14	8	38	27	22	30	18	80	1		24.2	9
https://youtu.be/biWNApZHMP8?t=31	00:31:00	0.0638398	0.847309	4	G96655MP	Gal(α1-3)Gal(β1-4)GlcNAc(β1-2)Man(α-Sp0	1	6	10	5	14	39	38	3	61	20	15	35	17	22	13	8	31	4	40	53		21.75	12
https://youtu.be/biWNApZHMP8?t=32	00:32:00	0.0639102	0.907946	5	G07670VS	GlcNAc(β1-4)GlcNAc(β1-4)GlcNAc(β1-4)GlcNAc(β1-4)GlcNAc(β1-Sp8	1	6	2	11	10	3	9	7	13	17	14	29	12	18	44	4	16	37	20	31		15.2	16
https://youtu.be/biWNApZHMP8?t=33	00:33:00	0.0647434	0.839382	4		Fuc(α1-2)Gal(β1-3)GlcNAc(β1-3)GalNAc(-Sp14	1	3	4	2	21	18	5	6	25	12	7	26	8	46	48	40	20	14	22	15		17.15	13
https://youtu.be/biWNApZHMP8?t=34	00:34:00	0.0648286	0.825303	3	G28868ZC	Neu5Ac(α2-6)Gal(β1-4)Glc(β-Sp8	13	1	2	7	17	4	8	26	29	3	24	22	36	28	31	61	32	14	20	10		19.4	11
https://youtu.be/biWNApZHMP8?t=35	00:35:00	0.0649875	0.82108	2	G30207PZ	Neu5Ac(α2-3)Gal(β-Sp8	10	6	5	1	15	29	47	36	40	28	37	24	56	19	26	134	44	45	61	83		37.3	6
https://youtu.be/biWNApZHMP8?t=36	00:36:00	0.0651729	0.826865	3	G73578JC	Neu5Ac(α2-6)Gal(β1-4)GlcNAc(β-Sp0	1	2	3	5	15	25	4	6	30	32	29	12	26	36	8	39	9	7	49	70		20.4	11
https://youtu.be/biWNApZHMP8?t=37	00:37:00	0.0654645	0.873572	5	G00091RT	Man(α1-2)Man(α1-6)[Man(α1-2)Man(α1-3)]Man(α-Sp9	1	4	7	5	6	3	10	12	11	2	13	43	22	23	9	16	29	20	37	35		15.4	14
https://youtu.be/biWNApZHMP8?t=38	00:38:00	0.0663254	0.909037	15	G09713JE	Neu5Ac(α2-3)Gal(β1-4)GlcNAc(β1-6)[Neu5Ac(α2-3)Gal(β1-4)GlcNAc(β1-2)]Man(α1-6)[GlcNAc(β1-4)][Neu5Ac(α2-3)Gal(β1-4)GlcNAc(β1-2)Man(α1-3)]Man(β1-4)GlcNAc(β1-4)GlcNAc(β-Sp21	13	6	3	9	2	8	5	16	17	11	14	18	15	1	38	25	4	35	36	7		14.15	16
https://youtu.be/biWNApZHMP8?t=39	00:39:00	0.0663571	0.792418	1	G06745QY	GlcA(α-Sp8	4	28	5	19	10	3	45	13	20	9	11	29	18	8	25	16	6	7	49	22		17.35	14
https://youtu.be/biWNApZHMP8?t=40	00:40:00	0.066697	0.896834	5	G32357ON	GlcNAc(α1-4)Gal(β1-4)GlcNAc(β1-3)Gal(β1-4)GlcNAc(β-Sp0	11	13	14	1	23	30	29	16	26	18	27	4	6	21	5	7	19	25	22	20		16.85	12
https://youtu.be/biWNApZHMP8?t=41	00:41:00	0.0667216	0.840241	4	G23438NR	GlcNAc(β1-3)Gal(β1-4)GlcNAc(β1-3)GalNAc(α-Sp14	2	5	10	3	12	1	7	13	6	15	8	16	24	4	9	21	18	32	19	42		13.35	16
https://youtu.be/biWNApZHMP8?t=42	00:42:00	0.0669007	0.823929	3	G08169IN	Neu5Gc(α2-3)Gal(β1-4)GlcNAc(β-Sp0	19	1	6	5	3	4	8	31	28	11	32	35	37	30	34	15	17	53	13	112		24.7	11
https://youtu.be/biWNApZHMP8?t=43	00:43:00	0.0669466	0.832942	3	G78074HX	Gal(α1-3)Gal(β1-4)Glc(β-Sp0	16	1	5	14	23	32	15	35	30	22	34	48	25	4	18	6	59	39	58	11		24.75	9
https://youtu.be/biWNApZHMP8?t=44	00:44:00	0.0673467	0.848862	15	G57729TT	Neu5Ac(α2-6)Gal(β1-4)GlcNAc(β1-6)[Neu5Ac(α2-6)Gal(β1-4)GlcNAc(β1-2)]Man(α1-6)[GlcNAc(β1-4)][Neu5Ac(α2-6)Gal(β1-4)GlcNAc(β1-2)Man(α1-3)]Man(β1-4)GlcNAc(β1-4)GlcNAc(β-Sp21	4	1	6	8	2	5	7	3	11	14	12	28	13	19	17	16	10	21	24	9		11.5	17
https://youtu.be/biWNApZHMP8?t=45	00:45:00	0.0676575	0.838243	10	G04717US	GlcNAc(β1-6)[GlcNAc(β1-2)]Man(α1-6)[GlcNAc(β1-4)][GlcNAc(β1-4)[GlcNAc(β1-2)]Man(α1-3)]Man(β1-4)GlcNAc(β1-4)GlcNAc(-Sp21	2	3	8	7	1	10	4	17	15	14	11	6	31	21	19	5	30	34	62	40		17	14
https://youtu.be/biWNApZHMP8?t=46	00:46:00	0.0677519	0.806249	2		(6S)(3S)Gal(β1-4)(6S)GlcNAc(β-Sp0	3	1	12	4	2	8	14	11	25	26	39	17	5	9	16	56	34	22	6	58		18.4	13
https://youtu.be/biWNApZHMP8?t=47	00:47:00	0.0678976	0.803734	3		(3S)Gal(β1-4)[Fuc(α1-3)]GlcNAc(-Sp0	2	1	4	6	10	7	3	5	12	18	13	14	8	23	9	15	25	199	11	16		20.05	17
https://youtu.be/biWNApZHMP8?t=48	00:48:00	0.0683727	0.845216	2		(3S)Gal(β1-4)GlcNAc(β-Sp0	16	4	27	2	15	3	36	11	5	18	23	20	10	28	30	12	47	26	14	7		17.7	13
https://youtu.be/biWNApZHMP8?t=49	00:49:00	0.0683928	0.923426	30	G83133GQ	Gal(β1-4)GlcNAc(β1-3)Gal(β1-4)GlcNAc(β1-3)Gal(β1-4)GlcNAc(β1-3)Gal(β1-4)GlcNAc(β1-6)[Gal(β1-4)GlcNAc(β1-3)Gal(β1-4)GlcNAc(β1-3)Gal(β1-4)GlcNAc(β1-3)Gal(β1-4)GlcNAc(β1-2)]Man(α1-6)[Gal(β1-4)GlcNAc(β1-3)Gal(β1-4)GlcNAc(β1-3)Gal(β1-4)GlcNAc(β1-3)Gal(β1-4)GlcNAc(β1-2)Man(α1-3)]Man(β1-4)GlcNAc(β1-4)[Fuc(α1-6)]GlcNAc(β-Sp24	20	14	1	11	37	2	23	12	4	3	18	7	32	39	35	26	8	43	27	5		18.35	12
https://youtu.be/biWNApZHMP8?t=50	00:50:00	0.0687484	0.812971	2	G84224TW	Gal(β1-4)Glc(β-Sp0	4	1	29	15	41	10	32	34	35	3	17	27	61	49	36	7	33	42	56	37		28.45	7
https://youtu.be/biWNApZHMP8?t=51	00:51:00	0.0692447	0.885705	5	G20818VS	GlcNAc(α1-4)Gal(β1-4)GlcNAc(β1-3)Gal(β1-4)Glc(β-Sp0	8	17	10	19	1	7	13	20	4	11	26	24	6	12	3	2	16	23	30	21		13.65	15
https://youtu.be/biWNApZHMP8?t=52	00:52:00	0.0692508	0.828542	3		Fuc(α1-2)(6S)Gal(β1-3)GlcNAc(β-Sp0	3	6	2	7	5	9	8	11	1	34	19	27	31	16	13	46	37	62	22	10		18.45	13
https://youtu.be/biWNApZHMP8?t=53	00:53:00	0.06956	0.865737	3	G00065MO	Neu5Ac(α2-3)Gal(β1-4)GlcNAc(β-Sp0	3	12	1	24	7	26	8	10	5	45	41	11	46	63	84	9	18	64	15	91		29.15	11
https://youtu.be/biWNApZHMP8?t=54	00:54:00	0.0699223	0.849936	4		Gal(α1-3)Gal(β1-3)GlcNAc(β1-3)GalNAc(-Sp14	4	3	2	1	8	12	9	11	36	10	6	7	25	15	16	22	20	19	42	26		14.7	15
https://youtu.be/biWNApZHMP8?t=55	00:55:00	0.0699627	0.80993	3	G01245TU	Neu5Gc(α2-3)Gal(β1-3)GlcNAc(β-Sp0	1	9	4	2	7	22	27	31	16	29	10	24	35	8	14	39	13	5	42	12		17.5	12
https://youtu.be/biWNApZHMP8?t=56	00:56:00	0.0708603	0.817954	2	G24432YB	Gal(α1-3)Gal(β-Sp8	2	16	10	5	22	4	3	51	42	25	11	7	34	15	21	55	28	23	53	27		22.7	9
https://youtu.be/biWNApZHMP8?t=57	00:57:00	0.0711581	0.88079	8	G65997KL	Man(α1-2)Man(α1-6)[Man(α1-3)]Man(α1-6)[Man(α1-2)Man(α1-2)Man(α1-3)]Man(α-Sp9	6	14	10	8	3	12	5	4	13	17	30	16	32	25	29	15	40	38	31	22		18.5	12
https://youtu.be/biWNApZHMP8?t=58	00:58:00	0.0712001	0.84242	4	G61009EJ	Gal(α1-3)Gal(β1-4)GlcNAc(β1-3)GalNAc(α-Sp14	5	6	3	7	9	13	4	19	16	17	23	21	26	33	44	24	29	45	27	25		19.8	10
https://youtu.be/biWNApZHMP8?t=59	00:59:00	0.0712023	0.913011	16	G91227VL	GlcNAc(β1-3)Gal(β1-4)GlcNAc(β1-3)Gal(β1-4)GlcNAc(β1-2)Man(α1-6)[GlcNAc(β1-3)Gal(β1-4)GlcNAc(β1-3)Gal(β1-4)GlcNAc(β1-2)Man(α1-3)]Man(β1-4)GlcNAc(β1-4)[Fuc(α1-6)]GlcNAc(β-Sp24	2	6	13	48	9	16	25	47	23	5	46	29	35	7	19	20	12	14	11	10		19.85	13
https://youtu.be/biWNApZHMP8?t=60	01:00:00	0.0715405	0.85408	4	G08872UM	GlcNAc(β1-6)[GlcNAc(β1-3)]Gal(β1-4)GlcNAc(β-Sp8	16	5	7	20	6	2	1	11	15	17	10	4	14	8	3	9	25	13	28	33		12.35	17
https://youtu.be/biWNApZHMP8?t=61	01:01:00	0.0718127	0.864326	3	G00065MO	Neu5Ac(α2-3)Gal(β1-4)GlcNAc(β-Sp8	7	12	1	35	11	27	5	10	2	54	58	9	56	63	67	3	19	64	21	72		29.8	10
https://youtu.be/biWNApZHMP8?t=62	01:02:00	0.0720844	0.852962	9		GlcNAc(β1-6)[GlcNAc(β1-2)]Man(α1-6)[GlcNAc(β1-4)][GlcNAc(β1-2)Man(α1-3)]Man(β1-4)GlcNAc(β1-4)GlcNAc(-Sp21	4	2	3	11	25	10	16	5	13	20	9	44	14	7	19	17	33	6	40	50		17.4	15
https://youtu.be/biWNApZHMP8?t=63	01:03:00	0.0722303	0.853388	7	G63338KU	Gal(β1-4)[Fuc(α1-3)]GlcNAc(β1-6)[Gal(β1-3)GlcNAc(β1-3)]Gal(β1-4)Glc(-Sp21	5	15	12	4	7	11	13	2	102	3	6	16	8	10	28	9	24	30	1	21		16.35	15
https://youtu.be/biWNApZHMP8?t=64	01:04:00	0.0722518	0.854996	5	G07819HC	Neu5Ac(α2-6)Gal(β1-4)GlcNAc(β1-6)[Gal(β1-3)]GalNAc(α-Sp14	3	13	2	12	8	1	6	10	4	9	31	5	32	7	14	19	17	65	64	35		17.85	15
https://youtu.be/biWNApZHMP8?t=65	01:05:00	0.0724923	0.77957	3	G26041PO	Kdn(α2-3)Gal(β1-4)Glc(-Sp0	5	12	21	3	8	35	25	15	17	10	42	14	23	36	43	105	6	28	22	24		24.7	9
https://youtu.be/biWNApZHMP8?t=66	01:06:00	0.0726857	0.815352	2	G80587NA	Fuc(α1-3)GlcNAc(β-Sp8	3	2	5	7	4	11	9	20	17	12	28	21	25	31	15	18	23	32	19	52		17.7	13
https://youtu.be/biWNApZHMP8?t=67	01:07:00	0.0727354	0.845163	3	G11647UD	Gal(β1-3)GlcNAc(β1-3)GalNAc(α-Sp14	2	4	1	15	6	63	24	3	7	23	9	17	16	41	11	10	8	37	35	18		17.5	14
https://youtu.be/biWNApZHMP8?t=68	01:08:00	0.0728884	0.821356	3	G47548GA	Gal(α1-3)[Fuc(α1-2)]Gal(β-Sp8	3	20	5	18	1	14	21	29	6	64	19	23	47	32	39	30	31	36	57	33		26.4	8
https://youtu.be/biWNApZHMP8?t=69	01:09:00	0.0732375	0.822202	3	G40696TO	Fuc(α1-2)Gal(β1-3)GlcNAc(β-Sp0	5	3	4	22	9	1	6	8	2	45	10	28	7	66	37	131	20	13	16	25		22.9	13
https://youtu.be/biWNApZHMP8?t=70	01:10:00	0.0732419	0.911294	21	G30694RX	Gal(β1-4)GlcNAc(β1-3)Gal(β1-4)GlcNAc(β1-3)Gal(β1-4)GlcNAc(β1-3)Gal(β1-4)GlcNAc(β1-2)Man(α1-6)[Gal(β1-4)GlcNAc(β1-3)Gal(β1-4)GlcNAc(β1-3)Gal(β1-4)GlcNAc(β1-3)Gal(β1-4)GlcNAc(β1-2)Man(α1-3)]Man(β1-4)GlcNAc(β1-4)GlcNAc(β-Sp25	23	17	6	29	21	3	31	7	15	19	25	16	12	11	5	20	22	14	1	70		18.35	13
https://youtu.be/biWNApZHMP8?t=71	01:11:00	0.0734294	0.835334	2		(6S)Gal(β1-4)(6S)Glc(β-Sp8	1	2	8	11	7	20	9	5	16	35	22	6	13	23	3	17	52	25	4	38		15.85	14
https://youtu.be/biWNApZHMP8?t=72	01:12:00	0.0734325	0.867607	9		Gal(β1-3)GlcNAc(β1-3)Gal(β1-4)[Fuc(α1-3)]GlcNAc(β1-6)[Gal(β1-3)GlcNAc(β1-3)]Gal(β1-4)Glc(-Sp21	8	3	4	11	9	7	1	10	5	6	12	18	2	20	27	14	33	21	35	37		14.15	15
https://youtu.be/biWNApZHMP8?t=73	01:13:00	0.0735419	0.804236	1	G96881BQ	Fuc(α-Sp8	2	1	3	4	7	5	6	9	10	8	15	28	12	24	44	21	39	19	42	26		16.25	13
https://youtu.be/biWNApZHMP8?t=74	01:14:00	0.0736653	0.835322	5		Gal(α1-3)[Fuc(α1-2)]Gal(β1-3)GlcNAc(β1-3)GalNAc(-Sp14	5	1	2	6	4	12	3	15	30	19	10	157	24	17	8	39	46	48	42	53		27.05	12
https://youtu.be/biWNApZHMP8?t=75	01:15:00	0.0736654	0.823666	2		(6S)Gal(β1-3)GlcNAc(β-Sp0	2	1	4	6	18	44	35	10	12	13	3	54	20	25	26	23	48	27	52	24		22.35	10
https://youtu.be/biWNApZHMP8?t=76	01:16:00	0.0740901	0.779697	1	G71142DF	Glc(β-Sp8	4	21	13	2	3	19	33	9	16	1	12	36	43	15	29	58	30	39	105	22		25.5	10
https://youtu.be/biWNApZHMP8?t=77	01:17:00	0.0744626	0.903966	19	G20521BH	GlcNAc(β1-3)Gal(β1-4)GlcNAc(β1-3)Gal(β1-4)GlcNAc(β1-3)Gal(β1-4)GlcNAc(β1-2)Man(α1-6)[GlcNAc(β1-3)Gal(β1-4)GlcNAc(β1-3)Gal(β1-4)GlcNAc(β1-3)Gal(β1-4)GlcNAc(β1-2)Man(α1-3)]Man(β1-4)GlcNAc(β1-4)GlcNAc(β-Sp25	11	29	20	7	9	32	36	10	17	8	2	14	35	15	16	21	34	5	24	3		17.4	13
https://youtu.be/biWNApZHMP8?t=78	01:18:00	0.0745544	0.807457	4	G02522JF	Gal(β1-4)[Fuc(α1-3)]GlcNAc(β1-3)GalNAc(α-Sp14	1	10	11	2	4	5	7	9	3	25	28	6	8	17	189	27	29	31	14	13		21.95	14
https://youtu.be/biWNApZHMP8?t=79	01:19:00	0.0746635	0.787009	5	G93899SO	Neu5Ac(α2-8)Neu5Ac(α2-8)Neu5Ac(α2-3)Gal(β1-4)Glc(β-Sp0	4	11	1	30	5	29	19	6	34	8	25	31	35	9	28	36	13	15	3	57		19.95	11
https://youtu.be/biWNApZHMP8?t=80	01:20:00	0.0748589	0.905835	23	G80156FT	GlcNAc(β1-3)Gal(β1-4)GlcNAc(β1-3)Gal(β1-4)GlcNAc(β1-3)Gal(β1-4)GlcNAc(β1-3)Gal(β1-4)GlcNAc(β1-2)Man(α1-6)[GlcNAc(β1-3)Gal(β1-4)GlcNAc(β1-3)Gal(β1-4)GlcNAc(β1-3)Gal(β1-4)GlcNAc(β1-3)Gal(β1-4)GlcNAc(β1-2)Man(α1-3)]Man(β1-4)GlcNAc(β1-4)GlcNAc(β-Sp25	13	14	25	24	22	18	23	9	10	3	2	15	11	16	1	34	26	29	20	32		17.35	12
https://youtu.be/biWNApZHMP8?t=81	01:21:00	0.0751043	0.814544	3	G73578JC	Neu5Ac(α2-6)Gal(β1-4)GlcNAc(β-Sp8	2	1	4	3	20	9	5	6	28	36	24	13	41	45	7	14	10	11	57	59		19.75	13
https://youtu.be/biWNApZHMP8?t=82	01:22:00	0.0755574	0.835434	2	G00056MO	Gal(β1-3)GlcNAc(β-Sp8	1	15	12	5	2	30	16	46	7	63	14	54	3	40	4	27	48	18	13	10		21.4	13
https://youtu.be/biWNApZHMP8?t=83	01:23:00	0.0757398	0.809766	2	G84224TW	Gal(β1-4)Glc(β-Sp8	9	1	35	24	40	8	36	20	7	3	13	30	71	63	27	111	34	31	44	92		34.95	7
https://youtu.be/biWNApZHMP8?t=84	01:24:00	0.0757453	0.830906	2	G00056MO	Gal(β1-3)GlcNAc(β-Sp0	3	11	13	8	4	46	19	36	9	81	17	1	7	30	6	25	37	53	16	15		21.85	13
https://youtu.be/biWNApZHMP8?t=85	01:25:00	0.0758175	0.766352	3		(3S)Gal(β1-4)[Fuc(α1-3)]Glc(β-Sp0	2	1	8	4	6	7	11	3	5	16	10	13	15	21	20	9	17	44	36	14		13.1	17
https://youtu.be/biWNApZHMP8?t=86	01:26:00	0.075936	0.803915	3	G14716ZB	Kdn(α2-3)Gal(β1-3)GlcNAc(β-Sp0	1	19	35	6	39	2	4	8	36	46	61	5	31	57	28	22	40	38	7	44		26.45	8
https://youtu.be/biWNApZHMP8?t=87	01:27:00	0.0761745	0.829761	3	G39130DL	Gal(β1-4)GlcNAc(β1-3)GalNAc(-Sp14	4	2	1	6	5	8	22	7	42	45	27	35	20	13	57	31	47	39	44	23		23.9	9
https://youtu.be/biWNApZHMP8?t=88	01:28:00	0.0763465	0.846152	3	G29487JS	GlcNAc(β1-3)Gal(β1-4)GlcNAc(β-Sp0	16	9	2	15	4	10	23	6	22	52	12	30	13	7	58	21	1	5	27	45		18.9	12
https://youtu.be/biWNApZHMP8?t=89	01:29:00	0.0765686	0.780229	2	G63069TR	Neu5Ac(α2-6)Gal(β-Sp8	10	2	4	7	6	31	16	26	17	5	25	23	54	12	22	50	33	18	40	1		20.1	11
https://youtu.be/biWNApZHMP8?t=90	01:30:00	0.0767907	0.846171	15	G76336UP	Neu5Ac(α2-6)Gal(β1-4)GlcNAc(β1-4)Man(α1-6)[GlcNAc(β1-4)][Neu5Ac(α2-6)Gal(β1-4)GlcNAc(β1-4)[Neu5Ac(α2-6)Gal(β1-4)GlcNAc(β1-2)]Man(α1-3)]Man(β1-4)GlcNAc(β1-4)GlcNAc(β-Sp21	4	2	5	8	3	6	1	7	11	15	13	16	17	9	12	22	14	10	26	25		11.3	17
https://youtu.be/biWNApZHMP8?t=91	01:31:00	0.0767936	0.830731	3		Fuc(α1-2)(6S)Gal(β1-4)Glc(β-Sp0	4	5	14	13	9	10	11	19	15	20	23	18	8	36	3	38	27	21	42	64		20	13
https://youtu.be/biWNApZHMP8?t=92	01:32:00	0.0769191	0.891354	7	G70021TR	GlcNAc(α1-4)Gal(β1-4)GlcNAc(β1-3)Gal(β1-4)GlcNAc(β1-3)Gal(β1-4)GlcNAc(β-Sp0	19	15	12	4	17	3	13	16	23	10	32	8	25	14	29	7	27	28	2	9		15.65	14
https://youtu.be/biWNApZHMP8?t=93	01:33:00	0.0770373	0.822834	4	G06873PC	Gal(α1-3)[Fuc(α1-2)]Gal(β1-4)Glc(β-Sp0	5	10	3	6	16	8	1	58	211	23	2	40	14	20	34	62	51	36	33	41		33.7	10
https://youtu.be/biWNApZHMP8?t=94	01:34:00	0.0772949	0.842249	4	G09681LD	Gal(β1-3)GlcNAc(β1-3)Gal(β1-4)GlcNAc(β-Sp0	2	4	13	18	9	11	25	31	1	8	21	30	5	6	14	22	16	12	50	20		15.9	14
https://youtu.be/biWNApZHMP8?t=95	01:35:00	0.0773478	0.828649	5		Gal(β1-4)GlcNAc(β1-6)[Gal(β1-4)GlcNAc(β1-3)]GalNAc(-Sp14	3	6	2	14	7	16	44	5	4	8	11	15	24	22	18	31	17	26	10	48		16.55	14
https://youtu.be/biWNApZHMP8?t=96	01:36:00	0.0774616	0.726187	1	G50850NI	Neu5Ac(α-Sp8	4	9	18	2	1	10	8	14	20	3	13	17	28	21	40	32	93	42	43	12		21.5	13
https://youtu.be/biWNApZHMP8?t=97	01:37:00	0.0780796	0.860132	4	G45188RH	Gal(β1-4)GlcNAc(β1-6)Gal(β1-4)GlcNAc(β-Sp0	5	4	9	10	8	15	6	17	18	16	33	22	13	1	20	23	114	7	36	31		20.4	14
https://youtu.be/biWNApZHMP8?t=98	01:38:00	0.0786767	0.835944	7	G09509BG	GlcNAc(β1-3)Gal(β1-4)GlcNAc(β1-6)[GlcNAc(β1-3)Gal(β1-4)GlcNAc(β1-3)]GalNAc(α-Sp14	8	6	3	1	4	2	14	23	7	13	5	10	37	9	15	24	38	47	21	11		14.9	14
https://youtu.be/biWNApZHMP8?t=99	01:39:00	0.0790754	0.828681	12	G50779LX	Neu5Ac(α2-6)Gal(β1-4)GlcNAc(β1-2)Man(α1-6)[GlcNAc(β1-4)][Neu5Ac(α2-6)Gal(β1-4)GlcNAc(β1-2)Man(α1-3)]Man(β1-4)GlcNAc(β1-4)GlcNAc(β-Sp21	2	7	3	4	5	11	10	6	15	13	12	24	21	77	44	8	23	19	190	103		29.85	13
https://youtu.be/biWNApZHMP8?t=100	01:40:00	0.0790834	0.755903	2	G08806VI	Gal(β1-4)Gal(β-Sp10	6	3	25	17	91	112	49	8	14	10	7	9	16	27	34	60	37	26	47	94		34.6	9
https://youtu.be/biWNApZHMP8?t=101	01:41:00	0.0791454	0.8604	4	G00058MO	Gal(β1-4)GlcNAc(β1-3)Gal(β1-4)GlcNAc(β-Sp0	7	15	1	14	6	3	11	12	13	10	33	2	9	22	5	30	20	8	4	36		13.05	16
https://youtu.be/biWNApZHMP8?t=102	01:42:00	0.0793225	0.896565	15	G42463OP	GlcNAc(β1-3)Gal(β1-4)GlcNAc(β1-3)Gal(β1-4)GlcNAc(β1-2)Man(α1-6)[GlcNAc(β1-3)Gal(β1-4)GlcNAc(β1-3)Gal(β1-4)GlcNAc(β1-2)Man(α1-3)]Man(β1-4)GlcNAc(β1-4)GlcNAc(β-Sp25	17	14	18	3	2	21	6	7	37	13	23	24	36	19	33	4	16	30	10	1		16.7	13
https://youtu.be/biWNApZHMP8?t=103	01:43:00	0.0795305	0.80039	3		(3S)Gal(β1-4)[Fuc(α1-3)](6S)GlcNAc(β-Sp8	2	1	6	7	11	3	12	9	15	8	21	5	44	55	46	31	38	27	30	39		20.5	11
https://youtu.be/biWNApZHMP8?t=104	01:44:00	0.079543	0.85293	4	G52068VK	Gal(β1-3)GlcNAc(α1-6)Gal(β1-4)GlcNAc(β-Sp0	2	15	21	9	3	6	5	8	11	29	4	35	27	12	22	18	20	42	26	99		20.7	12
https://youtu.be/biWNApZHMP8?t=105	01:45:00	0.0798319	0.82673	3		Fuc(α1-2)(6S)Gal(β1-4)(6S)Glc(β-Sp0	7	9	16	12	5	15	11	21	19	4	17	25	28	27	22	26	46	6	48	49		20.65	11
https://youtu.be/biWNApZHMP8?t=106	01:46:00	0.0800027	0.824908	5	G08396BF	Neu5Ac(α2-6)Gal(β1-4)GlcNAc(β1-3)Gal(β1-3)GlcNAc(β-Sp0	8	1	6	9	3	2	12	19	13	17	16	7	10	36	4	23	11	14	31	43		14.25	16
https://youtu.be/biWNApZHMP8?t=107	01:47:00	0.080155	0.819066	2		(3S)Gal(β1-4)(6S)Glc(β-Sp0	10	7	9	5	3	1	8	14	24	46	22	17	12	4	55	2	32	6	18	28		16.15	14
https://youtu.be/biWNApZHMP8?t=108	01:48:00	0.0803147	0.835029	7	G22708NH	Neu5Ac(α2-6)Gal(β1-4)GlcNAc(β1-6)[Gal(β1-3)GlcNAc(β1-3)]Gal(β1-4)Glc(β-Sp21	2	9	4	3	18	7	5	8	30	10	29	21	1	37	17	15	12	6	14	11		12.95	16
https://youtu.be/biWNApZHMP8?t=109	01:49:00	0.0808247	0.694625	3		Neu5Gc(β2-6)Gal(β1-4)GlcNAc(-Sp8	2	6	132	8	4	18	11	568	26	210	40	38	133	1	21	25	10	600	7	494		117.7	9
https://youtu.be/biWNApZHMP8?t=110	01:50:00	0.0808722	0.857495	10	G60534NQ	Gal(β1-4)GlcNAc(β1-2)Man(α1-6)[GlcNAc(β1-4)][Gal(β1-4)GlcNAc(β1-2)Man(α1-3)]Man(β1-4)GlcNAc(β1-4)GlcNAc(-Sp21	6	4	12	5	15	2	17	10	3	20	18	7	24	30	23	29	8	36	40	14		16.15	14
https://youtu.be/biWNApZHMP8?t=111	01:51:00	0.0811383	0.878043	11	G79809MM	Gal(β1-4)GlcNAc(β1-6)[Gal(β1-4)GlcNAc(β1-2)]Man(α1-6)[Gal(β1-4)GlcNAc(β1-2)Man(α1-3)]Man(β1-4)GlcNAc(β1-4)GlcNAc(β-Sp19	7	1	2	6	16	3	10	14	5	13	9	11	18	12	8	33	19	32	39	53		15.55	16
https://youtu.be/biWNApZHMP8?t=112	01:52:00	0.0812011	0.818315	5		GalNAc(α1-3)[Fuc(α1-2)]Gal(β1-3)GlcNAc(β1-3)GalNAc(-Sp14	3	6	4	16	10	97	42	106	5	239	8	22	1	9	2	125	13	7	15	11		37.05	14
https://youtu.be/biWNApZHMP8?t=113	01:53:00	0.0813538	0.902947	18	G88094DN	Gal(β1-4)GlcNAc(β1-3)Gal(β1-4)GlcNAc(β1-6)[Gal(β1-4)GlcNAc(β1-3)Gal(β1-4)GlcNAc(β1-2)]Man(α1-6)[Gal(β1-4)GlcNAc(β1-3)Gal(β1-4)GlcNAc(β1-2)Man(α1-3)]Man(β1-4)GlcNAc(β1-4)[Fuc(α1-6)]GlcNAc(β-Sp24	3	24	15	20	25	12	10	23	22	11	38	1	26	6	13	2	14	19	16	33		16.65	13
https://youtu.be/biWNApZHMP8?t=114	01:54:00	0.0815265	0.818683	6	G36476BA	GalNAc(β1-4)[Neu5Ac(α2-8)Neu5Ac(α2-8)Neu5Ac(α2-3)]Gal(β1-4)Glc(β-Sp0	2	1	5	4	14	9	21	7	16	15	10	12	6	17	11	3	26	52	34	44		15.45	15
https://youtu.be/biWNApZHMP8?t=115	01:55:00	0.0815649	0.835756	3	G29487JS	GlcNAc(β1-3)Gal(β1-4)GlcNAc(β-Sp8	16	8	2	11	4	20	33	6	19	34	12	18	35	7	61	23	1	5	49	62		21.3	13
https://youtu.be/biWNApZHMP8?t=116	01:56:00	0.0818888	0.794092	2	G08539FO	Gal(β1-6)Gal(β-Sp10	6	5	1	159	25	18	12	21	3	20	31	13	17	26	29	36	88	102	23	19		32.7	10
https://youtu.be/biWNApZHMP8?t=117	01:57:00	0.0820987	0.812339	2		(3S)Gal(β1-4)(6S)Glc(β-Sp8	9	12	22	3	1	2	26	14	27	31	19	16	8	6	47	4	42	5	15	59		18.4	13
https://youtu.be/biWNApZHMP8?t=118	01:58:00	0.0821893	0.714294	2	G40222RJ	(6S)(3S)Gal(β1-4)GlcNAc(β-Sp0	1	7	2	8	3	6	21	9	76	110	13	15	38	454	20	106	56	18	36	102		55.05	11
https://youtu.be/biWNApZHMP8?t=119	01:59:00	0.0824641	0.814385	2		(3S)Gal(β1-3)GlcNAc(β-Sp0	2	5	1	26	27	41	10	43	3	42	18	14	19	36	22	16	7	12	50	97		24.55	11
https://youtu.be/biWNApZHMP8?t=120	02:00:00	0.0825844	0.807287	3	G21705YX	Gal(β1-3)GlcNAc(β1-2)Man(α-Sp0	2	16	8	4	34	19	3	36	10	38	17	76	59	41	49	73	7	33	1	26		27.6	10
https://youtu.be/biWNApZHMP8?t=121	02:01:00	0.0826541	0.796833	2	G00035MO	GlcNAc(β1-3)GalNAc(α-Sp14	1	2	4	6	3	14	10	20	11	31	34	5	33	32	35	156	7	8	25	62		24.95	12
https://youtu.be/biWNApZHMP8?t=122	02:02:00	0.082895	0.77361	4		Kdn(α2-3)Gal(β1-4)[Fuc(α1-3)]GlcNAc(-Sp0	6	7	2	3	96	5	9	27	20	19	79	68	32	17	16	11	15	54	305	1		39.6	13
https://youtu.be/biWNApZHMP8?t=123	02:03:00	0.083092	0.853285	7	G39213VZ	GlcNAc(β1-2)Man(α1-6)[GlcNAc(β1-2)Man(α1-3)]Man(β1-4)GlcNAc(β1-4)GlcNAc(β-Sp12	3	11	6	19	12	1	7	27	22	23	4	25	8	14	20	26	9	21	34	30		16.1	12
https://youtu.be/biWNApZHMP8?t=124	02:04:00	0.0831747	0.739451	2	G71124KE	Man(α1-6)Man(β-Sp10	2	23	6	22	1	7	5	98	26	44	34	17	28	41	4	19	12	8	43	33		23.65	10
https://youtu.be/biWNApZHMP8?t=125	02:05:00	0.0833124	0.761241	2		GlcNAc(β1-3)Man(-Sp10	10	6	24	101	17	19	27	16	22	103	2	33	28	26	14	1	4	58	44	56		30.55	9
https://youtu.be/biWNApZHMP8?t=126	02:06:00	0.083316	0.835464	6	G12074QJ	GlcNAc(β1-3)Gal(β1-4)GlcNAc(β1-3)Gal(β1-4)GlcNAc(β1-3)GalNAc(α-Sp14	2	4	12	9	5	13	3	15	6	7	10	8	28	1	14	25	19	11	38	48		13.9	16
https://youtu.be/biWNApZHMP8?t=127	02:07:00	0.0836045	0.809241	2	G28148HG	Gal(β1-2)Gal(β-Sp8	6	2	3	169	7	10	44	1	20	36	24	144	5	42	14	11	23	65	17	74		35.85	11
https://youtu.be/biWNApZHMP8?t=128	02:08:00	0.0836268	0.879131	15	G93600HQ	Neu5Ac(α2-3)Gal(β1-4)GlcNAc(β1-4)Man(α1-6)[GlcNAc(β1-4)][Neu5Ac(α2-3)Gal(β1-4)GlcNAc(β1-4)[Neu5Ac(α2-3)Gal(β1-4)GlcNAc(β1-2)]Man(α1-3)]Man(β1-4)GlcNAc(β1-4)GlcNAc(β-Sp21	3	5	4	2	10	15	8	13	29	63	34	14	24	33	25	22	17	19	51	70		23.05	11
https://youtu.be/biWNApZHMP8?t=129	02:09:00	0.0837453	0.807041	2	G50930TW	Gal(β1-4)(6S)Glc(β-Sp8	2	12	40	29	15	61	26	9	38	5	52	42	43	23	19	7	59	41	8	175		35.3	8
https://youtu.be/biWNApZHMP8?t=130	02:10:00	0.0843479	0.911403	26	G00720XU	Gal(β1-4)GlcNAc(β1-3)Gal(β1-4)GlcNAc(β1-3)Gal(β1-4)GlcNAc(β1-3)Gal(β1-4)GlcNAc(β1-3)Gal(β1-4)GlcNAc(β1-2)Man(α1-6)[Gal(β1-4)GlcNAc(β1-3)Gal(β1-4)GlcNAc(β1-3)Gal(β1-4)GlcNAc(β1-3)Gal(β1-4)GlcNAc(β1-3)Gal(β1-4)GlcNAc(β1-2)Man(α1-3)]Man(β1-4)GlcNAc(β1-4)[Fuc(α1-6)]GlcNAc(β-Sp19	31	1	2	28	3	6	5	8	45	4	7	34	42	35	14	18	33	13	24	22		18.75	11
https://youtu.be/biWNApZHMP8?t=131	02:11:00	0.0844683	0.873684	6	G36414FS	GlcNAc(β1-4)GlcNAc(β1-4)GlcNAc(β1-4)GlcNAc(β1-4)GlcNAc(β1-4)GlcNAc(β1-Sp8	3	2	7	6	1	20	9	13	11	17	24	12	25	8	16	14	35	23	5	41		14.6	15
https://youtu.be/biWNApZHMP8?t=132	02:12:00	0.084736	0.778368	5	G04624DG	Gal(α1-3)[Fuc(α1-2)]Gal(β1-4)[Fuc(α1-3)]GlcNAc(β-Sp8	2	3	4	15	7	1	17	28	5	19	21	20	13	31	30	38	9	483	36	32		40.7	12
https://youtu.be/biWNApZHMP8?t=133	02:13:00	0.0848101	0.897786	25	G73305LV	Gal(β1-4)GlcNAc(β1-3)Gal(β1-4)GlcNAc(β1-3)Gal(β1-4)GlcNAc(β1-3)Gal(β1-4)GlcNAc(β1-3)Gal(β1-4)GlcNAc(β1-2)Man(α1-6)[Gal(β1-4)GlcNAc(β1-3)Gal(β1-4)GlcNAc(β1-3)Gal(β1-4)GlcNAc(β1-3)Gal(β1-4)GlcNAc(β1-3)Gal(β1-4)GlcNAc(β1-2)Man(α1-3)]Man(β1-4)GlcNAc(β1-4)GlcNAc(β-Sp25	8	9	14	1	21	13	19	22	45	26	2	20	4	7	6	24	31	23	32	15		17.1	12
https://youtu.be/biWNApZHMP8?t=134	02:14:00	0.0849482	0.906464	18	G90130AG	Gal(β1-4)GlcNAc(β1-3)Gal(β1-4)GlcNAc(β1-3)Gal(β1-4)GlcNAc(β1-2)Man(α1-6)[Gal(β1-4)GlcNAc(β1-3)Gal(β1-4)GlcNAc(β1-3)Gal(β1-4)GlcNAc(β1-2)Man(α1-3)]Man(β1-4)GlcNAc(β1-4)[Fuc(α1-6)]GlcNAc(β-Sp24	5	19	20	30	3	13	2	14	4	40	46	18	57	52	36	63	33	25	39	8		26.35	10
https://youtu.be/biWNApZHMP8?t=135	02:15:00	0.0849618	0.856992	6	G59668PT	GlcNAc(β1-3)Gal(β1-4)GlcNAc(β1-6)[GlcNAc(β1-3)]Gal(β1-4)GlcNAc(-Sp0	7	18	6	14	4	1	27	8	5	23	9	20	11	12	3	10	24	46	22	25		14.75	14
https://youtu.be/biWNApZHMP8?t=136	02:16:00	0.085027	0.810486	4	G76763LN	Fuc(α1-2)Gal(β1-4)GlcNAc(β1-3)GalNAc(α-Sp14	1	2	3	11	20	5	13	4	12	10	9	35	27	29	8	175	21	24	26	176		30.55	12
https://youtu.be/biWNApZHMP8?t=137	02:17:00	0.0854403	0.829528	8	G02278OY	Neu5Ac(α2-6)Gal(β1-4)GlcNAc(β1-6)[Fuc(α1-2)Gal(β1-3)GlcNAc(β1-3)]Gal(β1-4)Glc(-Sp21	2	4	3	7	16	5	14	19	11	34	13	1	17	9	29	12	33	20	22	39		15.5	15
https://youtu.be/biWNApZHMP8?t=138	02:18:00	0.085468	0.773359	3	G01706RV	Gal(β1-3)[Fuc(α1-4)]GlcNAc(-Sp0	2	1	20	5	6	15	9	8	3	32	28	17	31	30	16	21	24	45	14	23		17.5	12
https://youtu.be/biWNApZHMP8?t=139	02:19:00	0.0857256	0.804931	3	G40696TO	Fuc(α1-2)Gal(β1-3)GlcNAc(β-Sp8	4	3	2	19	8	6	9	10	1	48	13	24	5	71	42	138	15	16	18	37		24.45	14
https://youtu.be/biWNApZHMP8?t=140	02:20:00	0.0857368	0.854347	4	G57591KJ	Gal(α1-3)Gal(β1-3)GlcNAc(β1-6)GalNAc(α-Sp14	1	10	6	4	3	5	8	33	30	17	12	29	2	48	7	26	28	40	46	11		18.3	12
https://youtu.be/biWNApZHMP8?t=141	02:21:00	0.0857848	0.793171	4	G79389NT	GalNAc(β1-4)[Neu5Ac(α2-3)]Gal(β1-4)Glc(β-Sp0	4	2	5	1	12	15	8	24	13	20	17	436	7	3	37	32	34	38	29	16		37.65	13
https://youtu.be/biWNApZHMP8?t=142	02:22:00	0.086114	0.841806	3	G50068TE	Gal(β1-3)GlcNAc(β1-6)GalNAc(α-Sp14	1	3	4	2	7	32	23	13	55	30	5	49	42	44	65	14	24	8	83	54		27.9	9
https://youtu.be/biWNApZHMP8?t=143	02:23:00	0.0862687	0.744423	7	G40183QN	Neu5Ac(α2-3)Gal(β1-3)GalNAc(β1-4)[Neu5Ac(α2-8)Neu5Ac(α2-3)]Gal(β1-4)Glc(β-Sp0	3	1	5	9	14	16	8	72	15	39	13	12	54	99	240	10	46	19	355	62		54.6	12
https://youtu.be/biWNApZHMP8?t=144	02:24:00	0.0863415	0.817848	4	G43784HS	Gal(β1-3)GlcNAc(β1-3)Gal(β1-3)GlcNAc(β-Sp0	1	4	2	3	17	19	21	28	14	18	5	33	13	10	26	36	8	34	15	11		15.9	14
https://youtu.be/biWNApZHMP8?t=145	02:25:00	0.0864227	0.79342	3	G00076PK	Gal(α1-4)Gal(β1-4)GlcNAc(β-Sp0	16	21	3	2	30	1	5	40	6	13	10	39	12	26	29	18	45	62	24	37		21.95	10
https://youtu.be/biWNApZHMP8?t=146	02:26:00	0.0866693	0.790611	3	G06239NA	GlcNAc(β1-3)Gal(β1-4)Glc(β-Sp0	2	20	17	16	56	31	28	43	5	63	1	3	22	33	11	8	90	42	37	32		28	9
https://youtu.be/biWNApZHMP8?t=147	02:27:00	0.086851	0.820318	3	G46776WR	Neu5Ac(α2-3)Gal(β1-3)GlcNAc(β-Sp8	9	3	23	1	4	8	16	27	67	24	53	68	20	22	55	37	32	14	10	50		27.15	9
https://youtu.be/biWNApZHMP8?t=148	02:28:00	0.0869827	0.809007	2	G50930TW	Gal(β1-4)(6S)Glc(β-Sp0	1	23	32	13	47	50	25	4	41	24	79	56	65	11	9	21	72	46	8	122		37.45	6
https://youtu.be/biWNApZHMP8?t=149	02:29:00	0.0870208	0.859877	5	G31119YY	Neu5Ac(α2-3)Gal(β1-4)GlcNAc(β1-3)Gal(β1-4)GlcNAc(β-Sp0	4	9	11	23	18	6	2	19	27	45	25	49	30	34	17	10	20	24	35	12		21	11
https://youtu.be/biWNApZHMP8?t=150	02:30:00	0.0871278	0.777725	3		Gal(β1-4)[Fuc(α1-3)](6S)Glc(β-Sp0	3	1	9	10	5	12	8	7	18	16	38	4	34	13	35	30	21	15	36	27		17.1	13
https://youtu.be/biWNApZHMP8?t=151	02:31:00	0.0877576	0.813003	3	G57891XD	Man(α1-2)Man(α1-3)Man(α-Sp9	35	33	12	5	3	50	44	51	46	41	1	9	62	34	54	49	66	31	61	7		34.7	6
https://youtu.be/biWNApZHMP8?t=152	02:32:00	0.0878517	0.77344	2	G33476GF	GlcNAc(β1-3)Gal(β-Sp8	5	15	24	32	119	3	63	26	64	10	7	33	128	30	42	90	249	34	8	1		49.15	7
https://youtu.be/biWNApZHMP8?t=153	02:33:00	0.0881109	0.813254	3	G46776WR	Neu5Ac(α2-3)Gal(β1-3)GlcNAc(β-Sp0	7	4	12	1	5	8	21	27	48	26	44	84	39	22	57	46	15	14	10	52		27.1	9
https://youtu.be/biWNApZHMP8?t=154	02:34:00	0.0883264	0.754941	5	G04624DG	Gal(α1-3)[Fuc(α1-2)]Gal(β1-4)[Fuc(α1-3)]GlcNAc(β-Sp0	2	3	15	11	13	1	28	10	7	54	21	83	17	23	26	30	12	405	39	52		42.6	10
https://youtu.be/biWNApZHMP8?t=155	02:35:00	0.0885944	0.712977	1	G50850NI	Neu5Ac(α-Sp11	6	1	18	16	2	3	21	7	27	19	32	28	8	5	44	36	81	20	108	26		25.4	11
https://youtu.be/biWNApZHMP8?t=156	02:36:00	0.0886824	0.754406	3	G14395NH	(3S)Gal(β1-3)[Fuc(α1-4)]GlcNAc(β-Sp0	2	1	6	7	8	5	11	9	16	15	33	10	28	49	34	12	54	23	35	14		18.6	13
https://youtu.be/biWNApZHMP8?t=157	02:37:00	0.0887362	0.804978	1	G49108TO	GlcNAc(β-Sp8	13	28	6	8	27	15	3	7	45	1	5	9	34	41	44	2	37	12	19	20		18.8	13
https://youtu.be/biWNApZHMP8?t=158	02:38:00	0.089299	0.75364	2	G65832SQ	Neu5Gc(α2-6)GalNAc(α-Sp0	1	15	16	28	36	2	48	30	18	57	14	4	3	27	53	46	234	34	47	233		47.3	8
https://youtu.be/biWNApZHMP8?t=159	02:39:00	0.0893443	0.810068	5	G00924FH	Gal(α1-3)[Fuc(α1-2)]Gal(β1-4)GlcNAc(β1-3)GalNAc(α-Sp14	1	2	5	24	7	12	10	4	35	22	32	59	28	30	41	43	37	159	40	52		32.15	7
https://youtu.be/biWNApZHMP8?t=160	02:40:00	0.0893726	0.843827	7	G26237YH	Gal(β1-4)GlcNAc(β1-6)[Fuc(α1-2)Gal(β1-3)GlcNAc(β1-3)]Gal(β1-4)Glc(-Sp21	2	4	6	22	32	45	44	30	1	31	76	37	25	40	12	8	9	17	3	14		22.9	10
https://youtu.be/biWNApZHMP8?t=161	02:41:00	0.0900338	0.710075	4	G50297NI	Neu5Ac(α2-6)Gal(β1-4)GlcNAc(β1-2)Man(-Sp0	3	1	4	2	305	5	12	8	18	30	13	43	6	81	29	20	15	19	21	73		35.4	13
https://youtu.be/biWNApZHMP8?t=162	02:42:00	0.0901606	0.788836	2		Gal(β1-3)(6S)GlcNAc(β-Sp8	13	4	1	8	15	5	16	44	42	160	17	21	30	65	38	20	39	37	19	58		32.6	10
https://youtu.be/biWNApZHMP8?t=163	02:43:00	0.0901842	0.814255	4	G00049MO	Gal(β1-3)GlcNAc(β1-3)Gal(β1-4)Glc(β-Sp10	3	4	30	18	10	13	16	8	9	25	17	1	23	54	33	11	5	12	29	19		17	14
https://youtu.be/biWNApZHMP8?t=164	02:44:00	0.0902153	0.819369	6	G12637ID	Neu5Ac(α2-6)Gal(β1-4)GlcNAc(β1-3)Gal(β1-4)GlcNAc(β1-3)GalNAc(α-Sp14	7	2	4	3	8	9	1	6	11	16	10	32	47	33	37	13	42	21	19	113		21.7	13
https://youtu.be/biWNApZHMP8?t=165	02:45:00	0.0905673	0.797881	2		(3S)Gal(β1-3)GlcNAc(β-Sp8	1	4	2	20	36	44	17	28	3	69	16	19	18	54	24	15	7	12	48	109		27.3	12
https://youtu.be/biWNApZHMP8?t=166	02:46:00	0.0906417	0.7701	1		(6S)GlcNAc(β-Sp8	17	4	6	26	20	23	18	40	22	31	1	2	3	37	19	262	21	9	36	230		41.35	10
https://youtu.be/biWNApZHMP8?t=167	02:47:00	0.0906934	0.766315	2		Gal(β1-4)(6P)GlcNAc(β-Sp0	14	1	43	46	24	17	33	34	6	25	32	5	60	50	11	567	2	169	103	52		64.7	7
https://youtu.be/biWNApZHMP8?t=168	02:48:00	0.0907323	0.86611	12	G93204KY	Neu5Ac(α2-3)Gal(β1-4)GlcNAc(β1-2)Man(α1-6)[GlcNAc(β1-4)][Neu5Ac(α2-3)Gal(β1-4)GlcNAc(β1-2)Man(α1-3)]Man(β1-4)GlcNAc(β1-4)GlcNAc(β-Sp21	25	7	6	24	26	21	14	8	27	40	31	11	9	16	4	12	2	3	18	55		17.95	12
https://youtu.be/biWNApZHMP8?t=169	02:49:00	0.0909805	0.789055	3		Fuc(α1-2)(6S)Gal(β1-4)GlcNAc(β-Sp0	3	4	7	15	11	13	16	27	21	19	8	1	20	25	36	38	5	6	44	2		16.05	14
https://youtu.be/biWNApZHMP8?t=170	02:50:00	0.0914214	0.900972	24	G03577YK	GlcNAc(β1-3)Gal(β1-4)GlcNAc(β1-3)Gal(β1-4)GlcNAc(β1-3)Gal(β1-4)GlcNAc(β1-3)Gal(β1-4)GlcNAc(β1-2)Man(α1-6)[GlcNAc(β1-3)Gal(β1-4)GlcNAc(β1-3)Gal(β1-4)GlcNAc(β1-3)Gal(β1-4)GlcNAc(β1-3)Gal(β1-4)GlcNAc(β1-2)Man(α1-3)]Man(β1-4)GlcNAc(β1-4)[Fuc(α1-6)]GlcNAc(β-Sp19	22	25	15	27	24	19	21	26	10	2	14	8	16	12	23	13	30	49	32	44		21.6	9
https://youtu.be/biWNApZHMP8?t=171	02:51:00	0.0917782	0.834183	7	G05562YT	Neu5Ac(α2-6)Gal(β1-4)GlcNAc(β1-3)Gal(β1-4)GlcNAc(β1-6)[Gal(β1-3)]GalNAc(α-Sp14	7	10	12	5	6	1	3	4	22	19	9	2	27	24	8	44	32	39	11	17		15.1	14
https://youtu.be/biWNApZHMP8?t=172	02:52:00	0.0920383	0.832806	4	G19524AS	GalNAc(α1-3)[Fuc(α1-2)]Gal(β1-4)Glc(β-Sp0	6	3	16	5	9	1	11	17	14	38	4	10	23	148	12	49	36	45	8	43		24.9	13
https://youtu.be/biWNApZHMP8?t=173	02:53:00	0.0920464	0.815501	5	G97494HI	GlcNAc(β1-3)Gal(β1-4)GlcNAc(β1-6)[Gal(β1-3)]GalNAc(α-Sp14	1	2	3	10	8	11	5	14	18	22	43	69	9	6	16	30	33	51	15	50		20.8	13
https://youtu.be/biWNApZHMP8?t=174	02:54:00	0.0923239	0.814524	3		Fuc(α1-2)Gal(β1-4)(6S)Glc(β-Sp0	6	3	12	14	13	15	9	22	29	18	43	27	20	7	17	63	45	58	26	55		25.1	11
https://youtu.be/biWNApZHMP8?t=175	02:55:00	0.0925276	0.893174	14	G54953LX	Gal(β1-4)GlcNAc(β1-3)Gal(β1-4)GlcNAc(β1-2)Man(α1-6)[Gal(β1-4)GlcNAc(β1-3)Gal(β1-4)GlcNAc(β1-2)Man(α1-3)]Man(β1-4)GlcNAc(β1-4)[Fuc(α1-6)]GlcNAc(β-Sp24	2	6	17	10	27	30	19	5	33	11	8	37	39	28	36	40	52	38	4	14		22.8	10
https://youtu.be/biWNApZHMP8?t=176	02:56:00	0.0928755	0.703911	2	G08244HV	Neu5Ac(β2-6)GalNAc(α-Sp8	1	8	33	2	10	19	24	7	26	76	16	9	115	66	20	18	30	39	201	44		38.2	10
https://youtu.be/biWNApZHMP8?t=177	02:57:00	0.0930677	0.71441	3	G11687NW	Neu5Ac(α2-6)[Neu5Ac(α2-3)]GalNAc(α-Sp8	7	1	9	5	3	81	15	18	22	109	12	19	14	112	6	35	63	27	159	44		38.05	11
https://youtu.be/biWNApZHMP8?t=178	02:58:00	0.0931656	0.801879	2	G00031MO	Gal(β1-3)GalNAc(α-Sp14	1	2	25	3	5	4	44	49	21	11	13	16	26	32	20	45	80	87	29	39		27.6	9
https://youtu.be/biWNApZHMP8?t=179	02:59:00	0.0931701	0.759208	2	G95894VW	Gal(β1-3)Gal(β-Sp8	3	1	37	8	28	7	60	142	31	23	45	26	57	52	18	12	29	24	121	49		38.65	6
https://youtu.be/biWNApZHMP8?t=180	03:00:00	0.0932393	0.806388	5	G11998FO	Neu5Ac(α2-3)Gal(β1-3)GlcNAc(β1-3)Gal(β1-3)GlcNAc(β-Sp0	3	5	1	16	15	6	12	4	9	20	28	13	10	29	30	2	41	17	33	18		15.6	15
https://youtu.be/biWNApZHMP8?t=181	03:01:00	0.0932466	0.768164	3	G94435QH	Fuc(α1-2)Gal(β1-3)GalNAc(α-Sp14	23	9	1	29	2	26	16	31	34	40	19	18	35	21	24	64	20	37	49	12		25.5	8
https://youtu.be/biWNApZHMP8?t=182	03:02:00	0.0932627	0.812629	4	G13626XX	Gal(β1-3)GlcNAc(β1-6)Gal(β1-4)GlcNAc(β-Sp0	4	3	8	26	6	5	11	10	12	33	1	15	2	48	22	16	7	20	31	34		15.7	14
https://youtu.be/biWNApZHMP8?t=183	03:03:00	0.0935027	0.737276	3	G14395NH	(3S)Gal(β1-3)[Fuc(α1-4)]GlcNAc(β-Sp8	2	1	4	7	9	3	18	6	27	42	8	12	30	20	38	17	43	32	39	16		18.7	13
https://youtu.be/biWNApZHMP8?t=184	03:04:00	0.0936387	0.77445	1	G49108TO	GlcNAc(β-Sp0	15	29	9	11	31	14	13	10	44	2	16	19	40	27	23	1	38	26	34	67		23.45	10
https://youtu.be/biWNApZHMP8?t=185	03:05:00	0.09376	0.818165	5	G66367EU	GalNAc(α1-3)[Fuc(α1-2)]Gal(β1-4)GlcNAc(β1-3)GalNAc(α-Sp14	11	9	2	8	24	3	17	4	1	38	7	56	5	6	27	29	13	14	28	12		15.7	14
https://youtu.be/biWNApZHMP8?t=186	03:06:00	0.0937982	0.741431	3	G61010HE	Kdn(α2-3)Gal(β1-4)GlcNAc(β-Sp0	12	2	23	31	4	21	26	33	7	5	53	47	178	1	56	10	29	119	38	18		35.65	8
https://youtu.be/biWNApZHMP8?t=187	03:07:00	0.0939164	0.782595	4	G08176ZW	Gal(α1-3)Gal(β1-4)[Fuc(α1-3)]GlcNAc(β-Sp8	4	1	3	5	14	25	18	11	15	24	26	6	16	39	27	42	10	50	7	13		17.8	13
https://youtu.be/biWNApZHMP8?t=188	03:08:00	0.0939386	0.819734	18	G47975BB	Neu5Ac(α2-6)Gal(β1-4)GlcNAc(β1-6)[Neu5Ac(α2-6)Gal(β1-4)GlcNAc(β1-2)]Man(α1-6)[GlcNAc(β1-4)][Neu5Ac(α2-6)Gal(β1-4)GlcNAc(β1-4)[Neu5Ac(α2-6)Gal(β1-4)GlcNAc(β1-2)]Man(α1-3)]Man(β1-4)GlcNAc(β1-4)GlcNAc(β-Sp21	3	8	1	7	6	5	2	4	13	20	12	18	15	14	23	27	9	25	30	32		13.7	15
https://youtu.be/biWNApZHMP8?t=189	03:09:00	0.0940414	0.840662	7		Fuc(α1-2)Gal(β1-4)GlcNAc(β1-6)[Fuc(α1-2)Gal(β1-4)GlcNAc(β1-3)]GalNAc(-Sp14	7	16	11	19	5	13	14	20	6	1	8	27	29	3	9	24	38	4	32	18		15.2	15
https://youtu.be/biWNApZHMP8?t=190	03:10:00	0.0942652	0.80975	2	G42666HT	GlcNAc(β1-4)GlcNAc(β-Sp12	6	5	22	10	27	11	7	23	60	24	2	54	21	14	1	82	3	65	19	154		30.5	10
https://youtu.be/biWNApZHMP8?t=191	03:11:00	0.0943049	0.839108	9	G34861UP	Man(α1-2)Man(α1-6)[Man(α1-2)Man(α1-3)]Man(α1-6)[Man(α1-2)Man(α1-2)Man(α1-3)]Man(α-Sp9	4	7	10	14	21	12	43	6	30	11	15	18	33	19	40	13	29	25	37	34		21.05	11
https://youtu.be/biWNApZHMP8?t=192	03:12:00	0.0945157	0.849319	4	G74353FF	GalNAc(α1-3)[Fuc(α1-2)]Gal(β1-4)GlcNAc(β-Sp0	1	64	7	2	3	25	11	15	33	6	10	14	8	5	19	59	4	18	21	24		17.45	14
https://youtu.be/biWNApZHMP8?t=193	03:13:00	0.0946868	0.774648	3	G92341SR	Neu5Ac(α2-6)Gal(β1-4)(6S)GlcNAc(β-Sp8	4	1	2	5	3	20	13	8	12	10	11	6	21	39	503	28	27	14	18	64		40.45	14
https://youtu.be/biWNApZHMP8?t=194	03:14:00	0.0948749	0.766573	2	G48898TH	Gal(α1-2)Gal(β-Sp8	4	19	3	20	38	1	81	47	41	2	36	46	34	59	50	24	17	11	75	51		32.95	8
https://youtu.be/biWNApZHMP8?t=195	03:15:00	0.0952511	0.766589	2	G95595RA	Fuc(β1-3)GlcNAc(β-Sp8	5	4	9	10	8	14	13	21	17	11	31	35	16	30	20	18	1	19	36	55		18.65	14
https://youtu.be/biWNApZHMP8?t=196	03:16:00	0.0952573	0.810472	4	G58896AZ	Gal(β1-4)GlcNAc(β1-3)Gal(β1-4)Glc(β-Sp0	3	1	33	10	12	32	9	11	14	19	48	36	24	21	27	52	13	4	56	23		22.4	10
https://youtu.be/biWNApZHMP8?t=197	03:17:00	0.0953264	0.821637	6	G92115PW	Neu5Ac(α2-3)Gal(β1-4)GlcNAc(β1-3)Gal(β1-4)GlcNAc(β1-3)GalNAc(α-Sp14	12	2	16	3	6	29	18	4	43	5	22	67	79	34	55	30	15	44	63	56		30.15	9
https://youtu.be/biWNApZHMP8?t=198	03:18:00	0.095588	0.777117	3	G56682BC	Neu5Ac(α2-6)[Gal(β1-3)]GalNAc(α-Sp14	2	36	17	1	121	23	20	4	91	10	8	16	31	6	38	112	13	35	53	44		34.05	10
https://youtu.be/biWNApZHMP8?t=199	03:19:00	0.0959122	0.757215	3		Gal(β1-4)[Fuc(α1-3)](6S)GlcNAc(β-Sp0	1	2	6	5	3	7	12	8	15	33	10	24	11	28	34	56	29	13	37	14		17.4	13
https://youtu.be/biWNApZHMP8?t=200	03:20:00	0.0960776	0.789207	3	G77070UX	Gal(α1-3)Gal(β1-4)Glc(-Sp10	20	2	11	3	5	28	9	43	42	6	52	17	29	7	35	76	58	24	55	8		26.5	10
https://youtu.be/biWNApZHMP8?t=201	03:21:00	0.0961314	0.828949	4	G69440RD	Neu5Ac(α2-3)Gal(β1-4)GlcNAc(β1-3)Gal(β-Sp8	14	1	39	19	2	3	5	16	8	36	4	33	6	38	31	54	50	69	24	84		26.8	10
https://youtu.be/biWNApZHMP8?t=202	03:22:00	0.0961399	0.747578	2		(6S)Gal(β1-3)(6S)GlcNAc(-Sp0	1	5	3	4	2	10	9	39	12	8	37	15	27	28	25	23	21	19	13	58		17.95	12
https://youtu.be/biWNApZHMP8?t=203	03:23:00	0.0962841	0.811449	3	G32723SL	Gal(β1-4)GlcNAc(β1-3)GalNAc(α-Sp8	1	2	4	6	8	5	17	9	46	43	50	35	21	13	19	15	60	52	77	3		24.3	12
https://youtu.be/biWNApZHMP8?t=204	03:24:00	0.0963314	0.74638	6		Gal(α1-3)[Fuc(α1-2)]Gal(β1-4)[Fuc(α1-3)]GlcNAc(β1-3)GalNAc(-Sp14	3	1	2	5	10	6	9	39	12	23	19	29	4	18	32	15	16	7	8	264		26.1	15
https://youtu.be/biWNApZHMP8?t=205	03:25:00	0.0963767	0.754195	2	G36123IU	Neu5Ac(α2-6)GalNAc(α-Sp8	1	8	2	32	29	40	4	3	41	239	28	13	23	31	53	61	45	21	66	379		55.95	6
https://youtu.be/biWNApZHMP8?t=206	03:26:00	0.0965302	0.842559	9	G63337SS	Man(α1-6)[Man(α1-2)Man(α1-3)]Man(α1-6)[Man(α1-2)Man(α1-3)]Man(β1-4)GlcNAc(β1-4)GlcNAc(β-Sp12	8	2	3	10	14	13	23	24	17	19	33	26	42	37	7	43	32	11	5	9		18.9	12
https://youtu.be/biWNApZHMP8?t=207	03:27:00	0.0965791	0.764255	2	G00031MO	Gal(β1-3)GalNAc(α-Sp16	6	5	20	2	1	3	74	36	46	8	15	22	19	42	48	47	102	65	35	37		31.65	9
https://youtu.be/biWNApZHMP8?t=208	03:28:00	0.0967208	0.828487	5	G58232XB	Neu5Ac(α2-3)Gal(β1-4)GlcNAc(β1-3)Gal(β1-3)GlcNAc(β-Sp0	30	46	20	6	22	29	23	28	1	21	44	27	33	8	5	7	32	36	53	58		26.45	6
https://youtu.be/biWNApZHMP8?t=209	03:29:00	0.0969423	0.789055	5	G02657AK	GalNAc(β1-4)[Neu5Ac(α2-8)Neu5Ac(α2-3)]Gal(β1-4)Glc(β-Sp0	2	1	3	4	11	24	6	8	28	15	14	5	7	16	57	18	44	36	58	26		19.15	13
https://youtu.be/biWNApZHMP8?t=210	03:30:00	0.0969762	0.881734	17	G19687OL	Gal(β1-4)GlcNAc(β1-3)Gal(β1-4)GlcNAc(β1-3)Gal(β1-4)GlcNAc(β1-2)Man(α1-6)[Gal(β1-4)GlcNAc(β1-3)Gal(β1-4)GlcNAc(β1-3)Gal(β1-4)GlcNAc(β1-2)Man(α1-3)]Man(β1-4)GlcNAc(β1-4)GlcNAc(β-Sp24	35	10	9	29	4	19	15	14	13	1	23	7	11	20	17	32	41	3	5	2		15.5	15
https://youtu.be/biWNApZHMP8?t=211	03:31:00	0.0969912	0.737879	1	G58161NS	Glc(α-Sp8	3	32	13	2	6	14	21	7	25	1	22	87	24	18	44	75	70	71	116	19		33.5	9
https://youtu.be/biWNApZHMP8?t=212	03:32:00	0.0970487	0.66577	2	G90333CG	Man(β1-4)GlcNAc(β-Sp0	1	8	6	15	23	11	43	17	19	14	30	36	148	26	16	64	3	24	56	12		28.6	11
https://youtu.be/biWNApZHMP8?t=213	03:33:00	0.0971602	0.818883	11	G84467IZ	Neu5Ac(α2-6)Gal(β1-4)GlcNAc(β1-2)Man(α1-6)[Neu5Ac(α2-6)Gal(β1-4)GlcNAc(β1-2)Man(α1-3)]Man(β1-4)GlcNAc(β1-4)GlcNAc(β-Sp12	11	3	5	6	9	12	13	2	19	8	1	25	10	4	34	20	28	33	7	36		14.3	15
https://youtu.be/biWNApZHMP8?t=214	03:34:00	0.0973499	0.770018	3	G61459JW	Fuc(α1-2)Gal(β1-4)GlcNAc(β-Sp0	9	12	4	6	15	13	7	20	16	19	39	47	38	42	41	5	32	11	43	149		28.4	12
https://youtu.be/biWNApZHMP8?t=215	03:35:00	0.0974632	0.875877	12	G22865RK	GlcNAc(β1-3)Gal(β1-4)GlcNAc(β1-2)Man(α1-6)[GlcNAc(β1-3)Gal(β1-4)GlcNAc(β1-2)Man(α1-3)]Man(β1-4)GlcNAc(β1-4)[Fuc(α1-6)]GlcNAc(β-Sp24	25	10	20	1	16	37	8	21	6	33	17	2	4	3	28	24	42	43	5	45		19.5	11
https://youtu.be/biWNApZHMP8?t=216	03:36:00	0.0976248	0.77354	2	G00068MO	Fuc(α1-2)Gal(β-Sp8	3	1	5	6	4	9	11	17	12	20	21	35	39	32	45	30	59	36	28	13		21.3	11
https://youtu.be/biWNApZHMP8?t=217	03:37:00	0.0976349	0.819548	12	G57675TR	Fuc(α1-2)Gal(β1-3)GlcNAc(β1-2)Man(α1-6)[Fuc(α1-2)Gal(β1-3)GlcNAc(β1-2)Man(α1-3)]Man(β1-4)GlcNAc(β1-4)[Fuc(α1-6)]GlcNAc(β-Sp22	8	6	21	12	13	4	2	14	55	1	15	36	7	18	26	9	32	17	71	22		19.45	13
https://youtu.be/biWNApZHMP8?t=218	03:38:00	0.0978969	0.785035	7	G69728IZ	GalNAc(β1-4)[Neu5Ac(α2-8)Neu5Ac(α2-8)Neu5Ac(α2-8)Neu5Ac(α2-3)]Gal(β1-4)Glc(β-Sp0	1	2	3	5	4	12	14	7	15	6	25	8	11	9	18	13	38	10	52	45		14.9	16
https://youtu.be/biWNApZHMP8?t=219	03:39:00	0.098211	0.686412	2	G92606DY	GlcA(β1-3)GlcNAc(β-Sp8	7	18	12	1	20	22	15	16	35	13	21	30	14	44	63	140	6	41	130	11		32.95	11
https://youtu.be/biWNApZHMP8?t=220	03:40:00	0.0982435	0.83266	5	G73480MV	GlcNAc(β1-3)Gal(β1-4)GlcNAc(β1-3)Gal(β1-4)GlcNAc(β-Sp0	19	11	9	6	21	1	7	22	8	23	13	4	28	10	38	31	37	5	72	49		20.7	11
https://youtu.be/biWNApZHMP8?t=221	03:41:00	0.0982651	0.737441	1	G74840NI	Man(β-Sp8	5	13	2	14	22	4	10	23	29	8	1	33	25	46	39	34	20	21	36	16		20.05	10
https://youtu.be/biWNApZHMP8?t=222	03:42:00	0.0983209	0.789299	9	G23365SP	Gal(β1-4)[Fuc(α1-3)]GlcNAc(β1-6)[Fuc(α1-4)[Fuc(α1-2)Gal(β1-3)]GlcNAc(β1-3)]Gal(β1-4)Glc(-Sp21	2	6	7	11	5	14	21	8	19	26	27	53	98	20	41	95	47	51	50	120		36.05	9
https://youtu.be/biWNApZHMP8?t=223	03:43:00	0.0984421	0.750529	3	G39023AU	Fuc(α1-4)[Gal(β1-3)]GlcNAc(β-Sp8	2	1	19	6	7	18	10	9	4	35	27	24	20	31	14	37	34	46	11	30		19.25	12
https://youtu.be/biWNApZHMP8?t=224	03:44:00	0.0985565	0.756397	2	G55954SF	Gal(α1-6)Glc(β-Sp8	6	140	9	4	34	37	52	47	5	7	33	45	25	62	18	42	10	57	35	2		33.5	8
https://youtu.be/biWNApZHMP8?t=225	03:45:00	0.0987011	0.796448	3	G65562ZE	Neu5Ac(α2-3)Gal(β1-3)GalNAc(α-Sp14	2	6	4	1	28	10	15	3	16	48	36	25	18	291	50	13	20	24	56	42		35.4	11
https://youtu.be/biWNApZHMP8?t=226	03:46:00	0.0989855	0.770301	2	G41348XU	(6S)Gal(β1-4)Glc(β-Sp8	1	4	18	16	8	10	36	11	13	48	29	37	47	42	53	55	27	12	9	26		25.1	10
https://youtu.be/biWNApZHMP8?t=227	03:47:00	0.0990682	0.800123	4	G51162XR	Neu5Ac(α2-3)Gal(β1-3)GlcNAc(β1-3)GalNAc(α-Sp14	4	2	3	1	18	13	11	8	61	24	78	7	55	10	28	89	5	37	16	72		27.1	12
https://youtu.be/biWNApZHMP8?t=228	03:48:00	0.0991553	0.735159	3		(3S)GalNAc(β1-4)[Fuc(α1-3)]GlcNAc(β-Sp8	4	2	1	5	6	17	8	7	13	29	41	37	15	9	26	12	16	53	33	154		24.4	13
https://youtu.be/biWNApZHMP8?t=229	03:49:00	0.0993054	0.753575	7		Gal(α1-3)[Fuc(α1-2)]Gal(β1-3)GalNAc(β1-3)Gal(α1-4)Gal(β1-4)Glc(-Sp21	4	14	16	2	7	33	12	28	20	31	42	37	13	27	6	48	56	36	41	49		26.1	9
https://youtu.be/biWNApZHMP8?t=230	03:50:00	0.0993886	0.849132	14		Gal(β1-4)GlcNAc(β1-6)[Gal(β1-4)GlcNAc(β1-2)]Man(α1-6)[GlcNAc(β1-4)][Gal(β1-4)GlcNAc(β1-4)[Gal(β1-4)GlcNAc(β1-2)]Man(α1-3)]Man(β1-4)GlcNAc(β1-4)GlcNAc(-Sp21	2	5	9	12	10	6	14	15	7	16	8	13	3	1	24	11	4	336	21	31		27.4	16
https://youtu.be/biWNApZHMP8?t=231	03:51:00	0.099664	0.797809	2		(3S)Gal(β1-4)(6S)GlcNAc(β-Sp8	1	4	11	24	26	2	17	27	25	6	16	21	46	14	10	5	7	13	56	12		17.15	13
https://youtu.be/biWNApZHMP8?t=232	03:52:00	0.0999	0.738062	7	G24662EX	Neu5Ac(α2-6)Gal(β1-4)GlcNAc(β1-2)Man(α1-6)Man(β1-4)GlcNAc(β1-4)GlcNAc(-Sp12	5	2	3	1	4	17	55	18	116	8	19	7	111	6	164	180	97	32	36	27		45.4	11
https://youtu.be/biWNApZHMP8?t=233	03:53:00	0.100124	0.779269	6	G73723ZY	GlcNAc(β1-3)Gal(β1-4)GlcNAc(β1-6)[GlcNAc(β1-3)Gal(β1-3)]GalNAc(α-Sp14	1	2	14	10	3	16	6	7	9	8	22	25	19	77	15	12	31	30	34	5		17.3	14
https://youtu.be/biWNApZHMP8?t=234	03:54:00	0.100132	0.720603	4	G82061CN	(3S)GlcA(β1-3)Gal(β1-4)GlcNAc(β1-2)Man(α-Sp0	4	16	14	18	32	49	39	27	54	15	33	28	3	40	5	23	98	6	26	60		29.5	8
https://youtu.be/biWNApZHMP8?t=235	03:55:00	0.100242	0.802906	6		Fuc(α1-3)GlcNAc(β1-6)[Gal(β1-4)GlcNAc(β1-3)]Gal(β1-4)Glc(-Sp21	7	6	9	10	12	11	25	2	1	22	43	24	21	5	117	17	23	3	19	38		20.75	12
https://youtu.be/biWNApZHMP8?t=236	03:56:00	0.100287	0.735521	6	G59754DB	Gal(β1-4)[Fuc(α1-3)]GlcNAc(β1-3)Gal(β1-3)[Fuc(α1-4)]GlcNAc(β-Sp0	2	1	4	3	5	8	10	12	13	7	20	50	27	11	35	52	33	26	32	45		19.8	12
https://youtu.be/biWNApZHMP8?t=237	03:57:00	0.100293	0.854677	11	G81085EP	Fuc(α1-2)Gal(β1-4)GlcNAc(β1-2)Man(α1-6)[Fuc(α1-2)Gal(β1-4)GlcNAc(β1-2)Man(α1-3)]Man(β1-4)GlcNAc(β1-4)GlcNAc(β-Sp20	3	19	8	9	11	13	18	65	17	36	5	14	28	10	27	12	15	23	30	46		20.45	13
https://youtu.be/biWNApZHMP8?t=238	03:58:00	0.100328	0.861346	4	G74353FF	GalNAc(α1-3)[Fuc(α1-2)]Gal(β1-4)GlcNAc(β-Sp8	2	30	17	3	4	18	7	5	21	16	6	23	11	12	31	76	8	29	24	28		18.55	12
https://youtu.be/biWNApZHMP8?t=239	03:59:00	0.100483	0.834291	4	G66163TI	GalNAc(α1-3)[Fuc(α1-2)]Gal(β1-3)GlcNAc(β-Sp0	2	11	1	3	12	9	5	13	4	6	18	36	20	8	44	15	21	33	22	19		15.1	15
https://youtu.be/biWNApZHMP8?t=240	04:00:00	0.100546	0.827308	8	G66348MF	GlcNAc(β1-2)Man(α1-6)[GlcNAc(β1-4)][GlcNAc(β1-2)Man(α1-3)]Man(β1-4)GlcNAc(β1-4)GlcNAc(-Sp21	6	7	5	8	10	11	22	21	29	3	26	15	14	40	13	17	36	19	9	41		17.6	13
https://youtu.be/biWNApZHMP8?t=241	04:01:00	0.100942	0.686419	4	G33986KK	Fuc(α1-2)Gal(β1-4)GlcNAc(β1-2)Man(α-Sp0	110	8	5	170	1	17	337	7	32	118	16	25	15	29	164	146	436	460	85	227		120.4	7
https://youtu.be/biWNApZHMP8?t=242	04:02:00	0.100974	0.834193	5	G22768VO	Man(α1-6)[Man(α1-3)]Man(β1-4)GlcNAc(β1-4)GlcNAc(β-Sp12	7	13	3	9	12	19	21	4	16	1	17	22	2	10	6	50	36	11	8	26		14.65	15
https://youtu.be/biWNApZHMP8?t=243	04:03:00	0.101107	0.798288	3	G61399NC	Fuc(α1-2)Gal(β1-4)Glc(β-Sp0	4	1	9	8	16	14	7	24	23	19	48	27	37	54	30	56	41	58	60	50		29.3	8
https://youtu.be/biWNApZHMP8?t=244	04:04:00	0.101336	0.801701	5		Gal(α1-3)[Fuc(α1-2)]Gal(β1-3)GlcNAc(β1-6)GalNAc(-Sp14	77	7	1	4	2	65	3	20	6	17	27	23	24	21	37	9	153	16	5	158		33.75	11
https://youtu.be/biWNApZHMP8?t=245	04:05:00	0.101337	0.836494	14	G92147YE	Gal(α1-3)[Fuc(α1-2)]Gal(β1-3)GlcNAc(β1-2)Man(α1-6)[Gal(α1-3)[Fuc(α1-2)]Gal(β1-3)GlcNAc(β1-2)Man(α1-3)]Man(β1-4)GlcNAc(β1-4)[Fuc(α1-6)]GlcNAc(β-Sp22	3	6	2	4	9	1	16	18	19	23	21	13	102	15	73	11	7	36	29	8		20.8	14
https://youtu.be/biWNApZHMP8?t=246	04:06:00	0.1016	0.793459	7		Gal(β1-4)GlcNAc(β1-6)[Neu5Ac(α2-6)Gal(β1-3)GlcNAc(β1-3)]Gal(β1-4)Glc(-Sp21	2	5	73	104	4	15	23	42	11	6	26	41	17	18	32	35	20	3	1	7		24.25	12
https://youtu.be/biWNApZHMP8?t=247	04:07:00	0.101987	0.855023	9	G36191CD	Gal(β1-4)GlcNAc(β1-2)Man(α1-6)[Gal(β1-4)GlcNAc(β1-2)Man(α1-3)]Man(β1-4)GlcNAc(β1-4)GlcNAc(β-Sp12	8	15	10	4	6	9	27	14	13	5	3	7	17	30	22	20	46	11	19	49		16.75	15
https://youtu.be/biWNApZHMP8?t=248	04:08:00	0.102384	0.733043	3	G01706RV	Gal(β1-3)[Fuc(α1-4)]GlcNAc(-Sp8	2	1	16	8	5	15	9	10	4	21	27	24	25	40	13	36	34	33	12	19		17.7	12
https://youtu.be/biWNApZHMP8?t=249	04:09:00	0.102461	0.822762	6	G46055MA	Gal(β1-4)GlcNAc(β1-3)Gal(β1-4)GlcNAc(β1-3)Gal(β1-4)GlcNAc(β-Sp0	7	20	1	17	9	4	14	8	22	40	19	46	30	31	12	36	15	24	16	53		21.2	12
https://youtu.be/biWNApZHMP8?t=250	04:10:00	0.102824	0.813618	5	G32081WS	Neu5Ac(α2-3)Gal(β1-4)[Fuc(α1-3)]GlcNAc(β1-3)Gal(β-Sp8	2	4	6	8	26	19	15	14	20	34	44	1	29	57	39	28	46	12	38	31		23.65	10
https://youtu.be/biWNApZHMP8?t=251	04:11:00	0.102835	0.847338	11	G96919WB	GlcNAc(β1-3)Gal(β1-4)GlcNAc(β1-2)Man(α1-6)[GlcNAc(β1-3)Gal(β1-4)GlcNAc(β1-2)Man(α1-3)]Man(β1-4)GlcNAc(β1-4)GlcNAc(β-Sp25	7	4	6	8	25	10	3	15	9	14	23	19	13	43	11	20	16	28	27	56		17.85	14
https://youtu.be/biWNApZHMP8?t=252	04:12:00	0.1029	0.798328	4	G00054MO	Neu5Ac(α2-3)Gal(β1-4)[Fuc(α1-3)]GlcNAc(β-Sp8	2	1	4	8	17	32	13	5	22	10	88	58	7	53	71	62	69	57	27	24		31.5	9
https://youtu.be/biWNApZHMP8?t=253	04:13:00	0.103176	0.826914	3	G00066MO	GalNAc(α1-3)[Fuc(α1-2)]Gal(β-Sp8	3	9	5	6	2	15	10	1	12	16	25	4	52	21	45	74	8	19	35	59		21.05	13
https://youtu.be/biWNApZHMP8?t=254	04:14:00	0.103335	0.759713	2	G41348XU	(6S)Gal(β1-4)Glc(β-Sp0	1	2	12	19	11	9	31	49	14	53	39	18	54	38	48	51	20	22	8	36		26.75	10
https://youtu.be/biWNApZHMP8?t=255	04:15:00	0.103536	0.803174	7	G55144QZ	Neu5Ac(α2-3)Gal(β1-4)GlcNAc(β1-6)[Neu5Ac(α2-3)Gal(β1-4)GlcNAc(β1-3)]GalNAc(α-Sp14	4	5	3	1	14	2	9	8	12	44	40	18	38	6	13	27	30	20	7	28		16.45	14
https://youtu.be/biWNApZHMP8?t=256	04:16:00	0.103592	0.846496	13		Gal(β1-3)GlcNAc(β1-3)Gal(β1-4)GlcNAc(β1-2)Man(α1-6)[Gal(β1-3)GlcNAc(β1-3)Gal(β1-4)GlcNAc(β1-2)Man(α1-3)]Man(β1-4)GlcNAc(β1-4)GlcNAc(-Sp25	2	1	15	4	8	5	3	7	16	13	10	26	11	18	9	25	14	27	30	77		16.05	15
https://youtu.be/biWNApZHMP8?t=257	04:17:00	0.103731	0.760355	6	G46677TE	Neu5Ac(α2-3)Gal(β1-3)GalNAc(β1-4)[Neu5Ac(α2-3)]Gal(β1-4)Glc(β-Sp0	2	19	51	13	8	46	10	59	31	38	144	58	34	11	16	75	80	93	44	36		43.4	7
https://youtu.be/biWNApZHMP8?t=258	04:18:00	0.103865	0.772253	2	G00035MO	GlcNAc(β1-3)GalNAc(α-Sp8	2	4	5	6	1	9	10	23	8	24	33	7	41	31	50	182	3	11	34	59		27.15	11
https://youtu.be/biWNApZHMP8?t=259	04:19:00	0.104023	0.786289	9	G76583MP	GlcNAc(β1-2)Man(α1-6)[GlcNAc(β1-4)][GlcNAc(β1-4)[GlcNAc(β1-2)]Man(α1-3)]Man(β1-4)GlcNAc(β1-4)GlcNAc(-Sp21	2	5	16	12	1	14	4	6	8	11	10	3	31	28	15	35	17	99	33	13		18.15	15
https://youtu.be/biWNApZHMP8?t=260	04:20:00	0.104509	0.773507	3	G75472OU	GlcNAc(β1-3)Gal(β1-3)GalNAc(α-Sp8	3	10	17	16	11	4	5	2	15	22	1	46	26	58	30	34	39	48	76	8		23.55	11
https://youtu.be/biWNApZHMP8?t=261	04:21:00	0.104556	0.728739	2	G05252XR	Neu5Ac(α2-3)GalNAc(α-Sp8	9	13	264	27	30	35	49	3	36	11	4	31	2	67	48	33	39	40	125	41		45.35	6
https://youtu.be/biWNApZHMP8?t=262	04:22:00	0.104579	0.761651	6	G22908LV	Gal(β1-4)GlcNAc(β1-2)Man(α1-6)Man(β1-4)GlcNAc(β1-4)GlcNAc(-Sp12	2	46	22	106	5	61	14	11	203	172	128	16	4	34	31	1	19	36	12	20		47.15	10
https://youtu.be/biWNApZHMP8?t=263	04:23:00	0.10467	0.810347	2	G42666HT	GlcNAc(β1-4)GlcNAc(β-Sp10	8	1	10	6	22	13	9	30	45	14	4	25	18	17	2	54	3	76	19	159		26.75	13
https://youtu.be/biWNApZHMP8?t=264	04:24:00	0.104725	0.697731	3	G24684AO	Neu5Gc(α2-6)Gal(β1-4)GlcNAc(β-Sp0	13	25	30	21	31	24	19	42	27	28	147	2	36	40	38	32	26	54	66	59		38	3
https://youtu.be/biWNApZHMP8?t=265	04:25:00	0.104909	0.812274	4	G61358KS	Gal(β1-3)GlcNAc(β1-6)[Gal(β1-3)]GalNAc(-Sp14	18	8	21	25	5	27	23	43	32	1	49	29	3	2	16	20	98	4	31	11		23.3	10
https://youtu.be/biWNApZHMP8?t=266	04:26:00	0.105054	0.740452	4	G82177FD	Neu5Ac(α2-8)Neu5Ac(α2-3)Gal(β1-4)GlcNAc(-Sp0	10	3	9	15	8	12	4	6	21	27	36	13	28	2	17	5	22	305	18	31		29.6	13
https://youtu.be/biWNApZHMP8?t=267	04:27:00	0.105176	0.82763	5	G57247BR	GalNAc(α1-3)[Fuc(α1-2)]Gal(β1-3)GlcNAc(β1-6)GalNAc(α-Sp14	2	3	1	13	4	7	19	18	23	5	14	8	56	6	9	35	16	97	39	26		20.05	14
https://youtu.be/biWNApZHMP8?t=268	04:28:00	0.105244	0.777333	7	G09588MX	Neu5Ac(α2-6)Gal(β1-4)GlcNAc(β1-6)[Neu5Ac(α2-6)Gal(β1-4)GlcNAc(β1-3)]GalNAc(α-Sp14	2	4	1	7	5	3	10	9	14	6	17	26	11	24	19	8	28	16	20	21		12.55	16
https://youtu.be/biWNApZHMP8?t=269	04:29:00	0.105329	0.846847	10	G78059CC	Gal(β1-4)GlcNAc(β1-2)Man(α1-6)[Gal(β1-4)GlcNAc(β1-2)Man(α1-3)]Man(β1-4)GlcNAc(β1-4)[Fuc(α1-6)]GlcNAc(β-Sp22	1	7	17	2	31	18	4	6	21	9	3	33	26	19	10	52	41	5	15	38		17.9	13
https://youtu.be/biWNApZHMP8?t=270	04:30:00	0.105364	0.759468	5	G12460DL	Gal(α1-4)Gal(β1-4)GlcNAc(β1-3)Gal(β1-4)Glc(β-Sp0	6	2	10	9	15	1	13	19	27	8	42	36	24	5	102	39	41	29	61	81		28.5	10
https://youtu.be/biWNApZHMP8?t=271	04:31:00	0.105401	0.744417	3	G47548GA	Gal(α1-3)[Fuc(α1-2)]Gal(β-Sp18	11	23	5	21	1	10	28	38	7	22	16	29	53	37	54	46	40	49	57	110		32.85	6
https://youtu.be/biWNApZHMP8?t=272	04:32:00	0.105481	0.761683	3	G00033MO	GlcNAc(β1-6)[Gal(β1-3)]GalNAc(α-Sp14	2	1	6	9	5	4	22	3	14	36	8	11	52	45	42	78	20	46	17	47		23.4	12
https://youtu.be/biWNApZHMP8?t=273	04:33:00	0.105586	0.796061	4	G94983ZY	Man(α1-2)Man(α1-2)Man(α1-3)Man(α-Sp9	16	34	10	44	61	3	17	36	8	25	39	13	76	6	77	7	12	1	2	43		26.5	11
https://youtu.be/biWNApZHMP8?t=274	04:34:00	0.10566	0.758959	6	G98465JN	Fuc(α1-2)Gal(β1-3)GalNAc(β1-3)Gal(α1-4)Gal(β1-4)Glc(β-Sp9	37	18	7	27	36	22	4	25	16	31	30	46	8	48	54	10	34	44	61	9		28.35	7
https://youtu.be/biWNApZHMP8?t=275	04:35:00	0.105935	0.600647	1		(4S)GalNAc(β-Sp10	6	42	79	77	3	87	11	98	7	9	2	17	89	23	14	21	196	153	109	20		53.15	9
https://youtu.be/biWNApZHMP8?t=276	04:36:00	0.105953	0.803216	4		Neu5Ac(α2-3)Gal(β1-4)GlcNAc(β1-3)GalNAc(-Sp14	8	7	3	36	22	24	67	25	19	40	66	11	59	54	1	71	29	74	35	13		33.2	7
https://youtu.be/biWNApZHMP8?t=277	04:37:00	0.106065	0.798795	5	G60430KO	Neu5Ac(α2-6)Gal(β1-4)GlcNAc(β1-3)Gal(β1-4)GlcNAc(β-Sp0	2	1	10	5	3	9	11	18	30	19	21	7	16	60	15	4	20	22	48	63		19.2	14
https://youtu.be/biWNApZHMP8?t=278	04:38:00	0.106076	0.675312	4	G98544DH	Neu5Ac(α2-8)Neu5Ac(α2-3)Gal(β1-4)Glc(β-Sp0	9	11	22	26	16	31	25	13	17	21	37	8	1	12	30	27	75	10	74	65		26.5	9
https://youtu.be/biWNApZHMP8?t=279	04:39:00	0.106163	0.765056	6	G37184KW	Gal(β1-3)GalNAc(β1-4)[Neu5Ac(α2-8)Neu5Ac(α2-3)]Gal(β1-4)Glc(β-Sp0	21	2	35	40	19	16	49	7	29	11	36	1	60	86	69	51	39	17	94	119		40.05	7
https://youtu.be/biWNApZHMP8?t=280	04:40:00	0.106164	0.791184	2		(3S)Gal(β1-4)(6S)GlcNAc(β-Sp0	2	3	11	20	6	1	22	26	27	4	17	34	12	23	19	7	5	13	16	15		14.15	15
https://youtu.be/biWNApZHMP8?t=281	04:41:00	0.106267	0.627127	5	G03277YI	Neu5Ac(α2-3)Gal(β1-3)GalNAc(β1-4)Gal(β1-4)Glc(β-Sp0	1	326	117	9	2	98	8	3	14	86	10	7	85	15	12	30	112	5	64	147		57.55	11
https://youtu.be/biWNApZHMP8?t=282	04:42:00	0.106408	0.783594	8	G10219AA	GlcNAc(β1-2)[GlcNAc(β1-6)]Man(α1-6)[GlcNAc(β1-2)Man(α1-3)]Man(β1-4)GlcNAc(β1-4)GlcNAc(β-Sp19	2	4	7	1	12	9	6	10	8	18	73	13	16	41	22	17	29	33	21	34		18.8	13
https://youtu.be/biWNApZHMP8?t=283	04:43:00	0.106708	0.854125	11	G80343LW	Gal(β1-4)GlcNAc(β1-2)Man(α1-6)[Gal(β1-4)GlcNAc(β1-4)[Gal(β1-4)GlcNAc(β1-2)]Man(α1-3)]Man(β1-4)GlcNAc(β1-4)GlcNAc(-Sp21	12	3	1	11	40	19	18	4	15	6	5	2	21	13	14	43	35	33	30	42		18.35	13
https://youtu.be/biWNApZHMP8?t=284	04:44:00	0.106711	0.832563	12	G46503KK	Fuc(α1-2)Gal(β1-4)GlcNAc(β1-2)Man(α1-6)[Fuc(α1-2)Gal(β1-4)GlcNAc(β1-2)Man(α1-3)]Man(β1-4)GlcNAc(β1-4)[Fuc(α1-6)]GlcNAc(β-Sp22	1	2	8	22	11	20	14	40	35	49	7	39	3	30	41	16	12	31	23	13		20.85	11
https://youtu.be/biWNApZHMP8?t=285	04:45:00	0.106889	0.822326	10	G91365ZQ	Gal(β1-4)GlcNAc(β1-2)Man(α1-6)[Neu5Ac(α2-6)Gal(β1-4)GlcNAc(β1-2)Man(α1-3)]Man(β1-4)GlcNAc(β1-4)GlcNAc(β-Sp12	10	8	6	3	16	2	11	1	4	23	5	27	15	7	14	13	38	32	20	12		13.35	16
https://youtu.be/biWNApZHMP8?t=286	04:46:00	0.106988	0.794611	2	G26238GL	GlcNAc(β1-3)Fuc(α-Sp21	29	24	5	68	56	1	8	62	14	35	66	4	30	16	9	7	82	86	3	39		32.2	9
https://youtu.be/biWNApZHMP8?t=287	04:47:00	0.107188	0.862388	13	G35382VN	Gal(β1-4)GlcNAc(β1-3)Gal(β1-4)GlcNAc(β1-2)Man(α1-6)[Gal(β1-4)GlcNAc(β1-3)Gal(β1-4)GlcNAc(β1-2)Man(α1-3)]Man(β1-4)GlcNAc(β1-4)GlcNAc(β-Sp24	7	9	14	1	19	26	17	22	10	23	20	16	2	11	21	32	3	24	4	37		15.9	13
https://youtu.be/biWNApZHMP8?t=288	04:48:00	0.107561	0.717105	3	G00051MO	Gal(β1-4)[Fuc(α1-3)]GlcNAc(β-Sp0	3	4	12	2	5	6	9	7	25	29	33	18	26	42	54	19	14	44	63	51		23.3	11
https://youtu.be/biWNApZHMP8?t=289	04:49:00	0.107564	0.796094	11	G84467IZ	Neu5Ac(α2-6)Gal(β1-4)GlcNAc(β1-2)Man(α1-6)[Neu5Ac(α2-6)Gal(β1-4)GlcNAc(β1-2)Man(α1-3)]Man(β1-4)GlcNAc(β1-4)GlcNAc(β-Sp24	6	3	10	4	7	14	16	5	19	11	1	28	2	18	41	21	25	36	9	35		15.55	14
https://youtu.be/biWNApZHMP8?t=290	04:50:00	0.107587	0.728995	1	G65889KE	Gal(β-Sp8	2	1	10	4	7	14	6	8	34	11	13	17	5	19	32	21	27	113	20	15		18.95	15
https://youtu.be/biWNApZHMP8?t=291	04:51:00	0.107771	0.819247	8	G80858MF	GlcNAc(β1-2)Man(α1-6)[GlcNAc(β1-2)Man(α1-3)]Man(β1-4)GlcNAc(β1-4)[Fuc(α1-6)]GlcNAc(β-Sp22	7	15	3	2	10	14	8	11	24	9	6	32	26	17	12	19	71	92	83	1		23.1	14
https://youtu.be/biWNApZHMP8?t=292	04:52:00	0.108014	0.722727	3	G00037MO	GlcNAc(β1-6)[GlcNAc(β1-3)]GalNAc(α-Sp14	14	1	5	3	12	21	34	20	9	25	6	186	803	48	17	22	71	24	114	29		73.2	9
https://youtu.be/biWNApZHMP8?t=293	04:53:00	0.108025	0.830785	5	G40025AL	GalNAc(α1-3)[Fuc(α1-2)]Gal(β1-4)GlcNAc(β1-2)Man(α-Sp0	3	2	5	8	1	14	10	12	4	7	13	20	16	24	172	26	18	45	51	17		23.4	15
https://youtu.be/biWNApZHMP8?t=294	04:54:00	0.108347	0.80918	7	G36691KB	GalNAc(α1-3)[Fuc(α1-2)]Gal(β1-3)GalNAc(β1-3)Gal(α1-4)Gal(β1-4)Glc(-Sp21	6	9	28	1	2	42	5	31	8	116	3	29	80	13	4	36	7	41	11	47		25.95	11
https://youtu.be/biWNApZHMP8?t=295	04:55:00	0.108602	0.622829	2	G76355TG	Gal(α1-3)GalNAc(α-Sp16	3	15	2	1	146	5	34	8	12	51	82	17	14	101	4	33	380	35	32	7		49.1	11
https://youtu.be/biWNApZHMP8?t=296	04:56:00	0.108765	0.817051	9	G90725ZC	Neu5Ac(α2-6)Gal(β1-4)GlcNAc(β1-2)Man(α1-6)[GlcNAc(β1-2)Man(α1-3)]Man(β1-4)GlcNAc(β1-4)GlcNAc(β-Sp12	2	15	5	1	24	14	19	32	4	9	8	12	11	31	16	301	27	49	22	53		32.75	12
https://youtu.be/biWNApZHMP8?t=297	04:57:00	0.108766	0.779735	3	G00076PK	Gal(α1-4)Gal(β1-4)GlcNAc(β-Sp8	15	20	4	3	31	1	7	35	2	13	6	49	12	5	39	9	48	74	36	53		23.1	12
https://youtu.be/biWNApZHMP8?t=298	04:58:00	0.109013	0.755258	3	G91237TK	Neu5Ac(α2-3)Gal(β1-4)Glc(β-Sp0	7	14	27	51	46	29	38	52	19	60	1	22	85	10	77	98	75	40	35	37		41.15	5
https://youtu.be/biWNApZHMP8?t=299	04:59:00	0.109081	0.757665	5	G52173UV	Gal(α1-3)[Fuc(α1-2)]Gal(β1-4)GlcNAc(β1-2)Man(α-Sp0	1	23	13	33	38	30	7	35	41	52	12	17	2	31	40	115	51	14	44	55		32.7	7
https://youtu.be/biWNApZHMP8?t=300	05:00:00	0.109141	0.658101	2	G18222CD	(6S)(4S)Gal(β1-4)GlcNAc(β-Sp0	2	158	1	3	20	11	15	14	269	8	29	149	5	495	372	39	52	16	54	585		114.85	10
https://youtu.be/biWNApZHMP8?t=301	05:01:00	0.109444	0.791237	4	G00054MO	Neu5Ac(α2-3)Gal(β1-4)[Fuc(α1-3)]GlcNAc(β-Sp0	5	4	10	9	22	28	15	14	21	18	44	59	11	51	75	52	69	56	35	55		32.65	8
https://youtu.be/biWNApZHMP8?t=302	05:02:00	0.109483	0.758035	4	G00052MO	Fuc(α1-2)Gal(β1-4)[Fuc(α1-3)]GlcNAc(β-Sp0	3	6	10	18	11	16	7	20	21	26	24	31	32	44	42	29	34	35	13	54		23.8	9
https://youtu.be/biWNApZHMP8?t=303	05:03:00	0.109643	0.677964	3		(3S)Gal(β1-4)[Fuc(α1-3)](6S)Glc(-Sp0	1	2	9	13	10	11	28	3	5	4	6	7	12	26	15	14	20	27	82	38		16.65	15
https://youtu.be/biWNApZHMP8?t=304	05:04:00	0.109716	0.816504	6	G60890ZT	Neu5Ac(α2-3)Gal(β1-4)GlcNAc(β1-6)[Neu5Ac(α2-3)Gal(β1-3)]GalNAc(α-Sp14	10	18	17	47	5	46	4	27	6	20	53	26	34	8	23	44	29	35	33	52		26.85	8
https://youtu.be/biWNApZHMP8?t=305	05:05:00	0.109873	0.816937	14	G39509DP	Fuc(α1-2)Gal(β1-4)GlcNAc(β1-2)Man(α1-6)[Fuc(α1-2)Gal(β1-4)GlcNAc(β1-2)[Fuc(α1-2)Gal(β1-4)GlcNAc(β1-4)]Man(α1-3)]Man(β1-4)GlcNAc(β1-4)GlcNAc(β-Sp12	8	25	3	14	20	27	7	39	18	15	33	11	16	76	4	32	45	24	21	52		24.5	10
https://youtu.be/biWNApZHMP8?t=306	05:06:00	0.109886	0.755703	3	G87819IQ	GlcNAc(β1-3)Gal(β1-3)GalNAc(-Sp14	4	2	10	14	9	3	1	7	11	29	6	40	179	60	43	42	49	45	51	13		30.9	11
https://youtu.be/biWNApZHMP8?t=307	05:07:00	0.110045	0.798832	3	G03499BP	Gal(α1-3)Gal(β1-4)GlcNAc(β-Sp8	1	12	33	16	24	10	20	5	15	2	14	35	65	9	7	22	11	63	40	37		22.05	12
https://youtu.be/biWNApZHMP8?t=308	05:08:00	0.110391	0.827904	14	G75389VS	Gal(α1-3)[Fuc(α1-2)]Gal(β1-4)GlcNAc(β1-2)Man(α1-6)[Gal(α1-3)[Fuc(α1-2)]Gal(β1-4)GlcNAc(β1-2)Man(α1-3)]Man(β1-4)GlcNAc(β1-4)[Fuc(α1-6)]GlcNAc(β-Sp22	14	16	1	19	8	2	5	3	23	15	6	155	18	34	28	32	40	20	4	13		22.8	14
https://youtu.be/biWNApZHMP8?t=309	05:09:00	0.11048	0.777673	4	G31734OS	Gal(α1-3)[Fuc(α1-2)]Gal(β1-3)GlcNAc(β-Sp0	1	6	3	31	8	9	2	16	25	18	5	32	56	82	7	42	70	20	28	48		25.45	11
https://youtu.be/biWNApZHMP8?t=310	05:10:00	0.110661	0.755684	6	G79535HZ	Gal(β1-4)[Fuc(α1-3)]GlcNAc(β1-3)Gal(β1-4)[Fuc(α1-3)]GlcNAc(β-Sp0	1	2	6	8	4	9	10	14	24	13	38	22	37	5	39	44	26	49	101	27		23.95	10
https://youtu.be/biWNApZHMP8?t=311	05:11:00	0.110842	0.83602	3	G47362BJ	GlcNAc(β1-4)GlcNAc(β1-4)GlcNAc(β-Sp8	1	2	17	14	16	21	3	6	5	27	15	18	53	4	8	49	7	30	41	37		18.7	13
https://youtu.be/biWNApZHMP8?t=312	05:12:00	0.111006	0.704945	4		Gal(β1-4)[Fuc(α1-3)]GlcNAc(β1-6)GalNAc(-Sp14	1	4	77	3	16	80	2	9	28	33	17	19	5	227	56	30	26	15	23	18		34.45	11
https://youtu.be/biWNApZHMP8?t=313	05:13:00	0.111471	0.770033	2	G00055MO	Gal(β1-4)GlcNAc(β-Sp23	18	1	16	8	62	54	3	53	63	55	11	5	89	91	79	10	19	69	17	76		39.95	10
https://youtu.be/biWNApZHMP8?t=314	05:14:00	0.111548	0.829051	11	G47936PQ	Gal(β1-4)GlcNAc(β1-2)Man(α1-6)[GlcNAc(β1-4)][Gal(β1-4)GlcNAc(β1-2)Man(α1-3)]Man(β1-4)GlcNAc(β1-4)[Fuc(α1-6)]GlcNAc(-Sp21	8	18	4	6	10	2	17	27	24	12	3	41	19	5	11	20	29	15	22	32		16.25	14
https://youtu.be/biWNApZHMP8?t=315	05:15:00	0.111703	0.828173	13	G34678QT	Gal(α1-3)[Fuc(α1-2)]Gal(β1-4)GlcNAc(β1-2)Man(α1-6)[Gal(α1-3)[Fuc(α1-2)]Gal(β1-4)GlcNAc(β1-2)Man(α1-3)]Man(β1-4)GlcNAc(β1-4)GlcNAc(β-Sp20	2	5	3	14	56	8	26	4	15	10	23	34	30	18	92	55	11	27	37	41		25.55	10
https://youtu.be/biWNApZHMP8?t=316	05:16:00	0.111781	0.767787	3		Fuc(α1-2)Gal(β1-3)(6S)GlcNAc(β-Sp0	3	12	1	15	2	9	6	29	10	22	28	7	19	27	31	11	21	4	41	13		15.55	13
https://youtu.be/biWNApZHMP8?t=317	05:17:00	0.11184	0.80604	4	G94173VC	GalNAc(β1-3)Gal(α1-6)Gal(β1-4)Glc(β-Sp8	2	4	3	1	16	13	27	9	6	10	25	8	34	33	57	22	5	46	12	78		20.55	12
https://youtu.be/biWNApZHMP8?t=318	05:18:00	0.111867	0.581966	3	G34476JC	Neu5Ac(β2-6)Gal(β1-4)GlcNAc(β-Sp8	2	119	11	540	7	13	16	59	345	4	164	12	294	661	594	8	14	22	67	62		150.7	9
https://youtu.be/biWNApZHMP8?t=319	05:19:00	0.112073	0.78315	5	G95742RK	Neu5Ac(α2-3)Gal(β1-4)[Fuc(α1-3)]GlcNAc(β1-2)Man(α-Sp0	2	1	3	4	21	48	10	11	5	55	49	9	16	63	43	32	33	17	54	35		25.55	10
https://youtu.be/biWNApZHMP8?t=320	05:20:00	0.112152	0.741594	3		Gal(β1-3)GalNAc(β1-3)Gal(-Sp21	160	170	17	189	18	4	7	1	36	2	10	281	9	38	11	8	42	23	254	274		77.7	10
https://youtu.be/biWNApZHMP8?t=321	05:21:00	0.112294	0.699578	2		(4S)Gal(β1-4)GlcNAc(β-Sp8	10	162	39	25	20	3	43	92	12	4	118	7	5	152	37	70	26	49	68	67		50.45	7
https://youtu.be/biWNApZHMP8?t=322	05:22:00	0.112379	0.753973	3	G71994UD	Kdn(α2-3)Gal(β1-3)GalNAc(α-Sp14	8	5	3	2	1	14	12	17	27	15	11	47	4	19	21	46	7	6	29	61		17.75	14
https://youtu.be/biWNApZHMP8?t=323	05:23:00	0.112593	0.717417	4	G30586ZX	Fuc(α1-4)[Gal(β1-3)]GlcNAc(β1-2)Man(α-Sp0	68	100	11	152	76	48	129	179	5	10	1	6	3	18	266	9	47	8	158	54		67.4	9
https://youtu.be/biWNApZHMP8?t=324	05:24:00	0.11281	0.746233	3		Neu5Ac(α2-3)Gal(β1-3)(6S)GlcNAc(-Sp8	1	2	4	5	12	8	39	15	31	38	16	22	134	14	18	6	7	10	106	127		30.75	13
https://youtu.be/biWNApZHMP8?t=325	05:25:00	0.113142	0.683847	7	G97898ZO	Neu5Ac(α2-8)Neu5Ac(α2-3)Gal(β1-3)GalNAc(β1-4)[Neu5Ac(α2-3)]Gal(β1-4)Glc(-Sp21	4	6	29	48	5	19	33	47	24	8	90	23	14	136	37	34	109	59	341	84		57.5	6
https://youtu.be/biWNApZHMP8?t=326	05:26:00	0.113166	0.815485	8	G08143BZ	Gal(β1-3)GlcNAc(β1-3)Gal(β1-4)GlcNAc(β1-6)[Gal(β1-3)GlcNAc(β1-3)]Gal(β1-4)Glc(β-Sp0	10	6	9	4	2	7	133	5	37	3	8	35	29	13	28	38	43	20	51	12		24.65	12
https://youtu.be/biWNApZHMP8?t=327	05:27:00	0.113177	0.832284	13	G27432KC	GalNAc(α1-3)[Fuc(α1-2)]Gal(β1-3)GlcNAc(β1-2)Man(α1-6)[GalNAc(α1-3)[Fuc(α1-2)]Gal(β1-3)GlcNAc(β1-2)Man(α1-3)]Man(β1-4)GlcNAc(β1-4)GlcNAc(β-Sp20	10	11	1	13	3	7	14	43	2	24	27	5	12	16	23	30	44	21	31	32		18.45	11
https://youtu.be/biWNApZHMP8?t=328	05:28:00	0.11352	0.787607	5	G11457RF	Neu5Ac(α2-3)Gal(β1-4)GlcNAc(β1-6)[Gal(β1-3)]GalNAc(α-Sp14	1	3	8	11	5	19	7	10	12	70	60	67	50	4	16	31	20	80	33	56		28.15	12
https://youtu.be/biWNApZHMP8?t=329	05:29:00	0.11356	0.803359	8		Neu5Ac(α2-6)Gal(β1-4)GlcNAc(β1-2)Man(α1-6)[Man(α1-3)]Man(β1-4)GlcNAc(β1-4)GlcNAc(-Sp12	1	8	9	25	12	10	16	2	7	13	24	5	4	6	11	23	15	40	44	17		14.6	15
https://youtu.be/biWNApZHMP8?t=330	05:30:00	0.113591	0.780749	8		Gal(β1-4)GlcNAc(β1-6)[Fuc(α1-4)[Fuc(α1-2)Gal(β1-3)]GlcNAc(β1-3)]Gal(β1-4)Glc(-Sp21	10	13	15	20	21	12	5	29	32	30	1	4	8	34	11	28	35	38	40	42		21.4	10
https://youtu.be/biWNApZHMP8?t=331	05:31:00	0.113629	0.738639	3		Neu5Ac(α2-6)GlcNAc(β1-4)GlcNAc(-Sp21	13	7	1	5	17	26	12	2	11	4	66	43	35	76	10	44	32	9	612	8		51.65	12
https://youtu.be/biWNApZHMP8?t=332	05:32:00	0.113644	0.821849	7	G55220VL	Man(α1-6)[Man(α1-3)]Man(α1-6)[Man(α1-3)]Man(β1-4)GlcNAc(β1-4)GlcNAc(β-Sp12	22	5	20	12	15	8	25	1	2	13	3	14	7	21	10	11	42	4	33	18		14.3	15
https://youtu.be/biWNApZHMP8?t=333	05:33:00	0.11375	0.698751	2		(4S)(3S)Gal(β1-4)GlcNAc(β-Sp0	16	9	23	5	20	38	12	102	7	62	2	15	28	56	42	104	113	65	128	1		42.4	9
https://youtu.be/biWNApZHMP8?t=334	05:34:00	0.113953	0.674548	2	G02747VH	Gal(α1-3)GalNAc(β-Sp8	10	17	1	3	28	8	47	24	21	37	65	36	27	72	30	75	163	26	14	39		37.15	6
https://youtu.be/biWNApZHMP8?t=335	05:35:00	0.11453	0.772734	4	G31734OS	Gal(α1-3)[Fuc(α1-2)]Gal(β1-3)GlcNAc(β-Sp8	2	3	4	15	6	11	1	14	52	18	44	29	61	140	5	36	34	13	20	38		27.3	12
https://youtu.be/biWNApZHMP8?t=336	05:36:00	0.11484	0.768726	5	G00050MO	Fuc(α1-2)Gal(β1-3)GlcNAc(β1-3)Gal(β1-4)Glc(β-Sp10	1	4	23	5	17	25	14	32	6	2	295	9	3	7	42	21	18	26	51	39		32	11
https://youtu.be/biWNApZHMP8?t=337	05:37:00	0.11505	0.791493	3	G44375VE	GlcNAc(α1-4)Gal(β1-3)GlcNAc(β-Sp0	9	2	6	3	16	25	10	5	42	45	57	19	4	7	96	18	13	1	30	15		21.15	14
https://youtu.be/biWNApZHMP8?t=338	05:38:00	0.115059	0.698007	1	G96881BQ	Fuc(α-Sp9	2	1	3	5	7	4	8	19	13	11	15	28	17	25	43	36	32	9	40	34		17.6	13
https://youtu.be/biWNApZHMP8?t=339	05:39:00	0.115085	0.735279	4	G00052MO	Fuc(α1-2)Gal(β1-4)[Fuc(α1-3)]GlcNAc(β-Sp8	5	8	12	18	13	20	7	25	22	24	26	35	41	43	45	42	36	51	9	59		27.05	8
https://youtu.be/biWNApZHMP8?t=340	05:40:00	0.115206	0.774959	5	G54826OZ	GalNAc(α1-3)[Fuc(α1-2)]Gal(β1-4)[Fuc(α1-3)]GlcNAc(β-Sp0	13	20	4	2	9	25	10	8	5	43	17	56	68	23	14	39	6	1	127	7		24.85	13
https://youtu.be/biWNApZHMP8?t=341	05:41:00	0.115334	0.778281	4	G79654JL	Gal(α1-3)Gal(β1-3)GlcNAc(β1-2)Man(α-Sp0	4	1	21	33	3	47	16	9	50	23	24	60	39	74	44	28	5	75	42	22		31	6
https://youtu.be/biWNApZHMP8?t=342	05:42:00	0.115514	0.757541	5	G00050MO	Fuc(α1-2)Gal(β1-3)GlcNAc(β1-3)Gal(β1-4)Glc(β-Sp8	1	2	26	5	10	18	27	22	6	4	551	40	3	8	44	30	43	32	58	53		49.15	9
https://youtu.be/biWNApZHMP8?t=343	05:43:00	0.115561	0.83198	8	G86102WJ	Gal(β1-4)GlcNAc(β1-2)Man(α1-6)[GlcNAc(β1-2)Man(α1-3)]Man(β1-4)GlcNAc(β1-4)GlcNAc(-Sp12	4	1	9	15	11	22	27	12	14	26	43	10	42	44	13	18	19	54	68	47		24.95	11
https://youtu.be/biWNApZHMP8?t=344	05:44:00	0.115623	0.66626	5	G13034PC	Gal(α1-3)[Fuc(α1-2)]Gal(β1-4)[Fuc(α1-3)]Glc(β-Sp21	5	6	2	3	7	9	15	13	8	1	20	12	41	14	17	21	24	11	55	27		15.55	15
https://youtu.be/biWNApZHMP8?t=345	05:45:00	0.115726	0.748787	2		(6S)Gal(β1-4)(6S)GlcNAc(β-Sp0	1	4	7	14	6	19	26	9	30	8	11	15	29	5	12	49	2	42	72	27		19.4	13
https://youtu.be/biWNApZHMP8?t=346	05:46:00	0.115862	0.660711	4	G00048MO	Fuc(α1-2)Gal(β1-3)[Fuc(α1-4)]GlcNAc(β-Sp8	2	6	4	7	12	11	10	14	13	15	19	45	22	26	31	42	32	25	36	27		19.95	11
https://youtu.be/biWNApZHMP8?t=347	05:47:00	0.116224	0.815853	10	G75850OP	Neu5Ac(α2-6)Gal(β1-4)GlcNAc(β1-2)Man(α1-6)[Gal(β1-4)GlcNAc(β1-2)Man(α1-3)]Man(β1-4)GlcNAc(β1-4)GlcNAc(β-Sp12	6	13	8	1	11	4	19	9	3	17	16	24	519	2	14	5	56	40	744	12		76.15	15
https://youtu.be/biWNApZHMP8?t=348	05:48:00	0.116993	0.781376	3	G34356AA	Gal(α1-3)Gal(β1-3)GlcNAc(β-Sp0	1	12	4	10	13	11	17	23	5	3	42	7	18	32	39	27	64	15	49	19		20.55	13
https://youtu.be/biWNApZHMP8?t=349	05:49:00	0.11707	0.802658	4	G49322HB	Neu5Ac(α2-3)Gal(β1-3)GlcNAc(β1-6)GalNAc(α-Sp14	1	2	3	13	4	6	26	40	8	11	9	79	151	54	62	43	60	46	28	162		40.4	9
https://youtu.be/biWNApZHMP8?t=350	05:50:00	0.11725	0.837145	10	G09921WG	Gal(β1-3)GlcNAc(β1-2)Man(α1-6)[Gal(β1-3)GlcNAc(β1-2)Man(α1-3)]Man(β1-4)GlcNAc(β1-4)[Fuc(α1-6)]GlcNAc(β-Sp22	17	4	63	8	9	34	44	23	21	2	43	3	7	10	31	29	1	11	42	13		20.75	11
https://youtu.be/biWNApZHMP8?t=351	05:51:00	0.117533	0.773871	4	G96017QA	Gal(β1-4)GlcNAc(β1-6)[Gal(β1-3)]GalNAc(-Sp14	22	4	20	33	32	5	28	38	1	2	34	10	12	24	50	41	15	19	25	23		21.9	9
https://youtu.be/biWNApZHMP8?t=352	05:52:00	0.117563	0.794062	4	G70888IU	Gal(α1-3)[Fuc(α1-2)]Gal(β1-4)GlcNAc(-Sp0	1	31	5	30	12	17	27	71	43	15	4	67	26	65	25	58	32	6	18	11		28.2	9
https://youtu.be/biWNApZHMP8?t=353	05:53:00	0.117628	0.720168	6	G07357YR	Gal(β1-3)[Fuc(α1-4)]GlcNAc(β1-3)Gal(β1-4)[Fuc(α1-3)]GlcNAc(β-Sp0	3	4	6	10	15	8	12	18	19	25	32	22	37	27	45	29	5	66	42	35		23	10
https://youtu.be/biWNApZHMP8?t=354	05:54:00	0.117682	0.741277	3	G00037MO	GlcNAc(β1-6)[GlcNAc(β1-3)]GalNAc(α-Sp8	5	2	3	10	12	23	4	26	9	21	7	44	160	83	30	43	27	55	50	41		32.75	8
https://youtu.be/biWNApZHMP8?t=355	05:55:00	0.117934	0.819045	3	G00066MO	GalNAc(α1-3)[Fuc(α1-2)]Gal(β-Sp18	1	13	2	10	7	19	3	4	5	23	17	6	51	20	46	24	14	11	43	66		19.25	14
https://youtu.be/biWNApZHMP8?t=356	05:56:00	0.118063	0.770616	2	G00041MO	GlcNAc(β1-6)GalNAc(α-Sp14	8	5	1	11	38	3	21	6	40	2	13	45	65	7	156	57	32	67	47	66		34.5	9
https://youtu.be/biWNApZHMP8?t=357	05:57:00	0.118087	0.667748	5	G09520ZQ	Fuc(α1-2)Gal(β1-4)[Fuc(α1-3)]GlcNAc(β1-3)GalNAc(α-Sp14	70	83	68	292	11	18	8	168	4	12	296	2	566	157	118	10	5	439	502	14		142.15	9
https://youtu.be/biWNApZHMP8?t=358	05:58:00	0.11847	0.80636	8	G65415JG	GlcNAc(β1-2)Man(α1-6)[GlcNAc(β1-4)[GlcNAc(β1-2)]Man(α1-3)]Man(β1-4)GlcNAc(β1-4)GlcNAc(-Sp21	3	10	9	23	1	21	20	28	40	13	33	4	2	47	7	44	62	112	53	39		28.55	9
https://youtu.be/biWNApZHMP8?t=359	05:59:00	0.118539	0.75929	4		Neu5Ac(α2-6)GlcNAc(β1-4)GlcNAc(β1-4)GlcNAc(-Sp21	2	7	8	6	13	4	10	1	11	9	3	18	17	21	34	14	35	44	12	5		13.7	16
https://youtu.be/biWNApZHMP8?t=360	06:00:00	0.118606	0.801215	4	G34073UX	Gal(α1-3)Gal(β1-4)GlcNAc(β1-6)GalNAc(α-Sp14	1	31	3	2	15	4	5	26	21	23	24	39	45	81	6	27	16	8	76	32		24.25	9
https://youtu.be/biWNApZHMP8?t=361	06:01:00	0.118647	0.754863	2	G00055MO	Gal(β1-4)GlcNAc(β-Sp0	24	1	29	22	47	61	3	58	53	51	15	9	14	68	86	16	21	87	7	76		37.4	7
https://youtu.be/biWNApZHMP8?t=362	06:02:00	0.119068	0.730152	2		(6S)Gal(β1-4)GlcNAc(β-Sp8	1	2	8	6	23	13	31	20	4	43	22	50	17	53	19	45	32	65	7	150		30.55	10
https://youtu.be/biWNApZHMP8?t=363	06:03:00	0.119615	0.782539	4	G46568RJ	Gal(β1-4)GlcNAc(α1-6)Gal(β1-4)GlcNAc(β-Sp0	2	53	7	43	57	16	71	116	4	6	54	1	17	5	3	89	27	13	14	15		30.65	12
https://youtu.be/biWNApZHMP8?t=364	06:04:00	0.11962	0.834871	8	G99129GB	GlcNAc(β1-2)Man(α1-6)[Gal(β1-4)GlcNAc(β1-2)Man(α1-3)]Man(β1-4)GlcNAc(β1-4)GlcNAc(-Sp12	2	8	13	1	14	28	26	11	6	34	75	9	70	76	16	24	15	30	66	42		28.3	10
https://youtu.be/biWNApZHMP8?t=365	06:05:00	0.119724	0.699372	4	G53266MQ	Gal(β1-3)[Fuc(α1-4)]GlcNAc(β1-6)GalNAc(α-Sp14	1	3	4	2	26	17	25	72	7	19	18	5	43	35	105	69	56	37	10	14		28.4	11
https://youtu.be/biWNApZHMP8?t=366	06:06:00	0.119764	0.782179	3		Fuc(α1-2)Gal(β1-4)(6S)GlcNAc(β-Sp8	18	20	9	7	21	22	10	36	26	62	32	55	31	35	67	65	16	73	89	43		36.85	6
https://youtu.be/biWNApZHMP8?t=367	06:07:00	0.119781	0.770765	3	G14900XK	GlcNAc(β1-6)Gal(β1-4)GlcNAc(β-Sp8	11	10	15	3	1	13	20	6	38	60	4	7	9	46	24	12	8	58	2	56		20.15	14
https://youtu.be/biWNApZHMP8?t=368	06:08:00	0.119857	0.819219	12	G73302KW	Gal(β1-4)GlcNAc(β1-2)Man(α1-6)[GlcNAc(β1-4)][Gal(β1-4)GlcNAc(β1-4)[Gal(β1-4)GlcNAc(β1-2)]Man(α1-3)]Man(β1-4)GlcNAc(β1-4)GlcNAc(-Sp21	5	10	3	9	4	2	6	17	7	16	14	20	13	22	12	15	118	28	29	24		18.7	15
https://youtu.be/biWNApZHMP8?t=369	06:09:00	0.119931	0.837566	6	G36698XD	GalNAc(α1-3)[Fuc(α1-2)]Gal(β1-4)GlcNAc(β1-3)Gal(β1-4)GlcNAc(β-Sp0	14	10	2	17	33	6	4	13	11	1	32	70	16	15	51	26	3	8	47	18		19.85	14
https://youtu.be/biWNApZHMP8?t=370	06:10:00	0.11999	0.766145	2	G00055MO	Gal(β1-4)GlcNAc(β-Sp8	31	1	16	7	72	65	6	61	73	67	10	4	68	80	87	11	17	88	15	84		43.15	9
https://youtu.be/biWNApZHMP8?t=371	06:11:00	0.120446	0.775351	4	G46849JR	Gal(α1-4)[Fuc(α1-2)]Gal(β1-4)GlcNAc(β-Sp8	18	19	8	5	3	24	35	20	22	9	14	26	6	68	21	29	92	30	28	31		25.4	9
https://youtu.be/biWNApZHMP8?t=372	06:12:00	0.120553	0.729249	8		Gal(β1-4)[Fuc(α1-3)]GlcNAc(β1-6)[Fuc(α1-2)Gal(β1-4)GlcNAc(β1-3)]Gal(β1-4)Glc(-Sp21	2	8	22	7	1	5	3	4	10	19	12	37	13	33	21	16	25	9	158	24		21.45	13
https://youtu.be/biWNApZHMP8?t=373	06:13:00	0.120594	0.735595	4	G88313DY	Gal(α1-3)[Fuc(α1-2)]Gal(β1-3)GalNAc(α-Sp8	1	3	8	24	44	134	18	4	7	37	47	33	32	57	234	81	240	26	16	5		52.55	8
https://youtu.be/biWNApZHMP8?t=374	06:14:00	0.120655	0.772054	5	G91745FJ	Gal(β1-3)GalNAc(α1-3)[Fuc(α1-2)]Gal(β1-4)Glc(-Sp0	1	5	27	36	10	2	11	13	4	19	31	58	207	21	25	422	15	7	39	32		49.25	10
https://youtu.be/biWNApZHMP8?t=375	06:15:00	0.121221	0.705683	4	G99454KR	Gal(α1-3)[Fuc(α1-2)]Gal(β1-3)GalNAc(β-Sp8	1	11	168	19	39	22	6	3	353	40	29	65	147	51	90	63	506	8	16	2		81.95	8
https://youtu.be/biWNApZHMP8?t=376	06:16:00	0.121308	0.780362	11	G38121JC	Fuc(α1-2)Gal(β1-3)GlcNAc(β1-2)Man(α1-6)[Fuc(α1-2)Gal(β1-3)GlcNAc(β1-2)Man(α1-3)]Man(β1-4)GlcNAc(β1-4)GlcNAc(β-Sp20	2	5	13	11	1	24	28	35	21	9	3	40	27	25	65	6	18	20	48	14		20.75	11
https://youtu.be/biWNApZHMP8?t=377	06:17:00	0.121787	0.831182	9	G64633BH	Gal(β1-3)GlcNAc(β1-2)Man(α1-6)[Gal(β1-3)GlcNAc(β1-2)Man(α1-3)]Man(β1-4)GlcNAc(β1-4)GlcNAc(β-Sp19	58	10	17	6	11	3	16	14	1	21	20	7	26	29	75	24	48	39	9	38		23.6	11
https://youtu.be/biWNApZHMP8?t=378	06:18:00	0.122002	0.811888	4	G09575SG	Neu5Ac(α2-3)Gal(β1-4)GlcNAc(β1-6)GalNAc(α-Sp14	1	21	2	4	18	14	50	5	11	47	131	9	7	31	24	23	33	59	46	96		31.6	9
https://youtu.be/biWNApZHMP8?t=379	06:19:00	0.122124	0.808775	11	G64950NP	Gal(β1-3)GlcNAc(β1-6)[Gal(β1-3)GlcNAc(β1-2)]Man(α1-6)[Gal(β1-3)GlcNAc(β1-2)Man(α1-3)]Man(β1-4)GlcNAc(β1-4)GlcNAc(β-Sp19	4	8	6	2	3	10	58	5	21	23	9	44	39	36	22	14	1	34	59	25		21.15	10
https://youtu.be/biWNApZHMP8?t=380	06:20:00	0.122654	0.780079	5	G44411RJ	Gal(β1-4)GlcNAc(β1-6)[Gal(β1-4)GlcNAc(β1-3)]GalNAc(α-Sp8	2	13	10	5	16	22	11	6	9	20	1	19	38	26	36	7	23	43	12	59		18.9	13
https://youtu.be/biWNApZHMP8?t=381	06:21:00	0.122711	0.760074	9	G87360NI	Gal(β1-4)GlcNAc(β1-3)Gal(β1-4)GlcNAc(β1-6)[Gal(β1-4)GlcNAc(β1-3)Gal(β1-4)GlcNAc(β1-3)]GalNAc(α-Sp14	1	2	8	14	3	4	15	6	7	17	10	11	39	25	30	19	26	32	34	35		16.9	13
https://youtu.be/biWNApZHMP8?t=382	06:22:00	0.12288	0.819987	12	G56749GV	Neu5Ac(α2-6)Gal(β1-4)GlcNAc(β1-2)Man(α1-6)[Neu5Ac(α2-6)Gal(β1-4)GlcNAc(β1-2)Man(α1-3)]Man(β1-4)GlcNAc(β1-4)[Fuc(α1-6)]GlcNAc(β-Sp24	32	11	35	10	22	30	33	4	58	17	7	5	3	27	43	52	47	68	54	19		28.85	8
https://youtu.be/biWNApZHMP8?t=383	06:23:00	0.122987	0.714704	5		(3S)GlcA(β1-3)Gal(β1-4)GlcNAc(β1-3)Gal(β1-4)Glc(-Sp21	1	2	7	53	10	8	18	6	4	40	12	5	25	3	14	16	21	105	62	49		23.05	13
https://youtu.be/biWNApZHMP8?t=384	06:24:00	0.123191	0.792711	6	G62735WZ	Fuc(α1-2)Gal(β1-3)GalNAc(α1-3)[Fuc(α1-2)]Gal(β1-4)GlcNAc(β-Sp0	12	19	6	5	8	25	33	1	11	85	60	39	158	48	92	70	23	56	94	79		46.2	7
https://youtu.be/biWNApZHMP8?t=385	06:25:00	0.123368	0.784231	8	G02410EE	Man(α1-6)[Neu5Ac(α2-6)Gal(β1-4)GlcNAc(β1-2)Man(α1-3)]Man(β1-4)GlcNAc(β1-4)GlcNAc(-Sp12	6	3	8	20	5	2	12	11	10	1	14	40	4	22	9	27	44	28	24	16		15.3	14
https://youtu.be/biWNApZHMP8?t=386	06:26:00	0.123629	0.662372	1	G61491DK	Man(α-Sp8	5	37	7	1	24	22	17	31	43	11	6	60	26	28	41	47	86	58	56	25		31.55	6
https://youtu.be/biWNApZHMP8?t=387	06:27:00	0.123704	0.795895	6	G19432GA	Gal(β1-4)GlcNAc(β1-6)[Gal(β1-4)GlcNAc(β1-3)]Gal(β1-4)GlcNAc(-Sp0	8	1	21	2	3	17	20	6	15	36	26	11	13	30	314	37	14	9	5	32		31	13
https://youtu.be/biWNApZHMP8?t=388	06:28:00	0.12371	0.835095	5		GalNAc(α1-3)[Fuc(α1-2)]Gal(β1-4)GlcNAc(β1-6)GalNAc(-Sp14	2	1	3	4	5	9	49	44	24	10	57	13	7	15	17	25	34	19	20	12		18.5	14
https://youtu.be/biWNApZHMP8?t=389	06:29:00	0.123753	0.690047	4		Neu5Ac(α2-8)Neu5Gc(α2-3)Gal(β1-4)GlcNAc(-Sp0	10	11	1	7	3	6	5	33	34	20	22	16	25	21	17	40	46	12	19	14		18.1	13
https://youtu.be/biWNApZHMP8?t=390	06:30:00	0.123805	0.719762	1	G49108TO	GlcNAc(β1-MDPLys	11	12	2	3	5	1	29	245	41	44	382	4	9	46	39	143	27	6	8	357		70.7	10
https://youtu.be/biWNApZHMP8?t=391	06:31:00	0.124206	0.707361	1	G09546QO	Gal(α-Sp8	2	31	16	22	6	26	9	17	36	11	4	15	3	23	39	57	27	5	41	55		22.25	10
https://youtu.be/biWNApZHMP8?t=392	06:32:00	0.124214	0.803302	9	G80393PG	GlcNAc(β1-6)[GlcNAc(β1-2)]Man(α1-6)[GlcNAc(β1-2)Man(α1-3)]Man(β1-4)GlcNAc(β1-4)[Fuc(α1-6)]GlcNAc(β-Sp24	8	3	5	23	28	22	1	15	17	18	14	11	6	2	30	21	36	41	16	20		16.85	13
https://youtu.be/biWNApZHMP8?t=393	06:33:00	0.124269	0.747045	4		Neu5Ac(α2-6)Gal(β1-4)GlcNAc(β1-3)GalNAc(-Sp14	1	7	13	11	10	4	5	9	21	3	26	12	6	22	14	19	492	27	15	24		37.05	14
https://youtu.be/biWNApZHMP8?t=394	06:34:00	0.124329	0.804541	7	G28663KH	Gal(β1-4)GlcNAc(β1-2)Man(α1-6)[Man(α1-3)]Man(β1-4)GlcNAc(β1-4)GlcNAc(β-Sp12	7	9	8	13	12	11	2	25	5	29	10	60	50	21	20	4	59	28	73	19		23.25	12
https://youtu.be/biWNApZHMP8?t=395	06:35:00	0.124564	0.796295	13	G32889SE	Gal(α1-3)[Fuc(α1-2)]Gal(β1-3)GlcNAc(β1-2)Man(α1-6)[Gal(α1-3)[Fuc(α1-2)]Gal(β1-3)GlcNAc(β1-2)Man(α1-3)]Man(β1-4)GlcNAc(β1-4)GlcNAc(β-Sp20	2	1	4	16	54	35	33	11	5	41	44	12	47	24	21	19	50	106	15	13		27.65	10
https://youtu.be/biWNApZHMP8?t=396	06:36:00	0.124661	0.74668	4	G85608AG	GlcNAc(β1-6)[Neu5Ac(α2-3)Gal(β1-3)]GalNAc(α-Sp14	2	1	8	5	7	4	14	31	26	53	27	44	10	158	37	41	55	3	36	48		30.5	9
https://youtu.be/biWNApZHMP8?t=397	06:37:00	0.124979	0.698172	3	G00059MO	Gal(α1-4)Gal(β1-4)Glc(β-Sp0	9	4	7	1	5	22	2	27	44	19	68	45	33	12	15	23	40	39	62	49		26.3	9
https://youtu.be/biWNApZHMP8?t=398	06:38:00	0.125139	0.781673	3	G61459JW	Fuc(α1-2)Gal(β1-4)GlcNAc(β-Sp8	14	15	6	4	21	24	10	46	30	34	67	62	5	66	68	7	63	11	16	58		31.35	9
https://youtu.be/biWNApZHMP8?t=399	06:39:00	0.125404	0.74632	11	G29713JZ	GlcNAc(β1-6)[GlcNAc(β1-2)]Man(α1-6)[GlcNAc(β1-4)][GlcNAc(β1-4)[GlcNAc(β1-2)]Man(α1-3)]Man(β1-4)GlcNAc(β1-4)[Fuc(α1-6)]GlcNAc(-Sp21	2	1	39	8	4	14	24	27	5	9	7	3	15	28	13	20	6	21	12	499		37.85	14
https://youtu.be/biWNApZHMP8?t=400	06:40:00	0.12574	0.794923	7	G24142JB	Neu5Ac(α2-3)Gal(β1-4)GlcNAc(β1-3)Gal(β1-4)GlcNAc(β1-6)[Gal(β1-3)]GalNAc(α-Sp14	28	33	42	4	17	2	68	31	24	43	6	3	47	51	89	49	45	1	21	75		33.95	6
https://youtu.be/biWNApZHMP8?t=401	06:41:00	0.125884	0.728361	3	G94435QH	Fuc(α1-2)Gal(β1-3)GalNAc(α-Sp8	31	15	1	3	2	9	22	39	49	57	66	11	79	58	163	126	8	52	37	20		42.4	8
https://youtu.be/biWNApZHMP8?t=402	06:42:00	0.126293	0.74606	3	G00619DD	Man(α1-6)[Man(α1-3)]Man(α-Sp9	4	2	13	10	1	3	35	5	33	9	6	7	11	12	31	8	25	74	54	52		19.75	13
https://youtu.be/biWNApZHMP8?t=403	06:43:00	0.126619	0.672287	6	G91532KA	Fuc(α1-2)Gal(β1-3)GalNAc(β1-4)[Neu5Ac(α2-3)]Gal(β1-4)Glc(β-Sp9	12	13	139	30	178	16	20	35	32	36	22	34	86	39	49	38	390	54	51	46		66	4
https://youtu.be/biWNApZHMP8?t=404	06:44:00	0.127343	0.810723	7	G69411IG	Man(α1-6)[Gal(β1-4)GlcNAc(β1-2)Man(α1-3)]Man(β1-4)GlcNAc(β1-4)GlcNAc(β-Sp12	2	9	19	5	24	15	13	20	7	14	10	60	32	8	47	31	12	26	18	30		20.1	13
https://youtu.be/biWNApZHMP8?t=405	06:45:00	0.127434	0.667304	6	G21808VY	Gal(β1-3)[Fuc(α1-4)]GlcNAc(β1-3)Gal(β1-3)[Fuc(α1-4)]GlcNAc(β-Sp0	1	3	2	4	10	8	6	15	13	19	54	1106	22	178	37	36	17	21	51	11		80.7	12
https://youtu.be/biWNApZHMP8?t=406	06:46:00	0.127531	0.822508	8	G04187IN	GalNAc(α1-3)[Fuc(α1-2)]Gal(β1-4)GlcNAc(β1-3)Gal(β1-4)GlcNAc(β1-3)Gal(β1-4)GlcNAc(β-Sp0	14	10	17	8	38	52	62	54	27	44	34	23	56	53	4	19	6	46	21	11		29.95	8
https://youtu.be/biWNApZHMP8?t=407	06:47:00	0.127591	0.74486	4	G12661AN	Gal(β1-4)GlcNAc(β1-3)Gal(β1-3)GlcNAc(β-Sp0	7	9	3	2	19	104	20	28	12	32	11	31	23	24	59	30	43	4	35	44		27	9
https://youtu.be/biWNApZHMP8?t=408	06:48:00	0.12765	0.643713	6	G41245OZ	Neu5Ac(α2-3)Gal(β1-4)[Fuc(α1-3)]GlcNAc(β1-6)[Gal(β1-3)]GalNAc(α-Sp14	2	70	1	17	31	12	6	3	226	28	77	11	54	32	34	4	143	59	62	29		45.05	8
https://youtu.be/biWNApZHMP8?t=409	06:49:00	0.127956	0.71997	9		Neu5Ac(α2-6)Gal(β1-4)GlcNAc(β1-6)[Fuc(α1-2)Gal(β1-4)[Fuc(α1-3)]GlcNAc(β1-3)]Gal(β1-4)Glc(-Sp21	3	17	19	16	11	18	1	12	2	40	8	9	20	26	22	7	560	24	130	46		49.55	13
https://youtu.be/biWNApZHMP8?t=410	06:50:00	0.128029	0.727135	7	G74917JX	Fuc(α1-2)Gal(β1-4)[Fuc(α1-3)]GlcNAc(β1-3)Gal(β1-4)[Fuc(α1-3)]GlcNAc(β-Sp0	5	1	2	9	15	7	13	17	18	31	27	16	44	36	58	62	29	48	47	38		26.15	10
https://youtu.be/biWNApZHMP8?t=411	06:51:00	0.128167	0.752799	9		Gal(α1-3)[Fuc(α1-2)]Gal(β1-4)GlcNAc(β1-6)[Gal(α1-3)[Fuc(α1-2)]Gal(β1-4)GlcNAc(β1-3)]GalNAc(-Sp14	1	2	3	44	15	4	9	18	11	17	132	21	19	26	16	8	79	33	10	47		25.75	13
https://youtu.be/biWNApZHMP8?t=412	06:52:00	0.128191	0.685233	3	G00051MO	Gal(β1-4)[Fuc(α1-3)]GlcNAc(β-Sp8	2	4	11	3	5	10	6	9	33	35	44	36	26	172	54	39	15	94	63	75		36.8	9
https://youtu.be/biWNApZHMP8?t=413	06:53:00	0.128823	0.838309	24	G18320HP	Gal(β1-3)GlcNAc(β1-3)Gal(β1-4)GlcNAc(β1-3)Gal(β1-4)GlcNAc(β1-6)[Gal(β1-3)GlcNAc(β1-3)Gal(β1-4)GlcNAc(β1-3)Gal(β1-4)GlcNAc(β1-2)]Man(α1-6)[Gal(β1-3)GlcNAc(β1-3)Gal(β1-4)GlcNAc(β1-3)Gal(β1-4)GlcNAc(β1-2)Man(α1-3)]Man(β1-4)GlcNAc(β1-4)[Fuc(α1-6)]GlcNAc(β-Sp24	2	1	54	14	7	18	20	3	10	11	5	129	52	56	15	39	40	24	30	86		30.8	11
https://youtu.be/biWNApZHMP8?t=414	06:54:00	0.129173	0.794207	11	G91257NC	Gal(α1-4)Gal(β1-4)GlcNAc(β1-2)Man(α1-6)[Gal(α1-4)Gal(β1-4)GlcNAc(β1-2)Man(α1-3)]Man(β1-4)GlcNAc(β1-4)GlcNAc(β-Sp24	6	21	12	2	3	11	9	5	1	4	22	19	23	28	24	31	16	14	82	37		18.5	12
https://youtu.be/biWNApZHMP8?t=415	06:55:00	0.129625	0.781263	4	G29548YX	GalNAc(β1-3)Gal(α1-4)Gal(β1-4)GlcNAc(β-Sp0	1	2	3	12	5	13	17	4	30	16	6	53	7	24	42	11	18	47	21	52		19.2	13
https://youtu.be/biWNApZHMP8?t=416	06:56:00	0.129819	0.673698	13	G58827HR	Fuc(α1-2)Gal(β1-4)[Fuc(α1-3)]GlcNAc(β1-2)Man(α1-6)[Fuc(α1-2)Gal(β1-4)[Fuc(α1-3)]GlcNAc(β1-2)Man(α1-3)]Man(β1-4)GlcNAc(β1-4)GlcNAc(β-Sp20	18	7	11	10	3	97	8	1	177	14	109	201	35	173	16	12	34	71	23	6		51.3	11
https://youtu.be/biWNApZHMP8?t=417	06:57:00	0.130498	0.763795	5	G78959US	Neu5Ac(α2-3)Gal(β1-3)GlcNAc(β1-3)Gal(β1-4)GlcNAc(β-Sp0	5	8	6	21	26	27	13	25	43	3	24	4	113	7	33	35	1	31	40	52		25.85	8
https://youtu.be/biWNApZHMP8?t=418	06:58:00	0.130958	0.833187	12	G45359RY	Gal(β1-4)GlcNAc(β1-6)[Gal(β1-4)GlcNAc(β1-2)]Man(α1-6)[Gal(β1-4)GlcNAc(β1-2)Man(α1-3)]Man(β1-4)GlcNAc(β1-4)[Fuc(α1-6)]GlcNAc(β-Sp24	10	2	14	15	3	21	6	32	27	1	18	19	7	22	24	4	9	23	20	44		16.05	13
https://youtu.be/biWNApZHMP8?t=419	06:59:00	0.131313	0.605531	2		(6P)Gal(β1-4)GlcNAc(β-Sp0	8	1	23	63	147	21	20	13	562	4	149	352	24	16	407	9	555	497	40	344		162.75	7
https://youtu.be/biWNApZHMP8?t=420	07:00:00	0.131425	0.819026	18	G55718HL	Neu5Ac(α2-3)Gal(β1-4)GlcNAc(β1-6)[Neu5Ac(α2-3)Gal(β1-4)GlcNAc(β1-2)]Man(α1-6)[GlcNAc(β1-4)][Neu5Ac(α2-3)Gal(β1-4)GlcNAc(β1-4)[Neu5Ac(α2-3)Gal(β1-4)GlcNAc(β1-2)]Man(α1-3)]Man(β1-4)GlcNAc(β1-4)GlcNAc(β-Sp21	3	7	4	2	5	24	11	8	25	23	29	35	17	55	1	10	32	43	44	61		21.95	10
https://youtu.be/biWNApZHMP8?t=421	07:01:00	0.13153	0.735003	5	G99053DY	Gal(β1-3)GalNAc(β1-3)Gal(α1-4)Gal(β1-4)Glc(β-Sp0	8	28	13	9	16	21	26	3	73	25	31	58	7	41	47	55	14	51	63	60		32.45	7
https://youtu.be/biWNApZHMP8?t=422	07:02:00	0.13171	0.707198	5	G23046QV	Man(α1-6)[Man(α1-3)]Man(α1-6)[Man(α1-3)]Man(β-Sp10	1	5	6	3	2	9	8	7	10	4	12	15	22	26	24	30	72	541	41	18		42.8	13
https://youtu.be/biWNApZHMP8?t=423	07:03:00	0.132105	0.788345	12	G24095BS	Fuc(α1-4)[Gal(β1-3)]GlcNAc(β1-2)Man(α1-6)[Fuc(α1-4)[Gal(β1-3)]GlcNAc(β1-2)Man(α1-3)]Man(β1-4)GlcNAc(β1-4)[Fuc(α1-6)]GlcNAc(β-Sp22	25	24	5	17	26	7	22	1	66	69	39	48	32	4	2	3	73	28	9	15		25.75	9
https://youtu.be/biWNApZHMP8?t=424	07:04:00	0.132423	0.544114	7	G78818SP	Gal(β1-3)GalNAc(β1-4)[Neu5Ac(α2-8)Neu5Ac(α2-8)Neu5Ac(α2-3)]Gal(β1-4)Glc(β-Sp21	8	4	114	11	37	115	141	196	6	5	12	546	103	15	143	299	298	14	91	67		111.25	8
https://youtu.be/biWNApZHMP8?t=425	07:05:00	0.132894	0.759981	3	G64354IV	GlcNAc(α1-4)Gal(β1-3)GalNAc(-Sp14	4	11	17	18	20	12	15	9	22	48	2	126	59	44	63	1	10	47	6	89		31.15	12
https://youtu.be/biWNApZHMP8?t=426	07:06:00	0.133014	0.669349	2	G52457GL	GlcA(β1-6)Gal(β-Sp8	8	15	11	33	17	22	37	126	30	43	31	42	28	51	67	47	89	6	40	10		37.65	6
https://youtu.be/biWNApZHMP8?t=427	07:07:00	0.133088	0.762715	6	G13058JI	GalNAc(β1-3)Gal(α1-4)Gal(β1-4)GlcNAc(β1-3)Gal(β1-4)Glc(β-Sp0	9	10	7	1	2	11	17	3	32	6	20	18	80	14	45	4	21	19	42	486		42.35	14
https://youtu.be/biWNApZHMP8?t=428	07:08:00	0.133098	0.800831	14		GlcNAc(β1-3)Gal(β1-4)GlcNAc(β1-6)[GlcNAc(β1-3)Gal(β1-4)GlcNAc(β1-2)]Man(α1-6)[GlcNAc(β1-3)Gal(β1-4)GlcNAc(β1-2)Man(α1-3)]Man(β1-4)GlcNAc(β1-4)GlcNAc(-Sp24	6	4	3	2	25	11	7	29	26	39	13	1	20	65	24	16	10	46	36	30		20.65	11
https://youtu.be/biWNApZHMP8?t=429	07:09:00	0.133371	0.770506	7	G56703WU	Neu5Ac(α2-6)Gal(β1-4)GlcNAc(β1-3)Gal(β1-4)GlcNAc(β1-3)Gal(β1-4)GlcNAc(β-Sp0	5	1	2	4	6	7	8	30	13	15	20	21	17	14	9	67	22	71	35	217		29.2	13
https://youtu.be/biWNApZHMP8?t=430	07:10:00	0.133981	0.641672	1	G76571JT	Neu5Ac(β-Sp8	3	80	5	23	17	1	32	47	4	67	31	24	161	189	2	8	146	76	143	21		54	7
https://youtu.be/biWNApZHMP8?t=431	07:11:00	0.134198	0.635187	4		Neu5Gc(α2-8)Neu5Ac(α2-3)Gal(β1-4)GlcNAc(-Sp0	8	1	10	16	7	5	2	9	554	17	50	80	28	22	13	14	25	12	441	1138		122.6	12
https://youtu.be/biWNApZHMP8?t=432	07:12:00	0.134379	0.801013	5	G29703NT	Fuc(α1-2)Gal(β1-4)GlcNAc(β1-3)Gal(β1-4)GlcNAc(β-Sp0	7	20	19	38	12	15	28	9	6	31	1	51	14	24	10	40	5	42	50	3		21.25	12
https://youtu.be/biWNApZHMP8?t=433	07:13:00	0.135036	0.761616	2	G67272YR	GalNAc(β1-3)Gal(β-Sp8	1	5	4	3	254	9	76	32	13	8	16	10	83	2	17	193	29	12	85	54		45.3	12
https://youtu.be/biWNApZHMP8?t=434	07:14:00	0.135478	0.841636	12	G17689DH	Neu5Ac(α2-3)Gal(β1-4)GlcNAc(β1-2)Man(α1-6)[Neu5Ac(α2-3)Gal(β1-4)GlcNAc(β1-2)Man(α1-3)]Man(β1-4)GlcNAc(β1-4)[Fuc(α1-6)]GlcNAc(β-Sp24	37	2	25	10	20	4	21	6	9	15	3	8	36	31	35	1	32	93	30	49		23.35	10
https://youtu.be/biWNApZHMP8?t=435	07:15:00	0.135756	0.783534	9	G69804WT	GlcNAc(α1-4)Gal(β1-4)GlcNAc(β1-3)Gal(β1-4)[Fuc(α1-3)]GlcNAc(β1-3)Gal(β1-4)[Fuc(α1-3)]GlcNAc(β-Sp0	16	11	20	21	30	2	31	34	28	9	4	5	33	29	47	1	13	23	8	26		19.55	10
https://youtu.be/biWNApZHMP8?t=436	07:16:00	0.135901	0.80578	7	G39213VZ	GlcNAc(β1-2)Man(α1-6)[GlcNAc(β1-2)Man(α1-3)]Man(β1-4)GlcNAc(β1-4)GlcNAc(β-Sp13	8	3	2	37	13	7	1	34	25	42	4	27	11	21	18	19	12	33	69	29		20.75	11
https://youtu.be/biWNApZHMP8?t=437	07:17:00	0.135938	0.666918	6	G91532KA	Fuc(α1-2)Gal(β1-3)GalNAc(β1-4)[Neu5Ac(α2-3)]Gal(β1-4)Glc(β-Sp0	14	20	144	3	302	18	72	45	34	259	25	41	5	33	32	50	437	65	60	52		85.55	5
https://youtu.be/biWNApZHMP8?t=438	07:18:00	0.136164	0.662287	3	G64050LH	Neu5Ac(β2-6)[Gal(β1-3)]GalNAc(α-Sp8	18	136	81	2	133	1	4	10	37	26	7	13	34	5	30	41	24	3	36	23		33.2	9
https://youtu.be/biWNApZHMP8?t=439	07:19:00	0.136263	0.732344	3		GalNAc(β1-4)[Fuc(α1-3)](6S)GlcNAc(β-Sp8	5	3	1	2	6	7	4	8	9	10	16	79	27	14	15	36	41	30	76	12		20.05	14
https://youtu.be/biWNApZHMP8?t=440	07:20:00	0.136426	0.781426	9	G89663TB	GlcNAc(β1-2)Man(α1-6)[GlcNAc(β1-4)][GlcNAc(β1-2)Man(α1-3)]Man(β1-4)GlcNAc(β1-4)[Fuc(α1-6)]GlcNAc(-Sp21	11	20	6	8	35	34	15	7	1	2	24	30	18	25	17	47	14	56	23	32		21.25	11
https://youtu.be/biWNApZHMP8?t=441	07:21:00	0.136457	0.750751	19	G40529FD	Neu5Ac(α2-6)Gal(β1-4)GlcNAc(β1-3)Gal(β1-4)GlcNAc(β1-3)Gal(β1-4)GlcNAc(β1-2)Man(α1-6)[Neu5Ac(α2-6)Gal(β1-4)GlcNAc(β1-3)Gal(β1-4)GlcNAc(β1-3)Gal(β1-4)GlcNAc(β1-2)Man(α1-3)]Man(β1-4)GlcNAc(β1-4)GlcNAc(β-Sp12	7	29	5	13	11	1	2	4	35	244	21	28	41	14	3	161	10	12	22	44		35.35	11
https://youtu.be/biWNApZHMP8?t=442	07:22:00	0.136544	0.779625	11	G51793MY	Neu5Ac(α2-6)Gal(β1-4)GlcNAc(β1-2)Man(α1-6)[Neu5Ac(α2-3)Gal(β1-4)GlcNAc(β1-2)Man(α1-3)]Man(β1-4)GlcNAc(β1-4)GlcNAc(β-Sp12	3	1	7	15	10	30	25	5	2	66	26	17	14	9	46	13	11	67	217	33		30.85	12
https://youtu.be/biWNApZHMP8?t=443	07:23:00	0.136815	0.777496	15	G06594DV	Neu5Ac(α2-6)Gal(β1-4)GlcNAc(β1-3)Gal(β1-4)GlcNAc(β1-2)Man(α1-6)[Neu5Ac(α2-6)Gal(β1-4)GlcNAc(β1-3)Gal(β1-4)GlcNAc(β1-2)Man(α1-3)]Man(β1-4)GlcNAc(β1-4)GlcNAc(β-Sp12	3	9	2	4	6	12	17	23	8	1	24	11	5	28	32	14	47	141	22	52		23.05	12
https://youtu.be/biWNApZHMP8?t=444	07:24:00	0.13692	0.775759	14	G31152NK	GalNAc(α1-3)[Fuc(α1-2)]Gal(β1-3)GlcNAc(β1-2)Man(α1-6)[GalNAc(α1-3)[Fuc(α1-2)]Gal(β1-3)GlcNAc(β1-2)Man(α1-3)]Man(β1-4)GlcNAc(β1-4)[Fuc(α1-6)]GlcNAc(β-Sp22	3	28	2	53	6	289	25	7	1	4	9	32	18	22	216	36	12	51	33	13		43	10
https://youtu.be/biWNApZHMP8?t=445	07:25:00	0.137014	0.657842	4	G67646HL	Fuc(α1-2)Gal(β1-3)GalNAc(β1-3)Gal(α-Sp9	8	12	19	42	14	15	2	5	17	39	18	23	72	26	10	13	63	31	40	1		23.5	12
https://youtu.be/biWNApZHMP8?t=446	07:26:00	0.137508	0.705417	6	G32254QI	Neu5Ac(α2-3)Gal(β1-3)GalNAc(β1-3)Gal(α1-4)Gal(β1-4)Glc(β-Sp0	3	20	5	35	8	51	54	41	16	43	15	26	34	19	85	81	77	72	106	6		39.85	8
https://youtu.be/biWNApZHMP8?t=447	07:27:00	0.137538	0.837981	33	G80313NY	GlcNAc(β1-3)Gal(β1-4)GlcNAc(β1-3)Gal(β1-4)GlcNAc(β1-3)Gal(β1-4)GlcNAc(β1-3)Gal(β1-4)GlcNAc(β1-6)[GlcNAc(β1-3)Gal(β1-4)GlcNAc(β1-3)Gal(β1-4)GlcNAc(β1-3)Gal(β1-4)GlcNAc(β1-3)Gal(β1-4)GlcNAc(β1-2)]Man(α1-6)[GlcNAc(β1-3)Gal(β1-4)GlcNAc(β1-3)Gal(β1-4)GlcNAc(β1-3)Gal(β1-4)GlcNAc(β1-3)Gal(β1-4)GlcNAc(β1-2)Man(α1-3)]Man(β1-4)GlcNAc(β1-4)[Fuc(α1-6)]GlcNAc(β-Sp24	17	3	9	4	16	11	1	15	30	32	43	5	25	13	26	8	12	37	62	45		20.7	12
https://youtu.be/biWNApZHMP8?t=448	07:28:00	0.137725	0.72683	3	G35116BF	Gal(β1-3)Gal(β1-4)GlcNAc(β-Sp8	1	7	21	70	83	26	18	58	61	29	8	78	22	34	62	28	71	98	32	82		44.45	4
https://youtu.be/biWNApZHMP8?t=449	07:29:00	0.138419	0.818689	6	G82348BZ	Man(α1-6)[Man(α1-3)]Man(β1-4)GlcNAc(β1-4)[Fuc(α1-6)]GlcNAc(β-Sp19	6	16	23	24	28	7	29	5	11	10	8	31	12	38	19	9	42	15	55	2		19.5	12
https://youtu.be/biWNApZHMP8?t=450	07:30:00	0.139207	0.727143	5	G48558GR	Gal(β1-3)GalNAc(β1-4)[Neu5Ac(α2-3)]Gal(β1-4)Glc(β-Sp0	3	19	20	55	6	9	57	39	56	53	54	15	18	23	21	30	31	5	91	34		31.95	8
https://youtu.be/biWNApZHMP8?t=451	07:31:00	0.13966	0.673591	3	G51131QL	GlcNAc(β1-4)Gal(β1-4)GlcNAc(β-Sp8	4	9	1	76	12	19	20	62	11	45	313	252	7	13	2	250	10	249	390	51		89.8	11
https://youtu.be/biWNApZHMP8?t=452	07:32:00	0.139684	0.78051	5	G34540ZO	GlcNAc(β1-6)[Gal(β1-4)GlcNAc(β1-3)]Gal(β1-4)GlcNAc(-Sp0	3	12	2	8	18	51	42	86	112	17	5	57	13	49	32	25	19	38	4	29		31.1	10
https://youtu.be/biWNApZHMP8?t=453	07:33:00	0.139925	0.696182	2		(3S)Gal(β1-3)GalNAc(α-Sp8	4	3	5	16	33	23	2	20	26	48	34	7	32	38	19	47	74	52	41	251		38.75	8
https://youtu.be/biWNApZHMP8?t=454	07:34:00	0.14008	0.73746	2	G01534TU	Gal(β1-3)GalNAc(β-Sp8	3	11	18	7	5	2	21	57	38	10	9	15	64	1	30	45	68	44	98	56		30.1	10
https://youtu.be/biWNApZHMP8?t=455	07:35:00	0.140083	0.681702	3	G22185MF	GlcNAc(β1-6)[GlcNAc(β1-4)]GalNAc(α-Sp8	8	7	10	5	273	314	47	4	460	28	46	811	125	3	27	12	2	1	15	66		113.2	10
https://youtu.be/biWNApZHMP8?t=456	07:36:00	0.140303	0.812749	13	G26298FT	GalNAc(α1-3)[Fuc(α1-2)]Gal(β1-4)GlcNAc(β1-2)Man(α1-6)[GalNAc(α1-3)[Fuc(α1-2)]Gal(β1-4)GlcNAc(β1-2)Man(α1-3)]Man(β1-4)GlcNAc(β1-4)GlcNAc(β-Sp20	22	1	11	5	4	8	12	10	7	19	15	2	14	6	18	27	3	23	39	9		12.75	16
https://youtu.be/biWNApZHMP8?t=457	07:37:00	0.140351	0.69074	9	G07641UW	Gal(β1-4)[Fuc(α1-3)]GlcNAc(β1-6)[Neu5Ac(α2-6)[Neu5Ac(α2-3)Gal(β1-3)]GlcNAc(β1-3)]Gal(β1-4)Glc(-Sp21	12	3	4	7	20	6	8	10	1	13	30	58	19	22	27	48	24	35	43	34		21.2	11
https://youtu.be/biWNApZHMP8?t=458	07:38:00	0.140963	0.7436	9	G61435KZ	Neu5Ac(α2-6)Gal(β1-4)GlcNAc(β1-3)Gal(β1-4)[Fuc(α1-3)]GlcNAc(β1-3)Gal(β1-4)[Fuc(α1-3)]GlcNAc(β-Sp0	1	8	5	6	9	10	26	7	3	18	39	2	12	16	49	17	25	11	29	38		16.55	14
https://youtu.be/biWNApZHMP8?t=459	07:39:00	0.141293	0.743276	6	G51911JA	Neu5Ac(α2-3)Gal(β1-4)[Fuc(α1-3)]GlcNAc(β1-3)Gal(β1-4)GlcNAc(β-Sp8	2	14	3	1	4	5	7	41	50	16	21	8	9	55	29	56	60	13	40	130		28.2	11
https://youtu.be/biWNApZHMP8?t=460	07:40:00	0.141935	0.734281	4	G01614ZM	Neu5Ac(α2-6)[Neu5Ac(α2-3)Gal(β1-3)]GalNAc(α-Sp8	35	1	27	10	5	46	44	61	21	25	14	58	66	62	13	72	65	38	7	51		36.05	6
https://youtu.be/biWNApZHMP8?t=461	07:41:00	0.142271	0.785286	5		Gal(β1-3)GalNAc(α1-3)[Fuc(α1-2)]Gal(β1-4)GlcNAc(-Sp0	3	6	11	16	4	17	46	50	45	18	7	78	19	36	31	28	8	30	5	1		22.95	12
https://youtu.be/biWNApZHMP8?t=462	07:42:00	0.142394	0.803237	11	G14047PA	Neu5Ac(α2-3)Gal(β1-4)GlcNAc(β1-2)Man(α1-6)[Neu5Ac(α2-6)Gal(β1-4)GlcNAc(β1-2)Man(α1-3)]Man(β1-4)GlcNAc(β1-4)GlcNAc(β-Sp12	7	1	11	2	16	42	24	6	9	13	31	12	5	3	40	20	8	37	32	33		17.6	13
https://youtu.be/biWNApZHMP8?t=463	07:43:00	0.142573	0.818805	2		GalNAc(β1-4)(6S)GlcNAc(-Sp8	2	1	52	42	13	4	16	3	6	10	5	26	17	19	48	33	47	67	78	39		26.4	11
https://youtu.be/biWNApZHMP8?t=464	07:44:00	0.142581	0.693712	6	G03229RU	Fuc(α1-2)Gal(β1-3)GalNAc(α1-3)[Fuc(α1-2)]Gal(β1-4)Glc(β-Sp0	7	10	4	2	100	20	12	16	21	14	134	28	324	161	18	5	30	46	19	58		51.45	11
https://youtu.be/biWNApZHMP8?t=465	07:45:00	0.143134	0.635312	1	G93723GS	GlcA(β-Sp8	1	16	2	29	20	3	37	19	28	14	18	36	10	34	6	24	4	7	71	39		20.9	12
https://youtu.be/biWNApZHMP8?t=466	07:46:00	0.143471	0.668177	5	G83666FZ	Gal(β1-4)GalNAc(β1-3)[Fuc(α1-2)]Gal(β1-4)GlcNAc(β-Sp8	20	6	22	24	8	28	125	15	175	25	1	23	87	36	30	3	53	42	357	107		59.35	6
https://youtu.be/biWNApZHMP8?t=467	07:47:00	0.143607	0.725578	5	G69522TI	Gal(β1-3)GlcNAc(β1-3)Gal(β1-4)[Fuc(α1-3)]GlcNAc(β-Sp0	8	4	10	23	1	24	57	14	3	12	2	18	16	50	9	60	13	30	29	58		22.05	12
https://youtu.be/biWNApZHMP8?t=468	07:48:00	0.143895	0.710761	4	G21856LC	Gal(β1-3)GalNAc(β1-4)Gal(β1-4)Glc(β-Sp8	15	19	28	8	12	38	25	23	2	5	45	3	62	16	10	35	54	7	13	65		24.25	11
https://youtu.be/biWNApZHMP8?t=469	07:49:00	0.144267	0.789757	7	G67969KB	Neu5Ac(α2-3)Gal(β1-4)GlcNAc(β1-3)Gal(β1-4)GlcNAc(β1-3)Gal(β1-4)GlcNAc(β-Sp0	9	11	4	27	10	26	21	54	5	20	44	75	29	94	18	52	43	97	32	13		34.2	8
https://youtu.be/biWNApZHMP8?t=470	07:50:00	0.144395	0.755674	6	G86537AD	Gal(β1-4)GlcNAc(β1-3)Gal(β1-4)GlcNAc(β1-6)[Gal(β1-3)]GalNAc(α-Sp14	19	4	23	39	36	44	32	12	33	34	56	62	89	5	2	45	27	25	6	8		30.05	7
https://youtu.be/biWNApZHMP8?t=471	07:51:00	0.145181	0.736861	3	G54118CT	Neu5Ac(α2-6)GalNAc(β1-4)GlcNAc(β-Sp0	3	5	13	42	7	6	15	1	4	17	71	12	2	26	64	9	16	73	52	10		22.4	14
https://youtu.be/biWNApZHMP8?t=472	07:52:00	0.148012	0.711439	7		Neu5Ac(α2-6)Gal(β1-4)GlcNAc(β1-2)Man(α1-3)Man(β1-4)GlcNAc(β1-4)GlcNAc(-Sp12	5	37	6	10	3	2	8	127	169	38	252	112	167	14	13	17	54	66	23	35		57.9	9
https://youtu.be/biWNApZHMP8?t=473	07:53:00	0.1486	0.778721	10	G40702WU	Man(α1-2)Man(α1-6)[Man(α1-3)]Man(α1-6)[Man(α1-2)Man(α1-2)Man(α1-3)]Man(β1-4)GlcNAc(β1-4)GlcNAc(β-Sp12	23	14	11	17	5	1	20	25	19	30	28	15	35	34	42	45	40	55	22	26		25.35	8
https://youtu.be/biWNApZHMP8?t=474	07:54:00	0.148964	0.735456	4	G58896AZ	Gal(β1-4)GlcNAc(β1-3)Gal(β1-4)Glc(β-Sp8	1	2	12	8	9	35	16	3	18	5	23	82	25	29	19	54	26	11	68	22		23.4	11
https://youtu.be/biWNApZHMP8?t=475	07:55:00	0.149049	0.749969	2	G00041MO	GlcNAc(β1-6)GalNAc(α-Sp8	3	4	22	21	41	36	24	1	43	7	18	45	12	9	38	73	74	62	6	5		27.2	9
https://youtu.be/biWNApZHMP8?t=476	07:56:00	0.149212	0.750298	7	G12518FG	Neu5Ac(α2-3)Gal(β1-3)[Fuc(α1-4)]GlcNAc(β1-3)Gal(β1-3)[Fuc(α1-4)]GlcNAc(β-Sp0	9	13	10	14	22	21	34	1	37	31	23	26	3	40	17	378	92	46	2	35		42.7	8
https://youtu.be/biWNApZHMP8?t=477	07:57:00	0.149846	0.72742	14	G30627OI	Fuc(α1-2)Gal(β1-4)[Fuc(α1-3)]GlcNAc(β1-2)Man(α1-6)[Fuc(α1-2)Gal(β1-4)[Fuc(α1-3)]GlcNAc(β1-2)Man(α1-3)]Man(β1-4)GlcNAc(β1-4)[Fuc(α1-6)]GlcNAc(β-Sp24	8	5	3	11	25	17	45	34	30	7	20	54	1	44	75	115	23	70	125	112		41.2	8
https://youtu.be/biWNApZHMP8?t=478	07:58:00	0.150198	0.755031	6	G93592BV	Gal(β1-4)GlcNAc(β1-2)Man(α1-3)Man(β1-4)GlcNAc(β1-4)GlcNAc(-Sp12	8	4	5	11	130	91	53	13	18	7	9	20	300	259	19	3	6	33	60	58		55.35	12
https://youtu.be/biWNApZHMP8?t=479	07:59:00	0.151003	0.707186	4	G73932YR	Neu5Ac(α2-3)Gal(β1-3)GlcNAc(β1-2)Man(α-Sp0	4	8	13	1	105	34	12	57	3	6	60	11	46	2	54	100	63	20	175	76		42.5	10
https://youtu.be/biWNApZHMP8?t=480	08:00:00	0.151154	0.76225	14	G24896TK	GalNAc(α1-3)[Fuc(α1-2)]Gal(β1-4)GlcNAc(β1-2)Man(α1-6)[GalNAc(α1-3)[Fuc(α1-2)]Gal(β1-4)GlcNAc(β1-2)Man(α1-3)]Man(β1-4)GlcNAc(β1-4)[Fuc(α1-6)]GlcNAc(β-Sp22	24	32	5	6	2	12	35	1	8	40	19	18	10	63	4	22	154	131	39	14		31.95	11
https://youtu.be/biWNApZHMP8?t=481	08:01:00	0.151546	0.762185	12		Gal(β1-4)GlcNAc(β1-2)Man(α1-6)[Gal(β1-4)GlcNAc(β1-4)][Gal(β1-4)GlcNAc(β1-2)Man(α1-3)]Man(β1-4)GlcNAc(β1-4)[Fuc(α1-6)]GlcNAc(-Sp21	3	10	5	2	1	26	13	12	7	38	15	9	11	27	80	20	4	36	52	30		20.05	13
https://youtu.be/biWNApZHMP8?t=482	08:02:00	0.151619	0.75382	3	G73699UT	Neu5Ac(α2-3)Gal(β1-4)(6S)GlcNAc(β-Sp8	7	56	43	14	1	2	15	19	41	9	31	3	74	91	76	23	96	10	16	51		33.9	10
https://youtu.be/biWNApZHMP8?t=483	08:03:00	0.151839	0.746565	3	G60713GB	GalNAc(β1-3)[Fuc(α1-2)]Gal(β-Sp8	5	3	2	1	31	9	36	52	12	4	33	16	10	54	48	115	80	51	17	27		30.3	10
https://youtu.be/biWNApZHMP8?t=484	08:04:00	0.152149	0.763825	5	G47212KG	Man(α1-2)Man(α1-2)Man(α1-6)[Man(α1-3)]Man(α-Sp9	7	1	8	5	2	13	6	3	9	45	43	14	4	29	24	15	22	12	28	26		15.8	13
https://youtu.be/biWNApZHMP8?t=485	08:05:00	0.152296	0.571618	5	G88696BY	Neu5Ac(α2-3)Gal(β1-4)[Fuc(α1-3)]GlcNAc(β1-3)GalNAc(α-Sp14	1	21	100	4	9	5	3	10	2	17	18	244	6	58	108	11	20	63	102	359		58.05	12
https://youtu.be/biWNApZHMP8?t=486	08:06:00	0.15324	0.576454	3		Kdn(α2-6)Gal(β1-4)GlcNAc(-Sp0	16	370	153	113	435	18	23	441	29	9	32	351	34	142	44	37	201	30	2	21		125.05	4
https://youtu.be/biWNApZHMP8?t=487	08:07:00	0.153393	0.68681	2	G35446HX	Fuc(α1-4)GlcNAc(β-Sp8	3	1	5	4	6	9	10	17	19	12	24	21	20	52	64	50	30	16	15	79		22.85	13
https://youtu.be/biWNApZHMP8?t=488	08:08:00	0.154244	0.699911	4	G01614ZM	Neu5Ac(α2-6)[Neu5Ac(α2-3)Gal(β1-3)]GalNAc(α-Sp14	26	1	15	7	2	32	18	36	12	11	10	22	6	34	9	78	61	23	16	69		24.4	11
https://youtu.be/biWNApZHMP8?t=489	08:09:00	0.154878	0.654436	4	G56052QV	Neu5Gc(α2-3)Gal(β1-3)[Fuc(α1-4)]GlcNAc(β-Sp0	8	12	4	13	28	15	25	47	17	3	43	53	22	42	45	30	38	23	44	131		32.15	7
https://youtu.be/biWNApZHMP8?t=490	08:10:00	0.154881	0.68081	2	G17963KW	Gal(α1-4)GlcNAc(β-Sp8	16	13	3	15	37	34	51	41	48	59	6	12	57	173	78	23	35	20	352	31		55.2	7
https://youtu.be/biWNApZHMP8?t=491	08:11:00	0.154949	0.733564	4	G77477NL	Gal(β1-4)GlcNAc(β1-3)Gal(β1-3)GalNAc(α-Sp14	9	5	3	6	7	21	45	26	38	28	22	8	11	4	37	18	35	76	46	67		25.6	9
https://youtu.be/biWNApZHMP8?t=492	08:12:00	0.155025	0.774289	18	G17779DH	Gal(β1-3)GlcNAc(β1-3)Gal(β1-4)GlcNAc(β1-6)[Gal(β1-3)GlcNAc(β1-3)Gal(β1-4)GlcNAc(β1-2)]Man(α1-6)[Gal(β1-3)GlcNAc(β1-3)Gal(β1-4)GlcNAc(β1-2)Man(α1-3)]Man(β1-4)GlcNAc(β1-4)[Fuc(α1-6)]GlcNAc(β-Sp24	1	6	19	31	12	10	109	17	147	4	49	5	20	58	80	22	62	3	286	294		61.75	10
https://youtu.be/biWNApZHMP8?t=493	08:13:00	0.155208	0.639326	4	G41052GC	GalNAc(β1-4)[Neu5Ac(α2-3)]Gal(β1-4)GlcNAc(β-Sp0	1	2	4	9	23	71	16	5	38	8	36	355	43	13	26	39	22	56	15	161		47.15	9
https://youtu.be/biWNApZHMP8?t=494	08:14:00	0.155267	0.775696	7	G44060QH	GalNAc(α1-3)[Fuc(α1-2)]Gal(β1-3)GalNAc(α1-3)[Fuc(α1-2)]Gal(β1-4)GlcNAc(β-Sp0	13	5	11	6	10	16	21	33	18	41	35	32	17	23	51	42	8	1	3	15		20.05	12
https://youtu.be/biWNApZHMP8?t=495	08:15:00	0.155472	0.712609	5	G07932PU	Gal(β1-4)GlcNAc(β1-3)Gal(β1-4)GlcNAc(β1-3)GalNAc(α-Sp14	1	4	3	2	12	7	15	26	35	21	14	22	39	5	19	47	23	31	37	33		19.8	10
https://youtu.be/biWNApZHMP8?t=496	08:16:00	0.156047	0.725994	1	G61418DU	GalNAc(β-Sp8	2	1	3	4	27	6	5	71	7	11	77	9	30	46	13	17	8	37	66	75		25.75	12
https://youtu.be/biWNApZHMP8?t=497	08:17:00	0.156253	0.71702	4	G00053MO	Neu5Ac(α2-3)Gal(β1-3)[Fuc(α1-4)]GlcNAc(β-Sp8	3	5	23	14	18	41	1	19	15	20	21	68	54	84	89	33	45	38	57	31		33.95	8
https://youtu.be/biWNApZHMP8?t=498	08:18:00	0.156428	0.701255	3		Neu5Ac(α2-6)GalNAc(β1-4)(6S)GlcNAc(β-Sp8	12	40	18	14	5	22	35	37	1	29	57	2	34	25	3	9	39	4	170	62		30.9	9
https://youtu.be/biWNApZHMP8?t=499	08:19:00	0.156431	0.660439	4	G41052GC	GalNAc(β1-4)[Neu5Ac(α2-3)]Gal(β1-4)GlcNAc(β-Sp8	1	2	7	10	27	21	20	5	42	4	40	68	30	13	50	47	37	16	19	170		31.45	10
https://youtu.be/biWNApZHMP8?t=500	08:20:00	0.158068	0.672407	13	G19134QI	Gal(α1-3)Gal(β1-4)[Fuc(α1-3)]GlcNAc(β1-2)Man(α1-6)[Gal(α1-3)Gal(β1-4)[Fuc(α1-3)]GlcNAc(β1-2)Man(α1-3)]Man(β1-4)GlcNAc(β1-4)GlcNAc(β-Sp20	10	2	1	8	14	32	12	13	9	19	7	3	23	184	868	15	16	11	21	35		65.15	14
https://youtu.be/biWNApZHMP8?t=501	08:21:00	0.158081	0.748554	17		Gal(β1-4)GlcNAc(β1-3)Gal(β1-4)GlcNAc(β1-6)[Gal(β1-4)GlcNAc(β1-3)Gal(β1-4)GlcNAc(β1-2)]Man(α1-6)[Gal(β1-4)GlcNAc(β1-3)Gal(β1-4)GlcNAc(β1-2)Man(α1-3)]Man(α1-4)GlcNAc(β1-4)GlcNAc(-Sp24	4	14	11	15	13	28	43	49	5	2	52	10	3	26	17	83	25	20	29	98		27.35	11
https://youtu.be/biWNApZHMP8?t=502	08:22:00	0.158423	0.828726	4	G88274ER	GalNAc(β1-4)GlcNAc(β1-3)GalNAc(β1-4)GlcNAc(β-Sp0	26	33	20	5	41	18	6	1	4	16	40	21	27	55	52	7	2	68	54	14		25.5	10
https://youtu.be/biWNApZHMP8?t=503	08:23:00	0.158714	0.690581	11	G25407RZ	Gal(β1-4)[Fuc(α1-3)]GlcNAc(β1-2)Man(α1-6)[Gal(β1-4)[Fuc(α1-3)]GlcNAc(β1-2)Man(α1-3)]Man(β1-4)GlcNAc(β1-4)GlcNAc(β-Sp20	9	14	1	6	4	31	2	49	17	61	3	18	20	30	38	73	62	5	67	60		28.5	11
https://youtu.be/biWNApZHMP8?t=504	08:24:00	0.158899	0.7068	13		Gal(α1-3)Gal(β1-3)[Fuc(α1-4)]GlcNAc(β1-2)Man(α1-6)[Gal(α1-3)Gal(β1-3)[Fuc(α1-4)]GlcNAc(β1-2)Man(α1-3)]Man(β1-4)GlcNAc(β1-4)GlcNAc(-Sp19	22	39	31	3	6	2	463	13	5	9	1	4	69	135	18	7	8	30	17	14		44.8	13
https://youtu.be/biWNApZHMP8?t=505	08:25:00	0.159851	0.656725	3	G03520RT	Gal(β1-4)GlcNAc(β1-6)GalNAc(-Sp14	1	2	29	3	4	31	21	271	35	28	620	22	19	142	196	7	5	255	483	68		112.1	7
https://youtu.be/biWNApZHMP8?t=506	08:26:00	0.160086	0.673194	4	G06378CG	Neu5Ac(α2-3)(6S)Gal(β1-4)[Fuc(α1-3)]GlcNAc(β-Sp8	2	1	10	4	3	8	7	19	14	18	24	600	22	16	192	31	5	35	13	45		53.45	13
https://youtu.be/biWNApZHMP8?t=507	08:27:00	0.160934	0.784068	11	G05260RH	Gal(α1-3)Gal(β1-4)GlcNAc(β1-2)Man(α1-6)[Gal(α1-3)Gal(β1-4)GlcNAc(β1-2)Man(α1-3)]Man(β1-4)GlcNAc(β1-4)GlcNAc(β-Sp20	9	5	2	29	1	40	8	14	10	4	23	3	21	13	49	27	25	16	17	18		16.7	13
https://youtu.be/biWNApZHMP8?t=508	08:28:00	0.161433	0.73839	11	G84467IZ	Neu5Ac(α2-6)Gal(β1-4)GlcNAc(β1-2)Man(α1-6)[Neu5Ac(α2-6)Gal(β1-4)GlcNAc(β1-2)Man(α1-3)]Man(β1-4)GlcNAc(β1-4)GlcNAc(β-Sp21	15	3	4	5	1	21	25	2	33	18	8	47	16	11	51	28	45	37	13	46		21.45	11
https://youtu.be/biWNApZHMP8?t=509	08:29:00	0.162301	0.744248	4	G27290NP	Gal(β1-3)GlcNAc(α1-3)Gal(β1-4)GlcNAc(β-Sp8	15	18	16	24	6	5	1	51	49	31	47	28	32	7	8	13	94	25	35	20		26.25	10
https://youtu.be/biWNApZHMP8?t=510	08:30:00	0.162712	0.654317	3	G56682BC	Neu5Ac(α2-6)[Gal(β1-3)]GalNAc(α-Sp8	1	37	29	2	63	72	91	3	170	11	4	39	40	10	52	132	12	53	44	46		45.55	7
https://youtu.be/biWNApZHMP8?t=511	08:31:00	0.163557	0.66504	9	G57884AX	Gal(β1-4)[Fuc(α1-3)]GlcNAc(β1-3)Gal(β1-4)[Fuc(α1-3)]GlcNAc(β1-3)Gal(β1-4)[Fuc(α1-3)]GlcNAc(β-Sp0	2	3	1	9	4	5	15	16	8	21	18	7	22	31	52	24	25	91	48	28		21.5	11
https://youtu.be/biWNApZHMP8?t=512	08:32:00	0.1638	0.605403	3	G28868ZC	Neu5Ac(α2-6)Gal(β1-4)Glc(β-Sp0	16	2	3	125	45	198	7	69	38	29	36	54	55	68	44	84	48	57	25	80		54.15	4
https://youtu.be/biWNApZHMP8?t=513	08:33:00	0.164616	0.625404	5	G70573KH	Neu5Ac(α2-6)[Gal(β1-3)]GlcNAc(β1-4)Gal(β1-4)Glc(β-Sp10	20	16	1	27	14	9	13	36	82	73	42	33	46	32	55	58	12	112	37	52		38.5	7
https://youtu.be/biWNApZHMP8?t=514	08:34:00	0.164779	0.670645	11	G06714AG	Neu5Ac(α2-6)Gal(β1-4)GlcNAc(β1-3)Gal(β1-4)GlcNAc(β1-6)[Neu5Ac(α2-6)Gal(β1-4)GlcNAc(β1-3)Gal(β1-4)GlcNAc(β1-3)]GalNAc(α-Sp14	1	5	4	2	3	6	12	7	10	8	11	14	9	28	18	15	21	43	272	24		25.65	15
https://youtu.be/biWNApZHMP8?t=515	08:35:00	0.165115	0.730889	3	G65562ZE	Neu5Ac(α2-3)Gal(β1-3)GalNAc(α-Sp8	6	3	4	5	40	21	18	2	20	48	72	79	36	10	45	13	43	54	76	39		31.7	9
https://youtu.be/biWNApZHMP8?t=516	08:36:00	0.165412	0.693684	4	G20744UW	Gal(α1-4)[Gal(α1-3)]Gal(β1-4)GlcNAc(β-Sp8	9	15	17	26	20	8	38	18	55	72	51	1	41	598	57	35	7	47	21	29		58.25	8
https://youtu.be/biWNApZHMP8?t=517	08:37:00	0.165535	0.750381	5	G08157XK	GalNAc(α1-3)GalNAc(β1-3)Gal(α1-4)Gal(β1-4)GlcNAc(β-Sp0	6	11	3	1	2	12	36	32	9	49	143	4	41	10	109	62	114	84	7	64		39.95	10
https://youtu.be/biWNApZHMP8?t=518	08:38:00	0.166068	0.754449	11	G96919WB	GlcNAc(β1-3)Gal(β1-4)GlcNAc(β1-2)Man(α1-6)[GlcNAc(β1-3)Gal(β1-4)GlcNAc(β1-2)Man(α1-3)]Man(β1-4)GlcNAc(β1-4)GlcNAc(β-Sp12	6	13	7	2	19	8	1	11	12	9	21	10	3	33	16	14	17	22	29	37		14.5	15
https://youtu.be/biWNApZHMP8?t=519	08:39:00	0.166441	0.650598	5	G93612YS	GalNAc(β1-4)[Neu5Ac(α2-3)]Gal(β1-4)GlcNAc(β1-3)GalNAc(α-Sp14	2	5	4	9	27	3	1	17	16	19	15	6	151	33	7	32	20	83	25	34		25.45	13
https://youtu.be/biWNApZHMP8?t=520	08:40:00	0.166631	0.686068	3	G96865DJ	GalNAc(β1-4)[Fuc(α1-3)]GlcNAc(β-Sp0	1	14	15	2	4	18	20	5	39	25	21	26	52	6	36	33	34	27	71	50		24.95	9
https://youtu.be/biWNApZHMP8?t=521	08:41:00	0.166799	0.691746	3	G91237TK	Neu5Ac(α2-3)Gal(β1-4)Glc(β-Sp8	10	12	19	45	65	69	46	59	28	16	1	31	70	17	82	122	64	13	55	41		43.25	7
https://youtu.be/biWNApZHMP8?t=522	08:42:00	0.168254	0.730575	11	G97474SU	Neu5Ac(α2-3)Gal(β1-4)GlcNAc(β1-3)Gal(β1-4)GlcNAc(β1-6)[Neu5Ac(α2-3)Gal(β1-4)GlcNAc(β1-3)Gal(β1-4)GlcNAc(β1-3)]GalNAc(α-Sp14	3	8	9	18	10	5	1	23	29	32	24	4	6	35	46	42	40	53	45	59		24.6	9
https://youtu.be/biWNApZHMP8?t=523	08:43:00	0.170541	0.663855	3		Fuc(α1-2)(6S)Gal(β1-3)(6S)GlcNAc(β-Sp0	4	12	17	13	3	1	75	6	31	7	8	9	21	16	44	23	54	11	62	5		21.1	13
https://youtu.be/biWNApZHMP8?t=524	08:44:00	0.17084	0.485297	12		Neu5Ac(α2-3)Gal(β1-3)GlcNAc(β1-2)Man(α1-6)[GlcNAc(β1-4)][Neu5Ac(α2-3)Gal(β1-3)GlcNAc(β1-2)Man(α1-3)]Man(β1-4)GlcNAc(β1-4)GlcNAc(-Sp21	98	389	212	15	417	149	4	22	590	338	117	5	106	10	26	6	107	487	506	166		188.5	5
https://youtu.be/biWNApZHMP8?t=525	08:45:00	0.171463	0.766625	7	G85213RR	Fuc(α1-2)Gal(β1-4)GlcNAc(β1-3)Gal(β1-4)GlcNAc(β1-3)Gal(β1-4)GlcNAc(β-Sp0	10	5	36	27	8	11	6	9	66	4	7	41	40	49	53	24	12	61	42	50		28.05	9
https://youtu.be/biWNApZHMP8?t=526	08:46:00	0.17241	0.733167	5	G80062GG	GalNAc(α1-3)GalNAc(β1-3)Gal(α1-4)Gal(β1-4)Glc(β-Sp0	3	1	5	2	4	65	50	48	70	38	22	106	51	23	49	82	17	90	32	40		39.9	6
https://youtu.be/biWNApZHMP8?t=527	08:47:00	0.174268	0.653944	3	G76607YV	GlcNAc(β1-2)Gal(β1-3)GalNAc(α-Sp8	77	65	53	61	3	647	7	528	19	20	1	16	59	60	56	12	55	301	68	9		105.85	8
https://youtu.be/biWNApZHMP8?t=528	08:48:00	0.175451	0.447198	12	G52880ZN	Gal(β1-4)[Fuc(α1-3)]GlcNAc(β1-2)Man(α1-6)[Gal(β1-4)[Fuc(α1-3)]GlcNAc(β1-2)Man(α1-3)]Man(β1-4)GlcNAc(β1-4)[Fuc(α1-6)]GlcNAc(β-Sp22	29	13	82	49	34	2	6	22	115	8	7	298	76	4	18	11	35	40	222	1		53.6	9
https://youtu.be/biWNApZHMP8?t=529	08:49:00	0.175926	0.787291	15	G19026NP	Fuc(α1-2)Gal(β1-4)GlcNAc(β1-3)Gal(β1-4)GlcNAc(β1-2)Man(α1-6)[Fuc(α1-2)Gal(β1-4)GlcNAc(β1-3)Gal(β1-4)GlcNAc(β1-2)Man(α1-3)]Man(β1-4)GlcNAc(β1-4)GlcNAc(β-Sp24	19	16	33	27	2	11	36	24	13	6	29	15	1	76	7	3	10	28	53	65		23.7	11
https://youtu.be/biWNApZHMP8?t=530	08:50:00	0.17635	0.782343	3	G71793UG	GalNAc(β1-4)GlcNAc(β1-2)Man(α-Sp0	5	3	1	4	2	28	12	14	6	8	34	19	20	83	10	7	29	22	41	31		18.95	13
https://youtu.be/biWNApZHMP8?t=531	08:51:00	0.176495	0.596092	7	G90423CD	Fuc(α1-2)Gal(β1-3)GlcNAc(β1-6)[Fuc(α1-2)Gal(β1-3)GlcNAc(β1-3)]GalNAc(α-Sp14	1	2	10	26	31	5	20	22	33	51	190	13	9	19	27	473	16	233	111	94		69.3	9
https://youtu.be/biWNApZHMP8?t=532	08:52:00	0.177178	0.588874	2	G76355TG	Gal(α1-3)GalNAc(α-Sp8	21	4	2	3	23	20	83	37	41	1	8	44	34	29	72	99	27	59	35	54		34.8	6
https://youtu.be/biWNApZHMP8?t=533	08:53:00	0.178883	0.662245	10	G58980LZ	Fuc(α1-2)Gal(β1-4)[Fuc(α1-3)]GlcNAc(β1-3)Gal(β1-4)[Fuc(α1-3)]GlcNAc(β1-3)Gal(β1-4)[Fuc(α1-3)]GlcNAc(β-Sp0	5	8	7	4	20	2	21	17	26	1	12	9	37	29	54	40	34	32	18	44		21	11
https://youtu.be/biWNApZHMP8?t=534	08:54:00	0.179451	0.678648	3	G00033MO	GlcNAc(β1-6)[Gal(β1-3)]GalNAc(α-Sp8	1	3	4	5	10	7	34	6	71	56	37	82	8	22	33	84	146	61	13	83		38.3	9
https://youtu.be/biWNApZHMP8?t=535	08:55:00	0.179521	0.49886	17	G13413XO	Fuc(α1-2)Gal(β1-4)[Fuc(α1-3)]GlcNAc(β1-2)Man(α1-6)[Fuc(α1-2)Gal(β1-4)[Fuc(α1-3)]GlcNAc(β1-4)[Fuc(α1-2)Gal(β1-4)[Fuc(α1-3)]GlcNAc(β1-2)]Man(α1-3)]Man(β1-4)GlcNAc(β1-4)GlcNAc(β-Sp12	8	13	2	3	12	24	10	30	4	1	53	45	40	19	62	7	35	15	21	31		21.75	11
https://youtu.be/biWNApZHMP8?t=536	08:56:00	0.179712	0.476886	4	G14829OL	Neu5Ac(α2-6)Gal(β1-4)GlcNAc(β1-6)GalNAc(α-Sp14	118	70	4	301	74	13	8	20	194	2	653	798	195	409	818	635	140	7	139	220		240.9	6
https://youtu.be/biWNApZHMP8?t=537	08:57:00	0.181444	0.760543	11	G77252PU	Neu5Ac(α2-3)Gal(β1-4)GlcNAc(β1-2)Man(α1-6)[Neu5Ac(α2-3)Gal(β1-4)GlcNAc(β1-2)Man(α1-3)]Man(β1-4)GlcNAc(β1-4)GlcNAc(β-Sp12	6	15	5	2	21	8	13	3	12	10	17	4	63	1	7	26	57	65	74	19		21.4	14
https://youtu.be/biWNApZHMP8?t=538	08:58:00	0.181594	0.709816	7	G58169ID	Neu5Ac(α2-3)Gal(β1-3)[Fuc(α1-4)]GlcNAc(β1-3)Gal(β1-4)[Fuc(α1-3)]GlcNAc(β-Sp0	10	3	9	17	24	21	19	1	33	34	36	49	25	7	54	56	92	58	91	29		33.4	7
https://youtu.be/biWNApZHMP8?t=539	08:59:00	0.18162	0.755024	11	G17465IO	Gal(α1-4)Gal(β1-3)GlcNAc(β1-2)Man(α1-6)[Gal(α1-4)Gal(β1-3)GlcNAc(β1-2)Man(α1-3)]Man(β1-4)GlcNAc(β1-4)GlcNAc(β-Sp19	4	11	10	3	13	23	2	24	16	44	45	18	42	51	43	17	47	22	39	6		24	10
https://youtu.be/biWNApZHMP8?t=540	09:00:00	0.183002	0.695556	10	G25225ZP	Neu5Ac(α2-3)Gal(β1-4)[Fuc(α1-3)]GlcNAc(β1-3)Gal(β1-4)[Fuc(α1-3)]GlcNAc(β1-3)Gal(β1-4)[Fuc(α1-3)]GlcNAc(β-Sp0	7	19	14	10	16	9	26	27	1	43	30	47	32	61	91	84	62	15	36	53		34.15	8
https://youtu.be/biWNApZHMP8?t=541	09:01:00	0.183723	0.738892	4	G64973KT	Gal(β1-4)GlcNAc(β1-6)[Gal(β1-3)]GalNAc(α-Sp8	21	2	42	61	58	4	50	31	9	3	48	6	10	79	73	56	27	23	65	44		35.6	6
https://youtu.be/biWNApZHMP8?t=542	09:02:00	0.184544	0.715436	2	G97834OQ	GalNAc(α1-3)GalNAc(β-Sp8	2	1	11	23	5	3	61	69	7	60	22	28	40	62	141	54	111	97	74	10		44.05	7
https://youtu.be/biWNApZHMP8?t=543	09:03:00	0.185193	0.642376	5	G44738JR	Gal(β1-4)GalNAc(α1-3)[Fuc(α1-2)]Gal(β1-4)GlcNAc(β-Sp8	79	131	3	5	9	64	69	11	8	2	120	86	16	652	7	282	22	14	10	18		80.4	11
https://youtu.be/biWNApZHMP8?t=544	09:04:00	0.18839	0.774223	29	G37796OS	Gal(β1-4)GlcNAc(β1-3)Gal(β1-4)GlcNAc(β1-3)Gal(β1-4)GlcNAc(β1-3)Gal(β1-4)GlcNAc(β1-3)Gal(β1-4)GlcNAc(β1-3)Gal(β1-4)GlcNAc(β1-2)Man(α1-6)[Gal(β1-4)GlcNAc(β1-3)Gal(β1-4)GlcNAc(β1-3)Gal(β1-4)GlcNAc(β1-3)Gal(β1-4)GlcNAc(β1-3)Gal(β1-4)GlcNAc(β1-3)Gal(β1-4)GlcNAc(β1-2)Man(α1-3)]Man(β1-4)GlcNAc(β1-4)GlcNAc(β-Sp25	12	30	2	7	15	4	20	6	5	11	85	17	10	27	41	28	48	58	16	29		23.55	12
https://youtu.be/biWNApZHMP8?t=545	09:05:00	0.188582	0.757754	2	G00057MO	GalNAc(β1-4)GlcNAc(β-Sp0	10	22	5	23	2	7	3	1	33	13	11	9	39	8	66	6	4	16	30	19		16.35	14
https://youtu.be/biWNApZHMP8?t=546	09:06:00	0.188763	0.664749	3	G37352CV	Neu5Ac(α2-3)Gal(β1-3)(6S)GalNAc(α-Sp8	166	208	39	4	20	26	2	19	56	32	18	676	48	512	57	67	65	410	74	106		130.25	5
https://youtu.be/biWNApZHMP8?t=547	09:07:00	0.189504	0.753373	2	G00057MO	GalNAc(β1-4)GlcNAc(β-Sp8	54	15	24	12	3	5	1	18	19	14	9	8	53	6	51	2	4	7	58	11		18.7	15
https://youtu.be/biWNApZHMP8?t=548	09:08:00	0.189591	0.66042	1	G57321FI	GalNAc(α-Sp15	4	3	1	5	38	8	6	51	53	2	70	10	18	69	12	24	17	263	83	68		40.25	11
https://youtu.be/biWNApZHMP8?t=549	09:09:00	0.189873	0.750502	2	G60233WN	GalNAc(α1-3)Gal(β-Sp8	4	1	2	5	6	7	12	14	53	70	15	10	22	71	26	38	44	3	48	13		23.2	12
https://youtu.be/biWNApZHMP8?t=550	09:10:00	0.191276	0.675592	8	G16777TF	Gal(β1-4)GlcNAc(β1-3)Gal(β1-4)[Fuc(α1-3)]GlcNAc(β1-3)Gal(β1-4)[Fuc(α1-3)]GlcNAc(β-Sp0	3	9	11	10	19	15	20	7	39	27	5	55	33	24	61	57	76	36	25	66		29.9	9
https://youtu.be/biWNApZHMP8?t=551	09:11:00	0.194087	0.753413	13	G18938DW	Gal(β1-4)GlcNAc(β1-6)[Gal(β1-4)GlcNAc(β1-2)]Man(α1-6)[Gal(β1-4)GlcNAc(β1-4)[Gal(β1-4)GlcNAc(β1-2)]Man(α1-3)]Man(β1-4)GlcNAc(β1-4)GlcNAc(β-Sp21	9	16	5	11	6	4	3	19	1	26	21	20	27	2	28	22	35	41	74	24		19.7	11
https://youtu.be/biWNApZHMP8?t=552	09:12:00	0.195624	0.696449	4	G48440GN	Fuc(α1-2)Gal(β1-4)GlcNAc(β1-6)GalNAc(α-Sp14	22	1	25	9	4	2	12	5	36	24	76	33	20	3	71	27	6	7	15	14		20.6	12
https://youtu.be/biWNApZHMP8?t=553	09:13:00	0.195654	0.66629	2	G00031MO	Gal(β1-3)GalNAc(α-Sp8	2	1	45	3	4	6	40	62	80	12	25	22	58	53	46	71	88	112	103	68		45.05	6
https://youtu.be/biWNApZHMP8?t=554	09:14:00	0.197765	0.589185	4	G29440SE	Neu5Gc(α2-3)Gal(β1-4)[Fuc(α1-3)]GlcNAc(β-Sp0	3	5	2	6	17	9	13	14	71	60	4	53	10	59	51	26	41	81	78	103		35.3	10
https://youtu.be/biWNApZHMP8?t=555	09:15:00	0.200452	0.736102	5	G22768VO	Man(α1-6)[Man(α1-3)]Man(β1-4)GlcNAc(β1-4)GlcNAc(β-Sp13	2	48	8	19	5	18	20	13	22	3	21	30	23	24	6	57	44	10	1	28		20.1	11
https://youtu.be/biWNApZHMP8?t=556	09:16:00	0.200829	0.455959	3	G28052FT	Gal(β1-4)GlcNAc(β1-2)Man(α-Sp0	146	12	65	104	653	183	21	761	216	1	197	586	9	28	347	40	231	814	11	755		259	4
https://youtu.be/biWNApZHMP8?t=557	09:17:00	0.201096	0.665324	14	G43981RC	Neu5Ac(α2-3)Gal(β1-3)GlcNAc(β1-6)[Neu5Ac(α2-3)Gal(β1-3)GlcNAc(β1-2)]Man(α1-6)[Neu5Ac(α2-3)Gal(β1-3)GlcNAc(β1-2)Man(α1-3)]Man(β1-4)GlcNAc(β1-4)GlcNAc(β-Sp19	83	77	10	11	2	8	18	60	1	88	35	91	20	69	47	46	54	133	100	104		52.85	7
https://youtu.be/biWNApZHMP8?t=558	09:18:00	0.203682	0.659171	17	G19687OL	Gal(β1-4)GlcNAc(β1-3)Gal(β1-4)GlcNAc(β1-3)Gal(β1-4)GlcNAc(β1-2)Man(α1-6)[Gal(β1-4)GlcNAc(β1-3)Gal(β1-4)GlcNAc(β1-3)Gal(β1-4)GlcNAc(β1-2)Man(α1-3)]Man(β1-4)GlcNAc(β1-4)GlcNAc(β-Sp12	9	3	5	20	8	11	34	10	28	23	13	32	18	19	26	25	48	7	4	35		18.9	12
https://youtu.be/biWNApZHMP8?t=559	09:19:00	0.204085	0.715574	2		(6S)GalNAc(β1-4)GlcNAc(-Sp8	4	17	6	1	2	12	7	5	3	21	24	20	112	32	8	9	68	14	217	22		30.2	13
https://youtu.be/biWNApZHMP8?t=560	09:20:00	0.205552	0.656447	15	G64586PM	Neu5Ac(α2-3)Gal(β1-4)GlcNAc(β1-3)Gal(β1-4)GlcNAc(β1-2)Man(α1-6)[Neu5Ac(α2-3)Gal(β1-4)GlcNAc(β1-3)Gal(β1-4)GlcNAc(β1-2)Man(α1-3)]Man(β1-4)GlcNAc(β1-4)GlcNAc(β-Sp12	3	17	6	7	24	10	2	8	9	18	11	13	5	21	183	15	1	36	87	22		24.9	14
https://youtu.be/biWNApZHMP8?t=561	09:21:00	0.206494	0.650474	4	G53231FE	Neu5Ac(α2-3)Gal(β1-4)[Fuc(α1-3)](6S)GlcNAc(β-Sp8	8	1	9	2	10	4	11	49	65	5	19	244	25	20	31	86	62	38	71	28		39.4	10
https://youtu.be/biWNApZHMP8?t=562	09:22:00	0.209394	0.728202	11	G89808TP	Gal(α1-3)Gal(β1-4)GlcNAc(β1-2)Man(α1-6)[Gal(α1-3)Gal(β1-4)GlcNAc(β1-2)Man(α1-3)]Man(β1-4)GlcNAc(β1-4)GlcNAc(-Sp24	4	3	10	35	1	38	6	13	11	7	31	5	24	29	46	21	25	8	12	18		17.35	12
https://youtu.be/biWNApZHMP8?t=563	09:23:00	0.210743	0.379667	3	G90562PB	GalNAc(β1-4)Gal(β1-4)Glc(β-Sp0	7	67	14	33	337	614	509	159	219	186	559	74	4	160	158	404	9	513	430	21		223.85	4
https://youtu.be/biWNApZHMP8?t=564	09:24:00	0.211884	0.700525	8	G80966KZ	Man(α1-6)[Man(α1-3)]Man(α1-6)[Man(α1-2)Man(α1-3)]Man(β1-4)GlcNAc(β1-4)GlcNAc(β-Sp12	10	9	2	5	1	17	19	24	12	18	23	30	8	34	27	43	7	4	6	42		17.05	13
https://youtu.be/biWNApZHMP8?t=565	09:25:00	0.213647	0.698652	3	G61730RY	Gal(β1-4)GlcNAc(β1-6)GalNAc(α-Sp8	20	23	35	1	2	33	75	7	38	46	24	62	102	30	27	18	3	12	22	155		36.75	7
https://youtu.be/biWNApZHMP8?t=566	09:26:00	0.214152	0.60922	5	G03044ED	Neu5Ac(α2-3)Gal(β1-4)[Neu5Ac(α2-3)Gal(β1-3)]GlcNAc(β-Sp8	1	10	9	2	39	13	5	32	8	26	376	31	21	28	45	46	14	35	19	27		39.35	9
https://youtu.be/biWNApZHMP8?t=567	09:27:00	0.216729	0.249552	2		(3S)GalNAc(β1-4)(3S)GlcNAc(-Sp8	21	14	30	122	68	217	15	4	304	2	193	115	331	106	378	81	438	20	1	9		123.45	7
https://youtu.be/biWNApZHMP8?t=568	09:28:00	0.217281	0.699734	2	G36387CV	GalNAc(β1-3)GlcNAc(β-Sp0	1	6	4	2	73	33	17	7	11	8	21	215	10	13	69	85	128	27	18	71		40.95	11
https://youtu.be/biWNApZHMP8?t=569	09:29:00	0.218435	0.412009	11		Neu5Ac(α2-3)Gal(β1-3)GlcNAc(β1-2)Man(α1-6)[Neu5Ac(α2-3)Gal(β1-3)GlcNAc(β1-2)Man(α1-3)]Man(β1-4)GlcNAc(β1-4)GlcNAc(-Sp19	10	2	20	32	9	217	1	7	5	3	357	107	36	460	15	8	66	433	104	96		99.4	10
https://youtu.be/biWNApZHMP8?t=570	09:30:00	0.221092	0.41633	7		Neu5Ac(α2-3)Gal(β1-4)[Fuc(α1-3)]GlcNAc(β1-6)[Neu5Ac(α2-3)Gal(β1-3)]GalNAc(-Sp14	159	3	146	26	33	164	91	158	89	22	35	128	150	802	415	135	54	151	581	665		200.35	1
https://youtu.be/biWNApZHMP8?t=571	09:31:00	0.223142	0.411404	6		GalNAc(α1-3)[Fuc(α1-2)]Gal(β1-4)[Fuc(α1-3)]GlcNAc(β1-3)GalNAc(-Sp14	8	7	4	1	10	48	11	118	26	334	166	25	140	395	18	5	208	348	473	55		120	8
https://youtu.be/biWNApZHMP8?t=572	09:32:00	0.224504	0.619198	15	G34108KW	Neu5Gc(α2-3)Gal(β1-4)GlcNAc(β1-3)Gal(β1-4)GlcNAc(β1-2)Man(α1-6)[Neu5Gc(α2-3)Gal(β1-4)GlcNAc(β1-3)Gal(β1-4)GlcNAc(β1-2)Man(α1-3)]Man(β1-4)GlcNAc(β1-4)GlcNAc(β-Sp24	1	3	7	28	27	26	40	36	35	4	38	9	2	18	41	23	30	57	55	10		24.5	8
https://youtu.be/biWNApZHMP8?t=573	09:33:00	0.224861	0.509294	3	G95440AP	Neu5Ac(α2-3)GalNAc(β1-4)GlcNAc(β-Sp0	7	49	55	11	20	32	53	142	48	149	293	115	167	45	57	25	199	50	40	338		94.75	3
https://youtu.be/biWNApZHMP8?t=574	09:34:00	0.227693	0.675786	1	G57321FI	GalNAc(α-Sp8	47	17	4	2	68	10	3	103	23	5	99	15	27	80	11	52	6	36	104	117		41.45	9
https://youtu.be/biWNApZHMP8?t=575	09:35:00	0.229669	0.676531	3	G66916RU	GlcNAc(α1-3)Gal(β1-4)GlcNAc(β-Sp8	9	11	15	21	13	1	23	24	29	68	36	31	6	19	33	14	5	28	30	16		21.6	10
https://youtu.be/biWNApZHMP8?t=576	09:36:00	0.229848	0.462494	2		(3S)GalNAc(β1-4)GlcNAc(-Sp8	42	105	119	7	84	2	12	23	19	228	11	16	26	209	132	396	175	103	65	331		105.25	6
https://youtu.be/biWNApZHMP8?t=577	09:37:00	0.23053	0.316567	5	G76362LL	Gal(α1-3)[Fuc(α1-2)]Gal(β1-4)GlcNAc(β1-6)GalNAc(α-Sp14	16	84	72	630	34	122	6	215	8	148	3	117	166	114	529	220	12	376	144	374		169.5	5
https://youtu.be/biWNApZHMP8?t=578	09:38:00	0.230791	0.543833	11	G60230HH	Man(α1-2)Man(α1-6)[Man(α1-2)Man(α1-3)]Man(α1-6)[Man(α1-2)Man(α1-2)Man(α1-3)]Man(β1-4)GlcNAc(β1-4)GlcNAc(β-Sp12	11	56	6	8	10	3	7	16	131	17	5	261	19	25	69	28	41	13	27	15		38.4	12
https://youtu.be/biWNApZHMP8?t=579	09:39:00	0.235313	0.653615	10	G79089IH	Gal(β1-3)GlcNAc(β1-2)Man(α1-6)[GlcNAc(β1-4)][Gal(β1-3)GlcNAc(β1-2)Man(α1-3)]Man(β1-4)GlcNAc(β1-4)GlcNAc(β-Sp21	4	11	12	76	1	19	3	8	42	90	6	5	66	35	32	9	2	36	10	56		26.15	12
https://youtu.be/biWNApZHMP8?t=580	09:40:00	0.239412	0.540368	15	G42463OP	GlcNAc(β1-3)Gal(β1-4)GlcNAc(β1-3)Gal(β1-4)GlcNAc(β1-2)Man(α1-6)[GlcNAc(β1-3)Gal(β1-4)GlcNAc(β1-3)Gal(β1-4)GlcNAc(β1-2)Man(α1-3)]Man(β1-4)GlcNAc(β1-4)GlcNAc(β-Sp12	1	17	14	7	12	32	37	248	3	20	11	18	4	9	24	25	66	8	19	6		29.05	14
https://youtu.be/biWNApZHMP8?t=581	09:41:00	0.242057	0.736104	36	G59122OR	Gal(β1-4)GlcNAc(β1-3)Gal(β1-4)GlcNAc(β1-3)Gal(β1-4)GlcNAc(β1-3)Gal(β1-4)GlcNAc(β1-3)Gal(β1-4)GlcNAc(β1-6)[Gal(β1-4)GlcNAc(β1-3)Gal(β1-4)GlcNAc(β1-3)Gal(β1-4)GlcNAc(β1-3)Gal(β1-4)GlcNAc(β1-3)Gal(β1-4)GlcNAc(β1-2)]Man(α1-6)[Gal(β1-4)GlcNAc(β1-3)Gal(β1-4)GlcNAc(β1-3)Gal(β1-4)GlcNAc(β1-3)Gal(β1-4)GlcNAc(β1-3)Gal(β1-4)GlcNAc(β1-2)Man(α1-3)]Man(β1-4)GlcNAc(β1-4)[Fuc(α1-6)]GlcNAc(β-Sp24	2	28	21	7	32	4	10	1	8	25	33	6	61	70	20	78	45	93	13	16		28.65	10
https://youtu.be/biWNApZHMP8?t=582	09:42:00	0.251133	0.432344	11		Gal(α1-3)Gal(β1-3)GlcNAc(β1-2)Man(α1-6)[Gal(α1-3)Gal(β1-3)GlcNAc(β1-2)Man(α1-3)]Man(β1-4)GlcNAc(β1-4)GlcNAc(-Sp19	4	39	9	11	14	75	22	6	8	2	61	50	44	1	49	20	74	24	447	48		50.4	9
https://youtu.be/biWNApZHMP8?t=583	09:43:00	0.254888	0.588767	3	G86784SP	GlcNAc(α1-6)Gal(β1-4)GlcNAc(β-Sp8	15	31	11	40	57	22	68	79	54	2	26	21	73	55	77	71	5	10	229	175		56.05	5
https://youtu.be/biWNApZHMP8?t=584	09:44:00	0.256229	0.625582	9		GalNAc(α1-3)[Fuc(α1-2)]Gal(β1-4)GlcNAc(β1-6)[GalNAc(α1-3)[Fuc(α1-2)]Gal(β1-4)GlcNAc(β1-3)]GalNAc(-Sp14	9	10	7	14	16	8	21	28	4	34	1	2	17	32	24	15	11	31	29	5		15.9	13
https://youtu.be/biWNApZHMP8?t=585	09:45:00	0.25764	0.243726	6	G22418PV	Neu5Ac(α2-3)Gal(β1-4)GlcNAc(β1-3)Gal(β1-4)[Fuc(α1-3)]GlcNAc(β-Sp0	142	421	308	322	165	5	492	536	710	146	8	72	183	18	1091	258	131	6	7	566		279.35	5
https://youtu.be/biWNApZHMP8?t=586	09:46:00	0.259946	0.310379	4	G59126YU	Neu5Ac(α2-3)Gal(β1-4)GlcNAc(β1-2)Man(α-Sp0	364	143	547	9	1007	995	309	232	183	133	17	755	234	56	1	90	153	1053	296	98		333.75	3
https://youtu.be/biWNApZHMP8?t=587	09:47:00	0.261251	0.512011	3	G01166XS	Neu5Ac(α2-3)(6S)Gal(β1-4)GlcNAc(β-Sp8	18	666	47	14	39	17	33	301	24	16	15	57	49	1153	392	101	19	304	40	658		198.15	6
https://youtu.be/biWNApZHMP8?t=588	09:48:00	0.272032	0.510214	2	G26166QH	GalNAc(β1-3)GalNAc(α-Sp8	11	7	16	2	30	5	4	10	27	222	25	351	273	40	31	148	39	1	453	46		87.05	8
https://youtu.be/biWNApZHMP8?t=589	09:49:00	0.272166	0.126947	2		(6S)(4S)GalNAc(β1-4)GlcNAc(-Sp8	27	41	22	77	119	19	217	376	236	325	489	895	246	291	148	84	194	9	18	432		213.25	3
https://youtu.be/biWNApZHMP8?t=590	09:50:00	0.27463	0.462446	3		(6S)GlcNAc(β1-3)Gal(β1-4)GlcNAc(β-Sp0	7	8	1	16	85	11	17	27	371	30	26	140	96	61	59	568	37	1015	90	324		149.45	6
https://youtu.be/biWNApZHMP8?t=591	09:51:00	0.280859	0.328525	8	G18625KA	Neu5Ac(α2-8)Neu5Ac(α2-3)Gal(β1-3)GalNAc(β1-4)[Neu5Ac(α2-8)Neu5Ac(α2-3)]Gal(β1-4)Glc(β-Sp0	192	899	23	681	36	38	70	56	34	361	47	42	67	64	21	40	959	94	65	84		193.65	0
https://youtu.be/biWNApZHMP8?t=592	09:52:00	0.293675	0.653811	4	G92743LI	GalNAc(α1-4)[Fuc(α1-2)]Gal(β1-4)GlcNAc(β-Sp8	59	37	41	27	29	85	2	20	17	50	56	1	8	73	15	45	30	133	132	10		43.5	7
https://youtu.be/biWNApZHMP8?t=593	09:53:00	0.306207	0.531761	9	G83062JW	GalNAc(β1-4)GlcNAc(β1-2)Man(α1-6)[GalNAc(β1-4)GlcNAc(β1-2)Man(α1-3)]Man(β1-4)GlcNAc(β1-4)GlcNAc(-Sp12	1	17	15	20	13	47	43	50	16	63	92	24	123	2	7	91	147	115	114	155		57.75	8
https://youtu.be/biWNApZHMP8?t=594	09:54:00	0.315464	0.165081	2	G91982VB	GalNAc(β1-6)GalNAc(β-Sp8	39	123	21	28	130	824	143	295	590	669	197	864	429	235	82	357	14	150	209	17		270.8	2
https://youtu.be/biWNApZHMP8?t=595	09:55:00	0.315834	0.367949	19	G18988VX	Neu5Ac(α2-3)Gal(β1-4)GlcNAc(β1-3)Gal(β1-4)GlcNAc(β1-3)Gal(β1-4)GlcNAc(β1-2)Man(α1-6)[Neu5Ac(α2-3)Gal(β1-4)GlcNAc(β1-3)Gal(β1-4)GlcNAc(β1-3)Gal(β1-4)GlcNAc(β1-2)Man(α1-3)]Man(β1-4)GlcNAc(β1-4)GlcNAc(β-Sp12	125	79	62	49	27	112	1	146	316	78	197	156	192	174	50	428	747	2	36	113		154.5	2
https://youtu.be/biWNApZHMP8?t=596	09:56:00	0.318758	0.354661	13	G35382VN	Gal(β1-4)GlcNAc(β1-3)Gal(β1-4)GlcNAc(β1-2)Man(α1-6)[Gal(β1-4)GlcNAc(β1-3)Gal(β1-4)GlcNAc(β1-2)Man(α1-3)]Man(β1-4)GlcNAc(β1-4)GlcNAc(β-Sp12	39	9	13	32	145	96	63	54	69	79	146	71	234	14	124	158	11	238	627	325		127.35	4
https://youtu.be/biWNApZHMP8?t=597	09:57:00	0.472827	-0.320364	4		GlcNAc(β1-6)[GlcNAc(β1-4)][GlcNAc(β1-3)]GlcNAc(-Sp8	16	192	79	177	42	47	19	7	218	3	81	243	93	11	2	31	232	314	425	294		126.3	6
https://youtu.be/biWNApZHMP8?t=598	09:58:00	0.495081	0.00795459	16	G36972EH	Fuc(α1-2)Gal(β1-3)[Fuc(α1-4)]GlcNAc(β1-2)Man(α1-6)[Fuc(α1-2)Gal(β1-3)[Fuc(α1-4)]GlcNAc(β1-2)Man(α1-3)]Man(β1-4)GlcNAc(β1-4)[Fuc(α1-6)]GlcNAc(β1-4)[Fuc(α1-6)]GlcNAc(β-Sp19	5	15	6	14	17	33	9	13	10	3	12	28	11	21	32	4	34	36	39	18		18	13
																												35.5375	10.9232
