# Supplementary material for: GlyNet: a multi-task neural network for predicting protein–glycan interactions
Source: Chem Sci. 2022 May 16;13(22):6669–86. doi: 10.1039/d1sc05681f (PMC9172296; doi:10.1039/d1sc05681f)
Supplement: SC-013-D1SC05681F-s012 [file SC-013-D1SC05681F-s012.xlsx]

## Sheet: Protein List (Validation)
Link	Time	MSE	R-Squared	Binders	Median RFU	Slope	N1	N2	N3	CFG objId	Protein Sample
https://youtu.be/oHaFF4A22D8	00:00:00	0.007	-0.834	14	2.077	0.001	0	0	0	1004679	PNA (1 μg/mL)
https://youtu.be/oHaFF4A22D8?t=1	00:01:00	0.013	-0.149	16	2.14	0.002	2	0	0	1004190	AIA (0.1 μg/mL)
https://youtu.be/oHaFF4A22D8?t=2	00:02:00	0.013	0.009	46	2.065	0.002	1	0	0	1004764	WGA (0.1 μg/mL)
https://youtu.be/oHaFF4A22D8?t=3	00:03:00	0.014	-0.692	8	2.671	0.002	2	0	0	1006217	H7-2(Sample+AB) (200 μg/mL)
https://youtu.be/oHaFF4A22D8?t=4	00:04:00	0.015	0.119	20	2.406	0.002	3	0	0	1004605	MAA (1 μg/mL)
https://youtu.be/oHaFF4A22D8?t=5	00:05:00	0.016	-0.153	10	1.902	0.001	0	0	0	1004664	PHA-L (1 μg/mL)
https://youtu.be/oHaFF4A22D8?t=6	00:06:00	0.017	-0.026	20	2.035	0.001	0	0	0	1004604	MAA (0.1 μg/mL)
https://youtu.be/oHaFF4A22D8?t=7	00:07:00	0.017	-0.188	19	1.944	0.001	0	0	0	1006311	1296 (25 μg/mL)
https://youtu.be/oHaFF4A22D8?t=8	00:08:00	0.017	-0.125	11	1.495	0.002	0	0	0	1004016	PToV-p4 HE0-cIg Porcine torovirus HA-esterase fusion protein (100 μg/mL)
https://youtu.be/oHaFF4A22D8?t=9	00:09:00	0.017	0.234	16	1.437	0.003	2	0	0	1005933	MVN-m16 (200 μg/mL)
https://youtu.be/oHaFF4A22D8?t=10	00:10:00	0.018	-1.23	2	3.412	0.001	0	0	0	1006272	IVIG-A2 (200 μg/mL)
https://youtu.be/oHaFF4A22D8?t=11	00:11:00	0.019	-0.022	1	1.864	0.002	0	0	0	1006186	Epa1-Np mutant D229G (200 μg/mL)
https://youtu.be/oHaFF4A22D8?t=12	00:12:00	0.019	-1.247	35	3.178	0.001	0	0	0	1006274	IVIG-B2 (200 μg/mL)
https://youtu.be/oHaFF4A22D8?t=13	00:13:00	0.019	-0.176	14	3.254	0.001	0	0	0	1005677	Rh-C7A-D21K (200 μg/mL)
https://youtu.be/oHaFF4A22D8?t=14	00:14:00	0.019	0.527	19	1.803	0.003	8	0	0	1005934	MVN-WT (200 μg/mL)
https://youtu.be/oHaFF4A22D8?t=15	00:15:00	0.02	-0.148	39	1.676	0.002	1	0	0	1004751	VVA (EY lab) (1 μg/mL)
https://youtu.be/oHaFF4A22D8?t=16	00:16:00	0.02	-0.171	25	1.923	0.002	2	0	0	1004196	AIA (0.01 μg/mL)
https://youtu.be/oHaFF4A22D8?t=17	00:17:00	0.02	0.372	88	2.541	0.002	2	0	0	1005765	Galectin-1 (2 μg/mL)
https://youtu.be/oHaFF4A22D8?t=18	00:18:00	0.02	-0.962	46	3.126	0.001	0	0	0	1006276	IVIG-D2 (200 μg/mL)
https://youtu.be/oHaFF4A22D8?t=19	00:19:00	0.02	0.221	43	1.928	0.003	7	0	0	1006119	PhoSPL001 (50 μg/mL)
https://youtu.be/oHaFF4A22D8?t=20	00:20:00	0.02	-0.13	28	1.971	0.002	1	0	0	1006120	PhoSPL001 (20 μg/mL)
https://youtu.be/oHaFF4A22D8?t=21	00:21:00	0.021	0.53	73	2.093	0.002	13	0	0	1004463	ConA (0.1 μg/mL)
https://youtu.be/oHaFF4A22D8?t=22	00:22:00	0.021	0.206	14	1.694	0.001	0	0	0	1004315	1-304-0 1:100
https://youtu.be/oHaFF4A22D8?t=23	00:23:00	0.021	0.074	11	1.754	0.002	2	0	0	1003915	Siglec-8-hFc (20 μg/mL)
https://youtu.be/oHaFF4A22D8?t=24	00:24:00	0.021	0.194	42	2.043	0.002	1	0	0	1004504	ECL (0.1 μg/mL)
https://youtu.be/oHaFF4A22D8?t=25	00:25:00	0.021	0.202	66	2.072	0.002	2	0	0	1004695	SJA (1 μg/mL)
https://youtu.be/oHaFF4A22D8?t=26	00:26:00	0.021	0.007	16	1.668	0.002	0	0	0	1004633	PSL (0.1 μg/mL)
https://youtu.be/oHaFF4A22D8?t=27	00:27:00	0.021	-0.145	14	1.955	0.002	2	0	0	1004692	SBA (1 μg/mL)
https://youtu.be/oHaFF4A22D8?t=28	00:28:00	0.022	0.112	61	1.94	0.002	1	0	0	1004671	RPA(EY Lab) (1 μg/mL)
https://youtu.be/oHaFF4A22D8?t=29	00:29:00	0.022	-0.016	6	1.729	0.002	1	0	0	1006168	Epa1-Np mutant Y228W (2 μg/mL)
https://youtu.be/oHaFF4A22D8?t=30	00:30:00	0.023	0.385	12	1.988	0.003	7	0	0	1005932	MVN-m31 (200 μg/mL)
https://youtu.be/oHaFF4A22D8?t=31	00:31:00	0.023	0.18	8	1.759	0.003	4	0	0	1005670	Nc3LysM-1 new Ab (200 μg/mL)
https://youtu.be/oHaFF4A22D8?t=32	00:32:00	0.023	0.319	21	1.796	0.002	5	0	0	1005961	SLE-75G12(crude) (150 μg/mL)
https://youtu.be/oHaFF4A22D8?t=33	00:33:00	0.023	0.333	36	2.005	0.003	4	0	0	1004765	WGA (0.5 μg/mL)
https://youtu.be/oHaFF4A22D8?t=34	00:34:00	0.024	0.098	26	2.073	0.002	0	0	0	1004503	ECL (0.01 μg/mL)
https://youtu.be/oHaFF4A22D8?t=35	00:35:00	0.024	0.022	58	1.939	0.002	3	0	0	1004576	LcH (0.1 μg/mL)
https://youtu.be/oHaFF4A22D8?t=36	00:36:00	0.024	-0.616	7	3.179	0.001	0	0	0	1006275	VIG-C2 (200 μg/mL)
https://youtu.be/oHaFF4A22D8?t=37	00:37:00	0.024	0.365	32	1.641	0.002	7	0	0	1003921	Threefoil (10 μg/mL)
https://youtu.be/oHaFF4A22D8?t=38	00:38:00	0.024	0.291	51	2.153	0.003	7	0	0	1004495	GNL (0.1 μg/mL)
https://youtu.be/oHaFF4A22D8?t=39	00:39:00	0.025	0.179	71	2.278	0.002	3	0	0	1005769	D22R-MpL (200 μg/mL)
https://youtu.be/oHaFF4A22D8?t=40	00:40:00	0.025	0.099	20	1.747	0.003	3	0	0	1005652	Siglec-9 (20 μg/mL)
https://youtu.be/oHaFF4A22D8?t=41	00:41:00	0.025	-0.108	6	1.776	0.003	3	0	0	1005730	Sp Serotype 14.2 (2 μg/mL)
https://youtu.be/oHaFF4A22D8?t=42	00:42:00	0.025	-0.016	7	1.681	0.003	3	0	0	1006166	UoN41 (50 μg/mL)
https://youtu.be/oHaFF4A22D8?t=43	00:43:00	0.025	-0.096	9	1.61	0.002	2	0	0	1004017	BCoV-Mebus HE0-cIg Bovine coronavirus strain Mebus HE HA-esterase (100 μg/mL)
https://youtu.be/oHaFF4A22D8?t=44	00:44:00	0.026	-0.051	36	1.8	0.002	1	0	0	1004645	PTA-Gal (0.1 μg/mL)
https://youtu.be/oHaFF4A22D8?t=45	00:45:00	0.026	-0.132	9	1.744	0.002	3	0	0	1004018	BCoV-LUN HE0-cIg Bovine coronavirus strain Mbus LUN HA-esterase (100 μg/mL)
https://youtu.be/oHaFF4A22D8?t=46	00:46:00	0.026	0.326	24	1.86	0.002	7	0	0	1003919	Threefoil (2 μg/mL)
https://youtu.be/oHaFF4A22D8?t=47	00:47:00	0.027	0.022	10	1.536	0.003	2	0	0	1006033	CA19-9 Ab (DRG) (0.2 μg/mL)
https://youtu.be/oHaFF4A22D8?t=48	00:48:00	0.027	0.12	42	2.065	0.003	3	0	0	1004513	DBA (0.1 μg/mL)
https://youtu.be/oHaFF4A22D8?t=49	00:49:00	0.027	0.054	41	2.336	0.002	8	0	0	1004680	PNA (10 μg/mL)
https://youtu.be/oHaFF4A22D8?t=50	00:50:00	0.027	0.438	18	1.438	0.004	7	2	0	1006455	GCTM2 (25 μg/mL)
https://youtu.be/oHaFF4A22D8?t=51	00:51:00	0.027	-0.073	15	1.548	0.002	2	0	0	1006167	UoN42 (50 μg/mL)
https://youtu.be/oHaFF4A22D8?t=52	00:52:00	0.027	0.056	25	1.284	0.003	6	0	0	1005456	#10 Sialyl Tn (STn219( (Abcam) (10 μg/mL)
https://youtu.be/oHaFF4A22D8?t=53	00:53:00	0.027	-0.211	4	2.144	0.004	1	1	0	1006117	scFv M6P-biotin (200 μg/mL)
https://youtu.be/oHaFF4A22D8?t=54	00:54:00	0.027	-0.061	4	3.142	0.001	0	0	0	1005571	(H7N7)wt (2560HA/mL)
https://youtu.be/oHaFF4A22D8?t=55	00:55:00	0.028	-0.036	32	1.994	0.003	6	0	0	1004199	AIA (1 μg/mL)
https://youtu.be/oHaFF4A22D8?t=56	00:56:00	0.028	0.073	41	1.76	0.002	1	0	0	1004738	UEAII (1 μg/mL)
https://youtu.be/oHaFF4A22D8?t=57	00:57:00	0.029	-0.036	6	3.396	0.002	3	0	0	1005575	(H7N7)AAca (1:5dilution)
https://youtu.be/oHaFF4A22D8?t=58	00:58:00	0.029	0.048	25	2.021	0.002	0	0	0	1004796	UEA I (0.01 μg/mL)
https://youtu.be/oHaFF4A22D8?t=59	00:59:00	0.029	0.137	62	2.026	0.002	4	0	0	1004797	UEA I (0.1 μg/mL)
https://youtu.be/oHaFF4A22D8?t=60	01:00:00	0.029	0.114	60	2.328	0.002	2	0	0	1004618	MAL II (0.1 μg/mL)
https://youtu.be/oHaFF4A22D8?t=61	01:01:00	0.029	0.101	28	2.546	0.003	9	0	0	1004693	SBA (10 μg/mL)
https://youtu.be/oHaFF4A22D8?t=62	01:02:00	0.029	-0.105	12	1.634	0.002	2	0	0	1004135	Coronavirus 3 (200 μg/mL)
https://youtu.be/oHaFF4A22D8?t=63	01:03:00	0.029	-0.02	20	2.016	0.003	6	0	0	1004623	PHA-E (1 μg/mL)
https://youtu.be/oHaFF4A22D8?t=64	01:04:00	0.029	-0.049	19	1.498	0.003	3	0	0	1006212	VP8*CoreB233 (200 μg/mL)
https://youtu.be/oHaFF4A22D8?t=65	01:05:00	0.03	0.527	105	2.371	0.003	20	0	0	1005379	rMpL (2 μg/mL)
https://youtu.be/oHaFF4A22D8?t=66	01:06:00	0.031	0.24	39	2.293	0.004	5	1	0	1004153	1700000000000 (200 μg/mL)
https://youtu.be/oHaFF4A22D8?t=67	01:07:00	0.031	-0.01	14	1.615	0.002	5	0	0	1006172	Epa1-Np mutant E227G (2 μg/mL)
https://youtu.be/oHaFF4A22D8?t=68	01:08:00	0.031	0.427	23	2.275	0.004	10	2	0	1004766	WGA (1 μg/mL)
https://youtu.be/oHaFF4A22D8?t=69	01:09:00	0.032	0.023	36	1.862	0.002	1	0	0	1004716	TJA-I (0.1 μg/mL)
https://youtu.be/oHaFF4A22D8?t=70	01:10:00	0.031	0.149	20	1.714	0.002	5	0	0	1006254	2G12 (25 μg/mL)
https://youtu.be/oHaFF4A22D8?t=71	01:11:00	0.032	0.576	52	2.263	0.003	19	0	0	1004505	ECL (0.5 μg/mL)
https://youtu.be/oHaFF4A22D8?t=72	01:12:00	0.032	0.644	35	2.335	0.003	30	0	0	1005588	BTL native (0.2 μg/mL)
https://youtu.be/oHaFF4A22D8?t=73	01:13:00	0.032	-0.154	10	1.651	0.003	3	1	0	1005527	DUPAN-C IgM (20 μg/mL)
https://youtu.be/oHaFF4A22D8?t=74	01:14:00	0.032	0.116	15	2.023	0.002	2	0	0	1005277	Cp16-#1 (1000 μg/mL)
https://youtu.be/oHaFF4A22D8?t=75	01:15:00	0.032	0.542	38	2.023	0.002	19	0	0	1005399	HML-Native (2 μg/mL)
https://youtu.be/oHaFF4A22D8?t=76	01:16:00	0.033	0.38	56	1.492	0.003	7	0	0	1004051	UON07 (20 μg/mL)
https://youtu.be/oHaFF4A22D8?t=77	01:17:00	0.033	0.056	14	1.748	0.002	6	0	0	1006170	Epa1-Np mutant Y228A (2 μg/mL)
https://youtu.be/oHaFF4A22D8?t=78	01:18:00	0.033	0.212	61	2.181	0.003	8	0	0	1004790	MNA-M (10 μg/mL)
https://youtu.be/oHaFF4A22D8?t=79	01:19:00	0.033	0.36	43	1.798	0.002	2	0	0	1005392	AFCNVH (5 μg/mL)
https://youtu.be/oHaFF4A22D8?t=80	01:20:00	0.033	-0.033	31	1.966	0.003	4	0	0	1004553	GSL-I-B4 (0.1 μg/mL)
https://youtu.be/oHaFF4A22D8?t=81	01:21:00	0.033	0.347	23	1.48	0.004	4	4	0	1005663	Mg1LysM new Ab (200 μg/mL)
https://youtu.be/oHaFF4A22D8?t=82	01:22:00	0.033	0.213	13	2.523	0.003	8	0	0	1006090	GST-PRG23VP8* (200 μg/mL)
https://youtu.be/oHaFF4A22D8?t=83	01:23:00	0.034	0.43	55	1.956	0.002	18	0	0	1004779	SNA I (EY Lab) (0.1 μg/mL)
https://youtu.be/oHaFF4A22D8?t=84	01:24:00	0.034	0.238	8	2.472	0.003	4	0	0	1004299	373-4 (1:100Dilution)
https://youtu.be/oHaFF4A22D8?t=85	01:25:00	0.034	-0.08	8	1.7	0.003	2	1	0	1004095	ab5 (0.1 μg/mL)
https://youtu.be/oHaFF4A22D8?t=86	01:26:00	0.034	0.241	50	1.927	0.002	10	0	0	1004635	PHA-L (0.1 μg/mL)
https://youtu.be/oHaFF4A22D8?t=87	01:27:00	0.035	0.051	58	2.152	0.002	7	0	0	1004563	Jacalin (EY Lab) (1 μg/mL)
https://youtu.be/oHaFF4A22D8?t=88	01:28:00	0.035	0.249	20	2.333	0.002	6	0	0	1006070	Mincle-Biotin (200 μg/mL)
https://youtu.be/oHaFF4A22D8?t=89	01:29:00	0.035	-0.043	22	1.409	0.005	3	1	1	1004082	ab3 (100 μg/mL)
https://youtu.be/oHaFF4A22D8?t=90	01:30:00	0.035	0.402	69	2.378	0.002	9	0	0	1004699	SNA (0.001 μg/mL)
https://youtu.be/oHaFF4A22D8?t=91	01:31:00	0.035	0	37	1.829	0.003	4	0	0	1004720	TJA-II (0.1 μg/mL)
https://youtu.be/oHaFF4A22D8?t=92	01:32:00	0.035	0.107	24	2.038	0.002	2	0	0	1004595	LTL (0.1 μg/mL)
https://youtu.be/oHaFF4A22D8?t=93	01:33:00	0.035	0.468	43	2.425	0.002	7	0	0	1006307	AbMBL (50 μg/mL)
https://youtu.be/oHaFF4A22D8?t=94	01:34:00	0.036	0.055	38	1.666	0.003	1	0	0	1004669	RPA (0.1 μg/mL)
https://youtu.be/oHaFF4A22D8?t=95	01:35:00	0.036	0.019	45	2.598	0.002	10	0	0	1003820	CBM13 2a (200 μg/mL)
https://youtu.be/oHaFF4A22D8?t=96	01:36:00	0.036	0.137	21	2.048	0.003	8	0	0	1004596	LTL (1 μg/mL)
https://youtu.be/oHaFF4A22D8?t=97	01:37:00	0.036	0.503	41	1.894	0.003	17	0	0	1003924	Threefoil (50 μg/mL)
https://youtu.be/oHaFF4A22D8?t=98	01:38:00	0.036	-0.083	12	1.677	0.003	5	0	0	1006162	UoN37 (50 μg/mL)
https://youtu.be/oHaFF4A22D8?t=99	01:39:00	0.036	0.2	58	2.184	0.002	10	0	0	1004674	PNA (0.1 μg/mL)
https://youtu.be/oHaFF4A22D8?t=100	01:40:00	0.037	-0.223	14	1.418	0.005	1	1	0	1004045	a-SSEA-4 (5.6 μg/mL)
https://youtu.be/oHaFF4A22D8?t=101	01:41:00	0.037	0.169	1	3.45	0.002	1	0	0	1004856	ME5(detected with a-HUD) (0.2 μg/mL)
https://youtu.be/oHaFF4A22D8?t=102	01:42:00	0.037	0.734	67	2.249	0.004	30	2	0	1005859	GST-B223 VP8 (200 μg/mL)
https://youtu.be/oHaFF4A22D8?t=103	01:43:00	0.037	0.024	88	2.454	0.002	8	0	0	1006292	IgG control mix (180 μg/mL)
https://youtu.be/oHaFF4A22D8?t=104	01:44:00	0.037	0.364	41	1.787	0.003	12	0	0	1006422	hGal-1-488+BCR (10 μg/mL)
https://youtu.be/oHaFF4A22D8?t=105	01:45:00	0.038	0.216	16	1.573	0.004	4	2	0	1005664	Mg3LysM new Ab (200 μg/mL)
https://youtu.be/oHaFF4A22D8?t=106	01:46:00	0.038	0.299	44	2.085	0.003	7	0	0	1005378	rMpL (0.2 μg/mL)
https://youtu.be/oHaFF4A22D8?t=107	01:47:00	0.038	0.641	83	2.371	0.003	31	0	0	1004506	ECL (1 μg/mL)
https://youtu.be/oHaFF4A22D8?t=108	01:48:00	0.038	-0.01	5	3.154	0.002	3	0	0	1005574	(H5N1)wt (1:5dilution)
https://youtu.be/oHaFF4A22D8?t=109	01:49:00	0.038	0.338	48	2.061	0.002	9	0	0	1004666	PHA-L (10 μg/mL)
https://youtu.be/oHaFF4A22D8?t=110	01:50:00	0.039	0.028	20	2.808	0.002	6	0	0	1004773	CTB (0.001 μg/mL)
https://youtu.be/oHaFF4A22D8?t=111	01:51:00	0.039	0.424	51	1.918	0.003	17	0	0	1004634	PSL (1 μg/mL)
https://youtu.be/oHaFF4A22D8?t=112	01:52:00	0.039	0.304	40	1.958	0.003	8	0	0	1006006	Gal-3C (0.5 μg/mL)
https://youtu.be/oHaFF4A22D8?t=113	01:53:00	0.039	0.215	10	2.632	0.003	5	0	0	1005596	Disc I-Nterm (200 μg/mL)
https://youtu.be/oHaFF4A22D8?t=114	01:54:00	0.039	0.322	88	2.581	0.003	7	0	0	1004161	Human Galectin1 (0.1 μg/mL)
https://youtu.be/oHaFF4A22D8?t=115	01:55:00	0.039	-0.031	6	2.121	0.005	3	2	0	1006110	W6D3 anti-CD15 (25 μg/mL)
https://youtu.be/oHaFF4A22D8?t=116	01:56:00	0.039	0.299	45	1.942	0.003	12	1	0	1004682	PSA (0.1 μg/mL)
https://youtu.be/oHaFF4A22D8?t=117	01:57:00	0.039	-0.071	12	2.045	0.004	7	1	0	1006107	14.13 (50 μg/mL)
https://youtu.be/oHaFF4A22D8?t=118	01:58:00	0.04	0.479	56	1.768	0.003	16	0	0	1004499	EEL (0.1 μg/mL)
https://youtu.be/oHaFF4A22D8?t=119	01:59:00	0.04	0.392	35	1.922	0.003	16	0	0	1006421	hGal-1-488 (10 μg/mL)
https://youtu.be/oHaFF4A22D8?t=120	02:00:00	0.04	-0.048	30	1.669	0.003	5	1	0	1005434	#15 Sialyl Lewis X (BD) (0.1 μg/mL)
https://youtu.be/oHaFF4A22D8?t=121	02:01:00	0.04	-0.025	2	2.009	0.002	2	0	0	1006216	H6(Sample+AB) (200 μg/mL)
https://youtu.be/oHaFF4A22D8?t=122	02:02:00	0.04	0.472	20	3.975	0.002	20	0	0	1004859	ME7(detected with a-HUD) (20 μg/mL)
https://youtu.be/oHaFF4A22D8?t=123	02:03:00	0.04	0.274	4	2.456	0.002	2	0	0	1004620	PHA-E (0.1 μg/mL)
https://youtu.be/oHaFF4A22D8?t=124	02:04:00	0.04	0.024	22	1.877	0.003	5	0	0	1003803	NV VLP-3step (200 μg/mL)
https://youtu.be/oHaFF4A22D8?t=125	02:05:00	0.041	0.384	43	1.805	0.003	13	0	0	1005973	CGL (2 μg/mL)
https://youtu.be/oHaFF4A22D8?t=126	02:06:00	0.04	0.311	64	1.905	0.003	7	0	0	1004698	SNA (0.005 μg/mL)
https://youtu.be/oHaFF4A22D8?t=127	02:07:00	0.041	0.159	9	2.394	0.004	6	2	0	1006034	CA19-9 Ab (DRG) (2 μg/mL)
https://youtu.be/oHaFF4A22D8?t=128	02:08:00	0.041	0.01	17	1.804	0.003	4	0	0	1003804	rNV VLP-4step (200 μg/mL)
https://youtu.be/oHaFF4A22D8?t=129	02:09:00	0.041	0.504	42	2.83	0.003	19	0	0	1004382	P11 VP8 (0.2 μg/mL)
https://youtu.be/oHaFF4A22D8?t=130	02:10:00	0.041	-0.494	25	4.269	0.001	0	0	0	1004816	IL-2-Gal-7hFc (2 μg/mL)
https://youtu.be/oHaFF4A22D8?t=131	02:11:00	0.041	0.157	14	1.792	0.004	6	4	0	1006036	CA19-9 Ab (M081221) (0.2 μg/mL)
https://youtu.be/oHaFF4A22D8?t=132	02:12:00	0.041	0.549	59	2.246	0.003	25	0	0	1004717	TJA-I (1 μg/mL)
https://youtu.be/oHaFF4A22D8?t=133	02:13:00	0.041	0.376	33	2.081	0.003	17	0	0	1005984	H8 (200 μg/mL)
https://youtu.be/oHaFF4A22D8?t=134	02:14:00	0.041	-0.003	10	1.852	0.004	4	2	0	1005944	3D10-H12 (50 μg/mL)
https://youtu.be/oHaFF4A22D8?t=135	02:15:00	0.042	0.475	80	2.18	0.003	22	0	0	1004793	MOA (0.1 μg/mL)
https://youtu.be/oHaFF4A22D8?t=136	02:16:00	0.042	0.213	80	2.252	0.002	10	0	0	1004600	MAL I (0.1 μg/mL)
https://youtu.be/oHaFF4A22D8?t=137	02:17:00	0.042	0.242	19	2.285	0.003	13	0	0	1006069	OmpA-E.coli (10^7/mL)
https://youtu.be/oHaFF4A22D8?t=138	02:18:00	0.042	0.08	29	1.689	0.004	5	1	0	1003942	1278-G (10 μg/mL)
https://youtu.be/oHaFF4A22D8?t=139	02:19:00	0.042	0.115	39	2.517	0.002	13	0	0	1003808	CBM13 2b (200 μg/mL)
https://youtu.be/oHaFF4A22D8?t=140	02:20:00	0.042	0.142	4	3.468	0.005	3	3	1	1003887	CA19.9-9L426 (0.2 μg/mL)
https://youtu.be/oHaFF4A22D8?t=141	02:21:00	0.042	0.217	0		0.002	0	0	0	1004863	ME7(detected with a-HUD) (0.2 μg/mL)
https://youtu.be/oHaFF4A22D8?t=142	02:22:00	0.043	-0.023	19	1.837	0.004	6	2	0	1005649	Siglec-8 (20 μg/mL)
https://youtu.be/oHaFF4A22D8?t=143	02:23:00	0.043	0.134	1	3.934	0.002	1	0	0	1005472	C (200 μg/mL)
https://youtu.be/oHaFF4A22D8?t=144	02:24:00	0.043	0.031	27	1.821	0.003	8	2	0	1005728	Sp Serotype 14.10 (200 μg/mL)
https://youtu.be/oHaFF4A22D8?t=145	02:25:00	0.043	0.027	48	2.463	0.002	9	0	0	1004225	ABA (1 μg/mL)
https://youtu.be/oHaFF4A22D8?t=146	02:26:00	0.043	0.562	68	1.927	0.004	19	2	0	1004471	GS-II (EY Lab) (1 μg/mL)
https://youtu.be/oHaFF4A22D8?t=147	02:27:00	0.043	0.733	56	2.819	0.004	37	6	0	1006118	PhoSPL001 (200 μg/mL)
https://youtu.be/oHaFF4A22D8?t=148	02:28:00	0.043	0.088	19	2.078	0.002	8	0	0	1004624	MPL (0.1 μg/mL)
https://youtu.be/oHaFF4A22D8?t=149	02:29:00	0.044	0.149	15	1.833	0.004	7	2	0	1006174	Epa1-Np mutant E227A (2 μg/mL)
https://youtu.be/oHaFF4A22D8?t=150	02:30:00	0.044	0.511	39	2.24	0.003	30	0	0	1005589	BTL recombinant (2 μg/mL)
https://youtu.be/oHaFF4A22D8?t=151	02:31:00	0.044	-0.008	36	1.49	0.004	7	1	0	1005779	AAV5 capsid (200 μg/mL)
https://youtu.be/oHaFF4A22D8?t=152	02:32:00	0.044	0.41	20	2.204	0.004	12	4	0	1005983	H15 (200 μg/mL)
https://youtu.be/oHaFF4A22D8?t=153	02:33:00	0.044	0.021	23	1.665	0.004	4	2	0	1006125	E1 (200 μg/mL)
https://youtu.be/oHaFF4A22D8?t=154	02:34:00	0.044	0.136	47	1.848	0.003	12	0	0	1005336	1968H#HA (200 μg/mL)
https://youtu.be/oHaFF4A22D8?t=155	02:35:00	0.045	-0.012	10	1.936	0.003	5	1	0	1006214	H7-1(Sample+AB) (200 μg/mL)
https://youtu.be/oHaFF4A22D8?t=156	02:36:00	0.045	0.17	33	2.029	0.002	7	0	0	1004470	GS-II (EY Lab) (0.1 μg/mL)
https://youtu.be/oHaFF4A22D8?t=157	02:37:00	0.045	0.462	75	2.855	0.003	12	0	0	1006428	CVN-E41G (200 μg/mL)
https://youtu.be/oHaFF4A22D8?t=158	02:38:00	0.045	0.071	52	2.014	0.002	8	0	0	1006113	Placental IgG (50 μg/mL)
https://youtu.be/oHaFF4A22D8?t=159	02:39:00	0.045	0.713	72	2.369	0.003	37	3	0	1004667	PHA-L (100 μg/mL)
https://youtu.be/oHaFF4A22D8?t=160	02:40:00	0.045	0.42	69	2.074	0.004	14	1	0	1004587	NPA (0.1 μg/mL)
https://youtu.be/oHaFF4A22D8?t=161	02:41:00	0.045	0.086	14	2.201	0.003	8	0	0	1005654	Siglec-9(mix with Ab) (20 μg/mL)
https://youtu.be/oHaFF4A22D8?t=162	02:42:00	0.045	0.167	31	3.143	0.003	6	0	0	1004006	3-5-Spleen_609 (0.6 μg/mL)
https://youtu.be/oHaFF4A22D8?t=163	02:43:00	0.045	0.604	57	3.225	0.002	25	0	0	1006297	Sialidase T
https://youtu.be/oHaFF4A22D8?t=164	02:44:00	0.045	-0.062	19	1.85	0.002	2	0	0	1004074	LSECtin pH5.4 (5 μg/mL)
https://youtu.be/oHaFF4A22D8?t=165	02:45:00	0.045	0.088	84	2.148	0.003	6	2	0	1004514	DBA (1 μg/mL)
https://youtu.be/oHaFF4A22D8?t=166	02:46:00	0.046	0.22	40	1.638	0.003	12	0	0	1006416	A_PR8(HA_NA)_HK_68 (+2 mutant), H3N2 (100X=5,100 HAU/mL)
https://youtu.be/oHaFF4A22D8?t=167	02:47:00	0.046	0.362	38	1.983	0.003	14	0	0	1004476	EEA(EY Lab) (1 μg/mL)
https://youtu.be/oHaFF4A22D8?t=168	02:48:00	0.046	0.39	14	3.298	0.003	8	0	0	1005767	(H7N7)WT (2304HA/50uL)
https://youtu.be/oHaFF4A22D8?t=169	02:49:00	0.046	0.677	81	2.354	0.003	60	0	0	1003768	nCnSucL (200 μg/mL)
https://youtu.be/oHaFF4A22D8?t=170	02:50:00	0.046	0.053	12	2.186	0.002	3	0	0	1006002	Gal-3 (0.5 μg/mL)
https://youtu.be/oHaFF4A22D8?t=171	02:51:00	0.046	0.145	66	1.9	0.003	10	0	0	1004187	ACL(Vector) (0.01 μg/mL)
https://youtu.be/oHaFF4A22D8?t=172	02:52:00	0.046	0.21	40	1.813	0.004	10	1	0	1005960	SLE-75G12-crude (174.6 μg/mL)
https://youtu.be/oHaFF4A22D8?t=173	02:53:00	0.046	-0.01	40	2.459	0.002	12	0	0	1003805	CBM13 2b+BME (200 μg/mL)
https://youtu.be/oHaFF4A22D8?t=174	02:54:00	0.046	-0.032	26	2.021	0.003	10	0	0	1005126	R822 (10 μg/mL)
https://youtu.be/oHaFF4A22D8?t=175	02:55:00	0.046	0.055	23	1.828	0.004	7	1	0	1005807	B1257 (200 μg/mL)
https://youtu.be/oHaFF4A22D8?t=176	02:56:00	0.046	-0.151	15	1.703	0.005	3	2	1	1005528	DUPAN-C IgM (200 μg/mL)
https://youtu.be/oHaFF4A22D8?t=177	02:57:00	0.046	-0.031	34	1.879	0.002	8	0	0	1006220	H10(Sample+AB) (200 μg/mL)
https://youtu.be/oHaFF4A22D8?t=178	02:58:00	0.046	0.033	8	2.206	0.002	1	0	0	1006308	1454 (25 μg/mL)
https://youtu.be/oHaFF4A22D8?t=179	02:59:00	0.047	0.313	62	2.035	0.004	9	3	0	1004188	AMA (EY Lab) (0.1 μg/mL)
https://youtu.be/oHaFF4A22D8?t=180	03:00:00	0.047	0.143	35	2.08	0.002	9	0	0	1005517	Epa3to1 (200 μg/mL)
https://youtu.be/oHaFF4A22D8?t=181	03:01:00	0.047	0.494	96	2.522	0.004	14	3	0	1004627	PHA-E (100 μg/mL)
https://youtu.be/oHaFF4A22D8?t=182	03:02:00	0.047	0.295	22	3.497	0.003	9	0	0	1005636	9343DPSA
https://youtu.be/oHaFF4A22D8?t=183	03:03:00	0.047	0.752	80	2.247	0.004	30	14	0	1004465	ConA (1 μg/mL)
https://youtu.be/oHaFF4A22D8?t=184	03:04:00	0.047	0.444	37	2.825	0.003	22	0	0	1004810	WT-VCC (1 μg/mL)
https://youtu.be/oHaFF4A22D8?t=185	03:05:00	0.047	-0.063	147	3.469	0.002	2	0	0	1006349	IgG Subclass deficient (180 μg/mL)
https://youtu.be/oHaFF4A22D8?t=186	03:06:00	0.048	0.045	34	1.821	0.003	6	0	0	1004475	EEA(EY Lab) (0.1 μg/mL)
https://youtu.be/oHaFF4A22D8?t=187	03:07:00	0.047	0.538	32	1.882	0.004	14	6	0	1004043	Microvirin (2 μg/mL)
https://youtu.be/oHaFF4A22D8?t=188	03:08:00	0.047	0.586	51	2.291	0.004	20	7	0	1004497	GNL (10 μg/mL)
https://youtu.be/oHaFF4A22D8?t=189	03:09:00	0.048	0.276	35	2.271	0.002	15	0	0	1004163	Mouse Galectin1 (0.1 μg/mL)
https://youtu.be/oHaFF4A22D8?t=190	03:10:00	0.048	0.41	108	2.695	0.003	24	0	0	1004227	ABA (10 μg/mL)
https://youtu.be/oHaFF4A22D8?t=191	03:11:00	0.048	0.588	14	3.415	0.003	30	0	0	1004164	Mouse Galectin1 (10 μg/mL)
https://youtu.be/oHaFF4A22D8?t=192	03:12:00	0.048	-0.008	17	2.086	0.004	8	2	0	1004839	AAL (20 μg/mL)
https://youtu.be/oHaFF4A22D8?t=193	03:13:00	0.048	0.536	47	1.96	0.004	12	6	0	1004729	UDA (0.1 μg/mL)
https://youtu.be/oHaFF4A22D8?t=194	03:14:00	0.048	-0.089	26	1.733	0.004	6	1	0	1004081	ab3 (10 μg/mL)
https://youtu.be/oHaFF4A22D8?t=195	03:15:00	0.048	0.166	46	2.086	0.002	12	0	0	1004649	PTL-I (0.1 μg/mL)
https://youtu.be/oHaFF4A22D8?t=196	03:16:00	0.048	0.515	74	1.804	0.003	23	1	0	1006413	A_PR8(HA_NA)_HK_68 (+1 mutant), H3N2 (12,750 HAU/mL)
https://youtu.be/oHaFF4A22D8?t=197	03:17:00	0.048	0.729	64	2.367	0.004	32	13	0	1004464	ConA (0.5 μg/mL)
https://youtu.be/oHaFF4A22D8?t=198	03:18:00	0.048	0.023	19	1.851	0.005	4	2	0	1003916	Siglec-8-hFc (200 μg/mL)
https://youtu.be/oHaFF4A22D8?t=199	03:19:00	0.048	0.146	32	1.969	0.004	12	1	0	1005735	HA70 Alexa (200 μg/mL)
https://youtu.be/oHaFF4A22D8?t=200	03:20:00	0.049	0.5	41	4.207	0.003	30	0	0	1004818	ME5(detected with a-HUD) (20 μg/mL)
https://youtu.be/oHaFF4A22D8?t=201	03:21:00	0.049	0.332	27	2.645	0.002	12	0	0	1005570	(H7N7)wt (11520HA/mL)
https://youtu.be/oHaFF4A22D8?t=202	03:22:00	0.049	0.624	52	2.004	0.004	25	6	0	1006189	Banana lectin W10H (200 μg/mL)
https://youtu.be/oHaFF4A22D8?t=203	03:23:00	0.049	-0.085	23	1.697	0.004	5	3	0	1005669	rAAL_mut63H (200 μg/mL)
https://youtu.be/oHaFF4A22D8?t=204	03:24:00	0.049	-0.023	17	1.47	0.005	2	2	1	1004093	ab5 (1 μg/mL)
https://youtu.be/oHaFF4A22D8?t=205	03:25:00	0.05	0.253	20	3.656	0.003	15	0	0	1004003	2-1-SPleen_610 (1.0 μg/mL)
https://youtu.be/oHaFF4A22D8?t=206	03:26:00	0.05	0.029	35	1.811	0.003	9	0	0	1004487	GSL-1 (0.1 μg/mL)
https://youtu.be/oHaFF4A22D8?t=207	03:27:00	0.05	0.093	15	1.979	0.004	6	2	0	1005430	#12 Forssman Antigen (2 μg/mL)
https://youtu.be/oHaFF4A22D8?t=208	03:28:00	0.05	0.286	49	1.884	0.003	14	0	0	1004129	Mouse NKR-P1C (0.2 μg/mL)
https://youtu.be/oHaFF4A22D8?t=209	03:29:00	0.05	0.163	6	3.178	0.005	4	3	1	1005462	#13 Sialyl Lewis A (0.1 μg/mL)
https://youtu.be/oHaFF4A22D8?t=210	03:30:00	0.05	0.456	69	1.884	0.003	19	1	0	1004491	GNA (EY Lab) (0.1 μg/mL)
https://youtu.be/oHaFF4A22D8?t=211	03:31:00	0.05	0.421	28	3.543	0.003	20	0	0	1004853	ME5(detected with a-HUD) (2 μg/mL)
https://youtu.be/oHaFF4A22D8?t=212	03:32:00	0.05	0.041	34	2.845	0.003	9	0	0	1004774	CTB (0.01 μg/mL)
https://youtu.be/oHaFF4A22D8?t=213	03:33:00	0.05	0.017	18	1.746	0.004	8	3	0	1005732	Sp Serotype 14.15 (2 μg/mL)
https://youtu.be/oHaFF4A22D8?t=214	03:34:00	0.051	0.13	73	1.891	0.002	8	0	0	1004540	HAA (0.1 μg/mL)
https://youtu.be/oHaFF4A22D8?t=215	03:35:00	0.05	0.197	29	1.825	0.004	11	1	0	1006133	H3N2-HA (200 μg/mL)
https://youtu.be/oHaFF4A22D8?t=216	03:36:00	0.051	0.229	20	2.022	0.005	9	2	1	1005530	7LE IgG (2 μg/mL)
https://youtu.be/oHaFF4A22D8?t=217	03:37:00	0.051	-0.132	12	2.448	0.003	9	0	0	1003918	E-coli yfc fimbrae
https://youtu.be/oHaFF4A22D8?t=218	03:38:00	0.051	0.288	73	1.833	0.003	14	0	0	1005922	HA3124 precomplex (200 μg/mL)
https://youtu.be/oHaFF4A22D8?t=219	03:39:00	0.051	0.004	31	1.691	0.004	3	2	0	1006078	HA Shanghai 2013 N174D (200 μg/mL)
https://youtu.be/oHaFF4A22D8?t=220	03:40:00	0.051	0.281	26	2.496	0.004	14	3	0	1004798	UEA I (0.5 μg/mL)
https://youtu.be/oHaFF4A22D8?t=221	03:41:00	0.051	0.028	1	3.84	0.002	1	0	0	1005471	B1 (200 μg/mL)
https://youtu.be/oHaFF4A22D8?t=222	03:42:00	0.051	0.282	37	2.183	0.003	13	0	0	1006313	1253 (25 μg/mL)
https://youtu.be/oHaFF4A22D8?t=223	03:43:00	0.051	0.706	57	2.487	0.003	40	0	0	1005398	HML-Native (20 μg/mL)
https://youtu.be/oHaFF4A22D8?t=224	03:44:00	0.051	0.135	24	1.976	0.004	8	3	0	1005101	Gal-12 (200 μg/mL)
https://youtu.be/oHaFF4A22D8?t=225	03:45:00	0.052	0.253	53	1.937	0.003	12	0	0	1004580	LEL (0.1 μg/mL)
https://youtu.be/oHaFF4A22D8?t=226	03:46:00	0.052	0.457	47	2.137	0.004	17	5	0	1004496	GNL (1 μg/mL)
https://youtu.be/oHaFF4A22D8?t=227	03:47:00	0.052	0.627	96	2.375	0.004	27	11	0	1004686	PSA (10 μg/mL)
https://youtu.be/oHaFF4A22D8?t=228	03:48:00	0.052	0.245	30	2.047	0.003	17	1	0	1005736	HA70 complex-Alexa (10 μg/mL)
https://youtu.be/oHaFF4A22D8?t=229	03:49:00	0.052	-0.011	21	2.099	0.003	7	0	0	1005611	Siglec-9 R120K (100 μg/mL)
https://youtu.be/oHaFF4A22D8?t=230	03:50:00	0.053	0.359	15	3.113	0.004	11	7	0	1005449	#5 Lewis A (T174) (0.1 μg/mL)
https://youtu.be/oHaFF4A22D8?t=231	03:51:00	0.053	0.625	68	2.078	0.004	24	6	0	1004509	DSL (0.1 μg/mL)
https://youtu.be/oHaFF4A22D8?t=232	03:52:00	0.053	0.525	13	3.137	0.002	26	0	0	1006298	NanA
https://youtu.be/oHaFF4A22D8?t=233	03:53:00	0.053	0.206	36	2.076	0.003	12	0	0	1005882	Epa13 (200 μg/mL)
https://youtu.be/oHaFF4A22D8?t=234	03:54:00	0.053	0.193	21	2.129	0.003	8	0	0	1005752	SSR3 (20 μg/mL)
https://youtu.be/oHaFF4A22D8?t=235	03:55:00	0.053	0.457	42	2.714	0.003	29	0	0	1006306	AbMBL (200 μg/mL)
https://youtu.be/oHaFF4A22D8?t=236	03:56:00	0.053	0.277	34	2.114	0.004	10	2	0	1004653	PTL-II (0.1 μg/mL)
https://youtu.be/oHaFF4A22D8?t=237	03:57:00	0.053	0.542	65	2.352	0.003	38	0	0	1004168	Mouse Galectin1 (0.5 μg/mL)
https://youtu.be/oHaFF4A22D8?t=238	03:58:00	0.053	0.563	80	2.315	0.003	30	0	0	1004529	HHA(EY Lab) (0.1 μg/mL)
https://youtu.be/oHaFF4A22D8?t=239	03:59:00	0.053	0.185	5	3.567	0.002	5	0	0	1005486	IgA aus plasma (200 μg/mL)
https://youtu.be/oHaFF4A22D8?t=240	04:00:00	0.054	0.12	62	1.752	0.003	13	0	0	1005833	Ind05HA-YALS (200 μg/mL)
https://youtu.be/oHaFF4A22D8?t=241	04:01:00	0.054	0.171	2	2.953	0.002	4	0	0	1006312	1269 (25 μg/mL)
https://youtu.be/oHaFF4A22D8?t=242	04:02:00	0.054	0.452	23	3.497	0.003	23	1	0	1004861	ME7(detected with a-HUD) (2 μg/mL)
https://youtu.be/oHaFF4A22D8?t=243	04:03:00	0.054	0.099	20	1.842	0.004	8	3	0	1004356	Az-ArtB (200 μg/mL)
https://youtu.be/oHaFF4A22D8?t=244	04:04:00	0.054	0.535	68	2.402	0.003	44	0	0	1006315	RBMC2 (180 μg/mL)
https://youtu.be/oHaFF4A22D8?t=245	04:05:00	0.055	0.467	103	2.248	0.002	38	0	0	1004209	AAL (0.01 μg/mL)
https://youtu.be/oHaFF4A22D8?t=246	04:06:00	0.055	0.402	40	1.947	0.003	24	0	0	1006414	A_PR8(HA_NA)_HK_68 (+1 mutant), H3N2 (50X=2,550 HAU/mL)
https://youtu.be/oHaFF4A22D8?t=247	04:07:00	0.055	0.151	25	1.673	0.004	8	4	0	1005464	#6 Sialyl LewsA glycolipids (1 μg/mL)
https://youtu.be/oHaFF4A22D8?t=248	04:08:00	0.055	0.627	65	2.541	0.003	49	0	0	1004169	Mouse Galectin1 (1 μg/mL)
https://youtu.be/oHaFF4A22D8?t=249	04:09:00	0.056	0.467	65	2.25	0.003	32	0	0	1005624	H3N8 222L (10000HAU/mL)
https://youtu.be/oHaFF4A22D8?t=250	04:10:00	0.056	-0.04	16	2.061	0.005	4	2	1	1005604	Siglec-8 (100 μg/mL)
https://youtu.be/oHaFF4A22D8?t=251	04:11:00	0.056	0.155	55	1.862	0.003	13	0	0	1004549	CSA(EY Lab) (0.1 μg/mL)
https://youtu.be/oHaFF4A22D8?t=252	04:12:00	0.056	0.629	105	2.482	0.004	39	2	0	1005770	D109R-MpL (20 μg/mL)
https://youtu.be/oHaFF4A22D8?t=253	04:13:00	0.056	0.145	32	2.182	0.003	11	0	0	1005064	EPa3-Lac (200 μg/mL)
https://youtu.be/oHaFF4A22D8?t=254	04:14:00	0.056	0.046	13	2.122	0.005	7	3	0	1006097	hJAA-F11C6 (20 μg/mL)
https://youtu.be/oHaFF4A22D8?t=255	04:15:00	0.056	0.115	201	3.478	0.002	20	0	0	1004607	MAA (100 μg/mL)
https://youtu.be/oHaFF4A22D8?t=256	04:16:00	0.057	0.564	2	3.431	0.002	37	0	0	1006296	Sialidase A
https://youtu.be/oHaFF4A22D8?t=257	04:17:00	0.057	0.588	24	3.219	0.002	42	0	0	1006300	NanC
https://youtu.be/oHaFF4A22D8?t=258	04:18:00	0.057	0.278	6	3.034	0.003	6	0	0	1004625	PHA-E (10 μg/mL)
https://youtu.be/oHaFF4A22D8?t=259	04:19:00	0.057	0.16	21	1.792	0.004	9	4	0	1005465	#6 Sialyl LewisA glycolipids (0.1 μg/mL)
https://youtu.be/oHaFF4A22D8?t=260	04:20:00	0.057	0.498	52	2.1	0.004	24	1	0	1005566	HA70 Alexa (500 μg/mL)
https://youtu.be/oHaFF4A22D8?t=261	04:21:00	0.057	0.115	39	2.156	0.003	9	0	0	1005072	CFEM-CGL (200 μg/mL)
https://youtu.be/oHaFF4A22D8?t=262	04:22:00	0.057	0.305	27	1.957	0.005	14	2	0	1003941	1278-P (10 μg/mL)
https://youtu.be/oHaFF4A22D8?t=263	04:23:00	0.057	0.077	4	3.701	0.002	6	0	0	1005470	A1 (200 μg/mL)
https://youtu.be/oHaFF4A22D8?t=264	04:24:00	0.058	0.276	50	2.018	0.003	15	0	0	1004733	UEA I (0.1 μg/mL)
https://youtu.be/oHaFF4A22D8?t=265	04:25:00	0.058	0.52	58	2.164	0.003	31	2	0	1005509	Epa1 (20 μg/mL)
https://youtu.be/oHaFF4A22D8?t=266	04:26:00	0.058	0.674	69	2.348	0.003	47	4	0	1004483	GSL-2 (0.1 μg/mL)
https://youtu.be/oHaFF4A22D8?t=267	04:27:00	0.058	0.265	22	1.601	0.005	6	4	3	1006163	UoN38 (50 μg/mL)
https://youtu.be/oHaFF4A22D8?t=268	04:28:00	0.058	0.076	24	2.332	0.002	7	0	0	1006309	1299 (25 μg/mL)
https://youtu.be/oHaFF4A22D8?t=269	04:29:00	0.058	0.328	60	2.277	0.004	11	3	0	1006378	human Gal-7 (0.5 μg/mL)
https://youtu.be/oHaFF4A22D8?t=270	04:30:00	0.058	0.343	33	2.057	0.004	15	6	0	1004316	1-304-10 1:100
https://youtu.be/oHaFF4A22D8?t=271	04:31:00	0.059	0.27	43	2.772	0.003	15	0	0	1005573	(H5N1)ca (1:5dilution)
https://youtu.be/oHaFF4A22D8?t=272	04:32:00	0.059	-0.003	14	1.682	0.005	3	3	2	1005429	#12 Forcessman Antigen (10 μg/mL)
https://youtu.be/oHaFF4A22D8?t=273	04:33:00	0.059	0.499	74	2.174	0.003	46	0	0	1006068	OmpA+E.coli (10^7/mL)
https://youtu.be/oHaFF4A22D8?t=274	04:34:00	0.059	0.064	1	2.809	0.002	2	0	0	1006310	1278 (25 μg/mL)
https://youtu.be/oHaFF4A22D8?t=275	04:35:00	0.059	0.571	89	2.207	0.004	31	4	0	1004696	SJA (10 μg/mL)
https://youtu.be/oHaFF4A22D8?t=276	04:36:00	0.059	0.67	58	3.197	0.004	32	12	0	1004381	P11 VP8 (2 μg/mL)
https://youtu.be/oHaFF4A22D8?t=277	04:37:00	0.059	0.713	70	2.65	0.003	70	1	0	1004170	Mouse Galectin1 (5 μg/mL)
https://youtu.be/oHaFF4A22D8?t=278	04:38:00	0.059	0.187	22	2.18	0.004	14	5	0	1005427	#11 Blood Group H2 (SC) (10 μg/mL)
https://youtu.be/oHaFF4A22D8?t=279	04:39:00	0.059	0.118	40	2.94	0.003	7	0	0	1005638	9343DCAP
https://youtu.be/oHaFF4A22D8?t=280	04:40:00	0.06	0.054	10	2.56	0.004	6	4	0	1005459	#2LewisX(Abcam) (0.1 μg/mL)
https://youtu.be/oHaFF4A22D8?t=281	04:41:00	0.059	0.628	56	2.085	0.004	33	10	0	1006188	Banana lectin H84T (200 μg/mL)
https://youtu.be/oHaFF4A22D8?t=282	04:42:00	0.06	0.582	0		0.002	42	0	0	1006299	NanB
https://youtu.be/oHaFF4A22D8?t=283	04:43:00	0.06	0.525	58	2.431	0.003	39	0	0	1005542	MGL 6A (0.02 μg/mL)
https://youtu.be/oHaFF4A22D8?t=284	04:44:00	0.06	0.228	35	2.593	0.002	19	0	0	1005597	Disc II-Nterm (200 μg/mL)
https://youtu.be/oHaFF4A22D8?t=285	04:45:00	0.06	0.214	44	2.354	0.003	18	0	0	1004803	WGA(Seikagaku Bio) (0.01 μg/mL)
https://youtu.be/oHaFF4A22D8?t=286	04:46:00	0.06	0.303	57	2.35	0.003	17	2	0	1004606	MAA (10 μg/mL)
https://youtu.be/oHaFF4A22D8?t=287	04:47:00	0.06	0.245	47	1.966	0.003	17	0	0	1005830	AHHA (200 μg/mL)
https://youtu.be/oHaFF4A22D8?t=288	04:48:00	0.06	0.514	66	2.056	0.003	36	0	0	1006132	H3N8-HA (200 μg/mL)
https://youtu.be/oHaFF4A22D8?t=289	04:49:00	0.06	-0.096	22	1.671	0.004	7	2	0	1006191	Calicivitus VP1-7 (200 μg/mL)
https://youtu.be/oHaFF4A22D8?t=290	04:50:00	0.06	-0.008	21	2.13	0.003	9	0	0	1005655	Siglec-E(mix with Ab) (20 μg/mL)
https://youtu.be/oHaFF4A22D8?t=291	04:51:00	0.06	0.106	16	3.286	0.002	10	0	0	1006067	HPL (200 μg/mL)
https://youtu.be/oHaFF4A22D8?t=292	04:52:00	0.06	0.246	28	1.962	0.004	12	4	0	1005653	Siglec-F (20 μg/mL)
https://youtu.be/oHaFF4A22D8?t=293	04:53:00	0.061	0.184	37	2.064	0.005	7	1	0	1003944	1293-P (10 μg/mL)
https://youtu.be/oHaFF4A22D8?t=294	04:54:00	0.061	0.185	8	2.435	0.006	5	3	3	1003884	CA19.9-9L426 (2 μg/mL)
https://youtu.be/oHaFF4A22D8?t=295	04:55:00	0.06	0.102	45	0.997	0.004	8	3	0	1006136	HA Anhui 2013 (200 μg/mL)
https://youtu.be/oHaFF4A22D8?t=296	04:56:00	0.061	0.414	54	2.185	0.003	24	0	0	1004862	SGA (0.1 μg/mL)
https://youtu.be/oHaFF4A22D8?t=297	04:57:00	0.061	0.4	75	2.089	0.003	27	0	0	1004786	PA-IL (0.1 μg/mL)
https://youtu.be/oHaFF4A22D8?t=298	04:58:00	0.061	-0.003	21	2.183	0.003	13	0	0	1005127	R823 (10 μg/mL)
https://youtu.be/oHaFF4A22D8?t=299	04:59:00	0.061	-0.105	20	1.746	0.005	4	2	0	1003797	Blon 2468 Mut (100 μg/mL)
https://youtu.be/oHaFF4A22D8?t=300	05:00:00	0.061	0.264	30	2.183	0.003	19	1	0	1005829	PILRB (200 μg/mL)
https://youtu.be/oHaFF4A22D8?t=301	05:01:00	0.061	0.081	25	1.802	0.004	10	3	0	1005806	B1567 (200 μg/mL)
https://youtu.be/oHaFF4A22D8?t=302	05:02:00	0.061	0.345	45	2.177	0.003	18	0	0	1005071	CFEM-PPL (200 μg/mL)
https://youtu.be/oHaFF4A22D8?t=303	05:03:00	0.061	0.186	44	1.796	0.004	14	3	0	1004317	1-304-14 1:100
https://youtu.be/oHaFF4A22D8?t=304	05:04:00	0.062	0.17	27	1.922	0.004	14	3	0	1006135	H3N2-HA precomplex
https://youtu.be/oHaFF4A22D8?t=305	05:05:00	0.062	0.682	86	2.612	0.004	39	6	0	1004702	SNA (1 μg/mL)
https://youtu.be/oHaFF4A22D8?t=306	05:06:00	0.062	0.326	15	1.954	0.006	7	5	3	1003879	CA19.9-9L426 (20 μg/mL)
https://youtu.be/oHaFF4A22D8?t=307	05:07:00	0.062	0.741	50	3.449	0.004	37	24	0	1005586	BTL recombinant (200 μg/mL)
https://youtu.be/oHaFF4A22D8?t=308	05:08:00	0.062	0.066	22	2.339	0.003	9	0	0	1005123	R819 (10 μg/mL)
https://youtu.be/oHaFF4A22D8?t=309	05:09:00	0.062	0.257	61	2.477	0.003	18	0	0	1004592	LFA (EY Lab) (10 μg/mL)
https://youtu.be/oHaFF4A22D8?t=310	05:10:00	0.062	0.042	70	2.042	0.003	12	0	0	1004646	PTA-Gal (1 μg/mL)
https://youtu.be/oHaFF4A22D8?t=311	05:11:00	0.062	0.61	73	2.376	0.003	37	6	0	1004740	UEAII (10 μg/mL)
https://youtu.be/oHaFF4A22D8?t=312	05:12:00	0.062	0.363	68	2.238	0.003	31	0	0	1004117	Mouse Clrb (200 μg/mL)
https://youtu.be/oHaFF4A22D8?t=313	05:13:00	0.062	0.275	41	2.068	0.005	13	4	0	1004838	MSMEG3662-2b (200 μg/mL)
https://youtu.be/oHaFF4A22D8?t=314	05:14:00	0.063	0.46	73	1.925	0.003	29	0	0	1005734	HA70 Alexa (1mg/mL)
https://youtu.be/oHaFF4A22D8?t=315	05:15:00	0.063	0.036	17	3.699	0.003	9	0	0	1005037	Als3-41 (200 μg/mL)
https://youtu.be/oHaFF4A22D8?t=316	05:16:00	0.063	0.08	48	1.993	0.003	15	0	0	1004687	SBA (0.1 μg/mL)
https://youtu.be/oHaFF4A22D8?t=317	05:17:00	0.063	0.123	57	2.275	0.003	15	0	0	1004228	Mono2R-CNL (1 μg/mL)
https://youtu.be/oHaFF4A22D8?t=318	05:18:00	0.063	0.263	33	2.358	0.003	19	0	0	1005063	EPa3 (200 μg/mL)
https://youtu.be/oHaFF4A22D8?t=319	05:19:00	0.063	0.615	67	1.987	0.004	25	12	0	1004855	LSL-150 (0.02 μg/mL)
https://youtu.be/oHaFF4A22D8?t=320	05:20:00	0.063	0.568	56	1.957	0.005	20	11	0	1004860	LBL-152 (0.02 μg/mL)
https://youtu.be/oHaFF4A22D8?t=321	05:21:00	0.063	0.226	32	1.782	0.005	12	4	0	1005755	4-M7 antibody (50 μg/mL)
https://youtu.be/oHaFF4A22D8?t=322	05:22:00	0.063	0.178	37	1.762	0.004	13	3	0	1006106	L24 (50 μg/mL)
https://youtu.be/oHaFF4A22D8?t=323	05:23:00	0.064	0.027	13	2.186	0.004	9	3	0	1005731	Sp Serotype 14.2 (20 μg/mL)
https://youtu.be/oHaFF4A22D8?t=324	05:24:00	0.064	0.617	18	4.407	0.003	40	0	0	1005763	Galectin-1 (200 μg/mL)
https://youtu.be/oHaFF4A22D8?t=325	05:25:00	0.064	0.224	49	2.24	0.003	23	0	0	1005128	R816 (10 μg/mL)
https://youtu.be/oHaFF4A22D8?t=326	05:26:00	0.064	0.146	22	1.938	0.006	10	3	1	1005442	#4 Lewis A (7LE) (10 μg/mL)
https://youtu.be/oHaFF4A22D8?t=327	05:27:00	0.065	0.301	6	2.812	0.003	10	0	0	1003935	1297-P (10 μg/mL)
https://youtu.be/oHaFF4A22D8?t=328	05:28:00	0.065	0.049	31	1.854	0.003	14	0	0	1004386	UON10 (20 μg/mL)
https://youtu.be/oHaFF4A22D8?t=329	05:29:00	0.065	0.021	68	2.373	0.003	11	0	0	1005330	AgI_II C123-GFP (200 μg/mL)
https://youtu.be/oHaFF4A22D8?t=330	05:30:00	0.065	0.334	56	2.507	0.003	32	0	0	1004827	HPAIIITrx (200 μg/mL)
https://youtu.be/oHaFF4A22D8?t=331	05:31:00	0.065	0.056	1	3.963	0.002	4	0	0	1006334	H3N8-HAN54
https://youtu.be/oHaFF4A22D8?t=332	05:32:00	0.065	0.202	14	2.269	0.005	8	4	2	1006165	UoN40 (50 μg/mL)
https://youtu.be/oHaFF4A22D8?t=333	05:33:00	0.065	0.065	41	1.875	0.003	15	0	0	1004072	LSECtin pH6.4 (5 μg/mL)
https://youtu.be/oHaFF4A22D8?t=334	05:34:00	0.065	0.266	49	1.922	0.004	17	2	0	1004725	TL(EY Lab) (1 μg/mL)
https://youtu.be/oHaFF4A22D8?t=335	05:35:00	0.065	0.316	14	3.347	0.004	14	1	0	1005580	(H5N1)wt
https://youtu.be/oHaFF4A22D8?t=336	05:36:00	0.065	0.278	67	2.014	0.004	17	5	0	1004721	TJA-II (1 μg/mL)
https://youtu.be/oHaFF4A22D8?t=337	05:37:00	0.065	0.293	3	3.23	0.004	3	1	0	1003939	1309-G (10 μg/mL)
https://youtu.be/oHaFF4A22D8?t=338	05:38:00	0.065	0.224	97	1.959	0.003	15	0	0	1005090	A_HK_415742_09 (MDCK grown in infection medium) (1100 HAU/mL)
https://youtu.be/oHaFF4A22D8?t=339	05:39:00	0.065	0.125	18	2.263	0.003	11	1	0	1004320	3-269-0 1:100
https://youtu.be/oHaFF4A22D8?t=340	05:40:00	0.065	0.122	24	1.819	0.004	10	3	0	1003913	Siglec-F-hFc (5 μg/mL)
https://youtu.be/oHaFF4A22D8?t=341	05:41:00	0.065	0.179	46	2.077	0.003	19	0	0	1004628	MPL (0.5 μg/mL)
https://youtu.be/oHaFF4A22D8?t=342	05:42:00	0.066	0.608	88	2.111	0.003	44	0	0	1003896	PSL (200 μg/mL)
https://youtu.be/oHaFF4A22D8?t=343	05:43:00	0.066	0.455	58	2.407	0.003	39	0	0	1006314	RBMC1 (180 μg/mL)
https://youtu.be/oHaFF4A22D8?t=344	05:44:00	0.066	0.051	34	1.973	0.003	15	0	0	1004236	MGL-2(FITC)
https://youtu.be/oHaFF4A22D8?t=345	05:45:00	0.066	0.219	44	1.867	0.005	16	3	0	1006075	HA Anhui 2013 N224K (200 μg/mL)
https://youtu.be/oHaFF4A22D8?t=346	05:46:00	0.066	0.029	33	2.861	0.004	9	3	0	1004776	CTB (1 μg/mL)
https://youtu.be/oHaFF4A22D8?t=347	05:47:00	0.066	0.089	24	1.647	0.005	10	3	0	1005433	#15 Sialyl Lewis X (BD) (1 μg/mL)
https://youtu.be/oHaFF4A22D8?t=348	05:48:00	0.066	0.247	38	2.175	0.004	16	2	0	1005610	Siglec-9 (100 μg/mL)
https://youtu.be/oHaFF4A22D8?t=349	05:49:00	0.066	0.308	33	3.675	0.002	23	0	0	1006266	CgMBL
https://youtu.be/oHaFF4A22D8?t=350	05:50:00	0.067	0.098	19	2.085	0.004	8	5	0	1005451	#7 Lewis B (2-25LE) (10 μg/mL)
https://youtu.be/oHaFF4A22D8?t=351	05:51:00	0.067	0.369	89	1.928	0.004	19	3	0	1005832	Ind05HA (200 μg/mL)
https://youtu.be/oHaFF4A22D8?t=352	05:52:00	0.067	0.197	11	1.914	0.006	5	4	3	1005461	#13 Sialyl Lewis A (1 μg/mL)
https://youtu.be/oHaFF4A22D8?t=353	05:53:00	0.067	0.168	7	3.113	0.003	8	0	0	1004908	(H7N7)AAca (Dilute with 0.1vol.10%BSA)
https://youtu.be/oHaFF4A22D8?t=354	05:54:00	0.067	-0.031	57	1.992	0.003	11	0	0	1005216	MC.20-SCLS (20 μg/mL)
https://youtu.be/oHaFF4A22D8?t=355	05:55:00	0.067	0.179	39	2.611	0.004	10	4	0	1004341	GM35-0.1 (0.1 μg/mL)
https://youtu.be/oHaFF4A22D8?t=356	05:56:00	0.067	0.54	61	2.755	0.003	45	0	0	1004830	AAL-2 (0.1 μg/mL)
https://youtu.be/oHaFF4A22D8?t=357	05:57:00	0.067	0.429	47	1.969	0.004	21	3	0	1005742	SSR1 (0.2 μg/mL)
https://youtu.be/oHaFF4A22D8?t=358	05:58:00	0.067	0.542	90	2.507	0.003	41	2	0	1005108	SSL0-488 (200 μg/mL)
https://youtu.be/oHaFF4A22D8?t=359	05:59:00	0.067	0.303	54	1.979	0.003	26	0	0	1005834	Ind05HA226L228S (200 μg/mL)
https://youtu.be/oHaFF4A22D8?t=360	06:00:00	0.067	0.285	5	3.675	0.004	9	1	0	1004008	1-4-Serum_620 (1:100 Dilution)
https://youtu.be/oHaFF4A22D8?t=361	06:01:00	0.068	-0.094	43	1.978	0.005	9	1	1	1004024	IPS-K-4A2B8 (10 μg/mL)
https://youtu.be/oHaFF4A22D8?t=362	06:02:00	0.068	0.096	13	3.723	0.004	7	1	0	1005038	Als3-N (200 μg/mL)
https://youtu.be/oHaFF4A22D8?t=363	06:03:00	0.068	0.059	32	1.784	0.003	12	0	0	1005455	#10 Sialyl Tn (STn219) (Abcam) (100 μg/mL)
https://youtu.be/oHaFF4A22D8?t=364	06:04:00	0.068	0.155	60	2.418	0.003	23	0	0	1004585	LEA (1 μg/mL)
https://youtu.be/oHaFF4A22D8?t=365	06:05:00	0.068	-0.112	32	2.156	0.003	9	0	0	1004055	Hu_NoV_G1.1_Norwalk_1968_US-VP1 (Norwalk P domain) RT (200 μg/mL)
https://youtu.be/oHaFF4A22D8?t=366	06:06:00	0.068	-0.029	18	2.082	0.005	4	2	0	1005847	UoN34(Mouse IgG) (50 μg/mL)
https://youtu.be/oHaFF4A22D8?t=367	06:07:00	0.068	-0.026	27	2.087	0.003	14	0	0	1006222	H12(Sample+AB) (200 μg/mL)
https://youtu.be/oHaFF4A22D8?t=368	06:08:00	0.068	0.243	23	1.816	0.005	11	4	1	1005817	Ecp6 (200 μg/mL)
https://youtu.be/oHaFF4A22D8?t=369	06:09:00	0.068	0.622	82	2.381	0.004	51	1	0	1003774	MpL-2 (10 μg/mL)
https://youtu.be/oHaFF4A22D8?t=370	06:10:00	0.069	0.316	39	2.01	0.004	23	1	0	1005322	drgal3 (200 μg/mL)
https://youtu.be/oHaFF4A22D8?t=371	06:11:00	0.069	0.316	7	3.04	0.003	9	0	0	1003936	1297-G (10 μg/mL)
https://youtu.be/oHaFF4A22D8?t=372	06:12:00	0.069	0.553	48	2.598	0.003	44	0	0	1003776	MpL-1 (10 μg/mL)
https://youtu.be/oHaFF4A22D8?t=373	06:13:00	0.069	0.03	4	4.173	0.003	5	0	0	1005480	Lavage IgA C7 (200 μg/mL)
https://youtu.be/oHaFF4A22D8?t=374	06:14:00	0.069	0.625	20	3.509	0.005	18	18	0	1005439	#1Blood Group B(Abcam) (1:50Dilution)
https://youtu.be/oHaFF4A22D8?t=375	06:15:00	0.069	0.382	25	2.785	0.004	20	3	0	1006320	DrGRIFIN (200 μg/mL)
https://youtu.be/oHaFF4A22D8?t=376	06:16:00	0.069	0.456	81	2.18	0.004	31	2	0	1004754	WFL (0.1 μg/mL)
https://youtu.be/oHaFF4A22D8?t=377	06:17:00	0.069	0.167	39	1.982	0.004	19	2	0	1006104	L22 (50 μg/mL)
https://youtu.be/oHaFF4A22D8?t=378	06:18:00	0.069	0.364	9	4.132	0.004	19	4	0	1004011	2-3-Serum_617 (1:100 Dilution)
https://youtu.be/oHaFF4A22D8?t=379	06:19:00	0.069	0.515	84	3.071	0.003	48	1	0	1004219	MpL-2-Lac (5 μg/mL)
https://youtu.be/oHaFF4A22D8?t=380	06:20:00	0.069	-0.046	47	2.195	0.004	13	2	0	1004405	AAV-4 (200 μg/mL)
https://youtu.be/oHaFF4A22D8?t=381	06:21:00	0.069	0.02	25	1.746	0.004	10	4	0	1006093	GST NIV19VP8* (50 μg/mL)
https://youtu.be/oHaFF4A22D8?t=382	06:22:00	0.07	0.726	77	2.006	0.005	29	17	5	1004858	LBL-152 (0.2 μg/mL)
https://youtu.be/oHaFF4A22D8?t=383	06:23:00	0.07	0.11	59	2.19	0.003	18	0	0	1005023	GS13846A-bth-444-23-444 (200 μg/mL)
https://youtu.be/oHaFF4A22D8?t=384	06:24:00	0.071	0.143	42	2.007	0.004	12	3	0	1004597	LTL (10 μg/mL)
https://youtu.be/oHaFF4A22D8?t=385	06:25:00	0.071	0.582	120	2.768	0.004	50	2	0	1005073	EUL S2 WT (200 μg/mL)
https://youtu.be/oHaFF4A22D8?t=386	06:26:00	0.071	-0.026	28	1.896	0.004	13	3	0	1006092	GST-CMH10VP8* (50 μg/mL)
https://youtu.be/oHaFF4A22D8?t=387	06:27:00	0.071	0.669	81	2.522	0.004	60	4	0	1006007	Gal-3C (2 μg/mL)
https://youtu.be/oHaFF4A22D8?t=388	06:28:00	0.071	0.408	27	2.063	0.004	15	10	0	1003766	LSECtin-ECD (180 μg/mL)
https://youtu.be/oHaFF4A22D8?t=389	06:29:00	0.071	0.163	51	2.059	0.004	11	5	0	1004182	ACL (0.1 μg/mL)
https://youtu.be/oHaFF4A22D8?t=390	06:30:00	0.071	0.183	52	1.687	0.004	17	1	0	1006415	A_PR8(HA_NA)_HK_68 (+2 mutant), H3N2 (50X=10,200 HAU/mL)
https://youtu.be/oHaFF4A22D8?t=391	06:31:00	0.071	0.3	3	3.532	0.004	8	1	0	1003938	1309-P (10 μg/mL)
https://youtu.be/oHaFF4A22D8?t=392	06:32:00	0.071	0.256	41	2.03	0.004	22	4	0	1006219	H8(Sample+AB) (200 μg/mL)
https://youtu.be/oHaFF4A22D8?t=393	06:33:00	0.071	0.579	67	2.489	0.004	39	2	0	1004700	SNA (0.1 μg/mL)
https://youtu.be/oHaFF4A22D8?t=394	06:34:00	0.072	0.736	74	2.359	0.004	47	24	0	1005587	BTL native (2 μg/mL)
https://youtu.be/oHaFF4A22D8?t=395	06:35:00	0.072	0.245	16	1.855	0.006	7	5	3	1006164	UoN39 (50 μg/mL)
https://youtu.be/oHaFF4A22D8?t=396	06:36:00	0.072	0.018	42	1.909	0.003	15	0	0	1003983	Sh-NSS-625 (182 μg/mL)
https://youtu.be/oHaFF4A22D8?t=397	06:37:00	0.072	0.588	75	2.145	0.004	35	10	0	1003778	MJW lectin (200 μg/mL)
https://youtu.be/oHaFF4A22D8?t=398	06:38:00	0.072	0.372	62	2.055	0.003	27	0	0	1005921	HA3121 precomplex (200 μg/mL)
https://youtu.be/oHaFF4A22D8?t=399	06:39:00	0.072	0.288	42	4.405	0.002	29	0	0	1004813	Gal-7hFc (200 μg/mL)
https://youtu.be/oHaFF4A22D8?t=400	06:40:00	0.072	0.533	71	2.182	0.004	33	4	0	1004609	PHA-E (0.1 μg/mL)
https://youtu.be/oHaFF4A22D8?t=401	06:41:00	0.072	0.102	63	2.381	0.003	19	0	0	1004198	Mono1-CNL (1 μg/mL)
https://youtu.be/oHaFF4A22D8?t=402	06:42:00	0.072	0.058	26	2.76	0.005	11	2	0	1004775	CTB (0.1 μg/mL)
https://youtu.be/oHaFF4A22D8?t=403	06:43:00	0.073	-0.02	29	1.796	0.005	9	2	0	1006260	SAOUHSC-00176 (100 μg/mL)
https://youtu.be/oHaFF4A22D8?t=404	06:44:00	0.073	-0.086	32	2.092	0.003	13	2	0	1005445	#4 Lewis A(7LE)(Abcam) (0.1 μg/mL)
https://youtu.be/oHaFF4A22D8?t=405	06:45:00	0.073	0.744	134	3.115	0.004	58	21	0	1004453	CA (100 μg/mL)
https://youtu.be/oHaFF4A22D8?t=406	06:46:00	0.073	0.367	38	2.431	0.003	35	0	0	1003982	Sh-ASC-21-624 (130 μg/mL)
https://youtu.be/oHaFF4A22D8?t=407	06:47:00	0.073	0.381	42	2.333	0.004	21	5	0	1003999	1-3-Liver_614 (0.9 μg/mL)
https://youtu.be/oHaFF4A22D8?t=408	06:48:00	0.073	0.16	64	2.312	0.004	17	1	0	1004619	MAL II (1 μg/mL)
https://youtu.be/oHaFF4A22D8?t=409	06:49:00	0.073	0.196	17	1.947	0.006	8	4	3	1006035	CA19-9 Ab (DRG) (20 μg/mL)
https://youtu.be/oHaFF4A22D8?t=410	06:50:00	0.073	0.647	84	2.571	0.004	60	2	0	1005978	DUO-rMPL (200 μg/mL)
https://youtu.be/oHaFF4A22D8?t=411	06:51:00	0.073	0.254	43	2.034	0.005	14	1	0	1003945	1293-G (10 μg/mL)
https://youtu.be/oHaFF4A22D8?t=412	06:52:00	0.073	0.046	10	3.173	0.005	7	6	1	1006096	hJAA-F11C6 (50 μg/mL)
https://youtu.be/oHaFF4A22D8?t=413	06:53:00	0.073	0.05	36	2.202	0.004	13	1	0	1005294	Influenza H16(H16WT) (200 μg/mL)
https://youtu.be/oHaFF4A22D8?t=414	06:54:00	0.074	0.2	2	3.266	0.002	13	0	0	1005576	(H5N1)ca-ch799 (1:5dilution)
https://youtu.be/oHaFF4A22D8?t=415	06:55:00	0.073	0.099	30	2.249	0.003	18	2	0	1005129	R817 (10 μg/mL)
https://youtu.be/oHaFF4A22D8?t=416	06:56:00	0.074	0.601	71	3.001	0.004	47	6	0	1004809	WT-VCC (10 μg/mL)
https://youtu.be/oHaFF4A22D8?t=417	06:57:00	0.074	0.182	42	1.797	0.005	10	3	0	1006076	HA Shanghai 2013 (200 μg/mL)
https://youtu.be/oHaFF4A22D8?t=418	06:58:00	0.074	0.252	20	2.923	0.002	20	0	0	1006268	CgMBL (20 μg/mL)
https://youtu.be/oHaFF4A22D8?t=419	06:59:00	0.074	0.112	47	1.86	0.003	19	0	0	1006229	OmpA-E.coli 2x10e7/mL
https://youtu.be/oHaFF4A22D8?t=420	07:00:00	0.074	0.399	71	2.161	0.004	30	4	0	1004672	RPA(EY Lab) (10 μg/mL)
https://youtu.be/oHaFF4A22D8?t=421	07:01:00	0.075	0.278	83	2.652	0.003	25	0	0	1004567	LAA (EY Lab) (10 μg/mL)
https://youtu.be/oHaFF4A22D8?t=422	07:02:00	0.075	0.704	63	2.327	0.005	32	22	0	1004683	PSA (1 μg/mL)
https://youtu.be/oHaFF4A22D8?t=423	07:03:00	0.075	0.741	92	2.299	0.005	36	20	0	1004640	PHA-L (100 μg/mL)
https://youtu.be/oHaFF4A22D8?t=424	07:04:00	0.075	0.204	49	1.935	0.004	24	1	0	1006105	L23 (50 μg/mL)
https://youtu.be/oHaFF4A22D8?t=425	07:05:00	0.075	0.018	9	3.717	0.002	7	0	0	1005484	Serum IgA C11 (200 μg/mL)
https://youtu.be/oHaFF4A22D8?t=426	07:06:00	0.075	-0.008	39	1.973	0.003	12	0	0	1004743	VGA(EY Lab) (1 μg/mL)
https://youtu.be/oHaFF4A22D8?t=427	07:07:00	0.075	0.308	41	2.847	0.003	26	0	0	1004894	(H6N1)AAca (Dilute with 0.1vol.10%BSA)
https://youtu.be/oHaFF4A22D8?t=428	07:08:00	0.075	0.288	114	2.968	0.003	18	0	0	1004235	MGL-1(FITC)
https://youtu.be/oHaFF4A22D8?t=429	07:09:00	0.076	0.038	44	1.649	0.004	13	4	0	1006053	Rabbit-anti-AH_Avaren 1:1500
https://youtu.be/oHaFF4A22D8?t=430	07:10:00	0.076	0.106	40	2.214	0.005	14	2	1	1004000	1-4-Lung_612 (4.6 μg/mL)
https://youtu.be/oHaFF4A22D8?t=431	07:11:00	0.076	0.579	54	2.135	0.005	28	15	0	1004636	PHA-L (1 μg/mL)
https://youtu.be/oHaFF4A22D8?t=432	07:12:00	0.076	0.094	31	3.228	0.003	7	0	0	1005477	Serum IgA pool (200 μg/mL)
https://youtu.be/oHaFF4A22D8?t=433	07:13:00	0.076	0.645	91	2.1	0.004	51	12	0	1006187	Banana lectin (200 μg/mL)
https://youtu.be/oHaFF4A22D8?t=434	07:14:00	0.076	0.311	33	2.27	0.004	15	9	0	1004799	UEA I (1 μg/mL)
https://youtu.be/oHaFF4A22D8?t=435	07:15:00	0.076	0.649	51	2.923	0.004	43	16	0	1005849	Var2-HA (64 HA uniits)
https://youtu.be/oHaFF4A22D8?t=436	07:16:00	0.076	0.243	53	1.916	0.004	17	6	0	1004747	VVL (0.1 μg/mL)
https://youtu.be/oHaFF4A22D8?t=437	07:17:00	0.076	0.222	50	1.996	0.004	13	7	0	1004752	VVA (EY Lab) (10 μg/mL)
https://youtu.be/oHaFF4A22D8?t=438	07:18:00	0.076	0.424	45	2.302	0.004	39	1	0	1006179	PLU-pH 8.2 (200 μg/mL)
https://youtu.be/oHaFF4A22D8?t=439	07:19:00	0.076	0.133	12	4.371	0.003	13	0	0	1006331	DBL-1 (20 μg/mL)
https://youtu.be/oHaFF4A22D8?t=440	07:20:00	0.076	0.402	85	2.118	0.003	32	1	0	1004739	UEAII (5 μg/mL)
https://youtu.be/oHaFF4A22D8?t=441	07:21:00	0.076	0.501	101	2.264	0.003	62	0	0	1005387	AFCNVH (50 μg/mL)
https://youtu.be/oHaFF4A22D8?t=442	07:22:00	0.077	0.376	99	2.337	0.003	44	0	0	1004759	WGA (0.01 μg/mL)
https://youtu.be/oHaFF4A22D8?t=443	07:23:00	0.077	0.212	35	2.956	0.003	24	0	0	1004905	(H7N3)WT (Dilute with 0.1vol.10%BSA)
https://youtu.be/oHaFF4A22D8?t=444	07:24:00	0.077	0.403	81	2.137	0.003	28	0	0	1004391	GNL (200 μg/mL)
https://youtu.be/oHaFF4A22D8?t=445	07:25:00	0.077	0.409	35	2.149	0.004	20	9	0	1006121	H16 (200 μg/mL)
https://youtu.be/oHaFF4A22D8?t=446	07:26:00	0.077	0.248	81	2.012	0.003	27	0	0	1006019	HA Spain-2008-DSGVQL (200 μg/mL)
https://youtu.be/oHaFF4A22D8?t=447	07:27:00	0.077	0.141	39	2.214	0.003	19	1	0	1005070	CFEM-PPm (200 μg/mL)
https://youtu.be/oHaFF4A22D8?t=448	07:28:00	0.077	0.276	73	2.041	0.003	36	0	0	1005520	CC1G-10077 (2 μg/mL)
https://youtu.be/oHaFF4A22D8?t=449	07:29:00	0.077	0.463	53	2.392	0.004	33	6	0	1004650	PTL-I (1 μg/mL)
https://youtu.be/oHaFF4A22D8?t=450	07:30:00	0.077	0.3	96	2.202	0.004	17	8	0	1004691	SBA(EY lab) (10 μg/mL)
https://youtu.be/oHaFF4A22D8?t=451	07:31:00	0.077	-0.021	26	1.83	0.004	10	4	0	1006157	SMB19 (10 μg/mL)
https://youtu.be/oHaFF4A22D8?t=452	07:32:00	0.078	0.23	49	2.638	0.003	23	0	0	1004896	(H9N2)WT (Dilute with 0.1vol.10%BSA)
https://youtu.be/oHaFF4A22D8?t=453	07:33:00	0.078	0.61	89	2.296	0.004	57	6	0	1005512	Epa23 (200 μg/mL)
https://youtu.be/oHaFF4A22D8?t=454	07:34:00	0.078	0.317	60	2.181	0.004	24	2	0	1004572	LCA (0.1 μg/mL)
https://youtu.be/oHaFF4A22D8?t=455	07:35:00	0.078	0.099	4	3.686	0.003	9	0	0	1005474	B2 (200 μg/mL)
https://youtu.be/oHaFF4A22D8?t=456	07:36:00	0.078	-0.023	41	2.057	0.004	12	1	0	1004936	UON20 (20 μg/mL)
https://youtu.be/oHaFF4A22D8?t=457	07:37:00	0.078	-0.041	15	1.973	0.005	8	4	0	1006109	14.22 (50 μg/mL)
https://youtu.be/oHaFF4A22D8?t=458	07:38:00	0.078	0.562	77	2.235	0.005	29	9	0	1004588	NPA (1 μg/mL)
https://youtu.be/oHaFF4A22D8?t=459	07:39:00	0.078	0.045	55	2.174	0.003	21	0	0	1005215	JI.1-SCLS (20 μg/mL)
https://youtu.be/oHaFF4A22D8?t=460	07:40:00	0.078	0.279	15	1.907	0.006	9	4	4	1003886	CA19.9-1B844 (0.2 μg/mL)
https://youtu.be/oHaFF4A22D8?t=461	07:41:00	0.078	0.499	41	2.456	0.004	28	13	0	1005440	#1Blood Group B(Abcam) (1:100Dilution)
https://youtu.be/oHaFF4A22D8?t=462	07:42:00	0.078	0.489	72	2.289	0.004	46	1	0	1006047	Epa10 (200 μg/mL)
https://youtu.be/oHaFF4A22D8?t=463	07:43:00	0.078	0.215	56	2.132	0.004	14	6	0	1004554	GSL-I-B4 (1 μg/mL)
https://youtu.be/oHaFF4A22D8?t=464	07:44:00	0.079	0.505	72	2.106	0.005	20	9	0	1004730	UDA (1 μg/mL)
https://youtu.be/oHaFF4A22D8?t=465	07:45:00	0.079	0.358	58	2.218	0.004	29	1	0	1004533	HHL (0.1 μg/mL)
https://youtu.be/oHaFF4A22D8?t=466	07:46:00	0.079	0.437	34	2.897	0.004	28	6	0	1004304	304-4 (1:100Dilution)
https://youtu.be/oHaFF4A22D8?t=467	07:47:00	0.079	0.41	71	2.101	0.003	40	0	0	1003917	E-coli type 1 fimbrae
https://youtu.be/oHaFF4A22D8?t=468	07:48:00	0.079	0.243	54	3.625	0.003	22	0	0	1006345	All PID patients (180 μg/mL)
https://youtu.be/oHaFF4A22D8?t=469	07:49:00	0.079	0.284	11	3.129	0.004	14	4	0	1004318	2-205-0 1:100
https://youtu.be/oHaFF4A22D8?t=470	07:50:00	0.079	0.418	44	1.679	0.005	9	9	3	1006458	TG343 (25 μg/mL)
https://youtu.be/oHaFF4A22D8?t=471	07:51:00	0.079	0.494	44	2.282	0.004	23	13	0	1004477	EEA(EY Lab) (10 μg/mL)
https://youtu.be/oHaFF4A22D8?t=472	07:52:00	0.079	0.532	73	2.354	0.003	57	0	0	1005625	H3N8 222W (10000HAU/mL)
https://youtu.be/oHaFF4A22D8?t=473	07:53:00	0.079	0.467	20	2.592	0.005	10	10	4	1006456	GCTM2 (100 μg/mL)
https://youtu.be/oHaFF4A22D8?t=474	07:54:00	0.079	-0.197	3	4.665	0.003	6	0	0	1004814	Gal-7hFc (2 μg/mL)
https://youtu.be/oHaFF4A22D8?t=475	07:55:00	0.079	0.021	31	2.171	0.005	15	2	0	1005124	R820 (10 μg/mL)
https://youtu.be/oHaFF4A22D8?t=476	07:56:00	0.079	0.239	40	2.115	0.005	22	2	0	1005335	WSNHA (200 μg/mL)
https://youtu.be/oHaFF4A22D8?t=477	07:57:00	0.079	0.501	93	2.626	0.003	47	1	0	1006382	mouse Gal-7 (0.2 μg/mL)
https://youtu.be/oHaFF4A22D8?t=478	07:58:00	0.079	0.576	61	2.427	0.004	30	15	0	1004577	LcH (1 μg/mL)
https://youtu.be/oHaFF4A22D8?t=479	07:59:00	0.079	0.745	77	2.889	0.005	61	24	0	1004484	GSL-2 (1 μg/mL)
https://youtu.be/oHaFF4A22D8?t=480	08:00:00	0.079	0.674	123	2.304	0.003	105	0	0	1006284	A_Anhui H7N9 (32HAU_50ml)
https://youtu.be/oHaFF4A22D8?t=481	08:01:00	0.08	0.702	145	2.872	0.004	98	2	0	1005764	Galectin-1 (20 μg/mL)
https://youtu.be/oHaFF4A22D8?t=482	08:02:00	0.08	0.348	33	2.365	0.005	23	7	0	1005613	Siglec-F (100 μg/mL)
https://youtu.be/oHaFF4A22D8?t=483	08:03:00	0.08	0.142	52	1.912	0.003	23	0	0	1005780	GbpA (180 μg/mL)
https://youtu.be/oHaFF4A22D8?t=484	08:04:00	0.08	0.271	49	2.858	0.003	32	0	0	1005577	(H5N1)ca-ch798 (1:5dilution)
https://youtu.be/oHaFF4A22D8?t=485	08:05:00	0.08	0.097	8	3.315	0.003	12	0	0	1005473	A2 (200 μg/mL)
https://youtu.be/oHaFF4A22D8?t=486	08:06:00	0.08	0.295	39	3.603	0.003	32	0	0	1006333	H3N8-HAWT
https://youtu.be/oHaFF4A22D8?t=487	08:07:00	0.08	0.519	86	2.554	0.003	50	1	0	1005627	H6N6 V222A (2000HAU/mL)
https://youtu.be/oHaFF4A22D8?t=488	08:08:00	0.081	0.479	81	2.23	0.003	37	3	0	1004454	CAA (0.1 μg/mL)
https://youtu.be/oHaFF4A22D8?t=489	08:09:00	0.081	0.179	24	1.843	0.006	7	4	4	1005460	#13 Sialyl Lewis A (SPM110) (Abcame) (10 μg/mL)
https://youtu.be/oHaFF4A22D8?t=490	08:10:00	0.081	0.519	102	3.207	0.003	41	0	0	1004648	PTA-Gal (100 μg/mL)
https://youtu.be/oHaFF4A22D8?t=491	08:11:00	0.081	0.53	78	2.399	0.004	55	2	0	1005516	Epa12 (20 μg/mL)
https://youtu.be/oHaFF4A22D8?t=492	08:12:00	0.081	0.465	66	2.394	0.003	45	1	0	1006178	PLU-pH7.0 (200 μg/mL)
https://youtu.be/oHaFF4A22D8?t=493	08:13:00	0.082	0.322	18	2.332	0.005	9	7	2	1004300	202-4 (1:100Dilution)
https://youtu.be/oHaFF4A22D8?t=494	08:14:00	0.081	0.603	99	2.385	0.005	38	13	0	1004590	NPA (10 μg/mL)
https://youtu.be/oHaFF4A22D8?t=495	08:15:00	0.082	0.456	39	2.263	0.005	19	7	0	1005819	TCoV-S1 precomplex (200 μg/mL)
https://youtu.be/oHaFF4A22D8?t=496	08:16:00	0.082	0.073	35	3.626	0.003	21	0	0	1006362	DC-ASGPR-L+GEE (0.2 μg/mL)
https://youtu.be/oHaFF4A22D8?t=497	08:17:00	0.082	0.279	13	4.298	0.002	36	0	0	1005811	Ad37FK (20 μg/mL)
https://youtu.be/oHaFF4A22D8?t=498	08:18:00	0.082	0.732	84	2.39	0.005	54	16	4	1005929	GRFT-monomer (200 μg/mL)
https://youtu.be/oHaFF4A22D8?t=499	08:19:00	0.082	0.048	26	1.716	0.006	7	2	2	1004091	ab5 (10 μg/mL)
https://youtu.be/oHaFF4A22D8?t=500	08:20:00	0.083	0.555	42	3.584	0.003	56	1	0	1005515	Epa12 (200 μg/mL)
https://youtu.be/oHaFF4A22D8?t=501	08:21:00	0.083	0.371	38	2.102	0.005	14	8	1	1004654	PTL-II (1 μg/mL)
https://youtu.be/oHaFF4A22D8?t=502	08:22:00	0.083	0.269	19	1.967	0.006	11	5	4	1006112	H198 anti-CD15 (5 μg/mL)
https://youtu.be/oHaFF4A22D8?t=503	08:23:00	0.083	0.152	31	1.95	0.004	12	7	0	1005850	2;3 HA-His (64 HA uniits)
https://youtu.be/oHaFF4A22D8?t=504	08:24:00	0.083	-0.072	35	1.982	0.005	7	3	0	1005132	VLRB.aGPA.23 (2 μg/mL)
https://youtu.be/oHaFF4A22D8?t=505	08:25:00	0.083	0.238	19	2.277	0.006	11	5	3	1003888	CA19.9-121SLE (0.2 μg/mL)
https://youtu.be/oHaFF4A22D8?t=506	08:26:00	0.083	0.102	45	2.036	0.004	16	3	0	1004744	VGA(EY Lab) (10 μg/mL)
https://youtu.be/oHaFF4A22D8?t=507	08:27:00	0.084	0.134	52	2.661	0.003	20	0	0	1004208	MpL-2-lac (1 μg/mL)
https://youtu.be/oHaFF4A22D8?t=508	08:28:00	0.084	-0.008	41	2.236	0.004	19	2	0	1003981	Hc22_615 (200 μg/mL)
https://youtu.be/oHaFF4A22D8?t=509	08:29:00	0.084	0.214	30	3.423	0.003	30	0	0	1004907	(H7N7)wt (Dilute with 0.1vol.10%BSA)
https://youtu.be/oHaFF4A22D8?t=510	08:30:00	0.084	0.482	68	2.346	0.004	26	11	0	1004864	SGA (1 μg/mL)
https://youtu.be/oHaFF4A22D8?t=511	08:31:00	0.084	0.546	62	2.844	0.004	41	5	0	1004537	HAA(Sigma) (0.01 μg/mL)
https://youtu.be/oHaFF4A22D8?t=512	08:32:00	0.084	0.136	12	2.608	0.005	6	6	2	1005458	#2LewisX(Abcam) (1 μg/mL)
https://youtu.be/oHaFF4A22D8?t=513	08:33:00	0.084	0.145	36	3.26	0.003	15	0	0	1005476	Lavage-IgA-pool (200 μg/mL)
https://youtu.be/oHaFF4A22D8?t=514	08:34:00	0.085	0.58	72	3.622	0.003	77	0	0	1005234	A_OK_5342_2010 H3N2 (1:3Dilution) 4°C, pH 7, 1 hr,
https://youtu.be/oHaFF4A22D8?t=515	08:35:00	0.085	0.137	48	2.538	0.003	25	0	0	1004232	Mono2W-CNL (1 μg/mL)
https://youtu.be/oHaFF4A22D8?t=516	08:36:00	0.085	0.446	24	3.102	0.005	22	7	0	1004301	205-4 (1:100Dilution)
https://youtu.be/oHaFF4A22D8?t=517	08:37:00	0.085	0.375	3	4.182	0.003	42	0	0	1005478	IgA-saliva-001 (200 μg/mL)
https://youtu.be/oHaFF4A22D8?t=518	08:38:00	0.085	0.283	63	1.887	0.004	23	4	0	1004541	HAA (1 μg/mL)
https://youtu.be/oHaFF4A22D8?t=519	08:39:00	0.085	0.244	22	2.955	0.003	25	0	0	1004828	HPAIIIH (200 μg/mL)
https://youtu.be/oHaFF4A22D8?t=520	08:40:00	0.085	0.385	21	3.403	0.004	22	7	0	1004708	SNA II(EY Lab) (1 μg/mL)
https://youtu.be/oHaFF4A22D8?t=521	08:41:00	0.085	0.415	12	4.514	0.004	20	8	0	1004007	1-3-Serum_621 (1:100 Dilution)
https://youtu.be/oHaFF4A22D8?t=522	08:42:00	0.085	0.542	56	2.356	0.004	35	16	0	1004500	EEL (1 μg/mL)
https://youtu.be/oHaFF4A22D8?t=523	08:43:00	0.086	0.281	43	2.78	0.003	27	0	0	1005963	SLE-75G12(crude) 9G4 (150 μg/mL)
https://youtu.be/oHaFF4A22D8?t=524	08:44:00	0.086	0.409	25	2.457	0.005	16	11	0	1005011	PX14343B-bfa-546-20-546 (200 μg/mL)
https://youtu.be/oHaFF4A22D8?t=525	08:45:00	0.086	0.268	3	3.898	0.003	19	0	0	1003903	Galectin-7 (20 μg/mL)
https://youtu.be/oHaFF4A22D8?t=526	08:46:00	0.086	0.541	52	3.744	0.003	76	0	0	1005233	A_OK_5342_2010 H3N2 (1:3Dilution) 37°C, pH 5.5 3 hr,
https://youtu.be/oHaFF4A22D8?t=527	08:47:00	0.086	0.547	65	2.057	0.005	38	7	0	1006055	Avaren (200 μg/mL)
https://youtu.be/oHaFF4A22D8?t=528	08:48:00	0.087	0.561	82	2.244	0.005	40	13	0	1004498	GNL (100 μg/mL)
https://youtu.be/oHaFF4A22D8?t=529	08:49:00	0.087	0.148	62	2.715	0.003	20	0	0	1005485	Serum IgA C12 (200 μg/mL)
https://youtu.be/oHaFF4A22D8?t=530	08:50:00	0.087	0.08	24	2.358	0.003	22	0	0	1005125	R821 (10 μg/mL)
https://youtu.be/oHaFF4A22D8?t=531	08:51:00	0.087	0.469	92	2.517	0.005	41	3	1	1006380	human Gal-7 (5 μg/mL)
https://youtu.be/oHaFF4A22D8?t=532	08:52:00	0.087	0.584	64	2.412	0.004	47	10	0	1005748	SRL (0.2 μg/mL)
https://youtu.be/oHaFF4A22D8?t=533	08:53:00	0.087	0.398	28	3.574	0.003	42	0	0	1005581	(H7N7)ca
https://youtu.be/oHaFF4A22D8?t=534	08:54:00	0.088	0.213	36	2.682	0.005	22	3	0	1004001	2-1-Lung_611 (19.1 μg/mL)
https://youtu.be/oHaFF4A22D8?t=535	08:55:00	0.088	0.316	72	2.453	0.003	40	0	0	1005466	Apple type RIP (300 μg/mL)
https://youtu.be/oHaFF4A22D8?t=536	08:56:00	0.088	0.136	40	2.327	0.004	22	1	0	1004027	mCC1-Hexahis-Precomplexed (ug/mL)
https://youtu.be/oHaFF4A22D8?t=537	08:57:00	0.088	0.069	28	1.484	0.006	10	3	2	1005428	#12 Forssman Antigen (50 μg/mL)
https://youtu.be/oHaFF4A22D8?t=538	08:58:00	0.088	0.591	71	2.534	0.003	63	4	0	1006086	CML1 (5 μg/mL)
https://youtu.be/oHaFF4A22D8?t=539	08:59:00	0.088	0.404	71	2.712	0.003	45	0	0	1004154	H3N8 WT (640 HAU/mL)
https://youtu.be/oHaFF4A22D8?t=540	09:00:00	0.088	0.503	10	3.286	0.003	61	0	0	1005107	SSL0-488 (200 μg/mL)
https://youtu.be/oHaFF4A22D8?t=541	09:01:00	0.088	0.335	31	2.366	0.005	18	8	0	1004302	198-4 (1:100Dilution)
https://youtu.be/oHaFF4A22D8?t=542	09:02:00	0.089	0.369	61	3.493	0.003	43	0	0	1004844	F-2 (1:100Dilution)
https://youtu.be/oHaFF4A22D8?t=543	09:03:00	0.089	0.703	74	2.183	0.005	43	19	6	1005925	BanLec (2 μg/mL)
https://youtu.be/oHaFF4A22D8?t=544	09:04:00	0.089	0.033	30	2.338	0.003	21	1	0	1005219	MH.22-SCLS (20 μg/mL)
https://youtu.be/oHaFF4A22D8?t=545	09:05:00	0.089	0.396	21	3.682	0.004	27	6	0	1004009	2-1-Serum_619 (1:100 Dilution)
https://youtu.be/oHaFF4A22D8?t=546	09:06:00	0.089	0.229	42	2.18	0.004	25	2	0	1005794	Lohman Brown Infected Sera (200 μg/mL)
https://youtu.be/oHaFF4A22D8?t=547	09:07:00	0.089	0.418	57	2.216	0.005	35	6	0	1004403	PFL (0.1 μg/mL)
https://youtu.be/oHaFF4A22D8?t=548	09:08:00	0.089	0.6	79	2.224	0.005	41	10	1	1004042	Microvirin (20 μg/mL)
https://youtu.be/oHaFF4A22D8?t=549	09:09:00	0.089	0.364	20	3.534	0.004	26	5	0	1004010	3-1-Serum_616 (1:100 Dilution)
https://youtu.be/oHaFF4A22D8?t=550	09:10:00	0.089	0.453	57	2.158	0.004	37	5	0	1005737	HA70 complex-Alexa (30 μg/mL)
https://youtu.be/oHaFF4A22D8?t=551	09:11:00	0.089	0.75	104	2.282	0.005	58	23	7	1005930	GRFT (200 μg/mL)
https://youtu.be/oHaFF4A22D8?t=552	09:12:00	0.089	0.19	39	2.683	0.003	25	0	0	1004898	(H9N2) AAca (Dilute with 0.1vol.10%BSA)
https://youtu.be/oHaFF4A22D8?t=553	09:13:00	0.089	0.106	23	2.057	0.006	8	4	3	1004935	UON19 (2.5 μg/mL)
https://youtu.be/oHaFF4A22D8?t=554	09:14:00	0.09	0.465	97	2.641	0.003	46	0	0	1004805	WGA(Seikagaku Bio) (0.04 μg/mL)
https://youtu.be/oHaFF4A22D8?t=555	09:15:00	0.09	0.326	31	2.753	0.003	35	1	0	1005345	TAstV2 capsid (pH3) (207 μg/mL)
https://youtu.be/oHaFF4A22D8?t=556	09:16:00	0.09	0.648	91	2.467	0.004	75	5	0	1006282	A_Rhea H7N1 (819.2HAU_50ml)
https://youtu.be/oHaFF4A22D8?t=557	09:17:00	0.09	0.059	59	2.042	0.003	23	0	0	1004852	Control-2 (1:100Dilution)
https://youtu.be/oHaFF4A22D8?t=558	09:18:00	0.09	0.614	62	2.049	0.005	22	16	2	1004478	EEA(EYLab) (100 μg/mL)
https://youtu.be/oHaFF4A22D8?t=559	09:19:00	0.09	0.064	16	3.117	0.003	23	0	0	1004912	(H5N1)AAca (Dilute with 0.1vol.10%BSA)
https://youtu.be/oHaFF4A22D8?t=560	09:20:00	0.09	0.534	63	2.342	0.004	46	4	0	1005556	MGL 416 (1 μg/mL)
https://youtu.be/oHaFF4A22D8?t=561	09:21:00	0.09	0.161	60	2.282	0.005	11	6	0	1004515	DBA (10 μg/mL)
https://youtu.be/oHaFF4A22D8?t=562	09:22:00	0.09	0.253	24	2.622	0.004	24	3	0	1005877	Epa15 (153 μg/mL)
https://youtu.be/oHaFF4A22D8?t=563	09:23:00	0.09	0.388	42	1.697	0.006	17	6	4	1003885	CA19.9-1B844 (2 μg/mL)
https://youtu.be/oHaFF4A22D8?t=564	09:24:00	0.09	0.39	96	1.972	0.003	47	0	0	1006228	OmpA+E.coli 2x10e7/mL
https://youtu.be/oHaFF4A22D8?t=565	09:25:00	0.09	0.298	89	2.475	0.003	32	2	0	1004601	MAL I (1 μg/mL)
https://youtu.be/oHaFF4A22D8?t=566	09:26:00	0.09	0.673	95	2.379	0.005	57	16	0	1004510	DSL (1 μg/mL)
https://youtu.be/oHaFF4A22D8?t=567	09:27:00	0.09	0.251	66	2.086	0.003	33	1	0	1006221	H11(Sample+AB) (200 μg/mL)
https://youtu.be/oHaFF4A22D8?t=568	09:28:00	0.09	0.415	61	3.601	0.003	55	0	0	1006336	H3N8-HA_w222
https://youtu.be/oHaFF4A22D8?t=569	09:29:00	0.091	0.69	131	2.795	0.005	76	10	0	1004791	MNA-M (50 μg/mL)
https://youtu.be/oHaFF4A22D8?t=570	09:30:00	0.091	0.615	86	2.356	0.004	67	7	0	1006277	rPR8 (2048HAu)
https://youtu.be/oHaFF4A22D8?t=571	09:31:00	0.091	0.544	91	2.324	0.004	41	12	0	1004787	PA-IL (1 μg/mL)
https://youtu.be/oHaFF4A22D8?t=572	09:32:00	0.091	0.608	49	3.273	0.003	88	0	0	1005209	A_OK_5386_2010 H3N2 (1:3Dilution) 37°C, pH 5.5, 3 hr,
https://youtu.be/oHaFF4A22D8?t=573	09:33:00	0.091	0.291	18	2.589	0.006	10	8	3	1003883	CA19.9-121SLE (2 μg/mL)
https://youtu.be/oHaFF4A22D8?t=574	09:34:00	0.091	0.298	30	2.65	0.003	31	0	0	1004916	149.53 (180 μg/mL)
https://youtu.be/oHaFF4A22D8?t=575	09:35:00	0.091	0.167	7	4.568	0.002	22	0	0	1006350	Healthy donors (180 μg/mL)
https://youtu.be/oHaFF4A22D8?t=576	09:36:00	0.091	0.304	25	2.961	0.005	18	6	2	1004305	290-4 (1:100Dilution)
https://youtu.be/oHaFF4A22D8?t=577	09:37:00	0.091	0.66	62	3.148	0.004	41	29	0	1004544	HPA (0.1 μg/mL)
https://youtu.be/oHaFF4A22D8?t=578	09:38:00	0.092	0.605	88	2.464	0.004	67	3	0	1003910	Galectin-9 (20 μg/mL)
https://youtu.be/oHaFF4A22D8?t=579	09:39:00	0.092	0.092	12	3.993	0.003	16	0	0	1005479	IgA milk-002 (200 μg/mL)
https://youtu.be/oHaFF4A22D8?t=580	09:40:00	0.092	0.641	21	3.517	0.003	103	1	0	1005210	A_OK_5386_2010 H3N2 (1:3Dilution) 4°C, pH 7, 1 hr,
https://youtu.be/oHaFF4A22D8?t=581	09:41:00	0.092	0.261	27	2.124	0.005	14	8	1	1005437	#14 Sialyl Lewis X (Calbio) (2 μg/mL)
https://youtu.be/oHaFF4A22D8?t=582	09:42:00	0.093	0.681	51	3.725	0.004	83	11	0	1003769	MpL-1 (87 μg/mL)
https://youtu.be/oHaFF4A22D8?t=583	09:43:00	0.093	0.528	74	2.315	0.005	48	7	0	1004535	HHL (10 μg/mL)
https://youtu.be/oHaFF4A22D8?t=584	09:44:00	0.093	0.802	90	4.611	0.004	89	64	0	1004808	WT-VCC (180 μg/mL)
https://youtu.be/oHaFF4A22D8?t=585	09:45:00	0.093	0.541	91	2.337	0.004	33	15	0	1004794	MOA (1 μg/mL)
https://youtu.be/oHaFF4A22D8?t=586	09:46:00	0.093	0.476	59	3.596	0.003	59	0	0	1005583	(H5N1)ca-ch798
https://youtu.be/oHaFF4A22D8?t=587	09:47:00	0.093	0.155	35	2.584	0.003	24	0	0	1004028	mCC1-Hexahis-Precomplexed formation (ug/mL)
https://youtu.be/oHaFF4A22D8?t=588	09:48:00	0.093	0.681	88	2.731	0.004	75	9	0	1005980	CnSepL (0.2 μg/mL)
https://youtu.be/oHaFF4A22D8?t=589	09:49:00	0.093	0.313	17	3.22	0.005	14	11	2	1006037	CA19-9(M081221) (2 μg/mL)
https://youtu.be/oHaFF4A22D8?t=590	09:50:00	0.093	-0.043	38	2.348	0.004	18	2	0	1005609	Siglec-8 R125K (95 μg/mL)
https://youtu.be/oHaFF4A22D8?t=591	09:51:00	0.094	0.424	82	2.212	0.004	37	8	0	1004613	MAA(Seikagaku) (0.1 μg/mL)
https://youtu.be/oHaFF4A22D8?t=592	09:52:00	0.094	0.464	75	2.314	0.005	28	12	0	1004875	AHL (1 μg/mL)
https://youtu.be/oHaFF4A22D8?t=593	09:53:00	0.094	0.133	25	1.634	0.006	7	6	5	1005457	#2 LewisX (10 μg/mL)
https://youtu.be/oHaFF4A22D8?t=594	09:54:00	0.094	0.247	58	2.498	0.003	31	0	0	1005069	CFEM-SCL (200 μg/mL)
https://youtu.be/oHaFF4A22D8?t=595	09:55:00	0.095	0.64	58	4.112	0.003	79	1	0	1004162	Human Galectin1 (10 μg/mL)
https://youtu.be/oHaFF4A22D8?t=596	09:56:00	0.095	0.713	70	3.143	0.005	43	31	0	1004718	TJA-I (10 μg/mL)
https://youtu.be/oHaFF4A22D8?t=597	09:57:00	0.095	0.248	56	1.997	0.004	28	3	0	1006169	Epa1-Np mutant Y228W (20 μg/mL)
https://youtu.be/oHaFF4A22D8?t=598	09:58:00	0.095	0.09	41	2.24	0.004	21	2	0	1005316	Langerin N288D_K3131 (+20mmCaCl2) (200 μg/mL)
https://youtu.be/oHaFF4A22D8?t=599	09:59:00	0.095	0.696	92	2.301	0.005	60	18	1	1005931	GNA-Sigma (200 μg/mL)
https://youtu.be/oHaFF4A22D8?t=600	10:00:00	0.095	0.742	85	2.261	0.005	38	31	3	1004684	PSA (10 μg/mL)
https://youtu.be/oHaFF4A22D8?t=601	10:01:00	0.095	0.648	58	3.164	0.004	46	27	0	1006281	A_Panama_L (128HAU_50ml)
https://youtu.be/oHaFF4A22D8?t=602	10:02:00	0.095	-0.153	42	3.707	0.002	16	0	0	1006360	human Fc control (0.2 μg/mL)
https://youtu.be/oHaFF4A22D8?t=603	10:03:00	0.095	0.226	46	2.458	0.004	29	4	0	1004230	Mono2R-CNL (10 μg/mL)
https://youtu.be/oHaFF4A22D8?t=604	10:04:00	0.096	0.039	28	2.387	0.004	17	5	0	1005452	#7 Lewis B(2-25LE)(Abcam) (5 μg/mL)
https://youtu.be/oHaFF4A22D8?t=605	10:05:00	0.096	0.451	88	1.986	0.005	25	11	0	1004180	AMA(EY Lab) (1 μg/mL)
https://youtu.be/oHaFF4A22D8?t=606	10:06:00	0.096	-0.006	33	2.591	0.003	26	0	0	1004589	LFA(EY Lab) (1 μg/mL)
https://youtu.be/oHaFF4A22D8?t=607	10:07:00	0.096	0.709	65	2.329	0.005	34	26	1	1004573	LCA (1 μg/mL)
https://youtu.be/oHaFF4A22D8?t=608	10:08:00	0.096	0.371	43	2.932	0.004	39	2	0	1005042	CrataBL (20 μg/mL)
https://youtu.be/oHaFF4A22D8?t=609	10:09:00	0.096	0.663	86	2.848	0.004	67	12	0	1006008	Gal-3C (5 μg/mL)
https://youtu.be/oHaFF4A22D8?t=610	10:10:00	0.096	0.363	19	3.371	0.005	18	7	0	1004306	267-4 (1:100Dilution)
https://youtu.be/oHaFF4A22D8?t=611	10:11:00	0.097	0.772	111	2.126	0.006	52	28	12	1004857	LBL-152 (2 μg/mL)
https://youtu.be/oHaFF4A22D8?t=612	10:12:00	0.097	-0.014	49	2.191	0.003	22	0	0	1004406	AAV-6 (200 μg/mL)
https://youtu.be/oHaFF4A22D8?t=613	10:13:00	0.097	0.281	63	2.168	0.005	24	4	1	1005257	CtxB T49I (200 μg/mL)
https://youtu.be/oHaFF4A22D8?t=614	10:14:00	0.097	0.627	95	2.659	0.003	82	0	0	1005206	A_OK_5386_2010 H3N2 (1:30Dilution) 4°C, pH 7, 1 hr,
https://youtu.be/oHaFF4A22D8?t=615	10:15:00	0.097	0.447	57	3.397	0.003	56	0	0	1005572	(H5N1)ca
https://youtu.be/oHaFF4A22D8?t=616	10:16:00	0.097	0.314	48	2.27	0.003	46	0	0	1005100	Anti-M13
https://youtu.be/oHaFF4A22D8?t=617	10:17:00	0.098	0.205	25	2.58	0.004	26	1	0	1003984	Langerin (200 μg/mL)
https://youtu.be/oHaFF4A22D8?t=618	10:18:00	0.098	0.636	107	2.712	0.003	70	3	0	1004661	RCAI (Vector) (0.1 μg/mL)
https://youtu.be/oHaFF4A22D8?t=619	10:19:00	0.098	0.659	44	2.307	0.005	27	20	6	1004639	PHA-L (10 μg/mL)
https://youtu.be/oHaFF4A22D8?t=620	10:20:00	0.098	0.623	70	2.738	0.003	113	0	0	1005904	Epa9 (50 μg/mL)
https://youtu.be/oHaFF4A22D8?t=621	10:21:00	0.098	0.315	45	2.252	0.005	20	8	1	1004847	FMS-1 (1:100Dilution)
https://youtu.be/oHaFF4A22D8?t=622	10:22:00	0.098	0.245	31	2.025	0.005	16	8	2	1005425	#8 Lewis B (T218) (Abcam) (2 μg/mL)
https://youtu.be/oHaFF4A22D8?t=623	10:23:00	0.098	0.677	112	2.744	0.003	87	0	0	1005547	TbFBL2 (0.2 μg/mL)
https://youtu.be/oHaFF4A22D8?t=624	10:24:00	0.098	0.19	31	2.767	0.005	21	1	0	1004002	3-1-Lung_613 (2.5 μg/mL)
https://youtu.be/oHaFF4A22D8?t=625	10:25:00	0.098	0.603	71	2.561	0.004	57	10	0	1006134	H3N8-HA precomplex
https://youtu.be/oHaFF4A22D8?t=626	10:26:00	0.098	0.691	51	3.215	0.003	140	0	0	1005903	Epa9 (200 μg/mL)
https://youtu.be/oHaFF4A22D8?t=627	10:27:00	0.099	0.21	1	4.243	0.003	27	0	0	1005040	CrataBL (200 μg/mL)
https://youtu.be/oHaFF4A22D8?t=628	10:28:00	0.099	0.581	108	2.237	0.004	73	4	0	1006280	rPR8 (8,000HAU/mL)
https://youtu.be/oHaFF4A22D8?t=629	10:29:00	0.099	0.496	51	2.264	0.005	26	16	0	1004676	PNA (1 μg/mL)
https://youtu.be/oHaFF4A22D8?t=630	10:30:00	0.099	0.493	58	2.265	0.004	42	12	0	1006418	A_PR8(HA_NA)_HK_68 (+4 mutant), H3N2 (50X=5,100 HAU/mL)
https://youtu.be/oHaFF4A22D8?t=631	10:31:00	0.099	0.326	22	3.07	0.003	30	0	0	1003986	Langerin K313I (200 μg/mL)
https://youtu.be/oHaFF4A22D8?t=632	10:32:00	0.1	0.768	115	3.4	0.005	96	27	0	1004466	ConA (10 μg/mL)
https://youtu.be/oHaFF4A22D8?t=633	10:33:00	0.1	0.678	69	2.856	0.004	101	12	0	1005511	Epa1to9 (20 μg/mL)
https://youtu.be/oHaFF4A22D8?t=634	10:34:00	0.1	0.412	64	2.318	0.004	56	1	0	1005924	HA3117 precomplex (200 μg/mL)
https://youtu.be/oHaFF4A22D8?t=635	10:35:00	0.1	0.642	86	2.451	0.004	56	21	0	1005315	GST-P(11)VP8* (20 μg/mL)
https://youtu.be/oHaFF4A22D8?t=636	10:36:00	0.1	0.536	66	2.393	0.005	39	11	0	1005856	Avaren-Fc (0.5 μg/mL)
https://youtu.be/oHaFF4A22D8?t=637	10:37:00	0.1	0.538	67	2.617	0.005	43	10	0	1004041	Microvirin (200 μg/mL)
https://youtu.be/oHaFF4A22D8?t=638	10:38:00	0.1	0.452	22	3.517	0.005	30	9	0	1004303	379-4 (1:100Dilution)
https://youtu.be/oHaFF4A22D8?t=639	10:39:00	0.1	0.687	78	2.91	0.004	72	23	0	1005860	GST-NI509 VP8 (200 μg/mL)
https://youtu.be/oHaFF4A22D8?t=640	10:40:00	0.1	0.476	71	2.311	0.005	39	7	4	1004402	PFL (1 μg/mL)
https://youtu.be/oHaFF4A22D8?t=641	10:41:00	0.1	0.683	81	3.515	0.004	56	23	0	1004380	P11 VP8 (20 μg/mL)
https://youtu.be/oHaFF4A22D8?t=642	10:42:00	0.101	0.621	96	2.434	0.005	46	17	0	1004555	GSL-I-B4 (10 μg/mL)
https://youtu.be/oHaFF4A22D8?t=643	10:43:00	0.101	0.686	58	3.251	0.005	45	33	0	1004701	SNA (0.5 μg/mL)
https://youtu.be/oHaFF4A22D8?t=644	10:44:00	0.101	0.003	73	2.26	0.003	24	0	0	1005220	RW.2-SCLS (20 μg/mL)
https://youtu.be/oHaFF4A22D8?t=645	10:45:00	0.101	0.002	36	2.158	0.004	18	3	0	1006340	hJAA-F11-B11 (10 μg/mL)
https://youtu.be/oHaFF4A22D8?t=646	10:46:00	0.101	0.1	15	3.755	0.003	18	0	0	1005481	Lavage IgA C11 (200 μg/mL)
https://youtu.be/oHaFF4A22D8?t=647	10:47:00	0.101	0.752	95	2.606	0.005	46	30	2	1004578	LcH (10 μg/mL)
https://youtu.be/oHaFF4A22D8?t=648	10:48:00	0.102	0.413	55	2.409	0.004	36	7	0	1005751	SSR2 (20 μg/mL)
https://youtu.be/oHaFF4A22D8?t=649	10:49:00	0.102	0.136	63	3.964	0.003	28	0	0	1004815	IL-2-Gal-7hFc (200 μg/mL)
https://youtu.be/oHaFF4A22D8?t=650	10:50:00	0.102	0.698	90	2.446	0.004	76	30	0	1005692	rPVL (0.2 μg/mL)
https://youtu.be/oHaFF4A22D8?t=651	10:51:00	0.102	0.688	41	3.908	0.004	100	14	0	1003770	MpL-2 (145 μg/mL)
https://youtu.be/oHaFF4A22D8?t=652	10:52:00	0.102	0.445	44	2.672	0.005	25	12	2	1005529	7LE IgG (20 μg/mL)
https://youtu.be/oHaFF4A22D8?t=653	10:53:00	0.102	0.51	78	2.826	0.003	65	0	0	1006324	Epa22
https://youtu.be/oHaFF4A22D8?t=654	10:54:00	0.102	0.303	20	3.148	0.004	40	2	0	1004742	VFA (100 μg/mL)
https://youtu.be/oHaFF4A22D8?t=655	10:55:00	0.102	0.109	18	2.484	0.002	31	0	0	1006255	GST-Gap3 (200 μg/mL)
https://youtu.be/oHaFF4A22D8?t=656	10:56:00	0.103	0.426	50	2.316	0.005	22	14	0	1004734	UEA I (1 μg/mL)
https://youtu.be/oHaFF4A22D8?t=657	10:57:00	0.103	0.759	106	2.078	0.006	44	30	14	1004854	LSL-150 (0.2 μg/mL)
https://youtu.be/oHaFF4A22D8?t=658	10:58:00	0.102	0.653	102	3.014	0.004	64	23	0	1004507	ECL (5 μg/mL)
https://youtu.be/oHaFF4A22D8?t=659	10:59:00	0.103	0.54	10	3.744	0.003	87	0	0	1005109	SSL0-488 (500 μg/mL)
https://youtu.be/oHaFF4A22D8?t=660	11:00:00	0.103	0.409	57	2.758	0.005	28	12	0	1004694	SBA (100 μg/mL)
https://youtu.be/oHaFF4A22D8?t=661	11:01:00	0.103	0.588	99	3.06	0.004	46	20	0	1004741	UEAII (100 μg/mL)
https://youtu.be/oHaFF4A22D8?t=662	11:02:00	0.104	0.747	74	2.6	0.005	42	33	4	1004637	PSL (10 μg/mL)
https://youtu.be/oHaFF4A22D8?t=663	11:03:00	0.104	0.667	59	2.714	0.005	42	25	0	1004673	RPA (100 μg/mL)
https://youtu.be/oHaFF4A22D8?t=664	11:04:00	0.104	0.43	86	2.463	0.003	62	0	0	1005629	H3N8 WT (2000HAU/mL)
https://youtu.be/oHaFF4A22D8?t=665	11:05:00	0.104	0.534	66	2.759	0.004	61	3	0	1005065	EPa6 (200 μg/mL)
https://youtu.be/oHaFF4A22D8?t=666	11:06:00	0.104	0.534	58	2.468	0.005	47	11	1	1004492	GNA (EY Lab) (1 μg/mL)
https://youtu.be/oHaFF4A22D8?t=667	11:07:00	0.104	0.168	21	1.503	0.006	8	7	6	1006146	297-11A
https://youtu.be/oHaFF4A22D8?t=668	11:08:00	0.104	0.239	44	2.339	0.005	23	7	0	1004321	3-269-14 1:100
https://youtu.be/oHaFF4A22D8?t=669	11:09:00	0.104	0.414	73	2.629	0.005	49	3	1	1006379	human Gal-7 (2 μg/mL)
https://youtu.be/oHaFF4A22D8?t=670	11:10:00	0.104	0.405	32	2.276	0.006	20	10	5	1004655	PTL-II (10 μg/mL)
https://youtu.be/oHaFF4A22D8?t=671	11:11:00	0.104	0.607	86	2.93	0.004	61	16	0	1005066	EPa7 (200 μg/mL)
https://youtu.be/oHaFF4A22D8?t=672	11:12:00	0.104	0.275	47	2.188	0.004	33	6	0	1006101	L19 (50 μg/mL)
https://youtu.be/oHaFF4A22D8?t=673	11:13:00	0.104	0.698	93	2.444	0.005	78	20	0	1005745	rSRL (0.2 μg/mL)
https://youtu.be/oHaFF4A22D8?t=674	11:14:00	0.104	0.635	24	4.073	0.006	18	18	14	1005438	#1 blood group B 1:10
https://youtu.be/oHaFF4A22D8?t=675	11:15:00	0.105	0.535	102	2.589	0.005	52	7	0	1006383	mouse Gal-7 (1 μg/mL)
https://youtu.be/oHaFF4A22D8?t=676	11:16:00	0.105	0.533	76	2.327	0.004	57	5	0	1006412	A_PR8(HA_NA)_HK_68 (WT), H3N2 (50X =2,550 HAU/mL)
https://youtu.be/oHaFF4A22D8?t=677	11:17:00	0.105	0.174	84	2.38	0.004	22	7	0	1004516	DBA (100 μg/mL)
https://youtu.be/oHaFF4A22D8?t=678	11:18:00	0.105	0.641	102	2.315	0.005	56	16	1	1004530	HHA(EY Lab) (1 μg/mL)
https://youtu.be/oHaFF4A22D8?t=679	11:19:00	0.105	0.27	61	2.196	0.003	48	0	0	1005920	HA3123 precomplex (200 μg/mL)
https://youtu.be/oHaFF4A22D8?t=680	11:20:00	0.105	0.115	34	2.046	0.005	19	7	0	1006089	GST-NIV19VP8* (200 μg/mL)
https://youtu.be/oHaFF4A22D8?t=681	11:21:00	0.106	0.219	57	2.392	0.003	40	0	0	1005226	AO.6-SCLS (20 μg/mL)
https://youtu.be/oHaFF4A22D8?t=682	11:22:00	0.106	0.027	59	2.319	0.003	28	0	0	1004851	Control-1 (1:100Dilution)
https://youtu.be/oHaFF4A22D8?t=683	11:23:00	0.106	0.475	37	2.306	0.005	21	12	5	1004071	LSECtin pH7.4 (5 μg/mL)
https://youtu.be/oHaFF4A22D8?t=684	11:24:00	0.106	0.517	140	4.576	0.003	87	0	0	1006357	DC-ASGPR S+GEE (200 μg/mL)
https://youtu.be/oHaFF4A22D8?t=685	11:25:00	0.107	0.177	70	1.984	0.004	28	5	0	1005524	WT Typhoid toxin (20 μg/mL)
https://youtu.be/oHaFF4A22D8?t=686	11:26:00	0.107	0.502	65	2.286	0.005	33	15	0	1004867	AHL (0.1 μg/mL)
https://youtu.be/oHaFF4A22D8?t=687	11:27:00	0.107	0.045	43	3.138	0.004	18	3	0	1004777	CTB (10 μg/mL)
https://youtu.be/oHaFF4A22D8?t=688	11:28:00	0.107	0.493	59	3.043	0.004	48	7	0	1004823	Native HPA (0.1 μg/mL)
https://youtu.be/oHaFF4A22D8?t=689	11:29:00	0.107	0.361	50	2.211	0.005	28	10	0	1006176	Epa1-Np WT (2 μg/mL)
https://youtu.be/oHaFF4A22D8?t=690	11:30:00	0.107	0.284	60	2.409	0.004	36	6	0	1004201	Mono1-CNL (5 μg/mL)
https://youtu.be/oHaFF4A22D8?t=691	11:31:00	0.107	0.447	38	1.457	0.006	12	9	9	1006459	TG343 (100 μg/mL)
https://youtu.be/oHaFF4A22D8?t=692	11:32:00	0.108	0.039	54	2.67	0.003	27	0	0	1006361	DC-ASGPR-L+GEE (0.02 μg/mL)
https://youtu.be/oHaFF4A22D8?t=693	11:33:00	0.108	0.631	102	3.077	0.004	80	14	0	1006304	CnMBL (50 μg/mL)
https://youtu.be/oHaFF4A22D8?t=694	11:34:00	0.108	0.157	36	2.788	0.004	25	3	0	1005272	Human DC-Sigh-AF488 (200 μg/mL)
https://youtu.be/oHaFF4A22D8?t=695	11:35:00	0.108	0.569	65	2.406	0.005	47	14	0	1005918	HA3118 precomplex (200 μg/mL)
https://youtu.be/oHaFF4A22D8?t=696	11:36:00	0.108	0.808	124	4.555	0.004	115	74	0	1004468	ConA (100 μg/mL)
https://youtu.be/oHaFF4A22D8?t=697	11:37:00	0.108	0.3	74	1.951	0.004	30	7	0	1004550	CSA(EY Lab) (1 μg/mL)
https://youtu.be/oHaFF4A22D8?t=698	11:38:00	0.108	0.349	55	2.366	0.004	31	8	0	1004835	AAL (100 μg/mL)
https://youtu.be/oHaFF4A22D8?t=699	11:39:00	0.109	0.145	64	2.053	0.003	31	0	0	1004384	UON09 (20 μg/mL)
https://youtu.be/oHaFF4A22D8?t=700	11:40:00	0.109	0.665	95	3.616	0.004	86	9	0	1005766	(H7N7)WT (576HA_50ul)
https://youtu.be/oHaFF4A22D8?t=701	11:41:00	0.109	0.541	98	2.387	0.004	90	2	0	1005395	Ea1B-h6 ADP-ribosylating toxin (200 μg/mL)
https://youtu.be/oHaFF4A22D8?t=702	11:42:00	0.109	0.204	46	1.784	0.005	16	8	2	1004079	ab1 (10 μg/mL)
https://youtu.be/oHaFF4A22D8?t=703	11:43:00	0.109	0.399	64	2.348	0.004	31	11	0	1004726	TL(EY Lab) (3 μg/mL)
https://youtu.be/oHaFF4A22D8?t=704	11:44:00	0.109	0.445	96	2.589	0.003	51	2	0	1004829	HPAIIIHS (37 μg/mL)
https://youtu.be/oHaFF4A22D8?t=705	11:45:00	0.109	0.328	70	2.885	0.004	38	8	0	1004681	PNA (100 μg/mL)
https://youtu.be/oHaFF4A22D8?t=706	11:46:00	0.109	0.307	14	2.856	0.004	50	1	0	1004246	Influenza HA (A_Puerto Rico_8_34) (H1N1) D190E (200 μg/mL)
https://youtu.be/oHaFF4A22D8?t=707	11:47:00	0.109	0.36	23	4.064	0.004	28	11	0	1005201	A_SW_HK_G112_07 (H1N1)_2926
https://youtu.be/oHaFF4A22D8?t=708	11:48:00	0.11	0.039	56	2.336	0.003	28	1	0	1005612	Siglec-E (105 μg/mL)
https://youtu.be/oHaFF4A22D8?t=709	11:49:00	0.11	0.117	60	2.008	0.003	32	1	0	1004385	UON10 (100 μg/mL)
https://youtu.be/oHaFF4A22D8?t=710	11:50:00	0.11	0.627	58	2.684	0.005	43	26	0	1004651	PTL-I (10 μg/mL)
https://youtu.be/oHaFF4A22D8?t=711	11:51:00	0.11	0.002	43	2.225	0.004	26	1	0	1006393	N2 (1:10Dilution lamprey serum)
https://youtu.be/oHaFF4A22D8?t=712	11:52:00	0.111	0.5	49	3.1	0.003	74	0	0	1004165	Human Galectin1 (0.5 μg/mL)
https://youtu.be/oHaFF4A22D8?t=713	11:53:00	0.111	0.454	71	3.527	0.003	65	0	0	1004911	(H5N1)WT (Dilute with 0.1vol.10%BSA)
https://youtu.be/oHaFF4A22D8?t=714	11:54:00	0.111	0.431	48	2.435	0.005	30	12	0	1006259	BDCA2_SA (100 μg/mL)
https://youtu.be/oHaFF4A22D8?t=715	11:55:00	0.111	0.607	110	2.352	0.004	89	5	0	1005975	CGL (4 μg/mL)
https://youtu.be/oHaFF4A22D8?t=716	11:56:00	0.111	0.513	95	2.412	0.003	66	0	0	1004127	Mouse NKR-P1C (2 μg/mL)
https://youtu.be/oHaFF4A22D8?t=717	11:57:00	0.111	0.17	48	2.712	0.003	39	1	0	1004570	LBA (EY Lab) (10 μg/mL)
https://youtu.be/oHaFF4A22D8?t=718	11:58:00	0.112	0.451	65	3.322	0.004	54	2	0	1004845	F-3 (1:100Dilution)
https://youtu.be/oHaFF4A22D8?t=719	11:59:00	0.112	0.287	19	3.95	0.004	29	7	0	1005843	UoN32(Mouse IgG) (50 μg/mL)
https://youtu.be/oHaFF4A22D8?t=720	12:00:00	0.112	0.305	57	3.07	0.003	49	0	0	1004906	(H7N3)AAca (Dilute with 0.1vol.10%BSA)
https://youtu.be/oHaFF4A22D8?t=721	12:01:00	0.112	0.501	120	2.239	0.005	40	15	0	1004731	UDA (10 μg/mL)
https://youtu.be/oHaFF4A22D8?t=722	12:02:00	0.112	0.083	21	2.505	0.003	36	0	0	1005225	WB.12-SCLS (20 μg/mL)
https://youtu.be/oHaFF4A22D8?t=723	12:03:00	0.112	0.654	88	2.637	0.004	78	22	0	1006061	WT Galectin-8 (2 μg/mL)
https://youtu.be/oHaFF4A22D8?t=724	12:04:00	0.112	0.741	117	2.409	0.005	79	24	7	1005926	BanLec (50 μg/mL)
https://youtu.be/oHaFF4A22D8?t=725	12:05:00	0.113	0.202	107	3.025	0.003	44	1	0	1006347	CVID patients poor PNP (180 μg/mL)
https://youtu.be/oHaFF4A22D8?t=726	12:06:00	0.113	0.55	92	2.468	0.005	58	7	4	1004400	PFL (200 μg/mL)
https://youtu.be/oHaFF4A22D8?t=727	12:07:00	0.113	0.268	21	2.361	0.006	16	9	5	1005424	#8 Lewis B (T218) (Abcam) (10 μg/mL)
https://youtu.be/oHaFF4A22D8?t=728	12:08:00	0.113	0.207	37	2.606	0.004	29	2	0	1004370	Anti-LeC (0.2 μg/mL)
https://youtu.be/oHaFF4A22D8?t=729	12:09:00	0.114	0.552	90	3.092	0.003	73	0	0	1005623	H3N8 WT (10000HAU/mL)
https://youtu.be/oHaFF4A22D8?t=730	12:10:00	0.114	0.214	27	2.16	0.006	14	7	5	1005435	#14 Sialyl Lewis X (Calbio)
https://youtu.be/oHaFF4A22D8?t=731	12:11:00	0.114	0.178	8	3.686	0.005	26	4	0	1004745	VGA(EY Lab) (100 μg/mL)
https://youtu.be/oHaFF4A22D8?t=732	12:12:00	0.114	0.376	60	2.324	0.005	40	8	0	1006103	L20 (50 μg/mL)
https://youtu.be/oHaFF4A22D8?t=733	12:13:00	0.114	0.091	70	1.922	0.005	21	4	1	1005802	NTD-M41-S1 precomplex (200 μg/mL)
https://youtu.be/oHaFF4A22D8?t=734	12:14:00	0.114	0.464	73	2.377	0.005	52	9	0	1004534	HHL (1 μg/mL)
https://youtu.be/oHaFF4A22D8?t=735	12:15:00	0.115	0.614	103	2.742	0.004	87	1	0	1005205	A_OK_5386 (1:30Dilution)
https://youtu.be/oHaFF4A22D8?t=736	12:16:00	0.115	0.77	178	2.736	0.004	164	22	0	1005400	TbFBL1 (0.2 μg/mL)
https://youtu.be/oHaFF4A22D8?t=737	12:17:00	0.115	0.633	143	2.427	0.005	92	13	0	1003786	Threefoil (200 μg/mL)
https://youtu.be/oHaFF4A22D8?t=738	12:18:00	0.116	0.668	148	2.553	0.005	68	30	0	1004697	SJA (100 μg/mL)
https://youtu.be/oHaFF4A22D8?t=739	12:19:00	0.116	0.392	16	4.053	0.006	14	11	8	1005448	#5 Lewis A (T174) (1 μg/mL)
https://youtu.be/oHaFF4A22D8?t=740	12:20:00	0.116	0.265	74	2.922	0.004	40	2	0	1006332	DBL-1 (2 μg/mL)
https://youtu.be/oHaFF4A22D8?t=741	12:21:00	0.116	0.521	78	2.436	0.006	54	7	5	1004401	PFL (10 μg/mL)
https://youtu.be/oHaFF4A22D8?t=742	12:22:00	0.116	0.053	31	1.713	0.006	8	6	4	1004046	UON03 (20 μg/mL)
https://youtu.be/oHaFF4A22D8?t=743	12:23:00	0.116	0.592	88	2.428	0.005	42	22	0	1004451	CA (1 μg/mL)
https://youtu.be/oHaFF4A22D8?t=744	12:24:00	0.116	0.199	20	2.91	0.003	40	0	0	1005584	rEtpA (180 μg/mL)
https://youtu.be/oHaFF4A22D8?t=745	12:25:00	0.116	0.468	29	4.115	0.004	46	7	0	1004012	2-5-Serum_618 (1:100 Dilution)
https://youtu.be/oHaFF4A22D8?t=746	12:26:00	0.117	0.041	29	1.809	0.005	14	6	4	1006155	hJAA-F11-E11 (50 μg/mL)
https://youtu.be/oHaFF4A22D8?t=747	12:27:00	0.118	0.45	69	2.5	0.004	74	5	0	1006017	HA Anhui-2013-N224K (200 μg/mL)
https://youtu.be/oHaFF4A22D8?t=748	12:28:00	0.118	0.28	77	2.652	0.003	51	0	0	1005218	rNV VLP-Cy3 (2 μg/mL)
https://youtu.be/oHaFF4A22D8?t=749	12:29:00	0.118	0.155	57	2.596	0.005	24	9	0	1004598	LTL (100 μg/mL)
https://youtu.be/oHaFF4A22D8?t=750	12:30:00	0.118	0.56	148	3.441	0.003	87	0	0	1004518	CF-(05_27_2011) (1 μg/mL)
https://youtu.be/oHaFF4A22D8?t=751	12:31:00	0.118	0.327	63	2.543	0.005	31	10	0	1004707	SNA II (EY Lab) (0.1 μg/mL)
https://youtu.be/oHaFF4A22D8?t=752	12:32:00	0.118	0.602	68	2.39	0.005	38	23	0	1005102	CA111 1:2 dilution
https://youtu.be/oHaFF4A22D8?t=753	12:33:00	0.118	0.383	102	3.485	0.004	46	9	0	1004644	PHA_L (10 μg/mL)
https://youtu.be/oHaFF4A22D8?t=754	12:34:00	0.118	0.166	44	2.413	0.003	44	0	0	1006128	GISAID isolate EPI439507 precomplex (200 μg/mL)
https://youtu.be/oHaFF4A22D8?t=755	12:35:00	0.118	0.105	20	2.659	0.006	14	8	2	1005441	#3 Lewis Y (Abcam) (100X)
https://youtu.be/oHaFF4A22D8?t=756	12:36:00	0.119	0.253	42	2.118	0.004	22	13	0	1005809	B160 (200 μg/mL)
https://youtu.be/oHaFF4A22D8?t=757	12:37:00	0.119	0.262	32	2.258	0.006	21	10	3	1005431	#15 Sialyl Lewis X (BD) (10 μg/mL)
https://youtu.be/oHaFF4A22D8?t=758	12:38:00	0.119	0.022	0		0.003	22	0	0	1004430	Alexa488 At2g02360_C5 (200 μg/mL)
https://youtu.be/oHaFF4A22D8?t=759	12:39:00	0.119	0.22	60	2.532	0.005	33	3	0	1005630	9.1.3anti-Hp-Glycan B (50 μg/mL)
https://youtu.be/oHaFF4A22D8?t=760	12:40:00	0.119	0.711	109	2.606	0.005	93	37	0	1005046	PpFlo2 (20 μg/mL)
https://youtu.be/oHaFF4A22D8?t=761	12:41:00	0.119	0.418	34	2.46	0.006	20	12	6	1004656	PTL-II (100 μg/mL)
https://youtu.be/oHaFF4A22D8?t=762	12:42:00	0.12	0.249	35	2.817	0.003	54	0	0	1005276	Cp16-#1(50ug/mL), detected with Rabbit anti CP16 antibody (1:1000 dilution) (50 μg/mL)
https://youtu.be/oHaFF4A22D8?t=763	12:43:00	0.12	0.476	61	2.237	0.005	35	13	1	1005289	XJO6HA (200 μg/mL)
https://youtu.be/oHaFF4A22D8?t=764	12:44:00	0.12	0.734	102	2.4	0.005	80	29	9	1005927	BanLec (20 μg/mL)
https://youtu.be/oHaFF4A22D8?t=765	12:45:00	0.12	0.428	81	2.117	0.005	37	16	0	1004551	CSA(EY Lab) (10 μg/mL)
https://youtu.be/oHaFF4A22D8?t=766	12:46:00	0.12	0	2	4.244	0.004	15	1	0	1003859	127 (30 μg/mL)
https://youtu.be/oHaFF4A22D8?t=767	12:47:00	0.12	0.085	32	2.094	0.006	14	4	4	1004933	UON17 (20 μg/mL)
https://youtu.be/oHaFF4A22D8?t=768	12:48:00	0.12	0.133	14	3.12	0.004	24	3	0	1004593	LFA(EY Lab) (100 μg/mL)
https://youtu.be/oHaFF4A22D8?t=769	12:49:00	0.12	0.714	105	3.063	0.005	92	33	0	1006283	A_Turkey_Oregon H7N3 (1024HAU_50ml)
https://youtu.be/oHaFF4A22D8?t=770	12:50:00	0.121	0.63	92	3.336	0.004	70	24	0	1004160	H3N2 6+2 reassortant (5120 HAU/mL)
https://youtu.be/oHaFF4A22D8?t=771	12:51:00	0.121	0.356	140	2.782	0.004	35	11	0	1004753	VVA (EY lab) (100 μg/mL)
https://youtu.be/oHaFF4A22D8?t=772	12:52:00	0.121	0.074	11	3.77	0.003	36	0	0	1004431	Alexa488 At2g02360_C2 (200 μg/mL)
https://youtu.be/oHaFF4A22D8?t=773	12:53:00	0.121	0.608	64	2.917	0.005	48	25	0	1004670	PNA (EY lab) (10 μg/mL)
https://youtu.be/oHaFF4A22D8?t=774	12:54:00	0.121	0.451	88	2.308	0.005	28	15	0	1004802	UEA I (10 μg/mL)
https://youtu.be/oHaFF4A22D8?t=775	12:55:00	0.121	0.442	80	2.695	0.003	63	2	0	1005230	A_OK_5324 (1:30Dilution)
https://youtu.be/oHaFF4A22D8?t=776	12:56:00	0.121	0.58	80	2.504	0.004	67	20	0	1006411	A_PR8(HA_NA)_HK_68 (WT), H3N2 (10X=12,750 HAU/mL)
https://youtu.be/oHaFF4A22D8?t=777	12:57:00	0.121	0.581	69	2.852	0.005	73	17	0	1006305	CnMBL (10 μg/mL)
https://youtu.be/oHaFF4A22D8?t=778	12:58:00	0.122	0.754	163	3.124	0.004	146	5	0	1004214	AOL (Mahal Lab) (0.1 μg/mL)
https://youtu.be/oHaFF4A22D8?t=779	12:59:00	0.122	0.786	148	3.446	0.005	121	38	0	1004459	ConA (1 μg/mL)
https://youtu.be/oHaFF4A22D8?t=780	13:00:00	0.122	0.225	29	3.104	0.005	39	3	0	1004004	2-3-Spleen_607 (1.5 μg/mL)
https://youtu.be/oHaFF4A22D8?t=781	13:01:00	0.122	0.697	139	3.141	0.004	85	31	0	1005380	rMpL (20 μg/mL)
https://youtu.be/oHaFF4A22D8?t=782	13:02:00	0.122	0.704	149	2.979	0.004	78	38	0	1005771	D109R-MpL (200 μg/mL)
https://youtu.be/oHaFF4A22D8?t=783	13:03:00	0.122	0.262	55	2.061	0.005	25	9	0	1004488	GSL-1 (1 μg/mL)
https://youtu.be/oHaFF4A22D8?t=784	13:04:00	0.122	0.236	6	4.054	0.003	56	0	0	1006352	Pur IgG CVID patients (180 μg/mL)
https://youtu.be/oHaFF4A22D8?t=785	13:05:00	0.122	0.17	84	3.319	0.003	50	0	0	1006346	All CVID patients (180 μg/mL)
https://youtu.be/oHaFF4A22D8?t=786	13:06:00	0.122	0.354	54	2.194	0.005	30	14	0	1005538	MGL 6A-H262T (0.02 μg/mL)
https://youtu.be/oHaFF4A22D8?t=787	13:07:00	0.123	0.331	39	2.914	0.004	36	11	0	1005846	UoN33(Mouse IgG) (50 μg/mL)
https://youtu.be/oHaFF4A22D8?t=788	13:08:00	0.123	0.679	61	4.247	0.004	114	21	0	1003974	FimH (220 μg/mL)
https://youtu.be/oHaFF4A22D8?t=789	13:09:00	0.123	0.157	56	2.135	0.006	23	4	3	1003858	126 (30 μg/mL)
https://youtu.be/oHaFF4A22D8?t=790	13:10:00	0.123	0.306	6	4.234	0.003	70	0	0	1006351	Pur IgG PID patients (180 μg/mL)
https://youtu.be/oHaFF4A22D8?t=791	13:11:00	0.123	0.142	47	2.192	0.006	23	4	2	1003857	125 (30 μg/mL)
https://youtu.be/oHaFF4A22D8?t=792	13:12:00	0.124	0.379	50	3.448	0.004	30	17	0	1004622	MAL II (100 μg/mL)
https://youtu.be/oHaFF4A22D8?t=793	13:13:00	0.124	0.593	128	2.434	0.004	109	6	0	1005397	Ep1B-h6 ADP-ribosylating toxin (200 μg/mL)
https://youtu.be/oHaFF4A22D8?t=794	13:14:00	0.124	0.44	57	3.088	0.004	51	11	0	1004233	Mono2W-CNL (100 μg/mL)
https://youtu.be/oHaFF4A22D8?t=795	13:15:00	0.124	0.43	16	3.549	0.004	66	3	0	1005582	H5N1)ca-ch799
https://youtu.be/oHaFF4A22D8?t=796	13:16:00	0.124	0.606	76	3.525	0.004	66	26	0	1004175	H3N2 6+2 mutant (5120 HAU/mL)
https://youtu.be/oHaFF4A22D8?t=797	13:17:00	0.124	0.395	22	3.896	0.006	12	12	9	1005447	#5 Lewis A (T174) (Abcam)
https://youtu.be/oHaFF4A22D8?t=798	13:18:00	0.125	0.505	74	2.96	0.005	53	16	0	1004231	Mono2R-CNL (200 μg/mL)
https://youtu.be/oHaFF4A22D8?t=799	13:19:00	0.125	-0.124	8	3.935	0.003	28	0	0	1005331	AgI_II Vhelical-GFP (200 μg/mL)
https://youtu.be/oHaFF4A22D8?t=800	13:20:00	0.125	0.333	86	2.404	0.004	52	2	0	1005091	A_HK_415742_09 (MDCK grown in human serum) (2800 HAU/mL)
https://youtu.be/oHaFF4A22D8?t=801	13:21:00	0.125	0.606	127	2.634	0.005	74	17	0	1004591	NPA (100 μg/mL)
https://youtu.be/oHaFF4A22D8?t=802	13:22:00	0.125	0.306	21	3.633	0.004	38	9	0	1005562	QH226L (200 μg/mL)
https://youtu.be/oHaFF4A22D8?t=803	13:23:00	0.125	0.247	39	2.787	0.004	34	7	0	1005274	Human DC-Sign-tetramer (200 μg/mL)
https://youtu.be/oHaFF4A22D8?t=804	13:24:00	0.125	0.281	50	2.291	0.005	34	9	0	1006173	Epa1-Np mutant E227G (20 μg/mL)
https://youtu.be/oHaFF4A22D8?t=805	13:25:00	0.126	0.512	92	2.373	0.004	60	15	0	1006417	A_PR8(HA_NA)_HK_68 (+4 mutant), H3N2 (10X=25,500 HAU/mL)
https://youtu.be/oHaFF4A22D8?t=806	13:26:00	0.126	0.69	79	3.141	0.004	150	12	0	1005068	EPa9 (200 μg/mL)
https://youtu.be/oHaFF4A22D8?t=807	13:27:00	0.126	0.207	41	2.45	0.005	29	4	3	1005841	UoN30(human IgG) (50 μg/mL)
https://youtu.be/oHaFF4A22D8?t=808	13:28:00	0.126	0.483	46	3.614	0.004	60	12	0	1004846	F-4 (1:100Dilution)
https://youtu.be/oHaFF4A22D8?t=809	13:29:00	0.126	0.512	67	2.108	0.005	36	20	0	1006080	HA Shanghai 2013 S137A T221P (200 μg/mL)
https://youtu.be/oHaFF4A22D8?t=810	13:30:00	0.127	0.202	11	4.452	0.003	56	0	0	1006353	Pur IgG Healthy (180 μg/mL)
https://youtu.be/oHaFF4A22D8?t=811	13:31:00	0.127	-0.015	44	2.028	0.005	16	5	2	1005131	VLRB.aGPA.23 (20 μg/mL)
https://youtu.be/oHaFF4A22D8?t=812	13:32:00	0.127	0.725	84	3.138	0.005	64	44	1	1004485	GSL-2 (10 μg/mL)
https://youtu.be/oHaFF4A22D8?t=813	13:33:00	0.127	0.613	100	4.25	0.003	114	0	0	1004220	MpL-2-Lac (50 μg/mL)
https://youtu.be/oHaFF4A22D8?t=814	13:34:00	0.127	0.206	33	2.68	0.003	46	3	0	1005622	H6N6 VA-SG (32000HAU/mL)
https://youtu.be/oHaFF4A22D8?t=815	13:35:00	0.127	0.209	50	2.54	0.005	30	7	0	1004850	FMS-4 (1:100Dilution)
https://youtu.be/oHaFF4A22D8?t=816	13:36:00	0.128	0.333	81	2.567	0.004	28	16	0	1004621	MAL II (10 μg/mL)
https://youtu.be/oHaFF4A22D8?t=817	13:37:00	0.128	0.257	87	3.267	0.004	50	5	0	1006427	CVN-E41A (200 μg/mL)
https://youtu.be/oHaFF4A22D8?t=818	13:38:00	0.128	0.533	61	2.987	0.005	53	15	0	1005854	Avaren-Fc (50 μg/mL)
https://youtu.be/oHaFF4A22D8?t=819	13:39:00	0.128	0.129	37	3.553	0.003	46	0	0	1006364	DC-ASGPR-Long (0.2 μg/mL)
https://youtu.be/oHaFF4A22D8?t=820	13:40:00	0.128	0.295	37	2.906	0.004	44	3	0	1006329	HA_H10N8
https://youtu.be/oHaFF4A22D8?t=821	13:41:00	0.128	0.615	93	4.334	0.004	65	40	0	1004706	SNA (100 μg/mL)
https://youtu.be/oHaFF4A22D8?t=822	13:42:00	0.128	0.524	105	2.248	0.005	27	23	0	1004737	UEA I (EY lab) (10 μg/mL)
https://youtu.be/oHaFF4A22D8?t=823	13:43:00	0.128	0.073	17	3.21	0.003	45	0	0	1006363	DC-ASGPR-Long (0.02 μg/mL)
https://youtu.be/oHaFF4A22D8?t=824	13:44:00	0.128	0.265	33	2.9	0.004	47	2	0	1005620	H6N6 S228G (16000HAU/mL)
https://youtu.be/oHaFF4A22D8?t=825	13:45:00	0.129	0.488	159	3.014	0.004	53	19	0	1004690	SBA (100 μg/mL)
https://youtu.be/oHaFF4A22D8?t=826	13:46:00	0.129	0.222	78	2.735	0.004	42	2	0	1006359	human Fc control (0.02 μg/mL)
https://youtu.be/oHaFF4A22D8?t=827	13:47:00	0.129	0.236	44	2.551	0.003	51	0	0	1005621	H6N6 VA-SG (16000HAU/mL)
https://youtu.be/oHaFF4A22D8?t=828	13:48:00	0.129	0.064	32	2.45	0.005	21	5	3	1005450	#7 Lewis B(2-25LE)(Abcam) (50 μg/mL)
https://youtu.be/oHaFF4A22D8?t=829	13:49:00	0.129	-0.045	42	2.485	0.005	23	2	1	1004023	IPS-K-4A2B8 (1 μg/mL)
https://youtu.be/oHaFF4A22D8?t=830	13:50:00	0.129	0.446	61	2.45	0.005	44	11	2	1005290	QHO5HA (200 μg/mL)
https://youtu.be/oHaFF4A22D8?t=831	13:51:00	0.129	0.741	79	3.212	0.005	130	30	2	1003973	FimH (2.2 μg/mL)
https://youtu.be/oHaFF4A22D8?t=832	13:52:00	0.129	0.458	50	3.08	0.005	51	11	0	1005855	Avaren-Fc (5 μg/mL)
https://youtu.be/oHaFF4A22D8?t=833	13:53:00	0.13	0.595	49	3.285	0.004	103	14	0	1004166	Human Galectin1 (1 μg/mL)
https://youtu.be/oHaFF4A22D8?t=834	13:54:00	0.13	-0.009	28	2.081	0.005	17	7	0	1006108	14.21 (50 μg/mL)
https://youtu.be/oHaFF4A22D8?t=835	13:55:00	0.13	0.547	63	2.766	0.005	46	25	0	1004450	CA (0.1 μg/mL)
https://youtu.be/oHaFF4A22D8?t=836	13:56:00	0.13	0.079	59	2.199	0.006	24	3	2	1003864	125 no insert (30 μg/mL)
https://youtu.be/oHaFF4A22D8?t=837	13:57:00	0.13	-0.044	30	3.701	0.003	37	0	0	1005634	86
https://youtu.be/oHaFF4A22D8?t=838	13:58:00	0.13	0.226	2	3.916	0.003	62	0	0	1006288	IgG pro20 (180 μg/mL)
https://youtu.be/oHaFF4A22D8?t=839	13:59:00	0.13	0.279	31	2.031	0.006	15	8	7	1003880	CA19.9-121SLE (20 μg/mL)
https://youtu.be/oHaFF4A22D8?t=840	14:00:00	0.13	0.722	5	4.231	0.004	174	25	0	1005510	Epa1to9 (200 μg/mL)
https://youtu.be/oHaFF4A22D8?t=841	14:01:00	0.131	0.516	59	2.839	0.004	47	23	0	1005808	B1257 (200 μg/mL)
https://youtu.be/oHaFF4A22D8?t=842	14:02:00	0.131	0.375	35	1.595	0.006	15	11	9	1005432	#14 Sialyl Lewis X (Calbio) (50 μg/mL)
https://youtu.be/oHaFF4A22D8?t=843	14:03:00	0.131	0.458	64	2.016	0.005	33	15	1	1006077	HA Shanghai 2013 S137A (200 μg/mL)
https://youtu.be/oHaFF4A22D8?t=844	14:04:00	0.131	0.439	55	3.743	0.004	73	5	0	1004843	F-1 (1:100Dilution)
https://youtu.be/oHaFF4A22D8?t=845	14:05:00	0.131	0.37	40	2.211	0.005	21	14	3	1004748	VVL (1 μg/mL)
https://youtu.be/oHaFF4A22D8?t=846	14:06:00	0.131	0.613	70	2.978	0.005	54	27	0	1005334	SZHA (200 μg/mL)
https://youtu.be/oHaFF4A22D8?t=847	14:07:00	0.131	0.007	39	2.567	0.005	31	1	0	1005444	#4 Lewis A(7LE)(Abcam) (1 μg/mL)
https://youtu.be/oHaFF4A22D8?t=848	14:08:00	0.132	0.743	76	3.697	0.005	52	40	9	1004703	SNA (5 μg/mL)
https://youtu.be/oHaFF4A22D8?t=849	14:09:00	0.132	0.565	82	2.729	0.004	66	20	0	1004379	P11 VP8 (200 μg/mL)
https://youtu.be/oHaFF4A22D8?t=850	14:10:00	0.132	-0.108	73	2.433	0.005	28	1	1	1004022	IPS-K-4A2B8 (0.1 μg/mL)
https://youtu.be/oHaFF4A22D8?t=851	14:11:00	0.132	0.674	48	3.154	0.006	48	23	16	1006003	Gal-3 (2 μg/mL)
https://youtu.be/oHaFF4A22D8?t=852	14:12:00	0.132	-0.017	31	2.602	0.003	35	0	0	1004569	LBA(EY Lab) (1 μg/mL)
https://youtu.be/oHaFF4A22D8?t=853	14:13:00	0.132	0.35	37	2.897	0.003	77	0	0	1006127	HA Anhui-2013-Q222P precomplex (200 μg/mL)
https://youtu.be/oHaFF4A22D8?t=854	14:14:00	0.133	0.778	84	3.178	0.006	64	41	25	1004574	LCA (10 μg/mL)
https://youtu.be/oHaFF4A22D8?t=855	14:15:00	0.133	0.358	25	2.765	0.006	18	12	9	1006038	CA19-9 Ab (M081221) (20 μg/mL)
https://youtu.be/oHaFF4A22D8?t=856	14:16:00	0.133	0.666	91	3.575	0.004	79	38	0	1004176	H3N8 6+2 reassortant (5120 HAU/mL)
https://youtu.be/oHaFF4A22D8?t=857	14:17:00	0.133	-0.009	14	2.771	0.003	37	0	0	1006215	H4(Sample+AB) (200 μg/mL)
https://youtu.be/oHaFF4A22D8?t=858	14:18:00	0.133	0.617	81	2.993	0.004	69	19	0	1005853	dk HA (410 HA uniits)
https://youtu.be/oHaFF4A22D8?t=859	14:19:00	0.133	0.191	48	2.731	0.004	43	3	0	1005283	D4-E12-B-F2 (40 μg/mL)
https://youtu.be/oHaFF4A22D8?t=860	14:20:00	0.133	0.157	5	3.963	0.004	54	1	0	1006293	IgG Rho (180 μg/mL)
https://youtu.be/oHaFF4A22D8?t=861	14:21:00	0.133	0.084	16	3.493	0.003	43	0	0	1005482	Lavage IgA C12 (200 μg/mL)
https://youtu.be/oHaFF4A22D8?t=862	14:22:00	0.133	0.646	95	2.588	0.005	73	31	0	1004486	GSL-2 (100 μg/mL)
https://youtu.be/oHaFF4A22D8?t=863	14:23:00	0.134	0.311	32	2.602	0.005	24	14	1	1006218	H7-3(Sample+AB) (200 μg/mL)
https://youtu.be/oHaFF4A22D8?t=864	14:24:00	0.134	0.081	46	2.747	0.004	32	3	0	1004374	Anti-LeC (0.02 μg/mL)
https://youtu.be/oHaFF4A22D8?t=865	14:25:00	0.134	0.798	156	4.103	0.004	112	76	0	1004467	ConA (50 μg/mL)
https://youtu.be/oHaFF4A22D8?t=866	14:26:00	0.134	0.504	91	2.895	0.004	53	16	0	1004602	MAL I (10 μg/mL)
https://youtu.be/oHaFF4A22D8?t=867	14:27:00	0.134	0.308	56	2.551	0.004	40	9	0	1004368	Anti-LeC (2 μg/mL)
https://youtu.be/oHaFF4A22D8?t=868	14:28:00	0.134	0.442	41	3.782	0.004	51	15	0	1004005	2-5-Spleen_608 (1.5 μg/mL)
https://youtu.be/oHaFF4A22D8?t=869	14:29:00	0.134	0.829	129	3.585	0.005	120	80	0	1004433	WT (50 μg/mL)
https://youtu.be/oHaFF4A22D8?t=870	14:30:00	0.134	0.436	39	2.552	0.005	28	16	2	1003971	Fm1D (200 μg/mL)
https://youtu.be/oHaFF4A22D8?t=871	14:31:00	0.134	0.279	56	1.724	0.006	22	10	4	1004080	ab2 (10 μg/mL)
https://youtu.be/oHaFF4A22D8?t=872	14:32:00	0.135	0.42	61	4.585	0.003	65	0	0	1004371	Anti-LeC (20 μg/mL)
https://youtu.be/oHaFF4A22D8?t=873	14:33:00	0.135	0.295	38	2.623	0.005	32	9	1	1004319	2-205-14 1:100
https://youtu.be/oHaFF4A22D8?t=874	14:34:00	0.135	0.671	102	2.849	0.004	90	35	0	1006085	CML1 (50 μg/mL)
https://youtu.be/oHaFF4A22D8?t=875	14:35:00	0.135	0.05	33	2.653	0.004	33	4	0	1004142	FliD (180 μg/mL)
https://youtu.be/oHaFF4A22D8?t=876	14:36:00	0.135	0.348	55	2.185	0.005	27	15	0	1004688	SBA (1 μg/mL)
https://youtu.be/oHaFF4A22D8?t=877	14:37:00	0.135	0.837	135	3.654	0.005	125	87	0	1004432	WT (200 μg/mL)
https://youtu.be/oHaFF4A22D8?t=878	14:38:00	0.135	0.32	41	2.193	0.006	22	12	3	1004090	ab4 (10 μg/mL)
https://youtu.be/oHaFF4A22D8?t=879	14:39:00	0.135	0.158	22	2.737	0.006	16	10	5	1005443	#3 Lewis Y (Abcam) (50X)
https://youtu.be/oHaFF4A22D8?t=880	14:40:00	0.135	0.661	93	3.132	0.005	71	34	0	1005851	dk HA (2048 HA uniits)
https://youtu.be/oHaFF4A22D8?t=881	14:41:00	0.135	0.646	93	2.696	0.005	52	33	0	1004472	GS-II (EY Lab) (10 μg/mL)
https://youtu.be/oHaFF4A22D8?t=882	14:42:00	0.135	0.414	80	3.176	0.003	93	0	0	1004517	CF-05_27_2011 (0.1 μg/mL)
https://youtu.be/oHaFF4A22D8?t=883	14:43:00	0.136	0.223	41	2.407	0.005	20	8	4	1006111	H198 anti-CD15 (25 μg/mL)
https://youtu.be/oHaFF4A22D8?t=884	14:44:00	0.136	0.395	74	2.439	0.004	54	12	0	1005281	Cp16-#2 (1:10 dilution)
https://youtu.be/oHaFF4A22D8?t=885	14:45:00	0.136	0.19	59	2.555	0.004	42	6	0	1005282	E1-B-D7 (40 μg/mL)
https://youtu.be/oHaFF4A22D8?t=886	14:46:00	0.136	0.257	67	2.451	0.004	40	8	0	1004195	CNL (0.1 μg/mL)
https://youtu.be/oHaFF4A22D8?t=887	14:47:00	0.136	0.468	40	3.011	0.005	33	20	0	1006079	HA Shanghai 2013 T221P (200 μg/mL)
https://youtu.be/oHaFF4A22D8?t=888	14:48:00	0.137	0.214	46	3.466	0.003	70	0	0	1006335	H3N8_HAN83
https://youtu.be/oHaFF4A22D8?t=889	14:49:00	0.137	0.504	49	3.425	0.004	54	22	0	1006057	Db1 Mutant Galectin-8 (200 μg/mL)
https://youtu.be/oHaFF4A22D8?t=890	14:50:00	0.137	0.321	39	2.729	0.004	45	8	0	1004245	Influenza HA (A_Puerto Rico_8_34) (H1N1) (200 μg/mL)
https://youtu.be/oHaFF4A22D8?t=891	14:51:00	0.137	0.748	80	3.006	0.005	60	37	24	1004685	PSA (100 μg/mL)
https://youtu.be/oHaFF4A22D8?t=892	14:52:00	0.138	0.452	28	2.89	0.005	79	7	0	1006054	Actinohivin (200 μg/mL)
https://youtu.be/oHaFF4A22D8?t=893	14:53:00	0.138	0.021	62	2.697	0.003	52	0	0	1004566	LAA(EY Lab) (1 μg/mL)
https://youtu.be/oHaFF4A22D8?t=894	14:54:00	0.138	0.72	129	3.246	0.005	98	38	0	1004792	MNA-M (100 μg/mL)
https://youtu.be/oHaFF4A22D8?t=895	14:55:00	0.138	0.545	33	2.778	0.003	149	0	0	1005323	drgal9 (200 μg/mL)
https://youtu.be/oHaFF4A22D8?t=896	14:56:00	0.138	0.485	68	2.098	0.005	23	18	8	1004749	VVL (10 μg/mL)
https://youtu.be/oHaFF4A22D8?t=897	14:57:00	0.138	0.34	76	2.062	0.005	26	11	4	1004183	ACL (1 μg/mL)
https://youtu.be/oHaFF4A22D8?t=898	14:58:00	0.138	0.661	103	2.821	0.005	55	35	0	1004452	CA (10 μg/mL)
https://youtu.be/oHaFF4A22D8?t=899	14:59:00	0.138	0.546	55	2.995	0.005	42	26	0	1004501	EEL (10 μg/mL)
https://youtu.be/oHaFF4A22D8?t=900	15:00:00	0.138	0.668	28	4.636	0.004	126	34	0	1005585	BTL native (200 μg/mL)
https://youtu.be/oHaFF4A22D8?t=901	15:01:00	0.139	0.184	4	3.935	0.003	52	1	0	1006392	Human Milk (1:2 dilution lamprey serum)
https://youtu.be/oHaFF4A22D8?t=902	15:02:00	0.139	0.539	72	2.044	0.005	39	23	1	1005743	SSR1 (2 μg/mL)
https://youtu.be/oHaFF4A22D8?t=903	15:03:00	0.139	0.584	92	2.429	0.004	67	26	0	1005749	SRL (2 μg/mL)
https://youtu.be/oHaFF4A22D8?t=904	15:04:00	0.139	0.283	112	2.507	0.004	49	4	0	1004647	PTA-Gal (10 μg/mL)
https://youtu.be/oHaFF4A22D8?t=905	15:05:00	0.14	0.562	106	2.688	0.004	93	10	0	1005394	AFCNVH (200 μg/mL)
https://youtu.be/oHaFF4A22D8?t=906	15:06:00	0.14	0.273	44	2.581	0.005	38	8	4	1005842	UoN31(human IgG) (50 μg/mL)
https://youtu.be/oHaFF4A22D8?t=907	15:07:00	0.14	0.687	63	3.791	0.005	50	40	1	1005848	HA-His (2048 HA uniits)
https://youtu.be/oHaFF4A22D8?t=908	15:08:00	0.14	0.618	90	3.141	0.004	70	34	0	1004832	AAL-2 (10 μg/mL)
https://youtu.be/oHaFF4A22D8?t=909	15:09:00	0.14	0.333	49	3.007	0.005	33	12	0	1004015	InfluenzaB_Yamagata_1_1973 HA P238K (200 μg/mL)
https://youtu.be/oHaFF4A22D8?t=910	15:10:00	0.141	0.688	41	4.565	0.003	163	18	0	1005696	rPVL (200 μg/mL)
https://youtu.be/oHaFF4A22D8?t=911	15:11:00	0.141	0.484	67	2.915	0.004	55	20	0	1004343	CvGal2 (20 μg/mL)
https://youtu.be/oHaFF4A22D8?t=912	15:12:00	0.141	0.737	130	2.539	0.005	106	36	10	1005928	BanLec (200 μg/mL)
https://youtu.be/oHaFF4A22D8?t=913	15:13:00	0.141	0.677	59	3.674	0.005	45	32	19	1006004	Gal-3 (5 μg/mL)
https://youtu.be/oHaFF4A22D8?t=914	15:14:00	0.141	0.282	76	2.366	0.003	58	1	0	1006088	GST-LLR15VP8* (200 μg/mL)
https://youtu.be/oHaFF4A22D8?t=915	15:15:00	0.142	0.311	28	2.959	0.006	17	14	6	1005423	#8 Lewis B (T218) (Abcam) (50 μg/mL)
https://youtu.be/oHaFF4A22D8?t=916	15:16:00	0.142	0.192	40	2.309	0.006	27	9	3	1005727	Sp Serotype 14.2 (200 μg/mL)
https://youtu.be/oHaFF4A22D8?t=917	15:17:00	0.142	0.011	23	2.656	0.004	27	4	0	1006339	hJAA-F11-B11 (50 μg/mL)
https://youtu.be/oHaFF4A22D8?t=918	15:18:00	0.142	-0.004	47	2.115	0.005	18	7	2	1005130	VLRB.aGPA.23 (200 μg/mL)
https://youtu.be/oHaFF4A22D8?t=919	15:19:00	0.142	0.622	86	2.601	0.005	54	34	0	1004455	CAA (1 μg/mL)
https://youtu.be/oHaFF4A22D8?t=920	15:20:00	0.142	0.539	101	2.962	0.004	75	18	0	1005619	H6N6 V222A (4000HAU/mL)
https://youtu.be/oHaFF4A22D8?t=921	15:21:00	0.143	0.71	92	3.02	0.005	68	40	4	1004610	PHA-E (1 μg/mL)
https://youtu.be/oHaFF4A22D8?t=922	15:22:00	0.143	0.649	111	3.065	0.005	56	40	0	1004197	rCNL (10 μg/mL)
https://youtu.be/oHaFF4A22D8?t=923	15:23:00	0.143	0.221	52	2.619	0.005	33	9	1	1004848	FMS-2 (1:100Dilution)
https://youtu.be/oHaFF4A22D8?t=924	15:24:00	0.143	0.232	13	4.012	0.004	42	6	0	1004571	LBA(EY Lab) (100 μg/mL)
https://youtu.be/oHaFF4A22D8?t=925	15:25:00	0.143	0.733	121	3.075	0.005	100	45	0	1006009	Gal-3C (20 μg/mL)
https://youtu.be/oHaFF4A22D8?t=926	15:26:00	0.143	0.634	90	3.493	0.004	71	41	0	1004178	H3N8 6+2 mutant (5120 HAU/mL)
https://youtu.be/oHaFF4A22D8?t=927	15:27:00	0.143	0.257	27	2.883	0.004	57	3	0	1005628	H6N6 S228G (8000HAU/mL)
https://youtu.be/oHaFF4A22D8?t=928	15:28:00	0.143	0.295	39	2.837	0.005	32	11	2	1004307	269-4 (1:100Dilution)
https://youtu.be/oHaFF4A22D8?t=929	15:29:00	0.145	0.572	77	2.664	0.005	43	26	0	1004542	HAA (10 μg/mL)
https://youtu.be/oHaFF4A22D8?t=930	15:30:00	0.145	0.627	156	2.796	0.004	55	38	0	1004678	PNA (100 μg/mL)
https://youtu.be/oHaFF4A22D8?t=931	15:31:00	0.145	0.696	109	3.033	0.004	99	50	0	1006084	CML1 (200 μg/mL)
https://youtu.be/oHaFF4A22D8?t=932	15:32:00	0.145	0.518	106	2.46	0.005	68	18	0	1004536	HHL (100 μg/mL)
https://youtu.be/oHaFF4A22D8?t=933	15:33:00	0.145	0.022	2	4.489	0.004	36	2	0	1003861	130 (30 μg/mL)
https://youtu.be/oHaFF4A22D8?t=934	15:34:00	0.145	0.674	67	3.573	0.005	52	41	0	1005852	HA-His (410 HA uniits)
https://youtu.be/oHaFF4A22D8?t=935	15:35:00	0.146	0.642	110	2.958	0.005	61	33	0	1004181	AMA(EY Lab) (10 μg/mL)
https://youtu.be/oHaFF4A22D8?t=936	15:36:00	0.146	0.645	85	3.334	0.005	70	29	0	1004531	HHA(EY Lab) (10 μg/mL)
https://youtu.be/oHaFF4A22D8?t=937	15:37:00	0.146	0.553	79	2.952	0.004	111	8	0	1005626	H6N6 WT (3200HAU/mL)
https://youtu.be/oHaFF4A22D8?t=938	15:38:00	0.147	0.173	34	1.982	0.006	17	9	5	1004934	UON18 (20 μg/mL)
https://youtu.be/oHaFF4A22D8?t=939	15:39:00	0.147	0.434	55	3.562	0.004	55	20	0	1003987	InfluenzaB_Yamagata_1_1973 HA T196P (200 μg/mL)
https://youtu.be/oHaFF4A22D8?t=940	15:40:00	0.147	0.363	49	2.563	0.005	30	17	0	1006087	GST-CMH10VP8* (200 μg/mL)
https://youtu.be/oHaFF4A22D8?t=941	15:41:00	0.147	0.345	49	2.447	0.005	31	20	0	1004186	ACL(Vector) (0.3 μg/mL)
https://youtu.be/oHaFF4A22D8?t=942	15:42:00	0.147	0.525	91	2.919	0.005	55	23	0	1004191	CNL (1 μg/mL)
https://youtu.be/oHaFF4A22D8?t=943	15:43:00	0.148	0.287	42	2.42	0.006	32	10	4	1005754	5-S19 antibody (50 μg/mL)
https://youtu.be/oHaFF4A22D8?t=944	15:44:00	0.148	0.255	46	1.922	0.006	17	8	7	1005463	#6 Sialyl lewisA Glycolipids (10 μg/mL)
https://youtu.be/oHaFF4A22D8?t=945	15:45:00	0.149	0.811	198	4.461	0.004	157	120	0	1004213	AAL (100 μg/mL)
https://youtu.be/oHaFF4A22D8?t=946	15:46:00	0.149	0.716	126	3.334	0.004	103	48	0	1005981	CnSepL (2 μg/mL)
https://youtu.be/oHaFF4A22D8?t=947	15:47:00	0.149	0.543	80	2.715	0.005	44	30	0	1004502	EEL (100 μg/mL)
https://youtu.be/oHaFF4A22D8?t=948	15:48:00	0.149	0.481	75	2.458	0.005	55	13	3	1004614	MAA(Seikagaku) (1 μg/mL)
https://youtu.be/oHaFF4A22D8?t=949	15:49:00	0.149	0.459	79	2.807	0.004	74	9	0	1005793	Lohman Brown Control Sera (200 μg/mL)
https://youtu.be/oHaFF4A22D8?t=950	15:50:00	0.149	0.552	78	2.423	0.005	34	24	2	1004750	VVL (100 μg/mL)
https://youtu.be/oHaFF4A22D8?t=951	15:51:00	0.149	0.488	79	2.601	0.005	57	21	0	1006184	Epa1-Np mutant E227G (200 μg/mL)
https://youtu.be/oHaFF4A22D8?t=952	15:52:00	0.15	0.669	78	3.091	0.005	60	33	10	1004652	PTL-I (100 μg/mL)
https://youtu.be/oHaFF4A22D8?t=953	15:53:00	0.15	0.142	3	3.921	0.003	66	1	0	1006290	M-G4 (180 μg/mL)
https://youtu.be/oHaFF4A22D8?t=954	15:54:00	0.15	0.452	47	3.422	0.004	75	9	0	1004770	WGA (0.1 μg/mL)
https://youtu.be/oHaFF4A22D8?t=955	15:55:00	0.15	0.071	41	3.104	0.003	55	0	0	1006289	B-D IgG (180 μg/mL)
https://youtu.be/oHaFF4A22D8?t=956	15:56:00	0.15	0.773	118	2.894	0.006	115	40	25	1005396	HML-Native (200 μg/mL)
https://youtu.be/oHaFF4A22D8?t=957	15:57:00	0.151	0.582	111	2.543	0.005	57	27	0	1004788	PA-IL (10 μg/mL)
https://youtu.be/oHaFF4A22D8?t=958	15:58:00	0.151	0.53	73	2.909	0.005	56	26	1	1004229	Mono2R-CNL (100 μg/mL)
https://youtu.be/oHaFF4A22D8?t=959	15:59:00	0.152	0.21	49	2.337	0.006	34	9	3	1005733	Sp Serotype 14.15 (20 μg/mL)
https://youtu.be/oHaFF4A22D8?t=960	16:00:00	0.152	0.417	70	2.023	0.005	34	20	0	1006018	HA Anhui-2013-G228S (200 μg/mL)
https://youtu.be/oHaFF4A22D8?t=961	16:01:00	0.152	0.362	91	2.913	0.004	72	5	0	1005035	SSR3 (200 μg/mL)
https://youtu.be/oHaFF4A22D8?t=962	16:02:00	0.152	0.684	50	3.849	0.004	153	43	0	1004167	Human Galectin1 (5 μg/mL)
https://youtu.be/oHaFF4A22D8?t=963	16:03:00	0.152	0.532	88	2.602	0.005	43	27	0	1004736	UEA I (100 μg/mL)
https://youtu.be/oHaFF4A22D8?t=964	16:04:00	0.152	0.58	71	3.558	0.004	72	34	0	1004149	H3N2 WT (640 HAU/mL)
https://youtu.be/oHaFF4A22D8?t=965	16:05:00	0.152	0.501	76	2.621	0.005	61	18	1	1006175	Epa1-Np mutant E227A (20 μg/mL)
https://youtu.be/oHaFF4A22D8?t=966	16:06:00	0.152	0.152	39	1.859	0.006	15	10	5	1005446	#3 LewisY 1:10
https://youtu.be/oHaFF4A22D8?t=967	16:07:00	0.153	0.751	79	3.573	0.005	73	42	32	1004638	PSL (100 μg/mL)
https://youtu.be/oHaFF4A22D8?t=968	16:08:00	0.153	0.662	80	3.435	0.004	127	32	0	1005508	Epa1 (200 μg/mL)
https://youtu.be/oHaFF4A22D8?t=969	16:09:00	0.153	0.438	58	3.323	0.005	56	16	0	1005259	CtxB dm (200 μg/mL)
https://youtu.be/oHaFF4A22D8?t=970	16:10:00	0.153	0.603	101	2.491	0.005	69	26	2	1004493	GNA (EY Lab) (10 μg/mL)
https://youtu.be/oHaFF4A22D8?t=971	16:11:00	0.154	0.236	51	3.116	0.004	74	2	0	1004568	LAA(EY Lab) (100 μg/mL)
https://youtu.be/oHaFF4A22D8?t=972	16:12:00	0.154	0.168	4	3.892	0.003	75	0	0	1006287	IgG Privi (180 μg/mL)
https://youtu.be/oHaFF4A22D8?t=973	16:13:00	0.154	0.621	60	3.735	0.005	46	36	2	1004538	HAA Sigma (0.1 μg/mL)
https://youtu.be/oHaFF4A22D8?t=974	16:14:00	0.155	0.31	63	3.319	0.003	59	1	0	1006365	DC-ASGPR-S+GEE (0.02 μg/mL)
https://youtu.be/oHaFF4A22D8?t=975	16:15:00	0.155	0.687	66	3.817	0.005	46	37	14	1004545	HPA (1 μg/mL)
https://youtu.be/oHaFF4A22D8?t=976	16:16:00	0.155	0.264	37	3.243	0.004	57	5	0	1006394	Tn4 (1:10 dilution lamprey serum)
https://youtu.be/oHaFF4A22D8?t=977	16:17:00	0.155	0.654	127	2.806	0.004	114	32	0	1005822	AniGal-1 (200 μg/mL)
https://youtu.be/oHaFF4A22D8?t=978	16:18:00	0.155	0.823	129	4.257	0.005	96	82	0	1004612	PHA-E (100 μg/mL)
https://youtu.be/oHaFF4A22D8?t=979	16:19:00	0.156	-0.011	33	2.541	0.005	35	4	0	1006338	hJAA-F11-B11 (200 μg/mL)
https://youtu.be/oHaFF4A22D8?t=980	16:20:00	0.156	0.165	44	2.117	0.006	27	8	5	1005426	#11 Blood Group H2 (SC) (100 μg/mL)
https://youtu.be/oHaFF4A22D8?t=981	16:21:00	0.156	0.563	111	2.951	0.005	56	32	0	1004543	HAA (100 μg/mL)
https://youtu.be/oHaFF4A22D8?t=982	16:22:00	0.157	0.296	58	2.624	0.004	43	15	0	1006161	S1aE7 (10 μg/mL)
https://youtu.be/oHaFF4A22D8?t=983	16:23:00	0.157	0.342	61	2.925	0.005	60	8	0	1005260	CtxB classical (200 μg/mL)
https://youtu.be/oHaFF4A22D8?t=984	16:24:00	0.158	0.134	91	2.074	0.004	46	2	0	1004383	UON09 (100 μg/mL)
https://youtu.be/oHaFF4A22D8?t=985	16:25:00	0.158	0.264	43	3.427	0.004	54	9	0	1004237	MGL-2(FITC)
https://youtu.be/oHaFF4A22D8?t=986	16:26:00	0.158	0.517	69	3.285	0.005	57	22	0	1004552	CSA(EY Lab) (100 μg/mL)
https://youtu.be/oHaFF4A22D8?t=987	16:27:00	0.158	0.147	2	3.861	0.003	72	0	0	1006294	IgG Cyto (180 μg/mL)
https://youtu.be/oHaFF4A22D8?t=988	16:28:00	0.159	0.537	78	4.463	0.004	68	34	0	1004705	SNA (0.5 μg/mL)
https://youtu.be/oHaFF4A22D8?t=989	16:29:00	0.159	0.696	138	3.159	0.005	84	45	0	1004556	GSL-I-B4 (100 μg/mL)
https://youtu.be/oHaFF4A22D8?t=990	16:30:00	0.159	0.268	25	3.824	0.003	81	0	0	1006348	Poor PNP (180 μg/mL)
https://youtu.be/oHaFF4A22D8?t=991	16:31:00	0.16	0.758	148	3.557	0.004	143	78	0	1004210	AAL (0.1 μg/mL)
https://youtu.be/oHaFF4A22D8?t=992	16:32:00	0.159	0.545	76	2.118	0.005	45	27	0	1005923	HA3125 precomplex (200 μg/mL)
https://youtu.be/oHaFF4A22D8?t=993	16:33:00	0.16	0.729	116	2.755	0.005	99	49	1	1005694	rPVL (2 μg/mL)
https://youtu.be/oHaFF4A22D8?t=994	16:34:00	0.16	0.336	63	2.572	0.005	46	16	0	1004837	AAL (200 μg/mL)
https://youtu.be/oHaFF4A22D8?t=995	16:35:00	0.16	0.769	102	3.188	0.006	90	49	30	1004575	LCA (100 μg/mL)
https://youtu.be/oHaFF4A22D8?t=996	16:36:00	0.161	0.054	4	4.557	0.005	37	4	0	1003860	128 (30 μg/mL)
https://youtu.be/oHaFF4A22D8?t=997	16:37:00	0.161	0.389	39	2.662	0.006	35	15	8	1003874	CA19.9-1B844 (20 μg/mL)
https://youtu.be/oHaFF4A22D8?t=998	16:38:00	0.162	0.665	129	2.7	0.005	73	41	0	1004532	HHA(EYLab) (100 μg/mL)
https://youtu.be/oHaFF4A22D8?t=999	16:39:00	0.162	0.504	86	2.226	0.005	34	24	4	1004689	SBA (10 μg/mL)
https://youtu.be/oHaFF4A22D8?t=1000	16:40:00	0.163	0.418	98	3.234	0.003	84	2	0	1005660	WGA (0.01 μg/mL)
https://youtu.be/oHaFF4A22D8?t=1001	16:41:00	0.163	0.184	3	3.843	0.003	78	0	0	1006291	L-P (180 μg/mL)
https://youtu.be/oHaFF4A22D8?t=1002	16:42:00	0.163	0.361	83	2.418	0.005	59	13	0	1006171	Epa1-Np mutant Y228A (20 μg/mL)
https://youtu.be/oHaFF4A22D8?t=1003	16:43:00	0.163	0.211	91	2.129	0.005	45	10	0	1005333	MLH13HA (200 μg/mL)
https://youtu.be/oHaFF4A22D8?t=1004	16:44:00	0.163	0.716	88	3.455	0.005	71	60	0	1005828	NCHA (200 μg/mL)
https://youtu.be/oHaFF4A22D8?t=1005	16:45:00	0.163	0.656	90	2.881	0.006	69	38	11	1004865	SGA (10 μg/mL)
https://youtu.be/oHaFF4A22D8?t=1006	16:46:00	0.163	0.681	157	2.657	0.004	192	24	0	1006419	Gal1 (90 μg/mL)
https://youtu.be/oHaFF4A22D8?t=1007	16:47:00	0.164	0.068	36	2.99	0.003	52	2	0	1004344	Canine Parvovirus (200 μg/mL)
https://youtu.be/oHaFF4A22D8?t=1008	16:48:00	0.165	0.39	68	3.515	0.004	72	5	0	1004892	(H6N1)WT (Dilute with 0.1vol.10%BSA)
https://youtu.be/oHaFF4A22D8?t=1009	16:49:00	0.165	0.03	51	3.848	0.003	49	1	0	1005643	086DBft2
https://youtu.be/oHaFF4A22D8?t=1010	16:50:00	0.166	0.435	80	2.776	0.004	70	13	0	1005800	PsSC (2 μg/mL)
https://youtu.be/oHaFF4A22D8?t=1011	16:51:00	0.166	0.605	85	2.986	0.005	76	38	3	1005555	MGL 416 (10 μg/mL)
https://youtu.be/oHaFF4A22D8?t=1012	16:52:00	0.167	0.631	113	3.593	0.004	81	38	0	1004508	ECL (50 μg/mL)
https://youtu.be/oHaFF4A22D8?t=1013	16:53:00	0.167	0.168	7	3.91	0.003	81	0	0	1006286	IgG Intra (180 μg/mL)
https://youtu.be/oHaFF4A22D8?t=1014	16:54:00	0.167	0.686	94	2.999	0.005	65	44	7	1004456	CAA (10 μg/mL)
https://youtu.be/oHaFF4A22D8?t=1015	16:55:00	0.167	0.366	44	4.425	0.004	56	24	0	1004372	Anti-LeC (2 μg/mL)
https://youtu.be/oHaFF4A22D8?t=1016	16:56:00	0.167	0.16	40	2.63	0.004	62	3	0	1005292	77H1HA (200 μg/mL)
https://youtu.be/oHaFF4A22D8?t=1017	16:57:00	0.168	0.612	0		0.003	294	0	0	1006059	WT Galectin-8 (200 μg/mL)
https://youtu.be/oHaFF4A22D8?t=1018	16:58:00	0.168	0.66	159	2.706	0.004	137	29	0	1005976	CGL (7.5 μg/mL)
https://youtu.be/oHaFF4A22D8?t=1019	16:59:00	0.168	0.534	43	4.555	0.004	79	39	0	1004704	SNA (10 μg/mL)
https://youtu.be/oHaFF4A22D8?t=1020	17:00:00	0.168	0.733	113	3.183	0.005	98	52	9	1004494	GNA(EYLab) (100 μg/mL)
https://youtu.be/oHaFF4A22D8?t=1021	17:01:00	0.169	0.475	61	3.493	0.004	63	29	0	1004369	Anti-LeC (20 μg/mL)
https://youtu.be/oHaFF4A22D8?t=1022	17:02:00	0.169	0.456	51	2.936	0.005	37	25	0	1005607	GAC78 (1 μg/mL)
https://youtu.be/oHaFF4A22D8?t=1023	17:03:00	0.17	0.248	57	2.402	0.006	33	10	6	1004849	FMS-3 (1:100Dilution)
https://youtu.be/oHaFF4A22D8?t=1024	17:04:00	0.17	0.626	183	2.658	0.004	185	4	0	1006420	Gal1-L5UR (90 μg/mL)
https://youtu.be/oHaFF4A22D8?t=1025	17:05:00	0.171	0.662	82	3.203	0.005	66	40	1	1004719	TJA-I (100 μg/mL)
https://youtu.be/oHaFF4A22D8?t=1026	17:06:00	0.171	0.688	107	3.489	0.005	107	61	0	1005232	A_OK_5324 (1:3Dilution)
https://youtu.be/oHaFF4A22D8?t=1027	17:07:00	0.173	0.585	67	3.428	0.005	52	35	7	1004203	Mono1-CNL (50 μg/mL)
https://youtu.be/oHaFF4A22D8?t=1028	17:08:00	0.173	0.483	70	3.241	0.005	58	25	0	1005559	VNH5HA (200 μg/mL)
https://youtu.be/oHaFF4A22D8?t=1029	17:09:00	0.174	0.286	65	2.593	0.005	51	16	0	1005689	DC-ASGPR-short (0.02 μg/mL)
https://youtu.be/oHaFF4A22D8?t=1030	17:10:00	0.174	0.66	106	3.38	0.004	113	55	0	1005208	A_OK_5386 (1:3Dilution)
https://youtu.be/oHaFF4A22D8?t=1031	17:11:00	0.174	0.292	65	2.242	0.005	36	20	3	1004626	MPL (1 μg/mL)
https://youtu.be/oHaFF4A22D8?t=1032	17:12:00	0.174	0.599	69	3.653	0.005	58	35	6	1004200	Mono1-CNL (100 μg/mL)
https://youtu.be/oHaFF4A22D8?t=1033	17:13:00	0.175	0.243	57	2.697	0.005	44	13	1	1003989	InfluenzaB_Yamagata_1_1973 HA G141E (200 μg/mL)
https://youtu.be/oHaFF4A22D8?t=1034	17:14:00	0.175	0.415	89	2.278	0.005	50	23	0	1006126	HA Anhui-2013-G228S precomplex (200 μg/mL)
https://youtu.be/oHaFF4A22D8?t=1035	17:15:00	0.176	0.535	64	4.626	0.004	87	44	0	1006358	DC-ASGPR Long (200 μg/mL)
https://youtu.be/oHaFF4A22D8?t=1036	17:16:00	0.176	0.449	65	4.075	0.004	67	28	0	1006366	DC-ASGPR-S+GEE (0.2 μg/mL)
https://youtu.be/oHaFF4A22D8?t=1037	17:17:00	0.177	0.655	154	2.963	0.005	126	45	0	1006384	mouse Gal-7 (2 μg/mL)
https://youtu.be/oHaFF4A22D8?t=1038	17:18:00	0.178	0.489	78	2.856	0.005	56	21	3	1004722	TJA-II (10 μg/mL)
https://youtu.be/oHaFF4A22D8?t=1039	17:19:00	0.18	0.458	112	3.179	0.004	76	23	0	1004804	WGA(Seikagaku Bio) (0.2 μg/mL)
https://youtu.be/oHaFF4A22D8?t=1040	17:20:00	0.181	0.814	158	3.771	0.005	144	97	20	1004460	ConA (5 μg/mL)
https://youtu.be/oHaFF4A22D8?t=1041	17:21:00	0.182	0.557	93	2.326	0.005	58	32	0	1005919	HA3120 precomplex (200 μg/mL)
https://youtu.be/oHaFF4A22D8?t=1042	17:22:00	0.183	0.511	56	3.02	0.005	43	26	13	1004338	InfB_Yamagata_1_1973 P238Q
https://youtu.be/oHaFF4A22D8?t=1043	17:23:00	0.183	0.44	61	3.455	0.004	92	11	0	1005280	Cp16-#2-F2 (1:5Dilution)
https://youtu.be/oHaFF4A22D8?t=1044	17:24:00	0.183	0.689	105	3.025	0.005	94	55	1	1005746	rSRL (2 μg/mL)
https://youtu.be/oHaFF4A22D8?t=1045	17:25:00	0.183	0.666	95	3.336	0.005	80	48	3	1004457	CAA (100 μg/mL)
https://youtu.be/oHaFF4A22D8?t=1046	17:26:00	0.184	0.668	134	2.856	0.005	106	42	2	1004511	DSL (10 μg/mL)
https://youtu.be/oHaFF4A22D8?t=1047	17:27:00	0.184	0.772	102	3.462	0.006	83	60	33	1004841	LSL-150 (2 μg/mL)
https://youtu.be/oHaFF4A22D8?t=1048	17:28:00	0.184	0.764	90	4.122	0.006	84	64	35	1004866	SGA (200 μg/mL)
https://youtu.be/oHaFF4A22D8?t=1049	17:29:00	0.184	0.582	115	3.261	0.005	81	43	0	1004789	PA-IL (100 μg/mL)
https://youtu.be/oHaFF4A22D8?t=1050	17:30:00	0.186	0.795	105	3.879	0.006	91	70	37	1004611	PHA-E (10 μg/mL)
https://youtu.be/oHaFF4A22D8?t=1051	17:31:00	0.186	0.71	75	4.311	0.005	80	58	0	1004878	AHL (200 μg/mL)
https://youtu.be/oHaFF4A22D8?t=1052	17:32:00	0.186	0.452	60	2.891	0.005	39	29	4	1006159	GAC41 (10 μg/mL)
https://youtu.be/oHaFF4A22D8?t=1053	17:33:00	0.187	0.594	85	2.596	0.006	46	34	13	1004677	PNA (10 μg/mL)
https://youtu.be/oHaFF4A22D8?t=1054	17:34:00	0.187	0.676	113	3.125	0.005	113	48	5	1005045	PpFlo2 (200 μg/mL)
https://youtu.be/oHaFF4A22D8?t=1055	17:35:00	0.187	0.63	70	3.671	0.005	53	43	0	1006279	rPR8_SwSpm1P41A+NA+ HA (2048HAU)
https://youtu.be/oHaFF4A22D8?t=1056	17:36:00	0.188	0.665	163	2.655	0.004	150	45	0	1005977	CGL (20 μg/mL)
https://youtu.be/oHaFF4A22D8?t=1057	17:37:00	0.188	0.674	99	3.13	0.006	71	44	19	1004877	AHL (10 μg/mL)
https://youtu.be/oHaFF4A22D8?t=1058	17:38:00	0.188	0.456	67	3.624	0.005	49	31	0	1003990	InfluenzaB_Yamagata_1_1973 HA P238S (200 μg/mL)
https://youtu.be/oHaFF4A22D8?t=1059	17:39:00	0.189	0.431	105	3.162	0.005	72	25	0	1005211	rNV VLP-Cy3 (200 μg/mL)
https://youtu.be/oHaFF4A22D8?t=1060	17:40:00	0.189	0.377	56	3.175	0.004	72	22	0	1004234	Mono2W-CNL (200 μg/mL)
https://youtu.be/oHaFF4A22D8?t=1061	17:41:00	0.189	0.527	70	3.35	0.005	53	29	0	1004800	UEA I (50 μg/mL)
https://youtu.be/oHaFF4A22D8?t=1062	17:42:00	0.19	0.783	151	4.256	0.005	147	100	0	1004462	ConA (50 μg/mL)
https://youtu.be/oHaFF4A22D8?t=1063	17:43:00	0.192	0.057	89	2.068	0.004	69	3	0	1004327	cF-DSM 20016T
https://youtu.be/oHaFF4A22D8?t=1064	17:44:00	0.193	0.534	84	2.657	0.006	57	26	10	1005608	GAC78 (20 μg/mL)
https://youtu.be/oHaFF4A22D8?t=1065	17:45:00	0.193	0.53	110	2.999	0.004	94	35	0	1005656	WGA multimer (0.01 μg/mL)
https://youtu.be/oHaFF4A22D8?t=1066	17:46:00	0.194	0.591	93	3.276	0.005	87	49	2	1005554	MGL 416 (90 μg/mL)
https://youtu.be/oHaFF4A22D8?t=1067	17:47:00	0.194	0.424	71	2.498	0.006	47	25	5	1005729	Sp Serotype 14.15 (200 μg/mL)
https://youtu.be/oHaFF4A22D8?t=1068	17:48:00	0.195	0.716	115	3.035	0.005	102	55	4	1005548	TbFBL2 (2 μg/mL)
https://youtu.be/oHaFF4A22D8?t=1069	17:49:00	0.195	0.613	92	3.063	0.005	67	46	0	1006223	H15(Sample+AB) (200 μg/mL)
https://youtu.be/oHaFF4A22D8?t=1070	17:50:00	0.196	0.194	95	3.229	0.004	52	13	0	1004340	GM35-10 (10 μg/mL)
https://youtu.be/oHaFF4A22D8?t=1071	17:51:00	0.196	0.647	0		0.004	236	10	0	1004871	hGal-1-488+L5-UR (185 μg/mL)
https://youtu.be/oHaFF4A22D8?t=1072	17:52:00	0.197	0.743	131	3.298	0.005	110	59	27	1004579	LcH (100 μg/mL)
https://youtu.be/oHaFF4A22D8?t=1073	17:53:00	0.198	0.363	37	3.084	0.005	83	12	2	1006387	O3 (1:10Dilution lamprey serum)
https://youtu.be/oHaFF4A22D8?t=1074	17:54:00	0.198	0.068	75	2.006	0.005	41	6	4	1006337	hJAA-f11-H8 (50 μg/mL)
https://youtu.be/oHaFF4A22D8?t=1075	17:55:00	0.199	0.642	137	3.337	0.005	75	54	0	1004780	SNA I (EY Lab) (100 μg/mL)
https://youtu.be/oHaFF4A22D8?t=1076	17:56:00	0.2	0.632	0		0.003	254	0	0	1004870	Gal-1-488+L5 (185 μg/mL)
https://youtu.be/oHaFF4A22D8?t=1077	17:57:00	0.2	0.649	65	4.273	0.006	47	38	31	1004539	HAA(Sigma) (1 μg/mL)
https://youtu.be/oHaFF4A22D8?t=1078	17:58:00	0.201	0.667	142	2.856	0.005	109	54	3	1004781	DSA(Seikagaku) (10 μg/mL)
https://youtu.be/oHaFF4A22D8?t=1079	17:59:00	0.202	0.667	106	2.994	0.005	94	57	0	1006278	rPR8_SwSpm1P41A + NA (2048HAU)
https://youtu.be/oHaFF4A22D8?t=1080	18:00:00	0.202	0.077	34	2.692	0.005	48	6	1	1005803	IBV-M41-ED precomplex (200 μg/mL)
https://youtu.be/oHaFF4A22D8?t=1081	18:01:00	0.203	0.24	92	2.275	0.005	50	20	0	1005525	WT Typhoid toxin (180 μg/mL)
https://youtu.be/oHaFF4A22D8?t=1082	18:02:00	0.203	0.557	133	3.057	0.004	82	40	0	1004603	MAL I (100 μg/mL)
https://youtu.be/oHaFF4A22D8?t=1083	18:03:00	0.203	0.591	98	2.984	0.005	87	44	1	1006182	Epa1-Np mutant Y228W (200 μg/mL)
https://youtu.be/oHaFF4A22D8?t=1084	18:04:00	0.203	0.649	140	2.84	0.005	126	50	3	1004755	WFL (1 μg/mL)
https://youtu.be/oHaFF4A22D8?t=1085	18:05:00	0.204	0.158	27	3.569	0.003	106	1	0	1005483	Serum IgA C7 (200 μg/mL)
https://youtu.be/oHaFF4A22D8?t=1086	18:06:00	0.204	0.691	105	3.185	0.005	81	56	13	1005314	GST-P(11)VP8* (200 μg/mL)
https://youtu.be/oHaFF4A22D8?t=1087	18:07:00	0.204	0.666	88	3.017	0.006	49	43	26	1004546	HPA (10 μg/mL)
https://youtu.be/oHaFF4A22D8?t=1088	18:08:00	0.205	0.43	80	2.516	0.005	51	24	5	1004184	ACL (10 μg/mL)
https://youtu.be/oHaFF4A22D8?t=1089	18:09:00	0.205	0.581	95	3.187	0.005	75	45	6	1004615	MAA(Seikagaku) (10 μg/mL)
https://youtu.be/oHaFF4A22D8?t=1090	18:10:00	0.205	0.516	102	3.577	0.004	109	19	0	1005279	Cp16-#2-F2 (1:2Dilution)
https://youtu.be/oHaFF4A22D8?t=1091	18:11:00	0.206	0.563	109	2.558	0.005	80	40	0	1005541	MGL 6A (0.2 μg/mL)
https://youtu.be/oHaFF4A22D8?t=1092	18:12:00	0.207	0.563	67	3.515	0.005	65	46	0	1006072	HA Spain 2008 (200 μg/mL)
https://youtu.be/oHaFF4A22D8?t=1093	18:13:00	0.207	0.692	109	3.64	0.005	112	64	2	1006010	Gal-3C (50 μg/mL)
https://youtu.be/oHaFF4A22D8?t=1094	18:14:00	0.207	0.607	0		0.003	247	1	0	1004872	hGal-1-488+L5-UR(22-45) (185 μg/mL)
https://youtu.be/oHaFF4A22D8?t=1095	18:15:00	0.207	0.534	72	3.608	0.005	58	40	0	1004824	Native HPA (1 μg/mL)
https://youtu.be/oHaFF4A22D8?t=1096	18:16:00	0.208	0.237	40	3.233	0.005	58	17	0	1005391	etxAB (1 μg/mL)
https://youtu.be/oHaFF4A22D8?t=1097	18:17:00	0.208	0.436	86	2.44	0.005	58	27	5	1004489	GSL-1 (10 μg/mL)
https://youtu.be/oHaFF4A22D8?t=1098	18:18:00	0.208	0.814	214	3.6	0.005	201	145	1	1005401	TbFBL1 (2 μg/mL)
https://youtu.be/oHaFF4A22D8?t=1099	18:19:00	0.209	0.82	223	4.215	0.005	215	170	0	1005402	TbFBL1 (20 μg/mL)
https://youtu.be/oHaFF4A22D8?t=1100	18:20:00	0.21	0.821	148	3.987	0.005	156	111	53	1004461	ConA (10 μg/mL)
https://youtu.be/oHaFF4A22D8?t=1101	18:21:00	0.21	0.619	0		0.003	256	1	0	1004869	hGal-1-488 (185 μg/mL)
https://youtu.be/oHaFF4A22D8?t=1102	18:22:00	0.211	0.502	109	3.161	0.005	84	35	0	1004771	WGA (0.5 μg/mL)
https://youtu.be/oHaFF4A22D8?t=1103	18:23:00	0.211	0.52	69	3.122	0.006	46	34	14	1005606	GAC78 (5 μg/mL)
https://youtu.be/oHaFF4A22D8?t=1104	18:24:00	0.212	0.569	85	3.862	0.005	57	46	0	1004193	AIA (10 μg/mL)
https://youtu.be/oHaFF4A22D8?t=1105	18:25:00	0.214	0.658	124	3.033	0.005	120	56	2	1004658	RCA I (EY Lab) (0.1 μg/mL)
https://youtu.be/oHaFF4A22D8?t=1106	18:26:00	0.214	0.718	168	3.357	0.005	143	70	5	1004512	DSL (100 μg/mL)
https://youtu.be/oHaFF4A22D8?t=1107	18:27:00	0.215	0.752	140	3.063	0.006	94	64	40	1004473	GS-II(EYLab) (100 μg/mL)
https://youtu.be/oHaFF4A22D8?t=1108	18:28:00	0.215	0.693	96	3.778	0.005	73	61	9	1005831	AHHA-RR (200 μg/mL)
https://youtu.be/oHaFF4A22D8?t=1109	18:29:00	0.216	0.683	180	3.11	0.005	145	67	0	1004481	DSA(EYLab) (100 μg/mL)
https://youtu.be/oHaFF4A22D8?t=1110	18:30:00	0.216	0.472	98	2.73	0.005	55	29	3	1004768	WGA (50 μg/mL)
https://youtu.be/oHaFF4A22D8?t=1111	18:31:00	0.216	0.563	121	2.562	0.005	81	42	1	1005533	MGL 6B (2 μg/mL)
https://youtu.be/oHaFF4A22D8?t=1112	18:32:00	0.216	0.67	81	4.113	0.005	116	51	14	1004194	rCNL (100 μg/mL)
https://youtu.be/oHaFF4A22D8?t=1113	18:33:00	0.217	0.33	52	2.528	0.006	37	21	12	1005537	MGL 6A-H262T (2 μg/mL)
https://youtu.be/oHaFF4A22D8?t=1114	18:34:00	0.217	0.621	99	2.441	0.005	52	37	33	1004795	MOA (10 μg/mL)
https://youtu.be/oHaFF4A22D8?t=1115	18:35:00	0.217	0.727	156	3.281	0.005	93	71	2	1004189	AMA (EY Lab) (100 μg/mL)
https://youtu.be/oHaFF4A22D8?t=1116	18:36:00	0.218	0.673	80	3.758	0.006	84	52	28	1006005	Gal-3 (10 μg/mL)
https://youtu.be/oHaFF4A22D8?t=1117	18:37:00	0.218	0.686	108	3.285	0.006	75	54	25	1004728	TL(EY Lab) (100 μg/mL)
https://youtu.be/oHaFF4A22D8?t=1118	18:38:00	0.219	0.401	85	2.466	0.005	49	27	5	1005535	MGL 6A-H262T (200 μg/mL)
https://youtu.be/oHaFF4A22D8?t=1119	18:39:00	0.219	0.671	170	3.211	0.005	165	70	0	1004342	CvGal2 (200 μg/mL)
https://youtu.be/oHaFF4A22D8?t=1120	18:40:00	0.219	0.628	91	3.784	0.005	125	61	0	1005617	H6N6 WT (16000HAU/mL)
https://youtu.be/oHaFF4A22D8?t=1121	18:41:00	0.219	0.315	141	2.883	0.004	96	14	0	1005214	rNV VLP-Cy3 (20 μg/mL)
https://youtu.be/oHaFF4A22D8?t=1122	18:42:00	0.22	0.256	48	3.845	0.004	52	22	0	1004373	Anti-LeC (0.2 μg/mL)
https://youtu.be/oHaFF4A22D8?t=1123	18:43:00	0.22	0.67	170	3.272	0.005	166	58	0	1006302	CnMBL (200 μg/mL)
https://youtu.be/oHaFF4A22D8?t=1124	18:44:00	0.221	0.466	87	2.872	0.005	61	37	0	1005534	MGL 6B (0.2 μg/mL)
https://youtu.be/oHaFF4A22D8?t=1125	18:45:00	0.221	0.456	111	2.991	0.004	90	30	0	1004446	BPL (1 μg/mL)
https://youtu.be/oHaFF4A22D8?t=1126	18:46:00	0.223	0.527	90	3.697	0.005	61	40	0	1004769	WGA (100 μg/mL)
https://youtu.be/oHaFF4A22D8?t=1127	18:47:00	0.223	0.657	101	2.527	0.006	53	45	30	1004547	HPA (100 μg/mL)
https://youtu.be/oHaFF4A22D8?t=1128	18:48:00	0.225	0.346	98	3.117	0.005	89	19	0	1004709	SNA II (EY Lab) (10 μg/mL)
https://youtu.be/oHaFF4A22D8?t=1129	18:49:00	0.225	0.147	39	3.356	0.004	119	3	0	1004392	tcdA (200 μg/mL)
https://youtu.be/oHaFF4A22D8?t=1130	18:50:00	0.226	0.657	129	3.189	0.005	100	53	1	1004833	AAL-2 (200 μg/mL)
https://youtu.be/oHaFF4A22D8?t=1131	18:51:00	0.227	0.458	65	2.985	0.006	96	21	8	1006388	A2 (1:10Dilution lamprey serum)
https://youtu.be/oHaFF4A22D8?t=1132	18:52:00	0.227	0.795	170	3.838	0.005	172	141	0	1004215	AOL (Mahal Lab) (1 μg/mL)
https://youtu.be/oHaFF4A22D8?t=1133	18:53:00	0.228	0.351	62	2.722	0.005	59	20	6	1005295	H16F98Y (200 μg/mL)
https://youtu.be/oHaFF4A22D8?t=1134	18:54:00	0.228	0.638	114	3.652	0.005	147	60	0	1005695	rPVL (20 μg/mL)
https://youtu.be/oHaFF4A22D8?t=1135	18:55:00	0.229	0.808	208	4.306	0.005	224	181	0	1005403	TbFBL1 (200 μg/mL)
https://youtu.be/oHaFF4A22D8?t=1136	18:56:00	0.229	0.428	86	3.023	0.005	67	31	0	1005690	DC-ASGPR short (0.2 μg/mL)
https://youtu.be/oHaFF4A22D8?t=1137	18:57:00	0.23	0.697	123	4.105	0.004	154	112	0	1005390	etxAB (100 μg/mL)
https://youtu.be/oHaFF4A22D8?t=1138	18:58:00	0.231	0.531	75	4.632	0.004	117	66	0	1006356	DC-ASGPR L+GEE (200 μg/mL)
https://youtu.be/oHaFF4A22D8?t=1139	18:59:00	0.231	0.602	76	4.581	0.004	147	78	0	1004519	CF-05_27_2011 (10 μg/mL)
https://youtu.be/oHaFF4A22D8?t=1140	19:00:00	0.232	0.47	76	2.369	0.005	50	32	13	1005536	MGL 6A-H262T (20 μg/mL)
https://youtu.be/oHaFF4A22D8?t=1141	19:01:00	0.236	0.448	81	2.512	0.006	59	30	9	1003995	InfluenzaB_Yamagata_1_1973 HA-21 T196A (200 μg/mL)
https://youtu.be/oHaFF4A22D8?t=1142	19:02:00	0.238	0.523	94	2.699	0.005	63	40	7	1004727	TL(EY Lab) (10 μg/mL)
https://youtu.be/oHaFF4A22D8?t=1143	19:03:00	0.238	0.584	102	3.063	0.005	93	58	0	1004126	Mouse NKR-P1C (20 μg/mL)
https://youtu.be/oHaFF4A22D8?t=1144	19:04:00	0.238	0.529	95	4.622	0.004	120	68	0	1005693	DC-ASGPR short (200 μg/mL)
https://youtu.be/oHaFF4A22D8?t=1145	19:05:00	0.239	0.799	168	4.206	0.005	164	131	6	1004211	AAL (1 μg/mL)
https://youtu.be/oHaFF4A22D8?t=1146	19:06:00	0.24	0.307	88	2.353	0.005	69	23	0	1006074	HA Anhui 2013 G228S (200 μg/mL)
https://youtu.be/oHaFF4A22D8?t=1147	19:07:00	0.24	0.482	18	4.649	0.004	131	43	0	1004218	MpL-2-lac (100 μg/mL)
https://youtu.be/oHaFF4A22D8?t=1148	19:08:00	0.241	0.805	181	4.185	0.005	197	154	0	1004217	AOL (100 μg/mL)
https://youtu.be/oHaFF4A22D8?t=1149	19:09:00	0.241	0.54	128	3.345	0.005	116	42	1	1004584	LEA (100 μg/mL)
https://youtu.be/oHaFF4A22D8?t=1150	19:10:00	0.244	0.551	167	3.387	0.004	125	56	0	1004760	WGA (0.1 μg/mL)
https://youtu.be/oHaFF4A22D8?t=1151	19:11:00	0.244	0.249	35	3.646	0.004	92	15	0	1006058	Db1 mutant Galectin-8 (50 μg/mL)
https://youtu.be/oHaFF4A22D8?t=1152	19:12:00	0.244	0.59	124	3.349	0.005	132	50	0	1004732	UDA (100 μg/mL)
https://youtu.be/oHaFF4A22D8?t=1153	19:13:00	0.244	0.705	103	3.591	0.006	81	61	41	1005935	Biotin-rAAL-2 (200 μg/mL)
https://youtu.be/oHaFF4A22D8?t=1154	19:14:00	0.244	0.579	126	3.191	0.004	113	71	0	1004711	STL (0.1 μg/mL)
https://youtu.be/oHaFF4A22D8?t=1155	19:15:00	0.245	0.366	81	2.995	0.005	81	30	1	1005258	CtxB H20Y (200 μg/mL)
https://youtu.be/oHaFF4A22D8?t=1156	19:16:00	0.245	0.385	48	4.144	0.004	99	28	0	1004710	SNA II(EY Lab) (100 μg/mL)
https://youtu.be/oHaFF4A22D8?t=1157	19:17:00	0.246	0.521	73	4.568	0.004	118	63	0	1004565	Jacalin(EY Lab) (100 μg/mL)
https://youtu.be/oHaFF4A22D8?t=1158	19:18:00	0.246	0.527	124	3.129	0.005	78	43	0	1004185	ACL (100 μg/mL)
https://youtu.be/oHaFF4A22D8?t=1159	19:19:00	0.247	0.064	92	2.889	0.004	94	5	0	1005475	IgA (200 μg/mL)
https://youtu.be/oHaFF4A22D8?t=1160	19:20:00	0.248	0.817	177	4.164	0.005	184	150	7	1004216	AOL (Mahal Lab) (10 μg/mL)
https://youtu.be/oHaFF4A22D8?t=1161	19:21:00	0.249	0.574	106	3.515	0.004	172	55	0	1005278	Cp16 - #2(undiluted) , detected with Rabbit anti CP16 antibody (1:1000 dilution)
https://youtu.be/oHaFF4A22D8?t=1162	19:22:00	0.249	0.151	69	3.403	0.005	67	18	0	1006330	DBL-1
https://youtu.be/oHaFF4A22D8?t=1163	19:23:00	0.249	0.814	181	4.493	0.005	180	147	0	1004212	AAL (10 μg/mL)
https://youtu.be/oHaFF4A22D8?t=1164	19:24:00	0.25	0.387	89	2.997	0.005	90	29	2	1006390	B2 (1:10Dilution lamprey serum)
https://youtu.be/oHaFF4A22D8?t=1165	19:25:00	0.251	0.382	46	3.916	0.005	59	27	14	1003991	InfluenzaB_Yamagata_1_1973 HA P238T (200 μg/mL)
https://youtu.be/oHaFF4A22D8?t=1166	19:26:00	0.256	0.657	0		0.004	248	79	0	1005507	hGal-1-488+BCR (5 μg/mL)
https://youtu.be/oHaFF4A22D8?t=1167	19:27:00	0.256	0.538	145	3.236	0.005	107	49	0	1004490	GSL-1 (100 μg/mL)
https://youtu.be/oHaFF4A22D8?t=1168	19:28:00	0.257	0.545	135	3.268	0.005	102	61	0	1004581	LEL (1 μg/mL)
https://youtu.be/oHaFF4A22D8?t=1169	19:29:00	0.258	0.48	76	2.762	0.006	57	33	17	1003997	InfluenzaB_Yamagata_1_1973 HA-23 T196N (200 μg/mL)
https://youtu.be/oHaFF4A22D8?t=1170	19:30:00	0.259	-0.037	0		0.003	131	0	0	1003856	123 (30 μg/mL)
https://youtu.be/oHaFF4A22D8?t=1171	19:31:00	0.26	0.703	161	3.419	0.005	142	79	17	1004663	RCAI (Vector) (1 μg/mL)
https://youtu.be/oHaFF4A22D8?t=1172	19:32:00	0.26	0.438	98	2.451	0.006	75	31	13	1005337	BHGHA (200 μg/mL)
https://youtu.be/oHaFF4A22D8?t=1173	19:33:00	0.261	0.62	119	3.205	0.005	119	63	10	1006183	Epa1-Np mutant Y228A (200 μg/mL)
https://youtu.be/oHaFF4A22D8?t=1174	19:34:00	0.264	0.604	72	4.441	0.005	70	50	37	1004826	Native HPA (180 μg/mL)
https://youtu.be/oHaFF4A22D8?t=1175	19:35:00	0.267	0.672	0		0.005	195	103	0	1004714	STL (100 μg/mL)
https://youtu.be/oHaFF4A22D8?t=1176	19:36:00	0.268	0.604	138	3.166	0.005	102	66	3	1005532	MGL 6B (20 μg/mL)
https://youtu.be/oHaFF4A22D8?t=1177	19:37:00	0.274	0.706	188	3.149	0.005	196	93	10	1003909	Galectin-8 (20 μg/mL)
https://youtu.be/oHaFF4A22D8?t=1178	19:38:00	0.275	0.477	76	3.619	0.005	128	43	1	1004226	ABA (100 μg/mL)
https://youtu.be/oHaFF4A22D8?t=1179	19:39:00	0.275	0.515	99	3.583	0.005	70	48	0	1004801	UEA I (100 μg/mL)
https://youtu.be/oHaFF4A22D8?t=1180	19:40:00	0.276	0.651	134	3.331	0.005	144	76	8	1006177	Epa1-Np WT (20 μg/mL)
https://youtu.be/oHaFF4A22D8?t=1181	19:41:00	0.277	0.649	0		0.004	242	104	0	1005521	CC1G-10077 (20 μg/mL)
https://youtu.be/oHaFF4A22D8?t=1182	19:42:00	0.278	0.523	105	3.366	0.005	103	50	5	1004723	TJA-II (100 μg/mL)
https://youtu.be/oHaFF4A22D8?t=1183	19:43:00	0.279	0.668	0		0.004	265	109	0	1005522	CC1G-10077 (200 μg/mL)
https://youtu.be/oHaFF4A22D8?t=1184	19:44:00	0.28	0.527	106	3.057	0.006	93	48	11	1004629	MPL (10 μg/mL)
https://youtu.be/oHaFF4A22D8?t=1185	19:45:00	0.281	0.589	112	3.38	0.005	114	57	9	1005539	MGL 6A (200 μg/mL)
https://youtu.be/oHaFF4A22D8?t=1186	19:46:00	0.282	0.671	136	3.459	0.005	125	89	9	1006185	Epa1-Np mutant E227A (200 μg/mL)
https://youtu.be/oHaFF4A22D8?t=1187	19:47:00	0.284	0.507	111	3.218	0.005	107	53	0	1005657	WGA multimer (0.1 μg/mL)
https://youtu.be/oHaFF4A22D8?t=1188	19:48:00	0.285	0.643	225	3.031	0.004	215	84	0	1005772	VVHA lectin (2 μg/mL)
https://youtu.be/oHaFF4A22D8?t=1189	19:49:00	0.288	0.591	121	3.599	0.005	116	66	8	1005531	MGL 6B (200 μg/mL)
https://youtu.be/oHaFF4A22D8?t=1190	19:50:00	0.289	0.532	97	3.439	0.005	82	61	1	1005798	PsSC (20 μg/mL)
https://youtu.be/oHaFF4A22D8?t=1191	19:51:00	0.289	0.691	134	4.558	0.005	171	123	0	1005546	TbFBL2 (200 μg/mL)
https://youtu.be/oHaFF4A22D8?t=1192	19:52:00	0.29	-0.059	80	4.01	0.003	93	3	0	1005637	9343Dtsr15M4
https://youtu.be/oHaFF4A22D8?t=1193	19:53:00	0.291	0.59	101	3.404	0.006	84	64	24	1004339	InfB_Yamagata_1_1973 T196S
https://youtu.be/oHaFF4A22D8?t=1194	19:54:00	0.293	0.517	86	3.793	0.005	68	47	24	1004825	Native HPA (10 μg/mL)
https://youtu.be/oHaFF4A22D8?t=1195	19:55:00	0.295	-0.066	3	3.996	0.005	118	3	1	1003854	121 (30 μg/mL)
https://youtu.be/oHaFF4A22D8?t=1196	19:56:00	0.295	0.451	81	2.718	0.006	59	37	20	1003996	InfluenzaB_Yamagata_1_1973 HA-22 T196I (200 μg/mL)
https://youtu.be/oHaFF4A22D8?t=1197	19:57:00	0.298	0.582	161	4.562	0.004	184	110	0	1004520	CF-(05_27_2011) (100 μg/mL)
https://youtu.be/oHaFF4A22D8?t=1198	19:58:00	0.298	0.469	104	3.11	0.005	100	45	3	1004564	Jacalin(EY Lab) (1 μg/mL)
https://youtu.be/oHaFF4A22D8?t=1199	19:59:00	0.299	0.041	163	2.446	0.004	115	6	0	1004330	cF-MM4-1A
https://youtu.be/oHaFF4A22D8?t=1200	20:00:00	0.301	0.657	150	3.287	0.005	153	86	5	1006060	WT Galectin-8 (20 μg/mL)
https://youtu.be/oHaFF4A22D8?t=1201	20:01:00	0.304	0.663	166	4	0.005	149	99	0	1005377	rMpL (200 μg/mL)
https://youtu.be/oHaFF4A22D8?t=1202	20:02:00	0.306	0.644	153	4.328	0.004	173	140	0	1005747	rSRL (200 μg/mL)
https://youtu.be/oHaFF4A22D8?t=1203	20:03:00	0.308	-0.05	54	4.029	0.004	68	17	0	1005618	PCLYAD
https://youtu.be/oHaFF4A22D8?t=1204	20:04:00	0.311	0.656	164	3.433	0.005	153	100	0	1006180	Epa1-Np WT (200 μg/mL)
https://youtu.be/oHaFF4A22D8?t=1205	20:05:00	0.313	0.589	117	3.861	0.005	104	72	11	1004616	MAA(Seikagaku) (100 μg/mL)
https://youtu.be/oHaFF4A22D8?t=1206	20:06:00	0.315	0.548	154	3.337	0.005	160	76	1	1004715	STA(EY Lab) (10 μg/mL)
https://youtu.be/oHaFF4A22D8?t=1207	20:07:00	0.316	0.644	227	3.469	0.005	217	111	0	1005523	CC1G-10077 (5 μg/mL)
https://youtu.be/oHaFF4A22D8?t=1208	20:08:00	0.32	0.375	56	3.913	0.005	148	40	0	1006391	AB (1:5 dilution lamprey serum)
https://youtu.be/oHaFF4A22D8?t=1209	20:09:00	0.321	0.606	130	3.07	0.006	125	64	23	1005569	HA70 complex-Alexa (100 μg/mL)
https://youtu.be/oHaFF4A22D8?t=1210	20:10:00	0.322	0.642	0		0.004	249	164	0	1005774	VVHA lectin (50 μg/mL)
https://youtu.be/oHaFF4A22D8?t=1211	20:11:00	0.323	0.576	111	4.144	0.005	112	65	2	1004772	WGA (1 μg/mL)
https://youtu.be/oHaFF4A22D8?t=1212	20:12:00	0.325	0.559	59	4.572	0.005	76	58	39	1003988	InfluenzaB_Yamagata_1_1973 HA G141V (200 μg/mL)
https://youtu.be/oHaFF4A22D8?t=1213	20:13:00	0.327	0.533	105	4.413	0.005	104	70	0	1004806	WGA(Seikagaku Bio) (1 μg/mL)
https://youtu.be/oHaFF4A22D8?t=1214	20:14:00	0.328	0.479	87	3.493	0.005	87	58	9	1006160	CTD110.6 (10 μg/mL)
https://youtu.be/oHaFF4A22D8?t=1215	20:15:00	0.33	0.542	112	3.537	0.006	127	59	18	1004758	WFA(EY Lab) (10 μg/mL)
https://youtu.be/oHaFF4A22D8?t=1216	20:16:00	0.331	0.566	71	3.951	0.006	61	49	35	1003994	InfluenzaB_Yamagata_1_1973 HA-13 D194Y (200 μg/mL)
https://youtu.be/oHaFF4A22D8?t=1217	20:17:00	0.334	0.626	0		0.004	276	162	0	1004763	WGA (100 μg/mL)
https://youtu.be/oHaFF4A22D8?t=1218	20:18:00	0.336	0.714	0		0.005	261	143	13	1005982	CnSepL (200 μg/mL)
https://youtu.be/oHaFF4A22D8?t=1219	20:19:00	0.337	0.679	131	3.697	0.006	149	91	41	1004659	RCA I (EY Lab) (1 μg/mL)
https://youtu.be/oHaFF4A22D8?t=1220	20:20:00	0.337	0.71	139	4.337	0.005	240	160	1	1006381	human Gal-7 (200 μg/mL)
https://youtu.be/oHaFF4A22D8?t=1221	20:21:00	0.338	0.461	130	4.56	0.004	134	81	0	1005661	WGA (1 μg/mL)
https://youtu.be/oHaFF4A22D8?t=1222	20:22:00	0.339	0.644	0		0.004	277	165	0	1004668	RCAI (Vector) (100 μg/mL)
https://youtu.be/oHaFF4A22D8?t=1223	20:23:00	0.346	0.631	164	3.423	0.005	232	111	0	1005506	hGal-1-488+BCR (5 μg/mL)
https://youtu.be/oHaFF4A22D8?t=1224	20:24:00	0.349	0.496	77	4.107	0.005	145	59	16	1004630	MPL (100 μg/mL)
https://youtu.be/oHaFF4A22D8?t=1225	20:25:00	0.351	0.558	86	3.636	0.006	90	54	33	1003993	InfluenzaB_Yamagata_1_1973 HA-12 D194K (200 μg/mL)
https://youtu.be/oHaFF4A22D8?t=1226	20:26:00	0.351	0.587	122	3.431	0.006	110	69	34	1005796	PsSC (200 μg/mL)
https://youtu.be/oHaFF4A22D8?t=1227	20:27:00	0.351	0.613	150	3.537	0.005	146	109	0	1004712	STL (1 μg/mL)
https://youtu.be/oHaFF4A22D8?t=1228	20:28:00	0.352	0.55	72	4.166	0.006	64	54	39	1003992	InfluenzaB_Yamagata_1_1973 HA-11 D194S (200 μg/mL)
https://youtu.be/oHaFF4A22D8?t=1229	20:29:00	0.362	0.312	0		0.005	230	20	0	1003914	Siglec-F-hFc (50 μg/mL)
https://youtu.be/oHaFF4A22D8?t=1230	20:30:00	0.365	0.594	150	3.588	0.005	152	88	15	1004125	Mouse NKR-P1C (200 μg/mL)
https://youtu.be/oHaFF4A22D8?t=1231	20:31:00	0.372	0.68	133	4.284	0.006	133	89	69	1005034	SSR2 (200 μg/mL)
https://youtu.be/oHaFF4A22D8?t=1232	20:32:00	0.378	0.645	170	3.898	0.005	157	116	25	1004756	WFL (10 μg/mL)
https://youtu.be/oHaFF4A22D8?t=1233	20:33:00	0.385	0.635	151	4.332	0.005	181	135	0	1005750	SRL (200 μg/mL)
https://youtu.be/oHaFF4A22D8?t=1234	20:34:00	0.393	0.647	0		0.005	255	187	0	1005773	VVHA lectin (10 μg/mL)
https://youtu.be/oHaFF4A22D8?t=1235	20:35:00	0.396	0.686	0		0.005	266	183	0	1006385	mouse Gal-7 (200 μg/mL)
https://youtu.be/oHaFF4A22D8?t=1236	20:36:00	0.412	0.664	162	4.008	0.005	237	148	14	1004713	STL (10 μg/mL)
https://youtu.be/oHaFF4A22D8?t=1237	20:37:00	0.414	0.456	76	4.563	0.005	133	63	10	1005691	DC-ASGPR short (2 μg/mL)
https://youtu.be/oHaFF4A22D8?t=1238	20:38:00	0.426	0.532	162	2.915	0.006	139	72	35	1005540	MGL 6A (2 μg/mL)
https://youtu.be/oHaFF4A22D8?t=1239	20:39:00	0.426	0.662	134	4.255	0.006	152	112	72	1005744	SSR1 (20 μg/mL)
https://youtu.be/oHaFF4A22D8?t=1240	20:40:00	0.427	0.487	124	3.598	0.005	120	85	9	1004447	BPL (10 μg/mL)
https://youtu.be/oHaFF4A22D8?t=1241	20:41:00	0.428	0.615	189	4.264	0.005	162	129	0	1004757	WFL (100 μg/mL)
https://youtu.be/oHaFF4A22D8?t=1242	20:42:00	0.429	0.578	176	4.112	0.005	188	126	0	1004761	WGA (1 μg/mL)
https://youtu.be/oHaFF4A22D8?t=1243	20:43:00	0.445	0.638	0		0.005	285	202	0	1005775	VVHA lectin (200 μg/mL)
https://youtu.be/oHaFF4A22D8?t=1244	20:44:00	0.449	0.653	147	4.596	0.005	192	144	2	1005033	SSR1 (200 μg/mL)
https://youtu.be/oHaFF4A22D8?t=1245	20:45:00	0.451	0.619	162	4.131	0.005	141	111	47	1004582	LEL (10 μg/mL)
https://youtu.be/oHaFF4A22D8?t=1246	20:46:00	0.481	0.623	0		0.005	266	192	0	1004762	WGA (10 μg/mL)
https://youtu.be/oHaFF4A22D8?t=1247	20:47:00	0.482	0.64	148	4.287	0.005	203	130	70	1004660	RCA-I(EY Lab) (10 μg/mL)
https://youtu.be/oHaFF4A22D8?t=1248	20:48:00	0.483	0.563	173	3.965	0.005	153	110	25	1004448	BPL (100 μg/mL)
https://youtu.be/oHaFF4A22D8?t=1249	20:49:00	0.489	0.563	140	4.292	0.005	161	113	41	1004807	WGA(Seikagaku) (10 μg/mL)
https://youtu.be/oHaFF4A22D8?t=1250	20:50:00	0.49	0.671	160	4.402	0.006	227	158	82	1004665	RCAI (Vector) (10 μg/mL)
https://youtu.be/oHaFF4A22D8?t=1251	20:51:00	0.495	0.631	167	4.379	0.005	188	142	56	1004583	LEL (100 μg/mL)
https://youtu.be/oHaFF4A22D8?t=1252	20:52:00	0.525	0.55	170	4.007	0.005	176	110	49	1005658	WGA multimer (1 μg/mL)
https://youtu.be/oHaFF4A22D8?t=1253	20:53:00	0.536	0.537	154	4.612	0.005	219	164	0	1005659	WGA multimer (10 μg/mL)
https://youtu.be/oHaFF4A22D8?t=1254	20:54:00	0.591	0.139	9	4.148	0.005	208	59	4	1004326	cF-ATCC 53608
https://youtu.be/oHaFF4A22D8?t=1255	20:55:00	0.624	0.565	170	4.42	0.005	205	170	39	1005567	HA70 complex-myc (1000 μg/mL)
https://youtu.be/oHaFF4A22D8?t=1256	20:56:00	0.624	0.518	151	4.422	0.006	216	122	75	1005568	HA70 complex-Alexa (500 μg/mL)
