# Supplementary material for: GlyNet: a multi-task neural network for predicting protein–glycan interactions
Source: Chem Sci. 2022 May 16;13(22):6669–86. doi: 10.1039/d1sc05681f (PMC9172296; doi:10.1039/d1sc05681f)
Supplement: SC-013-D1SC05681F-s013 [file SC-013-D1SC05681F-s013.xlsx]

## Sheet: Complete Training of GlyNet
GlyTouCan		1003766	1003768	1003769	1003770	1003774	1003776	1003778	1003786	1003797	1003803	1003804	1003805	1003808	1003820	1003854	1003856	1003857	1003858	1003859	1003860	1003861	1003864	1003874	1003879	1003880	1003883	1003884	1003885	1003886	1003887	1003888	1003896	1003903	1003909	1003910	1003913	1003914	1003915	1003916	1003917	1003918	1003919	1003921	1003924	1003935	1003936	1003938	1003939
Accession	Glycan	LSECtin-ECD (180 μg/mL)	nCnSucL (200 μg/mL)	MpL-1 (87 μg/mL)	MpL-2 (145 μg/mL)	MpL-2 (10 μg/mL)	MpL-1 (10 μg/mL)	MJW lectin (200 μg/mL)	Threefoil (200 μg/mL)	Blon 2468 Mut (100 μg/mL)	NV VLP-3step (200 μg/mL)	rNV VLP-4step (200 μg/mL)	CBM13 2b+BME (200 μg/mL)	CBM13 2b (200 μg/mL)	CBM13 2a (200 μg/mL)	121 (30 μg/mL)	123 (30 μg/mL)	125 (30 μg/mL)	126 (30 μg/mL)	127 (30 μg/mL)	128 (30 μg/mL)	130 (30 μg/mL)	125 no insert (30 μg/mL)	CA19.9-1B844 (20 μg/mL)	CA19.9-9L426 (20 μg/mL)	CA19.9-121SLE (20 μg/mL)	CA19.9-121SLE (2 μg/mL)	CA19.9-9L426 (2 μg/mL)	CA19.9-1B844 (2 μg/mL)	CA19.9-1B844 (0.2 μg/mL)	CA19.9-9L426 (0.2 μg/mL)	CA19.9-121SLE (0.2 μg/mL)	PSL (200 μg/mL)	Galectin-7 (20 μg/mL)	Galectin-8 (20 μg/mL)	Galectin-9 (20 μg/mL)	Siglec-F-hFc (5 μg/mL)	Siglec-F-hFc (50 μg/mL)	Siglec-8-hFc (20 μg/mL)	Siglec-8-hFc (200 μg/mL)	E-coli type 1 fimbrae	E-coli yfc fimbrae	Threefoil (2 μg/mL)	Threefoil (10 μg/mL)	Threefoil (50 μg/mL)	1297-P (10 μg/mL)	1297-G (10 μg/mL)	1309-P (10 μg/mL)	1309-G (10 μg/mL)
G09546QO	Gal(α-Sp8	1.1271	1.30916	2.42074	2.62984	1.59115	1.61489	1.32508	1.72352	1.30378	1.16242	1.06935	1.87665	1.87409	2.13388	1.86723	2.62727	1.38727	1.42256	2.30713	2.16043	2.48574	1.45786	1.24311	1.18708	1.15745	1.14443	1.17679	1.09639	1.00048	1.11402	1.0836	1.27373	2.11771	1.24196	1.19505	1.18449	1.78107	1.25612	1.26672	1.20794	1.17427	1.1628	1.08817	1.17208	1.71124	1.97227	1.85958	1.80016
G58161NS	Glc(α-Sp8	1.14703	1.36219	2.12217	2.1664	1.39118	1.48655	1.36109	1.31826	1.28281	1.17188	1.12654	1.88789	1.91064	2.17723	1.83332	2.79154	1.38942	1.32058	2.27296	2.16651	2.54312	1.39376	1.31049	1.22779	1.21411	1.17562	1.13581	1.12018	1.03698	1.13905	1.07148	1.27081	2.30744	1.43211	1.25207	1.15432	1.53126	1.24738	1.25561	1.2684	1.15908	1.1603	1.04544	1.11329	1.83224	2.09582	2.03919	1.95965
G61491DK	Man(α-Sp8	1.10589	1.29863	2.05001	2.14656	1.35654	1.47232	1.80783	1.39003	1.48761	1.23281	1.17221	1.95642	1.94901	2.20778	1.97465	2.72626	1.46632	1.45096	2.3762	2.17141	2.58612	1.51316	1.33438	1.27477	1.21615	1.21993	1.21093	1.19793	1.11413	1.19049	1.16107	1.34175	2.25979	1.40676	1.26837	1.17753	1.4363	1.3058	1.32608	1.59146	1.19193	1.20835	1.06633	1.13098	1.85323	2.10185	2.08437	1.97691
G57321FI	GalNAc(α-Sp8	1.13634	1.56368	2.26321	2.51159	1.55798	1.55145	1.39036	1.45742	1.3223	1.21849	1.12445	1.93644	1.92451	2.19207	1.8624	2.59221	1.41257	1.42165	2.28129	2.14435	2.41805	1.60081	1.27276	1.21541	1.21264	1.20151	1.18423	1.15152	1.05717	1.17418	1.11089	1.24859	2.15405	1.42975	1.37634	1.13974	2.11198	1.30377	1.30666	1.20209	1.19397	1.15298	1.08258	1.12255	1.78128	2.07611	1.92884	1.83739
G57321FI	GalNAc(α-Sp15	1.13634	1.56368	2.26321	2.51159	1.55798	1.55145	1.39036	1.45742	1.3223	1.21849	1.12445	1.93644	1.92451	2.19207	1.8624	2.59221	1.41257	1.42165	2.28129	2.14435	2.41805	1.60081	1.27276	1.21541	1.21264	1.20151	1.18423	1.15152	1.05717	1.17418	1.11089	1.24859	2.15405	1.42975	1.37634	1.13974	2.11198	1.30377	1.30666	1.20209	1.19397	1.15298	1.08258	1.12255	1.78128	2.07611	1.92884	1.83739
G96881BQ	Fuc(α-Sp8	1.1065	1.33125	1.9229	2.03954	1.32175	1.37596	1.36415	1.30107	1.33632	1.14076	1.08659	1.85678	1.86388	2.11599	1.79673	2.68991	1.4193	1.37112	2.26427	2.09447	2.46604	1.37281	1.39596	1.26804	1.2857	1.28311	1.20882	1.19452	1.14112	1.18296	1.14372	1.25427	2.20051	0.966533	1.12473	1.14948	1.50355	1.27071	1.26634	1.22538	1.14022	1.16412	1.0708	1.12802	1.81999	2.04978	1.97231	1.87904
G96881BQ	Fuc(α-Sp9	1.1065	1.33125	1.9229	2.03954	1.32175	1.37596	1.36415	1.30107	1.33632	1.14076	1.08659	1.85678	1.86388	2.11599	1.79673	2.68991	1.4193	1.37112	2.26427	2.09447	2.46604	1.37281	1.39596	1.26804	1.2857	1.28311	1.20882	1.19452	1.14112	1.18296	1.14372	1.25427	2.20051	0.966533	1.12473	1.14948	1.50355	1.27071	1.26634	1.22538	1.14022	1.16412	1.0708	1.12802	1.81999	2.04978	1.97231	1.87904
G50850NI	Neu5Ac(α-Sp8	1.12867	1.29265	1.84815	1.92838	1.24126	1.32565	1.33685	1.20877	1.28213	1.16213	1.06456	1.87089	1.87042	2.11596	1.77586	2.76836	1.40601	1.38877	2.332	2.17457	2.52378	1.45194	1.50941	1.25211	1.24763	1.24573	1.17221	1.28181	1.10066	1.13332	1.12281	1.41628	2.08438	1.35169	1.20297	1.17772	1.67863	1.25225	1.29546	1.19128	1.17871	1.11242	1.02981	1.06701	1.6794	1.88889	1.83151	1.74952
G50850NI	Neu5Ac(α-Sp11	1.12867	1.29265	1.84815	1.92838	1.24126	1.32565	1.33685	1.20877	1.28213	1.16213	1.06456	1.87089	1.87042	2.11596	1.77586	2.76836	1.40601	1.38877	2.332	2.17457	2.52378	1.45194	1.50941	1.25211	1.24763	1.24573	1.17221	1.28181	1.10066	1.13332	1.12281	1.41628	2.08438	1.35169	1.20297	1.17772	1.67863	1.25225	1.29546	1.19128	1.17871	1.11242	1.02981	1.06701	1.6794	1.88889	1.83151	1.74952
G76571JT	Neu5Ac(β-Sp8	1.12867	1.29265	1.84815	1.92838	1.24126	1.32565	1.33685	1.20877	1.28213	1.16213	1.06456	1.87089	1.87042	2.11596	1.77586	2.76836	1.40601	1.38877	2.332	2.17457	2.52378	1.45194	1.50941	1.25211	1.24763	1.24573	1.17221	1.28181	1.10066	1.13332	1.12281	1.41628	2.08438	1.35169	1.20297	1.17772	1.67863	1.25225	1.29546	1.19128	1.17871	1.11242	1.02981	1.06701	1.6794	1.88889	1.83151	1.74952
G65889KE	Gal(β-Sp8	1.1271	1.30916	2.42074	2.62984	1.59115	1.61489	1.32508	1.72352	1.30378	1.16242	1.06935	1.87665	1.87409	2.13388	1.86723	2.62727	1.38727	1.42256	2.30713	2.16043	2.48574	1.45786	1.24311	1.18708	1.15745	1.14443	1.17679	1.09639	1.00048	1.11402	1.0836	1.27373	2.11771	1.24196	1.19505	1.18449	1.78107	1.25612	1.26672	1.20794	1.17427	1.1628	1.08817	1.17208	1.71124	1.97227	1.85958	1.80016
G71142DF	Glc(β-Sp8	1.14703	1.36219	2.12217	2.1664	1.39118	1.48655	1.36109	1.31826	1.28281	1.17188	1.12654	1.88789	1.91064	2.17723	1.83332	2.79154	1.38942	1.32058	2.27296	2.16651	2.54312	1.39376	1.31049	1.22779	1.21411	1.17562	1.13581	1.12018	1.03698	1.13905	1.07148	1.27081	2.30744	1.43211	1.25207	1.15432	1.53126	1.24738	1.25561	1.2684	1.15908	1.1603	1.04544	1.11329	1.83224	2.09582	2.03919	1.95965
G74840NI	Man(β-Sp8	1.10589	1.29863	2.05001	2.14656	1.35654	1.47232	1.80783	1.39003	1.48761	1.23281	1.17221	1.95642	1.94901	2.20778	1.97465	2.72626	1.46632	1.45096	2.3762	2.17141	2.58612	1.51316	1.33438	1.27477	1.21615	1.21993	1.21093	1.19793	1.11413	1.19049	1.16107	1.34175	2.25979	1.40676	1.26837	1.17753	1.4363	1.3058	1.32608	1.59146	1.19193	1.20835	1.06633	1.13098	1.85323	2.10185	2.08437	1.97691
G61418DU	GalNAc(β-Sp8	1.13634	1.56368	2.26321	2.51159	1.55798	1.55145	1.39036	1.45742	1.3223	1.21849	1.12445	1.93644	1.92451	2.19207	1.8624	2.59221	1.41257	1.42165	2.28129	2.14435	2.41805	1.60081	1.27276	1.21541	1.21264	1.20151	1.18423	1.15152	1.05717	1.17418	1.11089	1.24859	2.15405	1.42975	1.37634	1.13974	2.11198	1.30377	1.30666	1.20209	1.19397	1.15298	1.08258	1.12255	1.78128	2.07611	1.92884	1.83739
G49108TO	GlcNAc(β-Sp0	1.19576	1.31855	1.93663	2.03759	1.31547	1.38253	1.31166	1.31263	1.26745	1.20041	1.09546	1.8174	1.81655	2.08615	1.80014	2.55477	1.42192	1.33262	2.20408	2.0631	2.3638	1.43711	1.24775	1.17903	1.13664	1.18142	1.15752	1.09924	1.04581	1.09982	1.04903	1.20614	2.04243	1.23532	1.22268	1.1785	1.35855	1.23743	1.22682	1.20268	1.19964	1.12295	1.02711	1.06438	1.6331	1.87877	1.79311	1.74041
G49108TO	GlcNAc(β-Sp8	1.19576	1.31855	1.93663	2.03759	1.31547	1.38253	1.31166	1.31263	1.26745	1.20041	1.09546	1.8174	1.81655	2.08615	1.80014	2.55477	1.42192	1.33262	2.20408	2.0631	2.3638	1.43711	1.24775	1.17903	1.13664	1.18142	1.15752	1.09924	1.04581	1.09982	1.04903	1.20614	2.04243	1.23532	1.22268	1.1785	1.35855	1.23743	1.22682	1.20268	1.19964	1.12295	1.02711	1.06438	1.6331	1.87877	1.79311	1.74041
G44411RJ	Gal(β1-4)GlcNAc(β1-6)[Gal(β1-4)GlcNAc(β1-3)]GalNAc(α-Sp8	1.09665	1.45342	3.21154	3.43882	2.23801	2.24206	1.36014	2.4218	1.17271	1.15301	1.10364	1.93685	1.97532	2.24159	1.87693	2.49814	1.41394	1.3253	2.38731	2.13381	2.47656	1.46896	1.30092	1.18459	1.26425	1.12798	1.08907	1.06665	0.967349	1.03931	1.0971	1.43992	2.32507	1.08649	0.976503	1.08647	2.50842	1.24382	1.24153	1.07381	1.32597	1.28664	1.11096	1.45907	1.84715	2.18475	2.04241	1.98534
	Gal(β1-4)GlcNAc(β1-6)[Gal(β1-4)GlcNAc(β1-3)]GalNAc(-Sp14	1.09665	1.45342	3.21154	3.43882	2.23801	2.24206	1.36014	2.4218	1.17271	1.15301	1.10364	1.93685	1.97532	2.24159	1.87693	2.49814	1.41394	1.3253	2.38731	2.13381	2.47656	1.46896	1.30092	1.18459	1.26425	1.12798	1.08907	1.06665	0.967349	1.03931	1.0971	1.43992	2.32507	1.08649	0.976503	1.08647	2.50842	1.24382	1.24153	1.07381	1.32597	1.28664	1.11096	1.45907	1.84715	2.18475	2.04241	1.98534
	GlcNAc(β1-6)[GlcNAc(β1-4)][GlcNAc(β1-3)]GlcNAc(-Sp8	1.34451	1.31131	1.96928	1.94539	1.34999	1.45262	1.32186	1.2892	1.23723	1.26567	1.13303	1.8358	1.80705	2.09628	1.81146	2.6545	1.43857	1.23462	2.2559	2.11617	2.4181	1.29316	1.25479	1.23005	1.14886	1.23395	1.18873	1.10926	1.13361	1.11357	1.06349	1.21793	2.11981	0.927818	1.26654	1.19053	1.20194	1.27538	1.23542	1.16914	1.30098	1.20666	1.07358	1.1233	1.64279	1.90391	1.83787	1.79004
	(6S)(3S)Gal(β1-4)(6S)GlcNAc(β-Sp0	1.07888	1.28505	1.96864	2.14792	1.38279	1.43248	1.42604	1.28699	1.35547	1.19793	1.09765	1.94107	1.90433	2.11893	1.91574	2.76721	1.47002	1.45605	2.60699	2.36159	2.85964	1.45038	1.38779	1.14441	1.0371	1.10807	1.04872	1.11975	0.973765	1.02629	1.06519	1.32089	2.10868	1.64819	1.25221	1.26916	1.94159	1.25554	1.37837	1.19122	1.2551	1.16221	1.05851	1.08206	1.70622	1.8885	1.79611	1.75274
G40222RJ	(6S)(3S)Gal(β1-4)GlcNAc(β-Sp0	1.0562	1.27705	1.96288	2.1017	1.37042	1.41569	1.37311	1.36211	1.32066	1.17957	1.05622	1.91084	1.85625	2.08442	1.8245	2.6698	1.43833	1.35296	2.44577	2.24073	2.68383	1.41328	1.23136	1.14528	1.06953	1.12197	1.07168	1.04195	0.954122	1.04189	1.08186	1.29909	2.08245	1.45569	1.27987	1.22848	1.69159	1.23122	1.31076	1.16106	1.17849	1.1604	1.05763	1.10503	1.66841	1.85081	1.77452	1.71474
	(3S)Gal(β1-4)[Fuc(α1-3)](6S)Glc(-Sp0	1.11227	1.48046	1.99659	2.15733	1.44285	1.53059	1.5657	1.29621	1.3795	1.15148	1.15823	1.95955	1.9688	2.19561	1.91949	2.84197	1.60182	1.47532	2.52745	2.34762	2.79778	1.51987	1.45536	1.34012	1.34107	1.23672	1.1704	1.14344	1.18063	1.19481	1.25559	1.35917	2.52163	1.87408	1.43967	1.16925	1.84817	1.28846	1.3287	1.2592	1.21269	1.24352	1.16588	1.18966	2.04509	2.25165	2.1652	2.13163
	(3S)Gal(β1-4)Glc(β-Sp8	1.09405	1.37125	1.9552	2.03187	1.35295	1.44049	1.44361	1.36793	1.34302	1.18506	1.11759	1.93342	1.92706	2.16566	1.85896	2.71637	1.46098	1.34463	2.38513	2.24031	2.63958	1.4849	1.13667	1.16201	1.10239	1.07099	1.03535	0.928896	0.949439	1.06369	1.1033	1.33536	2.3724	2.43769	1.62445	1.13573	1.39039	1.22268	1.25612	1.19286	1.16728	1.21051	1.11595	1.1647	1.80543	2.00103	1.9245	1.89244
	(3S)Gal(β1-4)(6S)Glc(β-Sp0	1.10774	1.41294	1.99321	2.10053	1.40298	1.49409	1.50559	1.26774	1.37271	1.17974	1.15937	1.98204	1.98981	2.21082	1.98345	2.89709	1.54002	1.43782	2.60412	2.42773	2.89357	1.56535	1.3094	1.24041	1.16522	1.11544	1.0674	1.02775	1.04081	1.10668	1.18607	1.3729	2.53208	2.72562	1.66841	1.19108	1.63022	1.24771	1.32574	1.20405	1.23378	1.23585	1.13908	1.1526	1.9075	2.09314	1.99958	1.98206
	(3S)Gal(β1-4)(6S)Glc(β-Sp8	1.10774	1.41294	1.99321	2.10053	1.40298	1.49409	1.50559	1.26774	1.37271	1.17974	1.15937	1.98204	1.98981	2.21082	1.98345	2.89709	1.54002	1.43782	2.60412	2.42773	2.89357	1.56535	1.3094	1.24041	1.16522	1.11544	1.0674	1.02775	1.04081	1.10668	1.18607	1.3729	2.53208	2.72562	1.66841	1.19108	1.63022	1.24771	1.32574	1.20405	1.23378	1.23585	1.13908	1.1526	1.9075	2.09314	1.99958	1.98206
G14395NH	(3S)Gal(β1-3)[Fuc(α1-4)]GlcNAc(β-Sp8	1.04787	1.37504	1.83864	1.96866	1.31011	1.41246	1.44815	1.28254	1.33264	1.15995	1.13312	1.87505	1.85564	2.10577	1.76398	2.70285	1.42316	1.35344	2.28905	2.17312	2.5104	1.38532	1.79841	1.65867	1.72995	1.66361	1.4932	1.55573	1.57722	1.46109	1.60497	1.27902	2.31188	1.38814	1.31223	1.0853	1.35144	1.25383	1.20233	1.24467	1.11008	1.16102	1.05031	1.07848	1.94155	2.11758	2.03304	1.95236
	(3S)Gal(β1-3)GalNAc(α-Sp8	1.0719	1.41726	1.88198	1.97549	1.26269	1.38112	1.46739	1.38186	1.36252	1.20327	1.16971	1.97794	1.94427	2.19165	1.84751	2.61257	1.49094	1.3526	2.34285	2.19552	2.51962	1.51728	1.27121	1.21922	1.19221	1.10815	1.08277	1.03589	0.995707	1.09155	1.19285	1.31343	2.30541	2.21635	1.49413	1.11235	1.28708	1.23614	1.23839	1.23434	1.17373	1.16663	1.08277	1.12196	1.82676	2.03958	1.97384	1.94478
	(3S)Gal(β1-3)GlcNAc(β-Sp0	1.0573	1.30229	2.05738	2.13704	1.44857	1.51637	1.38067	1.38217	1.29367	1.19017	1.11266	1.94574	1.8821	2.12373	1.81942	2.63467	1.42399	1.37346	2.37646	2.19768	2.53429	1.5061	1.32471	1.18035	1.16548	1.14087	1.00789	1.00432	0.967341	1.04747	1.08771	1.2842	2.36301	2.55132	1.59476	1.15568	1.53457	1.22853	1.21893	1.16186	1.14545	1.14331	1.05502	1.09231	1.73352	1.94526	1.8705	1.79258
	(3S)Gal(β1-3)GlcNAc(β-Sp8	1.0573	1.30229	2.05738	2.13704	1.44857	1.51637	1.38067	1.38217	1.29367	1.19017	1.11266	1.94574	1.8821	2.12373	1.81942	2.63467	1.42399	1.37346	2.37646	2.19768	2.53429	1.5061	1.32471	1.18035	1.16548	1.14087	1.00789	1.00432	0.967341	1.04747	1.08771	1.2842	2.36301	2.55132	1.59476	1.15568	1.53457	1.22853	1.21893	1.16186	1.14545	1.14331	1.05502	1.09231	1.73352	1.94526	1.8705	1.79258
	(3S)Gal(β1-4)[Fuc(α1-3)]GlcNAc(-Sp0	1.0898	1.45294	2.02662	2.1253	1.4383	1.49418	1.39205	1.4427	1.31362	1.19034	1.09387	1.88192	1.87643	2.12382	1.79666	2.65458	1.55622	1.44931	2.33553	2.14804	2.52955	1.45946	1.18177	1.16804	1.21145	1.14894	1.08636	0.974667	0.992988	1.0807	1.14099	1.28188	2.32127	1.30999	1.31212	1.16166	1.58968	1.26587	1.28647	1.1879	1.1282	1.20549	1.12114	1.16862	1.84956	2.10116	2.01088	1.95145
	(3S)Gal(β1-4)[Fuc(α1-3)]GlcNAc(-Sp8	1.0898	1.45294	2.02662	2.1253	1.4383	1.49418	1.39205	1.4427	1.31362	1.19034	1.09387	1.88192	1.87643	2.12382	1.79666	2.65458	1.55622	1.44931	2.33553	2.14804	2.52955	1.45946	1.18177	1.16804	1.21145	1.14894	1.08636	0.974667	0.992988	1.0807	1.14099	1.28188	2.32127	1.30999	1.31212	1.16166	1.58968	1.26587	1.28647	1.1879	1.1282	1.20549	1.12114	1.16862	1.84956	2.10116	2.01088	1.95145
	(3S)Gal(β1-4)(6S)GlcNAc(β-Sp0	1.09485	1.37976	2.02196	2.18311	1.44776	1.48821	1.47244	1.47392	1.3908	1.22709	1.12653	1.94248	1.92748	2.1623	1.88092	2.75079	1.50794	1.43399	2.48412	2.28553	2.72804	1.52367	1.29196	1.13111	1.01722	1.08825	1.04532	1.0494	0.969222	1.0492	1.10706	1.34969	2.21676	2.4171	1.47875	1.21389	1.69099	1.26129	1.33177	1.21583	1.2326	1.21917	1.13224	1.17445	1.69007	1.90335	1.8164	1.77299
	(3S)Gal(β1-4)(6S)GlcNAc(β-Sp8	1.09485	1.37976	2.02196	2.18311	1.44776	1.48821	1.47244	1.47392	1.3908	1.22709	1.12653	1.94248	1.92748	2.1623	1.88092	2.75079	1.50794	1.43399	2.48412	2.28553	2.72804	1.52367	1.29196	1.13111	1.01722	1.08825	1.04532	1.0494	0.969222	1.0492	1.10706	1.34969	2.21676	2.4171	1.47875	1.21389	1.69099	1.26129	1.33177	1.21583	1.2326	1.21917	1.13224	1.17445	1.69007	1.90335	1.8164	1.77299
	(3S)Gal(β1-4)GlcNAc(β-Sp0	1.07585	1.37215	2.03056	2.15179	1.44095	1.47829	1.41814	1.5575	1.36323	1.21336	1.0905	1.91561	1.88305	2.13385	1.79314	2.64299	1.4726	1.33058	2.31739	2.15441	2.54291	1.48026	1.13254	1.12849	1.04554	1.0998	1.06611	0.968642	0.946902	1.06082	1.11969	1.33793	2.19229	2.23255	1.51175	1.16854	1.43962	1.24053	1.26478	1.19127	1.15813	1.2162	1.13197	1.2011	1.65177	1.86474	1.79308	1.73533
	(3S)Gal(β1-4)GlcNAc(β-Sp8	1.07585	1.37215	2.03056	2.15179	1.44095	1.47829	1.41814	1.5575	1.36323	1.21336	1.0905	1.91561	1.88305	2.13385	1.79314	2.64299	1.4726	1.33058	2.31739	2.15441	2.54291	1.48026	1.13254	1.12849	1.04554	1.0998	1.06611	0.968642	0.946902	1.06082	1.11969	1.33793	2.19229	2.23255	1.51175	1.16854	1.43962	1.24053	1.26478	1.19127	1.15813	1.2162	1.13197	1.2011	1.65177	1.86474	1.79308	1.73533
G95090DW	(3S)Gal(β-Sp8	1.08412	1.30445	1.79606	1.89376	1.23957	1.33984	1.43762	1.29629	1.39325	1.18849	1.10356	1.92472	1.89549	2.13777	1.82771	2.69653	1.44436	1.34836	2.38727	2.18956	2.60786	1.46288	1.19447	1.17627	1.10115	1.10385	1.08146	1.00204	0.999557	1.105	1.15192	1.32179	2.24331	1.94487	1.43776	1.17531	1.33408	1.24106	1.26803	1.20838	1.14472	1.18649	1.10092	1.10849	1.74189	1.90901	1.86427	1.82167
G18222CD	(6S)(4S)Gal(β1-4)GlcNAc(β-Sp0	1.05908	1.25238	2.06414	2.16748	1.38909	1.44645	1.32343	1.41859	1.26279	1.14839	1.03279	1.84196	1.8262	2.06538	1.83156	2.72348	1.40603	1.3665	2.39676	2.27769	2.67903	1.37807	1.29339	1.14721	1.10717	1.15264	1.08759	1.09326	0.950941	1.0322	1.05216	1.25727	2.0641	1.28557	1.17975	1.24514	1.73819	1.22516	1.29723	1.17021	1.16968	1.15056	1.03647	1.11886	1.67441	1.88434	1.79632	1.73346
	(4S)Gal(β1-4)GlcNAc(β-Sp8	1.06405	1.27812	2.17991	2.30003	1.46117	1.50297	1.32315	1.61888	1.27108	1.15153	1.01866	1.81239	1.80111	2.0559	1.72633	2.57961	1.39441	1.31987	2.21157	2.12048	2.45046	1.36017	1.19175	1.14972	1.10559	1.15933	1.13324	1.05829	0.943189	1.05033	1.0683	1.22978	2.01899	1.39292	1.2363	1.18597	1.56897	1.21158	1.24353	1.20106	1.13482	1.15469	1.05958	1.1722	1.5966	1.8405	1.75984	1.69036
G18020XV	(6P)Man(α-Sp8	1.0831	1.23629	1.93563	1.98501	1.26882	1.40325	1.70688	1.25204	1.43316	1.21357	1.14582	1.93443	1.93326	2.18023	1.9319	2.77194	1.42668	1.39793	2.41101	2.19219	2.64264	1.4614	1.33699	1.23831	1.18458	1.18217	1.1523	1.157	1.07673	1.15202	1.10174	1.32139	2.28647	1.28414	1.21151	1.17291	1.39002	1.28123	1.31494	1.51563	1.17394	1.19149	1.03621	1.09676	1.83657	2.07139	2.07061	1.96006
G41348XU	(6S)Gal(β1-4)Glc(β-Sp0	1.08676	1.2973	2.36896	2.61701	1.566	1.55425	1.34349	1.53083	1.28562	1.12807	1.07247	1.87947	1.88211	2.11652	2.07649	2.78781	1.46714	1.4555	2.47434	2.43038	2.77833	1.4716	1.22588	1.15322	1.14373	1.12298	1.1286	1.06633	0.9818	1.0667	1.05985	1.31607	2.1335	1.14944	1.26441	1.28552	2.06229	1.27461	1.37653	1.17459	1.23526	1.17414	1.05994	1.14302	1.80722	2.04309	1.87295	1.83876
G41348XU	(6S)Gal(β1-4)Glc(β-Sp8	1.08676	1.2973	2.36896	2.61701	1.566	1.55425	1.34349	1.53083	1.28562	1.12807	1.07247	1.87947	1.88211	2.11652	2.07649	2.78781	1.46714	1.4555	2.47434	2.43038	2.77833	1.4716	1.22588	1.15322	1.14373	1.12298	1.1286	1.06633	0.9818	1.0667	1.05985	1.31607	2.1335	1.14944	1.26441	1.28552	2.06229	1.27461	1.37653	1.17459	1.23526	1.17414	1.05994	1.14302	1.80722	2.04309	1.87295	1.83876
	(6S)Gal(β1-4)GlcNAc(β-Sp8	1.06553	1.30341	2.42604	2.73182	1.64552	1.57939	1.31445	1.7068	1.29534	1.16294	1.05008	1.86934	1.84713	2.09234	1.99929	2.66156	1.46031	1.44239	2.40008	2.31758	2.65373	1.48174	1.19804	1.09713	1.07017	1.13766	1.13512	1.08032	0.954102	1.03904	1.04079	1.32978	1.93562	1.00949	1.16885	1.30834	2.1406	1.29863	1.39061	1.15793	1.22787	1.16858	1.06005	1.16792	1.63871	1.90107	1.7287	1.67626
	(6S)Gal(β1-4)(6S)Glc(β-Sp8	1.10347	1.36893	2.39107	2.66728	1.60752	1.6072	1.4242	1.39992	1.33793	1.14412	1.12663	1.94893	1.96593	2.18448	2.19787	2.96029	1.55255	1.54675	2.70534	2.61374	3.03235	1.54424	1.43537	1.27306	1.24057	1.20468	1.18714	1.19343	1.10707	1.12922	1.17294	1.36865	2.303	1.47208	1.32593	1.33072	2.27745	1.31502	1.45761	1.21349	1.31368	1.20453	1.08541	1.13094	1.92044	2.15214	1.9729	1.95331
G01166XS	Neu5Ac(α2-3)(6S)Gal(β1-4)GlcNAc(β-Sp8	1.1293	1.2399	1.66953	1.81882	1.18054	1.22274	1.32346	1.05032	1.25776	1.17861	1.06666	1.96479	1.91115	2.13057	1.87547	2.75763	1.49385	1.48321	2.44316	2.35495	2.68159	1.55928	1.41707	1.11446	1.04283	1.11787	1.03612	1.20372	0.987678	0.998196	0.974559	1.25609	1.9226	1.49401	1.11115	1.4971	2.56021	1.34255	1.50021	1.17354	1.21678	1.056	1.00558	0.988081	1.67823	1.84083	1.74651	1.6697
	(6S)GlcNAc(β-Sp8	1.19628	1.31225	1.9335	2.06778	1.32869	1.3959	1.37226	1.24328	1.28357	1.19832	1.12147	1.83354	1.84963	2.10326	1.89376	2.6863	1.47319	1.44501	2.36606	2.21944	2.56405	1.50038	1.41618	1.18643	1.11157	1.16549	1.1446	1.19187	1.07523	1.10469	1.04866	1.20454	2.0684	1.3626	1.16567	1.23438	1.61842	1.24629	1.28171	1.22371	1.26688	1.12798	1.03099	1.03787	1.67869	1.92544	1.82037	1.77771
G22768VO	Man(α1-6)[Man(α1-3)]Man(β1-4)GlcNAc(β1-4)GlcNAc(β-Sp12	1.28434	1.5541	2.0792	2.13988	1.40539	1.53979	2.87142	1.50153	1.85707	1.17956	1.29328	2.05428	2.05996	2.32149	1.63221	2.63931	1.47487	1.35895	1.98889	2.072	2.31764	1.44036	1.27696	1.27996	1.20044	1.15699	1.11445	1.10923	1.04527	1.08004	1.09862	1.354	2.46176	1.15299	1.08203	1.12423	1.80404	1.29715	1.28093	2.32481	1.1816	1.13784	0.95549	1.15488	1.80437	2.10072	1.98051	1.87636
G22768VO	Man(α1-6)[Man(α1-3)]Man(β1-4)GlcNAc(β1-4)GlcNAc(β-Sp13	1.28434	1.5541	2.0792	2.13988	1.40539	1.53979	2.87142	1.50153	1.85707	1.17956	1.29328	2.05428	2.05996	2.32149	1.63221	2.63931	1.47487	1.35895	1.98889	2.072	2.31764	1.44036	1.27696	1.27996	1.20044	1.15699	1.11445	1.10923	1.04527	1.08004	1.09862	1.354	2.46176	1.15299	1.08203	1.12423	1.80404	1.29715	1.28093	2.32481	1.1816	1.13784	0.95549	1.15488	1.80437	2.10072	1.98051	1.87636
G39213VZ	GlcNAc(β1-2)Man(α1-6)[GlcNAc(β1-2)Man(α1-3)]Man(β1-4)GlcNAc(β1-4)GlcNAc(β-Sp12	2.68114	2.25741	2.22337	2.23501	1.41641	1.51466	1.5885	1.43732	1.24325	1.21684	1.11623	1.89173	1.89118	2.18305	1.84669	2.69412	1.52631	1.37305	2.14502	2.09416	2.41574	1.45549	1.26471	1.205	1.20511	1.1147	1.08222	1.10142	0.910792	1.09769	1.01821	1.39582	2.30875	1.17401	1.07656	1.11431	1.80561	1.3957	1.35002	1.54253	1.15002	1.03645	0.940383	1.04368	1.92085	2.17738	2.01059	1.95903
G39213VZ	GlcNAc(β1-2)Man(α1-6)[GlcNAc(β1-2)Man(α1-3)]Man(β1-4)GlcNAc(β1-4)GlcNAc(β-Sp13	2.68114	2.25741	2.22337	2.23501	1.41641	1.51466	1.5885	1.43732	1.24325	1.21684	1.11623	1.89173	1.89118	2.18305	1.84669	2.69412	1.52631	1.37305	2.14502	2.09416	2.41574	1.45549	1.26471	1.205	1.20511	1.1147	1.08222	1.10142	0.910792	1.09769	1.01821	1.39582	2.30875	1.17401	1.07656	1.11431	1.80561	1.3957	1.35002	1.54253	1.15002	1.03645	0.940383	1.04368	1.92085	2.17738	2.01059	1.95903
G36191CD	Gal(β1-4)GlcNAc(β1-2)Man(α1-6)[Gal(β1-4)GlcNAc(β1-2)Man(α1-3)]Man(β1-4)GlcNAc(β1-4)GlcNAc(β-Sp12	1.55132	2.32554	3.39151	3.57956	2.32417	2.2834	1.54569	2.74267	1.15875	1.27054	1.12396	1.93662	1.9386	2.21111	2.05241	2.75352	1.57211	1.5564	2.30091	2.26412	2.45868	1.62626	1.38569	1.34597	1.41868	1.30422	1.23516	1.22209	1.0462	1.17933	1.20204	1.59318	2.43728	1.73158	1.37818	1.10994	2.72041	1.37067	1.36493	1.42556	1.22001	1.37741	1.27112	1.64803	1.96648	2.30131	2.08987	2.005
G84467IZ	Neu5Ac(α2-6)Gal(β1-4)GlcNAc(β1-2)Man(α1-6)[Neu5Ac(α2-6)Gal(β1-4)GlcNAc(β1-2)Man(α1-3)]Man(β1-4)GlcNAc(β1-4)GlcNAc(β-Sp12	1.27981	1.71297	2.17556	2.37119	1.4314	1.5353	1.3575	1.33099	1.20406	1.19435	1.1109	1.97027	1.97654	2.27607	2.33296	3.04773	1.49507	1.4249	2.36988	2.25633	2.50065	1.45372	1.69341	1.35947	1.31357	1.17857	1.12213	1.35664	1.043	1.1235	1.1034	2.94576	2.36617	1.25472	1.38988	1.19344	2.61333	1.29185	1.38122	1.38978	1.26814	1.12673	1.03078	1.19394	1.90366	2.24288	2.05741	1.92487
G84467IZ	Neu5Ac(α2-6)Gal(β1-4)GlcNAc(β1-2)Man(α1-6)[Neu5Ac(α2-6)Gal(β1-4)GlcNAc(β1-2)Man(α1-3)]Man(β1-4)GlcNAc(β1-4)GlcNAc(β-Sp21	1.27981	1.71297	2.17556	2.37119	1.4314	1.5353	1.3575	1.33099	1.20406	1.19435	1.1109	1.97027	1.97654	2.27607	2.33296	3.04773	1.49507	1.4249	2.36988	2.25633	2.50065	1.45372	1.69341	1.35947	1.31357	1.17857	1.12213	1.35664	1.043	1.1235	1.1034	2.94576	2.36617	1.25472	1.38988	1.19344	2.61333	1.29185	1.38122	1.38978	1.26814	1.12673	1.03078	1.19394	1.90366	2.24288	2.05741	1.92487
G84467IZ	Neu5Ac(α2-6)Gal(β1-4)GlcNAc(β1-2)Man(α1-6)[Neu5Ac(α2-6)Gal(β1-4)GlcNAc(β1-2)Man(α1-3)]Man(β1-4)GlcNAc(β1-4)GlcNAc(β-Sp24	1.27981	1.71297	2.17556	2.37119	1.4314	1.5353	1.3575	1.33099	1.20406	1.19435	1.1109	1.97027	1.97654	2.27607	2.33296	3.04773	1.49507	1.4249	2.36988	2.25633	2.50065	1.45372	1.69341	1.35947	1.31357	1.17857	1.12213	1.35664	1.043	1.1235	1.1034	2.94576	2.36617	1.25472	1.38988	1.19344	2.61333	1.29185	1.38122	1.38978	1.26814	1.12673	1.03078	1.19394	1.90366	2.24288	2.05741	1.92487
G67646HL	Fuc(α1-2)Gal(β1-3)GalNAc(β1-3)Gal(α-Sp9	1.05563	1.36362	2.1563	2.27159	1.43647	1.4591	1.33637	1.62694	1.19787	1.23958	1.1424	1.83785	1.80804	2.07964	1.79911	2.53214	1.35709	1.35351	2.1867	2.13076	2.34649	1.46363	1.41404	1.17609	1.24904	1.19051	1.07926	1.15732	0.959829	1.0481	1.06115	1.21732	2.22897	1.38483	0.970042	1.08384	1.69262	1.24381	1.22311	1.18593	1.11056	1.09609	1.01643	1.09112	1.82559	2.09284	1.94347	1.85408
G98465JN	Fuc(α1-2)Gal(β1-3)GalNAc(β1-3)Gal(α1-4)Gal(β1-4)Glc(β-Sp9	1.00666	1.44692	2.00611	2.13628	1.36031	1.40034	1.34577	1.58705	1.16097	1.25108	1.17992	1.79447	1.80515	2.07916	1.71178	2.50547	1.42965	1.30011	2.11018	2.16999	2.34411	1.47453	1.52017	1.21598	1.25659	1.21914	1.06422	1.18472	0.980188	1.05006	1.05499	1.24616	2.30915	2.03934	1.30134	1.08902	1.74276	1.24802	1.25497	1.21047	1.13148	1.09489	1.02783	1.0621	1.83024	2.10286	1.94781	1.86517
G00048MO	Fuc(α1-2)Gal(β1-3)[Fuc(α1-4)]GlcNAc(β-Sp8	1.06475	1.42103	1.87948	1.99771	1.27305	1.34296	1.36807	1.24146	1.25154	1.2032	1.16809	1.90021	1.87996	2.12515	1.9774	2.7296	1.41694	1.34897	2.2295	2.17903	2.52988	1.3874	1.7197	1.56811	1.69495	1.61353	1.52639	1.52583	1.48803	1.44884	1.49657	1.2754	2.21575	1.28319	1.27401	1.11994	1.41495	1.30177	1.15901	1.27405	1.14575	1.12639	1.03027	1.0812	2.05463	2.15773	2.04769	1.9458
G94435QH	Fuc(α1-2)Gal(β1-3)GalNAc(α-Sp8	1.09732	1.36254	2.00672	2.09586	1.32007	1.37579	1.34625	1.44793	1.23077	1.23779	1.13812	1.88657	1.8398	2.10792	1.78891	2.58791	1.3364	1.34259	2.2487	2.14491	2.41399	1.48905	1.30635	1.11932	1.17435	1.11617	1.04113	1.05903	0.90955	1.01767	1.03037	1.23105	2.22815	1.31891	0.951721	1.08189	1.58482	1.23144	1.22375	1.2083	1.12214	1.09409	0.997763	1.09027	1.85783	2.05394	1.95189	1.87724
G94435QH	Fuc(α1-2)Gal(β1-3)GalNAc(α-Sp14	1.09732	1.36254	2.00672	2.09586	1.32007	1.37579	1.34625	1.44793	1.23077	1.23779	1.13812	1.88657	1.8398	2.10792	1.78891	2.58791	1.3364	1.34259	2.2487	2.14491	2.41399	1.48905	1.30635	1.11932	1.17435	1.11617	1.04113	1.05903	0.90955	1.01767	1.03037	1.23105	2.22815	1.31891	0.951721	1.08189	1.58482	1.23144	1.22375	1.2083	1.12214	1.09409	0.997763	1.09027	1.85783	2.05394	1.95189	1.87724
G91532KA	Fuc(α1-2)Gal(β1-3)GalNAc(β1-4)[Neu5Ac(α2-3)]Gal(β1-4)Glc(β-Sp0	1.01632	1.33909	1.92663	2.04633	1.30433	1.32753	1.3664	1.44898	1.15784	1.21253	1.12403	1.89868	1.8491	2.07904	1.85875	2.36335	1.36571	1.36833	2.04927	2.01427	2.19533	1.40858	1.2885	1.18516	1.24906	1.1678	1.08384	1.12595	0.94315	1.06212	1.08605	1.28048	2.11955	1.46782	1.05519	1.13716	1.92212	1.19963	1.22211	1.13636	1.11774	1.08614	0.977956	1.08556	1.86651	2.07226	1.94958	1.86988
G91532KA	Fuc(α1-2)Gal(β1-3)GalNAc(β1-4)[Neu5Ac(α2-3)]Gal(β1-4)Glc(β-Sp9	1.01632	1.33909	1.92663	2.04633	1.30433	1.32753	1.3664	1.44898	1.15784	1.21253	1.12403	1.89868	1.8491	2.07904	1.85875	2.36335	1.36571	1.36833	2.04927	2.01427	2.19533	1.40858	1.2885	1.18516	1.24906	1.1678	1.08384	1.12595	0.94315	1.06212	1.08605	1.28048	2.11955	1.46782	1.05519	1.13716	1.92212	1.19963	1.22211	1.13636	1.11774	1.08614	0.977956	1.08556	1.86651	2.07226	1.94958	1.86988
G00050MO	Fuc(α1-2)Gal(β1-3)GlcNAc(β1-3)Gal(β1-4)Glc(β-Sp8	1.02537	1.41142	2.28396	2.39966	1.6111	1.6245	1.37823	1.56039	1.14576	1.2667	1.17487	1.93308	1.86017	2.11691	2.0515	2.69958	1.38973	1.41231	2.22236	2.24048	2.43576	1.54516	1.30306	1.2797	1.42997	1.26738	1.15617	1.10572	1.02439	1.11136	1.12038	1.2716	2.57398	3.29234	1.90927	1.07319	1.64548	1.24132	1.19992	1.30308	1.14725	1.08741	0.97811	1.12948	1.96583	2.24802	2.05815	1.92997
G00050MO	Fuc(α1-2)Gal(β1-3)GlcNAc(β1-3)Gal(β1-4)Glc(β-Sp10	1.02537	1.41142	2.28396	2.39966	1.6111	1.6245	1.37823	1.56039	1.14576	1.2667	1.17487	1.93308	1.86017	2.11691	2.0515	2.69958	1.38973	1.41231	2.22236	2.24048	2.43576	1.54516	1.30306	1.2797	1.42997	1.26738	1.15617	1.10572	1.02439	1.11136	1.12038	1.2716	2.57398	3.29234	1.90927	1.07319	1.64548	1.24132	1.19992	1.30308	1.14725	1.08741	0.97811	1.12948	1.96583	2.24802	2.05815	1.92997
G40696TO	Fuc(α1-2)Gal(β1-3)GlcNAc(β-Sp0	1.07774	1.40495	2.11599	2.23573	1.44266	1.49519	1.32536	1.4506	1.18817	1.24824	1.1492	1.89666	1.85333	2.10863	1.90419	2.69587	1.42845	1.41931	2.20582	2.10978	2.44045	1.45218	1.23524	1.09688	1.2007	1.11001	1.01629	1.00881	0.892145	1.00574	0.954161	1.2778	2.38062	2.35794	1.39881	1.15584	1.67414	1.25607	1.18565	1.28816	1.13689	1.10313	1.00489	1.08932	1.86811	2.10622	1.9648	1.84336
G40696TO	Fuc(α1-2)Gal(β1-3)GlcNAc(β-Sp8	1.07774	1.40495	2.11599	2.23573	1.44266	1.49519	1.32536	1.4506	1.18817	1.24824	1.1492	1.89666	1.85333	2.10863	1.90419	2.69587	1.42845	1.41931	2.20582	2.10978	2.44045	1.45218	1.23524	1.09688	1.2007	1.11001	1.01629	1.00881	0.892145	1.00574	0.954161	1.2778	2.38062	2.35794	1.39881	1.15584	1.67414	1.25607	1.18565	1.28816	1.13689	1.10313	1.00489	1.08932	1.86811	2.10622	1.9648	1.84336
G74917JX	Fuc(α1-2)Gal(β1-4)[Fuc(α1-3)]GlcNAc(β1-3)Gal(β1-4)[Fuc(α1-3)]GlcNAc(β-Sp0	1.10137	1.42194	2.19362	2.17036	1.51374	1.46984	1.30736	1.23102	1.21846	1.1386	1.12955	1.94	1.95583	2.16028	1.75231	2.57133	1.49348	1.40928	2.28168	2.14049	2.50409	1.47909	1.47557	1.22117	1.25283	1.24502	1.1424	1.0481	0.99262	1.11093	1.07079	1.27821	2.59462	1.12033	1.20721	1.1682	1.84441	1.29913	1.28397	1.1875	1.18713	1.08756	1.06698	1.10923	2.05543	2.23112	2.1717	1.99513
G58980LZ	Fuc(α1-2)Gal(β1-4)[Fuc(α1-3)]GlcNAc(β1-3)Gal(β1-4)[Fuc(α1-3)]GlcNAc(β1-3)Gal(β1-4)[Fuc(α1-3)]GlcNAc(β-Sp0	1.19032	1.53205	2.45755	2.3246	1.66872	1.60561	1.4048	1.28527	1.22918	1.17904	1.15819	1.9686	2.04638	2.21725	1.77112	2.61075	1.52963	1.46387	2.33804	2.22353	2.58153	1.57535	1.5438	1.26116	1.27173	1.25286	1.15555	1.02782	1.00462	1.15666	1.07209	1.3308	2.84292	1.18182	1.24092	1.19063	2.05505	1.35449	1.35744	1.28181	1.27436	1.09812	1.09734	1.1493	2.23715	2.39243	2.34034	2.10918
G00052MO	Fuc(α1-2)Gal(β1-4)[Fuc(α1-3)]GlcNAc(β-Sp0	1.10365	1.3815	2.08867	2.18372	1.43878	1.42629	1.2771	1.32431	1.26545	1.11502	1.09949	1.91473	1.88751	2.13649	1.76352	2.63064	1.48036	1.33899	2.31069	2.12738	2.51289	1.37447	1.38978	1.20756	1.24433	1.21877	1.14968	1.06042	0.995519	1.09975	1.07078	1.1948	2.3841	0.849934	1.04336	1.17648	1.725	1.26718	1.22952	1.09786	1.13268	1.11844	1.06922	1.10127	1.94205	2.12253	2.05253	1.93695
G00052MO	Fuc(α1-2)Gal(β1-4)[Fuc(α1-3)]GlcNAc(β-Sp8	1.10365	1.3815	2.08867	2.18372	1.43878	1.42629	1.2771	1.32431	1.26545	1.11502	1.09949	1.91473	1.88751	2.13649	1.76352	2.63064	1.48036	1.33899	2.31069	2.12738	2.51289	1.37447	1.38978	1.20756	1.24433	1.21877	1.14968	1.06042	0.995519	1.09975	1.07078	1.1948	2.3841	0.849934	1.04336	1.17648	1.725	1.26718	1.22952	1.09786	1.13268	1.11844	1.06922	1.10127	1.94205	2.12253	2.05253	1.93695
G29703NT	Fuc(α1-2)Gal(β1-4)GlcNAc(β1-3)Gal(β1-4)GlcNAc(β-Sp0	1.12746	1.44782	2.26441	2.47488	1.59098	1.54904	1.37551	1.724	1.21715	1.19615	1.0981	1.86366	1.89041	2.12419	1.63776	2.49389	1.38563	1.28785	2.09604	1.92977	2.30501	1.48962	1.33072	1.18552	1.17767	1.21992	1.10773	1.09012	1.00038	1.04774	1.05838	1.23461	2.46489	2.77568	1.50617	1.05345	1.61987	1.21005	1.21364	1.27476	1.11073	1.09699	1.01799	1.12267	1.73935	2.03315	1.91444	1.78512
G85213RR	Fuc(α1-2)Gal(β1-4)GlcNAc(β1-3)Gal(β1-4)GlcNAc(β1-3)Gal(β1-4)GlcNAc(β-Sp0	1.22137	1.53344	2.38483	2.59264	1.6572	1.61512	1.4008	1.83298	1.20869	1.21614	1.10941	1.90495	1.93759	2.17075	1.66851	2.55321	1.42454	1.34296	2.15514	2.0161	2.35918	1.58647	1.43007	1.27727	1.28112	1.32141	1.16565	1.17173	1.08599	1.12108	1.14402	1.33014	2.56666	3.08535	1.64931	1.07662	1.73838	1.2387	1.23743	1.30948	1.14255	1.12685	1.04775	1.16805	1.77462	2.06026	1.94256	1.79494
G61459JW	Fuc(α1-2)Gal(β1-4)GlcNAc(β-Sp0	1.10199	1.37897	2.12267	2.30931	1.44247	1.43178	1.3572	1.5933	1.29337	1.14172	1.07796	1.82087	1.79823	2.07642	1.71985	2.59452	1.42738	1.29112	2.15642	2.02726	2.39322	1.40244	1.28597	1.19496	1.19502	1.19585	1.13887	1.0957	1.00118	1.07834	1.06062	1.19186	2.33612	1.71802	1.14792	1.13176	1.56634	1.21668	1.21792	1.20136	1.10619	1.10942	1.03086	1.10484	1.76607	2.01357	1.89817	1.78577
G61459JW	Fuc(α1-2)Gal(β1-4)GlcNAc(β-Sp8	1.10199	1.37897	2.12267	2.30931	1.44247	1.43178	1.3572	1.5933	1.29337	1.14172	1.07796	1.82087	1.79823	2.07642	1.71985	2.59452	1.42738	1.29112	2.15642	2.02726	2.39322	1.40244	1.28597	1.19496	1.19502	1.19585	1.13887	1.0957	1.00118	1.07834	1.06062	1.19186	2.33612	1.71802	1.14792	1.13176	1.56634	1.21668	1.21792	1.20136	1.10619	1.10942	1.03086	1.10484	1.76607	2.01357	1.89817	1.78577
G61399NC	Fuc(α1-2)Gal(β1-4)Glc(β-Sp0	1.15106	1.3884	2.11161	2.23285	1.41797	1.43337	1.35445	1.51261	1.25289	1.15102	1.12102	1.85529	1.8558	2.12175	1.76963	2.69643	1.39435	1.34963	2.2215	2.15902	2.4905	1.44328	1.21403	1.18663	1.21357	1.15788	1.10182	1.03708	0.973989	1.07058	1.02787	1.26003	2.43031	1.99723	1.3055	1.09772	1.5264	1.21596	1.21959	1.17357	1.12353	1.13418	1.04444	1.13511	1.88555	2.10316	1.9428	1.86435
G00068MO	Fuc(α1-2)Gal(β-Sp8	1.12959	1.32844	1.89273	2.03579	1.28576	1.32532	1.35895	1.36703	1.31537	1.18497	1.11168	1.88379	1.85503	2.11135	1.82051	2.68939	1.38621	1.35916	2.26635	2.12092	2.50029	1.42321	1.29004	1.18783	1.19391	1.18291	1.13521	1.09971	1.01863	1.11361	1.0675	1.26887	2.26475	1.32379	1.0754	1.16257	1.54932	1.25743	1.25358	1.22374	1.12434	1.12582	1.046	1.08237	1.84856	2.02216	1.92778	1.83658
G80587NA	Fuc(α1-3)GlcNAc(β-Sp8	1.10633	1.32994	1.99036	2.08082	1.37751	1.42288	1.31014	1.29401	1.2764	1.15258	1.09541	1.8516	1.86638	2.11363	1.73988	2.65628	1.42413	1.38286	2.24544	2.08638	2.42465	1.39511	1.37607	1.22864	1.29297	1.26269	1.14864	1.13123	1.06263	1.11268	1.08191	1.25641	2.24054	0.9391	1.15017	1.16432	1.59375	1.26469	1.25895	1.19527	1.1529	1.12556	1.03777	1.0924	1.80975	2.09199	1.97967	1.88704
G35446HX	Fuc(α1-4)GlcNAc(β-Sp8	1.10369	1.37061	1.91561	2.05436	1.32953	1.37366	1.34202	1.31025	1.33362	1.16564	1.10686	1.85911	1.88533	2.13993	1.78942	2.71079	1.41822	1.36569	2.23096	2.12781	2.46556	1.38953	1.58739	1.40759	1.46104	1.46746	1.3374	1.37617	1.31848	1.27557	1.28869	1.28272	2.18545	0.963365	1.13719	1.15951	1.47956	1.27737	1.25577	1.23386	1.16032	1.15578	1.05799	1.11976	1.81835	2.06833	1.95624	1.86574
G95595RA	Fuc(β1-3)GlcNAc(β-Sp8	1.07721	1.31916	1.98613	2.09993	1.3775	1.41428	1.34419	1.36633	1.29586	1.15567	1.08268	1.84615	1.8511	2.10461	1.7224	2.63628	1.42159	1.37083	2.20836	2.0604	2.38844	1.37569	1.35863	1.21356	1.23996	1.2471	1.14651	1.13447	1.08485	1.11319	1.05482	1.25589	2.18851	1.09167	1.16495	1.13908	1.50021	1.25678	1.24149	1.20996	1.15348	1.15483	1.05848	1.13451	1.7572	2.03736	1.93633	1.83925
G66163TI	GalNAc(α1-3)[Fuc(α1-2)]Gal(β1-3)GlcNAc(β-Sp0	1.04143	2.02781	1.98704	2.18897	1.37983	1.45588	1.21862	1.22408	1.15215	1.43613	1.2734	1.93467	1.8721	2.12451	2.11599	2.68716	1.44458	1.42067	2.2067	2.18912	2.43306	1.48947	1.2033	1.14779	1.25575	1.2152	1.11535	1.03791	0.960117	1.05695	1.07617	1.2346	2.2201	3.33129	2.18472	1.17904	1.85245	1.27095	1.23754	1.26313	1.15607	1.13134	1.06134	1.11452	1.82886	2.02662	1.96279	1.78977
G54826OZ	GalNAc(α1-3)[Fuc(α1-2)]Gal(β1-4)[Fuc(α1-3)]GlcNAc(β-Sp0	1.14661	2.02331	2.02838	2.22344	1.44667	1.4679	1.25009	1.11656	1.20249	1.31201	1.19934	1.99366	1.97774	2.2167	1.99676	2.6339	1.54453	1.44756	2.34783	2.23793	2.54807	1.50507	1.34133	1.18034	1.18766	1.21452	1.11301	1.015	0.960171	1.05719	1.03208	1.15433	2.26407	2.0245	1.68788	1.19617	2.11744	1.29902	1.29008	1.13161	1.19229	1.12359	1.11331	1.12535	1.91704	2.09277	2.08764	1.9277
	(3S)Gal(β1-4)[Fuc(α1-3)]Glc(β-Sp0	1.08187	1.42411	1.92071	2.04391	1.37507	1.45349	1.47406	1.35602	1.33709	1.13991	1.10303	1.89284	1.88834	2.12634	1.80237	2.62533	1.50623	1.3712	2.30337	2.15541	2.53416	1.43924	1.26528	1.23533	1.25034	1.17147	1.10803	1.02031	1.07674	1.1323	1.16111	1.29074	2.33933	1.62487	1.38676	1.10298	1.5862	1.24683	1.25103	1.20952	1.13362	1.21429	1.14321	1.19918	1.91704	2.1219	2.05423	2.01324
G74353FF	GalNAc(α1-3)[Fuc(α1-2)]Gal(β1-4)GlcNAc(β-Sp0	1.09497	2.07955	2.05213	2.37401	1.43765	1.42914	1.29586	1.37859	1.21635	1.3292	1.15588	1.83384	1.80693	2.06579	1.96745	2.47344	1.46753	1.36444	2.11091	2.08716	2.31406	1.55193	1.21485	1.17362	1.17205	1.1948	1.16351	1.06446	0.989913	1.0554	1.07614	1.15675	2.11784	3.0823	1.99406	1.14725	1.91243	1.23072	1.26119	1.20554	1.14671	1.10417	1.06119	1.09973	1.6607	1.90967	1.86784	1.70775
G74353FF	GalNAc(α1-3)[Fuc(α1-2)]Gal(β1-4)GlcNAc(β-Sp8	1.09497	2.07955	2.05213	2.37401	1.43765	1.42914	1.29586	1.37859	1.21635	1.3292	1.15588	1.83384	1.80693	2.06579	1.96745	2.47344	1.46753	1.36444	2.11091	2.08716	2.31406	1.55193	1.21485	1.17362	1.17205	1.1948	1.16351	1.06446	0.989913	1.0554	1.07614	1.15675	2.11784	3.0823	1.99406	1.14725	1.91243	1.23072	1.26119	1.20554	1.14671	1.10417	1.06119	1.09973	1.6607	1.90967	1.86784	1.70775
G19524AS	GalNAc(α1-3)[Fuc(α1-2)]Gal(β1-4)Glc(β-Sp0	1.13971	1.98135	2.01425	2.24564	1.37884	1.40422	1.2651	1.33168	1.17108	1.30548	1.18421	1.84328	1.82812	2.08384	1.92101	2.51561	1.40246	1.38353	2.13941	2.15936	2.3671	1.54561	1.13798	1.14303	1.16998	1.14785	1.10367	0.995379	0.942868	1.03789	1.0149	1.20877	2.1791	3.0457	2.02943	1.0928	1.84634	1.21464	1.23515	1.13914	1.13157	1.10901	1.06354	1.12451	1.79129	1.99452	1.89035	1.77408
G75472OU	GlcNAc(β1-3)Gal(β1-3)GalNAc(α-Sp8	1.185	1.34877	1.94997	1.99297	1.2568	1.35435	1.3233	1.28357	1.18718	1.22458	1.13293	1.86095	1.84684	2.13626	1.83416	2.55592	1.41228	1.30921	2.21007	2.14322	2.35441	1.51911	1.31453	1.17713	1.18707	1.12669	1.05924	1.06631	0.939409	1.04463	1.03198	1.2307	2.25868	1.79527	1.37811	1.10449	1.46104	1.23712	1.22142	1.26178	1.21298	1.06651	0.996207	1.03646	1.78001	2.06843	1.96897	1.87079
G00066MO	GalNAc(α1-3)[Fuc(α1-2)]Gal(β-Sp8	1.14264	1.91971	1.82262	2.0884	1.26952	1.32147	1.29173	1.21559	1.26139	1.34659	1.19372	1.88944	1.85121	2.09954	2.0029	2.5858	1.42615	1.41323	2.23863	2.1646	2.43088	1.54545	1.2161	1.17479	1.18861	1.21017	1.16348	1.07517	1.02507	1.11186	1.08288	1.20284	2.07683	2.25558	1.76166	1.1891	1.89863	1.2722	1.29477	1.20426	1.14615	1.12017	1.07918	1.08532	1.78875	1.94569	1.90446	1.77117
G00066MO	GalNAc(α1-3)[Fuc(α1-2)]Gal(β-Sp18	1.14264	1.91971	1.82262	2.0884	1.26952	1.32147	1.29173	1.21559	1.26139	1.34659	1.19372	1.88944	1.85121	2.09954	2.0029	2.5858	1.42615	1.41323	2.23863	2.1646	2.43088	1.54545	1.2161	1.17479	1.18861	1.21017	1.16348	1.07517	1.02507	1.11186	1.08288	1.20284	2.07683	2.25558	1.76166	1.1891	1.89863	1.2722	1.29477	1.20426	1.14615	1.12017	1.07918	1.08532	1.78875	1.94569	1.90446	1.77117
G97834OQ	GalNAc(α1-3)GalNAc(β-Sp8	1.08508	1.63382	2.122	2.33121	1.45474	1.45335	1.35397	1.3555	1.23707	1.22181	1.12067	1.96983	1.92534	2.18461	1.90362	2.52694	1.42849	1.39348	2.29155	2.16311	2.40484	1.65789	1.25578	1.1852	1.16919	1.14817	1.13126	1.10317	1.01703	1.1399	1.0595	1.23186	2.11631	1.64284	1.56872	1.11005	2.12247	1.29028	1.30131	1.17338	1.20282	1.13124	1.05032	1.09619	1.80126	2.04796	1.94951	1.83695
G60233WN	GalNAc(α1-3)Gal(β-Sp8	1.14352	1.76767	2.19595	2.50077	1.52138	1.53292	1.34331	1.43198	1.29557	1.32205	1.1732	1.95777	1.93551	2.18917	2.02596	2.63596	1.41708	1.46142	2.33686	2.24307	2.49519	1.68789	1.33796	1.26093	1.24214	1.23977	1.23639	1.2126	1.09968	1.1999	1.13763	1.29018	2.12236	2.00702	1.678	1.21262	2.24223	1.31639	1.3448	1.21254	1.20466	1.13662	1.0903	1.09505	1.79887	2.04475	1.93346	1.82941
G92743LI	GalNAc(α1-4)[Fuc(α1-2)]Gal(β1-4)GlcNAc(β-Sp8	1.07	1.69853	2.17556	2.57655	1.53971	1.45338	1.4302	1.60389	1.37148	1.16212	1.1102	1.92352	1.84884	2.13211	1.78485	2.45757	1.54589	1.36968	2.17725	2.08767	2.33784	1.62813	1.15802	1.14057	1.13565	1.1649	1.14714	1.02252	0.960895	1.11943	1.0327	1.15422	2.18249	1.54961	1.33296	1.20864	2.3262	1.29203	1.30027	1.16109	1.14276	1.13872	1.11033	1.12521	1.84596	2.06666	1.93656	1.80002
G26166QH	GalNAc(β1-3)GalNAc(α-Sp8	1.12246	1.56448	2.10196	2.28545	1.42816	1.46049	1.42321	1.30631	1.2832	1.19018	1.09397	1.91899	1.89989	2.17262	1.90267	2.61494	1.45357	1.40203	2.29364	2.18652	2.42488	1.62491	1.33505	1.24681	1.24667	1.21183	1.16792	1.18077	1.0608	1.18284	1.1598	1.23244	2.15844	1.35058	1.35902	1.13116	2.02297	1.28947	1.28424	1.20727	1.20413	1.12243	1.04371	1.08966	1.84397	2.13769	1.99242	1.88615
G60713GB	GalNAc(β1-3)[Fuc(α1-2)]Gal(β-Sp8	1.15269	1.51488	2.28389	2.54315	1.57289	1.51348	1.36828	1.63868	1.28648	1.15172	1.10268	1.86774	1.8218	2.09974	1.86723	2.50406	1.42333	1.39708	2.1931	2.10537	2.31767	1.52821	1.25456	1.13195	1.20952	1.16011	1.10261	1.09127	0.958961	1.1233	1.01662	1.1841	2.17601	1.16197	1.17089	1.10767	2.16398	1.30377	1.26754	1.15333	1.12762	1.14445	1.09832	1.14689	1.84584	2.11897	1.93107	1.8153
G29548YX	GalNAc(β1-3)Gal(α1-4)Gal(β1-4)GlcNAc(β-Sp0	1.06024	1.58231	2.27784	2.65352	1.61494	1.56813	1.36276	1.68616	1.31826	1.18128	1.09869	1.80404	1.81591	2.1074	1.62935	2.39438	1.55158	1.35101	2.10024	2.11973	2.25007	1.57143	1.45577	1.30215	1.24696	1.28412	1.26825	1.31332	1.11514	1.24314	1.16919	1.28352	2.04484	1.81229	1.59697	1.22183	2.37065	1.3115	1.32126	1.19412	1.16139	1.11352	1.09356	1.06042	1.64483	2.02849	1.8339	1.7414
G96865DJ	GalNAc(β1-4)[Fuc(α1-3)]GlcNAc(β-Sp0	1.14053	1.57649	2.28615	2.52905	1.62556	1.62663	1.38313	1.43616	1.29964	1.18722	1.06819	1.88427	1.91129	2.14921	1.71673	2.5512	1.5104	1.47712	2.24721	2.12318	2.41748	1.6282	1.3531	1.21999	1.24132	1.27607	1.16055	1.17125	1.01072	1.13802	1.07431	1.18892	2.20312	0.966544	1.17336	1.2283	2.21332	1.31311	1.30164	1.21412	1.19286	1.1509	1.08913	1.15701	1.86596	2.22754	2.00396	1.90647
G00057MO	GalNAc(β1-4)GlcNAc(β-Sp0	1.15293	1.63442	2.63808	3.00272	1.86835	1.79822	1.38929	1.70228	1.3029	1.24344	1.08796	1.93471	1.93473	2.18596	1.72564	2.43924	1.46028	1.47211	2.19251	2.08443	2.31222	1.72003	1.30393	1.23176	1.1961	1.25764	1.22955	1.22863	1.05685	1.1708	1.12007	1.23812	2.11995	1.5507	1.31372	1.14995	2.31905	1.31158	1.29933	1.18752	1.19917	1.16761	1.08934	1.17215	1.67811	2.08369	1.84296	1.76555
G00057MO	GalNAc(β1-4)GlcNAc(β-Sp8	1.15293	1.63442	2.63808	3.00272	1.86835	1.79822	1.38929	1.70228	1.3029	1.24344	1.08796	1.93471	1.93473	2.18596	1.72564	2.43924	1.46028	1.47211	2.19251	2.08443	2.31222	1.72003	1.30393	1.23176	1.1961	1.25764	1.22955	1.22863	1.05685	1.1708	1.12007	1.23812	2.11995	1.5507	1.31372	1.14995	2.31905	1.31158	1.29933	1.18752	1.19917	1.16761	1.08934	1.17215	1.67811	2.08369	1.84296	1.76555
G48898TH	Gal(α1-2)Gal(β-Sp8	1.07707	1.25246	2.28783	2.49878	1.50053	1.54777	1.31437	1.63646	1.27489	1.17841	1.07197	1.89781	1.88721	2.13178	1.89459	2.66047	1.36868	1.42575	2.35566	2.22911	2.56024	1.49529	1.29674	1.21646	1.1891	1.15646	1.16977	1.12033	1.00256	1.11311	1.08326	1.31502	2.14539	1.26437	1.16718	1.221	1.86605	1.24423	1.26203	1.19595	1.16456	1.12103	1.05097	1.10247	1.76583	1.99119	1.88674	1.83399
G31734OS	Gal(α1-3)[Fuc(α1-2)]Gal(β1-3)GlcNAc(β-Sp0	1.18462	1.36206	2.11957	2.19167	1.35751	1.49536	1.3571	1.2586	1.22656	1.26093	1.12961	2.06527	1.98653	2.26496	1.95965	2.86516	1.44134	1.49687	2.34634	2.15798	2.60574	1.55996	1.27791	1.16076	1.25148	1.22157	1.09998	1.05429	0.971154	1.04617	1.19376	1.33198	2.50697	3.2715	1.515	1.23143	1.65567	1.33546	1.25906	1.3081	1.18976	1.18497	1.04704	1.11908	1.83033	2.07579	1.97548	1.89662
G31734OS	Gal(α1-3)[Fuc(α1-2)]Gal(β1-3)GlcNAc(β-Sp8	1.18462	1.36206	2.11957	2.19167	1.35751	1.49536	1.3571	1.2586	1.22656	1.26093	1.12961	2.06527	1.98653	2.26496	1.95965	2.86516	1.44134	1.49687	2.34634	2.15798	2.60574	1.55996	1.27791	1.16076	1.25148	1.22157	1.09998	1.05429	0.971154	1.04617	1.19376	1.33198	2.50697	3.2715	1.515	1.23143	1.65567	1.33546	1.25906	1.3081	1.18976	1.18497	1.04704	1.11908	1.83033	2.07579	1.97548	1.89662
G04624DG	Gal(α1-3)[Fuc(α1-2)]Gal(β1-4)[Fuc(α1-3)]GlcNAc(β-Sp0	1.14747	1.32401	2.03172	2.13924	1.32648	1.3871	1.36578	1.16383	1.29595	1.14635	1.02559	1.90147	1.88023	2.15293	1.76848	2.61388	1.47906	1.46799	2.29267	2.11157	2.50756	1.48429	1.37292	1.11709	1.15819	1.13272	1.04849	1.01606	0.902309	0.986909	1.04846	1.21877	2.28884	1.72734	1.12299	1.23029	1.80329	1.29649	1.25253	1.16039	1.17026	1.09328	1.06398	1.07741	1.86073	2.0753	2.0079	1.91898
G04624DG	Gal(α1-3)[Fuc(α1-2)]Gal(β1-4)[Fuc(α1-3)]GlcNAc(β-Sp8	1.14747	1.32401	2.03172	2.13924	1.32648	1.3871	1.36578	1.16383	1.29595	1.14635	1.02559	1.90147	1.88023	2.15293	1.76848	2.61388	1.47906	1.46799	2.29267	2.11157	2.50756	1.48429	1.37292	1.11709	1.15819	1.13272	1.04849	1.01606	0.902309	0.986909	1.04846	1.21877	2.28884	1.72734	1.12299	1.23029	1.80329	1.29649	1.25253	1.16039	1.17026	1.09328	1.06398	1.07741	1.86073	2.0753	2.0079	1.91898
G70888IU	Gal(α1-3)[Fuc(α1-2)]Gal(β1-4)GlcNAc(-Sp0	1.09117	1.32254	2.05128	2.23811	1.31987	1.35427	1.37056	1.38599	1.29205	1.16121	0.99864	1.81265	1.76665	2.0671	1.71952	2.56521	1.37885	1.36998	2.08885	1.9977	2.34387	1.50443	1.24903	1.14716	1.14964	1.15957	1.12053	1.07085	0.954654	1.02685	1.13626	1.27807	2.20382	2.7314	1.34677	1.14533	1.55905	1.25086	1.22253	1.19436	1.13546	1.10633	1.03256	1.10216	1.63042	1.90872	1.81821	1.71228
G06873PC	Gal(α1-3)[Fuc(α1-2)]Gal(β1-4)Glc(β-Sp0	1.13767	1.31203	2.06579	2.15526	1.30822	1.39758	1.36851	1.3383	1.24217	1.147	1.04944	1.87828	1.8498	2.13985	1.74643	2.63465	1.36037	1.4143	2.1967	2.11379	2.46752	1.53541	1.20741	1.13754	1.14711	1.14527	1.0821	1.01286	0.950993	1.0253	1.11423	1.29607	2.33411	2.80885	1.41503	1.10403	1.46941	1.24042	1.2237	1.16478	1.14766	1.15944	1.05598	1.15779	1.7683	1.98393	1.84998	1.80495
G47548GA	Gal(α1-3)[Fuc(α1-2)]Gal(β-Sp8	1.14698	1.24874	1.91412	2.02867	1.21536	1.3315	1.38361	1.24944	1.31984	1.16952	1.04563	1.90478	1.8566	2.14385	1.78327	2.67133	1.37813	1.41533	2.25907	2.08071	2.49684	1.47224	1.2647	1.16171	1.158	1.18573	1.13527	1.08058	1.01394	1.08405	1.1721	1.28591	2.2054	1.97211	1.14458	1.18256	1.47528	1.28872	1.26754	1.23056	1.15134	1.16506	1.06964	1.11564	1.74052	1.92986	1.86295	1.80088
G47548GA	Gal(α1-3)[Fuc(α1-2)]Gal(β-Sp18	1.14698	1.24874	1.91412	2.02867	1.21536	1.3315	1.38361	1.24944	1.31984	1.16952	1.04563	1.90478	1.8566	2.14385	1.78327	2.67133	1.37813	1.41533	2.25907	2.08071	2.49684	1.47224	1.2647	1.16171	1.158	1.18573	1.13527	1.08058	1.01394	1.08405	1.1721	1.28591	2.2054	1.97211	1.14458	1.18256	1.47528	1.28872	1.26754	1.23056	1.15134	1.16506	1.06964	1.11564	1.74052	1.92986	1.86295	1.80088
G20744UW	Gal(α1-4)[Gal(α1-3)]Gal(β1-4)GlcNAc(β-Sp8	1.06385	1.40018	2.20472	2.6795	1.48591	1.50498	1.4526	1.91233	1.43494	1.23037	1.05522	1.90681	1.89087	2.14517	1.85457	2.54865	1.49249	1.52289	2.30506	2.24044	2.49263	1.68977	1.29786	1.25624	1.15388	1.22753	1.27879	1.16325	1.03177	1.16876	1.22611	1.35257	1.97728	1.83516	1.33754	1.39539	2.25037	1.2996	1.33991	1.23871	1.23705	1.14036	1.13352	1.18041	1.67687	1.89161	1.84317	1.80469
G76355TG	Gal(α1-3)GalNAc(α-Sp8	1.07334	1.31102	2.11	2.27725	1.37042	1.44762	1.3711	1.46722	1.2876	1.14921	1.06915	1.91018	1.8865	2.13945	1.87248	2.60586	1.3956	1.39992	2.30689	2.17141	2.4809	1.48057	1.27039	1.21269	1.21784	1.16894	1.14205	1.09676	0.987685	1.10662	1.15238	1.27509	2.13445	1.23565	1.21499	1.15896	1.74361	1.2307	1.24643	1.20233	1.17816	1.12816	1.05306	1.12333	1.77997	2.00494	1.91861	1.85229
G76355TG	Gal(α1-3)GalNAc(α-Sp16	1.07334	1.31102	2.11	2.27725	1.37042	1.44762	1.3711	1.46722	1.2876	1.14921	1.06915	1.91018	1.8865	2.13945	1.87248	2.60586	1.3956	1.39992	2.30689	2.17141	2.4809	1.48057	1.27039	1.21269	1.21784	1.16894	1.14205	1.09676	0.987685	1.10662	1.15238	1.27509	2.13445	1.23565	1.21499	1.15896	1.74361	1.2307	1.24643	1.20233	1.17816	1.12816	1.05306	1.12333	1.77997	2.00494	1.91861	1.85229
G02747VH	Gal(α1-3)GalNAc(β-Sp8	1.07334	1.31102	2.11	2.27725	1.37042	1.44762	1.3711	1.46722	1.2876	1.14921	1.06915	1.91018	1.8865	2.13945	1.87248	2.60586	1.3956	1.39992	2.30689	2.17141	2.4809	1.48057	1.27039	1.21269	1.21784	1.16894	1.14205	1.09676	0.987685	1.10662	1.15238	1.27509	2.13445	1.23565	1.21499	1.15896	1.74361	1.2307	1.24643	1.20233	1.17816	1.12816	1.05306	1.12333	1.77997	2.00494	1.91861	1.85229
G08176ZW	Gal(α1-3)Gal(β1-4)[Fuc(α1-3)]GlcNAc(β-Sp8	1.06152	1.30173	2.12343	2.36853	1.418	1.43434	1.2738	1.53864	1.19672	1.1887	0.999556	1.83651	1.82102	2.05366	1.93369	2.62938	1.31694	1.55957	2.30604	2.17782	2.48618	1.61901	1.2326	1.11623	1.16357	1.11997	1.05914	1.00867	0.879361	0.989686	0.996935	1.23977	2.13813	1.20692	0.990179	1.19604	2.19385	1.22791	1.25365	1.10564	1.16032	1.05651	1.03363	1.10633	1.8249	2.06955	1.95924	1.8872
G34356AA	Gal(α1-3)Gal(β1-3)GlcNAc(β-Sp0	1.08825	1.23508	2.22367	2.45024	1.46978	1.49959	1.22845	1.46644	1.16918	1.18904	1.07615	2.03989	1.95851	2.16567	2.04097	2.79428	1.32156	1.53062	2.48178	2.31642	2.65679	1.71106	1.51593	1.25167	1.28472	1.29072	1.12815	1.17322	1.02116	1.06753	1.13528	1.31806	2.4301	2.45794	1.32552	1.25133	2.15505	1.25245	1.28137	1.1252	1.19173	1.08449	0.993217	1.05476	1.77484	2.00461	1.90371	1.82294
G03499BP	Gal(α1-3)Gal(β1-4)GlcNAc(β-Sp8	1.02004	1.25729	2.22634	2.52352	1.47633	1.45921	1.30781	1.74412	1.23366	1.20732	1.00774	1.83941	1.79832	2.04487	1.93149	2.61193	1.27494	1.48739	2.24296	2.18635	2.44486	1.67724	1.2148	1.14233	1.108	1.14067	1.1196	1.0835	0.92028	1.02496	1.05344	1.33141	2.04297	2.19874	1.27891	1.20344	2.04988	1.21293	1.24182	1.12585	1.18469	1.08085	1.03505	1.15219	1.59803	1.85755	1.74943	1.66853
G78074HX	Gal(α1-3)Gal(β1-4)Glc(β-Sp0	1.05954	1.25822	2.16452	2.37	1.41006	1.45824	1.29108	1.52339	1.19398	1.17338	1.05485	1.91227	1.88732	2.1114	1.98415	2.72738	1.30742	1.48402	2.3737	2.29478	2.61311	1.66296	1.25865	1.17502	1.16701	1.14572	1.09966	1.05241	0.940244	1.03355	1.06506	1.34638	2.27608	2.26256	1.37746	1.17231	1.92741	1.20276	1.25462	1.12299	1.1898	1.11529	1.04297	1.13484	1.78117	1.98704	1.87418	1.83404
G77070UX	Gal(α1-3)Gal(β1-4)Glc(-Sp10	1.05954	1.25822	2.16452	2.37	1.41006	1.45824	1.29108	1.52339	1.19398	1.17338	1.05485	1.91227	1.88732	2.1114	1.98415	2.72738	1.30742	1.48402	2.3737	2.29478	2.61311	1.66296	1.25865	1.17502	1.16701	1.14572	1.09966	1.05241	0.940244	1.03355	1.06506	1.34638	2.27608	2.26256	1.37746	1.17231	1.92741	1.20276	1.25462	1.12299	1.1898	1.11529	1.04297	1.13484	1.78117	1.98704	1.87418	1.83404
G24432YB	Gal(α1-3)Gal(β-Sp8	1.07157	1.18779	2.02711	2.26175	1.31445	1.37084	1.28511	1.45153	1.25686	1.173	1.04027	1.91773	1.87383	2.10097	1.94212	2.70092	1.3067	1.46696	2.38028	2.22966	2.58944	1.60776	1.30726	1.1946	1.1606	1.17237	1.14952	1.11352	0.989751	1.08446	1.10709	1.3344	2.15333	1.61783	1.14131	1.22279	1.89401	1.2345	1.27547	1.15293	1.17385	1.09296	1.03166	1.07203	1.72575	1.91615	1.8399	1.7833
G46849JR	Gal(α1-4)[Fuc(α1-2)]Gal(β1-4)GlcNAc(β-Sp8	1.04912	1.40035	1.99258	2.41842	1.36285	1.38136	1.41607	1.65577	1.44873	1.10087	1.01866	1.77951	1.75513	2.0479	1.50792	2.3294	1.6533	1.3376	2.09438	1.97361	2.29223	1.41722	1.24908	1.22007	1.11957	1.16905	1.22616	1.08175	1.00157	1.13913	1.16601	1.19043	2.0946	1.2262	1.18226	1.3018	1.78758	1.24217	1.26271	1.25655	1.11729	1.12627	1.13228	1.07316	1.71492	1.93345	1.87185	1.80091
G00076PK	Gal(α1-4)Gal(β1-4)GlcNAc(β-Sp0	1.02884	1.37092	2.19039	2.5589	1.51102	1.53266	1.37231	1.74218	1.37773	1.16536	1.03073	1.80883	1.81457	2.08425	1.61585	2.43432	1.55079	1.36789	2.18133	2.09076	2.36589	1.48511	1.27902	1.20503	1.10865	1.17013	1.21405	1.14381	1.00211	1.12687	1.13201	1.30159	1.95084	1.35072	1.33137	1.31428	1.98905	1.26392	1.2997	1.2496	1.1685	1.13537	1.11802	1.10741	1.6029	1.87304	1.78279	1.72642
G00076PK	Gal(α1-4)Gal(β1-4)GlcNAc(β-Sp8	1.02884	1.37092	2.19039	2.5589	1.51102	1.53266	1.37231	1.74218	1.37773	1.16536	1.03073	1.80883	1.81457	2.08425	1.61585	2.43432	1.55079	1.36789	2.18133	2.09076	2.36589	1.48511	1.27902	1.20503	1.10865	1.17013	1.21405	1.14381	1.00211	1.12687	1.13201	1.30159	1.95084	1.35072	1.33137	1.31428	1.98905	1.26392	1.2997	1.2496	1.1685	1.13537	1.11802	1.10741	1.6029	1.87304	1.78279	1.72642
G00059MO	Gal(α1-4)Gal(β1-4)Glc(β-Sp0	1.05331	1.41201	2.22931	2.49818	1.49679	1.55436	1.3933	1.64648	1.31487	1.18535	1.09401	1.87124	1.90597	2.16147	1.78978	2.63368	1.50731	1.40125	2.31196	2.24473	2.54659	1.51739	1.29134	1.23652	1.18473	1.1764	1.17562	1.10429	1.01941	1.12045	1.09799	1.3168	2.21604	1.71591	1.49315	1.25967	1.96406	1.26645	1.30966	1.24835	1.20627	1.1731	1.11442	1.13983	1.77259	2.03122	1.92832	1.88002
G17963KW	Gal(α1-4)GlcNAc(β-Sp8	1.10062	1.29828	2.52896	2.75638	1.66877	1.66825	1.32405	1.80026	1.28856	1.18479	1.07775	1.89959	1.89107	2.15233	1.84472	2.60234	1.38342	1.43927	2.28632	2.15883	2.44437	1.47988	1.23115	1.18277	1.15842	1.14469	1.17895	1.08423	0.990934	1.09277	1.06319	1.30211	2.11641	1.24603	1.20647	1.18133	1.83993	1.25448	1.25285	1.19912	1.19904	1.15745	1.07986	1.17205	1.69142	1.98775	1.85038	1.79432
G55954SF	Gal(α1-6)Glc(β-Sp8	1.10557	1.30978	2.37754	2.52045	1.53573	1.60018	1.33738	1.60499	1.28625	1.15545	1.08875	1.88741	1.8987	2.16173	1.86755	2.71149	1.40777	1.39727	2.32475	2.22664	2.55857	1.42421	1.21131	1.18657	1.1695	1.1239	1.14655	1.04892	0.971843	1.1029	1.06514	1.2555	2.20871	1.27844	1.24436	1.19494	1.72412	1.2434	1.25815	1.22331	1.17454	1.17639	1.08549	1.16797	1.80388	2.06201	1.96834	1.91444
G28148HG	Gal(β1-2)Gal(β-Sp8	1.10298	1.28873	2.4334	2.66453	1.59934	1.63206	1.32872	1.74514	1.29677	1.19672	1.09639	1.93067	1.92248	2.17203	1.94553	2.69567	1.38989	1.44851	2.38497	2.25295	2.58513	1.51612	1.31775	1.24004	1.21115	1.17753	1.20751	1.14584	1.02922	1.14111	1.10739	1.32719	2.1866	1.28716	1.18228	1.23365	1.91705	1.26988	1.28847	1.22208	1.1905	1.15029	1.07709	1.14454	1.78894	2.03114	1.91561	1.86123
G07357YR	Gal(β1-3)[Fuc(α1-4)]GlcNAc(β1-3)Gal(β1-4)[Fuc(α1-3)]GlcNAc(β-Sp0	0.969457	1.36025	2.30239	2.39956	1.58088	1.61061	1.44551	1.35761	1.28947	1.09702	1.10252	1.81906	1.84562	2.08947	1.86801	2.59099	1.30937	1.31202	2.20135	2.23567	2.47355	1.37875	1.91762	1.82467	1.9567	1.88023	1.68496	1.67172	1.62846	1.5763	1.69126	1.07183	2.40453	1.02377	1.19186	1.05596	1.88471	1.24804	1.20355	1.27981	1.15739	1.02649	0.940099	1.02947	2.11931	2.30944	2.16884	2.01431
G69522TI	Gal(β1-3)GlcNAc(β1-3)Gal(β1-4)[Fuc(α1-3)]GlcNAc(β-Sp0	1.02239	1.35557	2.70496	2.83552	1.85238	1.83552	1.27146	1.67318	1.16471	1.08787	1.04255	1.78708	1.79812	2.05149	1.8886	2.50242	1.41852	1.45671	2.24588	2.16876	2.35229	1.45632	1.43319	1.31093	1.45603	1.34962	1.1474	1.12485	1.00269	1.09427	1.12231	1.11885	2.49205	1.80406	1.37783	1.11917	2.105	1.21437	1.21985	1.21706	1.12981	1.01649	0.957529	1.08909	1.8936	2.24132	2.07258	1.91786
G01706RV	Gal(β1-3)[Fuc(α1-4)]GlcNAc(-Sp0	1.02094	1.26184	2.09352	2.25802	1.41033	1.46265	1.30767	1.40352	1.25368	1.11518	1.07872	1.80333	1.80443	2.0641	1.7402	2.64899	1.31002	1.34768	2.20866	2.18387	2.45289	1.37837	1.74436	1.55036	1.6443	1.60002	1.43587	1.51218	1.44849	1.37271	1.41933	1.21255	2.19202	0.965851	1.09643	1.1196	1.68995	1.23004	1.19009	1.20132	1.1162	1.09212	1.00822	1.06161	1.87382	2.09509	1.95621	1.84938
G01706RV	Gal(β1-3)[Fuc(α1-4)]GlcNAc(-Sp8	1.02094	1.26184	2.09352	2.25802	1.41033	1.46265	1.30767	1.40352	1.25368	1.11518	1.07872	1.80333	1.80443	2.0641	1.7402	2.64899	1.31002	1.34768	2.20866	2.18387	2.45289	1.37837	1.74436	1.55036	1.6443	1.60002	1.43587	1.51218	1.44849	1.37271	1.41933	1.21255	2.19202	0.965851	1.09643	1.1196	1.68995	1.23004	1.19009	1.20132	1.1162	1.09212	1.00822	1.06161	1.87382	2.09509	1.95621	1.84938
G39023AU	Fuc(α1-4)[Gal(β1-3)]GlcNAc(β-Sp8	1.02094	1.26184	2.09352	2.25802	1.41033	1.46265	1.30767	1.40352	1.25368	1.11518	1.07872	1.80333	1.80443	2.0641	1.7402	2.64899	1.31002	1.34768	2.20866	2.18387	2.45289	1.37837	1.74436	1.55036	1.6443	1.60002	1.43587	1.51218	1.44849	1.37271	1.41933	1.21255	2.19202	0.965851	1.09643	1.1196	1.68995	1.23004	1.19009	1.20132	1.1162	1.09212	1.00822	1.06161	1.87382	2.09509	1.95621	1.84938
G61730RY	Gal(β1-4)GlcNAc(β1-6)GalNAc(α-Sp8	1.14463	1.45601	2.6396	2.89715	1.80173	1.82318	1.36592	1.89953	1.28685	1.16004	1.08405	1.90409	1.93018	2.18447	1.95542	2.68908	1.4867	1.39326	2.33523	2.19785	2.51761	1.4837	1.37986	1.22385	1.26594	1.1983	1.18961	1.16738	1.04427	1.16778	1.12388	1.2657	2.24399	1.24525	1.1652	1.1369	2.27144	1.26726	1.2381	1.17164	1.21389	1.20509	1.06454	1.27107	1.86962	2.20931	2.04616	1.967
G03520RT	Gal(β1-4)GlcNAc(β1-6)GalNAc(-Sp14	1.14463	1.45601	2.6396	2.89715	1.80173	1.82318	1.36592	1.89953	1.28685	1.16004	1.08405	1.90409	1.93018	2.18447	1.95542	2.68908	1.4867	1.39326	2.33523	2.19785	2.51761	1.4837	1.37986	1.22385	1.26594	1.1983	1.18961	1.16738	1.04427	1.16778	1.12388	1.2657	2.24399	1.24525	1.1652	1.1369	2.27144	1.26726	1.2381	1.17164	1.21389	1.20509	1.06454	1.27107	1.86962	2.20931	2.04616	1.967
G00033MO	GlcNAc(β1-6)[Gal(β1-3)]GalNAc(α-Sp8	1.14488	1.40723	2.32109	2.54939	1.52808	1.6042	1.33438	1.69642	1.24237	1.19835	1.14862	1.89858	1.90418	2.14374	1.88159	2.57969	1.47506	1.35983	2.29272	2.1475	2.41123	1.46097	1.28313	1.21247	1.2158	1.11799	1.15404	1.05575	1.01278	1.08285	1.04909	1.24333	2.21575	1.32712	1.1797	1.04047	1.68816	1.23243	1.18822	1.20311	1.24451	1.15037	1.03112	1.17309	1.83271	2.13763	2.02222	2.00317
G00033MO	GlcNAc(β1-6)[Gal(β1-3)]GalNAc(α-Sp14	1.14488	1.40723	2.32109	2.54939	1.52808	1.6042	1.33438	1.69642	1.24237	1.19835	1.14862	1.89858	1.90418	2.14374	1.88159	2.57969	1.47506	1.35983	2.29272	2.1475	2.41123	1.46097	1.28313	1.21247	1.2158	1.11799	1.15404	1.05575	1.01278	1.08285	1.04909	1.24333	2.21575	1.32712	1.1797	1.04047	1.68816	1.23243	1.18822	1.20311	1.24451	1.15037	1.03112	1.17309	1.83271	2.13763	2.02222	2.00317
G56682BC	Neu5Ac(α2-6)[Gal(β1-3)]GalNAc(α-Sp8	1.09515	1.39898	2.26492	2.43576	1.47867	1.52331	1.33775	1.61564	1.27557	1.18365	1.11011	1.95506	1.93369	2.1627	1.93313	2.74849	1.51429	1.45405	2.33647	2.32973	2.53823	1.51754	1.35406	1.13255	1.15993	1.08921	1.11426	1.13329	0.917903	1.04209	1.03002	1.32699	2.07959	1.35228	1.18606	1.15791	1.95825	1.24811	1.26693	1.19642	1.22415	1.12118	1.05163	1.13292	1.81672	2.03886	1.94204	1.89155
G56682BC	Neu5Ac(α2-6)[Gal(β1-3)]GalNAc(α-Sp14	1.09515	1.39898	2.26492	2.43576	1.47867	1.52331	1.33775	1.61564	1.27557	1.18365	1.11011	1.95506	1.93369	2.1627	1.93313	2.74849	1.51429	1.45405	2.33647	2.32973	2.53823	1.51754	1.35406	1.13255	1.15993	1.08921	1.11426	1.13329	0.917903	1.04209	1.03002	1.32699	2.07959	1.35228	1.18606	1.15791	1.95825	1.24811	1.26693	1.19642	1.22415	1.12118	1.05163	1.13292	1.81672	2.03886	1.94204	1.89155
G64050LH	Neu5Ac(β2-6)[Gal(β1-3)]GalNAc(α-Sp8	1.0262	1.31818	2.13126	2.30432	1.3906	1.43606	1.27873	1.59218	1.21531	1.13836	1.06481	1.89196	1.84885	2.0729	1.75793	2.48937	1.41219	1.38971	2.24124	2.13104	2.35426	1.45649	1.30411	1.1528	1.20103	1.13148	1.11081	1.10781	0.919116	1.01487	1.06956	1.27967	1.94483	1.34309	1.14896	1.09117	1.70502	1.19305	1.20437	1.12109	1.15759	1.06835	1.01054	1.10174	1.67868	1.89973	1.81953	1.77346
G70573KH	Neu5Ac(α2-6)[Gal(β1-3)]GlcNAc(β1-4)Gal(β1-4)Glc(β-Sp10	1.01998	1.2518	2.50755	2.66339	1.66192	1.66698	1.24068	1.74061	1.19522	1.11393	1.0471	1.90905	1.86669	2.1182	2.04432	2.70434	1.43872	1.56943	2.43554	2.40852	2.56017	1.50665	1.37792	1.15533	1.29412	1.20784	1.05601	1.10763	0.886682	0.99241	0.993488	1.39524	2.24178	1.98658	1.53126	1.21886	2.16999	1.21655	1.2582	1.08228	1.21698	1.11824	1.02479	1.14433	1.81301	2.03755	1.91093	1.82388
G00031MO	Gal(β1-3)GalNAc(α-Sp8	1.10978	1.40315	2.45856	2.65065	1.58672	1.63161	1.35715	1.78835	1.26767	1.18124	1.13804	1.94089	1.92494	2.1796	1.89424	2.54425	1.41909	1.41408	2.26973	2.15871	2.40372	1.50653	1.32951	1.24498	1.26199	1.15639	1.18109	1.13556	1.00717	1.10252	1.13442	1.25748	2.18511	1.48713	1.2275	1.11888	1.68504	1.24488	1.23589	1.22616	1.20321	1.13607	1.06244	1.1795	1.80122	2.09428	1.97262	1.92365
G00031MO	Gal(β1-3)GalNAc(α-Sp14	1.10978	1.40315	2.45856	2.65065	1.58672	1.63161	1.35715	1.78835	1.26767	1.18124	1.13804	1.94089	1.92494	2.1796	1.89424	2.54425	1.41909	1.41408	2.26973	2.15871	2.40372	1.50653	1.32951	1.24498	1.26199	1.15639	1.18109	1.13556	1.00717	1.10252	1.13442	1.25748	2.18511	1.48713	1.2275	1.11888	1.68504	1.24488	1.23589	1.22616	1.20321	1.13607	1.06244	1.1795	1.80122	2.09428	1.97262	1.92365
G00031MO	Gal(β1-3)GalNAc(α-Sp16	1.10978	1.40315	2.45856	2.65065	1.58672	1.63161	1.35715	1.78835	1.26767	1.18124	1.13804	1.94089	1.92494	2.1796	1.89424	2.54425	1.41909	1.41408	2.26973	2.15871	2.40372	1.50653	1.32951	1.24498	1.26199	1.15639	1.18109	1.13556	1.00717	1.10252	1.13442	1.25748	2.18511	1.48713	1.2275	1.11888	1.68504	1.24488	1.23589	1.22616	1.20321	1.13607	1.06244	1.1795	1.80122	2.09428	1.97262	1.92365
G01534TU	Gal(β1-3)GalNAc(β-Sp8	1.10978	1.40315	2.45856	2.65065	1.58672	1.63161	1.35715	1.78835	1.26767	1.18124	1.13804	1.94089	1.92494	2.1796	1.89424	2.54425	1.41909	1.41408	2.26973	2.15871	2.40372	1.50653	1.32951	1.24498	1.26199	1.15639	1.18109	1.13556	1.00717	1.10252	1.13442	1.25748	2.18511	1.48713	1.2275	1.11888	1.68504	1.24488	1.23589	1.22616	1.20321	1.13607	1.06244	1.1795	1.80122	2.09428	1.97262	1.92365
G99053DY	Gal(β1-3)GalNAc(β1-3)Gal(α1-4)Gal(β1-4)Glc(β-Sp0	0.982831	1.45494	2.46769	2.7064	1.63132	1.66453	1.32996	1.9203	1.19152	1.20186	1.15897	1.85353	1.88944	2.14795	1.73207	2.44279	1.51912	1.34061	2.16028	2.18056	2.33228	1.474	1.44854	1.2748	1.28779	1.20301	1.14525	1.19965	1.00598	1.09491	1.08213	1.22316	2.25062	2.11766	1.57111	1.17375	1.98228	1.26562	1.25162	1.19401	1.18716	1.1215	1.07437	1.12567	1.74903	2.15081	1.97597	1.907
G48558GR	Gal(β1-3)GalNAc(β1-4)[Neu5Ac(α2-3)]Gal(β1-4)Glc(β-Sp0	1.06191	1.32781	2.24322	2.43489	1.48128	1.52706	1.33724	1.64619	1.18952	1.14701	1.12671	1.98143	1.97114	2.17972	1.83678	2.42002	1.45327	1.40573	2.14842	2.0767	2.27292	1.3534	1.2786	1.23356	1.26222	1.15937	1.11425	1.13095	0.927027	1.07051	1.09714	1.24416	2.09908	1.59641	1.28135	1.2653	2.11888	1.20433	1.22926	1.12581	1.17936	1.10699	1.02624	1.14157	1.82258	2.12456	1.99528	1.93478
G21856LC	Gal(β1-3)GalNAc(β1-4)Gal(β1-4)Glc(β-Sp8	0.981277	1.3506	2.50089	2.71633	1.63469	1.64993	1.33445	1.79856	1.18997	1.17011	1.15221	1.95409	1.94957	2.16604	1.90618	2.45656	1.47007	1.39814	2.18252	2.13836	2.33274	1.38652	1.04115	1.18056	1.19741	1.06964	1.10513	0.939788	0.878713	1.05412	1.03119	1.23684	2.23965	1.38542	1.35368	1.17046	1.77099	1.18309	1.1838	1.17752	1.17904	1.11938	1.01013	1.14285	1.86297	2.22266	2.06072	2.0082
G95894VW	Gal(β1-3)Gal(β-Sp8	1.06788	1.27152	2.43598	2.67051	1.59507	1.61855	1.28235	1.7213	1.26012	1.15693	1.07512	1.89272	1.88218	2.1187	1.90293	2.63935	1.36139	1.40617	2.34143	2.19148	2.5248	1.44924	1.29945	1.22914	1.20711	1.14904	1.19698	1.13659	1.01647	1.11956	1.09525	1.29573	2.15074	1.28591	1.1782	1.20445	1.87592	1.23847	1.25399	1.18301	1.16444	1.11974	1.05117	1.1176	1.75507	2.01093	1.88991	1.8309
G09681LD	Gal(β1-3)GlcNAc(β1-3)Gal(β1-4)GlcNAc(β-Sp0	0.99519	1.30323	2.91242	3.12792	2.02664	1.97537	1.30589	1.89932	1.20317	1.10398	1.05463	1.8311	1.8087	2.06153	1.81131	2.42538	1.3686	1.34475	2.19484	2.10126	2.25246	1.47683	1.40339	1.29875	1.34677	1.31913	1.18635	1.15076	1.01376	1.10374	1.13181	1.1774	2.36072	2.62289	1.64318	1.10574	2.028	1.21104	1.21252	1.22149	1.13976	1.05272	0.970472	1.13246	1.66234	2.03064	1.88002	1.7301
G00049MO	Gal(β1-3)GlcNAc(β1-3)Gal(β1-4)Glc(β-Sp10	1.09632	1.31795	2.89212	3.0781	2.01958	1.97541	1.28589	1.93298	1.1643	1.16265	1.10901	1.9232	1.85936	2.12708	1.90475	2.54613	1.36451	1.41727	2.30224	2.25283	2.36366	1.54564	1.34886	1.29503	1.41452	1.29396	1.17633	1.10747	1.01049	1.09356	1.11254	1.26994	2.44638	2.75513	1.87663	1.11747	1.9593	1.23517	1.22989	1.16456	1.16934	1.10534	1.01154	1.1732	1.74701	2.10781	1.91799	1.80097
G00056MO	Gal(β1-3)GlcNAc(β-Sp0	1.09518	1.31088	2.71801	2.91239	1.81926	1.80842	1.27	1.833	1.20151	1.16192	1.07796	1.88877	1.85473	2.11814	1.85608	2.56932	1.37318	1.45507	2.29368	2.17429	2.40603	1.50944	1.37049	1.18593	1.21769	1.17437	1.10338	1.10151	0.967959	1.05645	1.0138	1.2383	2.23967	1.86015	1.36864	1.16705	2.00368	1.24492	1.21926	1.16172	1.17623	1.124	1.04534	1.16421	1.6971	2.011	1.86344	1.76765
G00056MO	Gal(β1-3)GlcNAc(β-Sp8	1.09518	1.31088	2.71801	2.91239	1.81926	1.80842	1.27	1.833	1.20151	1.16192	1.07796	1.88877	1.85473	2.11814	1.85608	2.56932	1.37318	1.45507	2.29368	2.17429	2.40603	1.50944	1.37049	1.18593	1.21769	1.17437	1.10338	1.10151	0.967959	1.05645	1.0138	1.2383	2.23967	1.86015	1.36864	1.16705	2.00368	1.24492	1.21926	1.16172	1.17623	1.124	1.04534	1.16421	1.6971	2.011	1.86344	1.76765
G00051MO	Gal(β1-4)[Fuc(α1-3)]GlcNAc(β-Sp0	1.11998	1.39084	2.38131	2.52713	1.59888	1.6115	1.28955	1.65025	1.24633	1.18001	1.07411	1.84254	1.86253	2.12945	1.78844	2.66163	1.47015	1.45949	2.29153	2.1798	2.50772	1.46533	1.1751	1.12929	1.21082	1.15141	1.10257	0.994738	0.90801	1.04115	1.01941	1.26635	2.23952	0.857551	1.1054	1.20926	1.98386	1.27646	1.29401	1.19368	1.15681	1.14742	1.08823	1.1639	1.83288	2.14728	1.99877	1.91265
G00051MO	Gal(β1-4)[Fuc(α1-3)]GlcNAc(β-Sp8	1.11998	1.39084	2.38131	2.52713	1.59888	1.6115	1.28955	1.65025	1.24633	1.18001	1.07411	1.84254	1.86253	2.12945	1.78844	2.66163	1.47015	1.45949	2.29153	2.1798	2.50772	1.46533	1.1751	1.12929	1.21082	1.15141	1.10257	0.994738	0.90801	1.04115	1.01941	1.26635	2.23952	0.857551	1.1054	1.20926	1.98386	1.27646	1.29401	1.19368	1.15681	1.14742	1.08823	1.1639	1.83288	2.14728	1.99877	1.91265
G79535HZ	Gal(β1-4)[Fuc(α1-3)]GlcNAc(β1-3)Gal(β1-4)[Fuc(α1-3)]GlcNAc(β-Sp0	1.13998	1.43712	2.45635	2.47179	1.65413	1.63944	1.30604	1.56405	1.18531	1.21058	1.09735	1.87798	1.96032	2.18021	1.73379	2.59219	1.42798	1.49609	2.27131	2.18458	2.51859	1.53519	1.17919	1.07054	1.14216	1.10605	1.00828	0.890133	0.811756	0.995197	0.941118	1.22675	2.43636	1.0657	1.15297	1.16778	2.12765	1.28979	1.33475	1.23005	1.20618	1.11355	1.07324	1.16246	1.97687	2.24504	2.10273	1.97282
G57884AX	Gal(β1-4)[Fuc(α1-3)]GlcNAc(β1-3)Gal(β1-4)[Fuc(α1-3)]GlcNAc(β1-3)Gal(β1-4)[Fuc(α1-3)]GlcNAc(β-Sp0	1.19308	1.48843	2.59538	2.48751	1.71128	1.67819	1.34053	1.52759	1.17074	1.23048	1.10275	1.87677	2.00954	2.19213	1.74642	2.5814	1.42081	1.5019	2.27401	2.23192	2.54806	1.5905	1.17721	1.06196	1.11229	1.07479	0.984631	0.812772	0.772245	1.02109	0.911574	1.25272	2.62101	1.00261	1.16745	1.15598	2.20365	1.30574	1.37081	1.27368	1.26279	1.10243	1.0799	1.17677	2.12455	2.33655	2.20685	2.02469
G50930TW	Gal(β1-4)(6S)Glc(β-Sp0	1.1394	1.42786	2.59508	2.81969	1.74514	1.7563	1.38967	1.67548	1.26357	1.15147	1.11787	1.92474	1.96061	2.19457	2.00645	2.83901	1.48186	1.51145	2.53771	2.41038	2.77567	1.57162	1.34759	1.25039	1.22582	1.15581	1.16276	1.11842	1.04229	1.11209	1.11346	1.30372	2.39504	2.05594	1.44353	1.20339	2.08961	1.25843	1.32842	1.18451	1.25844	1.21399	1.12028	1.20849	1.86714	2.154	1.99138	1.95683
G50930TW	Gal(β1-4)(6S)Glc(β-Sp8	1.1394	1.42786	2.59508	2.81969	1.74514	1.7563	1.38967	1.67548	1.26357	1.15147	1.11787	1.92474	1.96061	2.19457	2.00645	2.83901	1.48186	1.51145	2.53771	2.41038	2.77567	1.57162	1.34759	1.25039	1.22582	1.15581	1.16276	1.11842	1.04229	1.11209	1.11346	1.30372	2.39504	2.05594	1.44353	1.20339	2.08961	1.25843	1.32842	1.18451	1.25844	1.21399	1.12028	1.20849	1.86714	2.154	1.99138	1.95683
G44738JR	Gal(β1-4)GalNAc(α1-3)[Fuc(α1-2)]Gal(β1-4)GlcNAc(β-Sp8	1.03434	1.84518	2.42199	2.74635	1.59556	1.57308	1.25974	1.76323	1.15166	1.21975	0.995269	1.70518	1.67566	1.9569	2.02478	2.34436	1.47329	1.41441	2.0332	2.11361	2.2351	1.50841	1.19113	1.13406	1.09359	1.09128	1.14252	1.04077	0.883561	1.01388	1.03934	1.16081	2.03588	2.69523	1.75795	1.09588	1.89602	1.16765	1.18675	1.21891	1.11653	1.0816	1.04868	1.15978	1.60612	1.91032	1.81812	1.68911
G83666FZ	Gal(β1-4)GalNAc(β1-3)[Fuc(α1-2)]Gal(β1-4)GlcNAc(β-Sp8	1.07106	1.32006	2.6467	2.91072	1.72953	1.64288	1.29427	2.03434	1.1725	1.05563	0.948783	1.72241	1.64216	1.93116	1.84369	2.28553	1.42305	1.32562	2.01527	1.98685	2.14663	1.40872	1.20534	1.12828	1.16054	1.09691	1.13253	1.04608	0.881984	1.05607	1.04038	1.10173	2.06352	1.16091	1.08397	1.04571	1.99708	1.18702	1.1502	1.13375	1.08054	1.08797	1.0433	1.16587	1.6983	1.99987	1.8393	1.73751
G32723SL	Gal(β1-4)GlcNAc(β1-3)GalNAc(α-Sp8	1.11025	1.46904	2.70427	2.86644	1.82877	1.84567	1.3644	1.92851	1.19601	1.1777	1.09476	1.91599	1.95083	2.23715	1.91985	2.51379	1.41349	1.38847	2.32999	2.14974	2.4344	1.52298	1.3294	1.2405	1.32931	1.19714	1.11926	1.10366	0.992377	1.05782	1.18279	1.4045	2.26902	1.3901	1.16873	1.07941	2.02772	1.2341	1.22801	1.17084	1.26063	1.17184	1.09982	1.28485	1.85522	2.16712	2.03302	1.974
G39130DL	Gal(β1-4)GlcNAc(β1-3)GalNAc(-Sp14	1.11025	1.46904	2.70427	2.86644	1.82877	1.84567	1.3644	1.92851	1.19601	1.1777	1.09476	1.91599	1.95083	2.23715	1.91985	2.51379	1.41349	1.38847	2.32999	2.14974	2.4344	1.52298	1.3294	1.2405	1.32931	1.19714	1.11926	1.10366	0.992377	1.05782	1.18279	1.4045	2.26902	1.3901	1.16873	1.07941	2.02772	1.2341	1.22801	1.17084	1.26063	1.17184	1.09982	1.28485	1.85522	2.16712	2.03302	1.974
G16777TF	Gal(β1-4)GlcNAc(β1-3)Gal(β1-4)[Fuc(α1-3)]GlcNAc(β1-3)Gal(β1-4)[Fuc(α1-3)]GlcNAc(β-Sp0	1.21281	1.51569	2.68174	2.73258	1.80196	1.73678	1.26092	1.80386	1.11482	1.20937	1.04927	1.79473	1.92841	2.12527	1.75552	2.52382	1.41954	1.4817	2.17464	2.11267	2.41425	1.61967	1.16772	1.04052	1.10717	1.07985	0.984021	0.867144	0.797901	0.98786	0.928295	1.33155	2.49646	1.7649	1.34727	1.07398	2.0688	1.26105	1.32347	1.26431	1.21844	1.11925	1.08971	1.22658	1.94035	2.23082	2.08194	1.9142
G46055MA	Gal(β1-4)GlcNAc(β1-3)Gal(β1-4)GlcNAc(β1-3)Gal(β1-4)GlcNAc(β-Sp0	1.23991	1.5352	2.90113	3.15689	1.97908	1.92426	1.33693	2.21566	1.19452	1.24296	1.08634	1.93372	1.97654	2.21778	1.73663	2.53475	1.43698	1.45767	2.2323	2.12488	2.3757	1.65304	1.33696	1.20794	1.19338	1.2525	1.17836	1.14302	1.01097	1.10225	1.11036	1.43384	2.26854	2.83385	1.7923	1.1655	2.12337	1.2897	1.29085	1.29296	1.21786	1.20758	1.14349	1.32805	1.62394	1.97846	1.8293	1.72077
G00058MO	Gal(β1-4)GlcNAc(β1-3)Gal(β1-4)GlcNAc(β-Sp0	1.14316	1.45656	2.80809	3.06216	1.93576	1.87199	1.31705	2.12667	1.2067	1.22626	1.08107	1.90741	1.94323	2.18459	1.73769	2.49124	1.40473	1.42715	2.18622	2.06535	2.34652	1.56493	1.25903	1.14221	1.11486	1.18021	1.14487	1.08994	0.952108	1.05088	1.05543	1.3324	2.18399	2.49705	1.63247	1.14042	2.00969	1.26365	1.27092	1.25707	1.19513	1.18839	1.12075	1.2983	1.59858	1.95484	1.80597	1.71224
G58896AZ	Gal(β1-4)GlcNAc(β1-3)Gal(β1-4)Glc(β-Sp0	1.16173	1.41369	2.85679	3.07285	1.97813	1.89855	1.2461	2.17091	1.12213	1.24075	1.09321	1.93664	1.94515	2.18337	1.81708	2.53755	1.36626	1.43411	2.20458	2.16574	2.38789	1.60387	1.17241	1.07206	1.10901	1.06341	1.05135	0.985352	0.858987	0.994819	0.945677	1.3796	2.26004	2.81075	1.89863	1.08146	1.92243	1.24277	1.25582	1.15891	1.20041	1.21392	1.147	1.35068	1.67952	2.03504	1.84824	1.76704
G58896AZ	Gal(β1-4)GlcNAc(β1-3)Gal(β1-4)Glc(β-Sp8	1.16173	1.41369	2.85679	3.07285	1.97813	1.89855	1.2461	2.17091	1.12213	1.24075	1.09321	1.93664	1.94515	2.18337	1.81708	2.53755	1.36626	1.43411	2.20458	2.16574	2.38789	1.60387	1.17241	1.07206	1.10901	1.06341	1.05135	0.985352	0.858987	0.994819	0.945677	1.3796	2.26004	2.81075	1.89863	1.08146	1.92243	1.24277	1.25582	1.15891	1.20041	1.21392	1.147	1.35068	1.67952	2.03504	1.84824	1.76704
G64973KT	Gal(β1-4)GlcNAc(β1-6)[Gal(β1-3)]GalNAc(α-Sp8	1.13515	1.45756	2.92699	3.23251	1.96393	2.00404	1.38183	2.2652	1.25469	1.18635	1.18431	2.01005	2.03338	2.25595	1.85109	2.59039	1.47793	1.39511	2.37398	2.16912	2.49516	1.52602	1.29347	1.21476	1.23078	1.0916	1.14883	1.05935	0.981115	1.08174	1.0452	1.37821	2.33189	1.58451	1.12576	1.07755	2.19415	1.26734	1.23769	1.1725	1.2663	1.22367	1.07046	1.34531	1.8778	2.2147	2.09999	2.0617
G96017QA	Gal(β1-4)GlcNAc(β1-6)[Gal(β1-3)]GalNAc(-Sp14	1.13515	1.45756	2.92699	3.23251	1.96393	2.00404	1.38183	2.2652	1.25469	1.18635	1.18431	2.01005	2.03338	2.25595	1.85109	2.59039	1.47793	1.39511	2.37398	2.16912	2.49516	1.52602	1.29347	1.21476	1.23078	1.0916	1.14883	1.05935	0.981115	1.08174	1.0452	1.37821	2.33189	1.58451	1.12576	1.07755	2.19415	1.26734	1.23769	1.1725	1.2663	1.22367	1.07046	1.34531	1.8778	2.2147	2.09999	2.0617
G00055MO	Gal(β1-4)GlcNAc(β-Sp0	1.10983	1.38279	2.69899	2.93761	1.81411	1.77139	1.30558	2.01856	1.26883	1.18382	1.05569	1.8553	1.85379	2.12727	1.83371	2.57529	1.4244	1.41705	2.23136	2.13255	2.41124	1.48554	1.18334	1.13956	1.10647	1.13954	1.16846	1.0739	0.955122	1.07456	1.05211	1.29187	2.0675	1.5469	1.29367	1.18	1.90799	1.2567	1.26333	1.18976	1.18832	1.19675	1.12171	1.27517	1.61332	1.93149	1.78443	1.70965
G00055MO	Gal(β1-4)GlcNAc(β-Sp8	1.10983	1.38279	2.69899	2.93761	1.81411	1.77139	1.30558	2.01856	1.26883	1.18382	1.05569	1.8553	1.85379	2.12727	1.83371	2.57529	1.4244	1.41705	2.23136	2.13255	2.41124	1.48554	1.18334	1.13956	1.10647	1.13954	1.16846	1.0739	0.955122	1.07456	1.05211	1.29187	2.0675	1.5469	1.29367	1.18	1.90799	1.2567	1.26333	1.18976	1.18832	1.19675	1.12171	1.27517	1.61332	1.93149	1.78443	1.70965
G00055MO	Gal(β1-4)GlcNAc(β-Sp23	1.10983	1.38279	2.69899	2.93761	1.81411	1.77139	1.30558	2.01856	1.26883	1.18382	1.05569	1.8553	1.85379	2.12727	1.83371	2.57529	1.4244	1.41705	2.23136	2.13255	2.41124	1.48554	1.18334	1.13956	1.10647	1.13954	1.16846	1.0739	0.955122	1.07456	1.05211	1.29187	2.0675	1.5469	1.29367	1.18	1.90799	1.2567	1.26333	1.18976	1.18832	1.19675	1.12171	1.27517	1.61332	1.93149	1.78443	1.70965
G84224TW	Gal(β1-4)Glc(β-Sp0	1.13027	1.37386	2.61422	2.80315	1.71843	1.72701	1.32788	1.82439	1.24575	1.15598	1.08355	1.87085	1.89424	2.15301	1.89467	2.66246	1.40548	1.42487	2.301	2.21762	2.5116	1.48242	1.17693	1.17033	1.16135	1.10843	1.13776	1.02859	0.957095	1.07416	1.03615	1.28007	2.24897	1.75598	1.40643	1.14817	1.84182	1.23436	1.25278	1.18696	1.19392	1.19014	1.10407	1.23664	1.76617	2.06101	1.91183	1.86218
G84224TW	Gal(β1-4)Glc(β-Sp8	1.13027	1.37386	2.61422	2.80315	1.71843	1.72701	1.32788	1.82439	1.24575	1.15598	1.08355	1.87085	1.89424	2.15301	1.89467	2.66246	1.40548	1.42487	2.301	2.21762	2.5116	1.48242	1.17693	1.17033	1.16135	1.10843	1.13776	1.02859	0.957095	1.07416	1.03615	1.28007	2.24897	1.75598	1.40643	1.14817	1.84182	1.23436	1.25278	1.18696	1.19392	1.19014	1.10407	1.23664	1.76617	2.06101	1.91183	1.86218
G66916RU	GlcNAc(α1-3)Gal(β1-4)GlcNAc(β-Sp8	1.17724	1.47443	2.10728	2.24685	1.49306	1.5185	1.40802	1.58837	1.25222	1.28521	1.1386	1.88379	1.8456	2.12504	1.90298	2.47697	1.47879	1.34151	2.16856	2.10093	2.3539	1.57943	1.20547	1.19332	1.13442	1.22046	1.20127	1.10765	1.03372	1.09343	1.0585	1.2506	2.03585	1.99383	1.47958	1.23556	1.50761	1.25216	1.24668	1.27026	1.20759	1.12935	1.03221	1.1144	1.65345	1.88651	1.80097	1.74126
G86784SP	GlcNAc(α1-6)Gal(β1-4)GlcNAc(β-Sp8	1.14789	1.39505	2.55921	2.69976	1.7878	1.76675	1.2637	1.82706	1.17429	1.2857	1.14007	1.87512	1.85518	2.14202	1.91397	2.55757	1.4372	1.34597	2.20164	2.1342	2.37541	1.50782	1.24134	1.19097	1.15906	1.19152	1.21221	1.13921	1.04553	1.10452	1.01375	1.28307	2.03466	1.37085	1.28588	1.20185	1.74992	1.26145	1.20622	1.1639	1.25442	1.14931	1.05854	1.17589	1.66803	1.99294	1.82635	1.76633
G76607YV	GlcNAc(β1-2)Gal(β1-3)GalNAc(α-Sp8	1.12864	1.30894	2.04765	2.16255	1.34346	1.4207	1.33041	1.42597	1.22782	1.24145	1.11004	1.84577	1.83864	2.11161	1.85618	2.57501	1.4405	1.37241	2.23581	2.18707	2.37364	1.5426	1.33942	1.21929	1.22497	1.18368	1.14182	1.1444	1.01404	1.07792	1.09318	1.22018	2.15471	1.44417	1.22097	1.16643	1.52856	1.23394	1.23146	1.24306	1.23299	1.09021	1.00759	1.04459	1.76054	2.04667	1.91874	1.86532
G00037MO	GlcNAc(β1-6)[GlcNAc(β1-3)]GalNAc(α-Sp8	1.24209	1.30862	1.95188	2.02408	1.30723	1.41306	1.32048	1.2506	1.20409	1.15138	1.0681	1.77369	1.78247	2.08278	1.87717	2.55966	1.45013	1.26639	2.29189	2.10914	2.39439	1.37548	1.37242	1.24705	1.26998	1.23301	1.13208	1.13363	1.07618	1.10624	1.12492	1.19228	2.18227	0.676563	1.05915	1.07986	1.52005	1.21442	1.19013	1.1549	1.29539	1.16274	1.00864	1.10057	1.7282	2.01549	1.92264	1.87235
G00037MO	GlcNAc(β1-6)[GlcNAc(β1-3)]GalNAc(α-Sp14	1.24209	1.30862	1.95188	2.02408	1.30723	1.41306	1.32048	1.2506	1.20409	1.15138	1.0681	1.77369	1.78247	2.08278	1.87717	2.55966	1.45013	1.26639	2.29189	2.10914	2.39439	1.37548	1.37242	1.24705	1.26998	1.23301	1.13208	1.13363	1.07618	1.10624	1.12492	1.19228	2.18227	0.676563	1.05915	1.07986	1.52005	1.21442	1.19013	1.1549	1.29539	1.16274	1.00864	1.10057	1.7282	2.01549	1.92264	1.87235
G08872UM	GlcNAc(β1-6)[GlcNAc(β1-3)]Gal(β1-4)GlcNAc(β-Sp8	1.12755	1.36708	2.12848	2.25164	1.48691	1.54519	1.31871	1.54083	1.21548	1.25589	1.14525	1.86323	1.80815	2.11067	1.85673	2.20969	1.47801	1.2698	2.10035	1.90814	2.1715	1.45061	1.25669	1.24396	1.18831	1.27533	1.20722	1.13479	1.12134	1.14079	1.11767	1.16951	2.01219	1.32095	1.25147	1.13783	1.37787	1.27213	1.192	1.23313	1.27097	1.10919	1.05254	1.12725	1.60107	1.89516	1.81853	1.75446
G00035MO	GlcNAc(β1-3)GalNAc(α-Sp8	1.17447	1.38484	2.00269	2.04617	1.3345	1.44019	1.38171	1.26038	1.22708	1.17357	1.08673	1.8151	1.84289	2.13426	1.87051	2.5926	1.44377	1.32944	2.29613	2.1523	2.42187	1.47267	1.32949	1.2269	1.26975	1.19414	1.1065	1.11167	1.02014	1.06947	1.13537	1.25154	2.21967	1.19037	1.19476	1.11158	1.48678	1.22207	1.22279	1.22466	1.24627	1.1297	1.03766	1.09077	1.79194	2.06601	1.97086	1.91012
G00035MO	GlcNAc(β1-3)GalNAc(α-Sp14	1.17447	1.38484	2.00269	2.04617	1.3345	1.44019	1.38171	1.26038	1.22708	1.17357	1.08673	1.8151	1.84289	2.13426	1.87051	2.5926	1.44377	1.32944	2.29613	2.1523	2.42187	1.47267	1.32949	1.2269	1.26975	1.19414	1.1065	1.11167	1.02014	1.06947	1.13537	1.25154	2.21967	1.19037	1.19476	1.11158	1.48678	1.22207	1.22279	1.22466	1.24627	1.1297	1.03766	1.09077	1.79194	2.06601	1.97086	1.91012
G33476GF	GlcNAc(β1-3)Gal(β-Sp8	1.10774	1.26219	1.78696	1.89255	1.21934	1.2939	1.2696	1.17988	1.21187	1.19072	1.08563	1.82073	1.80972	2.0686	1.78115	2.43937	1.36305	1.3023	2.1621	2.02653	2.30004	1.45756	1.25552	1.18576	1.14526	1.17111	1.12462	1.07742	1.01624	1.08496	1.03597	1.20857	2.08665	1.59517	1.35814	1.14835	1.38056	1.21864	1.20673	1.19423	1.16317	1.04603	0.970366	0.981282	1.63749	1.88516	1.80321	1.72999
G29487JS	GlcNAc(β1-3)Gal(β1-4)GlcNAc(β-Sp0	1.04601	1.34827	1.96964	2.11715	1.38116	1.41275	1.29757	1.3278	1.21358	1.19689	1.08324	1.79764	1.81394	2.07256	1.7444	2.3159	1.39278	1.28779	2.07147	1.94533	2.18865	1.46885	1.23284	1.18417	1.11794	1.20564	1.15619	1.08848	1.02387	1.07593	1.05939	1.18335	2.05373	1.98484	1.44798	1.11617	1.44273	1.2053	1.18806	1.23471	1.15956	1.02974	0.947869	1.01103	1.56813	1.87019	1.76443	1.6925
G29487JS	GlcNAc(β1-3)Gal(β1-4)GlcNAc(β-Sp8	1.04601	1.34827	1.96964	2.11715	1.38116	1.41275	1.29757	1.3278	1.21358	1.19689	1.08324	1.79764	1.81394	2.07256	1.7444	2.3159	1.39278	1.28779	2.07147	1.94533	2.18865	1.46885	1.23284	1.18417	1.11794	1.20564	1.15619	1.08848	1.02387	1.07593	1.05939	1.18335	2.05373	1.98484	1.44798	1.11617	1.44273	1.2053	1.18806	1.23471	1.15956	1.02974	0.947869	1.01103	1.56813	1.87019	1.76443	1.6925
G73480MV	GlcNAc(β1-3)Gal(β1-4)GlcNAc(β1-3)Gal(β1-4)GlcNAc(β-Sp0	1.148	1.40989	2.05407	2.20967	1.41961	1.44641	1.29778	1.39822	1.18931	1.19183	1.06805	1.79354	1.81842	2.08141	1.66944	2.27215	1.39309	1.28241	2.04914	1.95695	2.14435	1.54265	1.28758	1.2152	1.14861	1.23804	1.16293	1.11936	1.04173	1.10516	1.07677	1.24597	2.09333	2.38011	1.61306	1.10855	1.56503	1.20904	1.19067	1.24786	1.15439	1.00172	0.937542	1.01324	1.55869	1.86636	1.74142	1.65146
G06239NA	GlcNAc(β1-3)Gal(β1-4)Glc(β-Sp0	1.09623	1.32387	1.9973	2.09407	1.39696	1.42944	1.25205	1.37017	1.13942	1.21833	1.10457	1.84298	1.82445	2.08089	1.86114	2.4465	1.37328	1.32392	2.14855	2.09387	2.29836	1.50391	1.18477	1.16065	1.17342	1.14564	1.09171	1.01991	0.975272	1.04171	0.998118	1.23455	2.16804	2.19889	1.69433	1.09957	1.36383	1.20096	1.18779	1.16004	1.18302	1.08369	0.992525	1.07757	1.67146	1.96356	1.83465	1.77279
G49108TO	GlcNAc(β1-MDPLys	1.19576	1.31855	1.93663	2.03759	1.31547	1.38253	1.31166	1.31263	1.26745	1.20041	1.09546	1.8174	1.81655	2.08615	1.80014	2.55477	1.42192	1.33262	2.20408	2.0631	2.3638	1.43711	1.24775	1.17903	1.13664	1.18142	1.15752	1.09924	1.04581	1.09982	1.04903	1.20614	2.04243	1.23532	1.22268	1.1785	1.35855	1.23743	1.22682	1.20268	1.19964	1.12295	1.02711	1.06438	1.6331	1.87877	1.79311	1.74041
G22185MF	GlcNAc(β1-6)[GlcNAc(β1-4)]GalNAc(α-Sp8	1.2222	1.29574	1.86	1.96982	1.26503	1.3659	1.32346	1.23281	1.26479	1.2191	1.07352	1.78953	1.77069	2.05479	1.89242	2.6275	1.50903	1.3032	2.25918	2.14804	2.39157	1.41802	1.3516	1.2308	1.21004	1.26021	1.18432	1.16206	1.09021	1.15978	1.1229	1.1133	2.07191	0.944544	1.24199	1.16803	1.48591	1.24198	1.20787	1.18691	1.27343	1.16778	1.02579	1.08176	1.69895	1.97665	1.87507	1.81695
G51131QL	GlcNAc(β1-4)Gal(β1-4)GlcNAc(β-Sp8	1.08585	1.30733	2.03312	2.13175	1.40727	1.43481	1.30325	1.48161	1.2152	1.23295	1.08364	1.8097	1.79463	2.0653	1.78337	2.53193	1.41235	1.30725	2.14398	2.08137	2.33925	1.43405	1.17163	1.13355	1.07419	1.14958	1.13991	1.07051	0.989399	1.05285	0.993208	1.24672	1.98524	1.50941	1.31418	1.18692	1.50705	1.22311	1.21888	1.19759	1.1862	1.11084	1.01182	1.08016	1.58956	1.85974	1.75452	1.69057
G36414FS	GlcNAc(β1-4)GlcNAc(β1-4)GlcNAc(β1-4)GlcNAc(β1-4)GlcNAc(β1-4)GlcNAc(β1-Sp8	1.35995	1.47274	1.95907	1.97897	1.2774	1.36475	1.58394	1.25574	1.21885	1.17398	1.14476	1.9663	1.91697	2.20437	1.5995	2.84371	1.63007	1.36958	2.10672	2.23325	2.45677	1.34449	1.15132	1.27202	1.23023	1.20733	1.23652	1.02673	1.13625	1.03314	1.03276	1.23222	2.31413	1.06145	1.1241	1.26452	1.37425	1.24649	1.25261	1.1735	1.23826	1.11132	0.954568	1.02292	1.70639	2.07233	2.10401	1.97949
G07670VS	GlcNAc(β1-4)GlcNAc(β1-4)GlcNAc(β1-4)GlcNAc(β1-4)GlcNAc(β1-Sp8	1.30381	1.42586	1.94347	1.99156	1.28574	1.36471	1.52502	1.25306	1.23503	1.17239	1.12259	1.91539	1.87654	2.15532	1.63407	2.76247	1.56446	1.33931	2.10611	2.16889	2.41077	1.34256	1.13123	1.22261	1.17228	1.16699	1.19898	1.01083	1.09187	1.02692	1.01314	1.21251	2.23432	1.07668	1.13279	1.23991	1.3511	1.23289	1.24371	1.1826	1.22425	1.10759	0.963238	1.02276	1.67375	2.01631	2.02048	1.91363
G47362BJ	GlcNAc(β1-4)GlcNAc(β1-4)GlcNAc(β-Sp8	1.21527	1.35273	1.95129	2.05117	1.3259	1.38654	1.40913	1.28478	1.26805	1.17784	1.09065	1.83116	1.82211	2.08554	1.69305	2.63745	1.45967	1.29616	2.12331	2.07477	2.34233	1.35639	1.14225	1.16916	1.11451	1.13801	1.15712	1.02292	1.04385	1.04615	1.0101	1.19148	2.12031	1.13954	1.16198	1.19527	1.34831	1.2161	1.22842	1.20185	1.21135	1.10731	0.987009	1.03571	1.62	1.92034	1.86465	1.79129
G00041MO	GlcNAc(β1-6)GalNAc(α-Sp8	1.19673	1.40917	1.96341	2.10386	1.338	1.42745	1.36271	1.25106	1.30104	1.18572	1.0803	1.81482	1.82076	2.09457	1.93077	2.72746	1.5034	1.34337	2.2935	2.18586	2.46968	1.45979	1.35995	1.1893	1.19807	1.18382	1.15218	1.14575	1.04439	1.15253	1.0873	1.14617	2.18117	1.18382	1.25849	1.16437	1.79829	1.25876	1.23427	1.21396	1.21399	1.14689	1.0259	1.08295	1.84037	2.13284	1.99643	1.92128
G00041MO	GlcNAc(β1-6)GalNAc(α-Sp14	1.19673	1.40917	1.96341	2.10386	1.338	1.42745	1.36271	1.25106	1.30104	1.18572	1.0803	1.81482	1.82076	2.09457	1.93077	2.72746	1.5034	1.34337	2.2935	2.18586	2.46968	1.45979	1.35995	1.1893	1.19807	1.18382	1.15218	1.14575	1.04439	1.15253	1.0873	1.14617	2.18117	1.18382	1.25849	1.16437	1.79829	1.25876	1.23427	1.21396	1.21399	1.14689	1.0259	1.08295	1.84037	2.13284	1.99643	1.92128
G14900XK	GlcNAc(β1-6)Gal(β1-4)GlcNAc(β-Sp8	1.13355	1.33953	2.44445	2.6182	1.68056	1.67546	1.28022	1.79772	1.18315	1.22855	1.09141	1.81082	1.77602	2.05431	1.84321	2.44221	1.47341	1.35315	2.14951	2.04944	2.28334	1.5135	1.26823	1.20625	1.16577	1.2014	1.19548	1.15559	1.07021	1.11124	1.06032	1.25246	1.98735	1.1466	1.10189	1.17376	1.67492	1.23811	1.19886	1.16468	1.25255	1.12492	1.05645	1.15483	1.59546	1.91021	1.76305	1.70243
G66120GK	Glc(α1-4)Glc(β-Sp8	1.11547	1.33623	2.1185	2.11427	1.36903	1.48368	1.3353	1.25952	1.21606	1.13376	1.1137	1.84947	1.87986	2.14585	1.74677	2.73439	1.37712	1.26803	2.19057	2.12886	2.48302	1.34287	1.26016	1.21164	1.21139	1.14832	1.08417	1.06159	0.994643	1.10363	1.02368	1.21054	2.32503	1.43851	1.24449	1.11491	1.48854	1.2057	1.2071	1.2427	1.13899	1.14101	1.01435	1.10502	1.83552	2.11442	2.0718	1.99334
G07411ON	Glc(α1-4)Glc(α-Sp8	1.11547	1.33623	2.1185	2.11427	1.36903	1.48368	1.3353	1.25952	1.21606	1.13376	1.1137	1.84947	1.87986	2.14585	1.74677	2.73439	1.37712	1.26803	2.19057	2.12886	2.48302	1.34287	1.26016	1.21164	1.21139	1.14832	1.08417	1.06159	0.994643	1.10363	1.02368	1.21054	2.32503	1.43851	1.24449	1.11491	1.48854	1.2057	1.2071	1.2427	1.13899	1.14101	1.01435	1.10502	1.83552	2.11442	2.0718	1.99334
G10488WF	Glc(α1-6)Glc(α1-6)Glc(β-Sp8	1.15496	1.36029	2.15065	2.117	1.37081	1.49999	1.32961	1.23655	1.20126	1.11229	1.12684	1.87416	1.91358	2.19215	1.70338	2.80161	1.41819	1.27426	2.21482	2.19283	2.54566	1.35318	1.30964	1.26212	1.27983	1.1924	1.10968	1.08534	1.02661	1.13009	1.04729	1.18762	2.43692	1.41668	1.22706	1.13596	1.53953	1.21181	1.20289	1.23966	1.15454	1.1502	1.02038	1.12446	1.89804	2.19357	2.15445	2.07739
G84824ZO	Glc(β1-4)Glc(β-Sp8	1.0989	1.34034	2.10278	2.09603	1.34721	1.46266	1.30863	1.23502	1.20766	1.1255	1.10841	1.83851	1.87309	2.13835	1.7646	2.7591	1.3683	1.25768	2.18949	2.14983	2.49992	1.32603	1.22204	1.18956	1.18749	1.12352	1.07871	1.03559	0.976362	1.09495	1.01561	1.21962	2.30989	1.4377	1.26701	1.1108	1.44098	1.19296	1.19814	1.23165	1.12666	1.13867	1.01125	1.09611	1.84496	2.11287	2.0714	1.99957
G09183JD	Glc(β1-6)Glc(β-Sp8	1.12571	1.36326	2.14776	2.13234	1.38712	1.50402	1.35954	1.27152	1.24529	1.15547	1.13798	1.88744	1.91997	2.18891	1.82117	2.84211	1.39223	1.28796	2.25918	2.20785	2.57525	1.3638	1.26864	1.21515	1.21539	1.14735	1.09698	1.06636	1.00121	1.11748	1.03178	1.24146	2.38494	1.47055	1.28231	1.14202	1.49369	1.22696	1.23392	1.26745	1.15507	1.16727	1.03489	1.12182	1.8975	2.16447	2.11704	2.04224
G06745QY	GlcA(α-Sp8	1.14167	1.37466	2.25442	2.33124	1.63108	1.67041	1.33687	1.31256	1.2793	1.21926	1.1209	1.98389	1.96519	2.19035	1.79581	2.8397	1.31027	1.32109	2.44629	2.20733	2.61911	1.41585	1.33344	1.23708	1.1931	1.16426	1.1439	1.13666	1.01865	1.13233	1.0719	1.23006	2.25787	1.2481	1.18218	1.14113	1.62536	1.25078	1.27809	1.19486	1.17687	1.13047	1.04212	1.08415	1.78614	2.02931	1.93783	1.84568
G93723GS	GlcA(β-Sp8	1.14167	1.37466	2.25442	2.33124	1.63108	1.67041	1.33687	1.31256	1.2793	1.21926	1.1209	1.98389	1.96519	2.19035	1.79581	2.8397	1.31027	1.32109	2.44629	2.20733	2.61911	1.41585	1.33344	1.23708	1.1931	1.16426	1.1439	1.13666	1.01865	1.13233	1.0719	1.23006	2.25787	1.2481	1.18218	1.14113	1.62536	1.25078	1.27809	1.19486	1.17687	1.13047	1.04212	1.08415	1.78614	2.02931	1.93783	1.84568
G99041PQ	GlcA(β1-3)Gal(β-Sp8	1.08167	1.2901	2.147	2.22793	1.57535	1.61829	1.28805	1.24854	1.23043	1.20238	1.08495	1.96656	1.92499	2.12864	1.78128	2.8198	1.26079	1.29557	2.46802	2.2302	2.63046	1.43754	1.36253	1.23829	1.19721	1.15431	1.10925	1.13891	0.988711	1.10619	1.05375	1.22063	2.24608	1.27946	1.14432	1.15389	1.6997	1.21864	1.26277	1.14114	1.14821	1.0709	0.993294	1.01319	1.78276	1.99445	1.90319	1.80768
G52457GL	GlcA(β1-6)Gal(β-Sp8	1.12223	1.37949	2.51088	2.64255	1.83672	1.85331	1.31075	1.41607	1.26309	1.23861	1.13107	2.02171	2.00079	2.20583	1.90092	2.9642	1.32633	1.34378	2.58508	2.35846	2.76125	1.46067	1.43669	1.32029	1.26073	1.19133	1.22007	1.22387	1.05512	1.18671	1.11485	1.25705	2.32956	1.11977	1.11913	1.19956	1.859	1.26198	1.30664	1.18752	1.20432	1.11711	1.0477	1.06796	1.88572	2.13081	2.00638	1.91585
G14716ZB	Kdn(α2-3)Gal(β1-3)GlcNAc(β-Sp0	1.09853	1.28527	2.16737	2.2336	1.49703	1.58029	1.29871	1.23795	1.1261	1.21168	1.09567	1.91381	1.88709	2.12361	1.67552	2.74158	1.36814	1.35471	2.4018	2.18825	2.56089	1.56662	1.59249	1.24342	1.33116	1.22825	1.02049	1.16762	1.00366	1.03323	0.9921	1.31307	2.42613	2.2492	1.35511	1.14314	2.01272	1.25558	1.24136	1.18306	1.17174	1.04629	0.964869	0.987897	1.82205	2.13525	2.05235	1.91414
G61010HE	Kdn(α2-3)Gal(β1-4)GlcNAc(β-Sp0	1.14841	1.37958	2.1634	2.26948	1.50602	1.56799	1.36145	1.39402	1.2033	1.22454	1.07477	1.87691	1.89159	2.1359	1.63253	2.81337	1.43728	1.30381	2.36873	2.16682	2.59852	1.53624	1.37264	1.17843	1.18799	1.15511	1.0686	1.10841	0.971015	1.03889	1.01366	1.35379	2.29936	2.03003	1.27989	1.14989	1.92841	1.27082	1.3012	1.23117	1.1908	1.12567	1.04891	1.09615	1.75815	2.08453	2.0135	1.88971
G94983ZY	Man(α1-2)Man(α1-2)Man(α1-3)Man(α-Sp9	1.1914	1.31222	1.9735	1.99347	1.32942	1.38706	2.27852	1.31929	1.14729	1.16525	1.08156	1.86809	1.84144	2.06766	2.22417	2.67329	2.21129	2.22063	2.66971	2.76577	2.89621	2.07409	1.15356	1.15	1.06538	1.13135	1.12346	1.07626	0.99115	1.09267	1.06985	1.261	2.00038	1.25021	1.19586	1.09178	1.3244	1.24492	1.27465	1.91143	1.11136	1.11556	0.999002	1.01503	2.09922	2.21219	2.43702	2.29994
G00091RT	Man(α1-2)Man(α1-6)[Man(α1-2)Man(α1-3)]Man(α-Sp9	1.14653	1.27871	1.93798	1.96283	1.29554	1.37872	2.68156	1.25968	1.24806	1.1489	1.07991	1.89392	1.88536	2.10323	2.12045	2.65081	2.36826	2.32333	2.67992	2.8523	2.92281	2.21236	1.21349	1.13864	1.0423	1.10902	1.06794	1.06759	0.972119	1.05158	1.01951	1.276	2.08121	1.28026	1.21877	1.08367	1.37068	1.24207	1.25544	2.12001	1.1183	1.10576	0.985513	1.01762	2.04753	2.17473	2.37615	2.20934
G57891XD	Man(α1-2)Man(α1-3)Man(α-Sp9	1.13414	1.30796	1.97197	2.01238	1.32119	1.40302	2.1779	1.35973	1.30147	1.16359	1.11107	1.85733	1.84198	2.07164	2.06084	2.58732	1.85376	1.83593	2.45015	2.4164	2.66801	1.77498	1.15055	1.14887	1.07588	1.11155	1.10907	1.07046	0.990966	1.08347	1.06052	1.2648	2.06147	1.26622	1.1892	1.0789	1.31754	1.24269	1.25915	1.85442	1.1101	1.12466	0.988835	1.04495	1.97247	2.13913	2.27462	2.14487
G63337SS	Man(α1-6)[Man(α1-2)Man(α1-3)]Man(α1-6)[Man(α1-2)Man(α1-3)]Man(β1-4)GlcNAc(β1-4)GlcNAc(β-Sp12	1.08938	1.45917	1.98634	2.06094	1.37054	1.43588	3.45163	1.27508	1.57506	1.11868	1.29811	2.1608	2.14355	2.39589	1.67959	2.62341	2.55709	2.5109	2.41105	3.00088	2.75948	2.30958	1.33604	1.27391	1.22727	1.20847	1.07581	1.09975	1.03585	1.02416	1.07994	1.26853	2.35918	1.03138	1.09335	1.14283	2.18324	1.25465	1.24947	2.46802	1.17412	1.09095	0.968912	1.08412	1.8613	2.09335	2.06743	1.9494
G40702WU	Man(α1-2)Man(α1-6)[Man(α1-3)]Man(α1-6)[Man(α1-2)Man(α1-2)Man(α1-3)]Man(β1-4)GlcNAc(β1-4)GlcNAc(β-Sp12	1.15183	1.45057	2.00634	2.06518	1.36781	1.41344	3.52818	1.23624	1.44141	1.12843	1.27382	2.15684	2.14448	2.40249	1.82859	2.75099	2.94318	2.92698	2.65044	3.40574	3.01059	2.64111	1.41755	1.32512	1.25514	1.26914	1.12624	1.16349	1.07116	1.06628	1.10542	1.29857	2.31477	1.00119	1.09908	1.18074	2.19948	1.27222	1.29149	2.50711	1.20375	1.07834	0.978688	1.04433	1.97806	2.1741	2.20369	2.07864
G60230HH	Man(α1-2)Man(α1-6)[Man(α1-2)Man(α1-3)]Man(α1-6)[Man(α1-2)Man(α1-2)Man(α1-3)]Man(β1-4)GlcNAc(β1-4)GlcNAc(β-Sp12	1.12191	1.43309	2.01921	2.08138	1.38785	1.3998	3.55967	1.22383	1.29935	1.1315	1.27914	2.19871	2.17058	2.42942	1.9194	2.75739	3.29302	3.31278	2.8437	3.73008	3.19939	2.92265	1.44895	1.34048	1.27737	1.31608	1.15137	1.18819	1.08559	1.07514	1.14336	1.30351	2.24901	1.05502	1.13861	1.19034	2.21785	1.26853	1.29859	2.481	1.20459	1.08377	1.01746	1.04692	2.04644	2.19613	2.29195	2.17165
G00619DD	Man(α1-6)[Man(α1-3)]Man(α-Sp9	1.11821	1.34939	1.96176	2.01719	1.2808	1.43941	2.60353	1.36592	1.60991	1.19677	1.17444	1.92661	1.9396	2.17214	1.94761	2.56731	1.691	1.55008	2.29339	2.18914	2.54265	1.62532	1.22238	1.20626	1.11194	1.11786	1.105	1.08974	1.03175	1.09725	1.05443	1.30892	2.29279	1.28889	1.22875	1.11382	1.3803	1.28608	1.26325	2.16762	1.14661	1.16497	0.983151	1.09798	1.93957	2.16825	2.24351	2.07751
G47212KG	Man(α1-2)Man(α1-2)Man(α1-6)[Man(α1-3)]Man(α-Sp9	1.21193	1.33715	2.01243	2.02904	1.33594	1.43849	2.74036	1.29189	1.29268	1.1995	1.11035	1.94445	1.94667	2.17128	2.21674	2.7958	2.4179	2.36052	2.7825	2.93561	3.03875	2.25883	1.26196	1.19352	1.0846	1.14774	1.11355	1.10987	1.01771	1.10258	1.05483	1.33371	2.18438	1.30423	1.25511	1.1348	1.42075	1.29381	1.30801	2.20137	1.16549	1.14598	1.01333	1.04211	2.15463	2.29952	2.50649	2.33234
G80966KZ	Man(α1-6)[Man(α1-3)]Man(α1-6)[Man(α1-2)Man(α1-3)]Man(β1-4)GlcNAc(β1-4)GlcNAc(β-Sp12	1.12119	1.50935	2.03325	2.11014	1.39582	1.5083	3.43374	1.33477	1.75129	1.15152	1.32154	2.17616	2.16999	2.42424	1.61469	2.6436	2.19949	2.11278	2.26873	2.67188	2.61921	2.02968	1.34016	1.28254	1.23356	1.18134	1.07309	1.09948	1.04627	1.03499	1.07356	1.29693	2.4958	1.06036	1.09332	1.15227	2.19495	1.28863	1.2583	2.52886	1.18835	1.11996	0.964101	1.12244	1.84884	2.13144	2.0519	1.92638
G55220VL	Man(α1-6)[Man(α1-3)]Man(α1-6)[Man(α1-3)]Man(β1-4)GlcNAc(β1-4)GlcNAc(β-Sp12	1.15298	1.55961	2.08019	2.15934	1.42109	1.58078	3.4162	1.39468	1.92772	1.18437	1.34504	2.19146	2.19641	2.45265	1.54996	2.66414	1.84211	1.7146	2.12653	2.34308	2.47908	1.74995	1.34453	1.29142	1.23999	1.15446	1.07051	1.09944	1.05689	1.04601	1.06743	1.32552	2.63249	1.08964	1.0935	1.16185	2.20628	1.32271	1.26728	2.58987	1.20267	1.1492	0.959554	1.16105	1.83642	2.16968	2.03646	1.90349
G90333CG	Man(β1-4)GlcNAc(β-Sp0	0.997997	1.19665	2.07176	2.16644	1.39717	1.47295	1.74018	1.3981	1.45099	1.20471	1.15612	1.91951	1.90331	2.14272	1.77461	2.59917	1.34151	1.31213	2.20598	2.04746	2.39307	1.38809	1.19449	1.14474	1.08758	1.09157	1.09574	1.05306	0.996221	1.07354	1.0177	1.30152	2.19638	1.3009	1.23736	1.11005	1.45211	1.24671	1.26605	1.52677	1.16522	1.16059	1.00866	1.10125	1.72687	2.01044	1.95235	1.85277
G22418PV	Neu5Ac(α2-3)Gal(β1-4)GlcNAc(β1-3)Gal(β1-4)[Fuc(α1-3)]GlcNAc(β-Sp0	1.18596	1.43749	1.98061	2.10782	1.43264	1.46778	1.25528	1.26526	1.20522	1.18161	1.10102	1.91875	1.91957	2.12792	1.70107	2.4602	1.47538	1.41093	2.14216	2.01519	2.24972	1.47938	1.48387	1.41316	1.46907	1.40524	1.32245	1.28703	1.20939	1.22203	1.30069	1.33116	2.15861	1.79077	1.26882	1.23677	2.2513	1.31584	1.38433	1.22304	1.14903	1.06815	1.0412	1.03996	1.73073	2.0175	1.9748	1.84297
	(3S)Gal(β1-4)[Fuc(α1-3)](6S)GlcNAc(β-Sp8	1.12444	1.4565	2.04345	2.18952	1.45845	1.51808	1.43595	1.39534	1.33996	1.19016	1.12271	1.88139	1.89335	2.13101	1.88113	2.76779	1.59857	1.53867	2.47918	2.2652	2.6974	1.50625	1.35869	1.1794	1.20723	1.14592	1.08002	1.06653	1.02131	1.07898	1.14776	1.32001	2.34529	1.45505	1.28523	1.20596	1.81401	1.28878	1.35104	1.23045	1.19657	1.20279	1.1242	1.14007	1.88939	2.15208	2.04117	1.98965
	Fuc(α1-2)(6S)Gal(β1-4)GlcNAc(β-Sp0	1.0797	1.29884	1.86671	2.11327	1.27479	1.24321	1.35359	1.29895	1.30244	1.11339	1.05962	1.82825	1.78884	2.04343	1.8604	2.69029	1.49237	1.32709	2.29456	2.20537	2.63718	1.39267	1.27999	1.12378	1.12451	1.15078	1.08871	1.07707	0.958722	1.02988	1.02629	1.24332	2.19434	1.14629	1.00537	1.26203	1.80862	1.25326	1.3274	1.18649	1.14396	1.07927	0.979471	0.996387	1.80765	1.99731	1.85709	1.76267
	Fuc(α1-2)Gal(β1-4)(6S)GlcNAc(β-Sp8	1.14831	1.38522	2.11701	2.33495	1.44702	1.44318	1.41906	1.52306	1.30288	1.14979	1.10481	1.84557	1.84238	2.10814	1.78919	2.73534	1.50341	1.41478	2.30778	2.16875	2.60113	1.45586	1.44726	1.21102	1.18999	1.18635	1.13548	1.18656	1.02095	1.08473	1.06746	1.2137	2.37488	1.81567	1.08202	1.17902	1.81212	1.23401	1.27383	1.24835	1.17634	1.11066	1.03124	1.06242	1.83492	2.08552	1.95309	1.84612
	Fuc(α1-2)(6S)Gal(β1-4)(6S)Glc(β-Sp0	1.18176	1.40231	1.92728	2.12581	1.29764	1.33707	1.48987	1.17954	1.37489	1.1458	1.16757	1.94417	1.96187	2.20733	1.99458	3.02816	1.61448	1.50278	2.59522	2.55775	3.03733	1.48913	1.47979	1.33152	1.35562	1.28659	1.19579	1.2287	1.15325	1.1637	1.19219	1.34919	2.5314	1.6079	1.17258	1.29928	2.01245	1.31128	1.41757	1.26983	1.25729	1.16176	1.04068	1.04579	2.10472	2.28714	2.10307	2.05088
G65562ZE	Neu5Ac(α2-3)Gal(β1-3)GalNAc(α-Sp8	1.18619	1.37357	1.94255	1.99961	1.28076	1.41263	1.34897	1.30089	1.22662	1.17879	1.09409	1.86118	1.86664	2.13183	1.84495	2.83944	1.42035	1.36272	2.28137	2.30938	2.55316	1.58418	1.91335	1.3437	1.35753	1.31036	1.16436	1.50286	1.12588	1.11933	1.21317	1.2066	2.22596	2.14995	1.19539	1.27758	2.05544	1.2561	1.30147	1.24642	1.17707	1.09191	1.05212	1.07615	1.79265	1.98353	1.90165	1.83656
G65562ZE	Neu5Ac(α2-3)Gal(β1-3)GalNAc(α-Sp14	1.18619	1.37357	1.94255	1.99961	1.28076	1.41263	1.34897	1.30089	1.22662	1.17879	1.09409	1.86118	1.86664	2.13183	1.84495	2.83944	1.42035	1.36272	2.28137	2.30938	2.55316	1.58418	1.91335	1.3437	1.35753	1.31036	1.16436	1.50286	1.12588	1.11933	1.21317	1.2066	2.22596	2.14995	1.19539	1.27758	2.05544	1.2561	1.30147	1.24642	1.17707	1.09191	1.05212	1.07615	1.79265	1.98353	1.90165	1.83656
G69728IZ	GalNAc(β1-4)[Neu5Ac(α2-8)Neu5Ac(α2-8)Neu5Ac(α2-8)Neu5Ac(α2-3)]Gal(β1-4)Glc(β-Sp0	1.17043	1.40589	2.0672	2.21364	1.45143	1.50855	1.54316	1.27361	1.20298	1.15099	1.15505	2.12573	2.04996	2.28618	1.58939	3.12305	1.39488	1.34089	2.78349	2.43074	2.75505	1.53144	1.2343	1.24741	1.27702	1.18043	1.13567	1.07524	0.954634	1.16186	1.06936	1.31272	2.31173	1.44257	1.19832	1.11028	2.58433	1.29612	1.38922	1.11547	1.27516	1.09999	1.03485	1.12661	1.92421	2.17443	2.07533	1.95659
G36476BA	GalNAc(β1-4)[Neu5Ac(α2-8)Neu5Ac(α2-8)Neu5Ac(α2-3)]Gal(β1-4)Glc(β-Sp0	1.13572	1.39038	2.04102	2.20938	1.43379	1.45844	1.44487	1.27975	1.17461	1.1486	1.13321	2.06336	1.9948	2.2155	1.64404	2.8813	1.35331	1.33509	2.56775	2.28446	2.56576	1.49328	1.19421	1.19657	1.22033	1.13355	1.10091	1.04825	0.934808	1.1247	1.04676	1.27792	2.209	1.45652	1.24146	1.10275	2.48627	1.25794	1.34105	1.07453	1.2228	1.0789	1.01266	1.09612	1.85459	2.11544	2.00711	1.89579
G93899SO	Neu5Ac(α2-8)Neu5Ac(α2-8)Neu5Ac(α2-3)Gal(β1-4)Glc(β-Sp0	1.11873	1.29709	1.93242	1.98548	1.30115	1.42776	1.38222	1.33204	1.13834	1.10026	1.08644	1.91878	1.91627	2.13503	1.51222	2.9465	1.31271	1.25364	2.57514	2.25036	2.63107	1.44365	1.34107	1.21851	1.23728	1.1871	1.08112	1.12817	0.95712	1.05787	1.04754	1.29116	2.20474	2.18948	1.16161	1.07986	1.90128	1.22031	1.28445	1.084	1.21284	1.09465	1.03044	1.13856	1.71765	1.94197	1.87741	1.78872
G02657AK	GalNAc(β1-4)[Neu5Ac(α2-8)Neu5Ac(α2-3)]Gal(β1-4)Glc(β-Sp0	1.09183	1.38671	2.02959	2.21838	1.4208	1.41526	1.36816	1.29238	1.1529	1.15598	1.1149	2.01648	1.95555	2.16277	1.72287	2.68933	1.33152	1.35013	2.38223	2.16909	2.41791	1.48051	1.16733	1.1587	1.18323	1.10498	1.07487	1.03219	0.923243	1.08951	1.0253	1.26314	2.14622	1.50946	1.30648	1.1113	2.40337	1.22978	1.30052	1.04865	1.18374	1.07435	0.998376	1.07616	1.80343	2.08043	1.96454	1.85402
G57784EB	Neu5Ac(α2-8)Neu5Ac(α2-8)Neu5Ac(α-Sp8	1.05187	1.2714	1.81284	1.83147	1.22383	1.33364	1.39275	1.22265	1.20049	1.09792	1.0487	1.90116	1.85597	2.08958	1.53221	2.94204	1.36389	1.27176	2.58873	2.25469	2.65348	1.42152	1.28146	1.16892	1.17529	1.16318	1.08869	1.11101	0.956088	1.07251	1.02727	1.36887	2.08303	1.24924	1.05941	1.05377	1.63044	1.24284	1.3021	1.09334	1.19887	1.10549	1.01208	1.10676	1.66473	1.86709	1.82908	1.71833
G06378CG	Neu5Ac(α2-3)(6S)Gal(β1-4)[Fuc(α1-3)]GlcNAc(β-Sp8	1.0622	1.36098	1.731	1.87095	1.24456	1.2751	1.26321	1.04967	1.23751	1.1497	1.05341	1.87302	1.79156	2.0171	1.97912	2.75058	1.51772	1.50781	2.40691	2.3117	2.62352	1.5647	1.54028	1.31156	1.39745	1.3271	1.26023	1.35505	1.19517	1.1554	1.214	1.35744	2.03852	0.831481	1.08396	1.4504	2.54118	1.41535	1.58213	1.17474	1.18416	1.08752	1.02748	0.998274	1.81743	2.03242	1.93221	1.81616
G41052GC	GalNAc(β1-4)[Neu5Ac(α2-3)]Gal(β1-4)GlcNAc(β-Sp0	1.09296	1.40665	1.98499	2.16025	1.45665	1.41753	1.3358	1.25727	1.18205	1.1892	1.09409	2.07838	1.97488	2.20224	1.7134	2.47611	1.38963	1.45139	2.20584	2.11172	2.30172	1.50049	1.08849	1.0867	1.0713	1.05441	1.02578	1.01681	0.897746	1.02384	0.969022	1.17354	1.96748	1.2771	1.19954	1.24115	2.75078	1.29024	1.35311	1.05513	1.158	1.04682	0.992335	1.04503	1.7034	1.99178	1.90632	1.78214
G41052GC	GalNAc(β1-4)[Neu5Ac(α2-3)]Gal(β1-4)GlcNAc(β-Sp8	1.09296	1.40665	1.98499	2.16025	1.45665	1.41753	1.3358	1.25727	1.18205	1.1892	1.09409	2.07838	1.97488	2.20224	1.7134	2.47611	1.38963	1.45139	2.20584	2.11172	2.30172	1.50049	1.08849	1.0867	1.0713	1.05441	1.02578	1.01681	0.897746	1.02384	0.969022	1.17354	1.96748	1.2771	1.19954	1.24115	2.75078	1.29024	1.35311	1.05513	1.158	1.04682	0.992335	1.04503	1.7034	1.99178	1.90632	1.78214
G79389NT	GalNAc(β1-4)[Neu5Ac(α2-3)]Gal(β1-4)Glc(β-Sp0	1.11189	1.39173	1.94162	2.10538	1.35266	1.37831	1.38486	1.21123	1.2032	1.15023	1.09002	1.97678	1.95082	2.1638	1.76581	2.5742	1.36927	1.36779	2.22081	2.11228	2.36653	1.45616	1.32631	1.23746	1.25874	1.19377	1.09562	1.18077	1.01023	1.11764	1.08076	1.23028	2.14684	1.55763	1.3474	1.238	2.4809	1.24355	1.30549	1.08259	1.17612	1.09881	1.01824	1.07554	1.82435	2.08489	1.96339	1.8532
G46677TE	Neu5Ac(α2-3)Gal(β1-3)GalNAc(β1-4)[Neu5Ac(α2-3)]Gal(β1-4)Glc(β-Sp0	1.14593	1.31925	1.88647	1.97272	1.27977	1.3918	1.34389	1.26332	1.14231	1.15463	1.09316	1.91384	1.92182	2.14159	1.75396	2.66571	1.429	1.33124	2.13078	2.22426	2.38769	1.44734	1.78122	1.32526	1.33536	1.28261	1.09105	1.44939	1.04409	1.06564	1.14879	1.14863	2.17188	2.2262	1.25407	1.44968	2.48292	1.21638	1.27244	1.17252	1.15535	1.07232	1.0219	1.06269	1.79559	2.04571	1.93775	1.85553
G11687NW	Neu5Ac(α2-6)[Neu5Ac(α2-3)]GalNAc(α-Sp8	1.04991	1.341	1.78232	1.81261	1.21116	1.31005	1.37304	1.12849	1.24582	1.16058	1.03049	1.88764	1.86917	2.12354	1.75633	2.87033	1.52268	1.39818	2.36533	2.34179	2.58305	1.49009	1.55168	1.1598	1.2028	1.1958	1.07069	1.29792	1.00677	1.04235	1.05895	1.39298	2.02803	1.27606	1.24578	1.20978	1.99342	1.25207	1.29839	1.16435	1.22048	1.11365	1.03977	1.08681	1.70873	1.91063	1.82471	1.73184
G05252XR	Neu5Ac(α2-3)GalNAc(α-Sp8	1.08505	1.31828	1.77727	1.8221	1.1683	1.2727	1.34295	1.13342	1.25574	1.14465	1.02916	1.84569	1.83186	2.0907	1.78972	2.75596	1.41402	1.35449	2.32141	2.20074	2.50496	1.46831	1.51446	1.2108	1.24747	1.20922	1.10794	1.2558	1.02761	1.07924	1.11062	1.32656	2.08919	1.39873	1.23677	1.15766	1.76423	1.23782	1.28974	1.19455	1.1826	1.09042	1.01707	1.05766	1.73338	1.93247	1.86879	1.7729
G95440AP	Neu5Ac(α2-3)GalNAc(β1-4)GlcNAc(β-Sp0	1.09181	1.33184	1.98809	2.13188	1.34622	1.41874	1.34723	1.25811	1.26078	1.14998	0.984828	1.83969	1.8372	2.07973	1.66962	2.60162	1.4552	1.39266	2.22894	2.12543	2.39541	1.52768	1.63131	1.30327	1.30492	1.33644	1.20365	1.40284	1.08666	1.11703	1.1915	1.32466	2.03017	1.47675	1.1342	1.17151	1.93235	1.23816	1.29821	1.19533	1.19227	1.09193	1.00281	1.0778	1.61305	1.89557	1.77573	1.69624
	Neu5Ac(α2-3)Gal(β1-3)(6S)GlcNAc(-Sp8	1.20572	1.33227	1.90632	2.04663	1.30857	1.45137	1.42665	1.21253	1.27774	1.19154	1.15224	1.96033	1.99635	2.22178	1.84745	2.85373	1.42885	1.56444	2.4859	2.37327	2.75488	1.57241	3.05242	2.0484	2.20622	2.1229	1.65294	2.38394	1.82746	1.51376	1.79477	1.2627	2.35708	2.63615	1.28195	1.39507	2.37738	1.32884	1.36903	1.26457	1.29639	1.11828	1.04104	1.06753	1.77455	2.02311	1.89473	1.82978
G00053MO	Neu5Ac(α2-3)Gal(β1-3)[Fuc(α1-4)]GlcNAc(β-Sp8	1.07722	1.39703	1.83279	1.97112	1.28227	1.42515	1.47756	1.29917	1.32919	1.14019	1.16773	1.83754	1.83901	2.10124	1.79653	2.66517	1.40896	1.44696	2.14349	2.19283	2.44494	1.36199	3.61458	2.97825	3.2392	3.06259	2.61713	3.22047	2.85555	2.28498	2.81472	1.28015	2.30555	1.46027	1.19137	1.24338	1.72118	1.33428	1.26691	1.34829	1.20584	1.15594	1.03658	1.0971	1.86884	2.14806	2.00828	1.93176
G58169ID	Neu5Ac(α2-3)Gal(β1-3)[Fuc(α1-4)]GlcNAc(β1-3)Gal(β1-4)[Fuc(α1-3)]GlcNAc(β-Sp0	1.06393	1.5007	2.0399	2.16619	1.44461	1.5777	1.66575	1.28284	1.44836	1.14444	1.2306	1.86144	1.89648	2.15684	1.92623	2.66245	1.38871	1.39453	2.18034	2.237	2.44243	1.32965	3.74875	3.31969	3.60633	3.42124	2.95802	3.40249	3.11329	2.57126	3.17464	1.23188	2.48993	1.40679	1.28419	1.19647	1.90547	1.37333	1.29782	1.46528	1.26665	1.10319	0.96972	1.05177	2.13175	2.37975	2.2464	2.13591
G03044ED	Neu5Ac(α2-3)Gal(β1-4)[Neu5Ac(α2-3)Gal(β1-3)]GlcNAc(β-Sp8	1.27511	1.3418	1.89263	1.9875	1.32472	1.49492	1.36508	1.25431	1.26867	1.19936	1.14159	2.01819	2.00275	2.26012	1.73078	2.83757	1.51684	1.51091	2.40454	2.40724	2.64398	1.54383	2.81421	1.97706	2.07402	2.01538	1.62991	2.28939	1.75593	1.49368	1.72295	1.15442	2.21456	2.50897	1.27282	1.72457	2.88543	1.36697	1.37525	1.24827	1.23001	1.09439	1.08506	1.09939	1.70619	1.92548	1.81475	1.73307
G37352CV	Neu5Ac(α2-3)Gal(β1-3)(6S)GalNAc(α-Sp8	1.19403	1.37398	1.8415	1.92436	1.21824	1.36152	1.34718	1.14017	1.23947	1.16574	1.07938	1.84645	1.86401	2.11122	1.91878	2.88722	1.44373	1.39163	2.37296	2.40817	2.69943	1.61508	2.004	1.30048	1.29556	1.26698	1.10098	1.53236	1.11705	1.08034	1.16251	1.18898	2.20068	2.13455	1.12051	1.33691	2.258	1.26568	1.35486	1.21732	1.19758	1.07256	1.01826	1.02487	1.80364	1.97018	1.865	1.81934
G01614ZM	Neu5Ac(α2-6)[Neu5Ac(α2-3)Gal(β1-3)]GalNAc(α-Sp8	1.18286	1.4265	1.96113	2.01121	1.32289	1.44463	1.42746	1.31753	1.26803	1.1919	1.10561	1.91438	1.92096	2.17887	1.86136	3.01146	1.5661	1.41309	2.31405	2.48069	2.66707	1.59709	1.92863	1.24204	1.25706	1.24177	1.10601	1.51042	1.06965	1.06727	1.10214	1.20018	2.19965	2.01686	1.19841	1.36069	2.37483	1.28594	1.32709	1.27202	1.22155	1.11975	1.07546	1.10294	1.80842	1.99765	1.89977	1.82936
G01614ZM	Neu5Ac(α2-6)[Neu5Ac(α2-3)Gal(β1-3)]GalNAc(α-Sp14	1.18286	1.4265	1.96113	2.01121	1.32289	1.44463	1.42746	1.31753	1.26803	1.1919	1.10561	1.91438	1.92096	2.17887	1.86136	3.01146	1.5661	1.41309	2.31405	2.48069	2.66707	1.59709	1.92863	1.24204	1.25706	1.24177	1.10601	1.51042	1.06965	1.06727	1.10214	1.20018	2.19965	2.01686	1.19841	1.36069	2.37483	1.28594	1.32709	1.27202	1.22155	1.11975	1.07546	1.10294	1.80842	1.99765	1.89977	1.82936
G30207PZ	Neu5Ac(α2-3)Gal(β-Sp8	1.14836	1.25879	1.75966	1.83637	1.18545	1.31447	1.351	1.18053	1.25991	1.15558	1.06305	1.88104	1.88299	2.12146	1.74747	2.73475	1.37609	1.38427	2.30316	2.20065	2.5381	1.49089	1.89826	1.4613	1.44527	1.42772	1.28032	1.57252	1.2814	1.22119	1.2851	1.25153	2.12688	1.72143	1.11673	1.30932	1.98228	1.26713	1.32301	1.21092	1.17186	1.08641	1.03869	1.0452	1.6986	1.88908	1.82394	1.75374
G32254QI	Neu5Ac(α2-3)Gal(β1-3)GalNAc(β1-3)Gal(α1-4)Gal(β1-4)Glc(β-Sp0	1.07908	1.40663	1.90488	2.00114	1.29544	1.42938	1.3298	1.3939	1.16366	1.18854	1.13487	1.78888	1.85159	2.11718	1.73985	2.77278	1.53018	1.31472	2.20523	2.36794	2.5259	1.53259	2.06847	1.4509	1.46541	1.42713	1.18701	1.60618	1.1751	1.16256	1.23795	1.21944	2.31783	2.78099	1.52434	1.32679	2.26166	1.26172	1.31159	1.21839	1.17072	1.0824	1.05149	1.02158	1.76888	2.05034	1.92044	1.85695
G78959US	Neu5Ac(α2-3)Gal(β1-3)GlcNAc(β1-3)Gal(β1-4)GlcNAc(β-Sp0	1.05676	1.27975	1.9606	2.1185	1.38339	1.5009	1.40258	1.24191	1.27624	1.09646	1.09792	1.84461	1.89	2.11718	1.73321	2.541	1.37669	1.33269	2.18168	2.14999	2.36119	1.40405	2.93754	2.26584	2.48188	2.40118	1.84782	2.39587	1.94388	1.64678	2.05812	1.18535	2.3576	2.97182	1.4892	1.29217	2.03846	1.23137	1.23362	1.27872	1.16152	1.01192	0.922394	0.999343	1.63783	1.94591	1.83322	1.72723
	Fuc(α1-2)(6S)Gal(β1-4)Glc(β-Sp0	1.11685	1.32539	1.91187	2.08841	1.28132	1.28662	1.38416	1.27296	1.31773	1.13042	1.11818	1.86618	1.85733	2.11053	1.91494	2.82299	1.47151	1.38699	2.37346	2.36538	2.75397	1.41691	1.28926	1.19862	1.22348	1.19807	1.12163	1.10052	1.02704	1.08615	1.07502	1.29299	2.33472	1.38898	1.14987	1.24903	1.77935	1.26685	1.342	1.19957	1.17973	1.13336	1.01791	1.07056	1.94141	2.1226	1.94618	1.88022
G46776WR	Neu5Ac(α2-3)Gal(β1-3)GlcNAc(β-Sp0	1.13272	1.29152	1.90219	1.99638	1.30446	1.4418	1.36416	1.27555	1.23233	1.16705	1.10469	1.90683	1.92081	2.15715	1.73384	2.69424	1.35942	1.44091	2.29116	2.21229	2.52928	1.5063	2.94598	2.09278	2.26486	2.17441	1.70552	2.34999	1.85067	1.5458	1.85042	1.21585	2.30583	2.46269	1.28089	1.34111	2.09574	1.28864	1.28573	1.22559	1.21268	1.09943	1.02877	1.08273	1.69133	1.95267	1.83789	1.75993
G46776WR	Neu5Ac(α2-3)Gal(β1-3)GlcNAc(β-Sp8	1.13272	1.29152	1.90219	1.99638	1.30446	1.4418	1.36416	1.27555	1.23233	1.16705	1.10469	1.90683	1.92081	2.15715	1.73384	2.69424	1.35942	1.44091	2.29116	2.21229	2.52928	1.5063	2.94598	2.09278	2.26486	2.17441	1.70552	2.34999	1.85067	1.5458	1.85042	1.21585	2.30583	2.46269	1.28089	1.34111	2.09574	1.28864	1.28573	1.22559	1.21268	1.09943	1.02877	1.08273	1.69133	1.95267	1.83789	1.75993
G73699UT	Neu5Ac(α2-3)Gal(β1-4)(6S)GlcNAc(β-Sp8	1.18654	1.30721	1.84231	1.97556	1.28957	1.3715	1.36326	1.20427	1.26316	1.18438	1.0959	1.96152	1.95871	2.18908	1.84588	2.78993	1.47931	1.5361	2.44843	2.32042	2.65393	1.57759	1.55941	1.17208	1.0869	1.13571	1.04821	1.29331	1.01671	1.03208	1.00032	1.23541	2.04908	2.13807	1.14664	1.43437	2.59108	1.31055	1.43628	1.20809	1.24554	1.0824	1.047	1.05387	1.6768	1.88261	1.80522	1.72444
G53231FE	Neu5Ac(α2-3)Gal(β1-4)[Fuc(α1-3)](6S)GlcNAc(β-Sp8	1.14136	1.417	1.94087	2.06512	1.38599	1.44719	1.29851	1.20099	1.23432	1.16014	1.09377	1.88071	1.84323	2.08209	1.94118	2.77919	1.5285	1.57176	2.42899	2.26463	2.59088	1.5857	1.71675	1.3887	1.45736	1.36482	1.29947	1.46573	1.24074	1.21021	1.25909	1.32136	2.16155	1.40161	1.13638	1.40115	2.58815	1.38424	1.50982	1.21724	1.22008	1.11108	1.07089	1.05262	1.83212	2.0988	2.01447	1.89175
G25225ZP	Neu5Ac(α2-3)Gal(β1-4)[Fuc(α1-3)]GlcNAc(β1-3)Gal(β1-4)[Fuc(α1-3)]GlcNAc(β1-3)Gal(β1-4)[Fuc(α1-3)]GlcNAc(β-Sp0	1.18203	1.54115	2.38821	2.29845	1.6324	1.65764	1.4475	1.36105	1.32738	1.2632	1.21272	1.99202	2.05283	2.25524	1.83942	2.58263	1.50544	1.48703	2.25886	2.17439	2.4169	1.54819	1.67914	1.65329	1.71302	1.59212	1.56021	1.42887	1.404	1.49181	1.49403	1.4028	2.55991	1.03152	1.17995	1.31862	2.51098	1.45853	1.52785	1.38323	1.32755	1.14162	1.12693	1.15351	2.14207	2.34395	2.30978	2.10301
G00054MO	Neu5Ac(α2-3)Gal(β1-4)[Fuc(α1-3)]GlcNAc(β-Sp0	1.10337	1.41821	1.95933	2.04333	1.38888	1.4495	1.26267	1.26936	1.21387	1.16764	1.07914	1.8852	1.82277	2.07526	1.80116	2.59058	1.47021	1.45939	2.23758	2.08485	2.3488	1.5103	1.53755	1.41016	1.48713	1.38934	1.33842	1.37506	1.23929	1.22036	1.28259	1.2801	2.12067	1.25683	1.171	1.31348	2.31508	1.3626	1.43634	1.18884	1.15013	1.0972	1.05522	1.06477	1.76759	2.04333	1.97275	1.85296
G00054MO	Neu5Ac(α2-3)Gal(β1-4)[Fuc(α1-3)]GlcNAc(β-Sp8	1.10337	1.41821	1.95933	2.04333	1.38888	1.4495	1.26267	1.26936	1.21387	1.16764	1.07914	1.8852	1.82277	2.07526	1.80116	2.59058	1.47021	1.45939	2.23758	2.08485	2.3488	1.5103	1.53755	1.41016	1.48713	1.38934	1.33842	1.37506	1.23929	1.22036	1.28259	1.2801	2.12067	1.25683	1.171	1.31348	2.31508	1.3626	1.43634	1.18884	1.15013	1.0972	1.05522	1.06477	1.76759	2.04333	1.97275	1.85296
G32081WS	Neu5Ac(α2-3)Gal(β1-4)[Fuc(α1-3)]GlcNAc(β1-3)Gal(β-Sp8	1.17349	1.35502	1.94277	1.9959	1.36223	1.43074	1.2271	1.23777	1.14966	1.1758	1.09094	1.9007	1.8542	2.07583	1.73165	2.46353	1.41727	1.45084	2.13297	2.00147	2.24773	1.52378	1.51021	1.39931	1.46508	1.34427	1.29495	1.30523	1.2017	1.21243	1.25546	1.33152	2.15441	1.55648	1.2491	1.24346	2.19974	1.34262	1.42684	1.21914	1.13732	1.07362	1.0542	1.03208	1.75922	2.01354	1.95505	1.82695
G51911JA	Neu5Ac(α2-3)Gal(β1-4)[Fuc(α1-3)]GlcNAc(β1-3)Gal(β1-4)GlcNAc(β-Sp8	1.15088	1.39706	2.02498	2.13498	1.42826	1.47018	1.26198	1.28354	1.19186	1.17847	1.09857	1.88468	1.89727	2.10554	1.70136	2.40826	1.47383	1.43241	2.06833	1.97928	2.19157	1.48678	1.47028	1.39588	1.43313	1.3639	1.31183	1.27457	1.19761	1.21188	1.26302	1.31954	2.13374	1.72521	1.21012	1.24784	2.23444	1.31121	1.38776	1.27551	1.1452	1.05122	1.02854	1.03176	1.71628	2.01365	1.9664	1.83448
G67969KB	Neu5Ac(α2-3)Gal(β1-4)GlcNAc(β1-3)Gal(β1-4)GlcNAc(β1-3)Gal(β1-4)GlcNAc(β-Sp0	1.2756	1.37237	2.00144	2.17819	1.39644	1.45518	1.34498	1.41074	1.18735	1.20869	1.10405	1.97317	2.07758	2.25064	1.56839	2.49897	1.49676	1.39905	2.14552	2.11146	2.29613	1.56557	1.38294	1.22273	1.15006	1.21526	1.07793	1.13433	1.03261	1.07237	1.0641	1.35309	2.14119	3.10327	1.52946	1.29266	2.27408	1.23366	1.28488	1.26847	1.18077	1.05425	1.03237	1.06661	1.55221	1.82666	1.79265	1.68988
G00065MO	Neu5Ac(α2-3)Gal(β1-4)GlcNAc(β-Sp0	1.1541	1.30123	1.83002	1.92379	1.26395	1.35073	1.32237	1.2704	1.23338	1.17651	1.0655	1.93236	1.91363	2.15807	1.70483	2.61597	1.43042	1.42817	2.24366	2.14826	2.41576	1.50739	1.39523	1.19274	1.12332	1.16425	1.08284	1.21188	1.01583	1.04116	1.02294	1.20066	1.99926	1.9749	1.15979	1.3643	2.29712	1.28031	1.35537	1.19175	1.16678	1.06296	1.03226	1.06387	1.60364	1.82414	1.7625	1.67752
G00065MO	Neu5Ac(α2-3)Gal(β1-4)GlcNAc(β-Sp8	1.1541	1.30123	1.83002	1.92379	1.26395	1.35073	1.32237	1.2704	1.23338	1.17651	1.0655	1.93236	1.91363	2.15807	1.70483	2.61597	1.43042	1.42817	2.24366	2.14826	2.41576	1.50739	1.39523	1.19274	1.12332	1.16425	1.08284	1.21188	1.01583	1.04116	1.02294	1.20066	1.99926	1.9749	1.15979	1.3643	2.29712	1.28031	1.35537	1.19175	1.16678	1.06296	1.03226	1.06387	1.60364	1.82414	1.7625	1.67752
G31119YY	Neu5Ac(α2-3)Gal(β1-4)GlcNAc(β1-3)Gal(β1-4)GlcNAc(β-Sp0	1.1667	1.30516	1.86567	2.01337	1.30802	1.37566	1.32311	1.28385	1.21843	1.19054	1.10916	1.97077	2.02591	2.22643	1.58709	2.49219	1.45177	1.39783	2.1373	2.09259	2.3056	1.49831	1.36835	1.19871	1.12125	1.17645	1.08013	1.14584	1.01111	1.05182	1.03568	1.25673	2.05169	2.63953	1.37201	1.30528	2.23495	1.24154	1.30639	1.22573	1.16452	1.04284	1.02028	1.04644	1.55505	1.81337	1.77329	1.6821
	Fuc(α1-2)Gal(β1-4)(6S)Glc(β-Sp0	1.18192	1.43876	2.10454	2.25572	1.43595	1.46519	1.41596	1.39082	1.27078	1.14566	1.15484	1.89604	1.91685	2.16623	1.86774	2.8724	1.4894	1.44685	2.42429	2.32896	2.73994	1.51803	1.37028	1.24553	1.26124	1.18034	1.10818	1.11296	1.0324	1.09126	1.08157	1.30232	2.58469	2.28636	1.33136	1.15316	1.76153	1.23741	1.28461	1.20258	1.18679	1.15141	1.0643	1.10976	1.99891	2.21291	2.03399	1.96969
G91237TK	Neu5Ac(α2-3)Gal(β1-4)Glc(β-Sp0	1.208	1.3499	1.89747	1.97521	1.27483	1.40054	1.37452	1.25926	1.25093	1.1773	1.10898	1.91837	1.95773	2.19392	1.79313	2.76352	1.39948	1.39399	2.32016	2.21623	2.55362	1.50262	1.73682	1.39506	1.38447	1.34905	1.20384	1.43217	1.1824	1.16117	1.19756	1.31454	2.25235	2.36713	1.34855	1.2927	2.06237	1.26128	1.3253	1.2095	1.20994	1.12367	1.06867	1.10805	1.77963	1.98656	1.89665	1.83662
G91237TK	Neu5Ac(α2-3)Gal(β1-4)Glc(β-Sp8	1.208	1.3499	1.89747	1.97521	1.27483	1.40054	1.37452	1.25926	1.25093	1.1773	1.10898	1.91837	1.95773	2.19392	1.79313	2.76352	1.39948	1.39399	2.32016	2.21623	2.55362	1.50262	1.73682	1.39506	1.38447	1.34905	1.20384	1.43217	1.1824	1.16117	1.19756	1.31454	2.25235	2.36713	1.34855	1.2927	2.06237	1.26128	1.3253	1.2095	1.20994	1.12367	1.06867	1.10805	1.77963	1.98656	1.89665	1.83662
G36123IU	Neu5Ac(α2-6)GalNAc(α-Sp8	1.05916	1.34472	1.83089	1.92552	1.22772	1.29708	1.3212	1.12511	1.24727	1.15341	1.02648	1.83365	1.82431	2.06892	1.87868	2.83376	1.46972	1.39484	2.32003	2.29588	2.53709	1.5191	1.44311	1.14737	1.16803	1.13984	1.08234	1.21032	0.990382	1.08628	1.04985	1.40763	2.06667	1.25192	1.27015	1.15589	1.95256	1.22874	1.27782	1.16788	1.18327	1.08867	1.01094	1.04316	1.76293	1.97788	1.88232	1.78262
G54118CT	Neu5Ac(α2-6)GalNAc(β1-4)GlcNAc(β-Sp0	1.06268	1.40634	2.07842	2.29865	1.44746	1.47802	1.32652	1.23591	1.26352	1.19652	1.01657	1.85698	1.86796	2.09708	1.83719	2.7562	1.55342	1.47156	2.28088	2.28757	2.48579	1.63341	1.5492	1.25211	1.23818	1.28318	1.19827	1.35913	1.07075	1.16108	1.15284	1.58101	2.0297	1.26425	1.24059	1.17153	2.16108	1.23754	1.28723	1.16637	1.21804	1.11008	1.01378	1.07278	1.69469	1.99775	1.83023	1.74697
G92341SR	Neu5Ac(α2-6)Gal(β1-4)(6S)GlcNAc(β-Sp8	1.09497	1.23308	1.95112	2.08887	1.30029	1.37706	1.31293	1.12422	1.24287	1.16969	1.08103	1.8766	1.91071	2.15533	1.9401	3.1209	1.52592	1.48453	2.57207	2.4439	2.83252	1.58678	1.68488	1.22566	1.13073	1.13244	1.11069	1.33391	1.09022	1.08836	1.04215	2.30445	2.137	1.53381	1.32577	1.21711	2.11044	1.25383	1.35804	1.19392	1.26815	1.09794	1.04047	1.05265	1.712	1.93421	1.83097	1.74981
G73578JC	Neu5Ac(α2-6)Gal(β1-4)GlcNAc(β-Sp0	1.09384	1.25518	1.94949	2.05444	1.28585	1.36713	1.2781	1.17888	1.22612	1.17642	1.06784	1.87402	1.89406	2.15297	1.82755	2.97216	1.46851	1.38215	2.39738	2.2812	2.61788	1.51911	1.4981	1.22309	1.14766	1.14482	1.1234	1.22711	1.05982	1.08325	1.03909	2.27994	2.10765	1.40285	1.3799	1.15449	1.85513	1.23499	1.28682	1.17915	1.20105	1.08433	1.02368	1.06962	1.66886	1.89785	1.80951	1.72416
G73578JC	Neu5Ac(α2-6)Gal(β1-4)GlcNAc(β-Sp8	1.09384	1.25518	1.94949	2.05444	1.28585	1.36713	1.2781	1.17888	1.22612	1.17642	1.06784	1.87402	1.89406	2.15297	1.82755	2.97216	1.46851	1.38215	2.39738	2.2812	2.61788	1.51911	1.4981	1.22309	1.14766	1.14482	1.1234	1.22711	1.05982	1.08325	1.03909	2.27994	2.10765	1.40285	1.3799	1.15449	1.85513	1.23499	1.28682	1.17915	1.20105	1.08433	1.02368	1.06962	1.66886	1.89785	1.80951	1.72416
G61435KZ	Neu5Ac(α2-6)Gal(β1-4)GlcNAc(β1-3)Gal(β1-4)[Fuc(α1-3)]GlcNAc(β1-3)Gal(β1-4)[Fuc(α1-3)]GlcNAc(β-Sp0	1.25025	1.53817	2.24964	2.24592	1.55887	1.55915	1.29358	1.22909	1.18781	1.22974	1.16122	1.91169	2.07269	2.26929	1.80476	2.85659	1.46279	1.44172	2.35512	2.22701	2.58624	1.57204	1.5781	1.33814	1.35966	1.3037	1.19879	1.17515	1.0882	1.19166	1.17693	2.26111	2.5156	1.56046	1.44259	1.00939	2.05851	1.3059	1.39225	1.23746	1.30327	1.08548	1.05524	1.11515	2.06452	2.26656	2.18217	2.01546
G60430KO	Neu5Ac(α2-6)Gal(β1-4)GlcNAc(β1-3)Gal(β1-4)GlcNAc(β-Sp0	1.09692	1.29576	2.00101	2.15382	1.3667	1.42534	1.29785	1.21118	1.19144	1.21053	1.12622	1.94041	2.02667	2.24083	1.68847	2.80875	1.46046	1.36568	2.27782	2.17059	2.47455	1.52415	1.53878	1.24922	1.16499	1.19775	1.13188	1.2159	1.07722	1.08891	1.07565	2.29621	2.18874	2.36071	1.70079	1.0868	1.87663	1.21007	1.25534	1.24007	1.20346	1.05222	0.99297	1.05633	1.62655	1.91292	1.83516	1.74234
G28868ZC	Neu5Ac(α2-6)Gal(β1-4)Glc(β-Sp0	1.15379	1.29516	1.954	2.03252	1.27828	1.3847	1.31162	1.16552	1.21862	1.15966	1.08507	1.89094	1.93051	2.16856	1.85885	2.9545	1.44665	1.39251	2.42553	2.32129	2.68339	1.53653	1.52898	1.27644	1.25268	1.19734	1.13182	1.24438	1.07551	1.10085	1.07514	1.88945	2.26467	1.87309	1.42605	1.15527	1.86901	1.23446	1.30565	1.18088	1.20837	1.10774	1.04582	1.07989	1.78808	1.97846	1.88718	1.8276
G28868ZC	Neu5Ac(α2-6)Gal(β1-4)Glc(β-Sp8	1.15379	1.29516	1.954	2.03252	1.27828	1.3847	1.31162	1.16552	1.21862	1.15966	1.08507	1.89094	1.93051	2.16856	1.85885	2.9545	1.44665	1.39251	2.42553	2.32129	2.68339	1.53653	1.52898	1.27644	1.25268	1.19734	1.13182	1.24438	1.07551	1.10085	1.07514	1.88945	2.26467	1.87309	1.42605	1.15527	1.86901	1.23446	1.30565	1.18088	1.20837	1.10774	1.04582	1.07989	1.78808	1.97846	1.88718	1.8276
G63069TR	Neu5Ac(α2-6)Gal(β-Sp8	1.11841	1.23115	1.83296	1.92732	1.20065	1.30876	1.30886	1.11311	1.25777	1.16656	1.07085	1.89157	1.89702	2.14074	1.84665	2.93297	1.43219	1.39367	2.43508	2.29072	2.65915	1.52528	1.56814	1.26198	1.22479	1.18837	1.14872	1.28835	1.0984	1.12416	1.08705	1.88318	2.1548	1.27445	1.24499	1.19372	1.81897	1.25763	1.31513	1.19537	1.18745	1.0842	1.02643	1.02894	1.74925	1.93189	1.86218	1.78538
G87492XO	Neu5Ac(α2-8)Neu5Ac(α-Sp8	1.08206	1.27946	1.86942	1.92522	1.26442	1.35058	1.3575	1.24886	1.22893	1.13029	1.05258	1.88718	1.86265	2.09809	1.65799	2.84787	1.38081	1.33416	2.45806	2.20293	2.57186	1.43893	1.37877	1.21098	1.2238	1.20789	1.14429	1.19224	1.03364	1.10496	1.08903	1.40221	2.07179	1.26154	1.12265	1.09249	1.61886	1.24103	1.29084	1.1257	1.19322	1.11408	1.02146	1.09536	1.65814	1.87683	1.83022	1.73351
G98544DH	Neu5Ac(α2-8)Neu5Ac(α2-3)Gal(β1-4)Glc(β-Sp0	1.11006	1.30576	1.94301	2.02385	1.30942	1.40792	1.3248	1.34486	1.14071	1.12394	1.08542	1.89149	1.90488	2.11897	1.6145	2.80267	1.31306	1.29666	2.42149	2.17161	2.52026	1.45284	1.40453	1.26092	1.27828	1.23586	1.13417	1.19223	1.03225	1.08369	1.10711	1.30231	2.1699	2.25569	1.25077	1.11282	1.8318	1.20555	1.26762	1.0772	1.19821	1.1004	1.02199	1.11826	1.68589	1.92214	1.8462	1.77177
G21808VY	Gal(β1-3)[Fuc(α1-4)]GlcNAc(β1-3)Gal(β1-3)[Fuc(α1-4)]GlcNAc(β-Sp0	1.0816	1.36361	2.31229	2.44695	1.55591	1.65927	1.60582	1.33043	1.2827	1.09378	1.18816	1.89595	1.87574	2.14727	1.84139	2.80504	1.36934	1.32209	2.22275	2.39396	2.58611	1.45684	2.50915	2.32564	2.46543	2.33164	2.10624	2.212	2.16534	1.98194	2.11427	1.15638	2.46351	1.18755	1.32509	1.03794	1.82196	1.29413	1.17924	1.35135	1.2133	1.06768	0.957099	1.03781	2.28543	2.41963	2.28118	2.11523
G08244HV	Neu5Ac(β2-6)GalNAc(α-Sp8	1.02342	1.30196	1.76985	1.86768	1.19339	1.26104	1.2977	1.14564	1.21881	1.11969	1.00208	1.803	1.78007	2.01866	1.76299	2.64394	1.40565	1.3518	2.2508	2.15005	2.41144	1.46806	1.40374	1.15803	1.19519	1.16487	1.08472	1.18707	0.983769	1.06372	1.07329	1.30352	1.98791	1.25207	1.21202	1.11543	1.78722	1.19623	1.23779	1.1315	1.14187	1.05643	0.985786	1.02718	1.67864	1.89026	1.81288	1.72075
G34476JC	Neu5Ac(β2-6)Gal(β1-4)GlcNAc(β-Sp8	1.001	1.25053	1.88589	1.9794	1.31202	1.35643	1.26671	1.31171	1.18562	1.16098	1.04617	1.86228	1.8236	2.05375	1.69291	2.60915	1.34851	1.30571	2.23381	2.10908	2.42186	1.40152	1.38599	1.18194	1.19081	1.2032	1.10376	1.18227	0.996473	1.04405	1.05767	1.38233	1.97197	1.42571	1.18363	1.14963	1.78712	1.19225	1.22515	1.10634	1.13685	1.06106	0.980742	1.0462	1.60951	1.82877	1.76337	1.67575
G56052QV	Neu5Gc(α2-3)Gal(β1-3)[Fuc(α1-4)]GlcNAc(β-Sp0	0.978315	1.32717	1.86215	1.99001	1.25176	1.36333	1.27971	1.17697	1.22316	1.1158	1.10999	1.82433	1.82472	2.0778	1.79824	2.78706	1.37902	1.3765	2.24096	2.20868	2.46347	1.38009	2.44183	2.08098	2.33971	2.17822	1.86516	2.1952	2.0694	1.71416	1.96536	1.30524	2.22813	1.18453	1.12462	1.06162	1.49058	1.32202	1.24849	1.17715	1.18905	1.096	0.948091	1.00476	1.97251	2.22172	2.06336	1.97151
G01245TU	Neu5Gc(α2-3)Gal(β1-3)GlcNAc(β-Sp0	1.06266	1.25826	2.04179	2.12001	1.35876	1.46028	1.19587	1.23212	1.15889	1.16633	1.0879	1.89427	1.88006	2.12207	1.75617	2.8189	1.37635	1.39582	2.38336	2.24784	2.52884	1.50969	1.93458	1.49234	1.67763	1.55171	1.24476	1.55371	1.33556	1.19853	1.29206	1.31387	2.31351	2.30342	1.32075	1.16797	1.78694	1.29631	1.27705	1.10938	1.21481	1.053	0.926831	0.97821	1.79923	2.08609	1.94512	1.84748
G29440SE	Neu5Gc(α2-3)Gal(β1-4)[Fuc(α1-3)]GlcNAc(β-Sp0	1.08419	1.38528	2.05443	2.12548	1.37706	1.44564	1.19626	1.268	1.1959	1.14984	1.05284	1.83505	1.85434	2.09837	1.80808	2.86621	1.49553	1.45196	2.34514	2.22514	2.54261	1.45971	1.62076	1.35056	1.54612	1.39687	1.23221	1.38899	1.2411	1.16496	1.2373	1.31184	2.28773	1.14849	1.03982	1.15238	1.93528	1.34952	1.3861	1.13994	1.20068	1.11937	1.00587	1.06132	1.93288	2.21165	2.06507	1.96543
G08169IN	Neu5Gc(α2-3)Gal(β1-4)GlcNAc(β-Sp0	1.11629	1.31229	1.96453	2.07039	1.29909	1.38038	1.26571	1.33364	1.21841	1.14739	1.03028	1.82432	1.84327	2.08481	1.67841	2.82838	1.42804	1.32818	2.27949	2.19448	2.49068	1.45945	1.47587	1.26492	1.34587	1.30257	1.14497	1.29907	1.14543	1.08901	1.14501	1.28302	2.1079	1.95123	1.16901	1.16846	1.74413	1.29298	1.32401	1.15112	1.21431	1.09916	0.974202	1.04601	1.68695	1.97855	1.832	1.74928
G75789AR	Neu5Gc(α2-3)Gal(β1-4)Glc(β-Sp0	1.1137	1.31049	1.9989	2.05856	1.30349	1.42035	1.27493	1.23076	1.20498	1.15137	1.08332	1.86433	1.90397	2.13897	1.74757	2.87018	1.39811	1.33969	2.35262	2.25176	2.60152	1.46629	1.5335	1.31289	1.41592	1.29602	1.14067	1.29076	1.15898	1.10712	1.14743	1.3441	2.31443	2.09795	1.31425	1.12846	1.66579	1.27231	1.29602	1.15521	1.22116	1.10743	0.988841	1.04709	1.86241	2.12247	1.98277	1.92284
G65832SQ	Neu5Gc(α2-6)GalNAc(α-Sp0	1.08553	1.32974	1.89551	1.98537	1.24727	1.34375	1.30993	1.12122	1.25646	1.15046	1.02953	1.83442	1.83462	2.09093	1.7882	2.80658	1.42329	1.34523	2.33888	2.20657	2.52066	1.4896	1.43831	1.20448	1.29026	1.21629	1.09764	1.22687	1.06595	1.10359	1.12134	1.33175	2.14303	1.30948	1.19949	1.11866	1.77643	1.27383	1.29259	1.17513	1.19303	1.09917	0.992621	1.02966	1.82489	2.08495	1.95539	1.86167
G24684AO	Neu5Gc(α2-6)Gal(β1-4)GlcNAc(β-Sp0	1.06211	1.24623	2.03827	2.1646	1.37415	1.43159	1.25866	1.31719	1.21016	1.20738	1.06977	1.88727	1.87747	2.12523	1.70859	2.72349	1.39113	1.34111	2.29774	2.15824	2.49824	1.48659	1.43802	1.24341	1.2804	1.26623	1.12585	1.24104	1.09235	1.0815	1.10108	1.58426	2.08185	1.45839	1.18847	1.145	1.77781	1.26351	1.28121	1.15773	1.1948	1.08998	0.985412	1.04962	1.69116	1.95803	1.83448	1.75231
G87918MK	Neu5Gc(α-Sp8	1.11144	1.25542	1.88191	1.96256	1.24132	1.33669	1.28069	1.1636	1.25751	1.14669	1.0499	1.83251	1.84007	2.08684	1.69969	2.75172	1.36137	1.3257	2.30014	2.11756	2.48975	1.41378	1.41642	1.22765	1.27571	1.23556	1.13048	1.22745	1.11215	1.10952	1.10951	1.3368	2.11174	1.33895	1.14001	1.11689	1.52028	1.26358	1.27519	1.16522	1.17154	1.09669	0.982029	1.01983	1.72538	1.97304	1.87231	1.79522
G11457RF	Neu5Ac(α2-3)Gal(β1-4)GlcNAc(β1-6)[Gal(β1-3)]GalNAc(α-Sp14	1.23272	1.42607	2.15067	2.36709	1.45139	1.58635	1.29161	1.59891	1.18942	1.15827	1.1139	1.98332	2.0134	2.21674	1.70813	2.56546	1.48827	1.40984	2.33667	2.15105	2.46498	1.45669	1.38752	1.19826	1.21199	1.10961	1.05046	1.11993	0.963454	0.994217	0.99467	1.19791	2.15389	1.92679	0.999834	1.22754	2.58192	1.26017	1.2698	1.1621	1.17877	1.06825	0.993889	1.11632	1.81269	2.06422	2.00168	1.96879
G43784HS	Gal(β1-3)GlcNAc(β1-3)Gal(β1-3)GlcNAc(β-Sp0	1.04096	1.28143	2.98754	3.1689	2.04182	2.01565	1.25647	1.81002	1.07688	1.11132	1.09107	1.92046	1.82544	2.0917	1.78203	2.47469	1.38803	1.43477	2.27108	2.20315	2.28575	1.58241	1.55049	1.31166	1.43456	1.29761	1.09797	1.13567	0.97042	1.0698	1.03407	1.1907	2.50209	2.81377	1.77928	1.12131	2.25314	1.23222	1.18692	1.1266	1.15885	1.02628	0.960677	1.08555	1.72654	2.11051	1.9551	1.76554
	Gal(β1-4)[Fuc(α1-3)](6S)GlcNAc(β-Sp0	1.13695	1.39253	2.33928	2.52942	1.58873	1.60729	1.33695	1.56616	1.2615	1.17331	1.09639	1.83971	1.87372	2.12338	1.87326	2.77146	1.51197	1.54352	2.43989	2.29641	2.67964	1.51402	1.35562	1.14951	1.21475	1.15728	1.09631	1.09075	0.946746	1.04337	1.03349	1.28738	2.25584	1.00677	1.06809	1.25692	2.1823	1.29017	1.35642	1.22201	1.21713	1.14546	1.08623	1.12588	1.86546	2.18887	2.02524	1.94715
	Gal(β1-4)[Fuc(α1-3)](6S)Glc(β-Sp0	1.11886	1.43702	2.3418	2.56861	1.62049	1.64686	1.45206	1.49813	1.28743	1.11841	1.10471	1.89633	1.93204	2.16538	1.90432	2.76047	1.50445	1.49776	2.45492	2.34506	2.72856	1.53202	1.40664	1.27424	1.30666	1.20472	1.1605	1.13197	1.0948	1.13742	1.11588	1.2443	2.38932	1.41726	1.19677	1.17835	2.23177	1.27471	1.32867	1.21488	1.22734	1.19238	1.12688	1.18361	1.99364	2.26173	2.10818	2.06293
G59754DB	Gal(β1-4)[Fuc(α1-3)]GlcNAc(β1-3)Gal(β1-3)[Fuc(α1-4)]GlcNAc(β-Sp0	1.03587	1.37737	2.25846	2.32136	1.52348	1.53687	1.29408	1.45414	1.13778	1.17012	1.14455	1.89881	1.92389	2.15159	1.65726	2.59608	1.35597	1.42042	2.17147	2.24769	2.48611	1.49015	1.78729	1.54244	1.68458	1.60043	1.38867	1.42685	1.35647	1.35659	1.36858	1.19401	2.37736	1.29971	1.34556	1.11782	1.93796	1.27963	1.23561	1.16684	1.17573	1.11686	1.07449	1.14111	1.99205	2.22068	2.07075	1.91555
G12661AN	Gal(β1-4)GlcNAc(β1-3)Gal(β1-3)GlcNAc(β-Sp0	1.11076	1.37201	2.90603	3.12499	1.99093	1.9237	1.18427	2.04273	1.05733	1.19602	1.08473	1.93496	1.90281	2.1484	1.64732	2.44494	1.35904	1.42223	2.17741	2.0957	2.28439	1.60228	1.38714	1.11105	1.16905	1.12354	1.00311	1.03605	0.852575	0.982145	0.906191	1.30225	2.29449	2.8708	1.81556	1.10598	2.18165	1.24486	1.21163	1.09285	1.17539	1.13348	1.09163	1.24338	1.60467	1.98294	1.81883	1.66922
G11998FO	Neu5Ac(α2-3)Gal(β1-3)GlcNAc(β1-3)Gal(β1-3)GlcNAc(β-Sp0	1.08599	1.25751	2.06325	2.19351	1.43213	1.57077	1.31239	1.2018	1.14251	1.11638	1.13154	1.92567	1.90591	2.14668	1.75815	2.61797	1.38889	1.42621	2.26617	2.24824	2.42605	1.50998	3.10427	2.27188	2.59526	2.41151	1.7554	2.40015	1.87515	1.60977	1.97034	1.20006	2.50854	3.37054	1.72893	1.3036	2.28389	1.26479	1.22242	1.17901	1.17968	0.998006	0.923276	0.975131	1.73737	2.04843	1.91822	1.77291
G58232XB	Neu5Ac(α2-3)Gal(β1-4)GlcNAc(β1-3)Gal(β1-3)GlcNAc(β-Sp0	1.14795	1.27629	1.97732	2.09063	1.39481	1.46059	1.2005	1.25987	1.08159	1.19672	1.12994	2.04211	2.01386	2.22859	1.58097	2.49278	1.42536	1.44554	2.19546	2.16203	2.32429	1.56869	1.56743	1.21462	1.25368	1.21152	0.984071	1.17729	0.954409	1.01359	0.952183	1.23934	2.18017	3.0637	1.60921	1.30101	2.47547	1.26298	1.28028	1.07892	1.16319	1.0268	1.02574	1.03337	1.60674	1.87302	1.80776	1.66798
	(4S)(3S)Gal(β1-4)GlcNAc(β-Sp0	1.06275	1.26666	1.92438	1.98924	1.33391	1.40214	1.38516	1.4318	1.31425	1.19451	1.03191	1.89992	1.84308	2.0806	1.73396	2.637	1.41807	1.30004	2.32077	2.16635	2.57345	1.37062	1.19144	1.16946	1.10079	1.15729	1.09949	1.03147	0.931893	1.04801	1.09761	1.25391	2.09375	1.49491	1.28505	1.18779	1.41939	1.21156	1.26464	1.21611	1.13649	1.15868	1.05211	1.13437	1.63863	1.83115	1.78611	1.71551
	(6S)Gal(β1-4)(6S)GlcNAc(β-Sp0	1.08451	1.32184	2.41099	2.75333	1.64784	1.58908	1.39087	1.61968	1.33563	1.18933	1.10213	1.91531	1.91102	2.13989	2.08859	2.75953	1.502	1.55234	2.57085	2.44332	2.8343	1.52582	1.40529	1.15058	1.08977	1.17475	1.15462	1.20555	1.02612	1.0594	1.07169	1.35404	1.96783	1.21464	1.15162	1.34974	2.3494	1.32916	1.46125	1.19918	1.31443	1.17595	1.06039	1.14561	1.68429	1.95068	1.76975	1.7312
	(6P)Glc(β-Sp10	1.14523	1.33829	2.06542	2.06319	1.34457	1.46636	1.34176	1.21999	1.27639	1.18409	1.13519	1.91962	1.94915	2.2102	1.84275	2.90575	1.38167	1.30515	2.36321	2.23045	2.65758	1.38057	1.36982	1.24426	1.23241	1.18573	1.12263	1.13183	1.04785	1.14305	1.0618	1.28391	2.40047	1.38031	1.22369	1.17346	1.54112	1.25892	1.28122	1.25708	1.1749	1.17624	1.04299	1.10992	1.87	2.12759	2.08938	2.00456
G41245OZ	Neu5Ac(α2-3)Gal(β1-4)[Fuc(α1-3)]GlcNAc(β1-6)[Gal(β1-3)]GalNAc(α-Sp14	1.13888	1.57552	2.16136	2.36656	1.53805	1.64018	1.24869	1.41287	1.15484	1.20791	1.18886	2.02519	2.01599	2.20867	1.83956	2.64908	1.53184	1.43746	2.43669	2.16995	2.53379	1.5641	1.37333	1.2893	1.5172	1.23949	1.17037	1.10327	1.03754	1.07063	1.17536	1.35259	2.37018	1.43827	1.05126	1.13935	2.62514	1.34322	1.35224	1.14898	1.14299	1.09628	0.996377	1.06031	2.06908	2.35417	2.30528	2.24334
G35116BF	Gal(β1-3)Gal(β1-4)GlcNAc(β-Sp8	1.0531	1.36029	2.77936	3.04655	1.86109	1.81419	1.27418	2.04689	1.23324	1.19108	1.08092	1.91009	1.90077	2.14828	1.90278	2.64087	1.40161	1.41991	2.31335	2.18962	2.4966	1.48927	1.26301	1.20126	1.17726	1.15169	1.20135	1.13048	0.983423	1.09039	1.07213	1.33507	2.16137	1.66135	1.29409	1.20674	2.05248	1.25229	1.26428	1.17751	1.19767	1.16655	1.09373	1.23597	1.69233	2.0183	1.85712	1.7789
G75850OP	Neu5Ac(α2-6)Gal(β1-4)GlcNAc(β1-2)Man(α1-6)[Gal(β1-4)GlcNAc(β1-2)Man(α1-3)]Man(β1-4)GlcNAc(β1-4)GlcNAc(β-Sp12	1.3304	1.91378	2.6448	2.86253	1.75868	1.77073	1.27444	1.90269	1.06148	1.18384	1.04143	1.86265	1.86088	2.13566	2.16128	2.79441	1.46362	1.50545	2.25324	2.24981	2.38347	1.55334	1.44726	1.28284	1.31772	1.17577	1.09701	1.20269	0.967453	1.07528	1.07877	2.33773	2.25135	1.40883	1.36956	1.11536	2.72247	1.26371	1.30661	1.31695	1.16512	1.15281	1.07931	1.3263	1.82957	2.15669	1.96002	1.8501
G19432GA	Gal(β1-4)GlcNAc(β1-6)[Gal(β1-4)GlcNAc(β1-3)]Gal(β1-4)GlcNAc(-Sp0	1.05948	1.41977	3.55214	3.81586	2.45432	2.33955	1.44645	2.95277	1.21431	1.24185	1.14011	2.00498	1.95854	2.23574	1.71098	2.36576	1.50635	1.48313	2.14963	2.05121	2.32681	1.61344	1.15773	1.06819	1.05047	1.15543	1.11021	1.03323	0.859103	0.998171	0.989108	1.38434	2.14104	2.09178	1.38052	1.18438	2.31816	1.33471	1.30513	1.29536	1.32617	1.36312	1.3138	1.62678	1.52017	1.92428	1.77864	1.65334
G34540ZO	GlcNAc(β1-6)[Gal(β1-4)GlcNAc(β1-3)]Gal(β1-4)GlcNAc(-Sp0	1.12667	1.38862	2.90849	3.1291	2.02146	1.96202	1.30542	2.29067	1.17051	1.23886	1.12862	1.90707	1.87609	2.16371	1.68605	2.21699	1.46088	1.4136	2.03973	1.95764	2.16395	1.56478	1.18943	1.10567	1.07196	1.16405	1.14498	1.06377	0.956849	1.04677	0.995893	1.21552	1.9877	1.76714	1.34119	1.12914	1.92871	1.28029	1.22337	1.21177	1.27702	1.19941	1.1638	1.36036	1.51856	1.87862	1.71627	1.64962
G46568RJ	Gal(β1-4)GlcNAc(α1-6)Gal(β1-4)GlcNAc(β-Sp0	1.05015	1.40529	3.30305	3.54554	2.2769	2.14901	1.23076	2.50445	1.13935	1.23605	1.07712	1.88045	1.85569	2.13698	1.89675	2.57532	1.41915	1.40393	2.20846	2.18841	2.40476	1.5158	1.14071	1.11149	1.09757	1.11916	1.16835	1.0721	0.907974	1.03454	0.971368	1.33819	2.0371	1.56925	1.28307	1.19569	2.25618	1.25796	1.21824	1.12	1.23736	1.21011	1.13175	1.37086	1.61013	2.00858	1.78523	1.69456
G45188RH	Gal(β1-4)GlcNAc(β1-6)Gal(β1-4)GlcNAc(β-Sp0	1.05361	1.32843	3.12827	3.39489	2.11705	2.01062	1.27394	2.47209	1.15836	1.15335	1.01361	1.80425	1.75497	2.02788	1.82086	2.42111	1.45023	1.36608	2.12672	2.05362	2.28277	1.49611	1.13699	1.07524	1.05386	1.0935	1.10455	1.04135	0.885746	1.00685	0.974314	1.32761	1.95352	1.22245	1.02661	1.15996	2.14961	1.23045	1.21241	1.13759	1.22278	1.18985	1.13611	1.36926	1.5105	1.87206	1.70581	1.60324
G67272YR	GalNAc(β1-3)Gal(β-Sp8	1.10544	1.48718	2.38411	2.64534	1.6315	1.58889	1.33959	1.60319	1.2601	1.19125	1.10995	1.89981	1.87639	2.14099	1.88372	2.51584	1.37523	1.40115	2.23296	2.13753	2.35035	1.58846	1.34164	1.22775	1.24601	1.20286	1.17812	1.20783	1.05513	1.18558	1.08617	1.24441	2.14283	1.43026	1.35001	1.11811	2.24196	1.30037	1.28358	1.14312	1.16083	1.1133	1.05708	1.08962	1.765	2.10055	1.90982	1.80877
G92606DY	GlcA(β1-3)GlcNAc(β-Sp8	1.09883	1.33737	2.27684	2.34248	1.65246	1.67406	1.29608	1.32623	1.22307	1.21297	1.09983	1.95453	1.92745	2.14928	1.69829	2.73866	1.28745	1.29268	2.36353	2.14693	2.50988	1.39078	1.29114	1.18699	1.14837	1.13175	1.08859	1.08234	0.970221	1.06961	1.00014	1.21412	2.2044	1.30121	1.20148	1.11215	1.60316	1.22066	1.23452	1.14804	1.16778	1.10454	1.00905	1.06515	1.70345	1.97793	1.87548	1.78051
G90725ZC	Neu5Ac(α2-6)Gal(β1-4)GlcNAc(β1-2)Man(α1-6)[GlcNAc(β1-2)Man(α1-3)]Man(β1-4)GlcNAc(β1-4)GlcNAc(β-Sp12	1.91687	1.89459	2.01753	2.11002	1.28076	1.39615	1.37853	1.23445	1.14122	1.14441	1.04044	1.81242	1.80923	2.10231	1.95338	2.77768	1.45596	1.3545	2.17625	2.14449	2.36572	1.48209	1.48001	1.24088	1.19522	1.10532	1.05271	1.2076	0.952004	1.06536	1.0182	2.25325	2.19744	1.18921	1.23296	1.12553	2.07009	1.28498	1.31088	1.40856	1.13148	1.01998	0.942317	1.06792	1.79446	2.05427	1.89903	1.81076
	GlcNAc(β1-3)Man(-Sp10	1.23379	1.31555	1.94141	1.99358	1.29464	1.38803	1.43432	1.29572	1.251	1.20921	1.11173	1.81587	1.81909	2.08421	1.86226	2.56867	1.4783	1.40353	2.26558	2.11488	2.42467	1.47494	1.21683	1.15749	1.10702	1.13419	1.13156	1.07236	1.02036	1.08452	1.02581	1.2275	2.06576	1.25672	1.21623	1.14048	1.26427	1.2363	1.23552	1.31207	1.18732	1.13081	1.01507	1.05579	1.71589	1.95573	1.91499	1.85441
G42666HT	GlcNAc(β1-4)GlcNAc(β-Sp10	1.183	1.3155	1.96782	2.08261	1.34558	1.39779	1.37636	1.32604	1.28717	1.19348	1.09624	1.81319	1.82229	2.07916	1.71863	2.56318	1.42372	1.29466	2.13805	2.0372	2.31167	1.38864	1.19137	1.16982	1.11405	1.15958	1.15957	1.05853	1.04412	1.07291	1.02765	1.20123	2.08097	1.20088	1.20774	1.17537	1.32516	1.22076	1.22615	1.22379	1.21842	1.12001	1.00968	1.05636	1.60571	1.88994	1.80432	1.74461
G42666HT	GlcNAc(β1-4)GlcNAc(β-Sp12	1.183	1.3155	1.96782	2.08261	1.34558	1.39779	1.37636	1.32604	1.28717	1.19348	1.09624	1.81319	1.82229	2.07916	1.71863	2.56318	1.42372	1.29466	2.13805	2.0372	2.31167	1.38864	1.19137	1.16982	1.11405	1.15958	1.15957	1.05853	1.04412	1.07291	1.02765	1.20123	2.08097	1.20088	1.20774	1.17537	1.32516	1.22076	1.22615	1.22379	1.21842	1.12001	1.00968	1.05636	1.60571	1.88994	1.80432	1.74461
G71124KE	Man(α1-6)Man(β-Sp10	1.09818	1.27235	2.00271	2.07507	1.31648	1.43354	1.91594	1.33987	1.42699	1.19316	1.14667	1.89162	1.89097	2.12673	1.89219	2.60435	1.50115	1.45923	2.32231	2.14161	2.52052	1.5163	1.25897	1.2098	1.14749	1.13522	1.13774	1.11771	1.04976	1.12776	1.07829	1.3007	2.21744	1.3147	1.21269	1.09666	1.39325	1.25684	1.27391	1.67491	1.14231	1.16105	1.01631	1.08287	1.85217	2.09246	2.11103	1.9881
G23046QV	Man(α1-6)[Man(α1-3)]Man(α1-6)[Man(α1-3)]Man(β-Sp10	0.970835	1.29926	1.90949	1.98769	1.25397	1.43577	3.1452	1.25709	1.6666	1.14934	1.16874	1.93621	1.97033	2.20059	1.70169	2.45885	2.00717	1.83901	2.31279	2.38679	2.5845	1.8802	1.37448	1.23186	1.15842	1.14605	1.07171	1.14065	1.04224	1.05013	1.02392	1.20063	2.35794	1.29037	1.20724	1.116	1.67763	1.25938	1.20792	2.40781	1.13506	1.12627	0.956417	1.07678	1.84086	2.11143	2.14902	1.95474
G65997KL	Man(α1-2)Man(α1-6)[Man(α1-3)]Man(α1-6)[Man(α1-2)Man(α1-2)Man(α1-3)]Man(α-Sp9	1.05107	1.29786	1.92687	1.97187	1.29486	1.37861	3.31465	1.18272	1.20504	1.14625	1.08707	1.97979	1.97152	2.19376	2.12624	2.7222	3.10831	3.06491	2.99672	3.49233	3.29734	2.83736	1.42661	1.20654	1.11826	1.20331	1.08283	1.18429	1.00872	1.04354	1.03553	1.2704	2.14442	1.29074	1.25388	1.1553	1.70315	1.27225	1.26938	2.40439	1.14456	1.11087	1.0308	1.02872	2.12316	2.23966	2.46513	2.26253
G34861UP	Man(α1-2)Man(α1-6)[Man(α1-2)Man(α1-3)]Man(α1-6)[Man(α1-2)Man(α1-2)Man(α1-3)]Man(α-Sp9	1.0527	1.27249	1.92915	1.97693	1.3112	1.35034	3.33789	1.17708	1.05393	1.14317	1.07311	2.00561	1.97403	2.19387	2.22417	2.73716	3.46515	3.47048	3.18557	3.82402	3.48943	3.1485	1.41868	1.18311	1.09594	1.21612	1.07261	1.17237	0.98118	1.02513	1.03256	1.28512	2.06656	1.30584	1.27261	1.1583	1.71952	1.26802	1.27723	2.37146	1.14021	1.10168	1.06087	1.02138	2.18755	2.25119	2.53379	2.3315
G60890ZT	Neu5Ac(α2-3)Gal(β1-4)GlcNAc(β1-6)[Neu5Ac(α2-3)Gal(β1-3)]GalNAc(α-Sp14	1.30599	1.50637	1.95651	2.07611	1.34134	1.53179	1.33601	1.30074	1.20548	1.23079	1.13704	1.98519	2.00572	2.25121	1.70812	2.9117	1.5583	1.3864	2.36781	2.41472	2.63989	1.58045	1.92755	1.33692	1.30264	1.24103	1.11679	1.49051	1.16619	1.07294	1.09788	1.15496	2.27387	2.5871	1.14053	1.50191	2.91986	1.3252	1.34101	1.23853	1.19799	1.08672	1.04519	1.0918	1.77745	2.0354	1.9724	1.90347
G51793MY	Neu5Ac(α2-6)Gal(β1-4)GlcNAc(β1-2)Man(α1-6)[Neu5Ac(α2-3)Gal(β1-4)GlcNAc(β1-2)Man(α1-3)]Man(β1-4)GlcNAc(β1-4)GlcNAc(β-Sp12	1.17367	1.56347	1.99135	2.15556	1.33927	1.4286	1.18288	1.23067	1.10736	1.12159	1.05702	1.91552	1.92426	2.14979	1.96266	2.68755	1.4035	1.34246	2.18466	2.11406	2.32085	1.38875	1.3949	1.27079	1.22951	1.1057	1.00138	1.16144	0.92685	1.00722	0.994954	2.21641	2.129	1.45584	1.07138	1.30039	2.83716	1.21324	1.3397	1.18637	1.17558	1.04368	0.995145	1.09971	1.7739	2.07036	1.91475	1.8001
G91365ZQ	Gal(β1-4)GlcNAc(β1-2)Man(α1-6)[Neu5Ac(α2-6)Gal(β1-4)GlcNAc(β1-2)Man(α1-3)]Man(β1-4)GlcNAc(β1-4)GlcNAc(β-Sp12	1.3304	1.91378	2.6448	2.86253	1.75868	1.77073	1.27444	1.90269	1.06148	1.18384	1.04143	1.86265	1.86088	2.13566	2.16128	2.79441	1.46362	1.50545	2.25324	2.24981	2.38347	1.55334	1.44726	1.28284	1.31772	1.17577	1.09701	1.20269	0.967453	1.07528	1.07877	2.33773	2.25135	1.40883	1.36956	1.11536	2.72247	1.26371	1.30661	1.31695	1.16512	1.15281	1.07931	1.3263	1.82957	2.15669	1.96002	1.8501
G50645ZL	Neu5Ac(α2-8)Neu5Ac(β-Sp17	1.08206	1.27946	1.86942	1.92522	1.26442	1.35058	1.3575	1.24886	1.22893	1.13029	1.05258	1.88718	1.86265	2.09809	1.65799	2.84787	1.38081	1.33416	2.45806	2.20293	2.57186	1.43893	1.37877	1.21098	1.2238	1.20789	1.14429	1.19224	1.03364	1.10496	1.08903	1.40221	2.07179	1.26154	1.12265	1.09249	1.61886	1.24103	1.29084	1.1257	1.19322	1.11408	1.02146	1.09536	1.65814	1.87683	1.83022	1.73351
G23567MS	Neu5Ac(α2-8)Neu5Ac(α2-8)Neu5Ac(β-Sp8	1.05187	1.2714	1.81284	1.83147	1.22383	1.33364	1.39275	1.22265	1.20049	1.09792	1.0487	1.90116	1.85597	2.08958	1.53221	2.94204	1.36389	1.27176	2.58873	2.25469	2.65348	1.42152	1.28146	1.16892	1.17529	1.16318	1.08869	1.11101	0.956088	1.07251	1.02727	1.36887	2.08303	1.24924	1.05941	1.05377	1.63044	1.24284	1.3021	1.09334	1.19887	1.10549	1.01208	1.10676	1.66473	1.86709	1.82908	1.71833
	Neu5Gc(β2-6)Gal(β1-4)GlcNAc(-Sp8	1.06083	1.27639	2.01437	2.1161	1.37017	1.43301	1.24867	1.31214	1.19701	1.17648	1.05422	1.86405	1.85619	2.09505	1.67804	2.75628	1.37825	1.3032	2.31942	2.17005	2.52936	1.43421	1.39641	1.20505	1.25901	1.22757	1.09725	1.19901	1.05375	1.05793	1.06854	1.37979	2.11443	1.48914	1.15896	1.15484	1.76945	1.25485	1.27288	1.12912	1.1795	1.09112	0.982392	1.04392	1.7178	1.98225	1.87326	1.78335
G64633BH	Gal(β1-3)GlcNAc(β1-2)Man(α1-6)[Gal(β1-3)GlcNAc(β1-2)Man(α1-3)]Man(β1-4)GlcNAc(β1-4)GlcNAc(β-Sp19	1.67153	2.17167	3.62953	3.72896	2.47319	2.45675	2.04261	2.4224	1.22534	1.22556	1.24114	1.96876	1.97627	2.2333	1.93957	2.68984	1.4883	1.58622	2.31834	2.38714	2.38317	1.69814	1.55255	1.40499	1.3388	1.15476	1.15333	1.11527	1.0209	1.13582	1.05863	1.44023	2.73933	1.52048	1.21327	1.12624	2.86976	1.40842	1.42637	1.81313	1.26124	1.20484	1.13717	1.38668	2.1849	2.54261	2.37479	2.29678
G77252PU	Neu5Ac(α2-3)Gal(β1-4)GlcNAc(β1-2)Man(α1-6)[Neu5Ac(α2-3)Gal(β1-4)GlcNAc(β1-2)Man(α1-3)]Man(β1-4)GlcNAc(β1-4)GlcNAc(β-Sp12	1.22329	1.66635	2.14791	2.25874	1.45389	1.54267	1.27928	1.34974	1.21053	1.20448	1.15216	2.08924	2.09392	2.28589	1.87386	2.67975	1.43742	1.36998	2.24933	2.17083	2.42197	1.37746	1.31429	1.26169	1.27336	1.09248	1.02613	1.11807	0.930208	1.0313	0.963387	1.50518	2.21681	1.78532	1.02685	1.58953	3.30245	1.2907	1.3903	1.18688	1.23925	1.09674	1.04709	1.14667	1.88855	2.21379	2.05313	1.93275
G14047PA	Neu5Ac(α2-3)Gal(β1-4)GlcNAc(β1-2)Man(α1-6)[Neu5Ac(α2-6)Gal(β1-4)GlcNAc(β1-2)Man(α1-3)]Man(β1-4)GlcNAc(β1-4)GlcNAc(β-Sp12	1.17367	1.56347	1.99135	2.15556	1.33927	1.4286	1.18288	1.23067	1.10736	1.12159	1.05702	1.91552	1.92426	2.14979	1.96266	2.68755	1.4035	1.34246	2.18466	2.11406	2.32085	1.38875	1.3949	1.27079	1.22951	1.1057	1.00138	1.16144	0.92685	1.00722	0.994954	2.21641	2.129	1.45584	1.07138	1.30039	2.83716	1.21324	1.3397	1.18637	1.17558	1.04368	0.995145	1.09971	1.7739	2.07036	1.91475	1.8001
G25407RZ	Gal(β1-4)[Fuc(α1-3)]GlcNAc(β1-2)Man(α1-6)[Gal(β1-4)[Fuc(α1-3)]GlcNAc(β1-2)Man(α1-3)]Man(β1-4)GlcNAc(β1-4)GlcNAc(β-Sp20	1.48022	1.96758	2.4228	2.68535	1.60193	1.67121	1.36606	1.69176	1.09099	1.27527	1.06994	1.88722	1.97145	2.16387	1.95289	2.66183	1.56827	1.47604	2.38845	2.28557	2.46945	1.65605	1.48672	1.12194	1.30515	1.11953	1.01007	0.98939	0.881516	0.977518	1.01656	1.37461	2.37884	1.0427	1.21074	1.12612	2.57452	1.2873	1.36911	1.28207	1.06462	1.10764	1.04179	1.16088	2.09211	2.41422	2.17214	2.21164
G08396BF	Neu5Ac(α2-6)Gal(β1-4)GlcNAc(β1-3)Gal(β1-3)GlcNAc(β-Sp0	1.05283	1.26632	2.12086	2.24169	1.45007	1.50486	1.21335	1.21509	1.07238	1.21191	1.14938	2.009	2.01187	2.24248	1.68055	2.8115	1.46151	1.41876	2.34084	2.23179	2.48387	1.59305	1.71151	1.27037	1.30459	1.23991	1.05495	1.23574	1.03374	1.05609	1.0133	2.27508	2.31769	2.73463	1.91287	1.07912	2.06658	1.23387	1.22831	1.11301	1.19744	1.04329	0.997436	1.04506	1.66621	1.97174	1.86846	1.72914
G12518FG	Neu5Ac(α2-3)Gal(β1-3)[Fuc(α1-4)]GlcNAc(β1-3)Gal(β1-3)[Fuc(α1-4)]GlcNAc(β-Sp0	1.097	1.48575	2.0482	2.2093	1.44851	1.64276	1.8138	1.26524	1.43491	1.1303	1.33004	1.92539	1.93199	2.21033	1.88977	2.86336	1.41116	1.39484	2.18252	2.40117	2.55975	1.36262	4.41706	3.90639	4.1923	3.95225	3.47713	4.04597	3.74868	3.0542	3.69093	1.2721	2.54804	1.51348	1.42242	1.1504	1.77287	1.40292	1.25186	1.5309	1.31069	1.14768	0.995702	1.06384	2.30801	2.51119	2.3578	2.25218
G56703WU	Neu5Ac(α2-6)Gal(β1-4)GlcNAc(β1-3)Gal(β1-4)GlcNAc(β1-3)Gal(β1-4)GlcNAc(β-Sp0	1.22792	1.40638	2.12841	2.2883	1.4414	1.50517	1.32963	1.33371	1.1932	1.241	1.14601	1.97887	2.08019	2.29593	1.69484	2.87282	1.50814	1.40217	2.33716	2.23465	2.52308	1.60744	1.63675	1.34005	1.27338	1.30502	1.19791	1.29708	1.16118	1.16747	1.16321	2.37793	2.29135	2.73198	1.86667	1.12908	2.01532	1.25072	1.27932	1.28938	1.23433	1.07802	1.02303	1.09156	1.68243	1.96873	1.88627	1.78007
G12460DL	Gal(α1-4)Gal(β1-4)GlcNAc(β1-3)Gal(β1-4)Glc(β-Sp0	1.1111	1.39222	2.33787	2.67658	1.65085	1.63752	1.29714	1.89119	1.22274	1.21422	1.05077	1.86968	1.87851	2.11363	1.6174	2.42028	1.47942	1.36923	2.16506	2.12188	2.33966	1.60274	1.25985	1.1322	1.10633	1.08807	1.09122	1.0528	0.907734	1.04691	1.02577	1.39072	2.12868	2.55093	1.90897	1.2225	2.01552	1.24354	1.28998	1.2014	1.17331	1.13867	1.12709	1.17071	1.66758	1.96068	1.83084	1.76643
G13058JI	GalNAc(β1-3)Gal(α1-4)Gal(β1-4)GlcNAc(β1-3)Gal(β1-4)Glc(β-Sp0	1.14615	1.58905	2.42604	2.77636	1.74984	1.66654	1.27064	1.83255	1.14361	1.21529	1.10861	1.84399	1.85335	2.11396	1.60783	2.35446	1.46569	1.34117	2.06775	2.13601	2.19674	1.68088	1.43907	1.23143	1.24809	1.20163	1.14266	1.22166	1.0232	1.16232	1.07231	1.36507	2.19374	2.94287	2.13354	1.11597	2.40227	1.27712	1.29775	1.12139	1.16023	1.10325	1.09007	1.11183	1.69327	2.09836	1.86208	1.76732
G36698XD	GalNAc(α1-3)[Fuc(α1-2)]Gal(β1-4)GlcNAc(β1-3)Gal(β1-4)GlcNAc(β-Sp0	1.09537	2.14891	2.20187	2.54465	1.60135	1.55612	1.33031	1.50837	1.15805	1.41353	1.21621	1.92857	1.95665	2.17723	1.84357	2.36167	1.4472	1.40215	2.0162	1.99728	2.23664	1.63858	1.27501	1.16384	1.14239	1.21487	1.14924	1.07736	0.990864	1.03603	1.06224	1.1831	2.27116	4.26329	2.38604	1.07551	1.98619	1.23997	1.25957	1.31229	1.15841	1.10059	1.07024	1.13581	1.65581	1.96435	1.91282	1.73558
G04187IN	GalNAc(α1-3)[Fuc(α1-2)]Gal(β1-4)GlcNAc(β1-3)Gal(β1-4)GlcNAc(β1-3)Gal(β1-4)GlcNAc(β-Sp0	1.20541	2.2344	2.34645	2.68437	1.67692	1.63719	1.38039	1.64602	1.14819	1.45294	1.23029	1.97557	2.0101	2.23754	1.86459	2.43036	1.48825	1.46905	2.07137	2.07194	2.29037	1.74612	1.39066	1.27019	1.25345	1.32437	1.21999	1.18664	1.09605	1.12173	1.15489	1.28571	2.39262	4.61142	2.52281	1.09744	2.13643	1.27542	1.27941	1.3813	1.19486	1.1271	1.10022	1.18363	1.70989	2.02495	1.96112	1.76936
	Neu5Ac(α2-3)Gal(β1-4)[Fuc(α1-3)]GlcNAc(β1-6)[Neu5Ac(α2-3)Gal(β1-3)]GalNAc(-Sp14	1.21534	1.6944	2.18479	2.31276	1.60772	1.75107	1.34244	1.31846	1.20593	1.27624	1.22251	2.07084	2.02391	2.26193	1.86658	2.93497	1.59959	1.40674	2.45214	2.37291	2.63997	1.63199	1.99556	1.53869	1.69301	1.47975	1.35929	1.57765	1.34252	1.24036	1.39655	1.33077	2.47636	1.93329	1.20105	1.3959	2.96803	1.436	1.43402	1.25962	1.19045	1.17186	1.09846	1.13169	2.04367	2.34395	2.29491	2.20128
G70021TR	GlcNAc(α1-4)Gal(β1-4)GlcNAc(β1-3)Gal(β1-4)GlcNAc(β1-3)Gal(β1-4)GlcNAc(β-Sp0	1.38559	1.63735	2.04645	2.20252	1.44456	1.49763	1.32995	1.50662	1.15517	1.28212	1.17087	1.9891	1.94538	2.17766	1.86469	2.48515	1.55843	1.32794	2.2752	2.15941	2.4639	1.69954	1.36744	1.23806	1.29016	1.28117	1.16418	1.16589	1.05882	1.11781	1.11599	1.35671	2.21617	2.89432	1.87284	1.27473	1.73422	1.23617	1.25814	1.24568	1.15474	1.1037	1.02691	1.08091	1.78994	1.91427	1.8872	1.79246
G07397MN	GlcNAc(α1-4)Gal(β1-4)GlcNAc(β-Sp0	1.27166	1.48216	1.86288	2.00951	1.29801	1.36163	1.28651	1.34459	1.20756	1.23206	1.12044	1.89384	1.81037	2.05777	2.00318	2.55579	1.51953	1.25528	2.31177	2.12995	2.50398	1.53505	1.22931	1.16732	1.21195	1.18705	1.14314	1.09631	1.00738	1.07381	1.07456	1.24944	2.04157	1.77953	1.43252	1.27216	1.47004	1.20592	1.24393	1.15147	1.13617	1.10725	1.00034	1.02911	1.76671	1.85716	1.85167	1.78507
G44375VE	GlcNAc(α1-4)Gal(β1-3)GlcNAc(β-Sp0	1.22899	1.3879	1.97047	2.09216	1.3666	1.43796	1.23253	1.25331	1.13994	1.22164	1.13629	1.90145	1.8137	2.05873	2.01125	2.55228	1.46566	1.33838	2.33792	2.18952	2.4701	1.55642	1.44256	1.23934	1.33136	1.26144	1.11191	1.15697	1.05502	1.08267	1.05272	1.20925	2.18963	1.94168	1.45946	1.25323	1.64636	1.20847	1.19972	1.12606	1.15903	1.04364	0.947423	0.955085	1.79771	1.9305	1.88762	1.80188
G20818VS	GlcNAc(α1-4)Gal(β1-4)GlcNAc(β1-3)Gal(β1-4)Glc(β-Sp0	1.30322	1.51691	1.9886	2.10111	1.44236	1.47756	1.24436	1.4697	1.0638	1.29322	1.18004	1.99751	1.91301	2.13065	1.96833	2.51621	1.459	1.29408	2.2743	2.17317	2.47831	1.65616	1.19998	1.10529	1.22215	1.11244	1.03229	1.00125	0.915859	0.992644	0.96675	1.3121	2.22259	2.96057	2.0164	1.18677	1.51756	1.19374	1.23145	1.12536	1.1428	1.11855	1.02134	1.09851	1.84075	1.96774	1.91248	1.849
G69804WT	GlcNAc(α1-4)Gal(β1-4)GlcNAc(β1-3)Gal(β1-4)[Fuc(α1-3)]GlcNAc(β1-3)Gal(β1-4)[Fuc(α1-3)]GlcNAc(β-Sp0	1.38971	1.70086	2.22668	2.24492	1.58502	1.6037	1.39177	1.47798	1.2258	1.30702	1.23444	2.0193	2.05571	2.24229	1.99822	2.66531	1.56145	1.35507	2.3885	2.1812	2.61576	1.60693	1.46793	1.24391	1.36201	1.26974	1.1106	1.08022	0.99875	1.11984	1.09253	1.3679	2.58477	1.72128	1.45863	1.22664	1.82133	1.31079	1.39749	1.35214	1.28024	1.17649	1.12691	1.18568	2.19493	2.26952	2.26787	2.09334
G32357ON	GlcNAc(α1-4)Gal(β1-4)GlcNAc(β1-3)Gal(β1-4)GlcNAc(β-Sp0	1.28756	1.55791	1.94337	2.10367	1.39676	1.4434	1.3076	1.40987	1.17026	1.26543	1.16597	1.95746	1.90217	2.13397	1.85369	2.43148	1.50703	1.2698	2.22756	2.07865	2.41675	1.60781	1.276	1.16456	1.20613	1.20169	1.12591	1.09588	0.992049	1.05834	1.05571	1.26264	2.11639	2.57145	1.731	1.2412	1.60268	1.21439	1.24459	1.20589	1.12905	1.08187	0.998318	1.04072	1.75423	1.88194	1.85505	1.778
G64354IV	GlcNAc(α1-4)Gal(β1-3)GalNAc(-Sp14	1.25173	1.45256	1.92973	2.05029	1.2682	1.38588	1.33734	1.30676	1.22996	1.25745	1.16446	1.92831	1.87572	2.13407	2.02942	2.71635	1.5395	1.3245	2.40525	2.28439	2.57476	1.56845	1.37698	1.25045	1.31953	1.20237	1.14071	1.15474	1.03324	1.10307	1.12304	1.26981	2.24717	1.57661	1.33943	1.23421	1.5859	1.2294	1.26084	1.24605	1.21547	1.11657	1.02541	1.0361	1.91382	2.0759	2.04443	1.97398
	Neu5Ac(α2-6)Gal(β1-4)GlcNAc(β1-2)Man(α1-6)[Man(α1-3)]Man(β1-4)GlcNAc(β1-4)GlcNAc(-Sp12	1.25005	1.53064	1.90621	2.02409	1.25207	1.38159	2.02209	1.21768	1.44797	1.13661	1.13112	1.91075	1.89674	2.15746	1.88675	2.7356	1.42368	1.33857	2.10866	2.11752	2.32059	1.467	1.43047	1.26674	1.19297	1.11266	1.03986	1.17166	0.978912	1.04269	1.03502	2.22695	2.27093	1.14941	1.24825	1.1079	2.09715	1.22882	1.28443	1.80449	1.15113	1.06163	0.952387	1.09545	1.75948	2.01704	1.89244	1.76564
G02410EE	Man(α1-6)[Neu5Ac(α2-6)Gal(β1-4)GlcNAc(β1-2)Man(α1-3)]Man(β1-4)GlcNAc(β1-4)GlcNAc(-Sp12	1.26823	1.57073	2.0263	2.16916	1.34566	1.46569	1.99435	1.32162	1.46385	1.15617	1.16082	1.93297	1.9474	2.21095	1.94726	2.83326	1.48988	1.41959	2.14333	2.19819	2.37088	1.47575	1.51284	1.32764	1.26367	1.17192	1.10811	1.25157	1.04912	1.09618	1.10678	2.28965	2.3232	1.18018	1.24713	1.15315	2.21695	1.26523	1.32917	1.80338	1.18836	1.10559	0.989913	1.1456	1.7745	2.07628	1.9423	1.82239
G24662EX	Neu5Ac(α2-6)Gal(β1-4)GlcNAc(β1-2)Man(α1-6)Man(β1-4)GlcNAc(β1-4)GlcNAc(-Sp12	1.084	1.33269	1.9628	2.10588	1.30212	1.34346	1.205	1.12328	1.13302	1.15069	1.05525	1.8622	1.83194	2.07074	1.79914	2.74354	1.30457	1.2788	2.20674	2.11112	2.32637	1.41778	1.35562	1.11768	1.06286	1.00008	0.961466	1.05754	0.873913	0.955371	0.88516	2.23015	2.1523	1.32055	1.36054	1.05807	2.04907	1.1679	1.26963	1.18656	1.13576	1.01198	0.931796	1.0285	1.65369	1.94707	1.80927	1.68815
	Neu5Ac(α2-6)Gal(β1-4)GlcNAc(β1-2)Man(α1-3)Man(β1-4)GlcNAc(β1-4)GlcNAc(-Sp12	1.14931	1.43254	2.08964	2.2788	1.41346	1.45851	1.39229	1.32878	1.2594	1.18489	1.10346	1.87919	1.89685	2.14632	1.97453	2.87157	1.44074	1.42371	2.2196	2.22706	2.39005	1.44845	1.44617	1.2169	1.17552	1.10757	1.09317	1.19629	0.990709	1.06092	1.03276	2.3136	2.18274	1.3179	1.33193	1.13978	2.17016	1.24023	1.34541	1.38165	1.19669	1.07773	0.979492	1.10447	1.73958	2.06426	1.9335	1.82973
G93592BV	Gal(β1-4)GlcNAc(β1-2)Man(α1-3)Man(β1-4)GlcNAc(β1-4)GlcNAc(-Sp12	1.24836	1.76667	2.84203	3.05886	1.94819	1.88552	1.4923	2.18046	1.24814	1.22677	1.12113	1.89487	1.9182	2.1669	1.89596	2.64549	1.4396	1.47851	2.12449	2.16436	2.31797	1.45297	1.22897	1.17907	1.24322	1.15394	1.15727	1.09106	0.971402	1.0711	1.06052	1.41428	2.26513	1.51862	1.25794	1.10451	2.39723	1.29163	1.30302	1.43088	1.17879	1.18731	1.05955	1.32128	1.81615	2.18648	2.00839	1.93437
G22908LV	Gal(β1-4)GlcNAc(β1-2)Man(α1-6)Man(β1-4)GlcNAc(β1-4)GlcNAc(-Sp12	1.20229	1.67137	2.67861	2.84382	1.80884	1.74855	1.29818	1.9452	1.1164	1.18332	1.0636	1.86675	1.84715	2.07814	1.71039	2.52472	1.3014	1.33227	2.11706	2.04605	2.26579	1.4188	1.1586	1.09819	1.15736	1.06384	1.04291	0.96818	0.876638	0.982451	0.934108	1.37153	2.21896	1.49061	1.27166	1.00036	2.24597	1.21129	1.22229	1.22161	1.10735	1.11866	1.00933	1.23862	1.72799	2.0517	1.87558	1.78964
G69411IG	Man(α1-6)[Gal(β1-4)GlcNAc(β1-2)Man(α1-3)]Man(β1-4)GlcNAc(β1-4)GlcNAc(β-Sp12	1.39909	1.94328	2.7671	2.92574	1.87381	1.89749	2.12071	2.17245	1.47061	1.20625	1.18864	1.96062	1.98566	2.24323	1.86616	2.65869	1.50928	1.48065	2.0905	2.15699	2.3516	1.49555	1.35032	1.34017	1.38368	1.27215	1.2143	1.19607	1.0792	1.14412	1.19384	1.44856	2.42263	1.41177	1.20021	1.11371	2.37472	1.32368	1.30064	1.8461	1.17232	1.23652	1.08787	1.38676	1.87038	2.21156	2.0269	1.94551
G80858MF	GlcNAc(β1-2)Man(α1-6)[GlcNAc(β1-2)Man(α1-3)]Man(β1-4)GlcNAc(β1-4)[Fuc(α1-6)]GlcNAc(β-Sp22	2.60504	2.1713	2.19568	2.19925	1.41688	1.58066	1.78364	1.31457	1.31707	1.10457	1.01095	1.8877	1.90294	2.14354	1.91118	2.85715	1.77015	1.45092	2.25895	2.20568	2.56357	1.43562	1.36604	1.2092	1.21427	1.16455	1.04301	1.1119	0.931017	1.09536	0.954978	1.33821	2.45925	1.16306	1.13179	1.14878	1.91128	1.40693	1.37497	1.63309	1.15727	1.14287	1.02046	1.19029	2.06886	2.37323	2.29058	2.19116
G78059CC	Gal(β1-4)GlcNAc(β1-2)Man(α1-6)[Gal(β1-4)GlcNAc(β1-2)Man(α1-3)]Man(β1-4)GlcNAc(β1-4)[Fuc(α1-6)]GlcNAc(β-Sp22	1.47399	2.25568	3.36228	3.53614	2.30804	2.3325	1.73874	2.61927	1.23674	1.18319	0.985187	1.87264	1.87967	2.1158	2.22347	2.86605	1.78636	1.63412	2.35853	2.36794	2.57587	1.59026	1.424	1.32604	1.36669	1.3075	1.22008	1.24174	1.07168	1.18592	1.15265	1.48492	2.52727	1.66647	1.38282	1.13954	2.78792	1.36026	1.36972	1.55642	1.17371	1.45345	1.3344	1.76241	2.13532	2.48819	2.33213	2.21951
G09921WG	Gal(β1-3)GlcNAc(β1-2)Man(α1-6)[Gal(β1-3)GlcNAc(β1-2)Man(α1-3)]Man(β1-4)GlcNAc(β1-4)[Fuc(α1-6)]GlcNAc(β-Sp22	1.61599	2.06707	3.47085	3.52633	2.33398	2.40591	2.22791	2.2424	1.27586	1.11029	1.08657	1.88675	1.91464	2.13861	2.00316	2.81103	1.64637	1.62454	2.35911	2.46057	2.52473	1.67258	1.54615	1.33272	1.23948	1.10798	1.06534	1.08088	0.967391	1.09981	0.929088	1.37861	2.81838	1.67296	1.28227	1.10512	2.86968	1.39285	1.41382	1.89655	1.22432	1.2497	1.17787	1.47411	2.33083	2.68445	2.54994	2.44671
	(6S)GlcNAc(β1-3)Gal(β1-4)GlcNAc(β-Sp0	1.06025	1.33068	1.96457	2.14601	1.39224	1.41949	1.34235	1.25922	1.22373	1.18865	1.09182	1.797	1.83404	2.07061	1.84684	2.45495	1.43806	1.38103	2.23917	2.09429	2.39251	1.52201	1.39465	1.17849	1.08086	1.1819	1.12911	1.16883	1.03922	1.07068	1.05113	1.18822	2.07956	2.12306	1.38071	1.16509	1.68059	1.20766	1.24254	1.24795	1.22652	1.03213	0.948975	0.98145	1.6085	1.90423	1.78679	1.71898
	Kdn(α2-3)Gal(β1-4)[Fuc(α1-3)]GlcNAc(-Sp0	1.15096	1.45773	2.18885	2.25104	1.52764	1.59185	1.32868	1.28815	1.17226	1.20246	1.09779	1.87372	1.91381	2.1544	1.67185	2.83826	1.5029	1.41991	2.41213	2.20394	2.63093	1.52459	1.44212	1.20752	1.31807	1.19771	1.08153	1.10703	0.999819	1.05531	1.03581	1.30752	2.42809	1.17377	1.09351	1.14377	2.0647	1.30722	1.33456	1.21121	1.19207	1.13552	1.06583	1.10083	1.95504	2.28438	2.20732	2.07721
	Kdn(α2-6)Gal(β1-4)GlcNAc(-Sp0	1.09635	1.29421	2.14729	2.24835	1.4774	1.5338	1.32252	1.36097	1.20245	1.22903	1.08109	1.87051	1.87361	2.12746	1.6764	2.75687	1.40396	1.30514	2.32832	2.14637	2.56125	1.50263	1.37003	1.19006	1.18398	1.16311	1.0732	1.13233	0.989543	1.05281	1.01104	1.57014	2.22797	1.60437	1.24992	1.14338	1.88122	1.25727	1.28254	1.2136	1.17928	1.11219	1.03187	1.08157	1.72567	2.0291	1.93884	1.82205
G26041PO	Kdn(α2-3)Gal(β1-4)Glc(-Sp0	1.154	1.36232	2.10694	2.16391	1.42034	1.53045	1.37683	1.23178	1.19019	1.20243	1.11134	1.89136	1.9268	2.16404	1.70846	2.85774	1.4118	1.31106	2.40825	2.23623	2.67696	1.51948	1.38683	1.22006	1.25212	1.14036	1.0565	1.08999	0.992073	1.05564	1.00285	1.36952	2.45014	2.04733	1.37496	1.13152	1.86643	1.24902	1.28564	1.22782	1.19592	1.12427	1.0367	1.06701	1.90299	2.19212	2.11648	2.01707
G71994UD	Kdn(α2-3)Gal(β1-3)GalNAc(α-Sp14	1.19747	1.47617	2.13099	2.21657	1.40672	1.54461	1.4488	1.31074	1.25026	1.26965	1.18299	1.98129	1.99822	2.25964	1.76016	2.87096	1.49233	1.37463	2.44696	2.2692	2.65348	1.62218	1.51019	1.27239	1.34006	1.18592	1.10044	1.18431	1.01667	1.08527	1.09497	1.40264	2.47579	1.97408	1.28902	1.13914	1.8958	1.30665	1.31367	1.32973	1.23264	1.12434	1.05077	1.0669	1.98897	2.31357	2.2351	2.13538
G38121JC	Fuc(α1-2)Gal(β1-3)GlcNAc(β1-2)Man(α1-6)[Fuc(α1-2)Gal(β1-3)GlcNAc(β1-2)Man(α1-3)]Man(β1-4)GlcNAc(β1-4)GlcNAc(β-Sp20	1.39217	1.87222	2.46749	2.52565	1.64629	1.79242	2.15782	1.52859	1.24517	1.4785	1.35739	1.99244	2.01539	2.20692	1.86953	2.74929	1.43806	1.51021	2.23247	2.2455	2.42638	1.60435	1.49804	1.38226	1.42502	1.17878	1.17322	1.15666	1.05978	1.16595	1.02788	1.23994	2.71666	2.34131	1.37876	1.17691	2.48497	1.37874	1.32548	1.93929	1.25589	1.09858	0.934045	1.05097	2.30999	2.62148	2.4015	2.35718
G81085EP	Fuc(α1-2)Gal(β1-4)GlcNAc(β1-2)Man(α1-6)[Fuc(α1-2)Gal(β1-4)GlcNAc(β1-2)Man(α1-3)]Man(β1-4)GlcNAc(β1-4)GlcNAc(β-Sp20	1.36466	1.93746	2.44147	2.66437	1.63988	1.66863	1.80254	1.8416	1.21478	1.37959	1.22426	2.07237	2.03233	2.26677	1.99582	2.7863	1.53026	1.58154	2.39648	2.17886	2.51233	1.80862	1.45196	1.25876	1.36053	1.19998	1.07082	1.13249	1.03268	1.06346	1.03545	1.3319	2.76473	2.27109	1.21497	1.06211	2.59053	1.31207	1.33442	1.45413	1.18319	1.13332	0.996435	1.15579	2.2225	2.51337	2.2938	2.25611
G58827HR	Fuc(α1-2)Gal(β1-4)[Fuc(α1-3)]GlcNAc(β1-2)Man(α1-6)[Fuc(α1-2)Gal(β1-4)[Fuc(α1-3)]GlcNAc(β1-2)Man(α1-3)]Man(β1-4)GlcNAc(β1-4)GlcNAc(β-Sp20	1.33645	1.69853	2.21371	2.60208	1.53674	1.54481	1.55221	1.30562	1.17931	1.29564	1.23262	2.1415	2.0538	2.19717	2.00459	2.52276	1.52106	1.40482	2.45284	2.06488	2.27199	1.71506	1.81655	1.11427	1.23679	1.09499	1.09155	1.0328	1.0309	0.988583	1.02988	1.34945	2.40672	1.29083	1.26497	1.0498	2.44463	1.32812	1.35652	1.29524	1.16463	1.08393	1.01422	1.02949	2.16343	2.40632	2.32318	2.34421
G05260RH	Gal(α1-3)Gal(β1-4)GlcNAc(β1-2)Man(α1-6)[Gal(α1-3)Gal(β1-4)GlcNAc(β1-2)Man(α1-3)]Man(β1-4)GlcNAc(β1-4)GlcNAc(β-Sp20	1.22633	2.15372	2.60032	2.87109	1.77332	1.74435	1.6908	2.3077	1.24737	1.35223	1.12584	1.95457	1.90861	2.12228	2.14159	3.06901	1.34769	1.6189	2.45036	2.47485	2.67485	1.84056	1.36851	1.30654	1.38993	1.23488	1.11849	1.19092	1.04089	1.08309	1.13017	1.66937	2.60114	2.84726	1.56977	1.19383	2.92062	1.36528	1.40262	1.42484	1.27969	1.2541	1.18057	1.47643	2.11632	2.4198	2.29949	2.1443
G28663KH	Gal(β1-4)GlcNAc(β1-2)Man(α1-6)[Man(α1-3)]Man(β1-4)GlcNAc(β1-4)GlcNAc(β-Sp12	1.38951	1.90582	2.62974	2.763	1.76956	1.80484	2.15064	2.06324	1.4569	1.18447	1.15756	1.93345	1.92976	2.18347	1.8017	2.57001	1.44671	1.40295	2.063	2.08061	2.30798	1.48799	1.27815	1.29164	1.32284	1.22724	1.15646	1.12694	1.01849	1.09979	1.13631	1.40587	2.36148	1.37577	1.21049	1.06205	2.22767	1.28226	1.25582	1.84082	1.13226	1.1944	1.0532	1.33739	1.84697	2.13808	1.96489	1.87722
G24095BS	Fuc(α1-4)[Gal(β1-3)]GlcNAc(β1-2)Man(α1-6)[Fuc(α1-4)[Gal(β1-3)]GlcNAc(β1-2)Man(α1-3)]Man(β1-4)GlcNAc(β1-4)[Fuc(α1-6)]GlcNAc(β-Sp22	1.39802	1.88434	2.72965	2.85551	1.86129	2.03619	2.38388	1.52235	1.3665	1.2489	1.16988	2.07005	2.17094	2.30269	2.18894	2.93606	1.58893	1.48212	2.53844	2.56608	2.84641	1.85434	1.76901	1.36877	1.35001	1.26212	1.15676	1.18867	1.13511	1.20302	1.03492	1.37934	2.76044	1.07338	1.09159	1.16859	2.75265	1.45211	1.40121	1.94443	1.22581	1.1775	1.07754	1.23117	2.70156	2.87059	2.72393	2.65648
	Neu5Ac(α2-6)GlcNAc(β1-4)GlcNAc(-Sp21	0.962463	1.21948	1.85853	2.01504	1.31001	1.33844	1.32103	1.22911	1.29897	1.14409	1.05973	1.86983	1.85571	2.07559	1.72379	2.60875	1.44318	1.3837	2.21359	2.10638	2.3312	1.39795	1.3257	1.19642	1.2211	1.24077	1.1478	1.15558	1.02649	1.06187	1.09145	1.45634	2.00059	1.1226	1.20335	1.17759	1.61554	1.1908	1.26774	1.11826	1.22408	1.09675	0.983711	1.04052	1.56869	1.82011	1.75965	1.67391
	Neu5Ac(α2-6)GlcNAc(β1-4)GlcNAc(β1-4)GlcNAc(-Sp21	0.948479	1.17726	1.8181	1.96931	1.2692	1.28819	1.3283	1.18777	1.24334	1.08486	1.0173	1.80091	1.79815	2.00303	1.60096	2.60044	1.4414	1.336	2.11171	2.07094	2.25642	1.31935	1.24077	1.16833	1.18507	1.19347	1.12494	1.08347	1.00224	1.00597	1.0372	1.39708	1.98788	1.01756	1.12079	1.15626	1.53408	1.12663	1.21841	1.07079	1.20086	1.05507	0.933234	0.990884	1.49618	1.77291	1.73946	1.64079
	Gal(β1-4)[Fuc(α1-3)]GlcNAc(β1-6)[Fuc(α1-2)Gal(β1-4)GlcNAc(β1-3)]Gal(β1-4)Glc(-Sp21	1.07295	1.44092	2.78924	2.98161	1.92978	1.79462	1.23133	2.32641	1.08859	1.15189	1.09298	1.94078	1.89272	2.14908	1.7519	2.27656	1.33946	1.28422	2.04326	1.99088	2.27566	1.50184	1.09633	0.966773	1.1085	1.05343	0.910895	0.779007	0.723772	0.887066	0.843147	1.30577	2.31275	1.84179	1.24922	0.98357	2.01629	1.23068	1.16313	1.05387	1.15417	1.1898	1.18383	1.44572	1.78888	2.06302	1.89989	1.79979
G80343LW	Gal(β1-4)GlcNAc(β1-2)Man(α1-6)[Gal(β1-4)GlcNAc(β1-4)[Gal(β1-4)GlcNAc(β1-2)]Man(α1-3)]Man(β1-4)GlcNAc(β1-4)GlcNAc(-Sp21	1.13284	2.43692	3.58447	3.67629	2.53486	2.4864	1.77424	3.2145	1.11835	1.14251	1.07675	1.88173	1.86725	2.15383	2.04554	2.83419	1.4896	1.40365	2.26244	2.27822	2.37363	1.46739	1.23627	1.32022	1.24454	1.3093	1.22428	1.18948	1.05154	1.10644	1.21442	1.58908	2.27229	1.81969	1.39469	1.13179	2.3867	1.28675	1.26696	1.33157	1.15135	1.61637	1.46106	1.96732	1.7379	2.10555	1.9019	1.8226
G26298FT	GalNAc(α1-3)[Fuc(α1-2)]Gal(β1-4)GlcNAc(β1-2)Man(α1-6)[GalNAc(α1-3)[Fuc(α1-2)]Gal(β1-4)GlcNAc(β1-2)Man(α1-3)]Man(β1-4)GlcNAc(β1-4)GlcNAc(β-Sp20	1.14036	2.71952	2.17667	2.44563	1.47547	1.57277	1.65243	1.36443	1.11101	1.63074	1.35237	1.9605	1.95424	2.18189	1.89759	2.42646	1.39141	1.40165	2.31002	2.06241	2.31921	1.64806	1.50201	1.43343	1.47726	1.32653	1.2153	1.32596	1.17165	1.14638	1.22304	1.2881	2.41986	4.19558	2.65741	1.06274	2.79392	1.27392	1.37467	1.27131	1.18918	1.1062	0.962302	1.06766	1.99143	2.27626	2.18029	2.06413
G34678QT	Gal(α1-3)[Fuc(α1-2)]Gal(β1-4)GlcNAc(β1-2)Man(α1-6)[Gal(α1-3)[Fuc(α1-2)]Gal(β1-4)GlcNAc(β1-2)Man(α1-3)]Man(β1-4)GlcNAc(β1-4)GlcNAc(β-Sp20	1.14424	1.92145	2.38857	2.51572	1.56255	1.60312	1.70937	1.53274	1.20796	1.33567	1.11309	1.94662	1.85689	2.14397	1.63186	2.75853	1.42058	1.55052	2.20722	2.16529	2.40779	1.66747	1.49358	1.36277	1.54621	1.31806	1.20815	1.2346	1.19729	1.0764	1.31239	1.45822	2.72761	3.69142	1.6617	1.1183	2.55965	1.35519	1.29733	1.40672	1.18111	1.15496	1.05478	1.19266	2.04396	2.41904	2.23791	2.1519
G19134QI	Gal(α1-3)Gal(β1-4)[Fuc(α1-3)]GlcNAc(β1-2)Man(α1-6)[Gal(α1-3)Gal(β1-4)[Fuc(α1-3)]GlcNAc(β1-2)Man(α1-3)]Man(β1-4)GlcNAc(β1-4)GlcNAc(β-Sp20	1.15916	1.86555	2.35527	2.77894	1.64907	1.69188	1.48706	1.73394	1.15373	1.33593	1.05705	1.93991	1.96785	2.10466	2.05505	2.60261	1.37531	1.57313	2.50809	2.29628	2.47815	1.81176	1.6485	1.2291	1.40353	1.14344	1.03496	1.0939	1.00235	0.95792	1.02028	1.34781	2.43242	1.45019	1.2039	1.14156	3.01848	1.30775	1.35267	1.21059	1.14932	1.03701	1.02262	1.1329	2.19335	2.56879	2.35178	2.36892
G27432KC	GalNAc(α1-3)[Fuc(α1-2)]Gal(β1-3)GlcNAc(β1-2)Man(α1-6)[GalNAc(α1-3)[Fuc(α1-2)]Gal(β1-3)GlcNAc(β1-2)Man(α1-3)]Man(β1-4)GlcNAc(β1-4)GlcNAc(β-Sp20	1.10762	2.49241	2.16355	2.31662	1.42206	1.60149	1.91419	1.20687	1.20335	1.77974	1.57884	1.96043	1.96761	2.15358	1.92943	2.48222	1.31415	1.32133	2.15024	2.09305	2.24412	1.44891	1.28426	1.25415	1.30425	1.15175	1.13159	1.10479	0.888094	1.04648	1.03805	1.18667	2.34303	3.81515	2.72548	1.25654	2.58036	1.31983	1.36361	1.67063	1.19966	1.11026	0.947243	1.04238	2.16248	2.3651	2.19686	2.09874
G32889SE	Gal(α1-3)[Fuc(α1-2)]Gal(β1-3)GlcNAc(β1-2)Man(α1-6)[Gal(α1-3)[Fuc(α1-2)]Gal(β1-3)GlcNAc(β1-2)Man(α1-3)]Man(β1-4)GlcNAc(β1-4)GlcNAc(β-Sp20	1.15166	1.68034	2.31084	2.24003	1.42817	1.61291	1.99715	1.18035	1.16828	1.36487	1.2513	2.04033	1.95435	2.21577	1.43808	2.71502	1.3261	1.42674	2.10152	2.08616	2.33343	1.51629	1.38415	1.32635	1.38671	1.20792	1.19335	1.03037	1.07558	1.09239	1.15212	1.22434	2.82381	3.58337	1.64477	1.17397	2.49775	1.43171	1.2975	1.83603	1.24718	1.15282	0.949349	1.06528	2.11139	2.44984	2.29923	2.24156
	Neu5Ac(α2-3)Gal(β1-4)GlcNAc(β1-3)GalNAc(-Sp14	1.13212	1.3958	1.98597	2.03897	1.37711	1.50787	1.34668	1.27452	1.19443	1.18538	1.078	1.94264	1.96391	2.24208	1.75345	2.56846	1.42416	1.35169	2.31562	2.16838	2.44999	1.49357	1.31524	1.17155	1.21775	1.12111	0.973491	1.09201	0.927291	0.953681	1.05344	1.27842	2.18082	1.78387	1.06211	1.29317	2.43098	1.25403	1.29837	1.20474	1.21266	1.06957	1.05987	1.08872	1.82541	2.06149	1.98294	1.90898
	Neu5Ac(α2-6)Gal(β1-4)GlcNAc(β1-3)GalNAc(-Sp14	1.15349	1.40856	2.06909	2.14609	1.38033	1.50901	1.31079	1.18389	1.20906	1.22129	1.12362	1.95478	2.0158	2.30752	1.92649	2.99603	1.46705	1.33531	2.51788	2.32464	2.6858	1.56293	1.51338	1.20851	1.25625	1.13128	1.01373	1.16481	0.998045	1.01755	1.09028	2.33217	2.32899	1.45365	1.34865	1.13459	2.1268	1.25323	1.27842	1.19595	1.25832	1.09462	1.04811	1.10308	1.94187	2.17358	2.05191	1.98238
G88696BY	Neu5Ac(α2-3)Gal(β1-4)[Fuc(α1-3)]GlcNAc(β1-3)GalNAc(α-Sp14	1.09424	1.60733	2.2329	2.34181	1.63009	1.72114	1.35469	1.30302	1.24748	1.23134	1.13156	1.99758	1.99333	2.26127	1.95142	2.69315	1.54656	1.42911	2.44959	2.2274	2.53816	1.54846	1.48486	1.41965	1.63538	1.39378	1.26954	1.27061	1.14912	1.17584	1.36414	1.38854	2.40928	1.14502	1.12616	1.29539	2.71908	1.37672	1.40549	1.25144	1.22734	1.14405	1.11305	1.11091	2.10933	2.40918	2.3233	2.22699
G83062JW	GalNAc(β1-4)GlcNAc(β1-2)Man(α1-6)[GalNAc(β1-4)GlcNAc(β1-2)Man(α1-3)]Man(β1-4)GlcNAc(β1-4)GlcNAc(-Sp12	1.67087	2.30232	3.19841	3.58148	2.28019	2.19331	1.72861	2.06808	1.29686	1.30604	1.16402	2.04928	2.14097	2.37648	1.60852	2.50653	1.56863	1.4807	2.24287	2.20093	2.33082	1.74962	1.39494	1.20048	1.30411	1.16721	1.08655	1.30783	1.0213	1.11128	1.01514	1.45642	2.44263	1.30825	1.20553	1.10265	3.22009	1.46769	1.39448	1.42221	1.21002	1.24905	1.06562	1.23698	1.9431	2.43636	2.0939	2.06341
G91745FJ	Gal(β1-3)GalNAc(α1-3)[Fuc(α1-2)]Gal(β1-4)Glc(-Sp0	1.15751	1.88634	2.50056	2.73701	1.59959	1.65486	1.22723	1.82148	1.12589	1.30677	1.1681	1.84005	1.82863	2.10896	1.95604	2.40861	1.42041	1.42379	2.14263	2.22305	2.3455	1.54484	1.31563	1.23406	1.2641	1.13636	1.19108	1.09546	0.947597	1.05351	1.06463	1.24302	2.20346	3.17305	1.88085	1.0649	1.77694	1.2047	1.17202	1.19297	1.14868	1.09352	1.04326	1.18659	1.85485	2.16745	2.01548	1.97091
	Gal(β1-3)GalNAc(α1-3)[Fuc(α1-2)]Gal(β1-4)GlcNAc(-Sp0	1.09606	1.98704	2.53549	2.86277	1.65627	1.67162	1.25105	1.86018	1.1578	1.3142	1.12176	1.80537	1.78217	2.06311	2.03039	2.38573	1.47425	1.39172	2.11326	2.156	2.28938	1.55948	1.34784	1.21184	1.21293	1.12557	1.2059	1.11309	0.942479	1.03244	1.07975	1.20667	2.13759	3.22121	1.84705	1.09145	1.83748	1.2126	1.19818	1.25482	1.14908	1.0824	1.04013	1.15091	1.72621	2.07154	1.97301	1.88488
G08143BZ	Gal(β1-3)GlcNAc(β1-3)Gal(β1-4)GlcNAc(β1-6)[Gal(β1-3)GlcNAc(β1-3)]Gal(β1-4)Glc(β-Sp0	1.17958	1.33769	3.84303	4.10278	2.73232	2.61929	1.37343	2.71229	1.18663	1.11424	1.14501	2.02768	1.86582	2.18016	1.90493	2.3307	1.43685	1.36955	2.29982	2.20961	2.21163	1.58914	1.21599	1.208	1.38819	1.33799	1.10598	0.970766	0.87495	1.00511	1.03602	1.30194	2.57165	2.99814	1.78633	1.1483	2.43502	1.28733	1.25977	1.23425	1.21825	1.1458	1.06906	1.38643	1.64644	2.04279	1.86207	1.68738
G63338KU	Gal(β1-4)[Fuc(α1-3)]GlcNAc(β1-6)[Gal(β1-3)GlcNAc(β1-3)]Gal(β1-4)Glc(-Sp21	1.16666	1.35399	3.29809	3.47858	2.25111	2.18229	1.32753	2.52643	1.16373	1.11379	1.06951	1.87036	1.7847	2.09689	1.77596	2.36298	1.44805	1.3801	2.2214	2.17717	2.26896	1.51064	1.05436	1.06053	1.27014	1.17663	0.970622	0.830678	0.755704	0.910378	0.902557	1.28663	2.32272	1.51125	1.25008	1.13725	2.22158	1.24298	1.21837	1.12639	1.20385	1.16944	1.11924	1.39819	1.66701	2.03434	1.8311	1.70584
	Gal(β1-4)GlcNAc(β1-6)[Fuc(α1-4)[Fuc(α1-2)Gal(β1-3)]GlcNAc(β1-3)]Gal(β1-4)Glc(-Sp21	1.05134	1.34528	2.81089	3.05485	1.9149	1.83386	1.44016	2.16678	1.147	1.12719	1.07685	1.86148	1.77551	2.06079	2.0402	2.53004	1.33265	1.221	2.09644	2.17215	2.3223	1.52531	1.45407	1.36398	1.52344	1.4333	1.32542	1.26581	1.23257	1.27989	1.23281	1.33822	2.19024	1.50796	1.14406	1.01887	2.06191	1.26702	1.13336	1.24032	1.19019	1.13315	1.07003	1.35926	1.95497	2.14609	1.98354	1.83743
G23365SP	Gal(β1-4)[Fuc(α1-3)]GlcNAc(β1-6)[Fuc(α1-4)[Fuc(α1-2)Gal(β1-3)]GlcNAc(β1-3)]Gal(β1-4)Glc(-Sp21	1.07521	1.38766	2.61309	2.75601	1.76603	1.69439	1.41846	1.86462	1.15945	1.15954	1.12992	1.94154	1.86857	2.14117	2.0196	2.56883	1.34887	1.27721	2.23965	2.29477	2.47871	1.5514	1.47884	1.41446	1.66484	1.54197	1.36336	1.24087	1.23521	1.30884	1.29223	1.29981	2.25807	0.997237	1.07465	1.07059	2.15448	1.31578	1.14957	1.15113	1.20782	1.10126	1.04695	1.27405	2.11092	2.23912	2.0931	1.94509
	Gal(β1-3)GlcNAc(β1-3)Gal(β1-4)[Fuc(α1-3)]GlcNAc(β1-6)[Gal(β1-3)GlcNAc(β1-3)]Gal(β1-4)Glc(-Sp21	1.20934	1.341	3.6177	3.81544	2.52704	2.44096	1.38347	2.54223	1.15204	1.0974	1.11264	1.91239	1.84029	2.1434	1.82879	2.30084	1.45005	1.43776	2.25772	2.18476	2.20366	1.5571	1.21577	1.16707	1.40325	1.33231	1.02386	0.89855	0.806034	0.937316	0.96445	1.17467	2.60234	2.4714	1.52914	1.11659	2.38953	1.23324	1.21164	1.22425	1.22099	1.08081	1.03347	1.31942	1.74741	2.11726	1.90993	1.74566
G18938DW	Gal(β1-4)GlcNAc(β1-6)[Gal(β1-4)GlcNAc(β1-2)]Man(α1-6)[Gal(β1-4)GlcNAc(β1-4)[Gal(β1-4)GlcNAc(β1-2)]Man(α1-3)]Man(β1-4)GlcNAc(β1-4)GlcNAc(β-Sp21	0.963286	2.44745	3.80349	3.85288	2.80081	2.71743	1.99142	3.51436	1.15403	1.13952	1.09504	1.96087	1.86453	2.1168	1.95236	2.62345	1.46015	1.3025	2.25276	2.26008	2.34193	1.46717	1.3209	1.36989	1.29952	1.40843	1.27107	1.29124	1.09804	1.09668	1.32776	1.51151	2.10552	1.80294	1.27316	1.12546	2.40881	1.29807	1.24944	1.40038	1.1467	1.7728	1.64884	2.18151	1.74566	1.99068	1.83827	1.75439
G65415JG	GlcNAc(β1-2)Man(α1-6)[GlcNAc(β1-4)[GlcNAc(β1-2)]Man(α1-3)]Man(β1-4)GlcNAc(β1-4)GlcNAc(-Sp21	2.5652	2.36806	2.08744	2.054	1.33567	1.43684	1.57074	1.42896	1.16643	1.15208	1.08074	1.86091	1.8538	2.15782	1.89715	2.7333	1.45551	1.27157	2.09505	2.10366	2.36388	1.28704	1.02685	1.161	1.09757	1.11563	1.06258	1.01083	0.863738	1.03158	0.998148	1.3261	2.12015	1.26912	1.13261	1.09205	1.51849	1.3325	1.27113	1.32265	1.09833	1.12163	1.01074	1.10826	1.71857	2.05107	1.86109	1.80899
G03229RU	Fuc(α1-2)Gal(β1-3)GalNAc(α1-3)[Fuc(α1-2)]Gal(β1-4)Glc(β-Sp0	1.10478	1.81777	2.05378	2.16834	1.39073	1.44424	1.26098	1.47205	1.14365	1.38236	1.22292	1.88151	1.84202	2.11468	1.90998	2.51744	1.28718	1.31776	2.23783	2.29249	2.4572	1.54905	1.42593	1.20341	1.23903	1.20778	1.12236	1.09823	0.946083	1.0361	1.05485	1.22038	2.26879	2.96049	1.58587	1.04191	1.63482	1.22012	1.19736	1.13206	1.12771	1.08758	1.00082	1.13218	1.92922	2.07485	1.96285	1.90858
G62735WZ	Fuc(α1-2)Gal(β1-3)GalNAc(α1-3)[Fuc(α1-2)]Gal(β1-4)GlcNAc(β-Sp0	1.07298	1.90005	2.054	2.24021	1.40483	1.44607	1.31518	1.51127	1.18317	1.40122	1.18732	1.86967	1.83828	2.11628	1.9785	2.52518	1.38541	1.326	2.22463	2.24	2.44075	1.56223	1.46716	1.18316	1.18754	1.1953	1.11705	1.13083	0.931606	1.01199	1.03439	1.19557	2.23124	2.96589	1.52063	1.10085	1.68786	1.22799	1.2141	1.22613	1.14562	1.06077	0.988169	1.09043	1.83776	2.01357	1.94709	1.85245
G11647UD	Gal(β1-3)GlcNAc(β1-3)GalNAc(α-Sp14	1.04239	1.38058	2.806	2.95129	1.86588	1.89631	1.34673	1.78747	1.15788	1.13159	1.08495	1.88081	1.88874	2.16069	1.95643	2.55313	1.38954	1.46984	2.36715	2.23293	2.43208	1.54605	1.47928	1.30204	1.42596	1.25429	1.10439	1.16223	0.992534	1.05655	1.17031	1.30075	2.39065	1.7199	1.2588	1.1048	2.07666	1.21528	1.2023	1.18574	1.23449	1.10828	1.03769	1.17382	1.86299	2.19157	2.02803	1.94212
G93612YS	GalNAc(β1-4)[Neu5Ac(α2-3)]Gal(β1-4)GlcNAc(β1-3)GalNAc(α-Sp14	1.0905	1.53233	2.12763	2.26124	1.55084	1.58073	1.46769	1.31153	1.24027	1.26018	1.19518	2.21526	2.16518	2.42663	1.87801	2.58277	1.41736	1.40968	2.36655	2.19801	2.4603	1.54651	1.16257	1.17171	1.26664	1.13064	0.993341	1.04026	0.929959	1.03506	1.09041	1.36807	2.27192	1.32872	1.20117	1.20979	2.75495	1.3268	1.33865	1.17722	1.25195	1.11493	1.04775	1.13431	2.0051	2.29238	2.18899	2.0814
G44060QH	GalNAc(α1-3)[Fuc(α1-2)]Gal(β1-3)GalNAc(α1-3)[Fuc(α1-2)]Gal(β1-4)GlcNAc(β-Sp0	1.11077	2.45122	2.04989	2.33245	1.40415	1.47958	1.22864	1.35472	1.11044	1.60097	1.27688	1.90913	1.86833	2.14448	2.07548	2.46616	1.42718	1.41326	2.22282	2.26923	2.42681	1.73278	1.45138	1.17341	1.16302	1.22081	1.13034	1.10863	0.929778	1.00974	1.02433	1.21278	2.10106	3.78108	2.02737	1.10451	2.08938	1.27258	1.25354	1.24442	1.19749	1.05571	1.01931	1.10053	1.79779	1.99174	1.95992	1.82139
	Gal(α1-3)Gal(β1-3)GlcNAc(β1-2)Man(α1-6)[Gal(α1-3)Gal(β1-3)GlcNAc(β1-2)Man(α1-3)]Man(β1-4)GlcNAc(β1-4)GlcNAc(-Sp19	1.23005	1.73849	2.54294	2.66904	1.72345	1.73659	1.78059	1.61649	1.16739	1.17494	1.18381	2.00517	1.96556	2.10586	1.67311	2.94578	1.30404	1.4229	2.43156	2.52513	2.66229	1.67052	1.59434	1.39729	1.37277	1.25505	1.13622	1.05292	1.0777	1.12294	1.06518	1.42009	3.01194	1.7796	1.15808	1.19156	3.07079	1.36618	1.45895	1.57227	1.24991	1.12238	1.01157	1.12472	2.22868	2.53529	2.45324	2.31316
	Gal(α1-3)Gal(β1-3)[Fuc(α1-4)]GlcNAc(β1-2)Man(α1-6)[Gal(α1-3)Gal(β1-3)[Fuc(α1-4)]GlcNAc(β1-2)Man(α1-3)]Man(β1-4)GlcNAc(β1-4)GlcNAc(-Sp19	1.20073	1.78165	2.39905	2.63249	1.67451	1.75842	2.07605	1.43436	1.24036	1.27111	1.22294	2.1681	2.19781	2.26526	2.16658	2.90785	1.2477	1.36692	2.61449	2.45522	2.84524	1.82009	1.86634	1.51991	1.53198	1.42854	1.32083	1.27022	1.32544	1.27716	1.20678	1.38086	2.91035	1.1011	0.953586	1.14981	3.00648	1.42188	1.41927	1.70902	1.2656	1.10561	0.978181	1.05753	2.65098	2.79359	2.62982	2.59119
	Neu5Ac(α2-3)Gal(β1-3)GlcNAc(β1-2)Man(α1-6)[Neu5Ac(α2-3)Gal(β1-3)GlcNAc(β1-2)Man(α1-3)]Man(β1-4)GlcNAc(β1-4)GlcNAc(-Sp19	1.34126	1.73803	2.23648	2.2494	1.5177	1.57596	1.65277	1.21524	1.15144	1.16527	1.26607	1.93749	2.02734	2.16811	1.797	2.52902	1.4425	1.36918	2.12537	2.25314	2.35734	1.3635	2.49131	1.61053	1.65141	1.41725	1.25518	1.68379	1.33898	1.18405	1.29868	1.31737	2.43604	1.75708	1.0847	1.36495	2.4305	1.30171	1.37008	1.53181	1.19405	1.01732	1.0167	1.0396	2.06714	2.37169	2.26449	2.20817
G99129GB	GlcNAc(β1-2)Man(α1-6)[Gal(β1-4)GlcNAc(β1-2)Man(α1-3)]Man(β1-4)GlcNAc(β1-4)GlcNAc(-Sp12	2.05932	2.25357	2.73739	2.83876	1.7891	1.81153	1.51422	2.05509	1.13647	1.18646	1.05364	1.82063	1.83273	2.11767	1.86627	2.59662	1.47376	1.42626	2.11921	2.09362	2.33491	1.51876	1.29662	1.22922	1.28021	1.17305	1.13582	1.12769	0.951748	1.09858	1.07549	1.4205	2.28057	1.39906	1.15801	1.07337	2.26489	1.34033	1.28968	1.45848	1.11512	1.13967	1.03417	1.29681	1.88086	2.17104	1.97718	1.92719
G86102WJ	Gal(β1-4)GlcNAc(β1-2)Man(α1-6)[GlcNAc(β1-2)Man(α1-3)]Man(β1-4)GlcNAc(β1-4)GlcNAc(-Sp12	2.05932	2.25357	2.73739	2.83876	1.7891	1.81153	1.51422	2.05509	1.13647	1.18646	1.05364	1.82063	1.83273	2.11767	1.86627	2.59662	1.47376	1.42626	2.11921	2.09362	2.33491	1.51876	1.29662	1.22922	1.28021	1.17305	1.13582	1.12769	0.951748	1.09858	1.07549	1.4205	2.28057	1.39906	1.15801	1.07337	2.26489	1.34033	1.28968	1.45848	1.11512	1.13967	1.03417	1.29681	1.88086	2.17104	1.97718	1.92719
G51162XR	Neu5Ac(α2-3)Gal(β1-3)GlcNAc(β1-3)GalNAc(α-Sp14	1.0852	1.39276	2.08599	2.16098	1.4165	1.58512	1.40511	1.28489	1.20215	1.16608	1.10704	1.87735	1.93818	2.19759	1.79041	2.64399	1.37415	1.4334	2.33686	2.23537	2.52771	1.51869	2.89893	2.11583	2.37868	2.19115	1.65746	2.30424	1.78828	1.48165	1.93077	1.24328	2.42707	2.40478	1.22908	1.29988	2.20222	1.26299	1.25233	1.27046	1.24517	1.08824	1.03708	1.08584	1.83094	2.12782	1.97094	1.91061
G76763LN	Fuc(α1-2)Gal(β1-4)GlcNAc(β1-3)GalNAc(α-Sp14	1.09844	1.47124	2.19864	2.308	1.47426	1.52127	1.40508	1.44607	1.20041	1.14137	1.09322	1.86816	1.88141	2.16928	1.83351	2.6227	1.43218	1.27926	2.29494	2.12106	2.47925	1.47928	1.36067	1.24067	1.34965	1.16358	1.06259	1.06186	0.980367	1.04495	1.13734	1.29128	2.54883	1.56061	1.06766	1.04509	1.9278	1.19745	1.18448	1.18702	1.16237	1.07654	1.00494	1.08235	2.04741	2.30424	2.19247	2.09406
G02522JF	Gal(β1-4)[Fuc(α1-3)]GlcNAc(β1-3)GalNAc(α-Sp14	1.16621	1.59331	2.50656	2.63832	1.76821	1.82239	1.37368	1.57683	1.21087	1.21097	1.12985	1.97304	2.0469	2.30408	1.93809	2.74743	1.53546	1.45393	2.53429	2.3004	2.67783	1.52328	1.35357	1.29103	1.527	1.2868	1.11568	1.04341	0.955682	1.0714	1.23292	1.36938	2.53368	0.799584	1.00625	1.14009	2.38229	1.29893	1.2967	1.18484	1.23991	1.14763	1.0834	1.15583	2.19275	2.52729	2.38911	2.33002
G08157XK	GalNAc(α1-3)GalNAc(β1-3)Gal(α1-4)Gal(β1-4)GlcNAc(β-Sp0	0.945366	1.65246	2.01415	2.32905	1.41222	1.38263	1.30893	1.4908	1.22075	1.17192	1.10586	1.83227	1.8139	2.09011	1.67007	2.26279	1.54799	1.28983	2.08043	2.10733	2.21062	1.59986	1.34996	1.23808	1.16841	1.19683	1.18484	1.17691	1.03845	1.16786	1.06056	1.29454	2.01653	2.17793	1.92264	1.13487	2.26027	1.26297	1.30557	1.18199	1.17028	1.08571	1.05	1.03275	1.63371	1.92649	1.81466	1.70023
G17465IO	Gal(α1-4)Gal(β1-3)GlcNAc(β1-2)Man(α1-6)[Gal(α1-4)Gal(β1-3)GlcNAc(β1-2)Man(α1-3)]Man(β1-4)GlcNAc(β1-4)GlcNAc(β-Sp19	1.42154	2.1543	2.75115	3.01383	1.88292	1.92642	2.17727	2.1006	1.31817	1.20622	1.15065	1.86454	1.90759	2.12754	1.67321	2.51489	1.56042	1.42979	2.14763	2.27031	2.26835	1.58257	1.44222	1.32581	1.24321	1.10536	1.07369	1.03476	0.959588	1.05505	0.996454	1.46264	2.56444	1.3463	1.35963	1.22096	2.9032	1.40674	1.45038	1.94752	1.2174	1.09467	1.0263	1.10768	2.09777	2.41905	2.32832	2.24589
G91257NC	Gal(α1-4)Gal(β1-4)GlcNAc(β1-2)Man(α1-6)[Gal(α1-4)Gal(β1-4)GlcNAc(β1-2)Man(α1-3)]Man(β1-4)GlcNAc(β1-4)GlcNAc(β-Sp24	1.243	2.24659	2.45006	2.84984	1.75244	1.8221	1.67172	2.21837	1.30663	1.2423	1.02771	1.85432	1.91881	2.13397	1.63665	2.50481	1.72977	1.41269	2.19611	2.16326	2.41377	1.497	1.43828	1.39299	1.47338	1.34457	1.23866	1.22175	1.06919	1.16372	1.24415	1.60421	2.35908	1.38009	1.46119	1.26868	2.95047	1.34893	1.35579	1.58573	1.18467	1.22088	1.16054	1.26976	2.02782	2.32886	2.22472	2.14758
G61009EJ	Gal(α1-3)Gal(β1-4)GlcNAc(β1-3)GalNAc(α-Sp14	1.04941	1.37421	2.23852	2.45872	1.49517	1.54056	1.36723	1.67501	1.1821	1.21785	1.06244	1.91495	1.90812	2.16857	2.03669	2.59464	1.27929	1.46108	2.36997	2.23061	2.49936	1.71528	1.39482	1.25454	1.33796	1.20865	1.08743	1.13934	0.976061	1.02866	1.20067	1.42866	2.25892	2.08084	1.18713	1.12511	2.17542	1.20624	1.22719	1.1069	1.26615	1.07191	1.03152	1.17511	1.86679	2.10798	2.01354	1.94777
G13626XX	Gal(β1-3)GlcNAc(β1-6)Gal(β1-4)GlcNAc(β-Sp0	1.05292	1.30628	3.26585	3.50614	2.21664	2.13431	1.22983	2.30508	1.10564	1.16654	1.06741	1.86937	1.79653	2.06739	1.83149	2.46247	1.41508	1.45241	2.23891	2.15284	2.31995	1.55102	1.37033	1.17344	1.20349	1.15402	1.09129	1.1184	0.942743	1.02707	0.970343	1.26606	2.18857	1.69317	1.20409	1.16691	2.32766	1.23908	1.19151	1.10891	1.23669	1.12778	1.07368	1.25253	1.63103	2.01725	1.81906	1.70012
G52068VK	Gal(β1-3)GlcNAc(α1-6)Gal(β1-4)GlcNAc(β-Sp0	1.04867	1.34761	3.30296	3.51191	2.26869	2.17824	1.22552	2.32428	1.10029	1.22738	1.106	1.92016	1.86779	2.14944	1.92034	2.56804	1.3815	1.44763	2.27226	2.24221	2.40376	1.57024	1.34085	1.16386	1.20699	1.16577	1.11059	1.10731	0.92641	1.02883	0.937655	1.29824	2.2151	1.93006	1.38577	1.19986	2.37542	1.25883	1.19063	1.11448	1.23048	1.1488	1.06927	1.2724	1.70129	2.0935	1.87072	1.76136
G94173VC	GalNAc(β1-3)Gal(α1-6)Gal(β1-4)Glc(β-Sp8	1.10776	1.47991	2.50616	2.78435	1.71174	1.64573	1.30803	1.73372	1.17904	1.1648	1.10483	1.86001	1.84995	2.11305	1.925	2.52994	1.36582	1.39211	2.18554	2.2396	2.35129	1.63063	1.30239	1.20684	1.25323	1.16369	1.13504	1.17083	1.00256	1.1585	1.02681	1.26717	2.23294	1.8143	1.4734	1.09613	2.42678	1.26228	1.24619	1.07292	1.14512	1.09316	1.04243	1.09667	1.82435	2.17482	1.91786	1.83563
G13034PC	Gal(α1-3)[Fuc(α1-2)]Gal(β1-4)[Fuc(α1-3)]Glc(β-Sp21	1.13966	1.28588	1.95587	2.04769	1.273	1.37007	1.42249	1.20885	1.27259	1.09882	1.02759	1.90107	1.86618	2.14132	1.66118	2.53041	1.3934	1.37739	2.21597	2.07068	2.45938	1.50276	1.30872	1.1415	1.16513	1.16002	1.08134	1.00261	0.978107	1.04343	1.07438	1.23901	2.2319	2.01736	1.2279	1.11112	1.63377	1.27269	1.20548	1.13773	1.16031	1.14991	1.08836	1.15869	1.86656	2.02098	1.92528	1.87931
	Gal(β1-4)GlcNAc(β1-6)[Neu5Ac(α2-6)Gal(β1-3)GlcNAc(β1-3)]Gal(β1-4)Glc(-Sp21	1.10563	1.1781	2.95789	3.18596	1.99995	1.94072	1.26026	2.1815	1.14513	1.1051	1.09023	1.93227	1.85326	2.13454	2.01229	2.68082	1.45918	1.34144	2.3179	2.25271	2.39393	1.51816	1.3611	1.23806	1.41991	1.34705	1.11165	1.11183	0.965349	1.04201	1.08173	1.99555	2.2251	1.91272	1.38299	1.13474	2.30159	1.22291	1.22453	1.12472	1.21656	1.1085	1.02647	1.30719	1.60875	1.91006	1.78888	1.67066
G37184KW	Gal(β1-3)GalNAc(β1-4)[Neu5Ac(α2-8)Neu5Ac(α2-3)]Gal(β1-4)Glc(β-Sp0	1.04308	1.35382	2.20224	2.39783	1.46315	1.47826	1.34382	1.62263	1.14956	1.17508	1.14087	2.01985	1.9832	2.1834	1.83647	2.56045	1.43575	1.44882	2.32826	2.16272	2.36944	1.44731	1.15877	1.20011	1.22808	1.13706	1.13517	1.01798	0.877294	1.06858	1.08139	1.34669	2.08556	1.61282	1.28492	1.15172	2.01226	1.19596	1.25509	1.11262	1.20458	1.08518	1.0031	1.13471	1.78866	2.07146	1.96373	1.8979
G40183QN	Neu5Ac(α2-3)Gal(β1-3)GalNAc(β1-4)[Neu5Ac(α2-8)Neu5Ac(α2-3)]Gal(β1-4)Glc(β-Sp0	1.11437	1.34296	2.01153	2.10642	1.37787	1.46957	1.3574	1.3612	1.0801	1.13928	1.09976	1.94299	1.93697	2.15395	1.67463	2.79601	1.40026	1.31943	2.30678	2.28569	2.46769	1.47509	1.56964	1.28529	1.30089	1.24359	1.08955	1.30634	0.961975	1.05414	1.11061	1.20498	2.16467	2.14957	1.18528	1.31563	2.38264	1.19489	1.25363	1.12149	1.18004	1.06236	0.999932	1.10281	1.80268	2.07561	1.95919	1.86792
G00924FH	Gal(α1-3)[Fuc(α1-2)]Gal(β1-4)GlcNAc(β1-3)GalNAc(α-Sp14	1.08335	1.38922	2.11399	2.22687	1.35585	1.43485	1.41905	1.27687	1.22682	1.15865	1.03352	1.8566	1.84237	2.1543	1.81743	2.57528	1.3779	1.35778	2.23435	2.0792	2.40243	1.57802	1.39565	1.19341	1.31959	1.14515	1.03422	1.0733	0.96159	0.97818	1.21378	1.37994	2.42632	2.64054	1.286	1.08664	1.86339	1.23382	1.21276	1.17732	1.19647	1.07003	1.01304	1.09042	1.87679	2.16307	2.07734	1.97833
G66367EU	GalNAc(α1-3)[Fuc(α1-2)]Gal(β1-4)GlcNAc(β1-3)GalNAc(α-Sp14	1.11693	2.08577	2.21402	2.41178	1.51608	1.56912	1.35748	1.32168	1.12283	1.32492	1.15554	1.90627	1.90557	2.19369	2.04129	2.63365	1.44883	1.33506	2.3199	2.23036	2.47848	1.59939	1.36091	1.2546	1.33544	1.19397	1.09029	1.08169	0.996698	1.02963	1.16342	1.30001	2.3903	2.84923	1.79954	1.06038	2.1246	1.22754	1.23173	1.21044	1.19813	1.10083	1.03956	1.10606	1.91993	2.20517	2.16488	2.00481
G80062GG	GalNAc(α1-3)GalNAc(β1-3)Gal(α1-4)Gal(β1-4)Glc(β-Sp0	0.969709	1.67478	2.04431	2.28093	1.40246	1.40312	1.30582	1.41689	1.12856	1.19946	1.16959	1.8905	1.88058	2.14729	1.78355	2.38599	1.47055	1.29601	2.18559	2.20235	2.32772	1.6335	1.3488	1.24135	1.22337	1.17471	1.11918	1.12181	1.03266	1.14366	1.01585	1.28421	2.20832	2.53178	2.04324	1.0665	2.28054	1.25772	1.29353	1.13225	1.19224	1.10409	1.03691	1.04938	1.76596	2.04437	1.93163	1.82569
G09520ZQ	Fuc(α1-2)Gal(β1-4)[Fuc(α1-3)]GlcNAc(β1-3)GalNAc(α-Sp14	1.17342	1.62408	2.34664	2.46126	1.66901	1.6996	1.41671	1.27413	1.24967	1.15707	1.14677	2.01661	2.04383	2.28802	1.9989	2.83742	1.59741	1.4115	2.59293	2.33669	2.73961	1.53751	1.60394	1.37594	1.54978	1.32423	1.19647	1.14076	1.06196	1.15298	1.28545	1.33441	2.71987	0.918552	1.03621	1.15292	2.3481	1.31228	1.27395	1.17985	1.23358	1.13088	1.09121	1.10103	2.33089	2.58162	2.501	2.40071
	Gal(α1-3)[Fuc(α1-2)]Gal(β1-4)[Fuc(α1-3)]GlcNAc(β1-3)GalNAc(-Sp14	1.17194	1.49093	2.18385	2.29456	1.47918	1.56659	1.4304	1.05683	1.26831	1.17539	1.07355	1.98985	2.00458	2.26315	1.95659	2.71899	1.53332	1.46127	2.55689	2.26226	2.66995	1.60151	1.56767	1.21025	1.41375	1.16572	1.01246	1.02293	0.914237	0.973456	1.19343	1.33093	2.60051	1.71752	1.1184	1.18151	2.34621	1.3104	1.28719	1.16966	1.23916	1.07193	1.0569	1.04989	2.21311	2.45209	2.40149	2.32251
	GalNAc(α1-3)[Fuc(α1-2)]Gal(β1-4)[Fuc(α1-3)]GlcNAc(β1-3)GalNAc(-Sp14	1.19576	2.12367	2.29173	2.43542	1.66159	1.71533	1.35766	1.08821	1.14862	1.32365	1.20435	2.09769	2.12214	2.3661	2.15074	2.89884	1.60259	1.45647	2.67592	2.46361	2.82275	1.61868	1.57665	1.28597	1.40945	1.24939	1.05798	1.05638	0.962634	1.03198	1.17243	1.32944	2.63463	1.91908	1.50507	1.12618	2.51875	1.32786	1.31744	1.18528	1.25882	1.1448	1.12174	1.1413	2.26329	2.50234	2.51659	2.35402
G52880ZN	Gal(β1-4)[Fuc(α1-3)]GlcNAc(β1-2)Man(α1-6)[Gal(β1-4)[Fuc(α1-3)]GlcNAc(β1-2)Man(α1-3)]Man(β1-4)GlcNAc(β1-4)[Fuc(α1-6)]GlcNAc(β-Sp22	1.37737	1.91819	2.43155	2.67308	1.64192	1.73761	1.55437	1.54246	1.21558	1.20978	1.00485	1.86189	1.94468	2.08982	2.04525	2.74028	1.70242	1.49571	2.49138	2.4344	2.65735	1.68372	1.73498	1.18959	1.33087	1.2091	1.06116	1.10866	0.96833	1.03572	1.06061	1.26439	2.47473	1.3019	1.32741	1.20155	2.71191	1.3173	1.4255	1.35524	1.09288	1.19334	1.11101	1.26541	2.21876	2.52777	2.34465	2.34161
G46503KK	Fuc(α1-2)Gal(β1-4)GlcNAc(β1-2)Man(α1-6)[Fuc(α1-2)Gal(β1-4)GlcNAc(β1-2)Man(α1-3)]Man(β1-4)GlcNAc(β1-4)[Fuc(α1-6)]GlcNAc(β-Sp22	1.36069	1.85613	2.47687	2.65681	1.66183	1.77711	2.06773	1.74615	1.33418	1.28398	1.12419	2.05997	2.0669	2.25892	2.06464	2.88207	1.76234	1.63841	2.45413	2.22302	2.66916	1.78551	1.59424	1.28119	1.34733	1.22775	1.07028	1.18314	1.03181	1.07259	0.981073	1.30401	2.86866	2.19874	1.25054	1.10195	2.56664	1.34866	1.35319	1.62935	1.22711	1.19357	1.04125	1.24606	2.4149	2.70144	2.53093	2.45434
G10219AA	GlcNAc(β1-2)[GlcNAc(β1-6)]Man(α1-6)[GlcNAc(β1-2)Man(α1-3)]Man(β1-4)GlcNAc(β1-4)GlcNAc(β-Sp19	2.69294	2.15356	2.13688	2.11053	1.41665	1.44643	1.34686	1.25246	1.16126	1.29081	1.13652	1.91659	1.86527	2.12881	1.84439	2.60248	1.55894	1.4004	2.18312	2.16484	2.43801	1.50134	1.27584	1.11912	1.14397	1.04518	1.05624	1.07857	0.864915	1.02939	0.959184	1.28181	2.23947	1.41283	1.19257	1.06188	1.88023	1.39577	1.34216	1.47379	1.14565	1.00801	0.990695	0.972376	1.9861	2.13008	1.97982	1.94116
	Fuc(α1-2)Gal(β1-3)GlcNAc(β1-3)GalNAc(-Sp14	1.02843	1.46684	2.25764	2.33002	1.50402	1.5946	1.4059	1.39134	1.13629	1.21527	1.12896	1.88035	1.87616	2.1391	2.01963	2.71871	1.46333	1.43944	2.32507	2.23006	2.51532	1.52139	1.32892	1.19795	1.38956	1.15425	1.02105	1.05152	0.902159	1.0052	1.09984	1.32164	2.53849	2.12253	1.2965	1.10026	1.87666	1.22477	1.17665	1.30652	1.19056	1.08805	1.00213	1.09122	2.0509	2.30932	2.15729	2.04969
	Gal(α1-3)[Fuc(α1-2)]Gal(β1-3)GlcNAc(β1-3)GalNAc(-Sp14	1.10417	1.40644	2.22336	2.26037	1.39466	1.57149	1.39269	1.20951	1.15942	1.22854	1.10478	2.00669	1.96223	2.24452	2.01476	2.83829	1.4521	1.49835	2.40973	2.21171	2.61984	1.59252	1.38769	1.25004	1.4351	1.26272	1.1012	1.09884	0.987476	1.0379	1.3199	1.35645	2.63892	3.05472	1.41236	1.16921	1.82962	1.29275	1.23294	1.31828	1.23403	1.16312	1.03225	1.1176	1.98063	2.2592	2.13998	2.05574
	GalNAc(α1-3)[Fuc(α1-2)]Gal(β1-3)GlcNAc(β1-3)GalNAc(-Sp14	1.01905	2.06135	2.17654	2.31233	1.46474	1.58784	1.29283	1.20816	1.11368	1.42055	1.26659	1.94667	1.91873	2.18908	2.21054	2.81023	1.4652	1.43395	2.36072	2.32718	2.56136	1.53516	1.35291	1.27375	1.44662	1.28055	1.12664	1.11478	0.992653	1.076	1.21982	1.32142	2.42077	3.11595	2.02789	1.14779	2.04216	1.26992	1.24461	1.31116	1.21528	1.13497	1.06123	1.12911	2.02471	2.27384	2.18689	2.00815
	Gal(α1-3)Gal(β1-3)GlcNAc(β1-3)GalNAc(-Sp14	1.00884	1.29059	2.29324	2.48198	1.49383	1.5662	1.29322	1.41886	1.11979	1.16245	1.07191	2.0118	1.97152	2.18175	2.11565	2.76527	1.32312	1.53575	2.54936	2.36947	2.6797	1.73999	1.63115	1.34967	1.46214	1.34652	1.12566	1.22683	1.04193	1.06339	1.26907	1.34848	2.55977	2.29199	1.21016	1.18294	2.25721	1.21375	1.25805	1.13812	1.24912	1.06548	0.980823	1.06122	1.93736	2.17754	2.05841	1.98415
G57675TR	Fuc(α1-2)Gal(β1-3)GlcNAc(β1-2)Man(α1-6)[Fuc(α1-2)Gal(β1-3)GlcNAc(β1-2)Man(α1-3)]Man(β1-4)GlcNAc(β1-4)[Fuc(α1-6)]GlcNAc(β-Sp22	1.40034	1.77354	2.47077	2.47696	1.6482	1.87769	2.33719	1.42862	1.3041	1.36325	1.23801	1.97378	2.01787	2.16468	1.91108	2.78829	1.58123	1.51422	2.24379	2.217	2.52724	1.55144	1.57632	1.38709	1.40524	1.18688	1.16176	1.15579	1.02795	1.17489	0.96128	1.21392	2.77952	2.32149	1.42756	1.12283	2.40761	1.39413	1.2909	2.03627	1.27135	1.15478	0.966343	1.15105	2.46788	2.74256	2.58534	2.50095
G75389VS	Gal(α1-3)[Fuc(α1-2)]Gal(β1-4)GlcNAc(β1-2)Man(α1-6)[Gal(α1-3)[Fuc(α1-2)]Gal(β1-4)GlcNAc(β1-2)Man(α1-3)]Man(β1-4)GlcNAc(β1-4)[Fuc(α1-6)]GlcNAc(β-Sp22	1.14622	1.82875	2.40884	2.49536	1.54594	1.70383	2.02419	1.49153	1.33904	1.2589	1.0221	1.91664	1.86258	2.13104	1.74329	2.78891	1.67984	1.64474	2.23179	2.19797	2.52961	1.64499	1.64309	1.40168	1.53001	1.3245	1.22168	1.31328	1.22392	1.11232	1.24232	1.42847	2.80056	3.64083	1.68939	1.1445	2.51552	1.3743	1.27304	1.63067	1.20178	1.19921	1.10717	1.27844	2.25548	2.62394	2.47198	2.36631
G64950NP	Gal(β1-3)GlcNAc(β1-6)[Gal(β1-3)GlcNAc(β1-2)]Man(α1-6)[Gal(β1-3)GlcNAc(β1-2)Man(α1-3)]Man(β1-4)GlcNAc(β1-4)GlcNAc(β-Sp19	1.42046	2.02441	3.87542	3.87221	2.7214	2.66643	2.07204	2.47808	1.16153	1.18599	1.23751	1.89681	1.86095	2.08784	1.80024	2.48969	1.45193	1.53794	2.27795	2.40971	2.28177	1.76268	1.71905	1.38212	1.25385	1.08614	1.09471	1.12719	1.02326	1.0621	1.01219	1.29543	2.69354	1.93152	1.2719	1.11382	2.97138	1.37348	1.39406	1.8575	1.24597	1.21512	1.22097	1.46567	2.23569	2.469	2.32769	2.25863
G26237YH	Gal(β1-4)GlcNAc(β1-6)[Fuc(α1-2)Gal(β1-3)GlcNAc(β1-3)]Gal(β1-4)Glc(-Sp21	1.07833	1.37843	3.05767	3.25714	2.09913	2.01739	1.39534	2.45709	1.13149	1.18757	1.1054	1.89772	1.78976	2.09125	2.01858	2.47997	1.42718	1.33583	2.10138	2.138	2.25388	1.53057	1.00927	1.04255	1.19495	1.10143	0.973893	0.866837	0.792905	0.946627	0.903775	1.35167	2.36927	2.55907	1.40393	1.09844	2.02487	1.23477	1.16173	1.27914	1.19429	1.17143	1.08964	1.42932	1.71397	2.03773	1.84488	1.70582
	Fuc(α1-3)GlcNAc(β1-6)[Gal(β1-4)GlcNAc(β1-3)]Gal(β1-4)Glc(-Sp21	1.17575	1.39933	2.87163	3.04491	1.99452	1.89687	1.26822	2.39194	1.11107	1.21485	1.11136	1.91493	1.90325	2.1623	1.69054	2.35805	1.37852	1.41093	2.03771	2.01463	2.22876	1.55678	1.08961	1.00423	1.16002	1.10839	0.964594	0.881271	0.809126	0.917868	0.867012	1.36878	2.24321	1.99431	1.44431	1.0346	1.88513	1.24098	1.21342	1.14836	1.20799	1.23107	1.19092	1.4666	1.65187	2.03511	1.82833	1.73464
G66348MF	GlcNAc(β1-2)Man(α1-6)[GlcNAc(β1-4)][GlcNAc(β1-2)Man(α1-3)]Man(β1-4)GlcNAc(β1-4)GlcNAc(-Sp21	2.46737	1.63273	2.01507	2.06947	1.32786	1.44103	1.28414	1.32596	1.22625	1.22854	1.08004	1.94929	1.89648	2.16937	1.82343	2.41326	1.39519	1.40186	2.13655	2.09559	2.3654	1.53734	1.1443	1.13676	1.11819	1.15224	1.03408	1.02815	0.869102	1.09469	0.985662	1.27384	2.12103	1.01733	1.04401	1.14211	1.52316	1.35048	1.27835	1.20439	1.19593	1.03545	0.961832	1.06176	1.79461	1.96516	1.79945	1.74256
G76583MP	GlcNAc(β1-2)Man(α1-6)[GlcNAc(β1-4)][GlcNAc(β1-4)[GlcNAc(β1-2)]Man(α1-3)]Man(β1-4)GlcNAc(β1-4)GlcNAc(-Sp21	2.34965	1.79587	1.98693	2.00271	1.30014	1.40606	1.25263	1.33393	1.18408	1.18986	1.07354	1.9495	1.8955	2.18024	1.98972	2.55187	1.38871	1.31257	2.1406	2.19006	2.40885	1.39022	1.01043	1.11868	1.06013	1.15204	1.06602	1.00078	0.871663	1.07517	0.974752	1.18905	2.05462	1.11362	1.11487	1.1557	1.32822	1.32465	1.22881	1.05092	1.16528	1.15628	1.06321	1.14132	1.71846	1.9492	1.75741	1.70926
	GlcNAc(β1-6)[GlcNAc(β1-2)]Man(α1-6)[GlcNAc(β1-4)][GlcNAc(β1-2)Man(α1-3)]Man(β1-4)GlcNAc(β1-4)GlcNAc(-Sp21	2.39614	1.59672	1.95647	1.99845	1.3321	1.38075	1.20591	1.22324	1.21829	1.28966	1.12648	2.00311	1.86314	2.1113	1.82231	2.35875	1.38979	1.35952	2.14049	2.10062	2.35227	1.52486	1.32613	1.20898	1.18042	1.21815	1.15289	1.186	0.986395	1.13869	1.06361	1.24453	2.07987	1.21522	1.17884	1.1018	1.61943	1.36628	1.26441	1.24824	1.19208	1.02408	1.01566	1.02218	1.87074	1.94545	1.81092	1.75869
G04717US	GlcNAc(β1-6)[GlcNAc(β1-2)]Man(α1-6)[GlcNAc(β1-4)][GlcNAc(β1-4)[GlcNAc(β1-2)]Man(α1-3)]Man(β1-4)GlcNAc(β1-4)GlcNAc(-Sp21	2.25115	1.72659	1.90854	1.9043	1.27968	1.34085	1.24952	1.2851	1.1862	1.24453	1.11098	1.98643	1.85898	2.1269	1.92042	2.4934	1.35678	1.25106	2.12514	2.16611	2.37248	1.37208	1.21664	1.23961	1.16981	1.28269	1.20411	1.20227	1.03591	1.13849	1.10448	1.20973	1.97269	1.29896	1.21124	1.09989	1.31542	1.34088	1.20311	1.10123	1.17017	1.16683	1.13664	1.14497	1.7271	1.88338	1.72649	1.67968
G60534NQ	Gal(β1-4)GlcNAc(β1-2)Man(α1-6)[GlcNAc(β1-4)][Gal(β1-4)GlcNAc(β1-2)Man(α1-3)]Man(β1-4)GlcNAc(β1-4)GlcNAc(-Sp21	1.25683	1.61604	3.09359	3.25861	2.12011	2.10315	1.22648	2.50372	1.04103	1.20645	0.977274	1.8554	1.81554	2.09874	1.8015	2.32801	1.32676	1.51889	2.17982	2.1618	2.27842	1.74682	1.18137	1.13529	1.13817	1.16951	1.07662	1.0263	0.90755	1.07443	1.00942	1.35319	2.16743	1.53747	1.2247	1.06531	2.38523	1.26705	1.2098	1.1045	1.16403	1.2799	1.18193	1.60426	1.72825	1.95677	1.76333	1.69267
G73302KW	Gal(β1-4)GlcNAc(β1-2)Man(α1-6)[GlcNAc(β1-4)][Gal(β1-4)GlcNAc(β1-4)[Gal(β1-4)GlcNAc(β1-2)]Man(α1-3)]Man(β1-4)GlcNAc(β1-4)GlcNAc(-Sp21	0.959748	1.81015	3.47507	3.56484	2.43398	2.40387	1.44015	2.99102	1.03435	1.15124	1.00101	1.90898	1.86819	2.15985	1.90853	2.62806	1.34358	1.40942	2.28593	2.34344	2.41268	1.63204	1.14425	1.20171	1.09544	1.22964	1.1504	1.06163	0.992057	1.10152	1.07554	1.37917	2.20884	1.58268	1.22529	1.13521	2.29989	1.25191	1.17578	1.03412	1.15691	1.57743	1.42601	1.94406	1.69277	1.9772	1.78628	1.71267
	Gal(β1-4)GlcNAc(β1-6)[Gal(β1-4)GlcNAc(β1-2)]Man(α1-6)[GlcNAc(β1-4)][Gal(β1-4)GlcNAc(β1-2)Man(α1-3)]Man(β1-4)GlcNAc(β1-4)GlcNAc(-Sp21	1.08692	1.61505	3.30589	3.46236	2.40805	2.31818	1.35258	2.76694	1.09544	1.22706	1.02332	1.98109	1.84481	2.06979	1.76704	2.28132	1.33458	1.40351	2.26674	2.19136	2.34908	1.74321	1.33686	1.21636	1.23979	1.28869	1.16307	1.16579	1.00231	1.08553	1.16091	1.35498	2.11957	1.63831	1.21243	1.08261	2.53401	1.29086	1.23055	1.16741	1.16845	1.4309	1.38285	1.78548	1.83136	1.9153	1.77515	1.70721
	Gal(β1-4)GlcNAc(β1-6)[Gal(β1-4)GlcNAc(β1-2)]Man(α1-6)[GlcNAc(β1-4)][Gal(β1-4)GlcNAc(β1-4)[Gal(β1-4)GlcNAc(β1-2)]Man(α1-3)]Man(β1-4)GlcNAc(β1-4)GlcNAc(-Sp21	0.802607	1.8442	3.71253	3.82304	2.73263	2.64668	1.65532	3.28851	1.12716	1.16507	1.03954	2.05	1.92412	2.17081	1.87333	2.52246	1.36983	1.34038	2.37889	2.3871	2.47735	1.66284	1.29872	1.30446	1.22621	1.3808	1.22857	1.20498	1.07735	1.12634	1.24269	1.39203	2.13083	1.60728	1.17929	1.15846	2.47351	1.30186	1.21175	1.09662	1.191	1.747	1.63539	2.14685	1.769	1.96135	1.80845	1.7224
G08806VI	Gal(β1-4)Gal(β-Sp10	1.06622	1.24701	2.2776	2.47861	1.49772	1.54047	1.28887	1.61191	1.25359	1.15664	1.05904	1.87562	1.85803	2.09733	1.86834	2.62482	1.3417	1.38426	2.33648	2.19553	2.53011	1.4668	1.27658	1.18426	1.16275	1.12688	1.1345	1.09056	0.972688	1.08517	1.05685	1.28795	2.12591	1.27375	1.16033	1.20044	1.8618	1.2283	1.25302	1.17017	1.14489	1.10809	1.04147	1.09727	1.74295	1.95598	1.85787	1.79844
G08539FO	Gal(β1-6)Gal(β-Sp10	1.08786	1.28021	2.35806	2.57165	1.55842	1.60121	1.3221	1.65971	1.28762	1.18747	1.08733	1.92135	1.91439	2.1547	1.91636	2.71386	1.38256	1.42683	2.40155	2.26185	2.60685	1.49229	1.32655	1.23187	1.20579	1.16521	1.18608	1.13785	1.01578	1.12716	1.09364	1.31866	2.18974	1.28436	1.17887	1.23005	1.91659	1.26228	1.28604	1.20821	1.18158	1.13852	1.06794	1.12358	1.79797	2.03333	1.92511	1.86684
G69440RD	Neu5Ac(α2-3)Gal(β1-4)GlcNAc(β1-3)Gal(β-Sp8	1.22646	1.24925	1.75575	1.84324	1.22496	1.32564	1.29152	1.2073	1.18796	1.19829	1.09934	1.99763	2.00175	2.21451	1.5887	2.5612	1.38759	1.40471	2.21299	2.12201	2.38691	1.52209	1.39119	1.1724	1.11188	1.12418	1.02174	1.14571	0.974447	1.02588	0.979823	1.24158	2.08574	2.41215	1.33196	1.32248	2.25295	1.26828	1.3377	1.18568	1.15639	1.04573	1.04046	1.02907	1.62883	1.83886	1.78933	1.698
G91982VB	GalNAc(β1-6)GalNAc(β-Sp8	1.06646	1.49432	2.04681	2.24651	1.39827	1.42161	1.34224	1.2569	1.22385	1.14449	1.02315	1.83014	1.81588	2.06506	1.80023	2.48816	1.40705	1.36325	2.20114	2.10765	2.32955	1.58153	1.2754	1.19628	1.185	1.1699	1.11698	1.13087	1.00367	1.12437	1.10897	1.16863	2.05128	1.32638	1.29386	1.09695	1.99727	1.22895	1.24209	1.15455	1.15911	1.0733	0.995388	1.04484	1.72769	2.01299	1.88	1.78005
	(6S)Gal(β1-3)GlcNAc(β-Sp0	1.03717	1.24139	2.43266	2.6875	1.63993	1.61038	1.29625	1.50395	1.23776	1.14211	1.07109	1.90151	1.8487	2.08604	2.01979	2.68435	1.42633	1.48381	2.46647	2.38189	2.66427	1.50497	1.41878	1.18812	1.2227	1.20727	1.10506	1.14537	1.00894	1.05442	1.04763	1.26954	2.12261	1.31392	1.24222	1.30088	2.22387	1.28697	1.3464	1.15171	1.21832	1.10076	0.984896	1.05452	1.7318	1.99704	1.8299	1.75002
	(6S)Gal(β1-3)(6S)GlcNAc(-Sp0	1.06824	1.28371	2.41868	2.70754	1.62435	1.61371	1.38323	1.42294	1.28397	1.17823	1.12412	1.95141	1.92592	2.15523	2.10353	2.80646	1.50377	1.61233	2.62823	2.51646	2.85791	1.53617	1.64827	1.29442	1.30901	1.28747	1.17282	1.30743	1.11851	1.10911	1.12975	1.30471	2.16717	1.47391	1.22761	1.33028	2.4103	1.3239	1.41109	1.2313	1.30542	1.10321	0.978369	1.01852	1.809	2.08714	1.90968	1.8432
G39509DP	Fuc(α1-2)Gal(β1-4)GlcNAc(β1-2)Man(α1-6)[Fuc(α1-2)Gal(β1-4)GlcNAc(β1-2)[Fuc(α1-2)Gal(β1-4)GlcNAc(β1-4)]Man(α1-3)]Man(β1-4)GlcNAc(β1-4)GlcNAc(β-Sp12	1.00788	1.90416	2.36599	2.53813	1.53005	1.63091	2.09211	2.01804	1.1899	1.25561	1.16724	1.91532	1.92695	2.19568	1.87766	2.82696	1.49655	1.46048	2.32035	2.11591	2.45818	1.6642	1.4523	1.2983	1.36353	1.25757	1.09793	1.17728	1.09268	1.00867	1.0805	1.26035	2.69798	2.20728	1.05224	1.09026	2.27554	1.20533	1.16987	1.39988	1.09732	1.17291	1.00756	1.15854	2.083	2.43438	2.19474	2.17629
G13413XO	Fuc(α1-2)Gal(β1-4)[Fuc(α1-3)]GlcNAc(β1-2)Man(α1-6)[Fuc(α1-2)Gal(β1-4)[Fuc(α1-3)]GlcNAc(β1-4)[Fuc(α1-2)Gal(β1-4)[Fuc(α1-3)]GlcNAc(β1-2)]Man(α1-3)]Man(β1-4)GlcNAc(β1-4)GlcNAc(β-Sp12	1.09921	1.70699	2.36934	2.74582	1.57046	1.61273	1.84057	1.38011	1.181	1.174	1.2547	2.01383	2.01034	2.17195	1.9047	2.53851	1.58672	1.45915	2.38016	2.03155	2.19334	1.71323	2.01581	1.2778	1.30604	1.25309	1.27842	1.14555	1.23164	1.0555	1.17984	1.35723	2.40871	1.05345	1.08134	1.08632	2.31327	1.26356	1.20304	1.28911	1.13638	1.13125	1.09813	1.10116	2.09617	2.4197	2.35725	2.36634
	Gal(β1-4)[Fuc(α1-3)]GlcNAc(β1-6)GalNAc(-Sp14	1.11351	1.5172	2.31664	2.49465	1.62794	1.68858	1.35442	1.46746	1.24544	1.16942	1.12601	1.932	1.97145	2.20207	1.99393	2.83674	1.5283	1.43108	2.45874	2.27954	2.6844	1.48708	1.32481	1.19695	1.39514	1.20789	1.11125	1.03672	0.961789	1.11489	1.12549	1.31065	2.4763	0.715888	1.05711	1.09853	2.33504	1.28758	1.27196	1.16209	1.1726	1.15982	1.03611	1.15809	2.1652	2.49125	2.34892	2.2557
G28052FT	Gal(β1-4)GlcNAc(β1-2)Man(α-Sp0	1.03866	1.53053	2.72715	2.91062	1.81547	1.78876	1.17097	1.96747	1.13313	1.24944	1.06014	1.82895	1.84868	2.09656	1.96736	2.55093	1.44852	1.48598	2.34111	2.14383	2.4695	1.53444	1.15684	1.10598	1.13035	1.08976	1.09695	1.01497	0.885863	1.04788	0.979185	1.36942	2.13856	1.77138	1.33706	1.08011	1.98531	1.25145	1.28331	1.12775	1.1747	1.19839	1.10216	1.2673	1.77687	2.10759	1.9969	1.88935
	Fuc(α1-2)Gal(β1-4)GlcNAc(β1-6)[Fuc(α1-2)Gal(β1-4)GlcNAc(β1-3)]GalNAc(-Sp14	1.13106	1.55195	2.46078	2.69326	1.63953	1.64291	1.46891	1.72506	1.23674	1.155	1.12091	1.90384	1.91295	2.18901	2.03703	2.7397	1.46804	1.20603	2.4389	2.14403	2.616	1.53565	1.40991	1.26403	1.4166	1.16684	1.138	1.07571	1.05369	1.12563	1.11763	1.29552	2.74861	1.49235	1.04627	1.00687	2.35352	1.23944	1.21584	1.14608	1.21534	1.13646	0.976363	1.12692	2.23372	2.46779	2.3162	2.21697
	Gal(α1-3)[Fuc(α1-2)]Gal(β1-4)GlcNAc(β1-6)[Gal(α1-3)[Fuc(α1-2)]Gal(β1-4)GlcNAc(β1-3)]GalNAc(-Sp14	1.15816	1.50723	2.31758	2.51315	1.44796	1.52672	1.41478	1.34014	1.26629	1.23569	1.01534	1.90459	1.88326	2.20766	1.93176	2.72074	1.46572	1.36072	2.34361	2.12177	2.57276	1.64664	1.59925	1.2364	1.46831	1.18886	1.11639	1.18486	1.03393	1.02355	1.26815	1.5539	2.61489	3.55444	1.47361	1.20126	2.36813	1.36073	1.27749	1.17692	1.27072	1.1142	0.970009	1.08236	1.98566	2.33257	2.21335	2.09665
	GalNAc(α1-3)[Fuc(α1-2)]Gal(β1-4)GlcNAc(β1-6)[GalNAc(α1-3)[Fuc(α1-2)]Gal(β1-4)GlcNAc(β1-3)]GalNAc(-Sp14	1.16516	2.60907	2.30261	2.6563	1.54841	1.62546	1.37303	1.36908	1.10817	1.48517	1.24755	2.01702	2.04274	2.32905	2.21251	2.72658	1.51282	1.35895	2.47351	2.31475	2.67061	1.7033	1.56787	1.29722	1.3829	1.23906	1.09441	1.16326	1.03699	1.04134	1.15193	1.34955	2.58339	4.03333	2.23444	1.03764	2.70397	1.26345	1.23958	1.19293	1.27543	1.1171	0.9842	1.14437	2.03515	2.29877	2.26368	2.08144
G18625KA	Neu5Ac(α2-8)Neu5Ac(α2-3)Gal(β1-3)GalNAc(β1-4)[Neu5Ac(α2-8)Neu5Ac(α2-3)]Gal(β1-4)Glc(β-Sp0	1.1281	1.43139	2.25825	2.38639	1.57711	1.62956	1.43368	1.54428	1.09382	1.17799	1.16114	2.03825	2.0183	2.24821	1.71071	2.9646	1.43604	1.37918	2.51085	2.4048	2.59473	1.57275	1.53943	1.32354	1.34065	1.267	1.17444	1.2663	0.985192	1.11408	1.15476	1.29771	2.25303	2.11313	1.1899	1.21551	2.41104	1.22276	1.28655	1.15276	1.24818	1.08411	1.03147	1.17194	1.84799	2.14933	2.01463	1.93177
G90562PB	GalNAc(β1-4)Gal(β1-4)Glc(β-Sp0	1.06669	1.432	2.21894	2.40705	1.50765	1.50867	1.39508	1.37627	1.20708	1.1705	1.1081	1.9488	1.92773	2.157	1.85063	2.62531	1.39194	1.36811	2.27814	2.18346	2.44433	1.50616	1.09267	1.18457	1.19224	1.09713	1.08394	0.998661	0.949375	1.1042	1.0149	1.26099	2.29506	1.44772	1.44194	1.13437	2.11495	1.22723	1.25929	1.14307	1.17142	1.11733	1.00553	1.08378	1.86202	2.18535	2.03848	1.92869
G24896TK	GalNAc(α1-3)[Fuc(α1-2)]Gal(β1-4)GlcNAc(β1-2)Man(α1-6)[GalNAc(α1-3)[Fuc(α1-2)]Gal(β1-4)GlcNAc(β1-2)Man(α1-3)]Man(β1-4)GlcNAc(β1-4)[Fuc(α1-6)]GlcNAc(β-Sp22	1.07182	2.49587	2.15135	2.30846	1.4303	1.65429	1.99714	1.28527	1.23026	1.5093	1.24497	1.91435	1.96657	2.16416	1.91253	2.55549	1.58607	1.42648	2.30625	2.09367	2.44699	1.51865	1.61238	1.47397	1.43695	1.33111	1.21524	1.39266	1.19447	1.18407	1.15468	1.22183	2.51962	3.73347	2.48748	1.08117	2.6192	1.26472	1.3222	1.49809	1.20196	1.15633	0.999542	1.16735	2.23175	2.48308	2.43101	2.29072
G92147YE	Gal(α1-3)[Fuc(α1-2)]Gal(β1-3)GlcNAc(β1-2)Man(α1-6)[Gal(α1-3)[Fuc(α1-2)]Gal(β1-3)GlcNAc(β1-2)Man(α1-3)]Man(β1-4)GlcNAc(β1-4)[Fuc(α1-6)]GlcNAc(β-Sp22	1.18882	1.5801	2.36963	2.24473	1.44021	1.71973	2.29573	1.17168	1.29755	1.27323	1.16878	2.03769	1.98728	2.21793	1.60179	2.83041	1.57067	1.50955	2.21852	2.15837	2.52003	1.49501	1.4704	1.31838	1.322	1.16972	1.17852	1.06478	1.05697	1.11077	1.03002	1.243	2.93963	3.37546	1.71202	1.22404	2.45543	1.46208	1.33248	2.04359	1.28822	1.22857	1.03217	1.1769	2.36672	2.68213	2.55924	2.4851
G02278OY	Neu5Ac(α2-6)Gal(β1-4)GlcNAc(β1-6)[Fuc(α1-2)Gal(β1-3)GlcNAc(β1-3)]Gal(β1-4)Glc(-Sp21	1.03277	1.32152	2.3863	2.53143	1.6357	1.61522	1.31666	1.77344	1.17907	1.23587	1.20019	1.98965	1.91352	2.19095	2.28789	2.99333	1.47449	1.34794	2.35314	2.37613	2.5805	1.51748	1.44732	1.35463	1.57553	1.44033	1.18554	1.21076	1.10647	1.15196	1.22225	2.28674	2.43767	2.53068	1.54847	1.08671	1.9424	1.25907	1.21275	1.24975	1.21532	1.12992	1.03358	1.30048	1.8821	2.11615	1.99955	1.86801
G31152NK	GalNAc(α1-3)[Fuc(α1-2)]Gal(β1-3)GlcNAc(β1-2)Man(α1-6)[GalNAc(α1-3)[Fuc(α1-2)]Gal(β1-3)GlcNAc(β1-2)Man(α1-3)]Man(β1-4)GlcNAc(β1-4)[Fuc(α1-6)]GlcNAc(β-Sp22	1.0857	2.27226	2.12132	2.18632	1.37164	1.64854	2.2007	1.16346	1.2834	1.66134	1.47323	1.97231	1.98917	2.14847	1.95691	2.5829	1.45985	1.32247	2.16762	2.10027	2.34852	1.36505	1.30085	1.22667	1.19927	1.11512	1.09559	1.08522	0.853732	1.05581	0.929394	1.16198	2.41513	3.45458	2.64711	1.19423	2.364	1.31871	1.32762	1.83801	1.2221	1.18219	1.00951	1.18766	2.37793	2.51737	2.41454	2.29735
G79809MM	Gal(β1-4)GlcNAc(β1-6)[Gal(β1-4)GlcNAc(β1-2)]Man(α1-6)[Gal(β1-4)GlcNAc(β1-2)Man(α1-3)]Man(β1-4)GlcNAc(β1-4)GlcNAc(β-Sp19	1.38087	2.27005	3.5991	3.72726	2.60576	2.48782	1.63102	3.0239	1.18003	1.30299	1.16778	2.02801	1.92415	2.14488	2.046	2.6291	1.52086	1.44098	2.34158	2.26098	2.45459	1.61611	1.45349	1.35284	1.4198	1.34342	1.27069	1.29393	1.07069	1.1376	1.27453	1.53147	2.34743	1.77769	1.30164	1.11894	2.75263	1.36421	1.36264	1.524	1.20204	1.50621	1.45997	1.82503	2.03984	2.17639	2.03	1.9601
G93204KY	Neu5Ac(α2-3)Gal(β1-4)GlcNAc(β1-2)Man(α1-6)[GlcNAc(β1-4)][Neu5Ac(α2-3)Gal(β1-4)GlcNAc(β1-2)Man(α1-3)]Man(β1-4)GlcNAc(β1-4)GlcNAc(β-Sp21	1.06718	1.16153	1.85179	1.97048	1.24819	1.36745	1.13361	1.22205	1.20707	1.1606	1.05964	2.04015	1.99754	2.19509	1.67723	2.48405	1.32098	1.34846	2.24409	2.16913	2.34429	1.50689	1.21684	1.13818	1.02899	1.05218	1.00789	1.03404	0.901994	1.03782	0.908326	1.34198	2.05451	1.62198	1.04512	1.63932	2.86353	1.25737	1.31149	0.984698	1.23382	1.06012	1.0018	1.16941	1.73342	1.95166	1.84345	1.71855
G93600HQ	Neu5Ac(α2-3)Gal(β1-4)GlcNAc(β1-4)Man(α1-6)[GlcNAc(β1-4)][Neu5Ac(α2-3)Gal(β1-4)GlcNAc(β1-4)[Neu5Ac(α2-3)Gal(β1-4)GlcNAc(β1-2)]Man(α1-3)]Man(β1-4)GlcNAc(β1-4)GlcNAc(β-Sp21	0.977043	1.21385	1.94068	1.98995	1.32181	1.43603	1.31424	1.30687	1.22069	1.08152	1.04784	1.92406	2.00511	2.19718	1.76943	3.27006	1.4268	1.28268	2.606	2.67326	2.76319	1.44422	1.15812	0.954109	0.803953	0.894047	0.91894	0.99151	0.818165	0.875133	0.742216	1.27242	2.07939	1.98839	0.989759	2.23159	3.39971	1.23103	1.26764	0.962245	1.13594	1.17945	1.11384	1.2077	1.62757	1.93565	1.87938	1.71528
G09713JE	Neu5Ac(α2-3)Gal(β1-4)GlcNAc(β1-6)[Neu5Ac(α2-3)Gal(β1-4)GlcNAc(β1-2)]Man(α1-6)[GlcNAc(β1-4)][Neu5Ac(α2-3)Gal(β1-4)GlcNAc(β1-2)Man(α1-3)]Man(β1-4)GlcNAc(β1-4)GlcNAc(β-Sp21	1.01678	1.15711	1.8468	1.93876	1.27246	1.3622	1.18453	1.15888	1.27251	1.21367	1.14089	2.07895	2.04675	2.16928	1.68924	2.67127	1.26698	1.25259	2.40404	2.35914	2.52502	1.4086	1.34888	1.15304	1.07872	1.07418	1.0702	1.17604	0.935419	0.982591	0.904613	1.27533	2.01932	1.83336	1.02363	2.07351	3.57627	1.25042	1.31767	1.10775	1.18572	1.04321	1.03155	1.12074	1.81328	1.92145	1.82017	1.7085
G55718HL	Neu5Ac(α2-3)Gal(β1-4)GlcNAc(β1-6)[Neu5Ac(α2-3)Gal(β1-4)GlcNAc(β1-2)]Man(α1-6)[GlcNAc(β1-4)][Neu5Ac(α2-3)Gal(β1-4)GlcNAc(β1-4)[Neu5Ac(α2-3)Gal(β1-4)GlcNAc(β1-2)]Man(α1-3)]Man(β1-4)GlcNAc(β1-4)GlcNAc(β-Sp21	0.99477	1.36508	1.8977	1.93998	1.29884	1.41254	1.23715	1.25488	1.24926	1.18762	1.12763	2.03887	2.093	2.2181	1.77531	3.20188	1.34181	1.23512	2.66826	2.71144	2.8106	1.39609	1.26584	1.0711	0.957612	1.0255	1.00857	1.13382	0.857095	0.867945	0.804298	1.35048	1.97242	2.22895	1.04706	2.5597	4.03644	1.24305	1.28859	1.01064	1.14028	1.16231	1.14355	1.22063	1.71046	1.9207	1.82073	1.67581
G50779LX	Neu5Ac(α2-6)Gal(β1-4)GlcNAc(β1-2)Man(α1-6)[GlcNAc(β1-4)][Neu5Ac(α2-6)Gal(β1-4)GlcNAc(β1-2)Man(α1-3)]Man(β1-4)GlcNAc(β1-4)GlcNAc(β-Sp21	1.14242	1.19925	1.89354	2.05509	1.2405	1.36813	1.14401	1.20843	1.14154	1.17014	1.02836	1.91955	1.90572	2.20779	1.97118	2.71183	1.35698	1.37875	2.35541	2.1835	2.42538	1.57648	1.78889	1.25385	1.20146	1.20003	1.09521	1.36077	1.06127	1.10517	1.08587	2.60851	2.17396	1.18067	1.23693	1.21109	2.23376	1.2713	1.30085	1.08703	1.26335	1.06965	0.978927	1.20264	1.73331	1.9646	1.80683	1.70596
G76336UP	Neu5Ac(α2-6)Gal(β1-4)GlcNAc(β1-4)Man(α1-6)[GlcNAc(β1-4)][Neu5Ac(α2-6)Gal(β1-4)GlcNAc(β1-4)[Neu5Ac(α2-6)Gal(β1-4)GlcNAc(β1-2)]Man(α1-3)]Man(β1-4)GlcNAc(β1-4)GlcNAc(β-Sp21	0.855329	1.20625	2.02765	2.16606	1.33675	1.44755	1.50906	1.33612	1.21706	1.09685	1.05646	1.90199	1.96938	2.28306	1.90396	3.64549	1.46739	1.37865	2.77575	2.7775	2.96745	1.53544	1.99436	1.18853	1.04501	1.13404	1.13519	1.4304	1.09056	1.02612	1.0308	2.83417	2.39997	1.37992	1.25856	1.49929	2.61337	1.26641	1.30033	1.11065	1.27435	1.23644	1.10838	1.28907	1.82377	2.11308	1.99806	1.84848
G57729TT	Neu5Ac(α2-6)Gal(β1-4)GlcNAc(β1-6)[Neu5Ac(α2-6)Gal(β1-4)GlcNAc(β1-2)]Man(α1-6)[GlcNAc(β1-4)][Neu5Ac(α2-6)Gal(β1-4)GlcNAc(β1-2)Man(α1-3)]Man(β1-4)GlcNAc(β1-4)GlcNAc(β-Sp21	0.991337	1.12665	1.94116	2.11151	1.32357	1.39621	1.23899	1.10865	1.20783	1.23802	1.10073	2.03539	1.96881	2.23393	1.85091	2.87137	1.30641	1.32312	2.54321	2.2549	2.58087	1.54444	1.98734	1.17809	1.13461	1.11666	1.08512	1.39155	1.02251	0.98368	1.03445	2.79229	2.26519	1.14138	1.25608	1.29089	2.60588	1.25809	1.3016	1.19481	1.26587	1.03604	0.993982	1.1069	1.86996	2.01857	1.87445	1.74312
G47975BB	Neu5Ac(α2-6)Gal(β1-4)GlcNAc(β1-6)[Neu5Ac(α2-6)Gal(β1-4)GlcNAc(β1-2)]Man(α1-6)[GlcNAc(β1-4)][Neu5Ac(α2-6)Gal(β1-4)GlcNAc(β1-4)[Neu5Ac(α2-6)Gal(β1-4)GlcNAc(β1-2)]Man(α1-3)]Man(β1-4)GlcNAc(β1-4)GlcNAc(β-Sp21	0.832013	1.30949	2.03832	2.18144	1.34599	1.45707	1.49565	1.32034	1.1942	1.17372	1.07533	1.97884	2.00661	2.30339	1.82265	3.46323	1.38524	1.32233	2.83068	2.59011	2.91002	1.50436	2.20784	1.25182	1.16455	1.21292	1.17093	1.55523	1.12302	0.963358	1.08381	3.10736	2.38634	1.44312	1.26742	1.46683	2.81319	1.27473	1.30842	1.15466	1.30642	1.1799	1.09884	1.25483	1.87871	2.13279	1.99408	1.83208
G88313DY	Gal(α1-3)[Fuc(α1-2)]Gal(β1-3)GalNAc(α-Sp8	1.11877	1.26051	1.96988	2.01134	1.21233	1.37285	1.35909	1.29589	1.22604	1.23477	1.08011	1.9258	1.85966	2.15763	1.71459	2.53133	1.309	1.3711	2.25638	2.05507	2.40765	1.54658	1.33915	1.12095	1.13847	1.16347	1.05957	1.07413	0.94744	1.01511	1.15653	1.2326	2.14665	2.02919	0.965381	1.11322	1.41513	1.27432	1.23693	1.20026	1.1738	1.13728	1.01803	1.12761	1.72351	1.92527	1.87183	1.83289
G99454KR	Gal(α1-3)[Fuc(α1-2)]Gal(β1-3)GalNAc(β-Sp8	1.11877	1.26051	1.96988	2.01134	1.21233	1.37285	1.35909	1.29589	1.22604	1.23477	1.08011	1.9258	1.85966	2.15763	1.71459	2.53133	1.309	1.3711	2.25638	2.05507	2.40765	1.54658	1.33915	1.12095	1.13847	1.16347	1.05957	1.07413	0.94744	1.01511	1.15653	1.2326	2.14665	2.02919	0.965381	1.11322	1.41513	1.27432	1.23693	1.20026	1.1738	1.13728	1.01803	1.12761	1.72351	1.92527	1.87183	1.83289
G09397NL	Glc(α1-6)Glc(α1-6)Glc(α1-6)Glc(β-Sp10	1.18291	1.39046	2.16135	2.10679	1.37189	1.51605	1.32375	1.21675	1.18157	1.1058	1.1445	1.89748	1.94625	2.22993	1.63827	2.80189	1.44152	1.26953	2.19676	2.20375	2.55403	1.3442	1.32923	1.30681	1.34401	1.2358	1.13246	1.10243	1.05147	1.14473	1.07028	1.16836	2.49728	1.39396	1.20853	1.14679	1.5693	1.20985	1.18959	1.24432	1.16542	1.15432	1.01802	1.13396	1.93109	2.24784	2.20834	2.13873
G69211UR	Glc(α1-4)Glc(α1-4)Glc(α1-4)Glc(β-Sp10	1.12405	1.33078	2.13146	2.09408	1.37057	1.5083	1.31743	1.2358	1.15624	1.13677	1.136	1.89447	1.92083	2.19704	1.56377	2.60077	1.39661	1.24548	2.09269	2.05843	2.39062	1.33793	1.21086	1.2348	1.26148	1.17568	1.06329	1.01373	0.978105	1.07582	0.995414	1.16592	2.38013	1.42259	1.21184	1.09797	1.51859	1.18903	1.16778	1.23749	1.15444	1.13641	0.991482	1.12529	1.83035	2.16565	2.13815	2.06591
G55144QZ	Neu5Ac(α2-3)Gal(β1-4)GlcNAc(β1-6)[Neu5Ac(α2-3)Gal(β1-4)GlcNAc(β1-3)]GalNAc(α-Sp14	1.22513	1.40335	2.02703	2.12761	1.44131	1.61601	1.30579	1.29692	1.17568	1.17195	1.05661	1.99235	2.00065	2.26718	1.63958	2.54712	1.4989	1.30097	2.32161	2.21585	2.44708	1.39591	1.23946	1.07415	1.0658	0.975687	0.88624	1.02206	0.901205	0.885129	0.872597	1.14824	2.11015	1.61912	0.867079	1.57152	3.30322	1.28404	1.30252	1.15502	1.2049	1.05576	1.0235	1.08443	1.72898	2.01959	1.9507	1.8597
G30627OI	Fuc(α1-2)Gal(β1-4)[Fuc(α1-3)]GlcNAc(β1-2)Man(α1-6)[Fuc(α1-2)Gal(β1-4)[Fuc(α1-3)]GlcNAc(β1-2)Man(α1-3)]Man(β1-4)GlcNAc(β1-4)[Fuc(α1-6)]GlcNAc(β-Sp24	1.31296	1.67203	2.3324	2.65312	1.61809	1.68801	1.85976	1.25831	1.30232	1.22486	1.16986	2.14614	2.10229	2.21729	2.0925	2.67357	1.77376	1.50145	2.51556	2.18415	2.4791	1.75425	1.97399	1.22615	1.31655	1.1969	1.18147	1.15323	1.11098	1.06939	1.07388	1.34839	2.58544	1.45138	1.37506	1.08032	2.41143	1.40015	1.4131	1.47925	1.24026	1.17468	1.06491	1.12947	2.36763	2.63277	2.58202	2.54491
G36972EH	Fuc(α1-2)Gal(β1-3)[Fuc(α1-4)]GlcNAc(β1-2)Man(α1-6)[Fuc(α1-2)Gal(β1-3)[Fuc(α1-4)]GlcNAc(β1-2)Man(α1-3)]Man(β1-4)GlcNAc(β1-4)[Fuc(α1-6)]GlcNAc(β1-4)[Fuc(α1-6)]GlcNAc(β-Sp19	1.26601	1.7592	2.26666	2.35086	1.50036	1.7573	2.45701	1.13586	1.29269	1.24757	1.12441	2.0126	2.13357	2.14926	2.30423	2.74483	1.7784	1.45708	2.2405	2.28715	2.72132	1.62893	1.81792	1.45965	1.5993	1.39862	1.41882	1.31819	1.24345	1.3428	1.14627	1.19304	2.51384	1.55615	1.41814	1.07114	2.1625	1.44627	1.18071	1.96015	1.28902	1.19581	0.991396	1.17775	2.77617	2.84198	2.70463	2.62303
G43981RC	Neu5Ac(α2-3)Gal(β1-3)GlcNAc(β1-6)[Neu5Ac(α2-3)Gal(β1-3)GlcNAc(β1-2)]Man(α1-6)[Neu5Ac(α2-3)Gal(β1-3)GlcNAc(β1-2)Man(α1-3)]Man(β1-4)GlcNAc(β1-4)GlcNAc(β-Sp19	1.39881	1.73173	2.36535	2.33175	1.64308	1.70245	1.75604	1.28291	1.28111	1.23785	1.34996	2.01202	2.13149	2.26888	2.05677	2.76677	1.64217	1.46965	2.21964	2.59294	2.54864	1.48473	3.54164	1.9374	2.08647	1.82997	1.53512	2.38778	1.74143	1.38111	1.66349	1.22414	2.63577	3.03695	1.46548	1.77262	2.89458	1.41365	1.46119	1.76717	1.27436	1.11027	1.17006	1.1626	2.17672	2.3875	2.25097	2.19092
G80393PG	GlcNAc(β1-6)[GlcNAc(β1-2)]Man(α1-6)[GlcNAc(β1-2)Man(α1-3)]Man(β1-4)GlcNAc(β1-4)[Fuc(α1-6)]GlcNAc(β-Sp24	2.60116	2.12334	2.17828	2.15742	1.445	1.53813	1.55471	1.25608	1.26131	1.18002	1.04179	1.89304	1.8594	2.08099	1.92506	2.75609	1.75628	1.43798	2.23034	2.20348	2.52804	1.45223	1.41242	1.15923	1.21109	1.13284	1.05342	1.13943	0.923855	1.04403	0.936462	1.23477	2.40525	1.46873	1.26279	1.09023	1.91543	1.41504	1.37343	1.62582	1.16624	1.14999	1.10157	1.17478	2.11029	2.32861	2.23467	2.14685
G79089IH	Gal(β1-3)GlcNAc(β1-2)Man(α1-6)[GlcNAc(β1-4)][Gal(β1-3)GlcNAc(β1-2)Man(α1-3)]Man(β1-4)GlcNAc(β1-4)GlcNAc(β-Sp21	1.46854	1.64102	3.45151	3.54922	2.3695	2.36623	1.83691	2.30067	1.23792	1.23762	1.1974	2.0019	1.96128	2.22367	1.92671	2.43784	1.38938	1.6454	2.29621	2.3714	2.32091	1.83892	1.35783	1.28709	1.15	1.12483	1.10753	0.997455	0.952123	1.12703	1.01656	1.33052	2.54691	1.44751	1.20507	1.1091	2.48114	1.37556	1.36781	1.55502	1.29861	1.21124	1.14986	1.41594	2.08221	2.35782	2.17218	2.0921
G22708NH	Neu5Ac(α2-6)Gal(β1-4)GlcNAc(β1-6)[Gal(β1-3)GlcNAc(β1-3)]Gal(β1-4)Glc(β-Sp21	1.09837	1.15614	2.89796	3.1101	1.92498	1.89348	1.24863	2.05697	1.15728	1.10043	1.0921	1.92875	1.8594	2.14335	2.04907	2.7883	1.46349	1.33251	2.37434	2.27801	2.44125	1.49955	1.3462	1.22692	1.38509	1.29508	1.08949	1.07888	0.962917	1.04014	1.05126	2.27712	2.24289	1.87657	1.46591	1.11334	2.22914	1.21639	1.21323	1.11108	1.21421	1.09633	1.00725	1.27615	1.647	1.94257	1.82095	1.70293
G59126YU	Neu5Ac(α2-3)Gal(β1-4)GlcNAc(β1-2)Man(α-Sp0	1.01977	1.43427	1.93024	2.00957	1.31117	1.41994	1.24195	1.27404	1.16674	1.2491	1.11275	1.9744	1.95342	2.17923	1.89941	2.572	1.42353	1.45356	2.32136	2.16617	2.47078	1.49658	1.2623	1.152	1.11618	1.08484	1.01843	1.09995	0.931019	1.01436	0.946667	1.2544	2.05902	1.99312	1.19908	1.34365	2.33419	1.2855	1.3617	1.16406	1.15826	1.10405	1.03653	1.10022	1.78921	2.06559	2.0029	1.89411
G09575SG	Neu5Ac(α2-3)Gal(β1-4)GlcNAc(β1-6)GalNAc(α-Sp14	1.22775	1.41377	1.90975	2.03941	1.32638	1.45943	1.34715	1.2181	1.24436	1.16822	1.05852	1.9331	1.94025	2.18415	1.78476	2.7391	1.50581	1.38348	2.33161	2.23419	2.52737	1.49538	1.45504	1.16803	1.16841	1.11906	1.02928	1.18878	1.00007	1.05706	0.995526	1.09435	2.18235	1.70599	1.08962	1.36114	2.77602	1.29305	1.32035	1.20341	1.16189	1.07597	1.00152	1.0582	1.84265	2.12822	2.01724	1.91661
G14829OL	Neu5Ac(α2-6)Gal(β1-4)GlcNAc(β1-6)GalNAc(α-Sp14	1.10375	1.3725	1.99493	2.14657	1.3452	1.47661	1.33357	1.11383	1.23347	1.17054	1.09215	1.9237	1.97111	2.21489	1.93017	3.11341	1.55286	1.37337	2.53616	2.41692	2.77158	1.5434	1.58069	1.22772	1.22885	1.14414	1.08818	1.20888	1.04955	1.11682	1.03781	2.15767	2.31018	1.13324	1.29482	1.15067	2.33796	1.24781	1.25717	1.18298	1.20792	1.10647	1.00425	1.07964	1.9612	2.22955	2.10505	2.00527
G09588MX	Neu5Ac(α2-6)Gal(β1-4)GlcNAc(β1-6)[Neu5Ac(α2-6)Gal(β1-4)GlcNAc(β1-3)]GalNAc(α-Sp14	1.21619	1.47239	2.16668	2.33208	1.48642	1.65478	1.30772	1.16076	1.1605	1.23772	1.17743	2.11112	2.19937	2.47007	1.98336	3.29626	1.55419	1.3739	2.76273	2.50714	2.91655	1.59485	1.63301	1.18158	1.17532	1.09143	0.968573	1.13581	0.978216	0.999932	0.984063	2.94121	2.47554	1.2529	1.34774	1.15909	2.72644	1.26702	1.26949	1.12356	1.32792	1.09746	0.995585	1.12809	2.07405	2.32824	2.19391	2.10343
G56749GV	Neu5Ac(α2-6)Gal(β1-4)GlcNAc(β1-2)Man(α1-6)[Neu5Ac(α2-6)Gal(β1-4)GlcNAc(β1-2)Man(α1-3)]Man(β1-4)GlcNAc(β1-4)[Fuc(α1-6)]GlcNAc(β-Sp24	1.21281	1.62684	2.22155	2.38911	1.47359	1.64724	1.59214	1.34069	1.28353	1.09352	0.989709	1.91733	1.92382	2.1977	2.49028	3.08349	1.68898	1.47914	2.37772	2.28737	2.54042	1.43077	1.72661	1.39291	1.30364	1.21714	1.13499	1.38672	1.10058	1.1677	1.08131	2.87607	2.48487	1.07901	1.35957	1.19948	2.58677	1.28163	1.38234	1.51855	1.24113	1.23246	1.11671	1.36941	2.03091	2.4206	2.28802	2.12091
G17689DH	Neu5Ac(α2-3)Gal(β1-4)GlcNAc(β1-2)Man(α1-6)[Neu5Ac(α2-3)Gal(β1-4)GlcNAc(β1-2)Man(α1-3)]Man(β1-4)GlcNAc(β1-4)[Fuc(α1-6)]GlcNAc(β-Sp24	1.17057	1.64013	2.2483	2.35672	1.51367	1.67906	1.4719	1.36979	1.28089	1.08084	0.991236	1.97083	1.97467	2.15016	2.13872	2.72465	1.65935	1.4169	2.25091	2.20116	2.46943	1.35742	1.34685	1.32953	1.3271	1.15621	1.09768	1.21423	1.0452	1.12209	0.994486	1.42177	2.30676	1.63614	1.02625	1.6296	3.30045	1.29592	1.40867	1.31442	1.21203	1.21414	1.12741	1.33314	2.02403	2.39589	2.28979	2.1353
G82348BZ	Man(α1-6)[Man(α1-3)]Man(β1-4)GlcNAc(β1-4)[Fuc(α1-6)]GlcNAc(β-Sp19	1.22569	1.47602	2.06938	2.11627	1.41896	1.61205	3.05169	1.38762	1.94887	1.10002	1.17095	2.04202	2.04729	2.26607	1.75041	2.75289	1.66516	1.41086	2.05936	2.15174	2.43343	1.40744	1.37431	1.3226	1.22101	1.22938	1.14165	1.17668	1.12455	1.13662	1.07865	1.30245	2.55464	1.16297	1.15033	1.15031	1.87182	1.31052	1.28965	2.42031	1.17576	1.23044	1.02656	1.28423	1.96016	2.3018	2.22219	2.07837
G45359RY	Gal(β1-4)GlcNAc(β1-6)[Gal(β1-4)GlcNAc(β1-2)]Man(α1-6)[Gal(β1-4)GlcNAc(β1-2)Man(α1-3)]Man(β1-4)GlcNAc(β1-4)[Fuc(α1-6)]GlcNAc(β-Sp24	1.33301	2.25753	3.58185	3.71107	2.59609	2.5356	1.78031	2.9889	1.25707	1.19875	1.02147	1.91882	1.85005	2.04044	2.25174	2.76218	1.68478	1.49462	2.37269	2.33389	2.55318	1.56923	1.4828	1.31154	1.35556	1.33368	1.22982	1.30962	1.06225	1.13176	1.18098	1.46811	2.4204	1.80839	1.34445	1.13995	2.80376	1.3593	1.37879	1.66827	1.19161	1.61027	1.55396	1.99412	2.18929	2.35551	2.24546	2.14536
	Neu5Ac(α2-3)Gal(β1-3)GlcNAc(β1-2)Man(α1-6)[GlcNAc(β1-4)][Neu5Ac(α2-3)Gal(β1-3)GlcNAc(β1-2)Man(α1-3)]Man(β1-4)GlcNAc(β1-4)GlcNAc(-Sp21	1.19177	1.28563	2.02501	2.01734	1.37702	1.44459	1.57257	1.15755	1.16391	1.12878	1.22049	2.00444	1.9898	2.12725	1.62422	2.31791	1.26159	1.30442	2.14473	2.14613	2.30766	1.4647	2.47132	1.58189	1.54506	1.47116	1.2935	1.68986	1.38804	1.23033	1.29618	1.17808	2.32266	1.63219	1.08042	1.33886	1.9928	1.26793	1.30068	1.32271	1.20624	1.01808	0.996184	1.1021	1.93723	2.13459	2.07782	2.01565
	Neu5Ac(α2-6)Gal(β1-4)GlcNAc(β1-6)[Fuc(α1-2)Gal(β1-4)[Fuc(α1-3)]GlcNAc(β1-3)]Gal(β1-4)Glc(-Sp21	1.04583	1.34508	2.33492	2.46229	1.6056	1.54531	1.22713	1.65916	1.16684	1.18816	1.19918	1.9871	1.9716	2.21506	1.93343	2.75016	1.37723	1.23989	2.23023	2.12213	2.47616	1.48262	1.45849	1.21608	1.32272	1.2428	1.11702	1.0491	0.999844	1.08934	1.05636	2.27614	2.34157	1.54895	1.36357	1.00347	1.9786	1.28113	1.25319	1.11382	1.2023	1.10981	1.08896	1.28296	1.93822	2.11487	2.02401	1.89858
G50068TE	Gal(β1-3)GlcNAc(β1-6)GalNAc(α-Sp14	1.0633	1.40087	2.64676	2.86204	1.80815	1.83651	1.33621	1.67062	1.22164	1.12738	1.07443	1.8963	1.84409	2.09514	2.03812	2.73327	1.44133	1.43836	2.3561	2.25751	2.48723	1.52822	1.47216	1.17173	1.2605	1.14811	1.06242	1.12325	0.942295	1.10176	1.02959	1.17171	2.36043	1.85067	1.39316	1.14876	2.45367	1.24413	1.19242	1.1464	1.16805	1.10776	1.0039	1.15583	1.96543	2.29958	2.09566	1.97012
G57591KJ	Gal(α1-3)Gal(β1-3)GlcNAc(β1-6)GalNAc(α-Sp14	1.04261	1.32187	2.15216	2.41119	1.45178	1.51495	1.26943	1.30745	1.17803	1.15	1.05635	2.02598	1.9289	2.12023	2.22864	2.94798	1.38429	1.51241	2.53778	2.39925	2.73453	1.71521	1.62328	1.23071	1.32455	1.2637	1.09068	1.19547	0.995176	1.10988	1.14891	1.23722	2.52832	2.41413	1.35068	1.22704	2.61786	1.24391	1.24504	1.09997	1.17498	1.06464	0.950865	1.04657	2.03533	2.28611	2.12415	2.01386
G53266MQ	Gal(β1-3)[Fuc(α1-4)]GlcNAc(β1-6)GalNAc(α-Sp14	1.04804	1.43827	2.16146	2.36355	1.48639	1.56141	1.38698	1.26703	1.29655	1.12572	1.08943	1.84567	1.81565	2.07225	2.01183	2.89809	1.43699	1.37659	2.34492	2.33768	2.61379	1.47134	1.79389	1.5175	1.68178	1.54451	1.41559	1.49542	1.3986	1.42626	1.45102	1.19095	2.37903	1.03335	1.21649	1.11815	2.29288	1.27225	1.21417	1.23271	1.12246	1.11584	1.00797	1.07483	2.19559	2.45845	2.26769	2.12061
G49322HB	Neu5Ac(α2-3)Gal(β1-3)GlcNAc(β1-6)GalNAc(α-Sp14	1.08962	1.42292	1.98885	2.14093	1.37541	1.52904	1.38622	1.21454	1.24953	1.15984	1.09033	1.88214	1.86852	2.11695	1.89277	2.80444	1.45345	1.42725	2.30852	2.27643	2.54344	1.51882	2.86851	1.97599	2.19167	2.05292	1.6239	2.24537	1.74603	1.5267	1.78169	1.09845	2.36284	2.5127	1.39761	1.33423	2.6147	1.28918	1.24227	1.23657	1.17564	1.08719	1.01501	1.07689	1.91662	2.24838	2.04493	1.94674
G14395NH	(3S)Gal(β1-3)[Fuc(α1-4)]GlcNAc(β-Sp0	1.04787	1.37504	1.83864	1.96866	1.31011	1.41246	1.44815	1.28254	1.33264	1.15995	1.13312	1.87505	1.85564	2.10577	1.76398	2.70285	1.42316	1.35344	2.28905	2.17312	2.5104	1.38532	1.79841	1.65867	1.72995	1.66361	1.4932	1.55573	1.57722	1.46109	1.60497	1.27902	2.31188	1.38814	1.31223	1.0853	1.35144	1.25383	1.20233	1.24467	1.11008	1.16102	1.05031	1.07848	1.94155	2.11758	2.03304	1.95236
G07641UW	Gal(β1-4)[Fuc(α1-3)]GlcNAc(β1-6)[Neu5Ac(α2-6)[Neu5Ac(α2-3)Gal(β1-3)]GlcNAc(β1-3)]Gal(β1-4)Glc(-Sp21	1.17574	1.3621	2.30945	2.4937	1.64264	1.67726	1.30934	1.88628	1.24676	1.11235	1.1271	1.87752	1.8533	2.10872	1.73734	2.47979	1.3865	1.38874	2.2536	2.1571	2.34518	1.4061	2.66781	2.13506	2.65233	2.48139	1.77602	2.18099	1.76264	1.51269	2.02949	1.36783	2.24896	1.90095	1.10502	1.29902	2.40375	1.28814	1.27853	1.1497	1.21023	1.10542	1.03368	1.21526	1.68712	1.97495	1.86334	1.77077
G48440GN	Fuc(α1-2)Gal(β1-4)GlcNAc(β1-6)GalNAc(α-Sp14	1.15323	1.48634	2.19512	2.41264	1.49457	1.52415	1.40089	1.51736	1.31594	1.1351	1.07789	1.827	1.82639	2.10241	1.91036	2.75998	1.49522	1.27119	2.27736	2.14674	2.52248	1.4259	1.38534	1.22399	1.31068	1.19361	1.15396	1.13268	1.04278	1.15764	1.10329	1.16692	2.5022	1.37348	1.07984	1.07678	2.06324	1.23734	1.214	1.20295	1.11176	1.12964	0.98933	1.0981	2.03014	2.31836	2.15712	2.03746
G34073UX	Gal(α1-3)Gal(β1-4)GlcNAc(β1-6)GalNAc(α-Sp14	1.08021	1.35741	2.15931	2.46721	1.46125	1.50067	1.35202	1.59066	1.24725	1.19787	1.03728	1.88935	1.88373	2.10542	2.10061	2.76997	1.36042	1.46381	2.35184	2.29128	2.58744	1.6682	1.44224	1.24959	1.31215	1.234	1.16118	1.2091	1.02743	1.13206	1.15203	1.34869	2.23969	1.90797	1.19076	1.17962	2.3963	1.23599	1.23013	1.12971	1.2088	1.09018	0.979464	1.14522	1.86688	2.15552	2.01934	1.92932
G81516LH	Gal(β1-4)[Fuc(α1-3)]GlcNAc(β1-2)Man(α-Sp0	0.986821	1.44974	2.21895	2.3859	1.46982	1.50429	1.02947	1.4362	1.08863	1.23672	1.05693	1.8164	1.84422	2.07038	1.91122	2.54403	1.4498	1.45789	2.4046	2.1463	2.51393	1.4946	1.25547	1.10631	1.23769	1.11884	1.07199	0.976824	0.89837	1.02598	1.00386	1.3113	2.17895	1.03933	1.19455	1.11743	1.96993	1.25666	1.31213	1.03787	1.09814	1.09112	1.01243	1.05969	1.9328	2.24401	2.13469	2.06292
	Fuc(α1-2)(6S)Gal(β1-3)GlcNAc(β-Sp0	1.07477	1.39573	1.9348	2.09768	1.32789	1.38327	1.40355	1.22981	1.28382	1.24791	1.16482	1.9577	1.91777	2.16717	2.02998	2.89958	1.54879	1.47103	2.41427	2.37832	2.7647	1.43865	1.35139	1.20512	1.32891	1.24259	1.11105	1.13667	1.02833	1.08613	1.08294	1.30639	2.34729	1.74194	1.24892	1.31288	1.95061	1.33631	1.33458	1.33373	1.2052	1.12663	0.985563	1.02649	1.98207	2.19902	2.04478	1.94247
G76362LL	Gal(α1-3)[Fuc(α1-2)]Gal(β1-4)GlcNAc(β1-6)GalNAc(α-Sp14	1.14711	1.39638	2.07133	2.24875	1.34112	1.43327	1.4126	1.28857	1.30191	1.15328	0.998238	1.80821	1.78816	2.07252	1.92448	2.73937	1.43267	1.30307	2.19234	2.1066	2.48392	1.47736	1.36362	1.18919	1.27882	1.17077	1.13808	1.11975	0.99979	1.10225	1.19363	1.22475	2.39112	2.35407	1.22967	1.1274	1.94193	1.24693	1.1946	1.19914	1.12777	1.12178	0.982306	1.1013	1.90318	2.18494	2.07088	1.95866
G33986KK	Fuc(α1-2)Gal(β1-4)GlcNAc(β1-2)Man(α-Sp0	0.978541	1.46854	2.08557	2.22986	1.39859	1.40743	1.23682	1.45931	1.16052	1.22491	1.07924	1.81547	1.80852	2.0518	1.88671	2.52045	1.42415	1.38203	2.26789	2.02503	2.44921	1.46881	1.26799	1.1739	1.20861	1.15438	1.09265	1.05177	0.952838	1.06179	1.01364	1.24484	2.33483	1.88086	1.2003	1.05388	1.65843	1.20251	1.23138	1.12407	1.08234	1.09251	0.992574	1.0644	1.9191	2.16695	2.08108	1.96649
	Fuc(α1-2)Gal(β1-3)(6S)GlcNAc(β-Sp0	1.13664	1.45954	2.12362	2.25727	1.4566	1.52667	1.44957	1.40726	1.25207	1.27191	1.1955	1.95467	1.94114	2.19584	1.99057	2.88082	1.54841	1.56452	2.37871	2.29987	2.67824	1.51008	1.48124	1.22298	1.31637	1.20575	1.09457	1.19067	1.01784	1.08591	1.06413	1.29749	2.46536	2.47184	1.35724	1.20995	1.89754	1.29712	1.26317	1.37917	1.22764	1.13097	1.02624	1.06942	1.97242	2.21854	2.07052	1.95562
	Fuc(α1-2)(6S)Gal(β1-3)(6S)GlcNAc(β-Sp0	1.1359	1.46835	2.00131	2.18734	1.37856	1.45099	1.52903	1.22527	1.36165	1.29085	1.22771	2.02947	2.02398	2.27462	2.13379	3.079	1.66141	1.62352	2.59142	2.55744	2.98948	1.50562	1.58921	1.32565	1.4361	1.33118	1.1907	1.31203	1.15545	1.16068	1.18343	1.36707	2.45493	1.90527	1.22501	1.34503	2.17776	1.39315	1.4241	1.43655	1.30289	1.1599	1.01439	1.0223	2.10032	2.32781	2.16192	2.07515
	Neu5Ac(α2-6)GalNAc(β1-4)(6S)GlcNAc(β-Sp8	1.07915	1.4168	2.08953	2.348	1.46683	1.49728	1.38102	1.17247	1.28517	1.20756	1.04931	1.87791	1.90723	2.12079	1.92511	2.87507	1.59347	1.57991	2.44857	2.43075	2.67803	1.68892	1.71586	1.25424	1.21063	1.2688	1.17957	1.44492	1.09389	1.15312	1.14024	1.58734	2.06233	1.44853	1.21233	1.22113	2.42016	1.25704	1.3532	1.18978	1.29248	1.11648	1.01887	1.05155	1.7358	2.04168	1.85632	1.7843
	GalNAc(β1-4)[Fuc(α1-3)](6S)GlcNAc(β-Sp8	1.14754	1.58127	2.27842	2.56638	1.63466	1.63358	1.44716	1.3833	1.32131	1.18093	1.09063	1.88719	1.93136	2.15442	1.81077	2.66378	1.56565	1.58807	2.39223	2.26158	2.59918	1.68372	1.53669	1.23826	1.24201	1.28002	1.15792	1.28079	1.05131	1.14732	1.09476	1.18791	2.23035	1.09302	1.12543	1.27709	2.44539	1.31994	1.35901	1.24723	1.26023	1.16114	1.09843	1.1387	1.90258	2.26642	2.02631	1.93592
	(3S)GalNAc(β1-4)[Fuc(α1-3)]GlcNAc(β-Sp8	1.07841	1.45765	1.92222	2.04872	1.39369	1.42989	1.35294	1.16084	1.22145	1.16632	1.01507	1.89067	1.84554	2.04914	1.62713	2.48434	1.47995	1.39357	2.23346	2.05179	2.41735	1.52661	1.30442	1.24048	1.22804	1.25501	1.13158	1.12271	1.01194	1.09595	1.116	1.16939	2.1756	1.00866	1.21629	1.14373	1.74111	1.2358	1.24735	1.19263	1.13671	1.1011	1.00585	1.0752	1.78528	2.08678	1.93633	1.83781
G90423CD	Fuc(α1-2)Gal(β1-3)GlcNAc(β1-6)[Fuc(α1-2)Gal(β1-3)GlcNAc(β1-3)]GalNAc(α-Sp14	1.09839	1.69809	2.59767	2.70455	1.75694	1.86679	1.5733	1.5552	1.15372	1.31491	1.20677	2.00632	1.97965	2.22939	2.34844	3.0004	1.63792	1.52612	2.52269	2.44191	2.79055	1.63637	1.49979	1.34668	1.64941	1.27682	1.1765	1.16293	1.03643	1.1707	1.21396	1.26307	2.86103	2.55951	1.48724	1.10025	2.40452	1.3155	1.19294	1.4258	1.26901	1.13308	0.972638	1.12896	2.44703	2.68797	2.50327	2.3838
G57247BR	GalNAc(α1-3)[Fuc(α1-2)]Gal(β1-3)GlcNAc(β1-6)GalNAc(α-Sp14	0.999448	2.09966	1.97257	2.20496	1.35929	1.45975	1.27103	1.11662	1.18054	1.40255	1.23558	1.92847	1.84336	2.09984	2.32219	2.95506	1.50963	1.39337	2.31184	2.32642	2.57437	1.50983	1.34113	1.09268	1.25353	1.15232	1.05739	1.07018	0.909305	1.08871	1.07676	1.19188	2.33519	3.3113	2.23699	1.16474	2.33908	1.28374	1.22607	1.27953	1.13173	1.1352	1.03632	1.11989	2.08683	2.30833	2.17926	1.97459
G29713JZ	GlcNAc(β1-6)[GlcNAc(β1-2)]Man(α1-6)[GlcNAc(β1-4)][GlcNAc(β1-4)[GlcNAc(β1-2)]Man(α1-3)]Man(β1-4)GlcNAc(β1-4)[Fuc(α1-6)]GlcNAc(-Sp21	2.19999	1.68264	1.95663	1.9761	1.31897	1.39452	1.28601	1.37904	1.16927	1.19064	1.08257	1.96455	1.81343	2.05684	1.86103	2.47016	1.47223	1.33259	2.10531	2.13893	2.31935	1.37767	1.29397	1.18346	1.17634	1.27653	1.10328	1.14728	1.00452	1.07851	0.9975	1.0927	1.97487	1.24737	1.18788	1.07165	1.27309	1.3402	1.23164	1.13921	1.17457	1.26796	1.24882	1.33702	1.74305	1.94613	1.85929	1.77316
G27290NP	Gal(β1-3)GlcNAc(α1-3)Gal(β1-4)GlcNAc(β-Sp8	1.05932	1.42333	2.90223	3.12591	2.01122	1.94633	1.36032	2.14324	1.16741	1.22088	1.09291	1.92417	1.84657	2.11462	1.94089	2.45637	1.4146	1.46194	2.22015	2.20198	2.35553	1.64587	1.30018	1.17302	1.19087	1.20289	1.11799	1.08245	0.917083	1.02184	0.994867	1.25182	2.20146	2.5768	1.58632	1.21766	2.14497	1.2407	1.22113	1.22358	1.17536	1.11856	1.03736	1.21532	1.67804	1.9803	1.83125	1.72406
	Gal(β1-3)(6S)GlcNAc(β-Sp8	1.1055	1.32176	2.69376	2.92642	1.80984	1.80104	1.32343	1.75524	1.22347	1.1697	1.10782	1.90896	1.89545	2.14279	1.96038	2.69416	1.42503	1.57088	2.45773	2.32584	2.60711	1.55273	1.56576	1.22848	1.23957	1.20229	1.11854	1.22075	1.02612	1.07602	1.04787	1.23987	2.26537	2.01061	1.32986	1.21648	2.23261	1.26032	1.27534	1.19226	1.2453	1.12504	1.04465	1.13333	1.74706	2.06431	1.89993	1.81636
	(6S)(4S)GalNAc(β1-4)GlcNAc(-Sp8	1.06133	1.40186	1.93687	2.12932	1.37886	1.40918	1.33425	1.0564	1.21178	1.15564	1.00756	1.86063	1.8314	2.03395	1.63879	2.49303	1.3685	1.35406	2.29135	2.14401	2.50077	1.53995	1.36372	1.19206	1.13969	1.21084	1.08666	1.18843	0.991375	1.05982	1.0675	1.16911	2.03456	1.23129	1.12513	1.14477	1.98543	1.21255	1.27208	1.11484	1.14182	1.06645	0.949408	0.97923	1.64279	1.92307	1.76415	1.69557
	(6S)GalNAc(β1-4)GlcNAc(-Sp8	1.15608	1.59831	2.47797	2.86544	1.77113	1.71358	1.37945	1.45677	1.29479	1.21741	1.06059	1.90044	1.90994	2.13901	1.80427	2.52518	1.48812	1.50284	2.30105	2.226	2.49094	1.74778	1.41646	1.21438	1.14393	1.23932	1.18168	1.2798	1.05911	1.15374	1.10635	1.2272	2.07151	1.4334	1.19987	1.22385	2.5069	1.30086	1.33987	1.15888	1.21312	1.13626	1.04672	1.09128	1.68923	2.05632	1.80028	1.73636
	(3S)GalNAc(β1-4)(3S)GlcNAc(-Sp8	1.05429	1.37526	1.79447	1.90583	1.33525	1.35997	1.36609	1.05401	1.21803	1.2335	1.02439	2.02335	1.87917	2.06464	1.53888	2.38993	1.37882	1.27323	2.25107	2.00947	2.42679	1.51476	1.17764	1.21521	1.0961	1.17403	1.09671	1.06321	0.975686	1.05868	1.11923	1.19847	2.08491	1.50951	1.34381	1.0575	1.51374	1.18569	1.21618	1.14202	1.1132	1.07148	0.94552	0.988358	1.5956	1.84206	1.74178	1.66321
	GalNAc(β1-4)(6S)GlcNAc(-Sp8	1.16703	1.63014	2.61957	3.01922	1.87104	1.80238	1.44968	1.62185	1.3258	1.24359	1.11369	1.95288	1.9694	2.20357	1.81602	2.56886	1.50774	1.57737	2.35942	2.2358	2.51623	1.77216	1.47648	1.24021	1.17446	1.24892	1.21414	1.32017	1.08363	1.17214	1.12172	1.23708	2.14931	1.68372	1.25803	1.20535	2.56979	1.32319	1.35938	1.21218	1.26961	1.17349	1.09501	1.14517	1.72285	2.1247	1.86996	1.80093
	(3S)GalNAc(β1-4)GlcNAc(-Sp8	1.10358	1.4741	2.11625	2.3309	1.53696	1.52506	1.36945	1.30564	1.24693	1.23245	1.0368	1.96742	1.89302	2.09992	1.60929	2.40691	1.40326	1.34166	2.21949	2.02901	2.37525	1.59131	1.21106	1.20186	1.11477	1.19142	1.12713	1.10396	0.977419	1.07856	1.09981	1.20183	2.09769	1.59855	1.30577	1.08821	1.83236	1.22738	1.24624	1.16798	1.14549	1.09948	0.998928	1.0548	1.61902	1.9261	1.7758	1.69705
	(4S)GalNAc(β-Sp10	1.07147	1.37814	1.82886	1.93217	1.24329	1.31043	1.32568	1.10003	1.23483	1.15033	1.04083	1.84723	1.82191	2.06216	1.70263	2.54156	1.32681	1.29973	2.23376	2.07559	2.40955	1.43787	1.2586	1.19082	1.1792	1.17294	1.09603	1.09994	0.995764	1.09116	1.07033	1.18599	2.08012	1.20998	1.23706	1.08563	1.70752	1.2114	1.23465	1.15658	1.11863	1.07231	0.979667	1.00791	1.70259	1.93693	1.85384	1.76388
	Gal(β1-4)(6P)GlcNAc(β-Sp0	1.09318	1.31888	2.54981	2.72459	1.69676	1.69145	1.27287	1.84708	1.23664	1.17198	1.03791	1.8426	1.85158	2.11619	1.7839	2.63164	1.38634	1.36434	2.26945	2.14444	2.4823	1.43515	1.23089	1.13921	1.11	1.13276	1.12752	1.07119	0.952492	1.05586	1.02077	1.28214	2.12337	1.42758	1.21496	1.17469	1.87864	1.24304	1.26221	1.16842	1.17623	1.18012	1.08281	1.23456	1.62102	1.92915	1.8031	1.72288
	(6P)Gal(β1-4)GlcNAc(β-Sp0	1.04482	1.27014	2.40467	2.54841	1.59446	1.60878	1.24947	1.72476	1.21863	1.15507	1.02687	1.81463	1.8168	2.07532	1.74833	2.58969	1.35395	1.31854	2.23487	2.11211	2.45095	1.37664	1.18742	1.11528	1.08748	1.11097	1.10224	1.03593	0.935965	1.03512	1.0047	1.2773	2.05352	1.29638	1.21244	1.16471	1.75155	1.21656	1.23405	1.14215	1.15186	1.15834	1.0553	1.18941	1.60354	1.88524	1.77409	1.7003
	GalNAc(α1-3)[Fuc(α1-2)]Gal(β1-4)GlcNAc(β1-6)GalNAc(-Sp14	1.14666	2.12169	2.08802	2.42662	1.43902	1.49061	1.35313	1.32425	1.25249	1.32233	1.16461	1.87088	1.86565	2.13225	2.10592	2.72015	1.51406	1.32977	2.25271	2.19785	2.4791	1.55481	1.41246	1.23063	1.29535	1.2187	1.18319	1.16661	1.06493	1.15217	1.14382	1.16094	2.32167	2.83381	1.8932	1.10636	2.3288	1.26211	1.25278	1.23337	1.14946	1.1352	1.02023	1.1064	1.92672	2.21772	2.13843	1.97
G50297NI	Neu5Ac(α2-6)Gal(β1-4)GlcNAc(β1-2)Man(-Sp0	0.975643	1.38413	2.0507	2.13313	1.35156	1.44544	1.16239	1.1937	1.11406	1.25311	1.09669	1.90386	1.91952	2.16799	2.02058	2.83405	1.49139	1.45324	2.46225	2.25863	2.61639	1.55695	1.32034	1.11583	1.07435	1.01044	0.978673	1.05194	0.900191	0.989285	0.903128	2.24972	2.1677	1.52548	1.39159	1.11077	1.92683	1.23777	1.29719	1.14271	1.18167	1.09511	1.02178	1.08242	1.81286	2.11417	2.02461	1.91305
G96655MP	Gal(α1-3)Gal(β1-4)GlcNAc(β1-2)Man(α-Sp0	0.970265	1.43981	2.26859	2.50862	1.48662	1.48548	1.17416	1.72998	1.10154	1.27899	1.02279	1.81491	1.80063	2.02598	2.07274	2.62876	1.33893	1.56995	2.36534	2.24278	2.52857	1.71584	1.24416	1.16635	1.20535	1.15667	1.0999	1.08392	0.909477	1.04221	1.04284	1.40935	2.14876	2.44659	1.35528	1.09922	2.10813	1.21168	1.25478	1.07006	1.176	1.09513	1.03451	1.16108	1.77899	2.05122	1.97487	1.86206
G52173UV	Gal(α1-3)[Fuc(α1-2)]Gal(β1-4)GlcNAc(β1-2)Man(α-Sp0	0.979033	1.4285	2.11467	2.25166	1.35477	1.3875	1.25925	1.37805	1.15234	1.22278	1.01418	1.7879	1.769	2.03905	1.85142	2.54224	1.40997	1.47054	2.21152	2.03482	2.40851	1.55243	1.28391	1.18309	1.26413	1.18971	1.11127	1.08478	0.971316	1.03258	1.14176	1.33834	2.29268	2.97228	1.3801	1.03352	1.6395	1.23301	1.22687	1.12118	1.12288	1.09845	1.00965	1.09218	1.7832	2.07637	2.0168	1.8909
G40025AL	GalNAc(α1-3)[Fuc(α1-2)]Gal(β1-4)GlcNAc(β1-2)Man(α-Sp0	1.02547	2.16514	2.07176	2.33907	1.43102	1.44643	1.17878	1.3117	1.09456	1.40955	1.16255	1.84078	1.82589	2.06083	2.1207	2.4115	1.46902	1.42977	2.24553	2.07546	2.38294	1.5954	1.24409	1.20398	1.24598	1.2057	1.15569	1.08224	0.985313	1.07751	1.08796	1.21227	2.15152	3.31893	2.06174	1.05842	1.92887	1.23016	1.27416	1.12053	1.11554	1.10196	1.0293	1.07254	1.81332	2.06905	2.05286	1.88792
G21705YX	Gal(β1-3)GlcNAc(β1-2)Man(α-Sp0	1.21129	1.44419	2.88461	3.04938	1.92422	1.91121	1.31134	1.90728	1.10259	1.20092	1.10162	1.86422	1.86727	2.09458	1.96508	2.47838	1.37909	1.54343	2.37043	2.16026	2.42837	1.61647	1.30361	1.13486	1.13254	1.06437	1.03359	0.994793	0.836874	1.00179	0.910279	1.32651	2.33187	1.92735	1.27572	1.07827	2.06014	1.26291	1.29074	1.25251	1.17879	1.12078	1.03519	1.14099	1.81938	2.12881	2.03187	1.92751
	Gal(α1-3)[Fuc(α1-2)]Gal(β1-3)GlcNAc(β1-6)GalNAc(-Sp14	1.16753	1.46999	2.13857	2.23572	1.38215	1.54547	1.38656	1.12385	1.22273	1.2291	1.07897	2.00513	1.90288	2.17361	2.20768	3.03487	1.52726	1.46525	2.39393	2.26171	2.68562	1.57082	1.30683	1.09977	1.2676	1.14424	1.05703	1.02724	0.899982	1.07164	1.18704	1.24591	2.6105	3.13293	1.55769	1.21349	2.1714	1.31984	1.21949	1.30785	1.1408	1.16571	1.00619	1.09832	2.09798	2.36639	2.19814	2.08449
G73932YR	Neu5Ac(α2-3)Gal(β1-3)GlcNAc(β1-2)Man(α-Sp0	1.22472	1.44575	2.18471	2.26093	1.48864	1.59777	1.38988	1.4663	1.14596	1.23373	1.1576	1.93519	1.96871	2.18561	1.91882	2.65904	1.41569	1.55194	2.39795	2.28351	2.59676	1.6369	2.79939	1.98995	2.11957	1.99809	1.61011	2.18101	1.68671	1.47312	1.70186	1.29551	2.42279	2.49828	1.24088	1.28959	2.14576	1.3311	1.37089	1.31031	1.23261	1.13319	1.07275	1.11922	1.85623	2.13738	2.04424	1.95843
G79654JL	Gal(α1-3)Gal(β1-3)GlcNAc(β1-2)Man(α-Sp0	1.18863	1.36586	2.36699	2.56865	1.55486	1.57723	1.24597	1.53941	1.05414	1.22392	1.09527	2.00433	1.96228	2.13201	2.15496	2.70347	1.34074	1.62586	2.54972	2.31434	2.67637	1.81607	1.49013	1.23278	1.24701	1.22393	1.08948	1.10319	0.929257	1.03618	1.06471	1.41625	2.52432	2.5392	1.25035	1.15523	2.20627	1.26533	1.33738	1.20687	1.18833	1.07343	0.979329	1.0304	1.8929	2.12138	2.07076	1.97906
G71793UG	GalNAc(β1-4)GlcNAc(β1-2)Man(α-Sp0	1.32375	1.73828	2.73183	3.0848	1.9142	1.83872	1.28227	1.72237	1.17834	1.2476	1.07446	1.89684	1.92884	2.15507	1.73851	2.39113	1.48442	1.52629	2.25684	2.07509	2.33366	1.77393	1.29627	1.21116	1.21069	1.22488	1.19338	1.20937	1.00688	1.15982	1.08868	1.25378	2.16129	1.68652	1.25753	1.06438	2.36453	1.30833	1.3086	1.13608	1.15229	1.14763	1.06657	1.12846	1.77005	2.17858	1.95613	1.87893
G03277YI	Neu5Ac(α2-3)Gal(β1-3)GalNAc(β1-4)Gal(β1-4)Glc(β-Sp0	1.00557	1.26226	1.93993	2.00219	1.29713	1.39918	1.30148	1.2593	1.10707	1.13575	1.06919	1.84313	1.85272	2.06616	1.83651	2.70636	1.40868	1.30404	2.16383	2.2434	2.45734	1.43213	1.52651	1.22673	1.24307	1.16319	1.02004	1.21644	0.911768	1.00679	1.04712	1.17278	2.25445	1.99174	1.23976	1.27083	2.07924	1.1522	1.21074	1.17413	1.12572	1.04627	0.971647	1.01266	1.83849	2.08298	1.96982	1.89909
G89663TB	GlcNAc(β1-2)Man(α1-6)[GlcNAc(β1-4)][GlcNAc(β1-2)Man(α1-3)]Man(β1-4)GlcNAc(β1-4)[Fuc(α1-6)]GlcNAc(-Sp21	2.3925	1.57264	2.02879	2.10823	1.35083	1.49531	1.37774	1.31347	1.23653	1.12062	0.999766	1.89044	1.8329	2.07202	1.8502	2.44121	1.59699	1.48238	2.14285	2.14931	2.39463	1.52863	1.29282	1.13436	1.14735	1.18771	0.99693	1.05257	0.90075	1.09537	0.926099	1.1463	2.15417	0.910139	1.03217	1.15173	1.59922	1.34952	1.30023	1.255	1.19431	1.12321	1.04523	1.21674	1.88468	2.0934	1.99714	1.90194
G47936PQ	Gal(β1-4)GlcNAc(β1-2)Man(α1-6)[GlcNAc(β1-4)][Gal(β1-4)GlcNAc(β1-2)Man(α1-3)]Man(β1-4)GlcNAc(β1-4)[Fuc(α1-6)]GlcNAc(-Sp21	1.20603	1.57582	3.05164	3.27447	2.10912	2.11855	1.30477	2.46881	1.05711	1.11635	0.875791	1.77378	1.71465	1.96254	1.90333	2.29942	1.49944	1.59178	2.1423	2.16748	2.29041	1.71754	1.30541	1.14111	1.15132	1.20606	1.07537	1.07968	0.963854	1.1005	0.990573	1.2351	2.13519	1.44809	1.19089	1.05849	2.49629	1.25875	1.22091	1.1272	1.12851	1.33348	1.24808	1.71167	1.84918	2.10424	1.94456	1.8571
	Gal(β1-4)GlcNAc(β1-2)Man(α1-6)[Gal(β1-4)GlcNAc(β1-4)][Gal(β1-4)GlcNAc(β1-2)Man(α1-3)]Man(β1-4)GlcNAc(β1-4)[Fuc(α1-6)]GlcNAc(-Sp21	0.912144	1.66201	3.50277	3.69968	2.47984	2.4852	1.47404	3.01588	1.10521	1.10916	0.922187	1.79864	1.74859	1.99699	1.94415	2.55343	1.55695	1.58167	2.25097	2.36336	2.42757	1.70727	1.3642	1.21932	1.19994	1.27545	1.12132	1.1416	1.01433	1.1421	1.09675	1.34864	2.26774	1.48556	1.25652	1.14343	2.62531	1.24426	1.24035	1.17341	1.1519	1.55312	1.43986	2.00702	1.88042	2.13558	1.96752	1.87384
G30586ZX	Fuc(α1-4)[Gal(β1-3)]GlcNAc(β1-2)Man(α-Sp0	1.08791	1.42031	2.36679	2.52413	1.62102	1.66374	1.42351	1.4788	1.20986	1.233	1.16138	1.90642	1.94562	2.16422	1.98356	2.62382	1.36096	1.49657	2.44111	2.28878	2.60258	1.59444	1.70646	1.47584	1.51637	1.46466	1.34451	1.37776	1.27665	1.30259	1.2816	1.31045	2.36777	1.16658	1.07328	1.10231	1.96564	1.30753	1.31588	1.31199	1.169	1.11824	1.03632	1.06195	2.07957	2.27029	2.17683	2.07837
G95742RK	Neu5Ac(α2-3)Gal(β1-4)[Fuc(α1-3)]GlcNAc(β1-2)Man(α-Sp0	0.968655	1.49975	1.97805	2.08602	1.39551	1.47904	1.11875	1.20532	1.11931	1.2413	1.11981	1.95215	1.8926	2.11936	1.93559	2.51154	1.51253	1.4762	2.32858	2.12685	2.38883	1.49302	1.54161	1.398	1.48839	1.33691	1.31065	1.34395	1.23321	1.22357	1.24595	1.28247	2.15467	1.20603	1.21276	1.3104	2.36929	1.36448	1.43925	1.10311	1.12331	1.10462	1.03915	1.06039	1.91947	2.23786	2.16454	2.0559
G59668PT	GlcNAc(β1-3)Gal(β1-4)GlcNAc(β1-6)[GlcNAc(β1-3)]Gal(β1-4)GlcNAc(-Sp0	0.963652	1.38969	2.06249	2.19463	1.46317	1.50341	1.35369	1.5291	1.18732	1.22325	1.13271	1.85536	1.78435	2.08621	1.7543	1.96677	1.46299	1.22918	1.99886	1.81376	2.02364	1.47412	1.2262	1.20649	1.16001	1.26929	1.15268	1.07347	1.05126	1.07965	1.07515	1.1666	1.97747	1.79701	1.40778	1.08304	1.44272	1.26052	1.16295	1.27179	1.2203	1.02785	0.994181	1.10295	1.5362	1.85729	1.78883	1.69444
G36691KB	GalNAc(α1-3)[Fuc(α1-2)]Gal(β1-3)GalNAc(β1-3)Gal(α1-4)Gal(β1-4)Glc(-Sp21	1.06789	1.99408	1.89131	2.10058	1.2896	1.38497	1.24196	1.34762	1.06735	1.38153	1.26262	1.76448	1.77334	2.03542	1.88213	2.40487	1.43165	1.33546	2.10873	2.20584	2.29796	1.56873	1.49867	1.26226	1.29261	1.2793	1.11796	1.17656	1.03187	1.07958	1.08944	1.19619	2.15445	2.97952	1.93407	1.08108	1.94772	1.23478	1.27543	1.16763	1.15366	1.0657	1.02123	1.04963	1.76995	2.01787	1.93644	1.81122
	Gal(α1-3)[Fuc(α1-2)]Gal(β1-3)GalNAc(β1-3)Gal(α1-4)Gal(β1-4)Glc(-Sp21	1.04861	1.27605	1.93292	1.98525	1.20542	1.36268	1.34365	1.39104	1.1361	1.23313	1.11229	1.82969	1.80483	2.10401	1.63992	2.46094	1.41634	1.32443	2.13906	2.10172	2.34626	1.51522	1.48515	1.19266	1.1973	1.2193	1.04833	1.15018	0.97901	1.03055	1.15068	1.21835	2.25037	2.6844	1.30803	1.13958	1.58868	1.27102	1.25191	1.16992	1.15118	1.10239	1.01003	1.06473	1.702	1.96083	1.86505	1.81813
	Gal(β1-3)GalNAc(β1-3)Gal(-Sp21	1.06202	1.33871	2.58825	2.79454	1.67924	1.69443	1.30098	1.94034	1.2085	1.16852	1.13005	1.89175	1.88463	2.13562	1.87078	2.46435	1.41299	1.40171	2.20984	2.12661	2.32748	1.44997	1.41081	1.26396	1.30155	1.19985	1.17747	1.20659	1.01039	1.10988	1.11884	1.23152	2.16644	1.48131	1.19729	1.12188	1.78886	1.2482	1.20974	1.1751	1.17019	1.11084	1.04791	1.15168	1.74033	2.11004	1.94583	1.87779
G96919WB	GlcNAc(β1-3)Gal(β1-4)GlcNAc(β1-2)Man(α1-6)[GlcNAc(β1-3)Gal(β1-4)GlcNAc(β1-2)Man(α1-3)]Man(β1-4)GlcNAc(β1-4)GlcNAc(β-Sp12	1.63736	2.37231	2.13197	2.24881	1.48109	1.55355	1.38894	1.33766	1.19589	1.3559	1.24155	2.03453	2.06343	2.33438	1.95377	2.38813	1.59115	1.50199	2.17873	2.06921	2.40749	1.64778	1.43406	1.38107	1.43378	1.35273	1.22296	1.2259	1.05821	1.19249	1.16449	1.43487	2.44385	2.68155	1.77438	1.18288	2.11814	1.45957	1.38513	1.45418	1.18748	1.07659	0.989693	1.12539	2.02122	2.408	2.22651	2.12606
G96919WB	GlcNAc(β1-3)Gal(β1-4)GlcNAc(β1-2)Man(α1-6)[GlcNAc(β1-3)Gal(β1-4)GlcNAc(β1-2)Man(α1-3)]Man(β1-4)GlcNAc(β1-4)GlcNAc(β-Sp25	1.63736	2.37231	2.13197	2.24881	1.48109	1.55355	1.38894	1.33766	1.19589	1.3559	1.24155	2.03453	2.06343	2.33438	1.95377	2.38813	1.59115	1.50199	2.17873	2.06921	2.40749	1.64778	1.43406	1.38107	1.43378	1.35273	1.22296	1.2259	1.05821	1.19249	1.16449	1.43487	2.44385	2.68155	1.77438	1.18288	2.11814	1.45957	1.38513	1.45418	1.18748	1.07659	0.989693	1.12539	2.02122	2.408	2.22651	2.12606
G35382VN	Gal(β1-4)GlcNAc(β1-3)Gal(β1-4)GlcNAc(β1-2)Man(α1-6)[Gal(β1-4)GlcNAc(β1-3)Gal(β1-4)GlcNAc(β1-2)Man(α1-3)]Man(β1-4)GlcNAc(β1-4)GlcNAc(β-Sp12	1.26445	2.34949	3.50098	3.69986	2.54601	2.48993	1.56703	2.88158	1.2259	1.4118	1.37415	2.18716	2.24002	2.47018	1.85015	2.67177	1.61155	1.61822	2.24852	2.26874	2.53907	1.63226	1.50112	1.37264	1.48995	1.37151	1.32167	1.26032	1.05303	1.22242	1.20925	1.64173	2.65054	3.15597	2.09581	1.18047	2.73728	1.49298	1.47926	1.5609	1.28054	1.54386	1.47798	1.78734	2.09201	2.47643	2.30965	2.19353
G35382VN	Gal(β1-4)GlcNAc(β1-3)Gal(β1-4)GlcNAc(β1-2)Man(α1-6)[Gal(β1-4)GlcNAc(β1-3)Gal(β1-4)GlcNAc(β1-2)Man(α1-3)]Man(β1-4)GlcNAc(β1-4)GlcNAc(β-Sp24	1.26445	2.34949	3.50098	3.69986	2.54601	2.48993	1.56703	2.88158	1.2259	1.4118	1.37415	2.18716	2.24002	2.47018	1.85015	2.67177	1.61155	1.61822	2.24852	2.26874	2.53907	1.63226	1.50112	1.37264	1.48995	1.37151	1.32167	1.26032	1.05303	1.22242	1.20925	1.64173	2.65054	3.15597	2.09581	1.18047	2.73728	1.49298	1.47926	1.5609	1.28054	1.54386	1.47798	1.78734	2.09201	2.47643	2.30965	2.19353
G34108KW	Neu5Gc(α2-3)Gal(β1-4)GlcNAc(β1-3)Gal(β1-4)GlcNAc(β1-2)Man(α1-6)[Neu5Gc(α2-3)Gal(β1-4)GlcNAc(β1-3)Gal(β1-4)GlcNAc(β1-2)Man(α1-3)]Man(β1-4)GlcNAc(β1-4)GlcNAc(β-Sp24	1.11168	1.91536	2.17718	2.22459	1.51053	1.62002	1.29382	1.56571	1.10794	1.28895	1.26151	2.00419	2.18077	2.31099	1.66243	2.93271	1.55649	1.39378	2.15602	2.29805	2.57088	1.50706	1.69545	1.34956	1.63809	1.34563	1.10171	1.36112	1.1576	1.09491	1.13193	1.54616	2.52737	3.51331	1.64654	1.15968	2.21053	1.45431	1.48316	1.38935	1.26314	1.26052	1.11498	1.23033	2.12351	2.47683	2.2853	2.19227
G19026NP	Fuc(α1-2)Gal(β1-4)GlcNAc(β1-3)Gal(β1-4)GlcNAc(β1-2)Man(α1-6)[Fuc(α1-2)Gal(β1-4)GlcNAc(β1-3)Gal(β1-4)GlcNAc(β1-2)Man(α1-3)]Man(β1-4)GlcNAc(β1-4)GlcNAc(β-Sp24	1.05976	2.04043	2.61747	2.89064	1.91533	1.92493	1.78973	2.12062	1.27983	1.47867	1.44817	2.18913	2.24476	2.43954	1.79801	2.62188	1.53659	1.63411	2.21978	2.06762	2.51776	1.78439	1.68861	1.3775	1.57408	1.36583	1.21999	1.28068	1.12026	1.13584	1.12144	1.32533	3.02299	3.68455	1.87569	1.13006	2.51683	1.42389	1.45898	1.6394	1.25124	1.29572	1.19086	1.32751	2.31878	2.71565	2.50255	2.41674
G42463OP	GlcNAc(β1-3)Gal(β1-4)GlcNAc(β1-3)Gal(β1-4)GlcNAc(β1-2)Man(α1-6)[GlcNAc(β1-3)Gal(β1-4)GlcNAc(β1-3)Gal(β1-4)GlcNAc(β1-2)Man(α1-3)]Man(β1-4)GlcNAc(β1-4)GlcNAc(β-Sp12	1.36185	2.32681	2.20235	2.3055	1.60186	1.67656	1.36739	1.45585	1.18795	1.4031	1.36104	2.13379	2.18247	2.42383	1.80811	2.24333	1.55928	1.49709	2.11859	2.01247	2.35539	1.70562	1.46326	1.34664	1.43633	1.33205	1.22515	1.20728	1.02343	1.18507	1.11461	1.54042	2.49211	3.57807	2.23996	1.21049	2.14838	1.50443	1.42649	1.49346	1.19824	1.14548	1.07616	1.19069	2.06911	2.46707	2.30371	2.19224
G42463OP	GlcNAc(β1-3)Gal(β1-4)GlcNAc(β1-3)Gal(β1-4)GlcNAc(β1-2)Man(α1-6)[GlcNAc(β1-3)Gal(β1-4)GlcNAc(β1-3)Gal(β1-4)GlcNAc(β1-2)Man(α1-3)]Man(β1-4)GlcNAc(β1-4)GlcNAc(β-Sp25	1.36185	2.32681	2.20235	2.3055	1.60186	1.67656	1.36739	1.45585	1.18795	1.4031	1.36104	2.13379	2.18247	2.42383	1.80811	2.24333	1.55928	1.49709	2.11859	2.01247	2.35539	1.70562	1.46326	1.34664	1.43633	1.33205	1.22515	1.20728	1.02343	1.18507	1.11461	1.54042	2.49211	3.57807	2.23996	1.21049	2.14838	1.50443	1.42649	1.49346	1.19824	1.14548	1.07616	1.19069	2.06911	2.46707	2.30371	2.19224
G19687OL	Gal(β1-4)GlcNAc(β1-3)Gal(β1-4)GlcNAc(β1-3)Gal(β1-4)GlcNAc(β1-2)Man(α1-6)[Gal(β1-4)GlcNAc(β1-3)Gal(β1-4)GlcNAc(β1-3)Gal(β1-4)GlcNAc(β1-2)Man(α1-3)]Man(β1-4)GlcNAc(β1-4)GlcNAc(β-Sp12	1.18667	2.31955	3.60272	3.78384	2.61235	2.56736	1.53851	3.01109	1.20922	1.42434	1.39213	2.18854	2.24203	2.45581	1.78538	2.65575	1.5917	1.58051	2.27706	2.28263	2.5548	1.67067	1.53123	1.37384	1.52342	1.38446	1.31869	1.26659	1.04166	1.24101	1.20199	1.78412	2.71657	3.72208	2.45209	1.2176	2.80447	1.52203	1.53179	1.5818	1.30213	1.60612	1.54835	1.83744	2.13415	2.50838	2.35992	2.20615
G19687OL	Gal(β1-4)GlcNAc(β1-3)Gal(β1-4)GlcNAc(β1-3)Gal(β1-4)GlcNAc(β1-2)Man(α1-6)[Gal(β1-4)GlcNAc(β1-3)Gal(β1-4)GlcNAc(β1-3)Gal(β1-4)GlcNAc(β1-2)Man(α1-3)]Man(β1-4)GlcNAc(β1-4)GlcNAc(β-Sp24	1.18667	2.31955	3.60272	3.78384	2.61235	2.56736	1.53851	3.01109	1.20922	1.42434	1.39213	2.18854	2.24203	2.45581	1.78538	2.65575	1.5917	1.58051	2.27706	2.28263	2.5548	1.67067	1.53123	1.37384	1.52342	1.38446	1.31869	1.26659	1.04166	1.24101	1.20199	1.78412	2.71657	3.72208	2.45209	1.2176	2.80447	1.52203	1.53179	1.5818	1.30213	1.60612	1.54835	1.83744	2.13415	2.50838	2.35992	2.20615
G20521BH	GlcNAc(β1-3)Gal(β1-4)GlcNAc(β1-3)Gal(β1-4)GlcNAc(β1-3)Gal(β1-4)GlcNAc(β1-2)Man(α1-6)[GlcNAc(β1-3)Gal(β1-4)GlcNAc(β1-3)Gal(β1-4)GlcNAc(β1-3)Gal(β1-4)GlcNAc(β1-2)Man(α1-3)]Man(β1-4)GlcNAc(β1-4)GlcNAc(β-Sp25	1.26691	2.27543	2.24851	2.31766	1.59407	1.70103	1.37956	1.53541	1.1301	1.37397	1.34585	2.0873	2.13191	2.35827	1.68365	2.13022	1.50172	1.44367	2.08709	1.96973	2.24421	1.77828	1.41005	1.29573	1.39428	1.26537	1.14966	1.1325	0.973223	1.14623	1.04014	1.67168	2.46094	3.85469	2.44054	1.21946	2.20156	1.47846	1.40267	1.50492	1.18212	1.13952	1.06164	1.18275	2.03987	2.43697	2.26703	2.14772
G30694RX	Gal(β1-4)GlcNAc(β1-3)Gal(β1-4)GlcNAc(β1-3)Gal(β1-4)GlcNAc(β1-3)Gal(β1-4)GlcNAc(β1-2)Man(α1-6)[Gal(β1-4)GlcNAc(β1-3)Gal(β1-4)GlcNAc(β1-3)Gal(β1-4)GlcNAc(β1-3)Gal(β1-4)GlcNAc(β1-2)Man(α1-3)]Man(β1-4)GlcNAc(β1-4)GlcNAc(β-Sp25	1.1976	2.30404	3.67707	3.83092	2.61173	2.59696	1.55366	3.09826	1.1688	1.40713	1.3656	2.13857	2.18923	2.38928	1.69139	2.63151	1.5694	1.53462	2.29697	2.30121	2.52832	1.71243	1.4998	1.35906	1.51867	1.3613	1.26668	1.21924	1.01191	1.23068	1.16695	1.91159	2.75165	4.01943	2.69127	1.2456	2.8752	1.51263	1.54039	1.60801	1.30738	1.62993	1.56861	1.845	2.1314	2.50439	2.3596	2.17564
	Gal(β1-3)GlcNAc(β1-3)Gal(β1-4)GlcNAc(β1-2)Man(α1-6)[Gal(β1-3)GlcNAc(β1-3)Gal(β1-4)GlcNAc(β1-2)Man(α1-3)]Man(β1-4)GlcNAc(β1-4)GlcNAc(-Sp25	1.04496	2.16872	3.61811	3.7385	2.61531	2.59953	1.73069	2.20523	1.20359	1.14747	1.23777	1.90807	1.87691	2.11456	2.11801	2.58338	1.49359	1.45023	2.32905	2.31626	2.38623	1.64839	1.47301	1.44278	1.58476	1.34262	1.17759	1.09063	0.998508	1.1481	1.15333	1.40207	2.8526	2.87558	2.04087	1.1459	3.0052	1.37453	1.45669	1.56168	1.18412	1.23181	1.14604	1.44752	2.28777	2.65064	2.4562	2.29102
	Neu5Gc(α2-8)Neu5Gc(α2-3)Gal(β1-4)GlcNAc(-Sp0	1.03548	1.25975	1.87163	1.94326	1.2315	1.31844	1.22029	1.2624	1.17712	1.12809	1.0106	1.80497	1.80154	2.02768	1.63928	2.82487	1.37479	1.28213	2.30938	2.20815	2.49581	1.45214	1.36992	1.16013	1.259	1.21001	1.03742	1.19074	1.05571	0.999903	1.05688	1.25558	2.0747	1.99905	1.13555	1.1041	1.62975	1.26591	1.30016	1.10283	1.19826	1.06463	0.939564	1.01902	1.69244	1.9424	1.79498	1.71768
	Neu5Ac(α2-8)Neu5Gc(α2-3)Gal(β1-4)GlcNAc(-Sp0	1.06143	1.34053	1.88335	1.95169	1.26802	1.34665	1.30119	1.32931	1.19884	1.15454	1.04575	1.86153	1.86519	2.09107	1.70582	2.90913	1.44072	1.36038	2.37751	2.29323	2.5642	1.49959	1.4748	1.20765	1.27476	1.25569	1.0972	1.26101	1.06903	1.03867	1.09319	1.3321	2.08677	2.09269	1.21704	1.16908	1.78106	1.27233	1.33591	1.12706	1.22783	1.10718	0.994205	1.08323	1.65648	1.90683	1.79557	1.71256
	Neu5Gc(α2-8)Neu5Ac(α2-3)Gal(β1-4)GlcNAc(-Sp0	1.05214	1.23319	1.80073	1.87495	1.2233	1.3107	1.24692	1.19073	1.1531	1.13311	1.03974	1.88295	1.85455	2.08332	1.53983	2.63076	1.35375	1.33288	2.26278	2.10775	2.38544	1.46435	1.19099	1.09492	1.10662	1.10072	0.995981	1.06418	0.951676	0.96373	0.965579	1.17098	1.95521	1.95274	1.08625	1.204	1.96999	1.25297	1.29626	1.0804	1.15453	1.02464	0.952488	1.00939	1.6044	1.85556	1.76408	1.68071
	Neu5Gc(α2-8)Neu5Gc(α2-3)Gal(β1-4)GlcNAc(β1-3)Gal(β1-4)GlcNAc(-Sp0	1.06933	1.29743	1.92144	2.02563	1.30096	1.36748	1.23251	1.29866	1.13951	1.15044	1.03591	1.84191	1.91076	2.08476	1.51321	2.75481	1.40523	1.2558	2.2358	2.17027	2.43886	1.47491	1.33373	1.12742	1.21516	1.18574	0.993816	1.10374	1.0177	0.974718	1.02203	1.29577	2.16162	2.74431	1.36822	1.05969	1.5744	1.2409	1.2643	1.14312	1.19606	1.06474	0.949779	1.02147	1.66149	1.94586	1.81929	1.72655
	Neu5Gc(α2-8)Neu5Gc(α2-6)Gal(β1-4)GlcNAc(-Sp0	1.01433	1.19447	1.91747	2.01111	1.29332	1.36546	1.22755	1.20548	1.17453	1.19557	1.04724	1.8864	1.85631	2.08803	1.65322	2.73496	1.35665	1.31242	2.33907	2.17409	2.51808	1.49277	1.36856	1.17229	1.23303	1.21616	1.03929	1.16821	1.03333	1.01148	1.03751	1.56725	2.04243	1.41946	1.11748	1.10509	1.71927	1.25226	1.27367	1.11312	1.19277	1.063	0.952358	1.01476	1.70326	1.93495	1.81279	1.73443
G82177FD	Neu5Ac(α2-8)Neu5Ac(α2-3)Gal(β1-4)GlcNAc(-Sp0	1.07812	1.25925	1.90841	2.00763	1.31838	1.38245	1.28779	1.36233	1.12955	1.1211	1.04718	1.92299	1.8815	2.1085	1.55329	2.69337	1.33926	1.33175	2.37662	2.1345	2.42259	1.47313	1.10358	1.08878	1.06521	1.07994	1.03014	1.00345	0.889953	0.982898	0.959842	1.21139	1.94897	1.83435	1.04177	1.18764	2.11493	1.23356	1.30039	1.06144	1.17358	1.05011	0.986701	1.08176	1.54719	1.8009	1.74709	1.64789
	GlcNAc(β1-3)Gal(β1-4)GlcNAc(β1-6)[GlcNAc(β1-3)Gal(β1-4)GlcNAc(β1-2)]Man(α1-6)[GlcNAc(β1-3)Gal(β1-4)GlcNAc(β1-2)Man(α1-3)]Man(β1-4)GlcNAc(β1-4)GlcNAc(-Sp24	1.37084	2.32254	2.03899	2.12075	1.58058	1.57218	1.39605	1.1652	1.28221	1.55929	1.40957	2.278	2.19539	2.41383	1.90725	2.25926	1.53519	1.45886	2.23591	2.08509	2.44509	1.64551	1.46576	1.39161	1.4086	1.36625	1.2986	1.25524	1.07248	1.18416	1.18157	1.33761	2.41769	3.26985	2.03054	1.15543	2.29596	1.52379	1.44451	1.61648	1.23114	1.09998	1.07987	1.06823	2.19036	2.43582	2.30315	2.19272
	Gal(β1-4)GlcNAc(β1-3)Gal(β1-4)GlcNAc(β1-6)[Gal(β1-4)GlcNAc(β1-3)Gal(β1-4)GlcNAc(β1-2)]Man(α1-6)[Gal(β1-4)GlcNAc(β1-3)Gal(β1-4)GlcNAc(β1-2)Man(α1-3)]Man(α1-4)GlcNAc(β1-4)GlcNAc(-Sp24	1.0859	2.26026	3.66335	3.78003	2.71626	2.64838	1.62848	2.98324	1.13637	1.49821	1.39427	2.19059	2.19626	2.35999	1.83691	2.57386	1.79751	1.71433	2.50474	2.43648	2.76335	1.79293	1.68816	1.39831	1.50535	1.42179	1.37406	1.37254	1.10985	1.19008	1.21483	1.62838	2.57607	3.65558	2.21705	1.25546	2.79482	1.50028	1.52565	1.66603	1.31476	1.68626	1.68528	1.88278	2.29415	2.49087	2.48813	2.31031
G89808TP	Gal(α1-3)Gal(β1-4)GlcNAc(β1-2)Man(α1-6)[Gal(α1-3)Gal(β1-4)GlcNAc(β1-2)Man(α1-3)]Man(β1-4)GlcNAc(β1-4)GlcNAc(-Sp24	1.22633	2.15372	2.60032	2.87109	1.77332	1.74435	1.6908	2.3077	1.24737	1.35223	1.12584	1.95457	1.90861	2.12228	2.14159	3.06901	1.34769	1.6189	2.45036	2.47485	2.67485	1.84056	1.36851	1.30654	1.38993	1.23488	1.11849	1.19092	1.04089	1.08309	1.13017	1.66937	2.60114	2.84726	1.56977	1.19383	2.92062	1.36528	1.40262	1.42484	1.27969	1.2541	1.18057	1.47643	2.11632	2.4198	2.29949	2.1443
G73723ZY	GlcNAc(β1-3)Gal(β1-4)GlcNAc(β1-6)[GlcNAc(β1-3)Gal(β1-3)]GalNAc(α-Sp14	1.17326	1.41822	1.84973	1.96751	1.2525	1.38944	1.37459	1.21658	1.20719	1.29812	1.23738	1.96474	1.96696	2.26618	1.8152	2.54199	1.47695	1.26942	2.24542	2.14037	2.39991	1.48704	1.47978	1.31812	1.33817	1.28292	1.14615	1.15427	1.07907	1.13011	1.09028	1.26246	2.46177	2.04146	1.46454	1.01584	1.72757	1.2902	1.20899	1.3659	1.26975	1.06281	0.931558	1.02226	1.89881	2.2477	2.15052	2.05844
G36387CV	GalNAc(β1-3)GlcNAc(β-Sp0	1.14862	1.57337	2.57282	2.85133	1.79321	1.73429	1.37325	1.68969	1.29343	1.24508	1.13165	1.9576	1.94291	2.21764	1.81898	2.54793	1.40841	1.45764	2.25366	2.13224	2.34396	1.65355	1.29956	1.20347	1.21315	1.20957	1.17631	1.16516	1.04475	1.15693	1.06678	1.25362	2.19258	1.6503	1.41983	1.12212	2.27858	1.31947	1.28825	1.16604	1.21741	1.17078	1.09234	1.16866	1.73861	2.1195	1.90909	1.81889
G88274ER	GalNAc(β1-4)GlcNAc(β1-3)GalNAc(β1-4)GlcNAc(β-Sp0	1.16171	1.83609	3.26801	3.68739	2.34568	2.23291	1.44125	2.0151	1.21635	1.24008	1.04823	1.93843	1.98469	2.24007	1.64452	2.3626	1.53844	1.55577	2.20838	2.13786	2.28841	1.92253	1.44978	1.31654	1.31419	1.3355	1.2473	1.36837	1.0581	1.16186	1.20517	1.25323	2.28296	1.772	1.21254	1.11703	2.69808	1.33088	1.2857	1.15872	1.23084	1.21464	1.11746	1.27256	1.73493	2.33594	1.96281	1.88416
G80156FT	GlcNAc(β1-3)Gal(β1-4)GlcNAc(β1-3)Gal(β1-4)GlcNAc(β1-3)Gal(β1-4)GlcNAc(β1-3)Gal(β1-4)GlcNAc(β1-2)Man(α1-6)[GlcNAc(β1-3)Gal(β1-4)GlcNAc(β1-3)Gal(β1-4)GlcNAc(β1-3)Gal(β1-4)GlcNAc(β1-3)Gal(β1-4)GlcNAc(β1-2)Man(α1-3)]Man(β1-4)GlcNAc(β1-4)GlcNAc(β-Sp25	1.25817	2.24086	2.34971	2.39797	1.61239	1.74762	1.42844	1.65716	1.11429	1.37221	1.34122	2.07091	2.11117	2.32666	1.58951	2.11981	1.46248	1.40153	2.12233	1.98662	2.22477	1.83492	1.42291	1.31975	1.43163	1.28784	1.12534	1.1243	0.989885	1.16282	1.03362	1.81574	2.51781	4.1037	2.6492	1.2525	2.28336	1.48652	1.42257	1.56008	1.20577	1.16697	1.07431	1.19829	2.03831	2.44672	2.27732	2.12913
G73305LV	Gal(β1-4)GlcNAc(β1-3)Gal(β1-4)GlcNAc(β1-3)Gal(β1-4)GlcNAc(β1-3)Gal(β1-4)GlcNAc(β1-3)Gal(β1-4)GlcNAc(β1-2)Man(α1-6)[Gal(β1-4)GlcNAc(β1-3)Gal(β1-4)GlcNAc(β1-3)Gal(β1-4)GlcNAc(β1-3)Gal(β1-4)GlcNAc(β1-3)Gal(β1-4)GlcNAc(β1-2)Man(α1-3)]Man(β1-4)GlcNAc(β1-4)GlcNAc(β-Sp25	1.20792	2.28558	3.75612	3.88308	2.61577	2.63315	1.57669	3.19126	1.13633	1.39039	1.34228	2.09079	2.13917	2.32575	1.60879	2.61591	1.54331	1.48735	2.32899	2.32651	2.51031	1.75592	1.47694	1.35605	1.52827	1.35254	1.22193	1.18251	0.995301	1.22812	1.14166	2.03614	2.79471	4.29049	2.92398	1.27375	2.94107	1.50536	1.55439	1.6346	1.31448	1.65408	1.58597	1.85291	2.13177	2.50138	2.35859	2.14526
G87819IQ	GlcNAc(β1-3)Gal(β1-3)GalNAc(-Sp14	1.185	1.34877	1.94997	1.99297	1.2568	1.35435	1.3233	1.28357	1.18718	1.22458	1.13293	1.86095	1.84684	2.13626	1.83416	2.55592	1.41228	1.30921	2.21007	2.14322	2.35441	1.51911	1.31453	1.17713	1.18707	1.12669	1.05924	1.06631	0.939409	1.04463	1.03198	1.2307	2.25868	1.79527	1.37811	1.10449	1.46104	1.23712	1.22142	1.26178	1.21298	1.06651	0.996207	1.03646	1.78001	2.06843	1.96897	1.87079
G61358KS	Gal(β1-3)GlcNAc(β1-6)[Gal(β1-3)]GalNAc(-Sp14	1.07973	1.43039	2.94672	3.21464	1.97397	2.02154	1.38439	2.03681	1.21914	1.15392	1.17118	1.99414	1.95876	2.1839	1.91761	2.64252	1.45212	1.45067	2.39223	2.23945	2.4785	1.57461	1.33665	1.1582	1.20724	1.04589	1.02795	0.994734	0.863594	1.01209	0.940418	1.30505	2.46139	2.23957	1.37432	1.09035	2.33035	1.24281	1.18896	1.18053	1.21854	1.13137	1.01717	1.237	1.95988	2.30031	2.13289	2.04933
G37796OS	Gal(β1-4)GlcNAc(β1-3)Gal(β1-4)GlcNAc(β1-3)Gal(β1-4)GlcNAc(β1-3)Gal(β1-4)GlcNAc(β1-3)Gal(β1-4)GlcNAc(β1-3)Gal(β1-4)GlcNAc(β1-2)Man(α1-6)[Gal(β1-4)GlcNAc(β1-3)Gal(β1-4)GlcNAc(β1-3)Gal(β1-4)GlcNAc(β1-3)Gal(β1-4)GlcNAc(β1-3)Gal(β1-4)GlcNAc(β1-3)Gal(β1-4)GlcNAc(β1-2)Man(α1-3)]Man(β1-4)GlcNAc(β1-4)GlcNAc(β-Sp25	1.25022	2.3322	3.85804	3.96102	2.66167	2.71271	1.631	3.30932	1.13142	1.41818	1.35561	2.10833	2.15731	2.32689	1.56807	2.63357	1.54742	1.47184	2.40708	2.38634	2.55129	1.82423	1.4276	1.3442	1.53011	1.35763	1.1779	1.13514	0.98362	1.23127	1.12318	2.18204	2.86425	4.61256	3.1798	1.31222	2.99586	1.52944	1.58758	1.6888	1.33801	1.70265	1.62306	1.88688	2.17805	2.53768	2.40358	2.16704
	(3S)GlcA(β1-3)Gal(β1-4)GlcNAc(β1-3)Gal(β1-4)Glc(-Sp21	1.12124	1.32933	2.23966	2.26205	1.80097	1.77196	1.25859	1.48173	1.14195	1.32157	1.11395	2.1101	2.02172	2.18112	1.72768	2.79287	1.25999	1.27801	2.46815	2.25072	2.63495	1.5641	1.25781	1.15586	1.1527	1.10952	0.963628	0.993326	0.848766	0.998648	0.995173	1.34237	2.45316	2.98256	1.90811	1.06433	1.52851	1.19469	1.25329	1.09217	1.1655	1.11699	1.0455	1.14517	1.75951	1.98657	1.86141	1.74448
G82061CN	(3S)GlcA(β1-3)Gal(β1-4)GlcNAc(β1-2)Man(α-Sp0	0.964288	1.47727	2.09573	2.09613	1.63088	1.63612	1.16683	1.27709	1.10605	1.31896	1.06646	1.99664	1.91803	2.08074	1.89138	2.76673	1.33305	1.35539	2.60289	2.2398	2.70422	1.54113	1.29561	1.22415	1.21848	1.16125	1.02579	1.06059	0.907421	1.05815	1.04708	1.30259	2.32193	2.02549	1.38963	1.06137	1.6287	1.19972	1.28341	1.03792	1.13267	1.08682	0.984784	1.06284	1.84504	2.07257	2.00938	1.86599
G18320HP	Gal(β1-3)GlcNAc(β1-3)Gal(β1-4)GlcNAc(β1-3)Gal(β1-4)GlcNAc(β1-6)[Gal(β1-3)GlcNAc(β1-3)Gal(β1-4)GlcNAc(β1-3)Gal(β1-4)GlcNAc(β1-2)]Man(α1-6)[Gal(β1-3)GlcNAc(β1-3)Gal(β1-4)GlcNAc(β1-3)Gal(β1-4)GlcNAc(β1-2)Man(α1-3)]Man(β1-4)GlcNAc(β1-4)[Fuc(α1-6)]GlcNAc(β-Sp24	0.934581	2.1525	4.11298	4.20017	3.09697	3.13177	2.20335	2.66267	1.53761	1.21704	1.37839	2.15484	2.11783	2.30201	2.25137	2.81247	1.63214	1.4125	2.73589	2.47715	2.78362	1.76261	1.74279	1.48342	1.70881	1.50463	1.28439	1.23416	1.03439	1.18949	1.14454	1.70469	3.2534	4.19279	2.86322	1.3742	3.3272	1.61425	1.76818	2.12626	1.36687	1.56663	1.51597	1.77091	2.86485	3.04298	2.91153	2.684
G17779DH	Gal(β1-3)GlcNAc(β1-3)Gal(β1-4)GlcNAc(β1-6)[Gal(β1-3)GlcNAc(β1-3)Gal(β1-4)GlcNAc(β1-2)]Man(α1-6)[Gal(β1-3)GlcNAc(β1-3)Gal(β1-4)GlcNAc(β1-2)Man(α1-3)]Man(β1-4)GlcNAc(β1-4)[Fuc(α1-6)]GlcNAc(β-Sp24	1.00698	2.16593	3.92021	4.00882	2.9743	3.00021	2.24574	2.39961	1.5037	1.16128	1.33759	2.09759	2.06534	2.25785	2.26777	2.70727	1.64596	1.46635	2.58701	2.41554	2.65476	1.68285	1.66874	1.47966	1.64932	1.44643	1.26511	1.18102	1.0349	1.13175	1.12938	1.39732	3.13078	3.36248	2.32771	1.28592	3.21678	1.52325	1.63728	2.06677	1.3003	1.43737	1.38325	1.66915	2.77682	2.99053	2.82981	2.65597
G97898ZO	Neu5Ac(α2-8)Neu5Ac(α2-3)Gal(β1-3)GalNAc(β1-4)[Neu5Ac(α2-3)]Gal(β1-4)Glc(-Sp21	1.11437	1.34296	2.01153	2.10642	1.37787	1.46957	1.3574	1.3612	1.0801	1.13928	1.09976	1.94299	1.93697	2.15395	1.67463	2.79601	1.40026	1.31943	2.30678	2.28569	2.46769	1.47509	1.56964	1.28529	1.30089	1.24359	1.08955	1.30634	0.961975	1.05414	1.11061	1.20498	2.16467	2.14957	1.18528	1.31563	2.38264	1.19489	1.25363	1.12149	1.18004	1.06236	0.999932	1.10281	1.80268	2.07561	1.95919	1.86792
G22865RK	GlcNAc(β1-3)Gal(β1-4)GlcNAc(β1-2)Man(α1-6)[GlcNAc(β1-3)Gal(β1-4)GlcNAc(β1-2)Man(α1-3)]Man(β1-4)GlcNAc(β1-4)[Fuc(α1-6)]GlcNAc(β-Sp24	1.58414	2.37337	2.20551	2.3464	1.54818	1.67117	1.64644	1.36564	1.30249	1.26517	1.14016	1.9541	2.00961	2.24905	2.11247	2.50544	1.82894	1.62664	2.18705	2.10644	2.48088	1.66052	1.54321	1.40758	1.45804	1.4055	1.22826	1.29713	1.13122	1.20544	1.13887	1.41611	2.57224	2.78671	1.80288	1.19329	2.13177	1.47968	1.44354	1.65925	1.21001	1.20343	1.10014	1.31542	2.17789	2.65359	2.5115	2.35572
G54953LX	Gal(β1-4)GlcNAc(β1-3)Gal(β1-4)GlcNAc(β1-2)Man(α1-6)[Gal(β1-4)GlcNAc(β1-3)Gal(β1-4)GlcNAc(β1-2)Man(α1-3)]Man(β1-4)GlcNAc(β1-4)[Fuc(α1-6)]GlcNAc(β-Sp24	1.19792	2.36321	3.53237	3.74073	2.56966	2.57303	1.76312	2.89949	1.30956	1.29692	1.22497	2.03544	2.11482	2.32138	2.03486	2.7788	1.83718	1.71056	2.228	2.31566	2.60055	1.59098	1.53556	1.34102	1.45291	1.37201	1.29555	1.27957	1.06708	1.20309	1.15655	1.53903	2.73829	3.17969	2.097	1.19679	2.70165	1.4848	1.50716	1.7486	1.25968	1.65749	1.58378	1.97468	2.23202	2.67273	2.55094	2.38508
G91227VL	GlcNAc(β1-3)Gal(β1-4)GlcNAc(β1-3)Gal(β1-4)GlcNAc(β1-2)Man(α1-6)[GlcNAc(β1-3)Gal(β1-4)GlcNAc(β1-3)Gal(β1-4)GlcNAc(β1-2)Man(α1-3)]Man(β1-4)GlcNAc(β1-4)[Fuc(α1-6)]GlcNAc(β-Sp24	1.29929	2.32316	2.28385	2.4155	1.6627	1.78701	1.62916	1.50719	1.30325	1.31935	1.25948	2.06086	2.13128	2.3451	1.98358	2.39104	1.79108	1.61543	2.13153	2.05565	2.4391	1.71884	1.58845	1.38741	1.47942	1.40141	1.24238	1.29578	1.11452	1.21042	1.10676	1.54266	2.62611	3.63434	2.24625	1.21755	2.15225	1.5286	1.48476	1.71705	1.22301	1.27554	1.18536	1.38737	2.2287	2.71463	2.58583	2.42165
G90130AG	Gal(β1-4)GlcNAc(β1-3)Gal(β1-4)GlcNAc(β1-3)Gal(β1-4)GlcNAc(β1-2)Man(α1-6)[Gal(β1-4)GlcNAc(β1-3)Gal(β1-4)GlcNAc(β1-3)Gal(β1-4)GlcNAc(β1-2)Man(α1-3)]Man(β1-4)GlcNAc(β1-4)[Fuc(α1-6)]GlcNAc(β-Sp24	1.111	2.3241	3.64219	3.83963	2.64242	2.65207	1.70976	3.03781	1.29395	1.30291	1.23258	2.0277	2.10519	2.29538	1.9959	2.78164	1.81047	1.66709	2.27438	2.3321	2.62725	1.63486	1.57482	1.34004	1.4887	1.38406	1.29285	1.29778	1.05934	1.22419	1.14924	1.70049	2.7996	3.75269	2.45202	1.2363	2.78111	1.51694	1.57228	1.7534	1.28566	1.71975	1.65424	2.02705	2.27526	2.69942	2.59653	2.39108
G81936VZ	GlcNAc(β1-3)Gal(β1-4)GlcNAc(β1-3)Gal(β1-4)GlcNAc(β1-3)Gal(β1-4)GlcNAc(β1-2)Man(α1-6)[GlcNAc(β1-3)Gal(β1-4)GlcNAc(β1-3)Gal(β1-4)GlcNAc(β1-3)Gal(β1-4)GlcNAc(β1-2)Man(α1-3)]Man(β1-4)GlcNAc(β1-4)[Fuc(α1-6)]GlcNAc(β-Sp24	1.18551	2.26364	2.33894	2.44258	1.6575	1.80854	1.62432	1.61392	1.25243	1.29484	1.24131	2.01789	2.0795	2.28129	1.89254	2.30757	1.72758	1.55474	2.10979	2.01711	2.34612	1.78951	1.55927	1.35008	1.46209	1.35537	1.18486	1.24774	1.08123	1.18703	1.05382	1.69793	2.59913	3.90992	2.44644	1.22419	2.19532	1.51112	1.47059	1.7328	1.21013	1.27607	1.17623	1.39019	2.20976	2.68637	2.55089	2.37764
G92140GK	Gal(β1-4)GlcNAc(β1-3)Gal(β1-4)GlcNAc(β1-3)Gal(β1-4)GlcNAc(β1-3)Gal(β1-4)GlcNAc(β1-2)Man(α1-6)[Gal(β1-4)GlcNAc(β1-3)Gal(β1-4)GlcNAc(β1-3)Gal(β1-4)GlcNAc(β1-3)Gal(β1-4)GlcNAc(β1-2)Man(α1-3)]Man(β1-4)GlcNAc(β1-4)[Fuc(α1-6)]GlcNAc(β-Sp24	1.12439	2.31121	3.70787	3.88547	2.63958	2.67898	1.72396	3.12085	1.25871	1.28604	1.2132	1.98925	2.06535	2.23771	1.91296	2.76564	1.78671	1.62512	2.30482	2.35268	2.60902	1.68254	1.55625	1.33504	1.4927	1.36929	1.2454	1.2622	1.04388	1.22013	1.11886	1.83875	2.84105	4.06467	2.69109	1.27022	2.83966	1.51144	1.58796	1.77818	1.29906	1.74418	1.67251	2.03503	2.27211	2.69548	2.59789	2.36405
G03577YK	GlcNAc(β1-3)Gal(β1-4)GlcNAc(β1-3)Gal(β1-4)GlcNAc(β1-3)Gal(β1-4)GlcNAc(β1-3)Gal(β1-4)GlcNAc(β1-2)Man(α1-6)[GlcNAc(β1-3)Gal(β1-4)GlcNAc(β1-3)Gal(β1-4)GlcNAc(β1-3)Gal(β1-4)GlcNAc(β1-3)Gal(β1-4)GlcNAc(β1-2)Man(α1-3)]Man(β1-4)GlcNAc(β1-4)[Fuc(α1-6)]GlcNAc(β-Sp19	1.16657	2.24881	2.44418	2.5204	1.6852	1.86482	1.67976	1.75959	1.23282	1.27522	1.22524	1.97954	2.03695	2.23135	1.7904	2.25941	1.68985	1.5014	2.11916	2.01404	2.30304	1.82996	1.58591	1.3887	1.51597	1.39453	1.17986	1.26269	1.1125	1.20995	1.07405	1.82068	2.63345	4.14309	2.63957	1.24068	2.21109	1.5153	1.47952	1.78718	1.22485	1.30348	1.19033	1.4146	2.19564	2.67314	2.53136	2.33748
G00720XU	Gal(β1-4)GlcNAc(β1-3)Gal(β1-4)GlcNAc(β1-3)Gal(β1-4)GlcNAc(β1-3)Gal(β1-4)GlcNAc(β1-3)Gal(β1-4)GlcNAc(β1-2)Man(α1-6)[Gal(β1-4)GlcNAc(β1-3)Gal(β1-4)GlcNAc(β1-3)Gal(β1-4)GlcNAc(β1-3)Gal(β1-4)GlcNAc(β1-3)Gal(β1-4)GlcNAc(β1-2)Man(α1-3)]Man(β1-4)GlcNAc(β1-4)[Fuc(α1-6)]GlcNAc(β-Sp19	1.14262	2.29721	3.78364	3.94043	2.64427	2.71624	1.74829	3.2099	1.2338	1.27152	1.19854	1.957	2.03353	2.18829	1.84298	2.7659	1.7605	1.58553	2.35508	2.38576	2.60863	1.7366	1.54655	1.34084	1.51154	1.36857	1.20227	1.23593	1.0375	1.22256	1.09686	1.97925	2.89683	4.34664	2.92305	1.30822	2.90245	1.51049	1.61162	1.80237	1.31655	1.77071	1.68899	2.04542	2.27565	2.69659	2.59992	2.33892
G88094DN	Gal(β1-4)GlcNAc(β1-3)Gal(β1-4)GlcNAc(β1-6)[Gal(β1-4)GlcNAc(β1-3)Gal(β1-4)GlcNAc(β1-2)]Man(α1-6)[Gal(β1-4)GlcNAc(β1-3)Gal(β1-4)GlcNAc(β1-2)Man(α1-3)]Man(β1-4)GlcNAc(β1-4)[Fuc(α1-6)]GlcNAc(β-Sp24	1.00333	2.30883	3.75781	3.90854	2.88272	2.80457	1.77393	3.2508	1.33418	1.35685	1.31282	2.17825	2.17701	2.31555	2.02729	2.70155	1.71794	1.55583	2.31508	2.33084	2.65688	1.58403	1.61936	1.33091	1.4535	1.40995	1.32473	1.35427	1.05813	1.17634	1.18126	1.58793	2.69708	3.67809	2.2991	1.23721	2.80261	1.51603	1.55164	1.84927	1.28243	1.84289	1.83619	2.2023	2.34463	2.56824	2.51352	2.35545
G95492XR	GlcNAc(β1-3)Gal(β1-4)GlcNAc(β1-3)Gal(β1-4)GlcNAc(β1-6)[GlcNAc(β1-3)Gal(β1-4)GlcNAc(β1-3)Gal(β1-4)GlcNAc(β1-2)]Man(α1-6)[GlcNAc(β1-3)Gal(β1-4)GlcNAc(β1-3)Gal(β1-4)GlcNAc(β1-2)Man(α1-3)]Man(β1-4)GlcNAc(β1-4)[Fuc(α1-6)]GlcNAc(β-Sp24	1.09154	2.24593	2.15674	2.21343	1.62455	1.7084	1.58491	1.37685	1.32841	1.4713	1.32963	2.21519	2.15066	2.31972	1.86322	2.20856	1.59691	1.42302	2.13259	1.94888	2.34627	1.69834	1.53983	1.38704	1.46364	1.38483	1.25104	1.27393	1.09843	1.1786	1.09342	1.53793	2.5289	3.992	2.41466	1.14293	2.26539	1.54394	1.4695	1.85702	1.22652	1.24347	1.20015	1.27803	2.33321	2.66514	2.54205	2.37872
G97894QD	Gal(β1-4)GlcNAc(β1-3)Gal(β1-4)GlcNAc(β1-3)Gal(β1-4)GlcNAc(β1-6)[Gal(β1-4)GlcNAc(β1-3)Gal(β1-4)GlcNAc(β1-3)Gal(β1-4)GlcNAc(β1-2)]Man(α1-6)[Gal(β1-4)GlcNAc(β1-3)Gal(β1-4)GlcNAc(β1-3)Gal(β1-4)GlcNAc(β1-2)Man(α1-3)]Man(β1-4)GlcNAc(β1-4)[Fuc(α1-6)]GlcNAc(β-Sp24	1.02648	2.27816	3.86601	3.9852	2.88226	2.84594	1.76217	3.38695	1.28052	1.33027	1.26926	2.10737	2.10185	2.21952	1.92262	2.71203	1.67444	1.48129	2.37954	2.36885	2.65122	1.65002	1.57542	1.30343	1.45306	1.37567	1.25098	1.29434	1.01369	1.16593	1.12878	1.80818	2.7559	4.1326	2.66738	1.28766	2.92223	1.51276	1.58632	1.8707	1.29796	1.88421	1.86996	2.21695	2.35165	2.56142	2.51279	2.30802
G57604VY	GlcNAc(β1-3)Gal(β1-4)GlcNAc(β1-3)Gal(β1-4)GlcNAc(β1-3)Gal(β1-4)GlcNAc(β1-6)[GlcNAc(β1-3)Gal(β1-4)GlcNAc(β1-3)Gal(β1-4)GlcNAc(β1-3)Gal(β1-4)GlcNAc(β1-2)]Man(α1-6)[GlcNAc(β1-3)Gal(β1-4)GlcNAc(β1-3)Gal(β1-4)GlcNAc(β1-3)Gal(β1-4)GlcNAc(β1-2)Man(α1-3)]Man(β1-4)GlcNAc(β1-4)[Fuc(α1-6)]GlcNAc(β-Sp24	0.98897	2.16835	2.22418	2.2273	1.5999	1.73972	1.65657	1.49424	1.27006	1.41659	1.29981	2.14808	2.07701	2.22829	1.68619	2.09984	1.50718	1.32237	2.1118	1.90047	2.22246	1.79262	1.47358	1.33128	1.41601	1.31241	1.13785	1.19026	1.05581	1.13135	0.99389	1.72864	2.50147	4.27822	2.64681	1.16263	2.31558	1.51391	1.44461	1.91877	1.20588	1.23348	1.16439	1.26255	2.28387	2.60525	2.46737	2.29139
G83133GQ	Gal(β1-4)GlcNAc(β1-3)Gal(β1-4)GlcNAc(β1-3)Gal(β1-4)GlcNAc(β1-3)Gal(β1-4)GlcNAc(β1-6)[Gal(β1-4)GlcNAc(β1-3)Gal(β1-4)GlcNAc(β1-3)Gal(β1-4)GlcNAc(β1-3)Gal(β1-4)GlcNAc(β1-2)]Man(α1-6)[Gal(β1-4)GlcNAc(β1-3)Gal(β1-4)GlcNAc(β1-3)Gal(β1-4)GlcNAc(β1-3)Gal(β1-4)GlcNAc(β1-2)Man(α1-3)]Man(β1-4)GlcNAc(β1-4)[Fuc(α1-6)]GlcNAc(β-Sp24	1.06604	2.25776	3.98877	4.07633	2.89017	2.90521	1.79307	3.52381	1.24587	1.30855	1.23919	2.05097	2.04837	2.14528	1.81279	2.73081	1.63376	1.42023	2.46543	2.42729	2.66117	1.72784	1.54197	1.3012	1.47571	1.3669	1.18148	1.24257	0.989369	1.16395	1.08804	2.01525	2.84127	4.5091	3.00903	1.34148	3.04776	1.51248	1.62502	1.90615	1.31975	1.92304	1.89326	2.22675	2.35765	2.56439	2.5089	2.26421
G80313NY	GlcNAc(β1-3)Gal(β1-4)GlcNAc(β1-3)Gal(β1-4)GlcNAc(β1-3)Gal(β1-4)GlcNAc(β1-3)Gal(β1-4)GlcNAc(β1-6)[GlcNAc(β1-3)Gal(β1-4)GlcNAc(β1-3)Gal(β1-4)GlcNAc(β1-3)Gal(β1-4)GlcNAc(β1-3)Gal(β1-4)GlcNAc(β1-2)]Man(α1-6)[GlcNAc(β1-3)Gal(β1-4)GlcNAc(β1-3)Gal(β1-4)GlcNAc(β1-3)Gal(β1-4)GlcNAc(β1-3)Gal(β1-4)GlcNAc(β1-2)Man(α1-3)]Man(β1-4)GlcNAc(β1-4)[Fuc(α1-6)]GlcNAc(β-Sp24	1.05132	2.19948	2.43439	2.40835	1.66832	1.82528	1.73404	1.75647	1.24545	1.40988	1.30468	2.10135	2.05286	2.1964	1.50778	2.16728	1.4613	1.23833	2.17606	1.98789	2.20714	1.88999	1.64093	1.48522	1.62351	1.48374	1.21717	1.31	1.22234	1.25555	1.09971	1.9605	2.64825	4.69754	2.93945	1.18905	2.49953	1.54441	1.4583	2.03292	1.25428	1.26157	1.17177	1.28468	2.30388	2.61455	2.49436	2.26614
G59122OR	Gal(β1-4)GlcNAc(β1-3)Gal(β1-4)GlcNAc(β1-3)Gal(β1-4)GlcNAc(β1-3)Gal(β1-4)GlcNAc(β1-3)Gal(β1-4)GlcNAc(β1-6)[Gal(β1-4)GlcNAc(β1-3)Gal(β1-4)GlcNAc(β1-3)Gal(β1-4)GlcNAc(β1-3)Gal(β1-4)GlcNAc(β1-3)Gal(β1-4)GlcNAc(β1-2)]Man(α1-6)[Gal(β1-4)GlcNAc(β1-3)Gal(β1-4)GlcNAc(β1-3)Gal(β1-4)GlcNAc(β1-3)Gal(β1-4)GlcNAc(β1-3)Gal(β1-4)GlcNAc(β1-2)Man(α1-3)]Man(β1-4)GlcNAc(β1-4)[Fuc(α1-6)]GlcNAc(β-Sp24	1.18454	2.2998	4.16963	4.23554	2.94416	3.00199	1.85075	3.7258	1.24203	1.33003	1.25217	2.02723	2.05624	2.14219	1.68596	2.83128	1.63888	1.38507	2.58888	2.53704	2.71562	1.81101	1.56072	1.36147	1.58551	1.457	1.18074	1.25415	1.03433	1.22258	1.11133	2.26561	2.9866	4.98371	3.39066	1.41044	3.23083	1.54475	1.66671	1.98436	1.36543	1.9731	1.93091	2.24294	2.40507	2.60694	2.54256	2.25846
G07932PU	Gal(β1-4)GlcNAc(β1-3)Gal(β1-4)GlcNAc(β1-3)GalNAc(α-Sp14	1.11729	1.57127	2.82065	3.00828	1.98087	1.97653	1.3687	2.0391	1.19772	1.26135	1.19006	2.03782	2.11035	2.37735	1.8211	2.4631	1.42903	1.42741	2.30294	2.11853	2.42719	1.58906	1.4308	1.26207	1.36562	1.26843	1.15032	1.15133	1.00962	1.07349	1.20626	1.44989	2.40496	2.43823	1.58947	1.08372	2.14708	1.29466	1.28083	1.25179	1.28564	1.20839	1.15832	1.34164	1.89005	2.23098	2.10079	2.02583
G86537AD	Gal(β1-4)GlcNAc(β1-3)Gal(β1-4)GlcNAc(β1-6)[Gal(β1-3)]GalNAc(α-Sp14	1.13644	1.60564	3.04184	3.36074	2.1448	2.17556	1.44865	2.36431	1.25903	1.31091	1.32545	2.20211	2.26277	2.46082	1.74768	2.56541	1.5043	1.48727	2.35919	2.1499	2.52323	1.61148	1.44907	1.27616	1.30841	1.21051	1.1997	1.14477	1.0296	1.10467	1.10118	1.39584	2.52917	2.78385	1.62304	1.11119	2.37517	1.35152	1.30725	1.32391	1.30802	1.28375	1.14464	1.41945	1.94254	2.33235	2.2215	2.1683
G87360NI	Gal(β1-4)GlcNAc(β1-3)Gal(β1-4)GlcNAc(β1-6)[Gal(β1-4)GlcNAc(β1-3)Gal(β1-4)GlcNAc(β1-3)]GalNAc(α-Sp14	1.17615	1.7427	3.43429	3.69145	2.51067	2.51163	1.47553	2.60263	1.22361	1.33957	1.34268	2.25197	2.3473	2.59534	1.74527	2.55746	1.54478	1.50985	2.42723	2.226	2.58815	1.63223	1.59285	1.31933	1.43506	1.33575	1.20694	1.22793	1.08926	1.12825	1.21325	1.53723	2.67253	2.84617	1.75779	1.1867	2.83617	1.41084	1.37178	1.30533	1.4101	1.41761	1.28188	1.59717	1.97963	2.39154	2.25186	2.17946
G92115PW	Neu5Ac(α2-3)Gal(β1-4)GlcNAc(β1-3)Gal(β1-4)GlcNAc(β1-3)GalNAc(α-Sp14	1.0926	1.41703	2.05434	2.174	1.47364	1.5759	1.35574	1.31554	1.19428	1.22902	1.17756	2.03435	2.1412	2.37494	1.59233	2.39874	1.46993	1.35377	2.17305	2.09444	2.31938	1.48636	1.28346	1.17297	1.21167	1.1381	0.995488	1.02638	0.927197	0.967756	1.06357	1.31546	2.23934	2.64387	1.37104	1.23972	2.34822	1.23454	1.25464	1.25604	1.21319	1.06952	1.0736	1.09124	1.77403	2.06855	2.00977	1.93894
G23438NR	GlcNAc(β1-3)Gal(β1-4)GlcNAc(β1-3)GalNAc(α-Sp14	1.03119	1.43037	2.04789	2.1241	1.43304	1.52097	1.37034	1.28026	1.18484	1.20312	1.12695	1.86907	1.91934	2.21927	1.81236	2.34654	1.39734	1.28259	2.20359	2.03106	2.29785	1.48723	1.40334	1.28451	1.35149	1.27314	1.12793	1.14465	1.04635	1.06923	1.20042	1.29543	2.30095	1.85352	1.36306	1.03437	1.6321	1.2176	1.18629	1.27002	1.23421	1.05472	0.982947	1.05972	1.83098	2.1464	2.04642	1.97951
G97494HI	GlcNAc(β1-3)Gal(β1-4)GlcNAc(β1-6)[Gal(β1-3)]GalNAc(α-Sp14	1.05492	1.43991	2.32899	2.57723	1.59009	1.67605	1.34608	1.65917	1.22559	1.19334	1.18146	1.92885	1.96976	2.20839	1.74576	2.39457	1.44446	1.28955	2.21287	2.04815	2.32388	1.44194	1.36846	1.23699	1.24876	1.16356	1.15044	1.08089	1.01353	1.06999	1.05237	1.21715	2.30944	1.84941	1.2897	1.00578	1.87858	1.23548	1.1716	1.27053	1.21575	1.08959	0.957319	1.1304	1.83593	2.18472	2.0784	2.04074
G09509BG	GlcNAc(β1-3)Gal(β1-4)GlcNAc(β1-6)[GlcNAc(β1-3)Gal(β1-4)GlcNAc(β1-3)]GalNAc(α-Sp14	0.992321	1.44272	2.00321	2.15505	1.45081	1.55051	1.35553	1.20767	1.20224	1.22237	1.20314	1.92384	1.98565	2.30653	1.70982	2.21755	1.42483	1.2359	2.15858	1.99885	2.24218	1.40701	1.62386	1.39606	1.47972	1.39921	1.22412	1.26957	1.18406	1.16404	1.23704	1.24415	2.37112	1.78638	1.40741	0.992742	1.9094	1.2652	1.17428	1.28667	1.28734	1.05407	0.915085	1.02744	1.82093	2.23768	2.11417	2.05163
G97474SU	Neu5Ac(α2-3)Gal(β1-4)GlcNAc(β1-3)Gal(β1-4)GlcNAc(β1-6)[Neu5Ac(α2-3)Gal(β1-4)GlcNAc(β1-3)Gal(β1-4)GlcNAc(β1-3)]GalNAc(α-Sp14	1.09683	1.53007	2.28301	2.51562	1.75777	1.88424	1.44485	1.51617	1.23163	1.34507	1.33224	2.30256	2.46327	2.63535	1.54216	2.42305	1.6359	1.3876	2.22467	2.21121	2.38704	1.47531	1.32363	1.2251	1.22649	1.1698	1.04459	1.02762	1.04803	1.0124	1.05907	1.30463	2.37387	3.19092	1.4585	1.50178	3.25789	1.31104	1.26798	1.34763	1.28009	1.17096	1.1266	1.18588	1.75798	2.16478	2.13821	2.06964
G12637ID	Neu5Ac(α2-6)Gal(β1-4)GlcNAc(β1-3)Gal(β1-4)GlcNAc(β1-3)GalNAc(α-Sp14	1.09285	1.44445	2.11832	2.23982	1.47858	1.57647	1.33552	1.21156	1.21372	1.27568	1.23788	2.06621	2.20105	2.45776	1.73398	2.82204	1.50058	1.34265	2.38393	2.23777	2.56573	1.54404	1.50021	1.20261	1.24103	1.15415	1.03002	1.11323	0.991834	1.0154	1.09552	2.35205	2.38869	2.34594	1.69201	1.09838	2.11723	1.25738	1.26288	1.26374	1.26019	1.09315	1.05854	1.10556	1.90718	2.19798	2.09737	2.02881
G12074QJ	GlcNAc(β1-3)Gal(β1-4)GlcNAc(β1-3)Gal(β1-4)GlcNAc(β1-3)GalNAc(α-Sp14	1.08734	1.488	2.13713	2.22641	1.48652	1.5636	1.35986	1.35786	1.17989	1.21693	1.14497	1.89512	1.95669	2.26095	1.73951	2.30952	1.40749	1.27911	2.1666	2.0473	2.25201	1.56515	1.41859	1.29074	1.35974	1.28318	1.13529	1.14302	1.04799	1.09885	1.19528	1.36887	2.32299	2.22349	1.52277	1.0345	1.75762	1.22951	1.18683	1.2804	1.22885	1.03426	0.985955	1.06732	1.83729	2.15107	2.02572	1.95124
G77477NL	Gal(β1-4)GlcNAc(β1-3)Gal(β1-3)GalNAc(α-Sp14	1.22613	1.45494	2.66559	2.82126	1.77007	1.76983	1.31055	2.02762	1.15616	1.23256	1.15709	1.98525	2.00283	2.25059	1.76158	2.48433	1.3708	1.39964	2.19024	2.09579	2.34151	1.60887	1.34142	1.14929	1.18151	1.10987	1.06995	1.08219	0.893467	1.02531	1.032	1.3516	2.29222	2.52962	1.58093	1.07997	1.78491	1.26617	1.25487	1.22251	1.22363	1.16098	1.10553	1.27903	1.74842	2.07812	1.93272	1.84191
G24142JB	Neu5Ac(α2-3)Gal(β1-4)GlcNAc(β1-3)Gal(β1-4)GlcNAc(β1-6)[Gal(β1-3)]GalNAc(α-Sp14	1.12387	1.48351	2.23426	2.50593	1.59794	1.71879	1.35341	1.66349	1.188	1.25651	1.26679	2.15512	2.26249	2.41544	1.58773	2.43742	1.52408	1.46487	2.22814	2.07032	2.37268	1.48634	1.42717	1.24487	1.26432	1.19012	1.09664	1.10952	1.00541	1.01397	1.053	1.2422	2.29055	3.05077	1.42828	1.18754	2.57965	1.26927	1.2503	1.2884	1.20285	1.10655	1.03042	1.15546	1.80441	2.13372	2.09246	2.06822
G05562YT	Neu5Ac(α2-6)Gal(β1-4)GlcNAc(β1-3)Gal(β1-4)GlcNAc(β1-6)[Gal(β1-3)]GalNAc(α-Sp14	1.11893	1.51092	2.2993	2.56807	1.60932	1.73727	1.32911	1.53904	1.21032	1.29266	1.32895	2.18817	2.31198	2.49053	1.75971	2.85791	1.56416	1.46708	2.4406	2.23604	2.63276	1.53995	1.66113	1.33831	1.35463	1.25575	1.18636	1.23631	1.1117	1.1139	1.1281	2.29865	2.43449	2.67125	1.76208	1.05678	2.30381	1.2854	1.24776	1.28159	1.25901	1.12867	1.02354	1.17654	1.95926	2.27401	2.20225	2.17023
G07819HC	Neu5Ac(α2-6)Gal(β1-4)GlcNAc(β1-6)[Gal(β1-3)]GalNAc(α-Sp14	1.20953	1.41227	2.23075	2.45412	1.4553	1.59126	1.26263	1.48524	1.21013	1.18549	1.16124	1.98691	2.053	2.26897	1.87694	2.99114	1.54573	1.38501	2.52942	2.32413	2.71655	1.49958	1.55083	1.25378	1.25921	1.12223	1.11386	1.18077	1.0409	1.07719	1.03416	2.28439	2.28845	1.45268	1.27668	1.07313	2.18965	1.25103	1.23709	1.15221	1.23034	1.097	0.991504	1.13511	1.93974	2.17735	2.09284	2.05336
G64586PM	Neu5Ac(α2-3)Gal(β1-4)GlcNAc(β1-3)Gal(β1-4)GlcNAc(β1-2)Man(α1-6)[Neu5Ac(α2-3)Gal(β1-4)GlcNAc(β1-3)Gal(β1-4)GlcNAc(β1-2)Man(α1-3)]Man(β1-4)GlcNAc(β1-4)GlcNAc(β-Sp12	0.967966	1.7962	2.29162	2.42114	1.73291	1.82299	1.43972	1.49891	1.30137	1.41175	1.49791	2.46721	2.53952	2.68092	1.66334	2.54571	1.52401	1.50855	2.20844	2.2056	2.49863	1.43615	1.32601	1.29128	1.33091	1.15035	1.10483	1.08231	0.947175	1.06865	0.964284	1.50859	2.45091	3.05259	1.67711	1.65406	3.34206	1.41888	1.45853	1.3911	1.29966	1.25898	1.23251	1.28312	2.05748	2.47816	2.3347	2.23157
G85608AG	GlcNAc(β1-6)[Neu5Ac(α2-3)Gal(β1-3)]GalNAc(α-Sp14	1.20774	1.37147	1.79993	1.90232	1.19619	1.36724	1.3682	1.20052	1.21258	1.18532	1.11191	1.81272	1.84686	2.10177	1.82008	2.87358	1.49252	1.32923	2.29224	2.32177	2.5458	1.53284	1.92827	1.37272	1.36549	1.32575	1.18462	1.4811	1.1987	1.14047	1.18433	1.20065	2.26302	1.94728	1.15236	1.2062	2.03019	1.24103	1.24862	1.25427	1.22937	1.11014	1.01337	1.07687	1.8051	2.02766	1.95692	1.92069
G06714AG	Neu5Ac(α2-6)Gal(β1-4)GlcNAc(β1-3)Gal(β1-4)GlcNAc(β1-6)[Neu5Ac(α2-6)Gal(β1-4)GlcNAc(β1-3)Gal(β1-4)GlcNAc(β1-3)]GalNAc(α-Sp14	1.11727	1.67728	2.37991	2.60739	1.78469	1.92271	1.47687	1.33567	1.26602	1.3953	1.49956	2.4854	2.67304	2.9082	1.85982	3.20765	1.72689	1.53937	2.71873	2.54701	2.92794	1.65186	1.83935	1.40465	1.44141	1.36635	1.19572	1.27589	1.19863	1.16888	1.22904	3.02482	2.74632	2.7324	1.98774	1.18828	2.91136	1.3924	1.33506	1.31882	1.41393	1.22707	1.13027	1.24581	2.19776	2.54796	2.45854	2.39544
G40529FD	Neu5Ac(α2-6)Gal(β1-4)GlcNAc(β1-3)Gal(β1-4)GlcNAc(β1-3)Gal(β1-4)GlcNAc(β1-2)Man(α1-6)[Neu5Ac(α2-6)Gal(β1-4)GlcNAc(β1-3)Gal(β1-4)GlcNAc(β1-3)Gal(β1-4)GlcNAc(β1-2)Man(α1-3)]Man(β1-4)GlcNAc(β1-4)GlcNAc(β-Sp12	1.02787	1.97696	2.57095	2.76765	1.92749	2.04326	1.58908	1.73156	1.31908	1.49824	1.57056	2.48169	2.58622	2.81038	2.02683	2.93424	1.61342	1.5798	2.40637	2.35622	2.68686	1.57433	1.74643	1.45659	1.46643	1.32827	1.26366	1.35715	1.11833	1.23052	1.14959	2.98117	2.79724	3.1767	2.38483	1.33593	2.83065	1.50697	1.5162	1.68907	1.3888	1.3914	1.30973	1.43618	2.23538	2.70229	2.53781	2.41
G18988VX	Neu5Ac(α2-3)Gal(β1-4)GlcNAc(β1-3)Gal(β1-4)GlcNAc(β1-3)Gal(β1-4)GlcNAc(β1-2)Man(α1-6)[Neu5Ac(α2-3)Gal(β1-4)GlcNAc(β1-3)Gal(β1-4)GlcNAc(β1-3)Gal(β1-4)GlcNAc(β1-2)Man(α1-3)]Man(β1-4)GlcNAc(β1-4)GlcNAc(β-Sp12	0.972701	1.88445	2.4532	2.56852	1.86702	1.98007	1.52798	1.67014	1.31502	1.48788	1.58393	2.57015	2.65398	2.77455	1.62753	2.54046	1.55751	1.53479	2.2949	2.27926	2.56565	1.52536	1.29094	1.30536	1.36668	1.17552	1.10589	1.05173	0.957612	1.09676	0.969672	1.62378	2.5601	3.46883	1.97979	1.69859	3.41775	1.46941	1.49417	1.47417	1.33285	1.33376	1.30187	1.3489	2.16027	2.59763	2.45269	2.34369
G06594DV	Neu5Ac(α2-6)Gal(β1-4)GlcNAc(β1-3)Gal(β1-4)GlcNAc(β1-2)Man(α1-6)[Neu5Ac(α2-6)Gal(β1-4)GlcNAc(β1-3)Gal(β1-4)GlcNAc(β1-2)Man(α1-3)]Man(β1-4)GlcNAc(β1-4)GlcNAc(β-Sp12	1.02163	1.85139	2.3625	2.57002	1.74303	1.84357	1.48809	1.5206	1.29075	1.40019	1.44861	2.33597	2.41099	2.66058	2.11369	2.92496	1.56897	1.54374	2.32516	2.27362	2.58701	1.49917	1.7233	1.39437	1.37956	1.24556	1.21444	1.34174	1.06539	1.16904	1.10923	2.91883	2.62068	2.60781	2.04816	1.27112	2.68745	1.43089	1.46192	1.58259	1.33345	1.29784	1.22398	1.348	2.0984	2.52985	2.36256	2.24195
G26238GL	GlcNAc(β1-3)Fuc(α-Sp21	1.133	1.33937	1.83878	1.97205	1.31089	1.37519	1.35868	1.37678	1.28909	1.21981	1.11863	1.81719	1.82849	2.09721	1.74174	2.44991	1.4952	1.37518	2.13964	2.00408	2.26829	1.44287	1.24351	1.18815	1.1834	1.24646	1.15348	1.0818	1.08716	1.08884	1.03109	1.17604	2.0294	1.10355	1.20398	1.20197	1.31656	1.24712	1.2231	1.23576	1.22345	1.16396	1.06744	1.12207	1.62184	1.88419	1.80385	1.75039
G78818SP	Gal(β1-3)GalNAc(β1-4)[Neu5Ac(α2-8)Neu5Ac(α2-8)Neu5Ac(α2-3)]Gal(β1-4)Glc(β-Sp21	1.05197	1.33904	2.07182	2.2336	1.36298	1.40547	1.39263	1.50301	1.14902	1.16447	1.12988	2.05369	2.0024	2.20619	1.7686	2.74652	1.4451	1.4539	2.5084	2.26687	2.51106	1.49473	1.12348	1.15168	1.17143	1.09658	1.08178	0.949813	0.813017	1.02869	1.0201	1.39436	2.11028	1.58656	1.22896	1.15199	2.04359	1.21232	1.29468	1.13273	1.22214	1.07594	1.00464	1.13126	1.78975	2.03818	1.96584	1.88481
[truncated: 1,209 more columns]
