# Supplementary material for: GlyNet: a multi-task neural network for predicting protein–glycan interactions
Source: Chem Sci. 2022 May 16;13(22):6669–86. doi: 10.1039/d1sc05681f (PMC9172296; doi:10.1039/d1sc05681f)
Supplement: SC-013-D1SC05681F-s014 [file SC-013-D1SC05681F-s014.xlsx]

## Sheet: Single-Output Net Predictions
GlyTouCan		1003766	1003768	1003769	1003770	1003774	1003776	1003778	1003786	1003797	1003803	1003804	1003805	1003808	1003820	1003854	1003856	1003857	1003858	1003859	1003860	1003861	1003864	1003874	1003879	1003880	1003883	1003884	1003885	1003886	1003887	1003888	1003896	1003903	1003909	1003910	1003913	1003914	1003915	1003916	1003917	1003918	1003919	1003921	1003924	1003935	1003936	1003938	1003939
Accession	Glycan	LSECtin-ECD (180 μg/mL)	nCnSucL (200 μg/mL)	MpL-1 (87 μg/mL)	MpL-2 (145 μg/mL)	MpL-2 (10 μg/mL)	MpL-1 (10 μg/mL)	MJW lectin (200 μg/mL)	Threefoil (200 μg/mL)	Blon 2468 Mut (100 μg/mL)	NV VLP-3step (200 μg/mL)	rNV VLP-4step (200 μg/mL)	CBM13 2b+BME (200 μg/mL)	CBM13 2b (200 μg/mL)	CBM13 2a (200 μg/mL)	121 (30 μg/mL)	123 (30 μg/mL)	125 (30 μg/mL)	126 (30 μg/mL)	127 (30 μg/mL)	128 (30 μg/mL)	130 (30 μg/mL)	125 no insert (30 μg/mL)	CA19.9-1B844 (20 μg/mL)	CA19.9-9L426 (20 μg/mL)	CA19.9-121SLE (20 μg/mL)	CA19.9-121SLE (2 μg/mL)	CA19.9-9L426 (2 μg/mL)	CA19.9-1B844 (2 μg/mL)	CA19.9-1B844 (0.2 μg/mL)	CA19.9-9L426 (0.2 μg/mL)	CA19.9-121SLE (0.2 μg/mL)	PSL (200 μg/mL)	Galectin-7 (20 μg/mL)	Galectin-8 (20 μg/mL)	Galectin-9 (20 μg/mL)	Siglec-F-hFc (5 μg/mL)	Siglec-F-hFc (50 μg/mL)	Siglec-8-hFc (20 μg/mL)	Siglec-8-hFc (200 μg/mL)	E-coli type 1 fimbrae	E-coli yfc fimbrae	Threefoil (2 μg/mL)	Threefoil (10 μg/mL)	Threefoil (50 μg/mL)	1297-P (10 μg/mL)	1297-G (10 μg/mL)	1309-P (10 μg/mL)	1309-G (10 μg/mL)
G09546QO	Gal(α-Sp8	1.1278	1.22531	2.30141	2.4845	1.47859	1.47265	1.20042	1.80544	1.18366	1.07791	1.00081	1.81346	1.7501	2.04733	1.6905	2.39557	1.22763	1.28213	2.21533	1.98727	2.3053	1.33957	1.09329	1.10185	1.07	1.07889	1.15354	0.975241	0.91868	0.994246	0.936454	1.14648	1.95072	0.95237	1.21132	1.06983	1.59636	1.1388	1.12638	1.19307	1.10965	1.12171	1.05246	1.11539	1.56031	1.79611	1.71392	1.67753
G58161NS	Glc(α-Sp8	1.04798	1.26902	2.01342	1.99634	1.2451	1.37555	1.23747	1.24978	1.27828	1.05891	1.03923	1.75815	1.80646	2.08871	1.58337	2.73631	1.30545	1.20427	2.21322	2.09325	2.50867	1.23224	1.16184	1.21779	1.06823	1.00467	1.00192	1.07326	0.921667	0.991749	0.972358	1.1079	2.1926	1.27012	1.17739	1.08588	1.28504	1.26386	1.19209	1.16413	1.0239	1.07294	0.972077	1.00828	1.72277	1.90968	1.79892	1.82886
G61491DK	Man(α-Sp8	1.07755	1.30543	1.9646	2.08629	1.2198	1.36701	1.76705	1.39296	1.24707	1.17294	1.14674	1.85453	1.91981	2.18961	1.78193	2.29474	1.16891	1.2296	2.05741	1.80544	2.18727	1.36739	1.53928	1.25013	1.11658	1.18607	1.27155	1.17318	1.11888	1.32583	1.11975	1.17726	2.10628	1.30638	1.31869	1.11328	1.40707	1.26876	1.26135	1.58513	1.15381	1.31816	1.10445	1.2629	1.72478	2.06659	2.12435	1.9829
G57321FI	GalNAc(α-Sp8	1.0606	1.36987	2.09529	2.45239	1.53777	1.46227	1.3938	1.30118	1.19568	1.09909	1.00147	1.73982	1.74272	1.9849	1.49676	2.38435	1.29801	1.27994	2.04058	2.02119	2.18761	1.33971	0.937437	1.11033	1.1478	1.01593	1.14997	0.891654	0.933216	1.02625	0.97727	1.11996	1.98508	1.15883	1.18971	1.07114	1.95466	1.13423	1.25145	1.05674	1.13694	1.17215	1.08327	1.00942	1.55561	1.79844	1.78448	1.626
G57321FI	GalNAc(α-Sp15	1.0606	1.36987	2.09529	2.45239	1.53777	1.46227	1.3938	1.30118	1.19568	1.09909	1.00147	1.73982	1.74272	1.9849	1.49676	2.38435	1.29801	1.27994	2.04058	2.02119	2.18761	1.33971	0.937437	1.11033	1.1478	1.01593	1.14997	0.891654	0.933216	1.02625	0.97727	1.11996	1.98508	1.15883	1.18971	1.07114	1.95466	1.13423	1.25145	1.05674	1.13694	1.17215	1.08327	1.00942	1.55561	1.79844	1.78448	1.626
G96881BQ	Fuc(α-Sp8	0.87056	1.0296	1.43971	1.50793	1.02784	1.05615	1.13077	1.25948	1.37004	0.903753	0.839627	1.51856	1.468	1.86992	1.41395	2.0147	1.10217	1.1044	1.84061	1.61413	1.89174	1.11889	1.11628	1.12035	0.966057	1.11764	0.991099	0.973384	0.967367	0.989306	0.932435	0.984633	1.63122	1.03387	1.02773	0.902381	1.06446	0.976801	0.995071	1.02267	0.886286	0.998556	0.889865	0.942435	1.47162	1.61149	1.60316	1.54168
G96881BQ	Fuc(α-Sp9	0.87056	1.0296	1.43971	1.50793	1.02784	1.05615	1.13077	1.25948	1.37004	0.903753	0.839627	1.51856	1.468	1.86992	1.41395	2.0147	1.10217	1.1044	1.84061	1.61413	1.89174	1.11889	1.11628	1.12035	0.966057	1.11764	0.991099	0.973384	0.967367	0.989306	0.932435	0.984633	1.63122	1.03387	1.02773	0.902381	1.06446	0.976801	0.995071	1.02267	0.886286	0.998556	0.889865	0.942435	1.47162	1.61149	1.60316	1.54168
G50850NI	Neu5Ac(α-Sp8	1.02516	1.1849	1.61577	1.63716	1.01415	1.21765	1.13417	1.02019	1.12999	0.995167	0.888842	1.55255	1.55499	1.73987	1.41673	2.13237	1.18081	1.20689	1.95666	1.78229	1.98129	1.45548	1.32436	1.21665	1.2333	1.15906	1.01302	1.1201	1.0006	1.07544	0.970321	1.23974	1.699	1.13284	1.08881	1.12939	1.41066	1.04928	1.09195	0.995293	0.954737	0.930463	0.853383	0.890407	1.31502	1.5403	1.49803	1.45394
G50850NI	Neu5Ac(α-Sp11	1.02516	1.1849	1.61577	1.63716	1.01415	1.21765	1.13417	1.02019	1.12999	0.995167	0.888842	1.55255	1.55499	1.73987	1.41673	2.13237	1.18081	1.20689	1.95666	1.78229	1.98129	1.45548	1.32436	1.21665	1.2333	1.15906	1.01302	1.1201	1.0006	1.07544	0.970321	1.23974	1.699	1.13284	1.08881	1.12939	1.41066	1.04928	1.09195	0.995293	0.954737	0.930463	0.853383	0.890407	1.31502	1.5403	1.49803	1.45394
G76571JT	Neu5Ac(β-Sp8	1.02516	1.1849	1.61577	1.63716	1.01415	1.21765	1.13417	1.02019	1.12999	0.995167	0.888842	1.55255	1.55499	1.73987	1.41673	2.13237	1.18081	1.20689	1.95666	1.78229	1.98129	1.45548	1.32436	1.21665	1.2333	1.15906	1.01302	1.1201	1.0006	1.07544	0.970321	1.23974	1.699	1.13284	1.08881	1.12939	1.41066	1.04928	1.09195	0.995293	0.954737	0.930463	0.853383	0.890407	1.31502	1.5403	1.49803	1.45394
G65889KE	Gal(β-Sp8	1.1278	1.22531	2.30141	2.4845	1.47859	1.47265	1.20042	1.80544	1.18366	1.07791	1.00081	1.81346	1.7501	2.04733	1.6905	2.39557	1.22763	1.28213	2.21533	1.98727	2.3053	1.33957	1.09329	1.10185	1.07	1.07889	1.15354	0.975241	0.91868	0.994246	0.936454	1.14648	1.95072	0.95237	1.21132	1.06983	1.59636	1.1388	1.12638	1.19307	1.10965	1.12171	1.05246	1.11539	1.56031	1.79611	1.71392	1.67753
G71142DF	Glc(β-Sp8	1.04798	1.26902	2.01342	1.99634	1.2451	1.37555	1.23747	1.24978	1.27828	1.05891	1.03923	1.75815	1.80646	2.08871	1.58337	2.73631	1.30545	1.20427	2.21322	2.09325	2.50867	1.23224	1.16184	1.21779	1.06823	1.00467	1.00192	1.07326	0.921667	0.991749	0.972358	1.1079	2.1926	1.27012	1.17739	1.08588	1.28504	1.26386	1.19209	1.16413	1.0239	1.07294	0.972077	1.00828	1.72277	1.90968	1.79892	1.82886
G74840NI	Man(β-Sp8	1.07755	1.30543	1.9646	2.08629	1.2198	1.36701	1.76705	1.39296	1.24707	1.17294	1.14674	1.85453	1.91981	2.18961	1.78193	2.29474	1.16891	1.2296	2.05741	1.80544	2.18727	1.36739	1.53928	1.25013	1.11658	1.18607	1.27155	1.17318	1.11888	1.32583	1.11975	1.17726	2.10628	1.30638	1.31869	1.11328	1.40707	1.26876	1.26135	1.58513	1.15381	1.31816	1.10445	1.2629	1.72478	2.06659	2.12435	1.9829
G61418DU	GalNAc(β-Sp8	1.0606	1.36987	2.09529	2.45239	1.53777	1.46227	1.3938	1.30118	1.19568	1.09909	1.00147	1.73982	1.74272	1.9849	1.49676	2.38435	1.29801	1.27994	2.04058	2.02119	2.18761	1.33971	0.937437	1.11033	1.1478	1.01593	1.14997	0.891654	0.933216	1.02625	0.97727	1.11996	1.98508	1.15883	1.18971	1.07114	1.95466	1.13423	1.25145	1.05674	1.13694	1.17215	1.08327	1.00942	1.55561	1.79844	1.78448	1.626
G49108TO	GlcNAc(β-Sp0	1.29814	1.32481	1.86639	1.98326	1.26891	1.30525	1.2926	1.38658	1.15339	1.13139	0.998983	1.72077	1.70582	1.9972	1.64777	2.41583	1.27805	1.17494	2.10614	1.95281	2.27894	1.34009	1.10062	1.13877	1.03678	1.09997	1.17682	0.95527	0.935804	1.13312	0.958826	1.13672	2.05587	1.04	1.23899	1.06549	1.33373	1.14953	1.14703	1.15515	1.11014	1.15836	1.03465	0.965151	1.53064	1.69118	1.69033	1.65667
G49108TO	GlcNAc(β-Sp8	1.29814	1.32481	1.86639	1.98326	1.26891	1.30525	1.2926	1.38658	1.15339	1.13139	0.998983	1.72077	1.70582	1.9972	1.64777	2.41583	1.27805	1.17494	2.10614	1.95281	2.27894	1.34009	1.10062	1.13877	1.03678	1.09997	1.17682	0.95527	0.935804	1.13312	0.958826	1.13672	2.05587	1.04	1.23899	1.06549	1.33373	1.14953	1.14703	1.15515	1.11014	1.15836	1.03465	0.965151	1.53064	1.69118	1.69033	1.65667
G44411RJ	Gal(β1-4)GlcNAc(β1-6)[Gal(β1-4)GlcNAc(β1-3)]GalNAc(α-Sp8	1.06373	1.43138	3.09037	3.28585	2.08666	2.25342	1.32118	2.44774	1.17143	1.18526	1.17493	2.06886	2.04573	2.36212	1.49498	2.41995	1.23701	1.36332	2.1846	1.90236	2.31588	1.38211	1.4363	1.14843	1.12887	1.02587	1.13203	1.04919	0.926139	1.03035	0.95725	1.17414	2.20173	1.22446	1.01925	0.922725	2.53422	1.23594	1.2157	1.11758	1.15274	1.06166	1.0525	1.35378	1.77296	2.27341	2.09623	2.06928
	Gal(β1-4)GlcNAc(β1-6)[Gal(β1-4)GlcNAc(β1-3)]GalNAc(-Sp14	1.06373	1.43138	3.09037	3.28585	2.08666	2.25342	1.32118	2.44774	1.17143	1.18526	1.17493	2.06886	2.04573	2.36212	1.49498	2.41995	1.23701	1.36332	2.1846	1.90236	2.31588	1.38211	1.4363	1.14843	1.12887	1.02587	1.13203	1.04919	0.926139	1.03035	0.95725	1.17414	2.20173	1.22446	1.01925	0.922725	2.53422	1.23594	1.2157	1.11758	1.15274	1.06166	1.0525	1.35378	1.77296	2.27341	2.09623	2.06928
	GlcNAc(β1-6)[GlcNAc(β1-4)][GlcNAc(β1-3)]GlcNAc(-Sp8	2.1486	2.09304	2.72349	2.67124	1.85415	1.94759	1.88876	1.76585	1.89762	1.77253	1.61963	2.73886	2.57476	3.07512	2.61899	3.93958	2.26894	1.9724	3.35345	3.13356	3.60574	2.18213	1.77235	1.7808	1.74348	1.71479	1.83584	1.63281	1.49885	1.64967	1.56022	1.73574	3.27676	1.79967	1.9526	1.83432	1.9605	1.79603	1.86068	1.85986	1.78792	1.68385	1.5232	1.51162	2.50612	2.7835	2.77849	2.69479
	(6S)(3S)Gal(β1-4)(6S)GlcNAc(β-Sp0	1.23903	1.28549	2.04276	2.11124	1.65844	1.65692	1.57982	1.57733	1.26554	1.18014	1.0614	1.97241	1.83688	2.17329	1.87236	3.53067	1.66618	1.41021	3.08251	2.84366	3.28781	1.50212	1.75575	1.21892	1.18973	1.24558	1.18496	1.23214	0.988991	1.0706	1.2366	1.47104	2.06377	1.48096	1.23059	1.15439	1.68351	1.11091	1.20396	1.19698	1.24464	1.28893	1.05315	1.06885	1.69599	1.93816	1.88831	1.80496
G40222RJ	(6S)(3S)Gal(β1-4)GlcNAc(β-Sp0	0.938526	1.23667	1.80029	1.89389	1.26669	1.24745	1.37155	1.20773	1.54495	1.13553	1.38368	1.8692	1.8315	1.98231	2.33833	2.2493	1.1811	1.26637	2.70073	2.08603	2.98845	1.30467	0.948954	1.13375	1.12531	1.04768	0.981625	0.810776	0.94266	1.18183	1.30149	1.42354	1.82079	0.80353	1.49258	1.19698	1.34567	1.1849	1.18573	0.960215	1.2632	1.10275	0.958711	0.990724	1.37402	1.64428	1.58256	1.49892
	(3S)Gal(β1-4)[Fuc(α1-3)](6S)Glc(-Sp0	1.08288	1.57056	1.95723	2.06227	1.3974	1.58073	1.3541	1.0716	1.19836	1.14013	1.06957	1.95683	2.11824	2.21579	1.88966	2.45123	1.53479	1.46771	2.20812	2.07806	2.65808	1.71567	1.50166	1.338	1.28639	1.13412	1.05862	0.967202	1.11027	1.14384	1.60918	1.25875	2.68427	1.82312	1.41079	1.05299	2.09859	1.42989	1.42342	1.25276	1.11633	1.20637	1.12058	0.994603	2.04301	2.44657	2.58716	2.49985
	(3S)Gal(β1-4)Glc(β-Sp8	1.07993	1.35822	1.97951	2.00184	1.35779	1.41266	1.44872	1.38395	1.42601	1.15499	1.14324	1.88857	1.92682	2.16965	1.9723	2.99364	1.41454	1.34968	2.46003	2.27106	2.82114	1.38629	1.10017	1.25143	1.14985	1.19701	1.04679	1.04219	1.02395	1.13195	1.33707	1.26305	2.58738	2.30714	1.94804	1.17075	0.99774	1.26926	1.28596	1.10001	1.12268	1.30439	1.09909	1.11852	1.91766	1.95254	1.94103	2.03853
	(3S)Gal(β1-4)(6S)Glc(β-Sp0	1.24461	1.37621	1.9704	2.10689	1.32598	1.27036	1.70401	1.21147	1.45592	1.13217	0.969192	1.76257	1.8786	2.10419	1.74934	2.79738	1.40676	1.24591	2.61923	2.36495	2.69617	1.38491	1.20348	1.26668	1.13771	1.14342	1.11202	1.1584	1.24203	1.18366	1.07891	1.35658	2.33157	2.87812	1.71198	1.10676	1.6768	1.1054	1.08108	1.08686	1.16692	1.2054	1.0899	1.08854	1.81292	1.90088	1.90492	1.89788
	(3S)Gal(β1-4)(6S)Glc(β-Sp8	1.24461	1.37621	1.9704	2.10689	1.32598	1.27036	1.70401	1.21147	1.45592	1.13217	0.969192	1.76257	1.8786	2.10419	1.74934	2.79738	1.40676	1.24591	2.61923	2.36495	2.69617	1.38491	1.20348	1.26668	1.13771	1.14342	1.11202	1.1584	1.24203	1.18366	1.07891	1.35658	2.33157	2.87812	1.71198	1.10676	1.6768	1.1054	1.08108	1.08686	1.16692	1.2054	1.0899	1.08854	1.81292	1.90088	1.90492	1.89788
G14395NH	(3S)Gal(β1-3)[Fuc(α1-4)]GlcNAc(β-Sp8	1.05713	1.29604	1.68554	1.76436	1.27659	1.25486	1.56536	1.08666	1.47679	1.20501	1.08682	1.85486	1.81371	2.09969	2.01217	2.90161	1.43352	1.39727	2.33775	2.29244	2.52926	1.40487	1.17667	1.52366	1.49987	1.50887	1.47717	1.245	1.20662	1.27846	1.5819	1.32009	2.28991	1.71095	1.56096	1.20789	1.05234	1.20408	1.20911	1.26578	1.22099	1.11839	1.04043	0.988958	1.77192	2.02052	1.81134	1.74986
	(3S)Gal(β1-3)GalNAc(α-Sp8	1.08675	1.41922	1.84497	1.97248	1.25903	1.31287	1.52713	1.42081	1.42049	1.21924	1.17688	2.03271	2.04528	2.18256	1.94727	2.66649	1.477	1.42124	2.38621	2.17987	2.4773	1.45547	1.23725	1.23743	1.14118	1.13145	1.10698	1.12455	1.06633	1.12426	1.23249	1.429	2.21047	2.29767	1.6069	1.19021	1.21963	1.24687	1.35433	1.17385	1.16821	1.18346	1.05679	1.11968	1.7478	2.07737	1.96355	1.93461
	(3S)Gal(β1-3)GlcNAc(β-Sp0	1.10163	1.32165	2.03059	2.14007	1.50522	1.49441	1.48914	1.36328	1.34784	1.16742	1.13815	1.91329	1.88889	2.12873	1.69426	2.70938	1.43963	1.39716	2.31831	2.11909	2.44129	1.40607	1.33573	1.17132	1.00595	1.16366	0.929818	1.03253	1.07196	1.1122	0.958172	1.16875	2.15688	2.40796	1.58462	1.16249	1.23716	1.23703	1.24666	1.12312	1.16605	1.15269	1.0391	1.01537	1.63346	1.93776	1.84523	1.78322
	(3S)Gal(β1-3)GlcNAc(β-Sp8	1.10163	1.32165	2.03059	2.14007	1.50522	1.49441	1.48914	1.36328	1.34784	1.16742	1.13815	1.91329	1.88889	2.12873	1.69426	2.70938	1.43963	1.39716	2.31831	2.11909	2.44129	1.40607	1.33573	1.17132	1.00595	1.16366	0.929818	1.03253	1.07196	1.1122	0.958172	1.16875	2.15688	2.40796	1.58462	1.16249	1.23716	1.23703	1.24666	1.12312	1.16605	1.15269	1.0391	1.01537	1.63346	1.93776	1.84523	1.78322
	(3S)Gal(β1-4)[Fuc(α1-3)]GlcNAc(-Sp0	1.07796	1.4003	1.95773	2.05101	1.39521	1.43632	1.3867	1.27836	1.27363	1.25065	1.00427	1.85846	1.84438	2.03303	1.83138	2.636	1.55788	1.43981	2.32545	2.1148	2.59576	1.45739	1.29465	1.11548	1.12217	1.17484	1.06271	0.815581	0.887607	1.04442	1.12577	1.13086	2.34842	1.06754	1.27656	1.26821	1.48596	1.21032	1.39165	1.10495	1.06727	1.12838	1.10813	1.14082	1.89653	2.02168	2.08132	1.95035
	(3S)Gal(β1-4)[Fuc(α1-3)]GlcNAc(-Sp8	1.07796	1.4003	1.95773	2.05101	1.39521	1.43632	1.3867	1.27836	1.27363	1.25065	1.00427	1.85846	1.84438	2.03303	1.83138	2.636	1.55788	1.43981	2.32545	2.1148	2.59576	1.45739	1.29465	1.11548	1.12217	1.17484	1.06271	0.815581	0.887607	1.04442	1.12577	1.13086	2.34842	1.06754	1.27656	1.26821	1.48596	1.21032	1.39165	1.10495	1.06727	1.12838	1.10813	1.14082	1.89653	2.02168	2.08132	1.95035
	(3S)Gal(β1-4)(6S)GlcNAc(β-Sp0	1.08859	1.38332	2.2159	2.30079	1.38388	1.56374	1.43563	1.69397	1.31387	1.1999	1.13796	1.84657	1.916	2.1522	1.87863	2.70851	1.59715	1.60048	2.48813	2.21185	2.60201	1.55899	1.15305	1.25292	1.24998	1.19738	1.14793	1.08476	1.00005	1.01287	1.25199	1.35252	2.31145	2.4931	1.57436	1.01628	1.67542	1.20733	1.26705	1.19463	1.30065	1.20833	1.07201	1.15183	1.7788	2.12229	1.96115	1.93842
	(3S)Gal(β1-4)(6S)GlcNAc(β-Sp8	1.08859	1.38332	2.2159	2.30079	1.38388	1.56374	1.43563	1.69397	1.31387	1.1999	1.13796	1.84657	1.916	2.1522	1.87863	2.70851	1.59715	1.60048	2.48813	2.21185	2.60201	1.55899	1.15305	1.25292	1.24998	1.19738	1.14793	1.08476	1.00005	1.01287	1.25199	1.35252	2.31145	2.4931	1.57436	1.01628	1.67542	1.20733	1.26705	1.19463	1.30065	1.20833	1.07201	1.15183	1.7788	2.12229	1.96115	1.93842
	(3S)Gal(β1-4)GlcNAc(β-Sp0	0.987386	1.32411	1.92094	1.9976	1.39651	1.36081	1.54093	1.48353	1.47442	1.15005	1.04625	1.85357	1.86229	2.13257	1.81026	2.67121	1.4411	1.34473	2.27861	2.13768	2.48815	1.42208	1.1622	1.17961	1.06062	1.09676	1.08751	1.10513	1.05317	1.03005	1.19036	1.24541	2.20071	2.61737	1.8407	1.3317	1.24701	1.17199	1.24684	1.15037	1.159	1.21181	1.09532	1.1642	1.61478	1.83394	1.66858	1.65282
	(3S)Gal(β1-4)GlcNAc(β-Sp8	0.987386	1.32411	1.92094	1.9976	1.39651	1.36081	1.54093	1.48353	1.47442	1.15005	1.04625	1.85357	1.86229	2.13257	1.81026	2.67121	1.4411	1.34473	2.27861	2.13768	2.48815	1.42208	1.1622	1.17961	1.06062	1.09676	1.08751	1.10513	1.05317	1.03005	1.19036	1.24541	2.20071	2.61737	1.8407	1.3317	1.24701	1.17199	1.24684	1.15037	1.159	1.21181	1.09532	1.1642	1.61478	1.83394	1.66858	1.65282
G95090DW	(3S)Gal(β-Sp8	0.957419	1.23968	1.57672	1.67611	1.25631	1.21572	1.37065	1.27933	1.30652	1.14363	1.00554	1.74023	1.75687	1.99512	1.53056	2.37219	1.29583	1.1623	2.06905	1.8794	2.12578	1.29591	1.16336	1.24908	1.23218	1.19261	1.22845	0.953888	0.932974	1.25504	1.17592	1.13259	1.97856	2.03123	1.50883	1.19242	1.01216	1.1426	1.19893	1.09165	1.0366	1.12139	1.01176	1.09103	1.59686	1.77041	1.63975	1.61203
G18222CD	(6S)(4S)Gal(β1-4)GlcNAc(β-Sp0	1.04829	1.24985	2.26753	2.26125	1.36867	1.4145	1.2038	1.63334	1.19823	1.19664	1.00677	2.04823	1.92227	2.14041	1.94616	2.67119	1.37438	1.34186	2.48241	2.30737	2.73999	1.41564	1.36261	1.23315	1.12292	1.52415	1.09536	1.16509	1.0211	1.02343	1.09037	1.29344	2.09901	1.34185	1.21298	1.19408	1.73671	1.23857	1.31189	1.10358	1.23026	1.07227	1.0984	1.1019	1.62109	1.78354	1.8384	1.68592
	(4S)Gal(β1-4)GlcNAc(β-Sp8	1.11368	1.26134	2.4268	2.36399	1.4703	1.51854	1.21727	1.91408	1.10573	1.24704	1.05382	1.97437	1.92184	2.16084	2.30618	2.7962	1.39545	1.22792	2.44218	2.41546	2.79998	1.40732	1.25221	1.19596	1.11443	1.32281	1.09875	1.04871	0.881931	1.00822	1.09264	1.19499	2.13515	1.18883	1.25084	1.06184	1.54721	1.22457	1.1759	1.17106	1.20668	1.07844	1.06209	1.27567	1.5907	1.85228	1.87894	1.71606
G18020XV	(6P)Man(α-Sp8	1.15049	1.35963	1.92907	2.0721	1.6229	1.5742	1.79666	1.15937	1.31447	1.30781	1.129	1.98093	1.91032	2.30202	1.87658	2.35254	1.2261	1.30035	2.14642	1.92812	2.46928	1.42329	1.50274	1.5491	1.32385	1.16571	1.03905	1.20791	1.30909	1.31197	1.39296	1.47387	2.38841	1.51065	1.29492	1.2177	1.66025	1.31965	1.36595	1.76698	1.2363	1.37236	1.18394	1.14868	1.97165	2.28412	2.33812	2.11807
G41348XU	(6S)Gal(β1-4)Glc(β-Sp0	1.04239	1.30251	2.21285	2.49239	1.51468	1.39965	1.63071	1.24583	1.38469	1.12281	1.08687	1.85361	1.88683	2.07594	2.01327	2.91372	1.45842	1.44933	2.57104	2.39689	2.8466	1.51865	1.06942	1.08694	1.10494	1.14515	0.962579	1.06544	1.00473	1.18482	0.819674	1.28248	2.07785	0.939917	1.29479	1.44198	2.29894	1.3959	1.50411	1.12327	1.33079	1.18924	1.02263	1.06177	1.82278	2.02774	1.80113	1.82858
G41348XU	(6S)Gal(β1-4)Glc(β-Sp8	1.04239	1.30251	2.21285	2.49239	1.51468	1.39965	1.63071	1.24583	1.38469	1.12281	1.08687	1.85361	1.88683	2.07594	2.01327	2.91372	1.45842	1.44933	2.57104	2.39689	2.8466	1.51865	1.06942	1.08694	1.10494	1.14515	0.962579	1.06544	1.00473	1.18482	0.819674	1.28248	2.07785	0.939917	1.29479	1.44198	2.29894	1.3959	1.50411	1.12327	1.33079	1.18924	1.02263	1.06177	1.82278	2.02774	1.80113	1.82858
	(6S)Gal(β1-4)GlcNAc(β-Sp8	1.03262	1.3182	2.35874	2.59749	1.4719	1.40074	1.25592	1.48334	1.28567	1.15822	1.02936	1.87851	1.85109	2.11337	2.02186	2.79486	1.40117	1.36913	2.40829	2.4232	2.66343	1.52971	0.984658	1.08609	1.02656	1.09082	1.05931	0.891225	0.902878	1.02515	0.98335	1.19434	1.85081	0.96001	1.2211	1.54202	2.24965	1.41609	1.60856	1.21654	1.21184	1.20603	1.0032	1.15045	1.65008	1.89086	1.72345	1.63159
	(6S)Gal(β1-4)(6S)Glc(β-Sp8	1.14527	1.40309	2.25492	2.63296	1.56286	1.61513	1.3759	1.13247	1.32333	1.07581	1.07805	2.00655	1.90877	2.12811	2.07127	2.70608	1.55475	1.4137	2.6505	2.50618	3.06504	1.66459	1.34071	1.34853	1.29763	1.17672	1.1963	1.05509	1.02972	1.07694	1.38891	1.32672	2.42826	1.68266	1.35082	1.47368	2.88472	1.29085	1.56911	1.27415	1.34072	1.24437	1.13352	1.04938	1.7647	2.0917	1.89454	1.95866
G01166XS	Neu5Ac(α2-3)(6S)Gal(β1-4)GlcNAc(β-Sp8	1.02744	1.26307	1.62107	1.91173	1.12938	1.24376	1.35638	1.30666	1.35626	1.10669	1.0389	1.941	1.87505	2.07142	1.90435	2.76722	1.58609	1.57757	2.29614	2.40421	2.65465	1.49037	1.13933	1.05894	1.16888	1.05827	0.983393	1.0552	0.901553	0.877013	0.973743	1.30821	1.61633	1.25198	1.13682	2.40592	2.72979	1.75512	3.02202	1.09013	1.25028	1.05012	0.949725	1.01646	1.54605	1.79227	1.64515	1.6314
	(6S)GlcNAc(β-Sp8	1.51894	1.26297	1.98492	2.27626	1.2919	1.39935	1.24422	1.38492	1.10904	1.19882	1.06951	1.81598	1.86635	2.15585	1.97707	2.42851	1.53458	1.59262	2.30188	2.01518	2.31096	1.50665	1.73822	1.1819	1.19807	1.07989	1.09492	1.42152	1.13174	1.0138	1.04877	1.18807	2.02386	1.3165	1.18222	1.02555	1.64461	1.08957	1.13753	1.27718	1.22184	1.107	0.987224	1.01962	1.71891	1.897	1.93177	1.90198
G22768VO	Man(α1-6)[Man(α1-3)]Man(β1-4)GlcNAc(β1-4)GlcNAc(β-Sp12	1.07139	1.4381	1.9718	2.18416	1.2646	1.33507	2.60868	1.26906	1.05139	1.17626	1.17457	1.90752	1.81444	2.15234	1.376	2.36537	1.20619	1.21561	1.69392	1.6909	1.8729	1.21311	1.25877	1.40004	1.23968	1.15703	1.02737	1.27466	1.10353	0.977948	1.35176	1.58843	2.1911	0.983974	1.07422	1.14248	1.70846	1.16623	1.35441	2.65632	1.13668	1.20949	0.97538	1.07732	1.69943	1.85441	1.8941	1.76737
G22768VO	Man(α1-6)[Man(α1-3)]Man(β1-4)GlcNAc(β1-4)GlcNAc(β-Sp13	1.07139	1.4381	1.9718	2.18416	1.2646	1.33507	2.60868	1.26906	1.05139	1.17626	1.17457	1.90752	1.81444	2.15234	1.376	2.36537	1.20619	1.21561	1.69392	1.6909	1.8729	1.21311	1.25877	1.40004	1.23968	1.15703	1.02737	1.27466	1.10353	0.977948	1.35176	1.58843	2.1911	0.983974	1.07422	1.14248	1.70846	1.16623	1.35441	2.65632	1.13668	1.20949	0.97538	1.07732	1.69943	1.85441	1.8941	1.76737
G39213VZ	GlcNAc(β1-2)Man(α1-6)[GlcNAc(β1-2)Man(α1-3)]Man(β1-4)GlcNAc(β1-4)GlcNAc(β-Sp12	3.88216	2.187	2.0949	2.18483	1.41014	1.44981	1.70951	1.34583	1.17865	1.1886	1.17822	1.93843	1.98617	2.24178	1.77382	2.71817	1.50336	1.41978	2.14152	2.23356	2.46315	1.38905	1.31019	1.22428	1.15966	1.14444	1.28271	1.31243	0.896323	1.13029	1.09118	1.43558	2.27903	1.29242	1.24421	1.10654	1.888	1.39237	1.36779	1.49659	1.15999	1.09176	0.889692	0.960129	1.93716	2.1856	2.04472	1.97464
G39213VZ	GlcNAc(β1-2)Man(α1-6)[GlcNAc(β1-2)Man(α1-3)]Man(β1-4)GlcNAc(β1-4)GlcNAc(β-Sp13	3.88216	2.187	2.0949	2.18483	1.41014	1.44981	1.70951	1.34583	1.17865	1.1886	1.17822	1.93843	1.98617	2.24178	1.77382	2.71817	1.50336	1.41978	2.14152	2.23356	2.46315	1.38905	1.31019	1.22428	1.15966	1.14444	1.28271	1.31243	0.896323	1.13029	1.09118	1.43558	2.27903	1.29242	1.24421	1.10654	1.888	1.39237	1.36779	1.49659	1.15999	1.09176	0.889692	0.960129	1.93716	2.1856	2.04472	1.97464
G36191CD	Gal(β1-4)GlcNAc(β1-2)Man(α1-6)[Gal(β1-4)GlcNAc(β1-2)Man(α1-3)]Man(β1-4)GlcNAc(β1-4)GlcNAc(β-Sp12	1.55348	2.435	3.36951	3.57268	2.34248	2.20515	1.49049	2.67618	1.22824	1.34386	1.19752	2.12455	2.12505	2.34038	2.29134	2.88926	1.62793	1.73776	2.50319	2.33939	2.58986	1.76927	1.53067	1.35251	1.40117	1.54519	1.2285	1.17322	1.05541	1.13961	1.21456	1.73087	2.52421	1.73527	1.58084	1.16128	2.71497	1.43964	1.41053	1.59491	1.26352	1.36466	1.33703	1.67754	2.11569	2.38569	2.28665	2.13088
G84467IZ	Neu5Ac(α2-6)Gal(β1-4)GlcNAc(β1-2)Man(α1-6)[Neu5Ac(α2-6)Gal(β1-4)GlcNAc(β1-2)Man(α1-3)]Man(β1-4)GlcNAc(β1-4)GlcNAc(β-Sp12	1.20369	1.64759	2.06018	2.2523	1.39947	1.63287	1.35196	1.19404	1.16209	1.14658	1.10969	2.04946	2.06296	2.29376	2.0579	3.06598	1.57856	1.4982	2.53229	2.36983	2.52973	1.60473	1.63576	1.38767	1.09049	1.1423	1.12638	1.32387	0.954186	1.05252	1.13204	3.09083	2.30319	1.67431	1.70481	1.31319	2.70373	1.24819	1.4605	1.36846	1.28767	1.05812	1.07197	1.17652	1.82141	2.22184	2.08019	1.90146
G84467IZ	Neu5Ac(α2-6)Gal(β1-4)GlcNAc(β1-2)Man(α1-6)[Neu5Ac(α2-6)Gal(β1-4)GlcNAc(β1-2)Man(α1-3)]Man(β1-4)GlcNAc(β1-4)GlcNAc(β-Sp21	1.20369	1.64759	2.06018	2.2523	1.39947	1.63287	1.35196	1.19404	1.16209	1.14658	1.10969	2.04946	2.06296	2.29376	2.0579	3.06598	1.57856	1.4982	2.53229	2.36983	2.52973	1.60473	1.63576	1.38767	1.09049	1.1423	1.12638	1.32387	0.954186	1.05252	1.13204	3.09083	2.30319	1.67431	1.70481	1.31319	2.70373	1.24819	1.4605	1.36846	1.28767	1.05812	1.07197	1.17652	1.82141	2.22184	2.08019	1.90146
G84467IZ	Neu5Ac(α2-6)Gal(β1-4)GlcNAc(β1-2)Man(α1-6)[Neu5Ac(α2-6)Gal(β1-4)GlcNAc(β1-2)Man(α1-3)]Man(β1-4)GlcNAc(β1-4)GlcNAc(β-Sp24	1.20369	1.64759	2.06018	2.2523	1.39947	1.63287	1.35196	1.19404	1.16209	1.14658	1.10969	2.04946	2.06296	2.29376	2.0579	3.06598	1.57856	1.4982	2.53229	2.36983	2.52973	1.60473	1.63576	1.38767	1.09049	1.1423	1.12638	1.32387	0.954186	1.05252	1.13204	3.09083	2.30319	1.67431	1.70481	1.31319	2.70373	1.24819	1.4605	1.36846	1.28767	1.05812	1.07197	1.17652	1.82141	2.22184	2.08019	1.90146
G67646HL	Fuc(α1-2)Gal(β1-3)GalNAc(β1-3)Gal(α-Sp9	0.946688	1.10179	2.11155	2.09176	1.34657	1.36996	1.24948	1.70513	1.14692	1.2459	1.13644	1.73005	1.7125	1.98226	2.01839	2.57303	1.4182	1.35956	2.17756	2.11938	2.45964	1.27422	1.70304	1.20634	1.32821	1.26215	0.999447	1.30768	0.823212	0.885086	0.891689	1.05493	2.7276	1.90852	0.661135	1.06968	1.41312	1.07125	1.09903	0.839237	1.08957	0.858667	0.864599	1.04074	1.71478	2.17353	1.90115	1.85033
G98465JN	Fuc(α1-2)Gal(β1-3)GalNAc(β1-3)Gal(α1-4)Gal(β1-4)Glc(β-Sp9	0.972707	1.26387	1.95517	1.9621	1.27827	1.30199	1.40616	1.39144	1.27186	1.22187	1.32406	1.78331	1.86748	2.06339	1.84788	2.64713	1.57538	1.23739	2.11996	2.22535	2.4797	1.17167	1.71106	1.55795	1.38157	1.39934	0.959559	1.35709	1.13469	0.958213	1.02734	1.1587	2.48123	1.79223	1.12972	1.09271	1.63689	1.06815	1.14583	1.04321	1.11048	0.968286	1.00305	0.975727	1.80843	2.04396	1.99183	1.95257
G00048MO	Fuc(α1-2)Gal(β1-3)[Fuc(α1-4)]GlcNAc(β-Sp8	1.13433	1.47619	1.90481	1.93621	1.33374	1.46375	1.42607	1.30962	1.47198	1.19524	1.26458	2.00271	1.99489	2.29373	2.05573	2.93319	1.45433	1.63788	2.19205	2.34428	2.62443	1.50774	1.74202	1.63422	1.98544	1.72321	1.67175	1.86903	1.83167	1.59956	1.56463	1.36756	2.39574	1.48872	1.40691	1.14501	1.51465	1.20619	1.14424	1.60595	1.24416	1.22045	1.0641	1.10075	2.06048	2.30238	2.18352	2.00139
G94435QH	Fuc(α1-2)Gal(β1-3)GalNAc(α-Sp8	1.0689	1.1398	1.94561	1.98703	1.24417	1.28311	1.32872	1.17405	1.24048	1.23591	1.20304	1.88438	1.85117	2.0585	1.79898	2.62675	1.30707	1.29301	2.31002	2.19678	2.58933	1.36621	1.40209	1.18886	1.44256	1.2288	0.940029	0.990096	0.904718	0.922816	1.04097	1.12059	2.16318	1.48822	0.76319	0.967207	1.29543	1.12298	1.08086	0.892736	1.07733	1.03978	0.908963	1.03775	1.81115	1.92388	1.97883	1.94186
G94435QH	Fuc(α1-2)Gal(β1-3)GalNAc(α-Sp14	1.0689	1.1398	1.94561	1.98703	1.24417	1.28311	1.32872	1.17405	1.24048	1.23591	1.20304	1.88438	1.85117	2.0585	1.79898	2.62675	1.30707	1.29301	2.31002	2.19678	2.58933	1.36621	1.40209	1.18886	1.44256	1.2288	0.940029	0.990096	0.904718	0.922816	1.04097	1.12059	2.16318	1.48822	0.76319	0.967207	1.29543	1.12298	1.08086	0.892736	1.07733	1.03978	0.908963	1.03775	1.81115	1.92388	1.97883	1.94186
G91532KA	Fuc(α1-2)Gal(β1-3)GalNAc(β1-4)[Neu5Ac(α2-3)]Gal(β1-4)Glc(β-Sp0	1.02822	1.33897	1.71493	1.92739	1.32398	1.27165	1.26331	1.32951	1.11634	1.16714	1.08599	1.97935	2.00448	2.19055	1.62408	2.07884	1.28008	1.47031	2.04446	1.86451	2.06213	1.43888	1.07365	1.20161	1.20754	1.17847	1.05456	0.96793	0.857228	1.02836	1.16399	1.14821	2.0186	1.21874	0.896825	1.41821	1.9577	1.23626	1.24887	1.08834	0.996738	1.178	0.915747	1.12514	1.97077	2.0317	2.15613	2.00304
G91532KA	Fuc(α1-2)Gal(β1-3)GalNAc(β1-4)[Neu5Ac(α2-3)]Gal(β1-4)Glc(β-Sp9	1.02822	1.33897	1.71493	1.92739	1.32398	1.27165	1.26331	1.32951	1.11634	1.16714	1.08599	1.97935	2.00448	2.19055	1.62408	2.07884	1.28008	1.47031	2.04446	1.86451	2.06213	1.43888	1.07365	1.20161	1.20754	1.17847	1.05456	0.96793	0.857228	1.02836	1.16399	1.14821	2.0186	1.21874	0.896825	1.41821	1.9577	1.23626	1.24887	1.08834	0.996738	1.178	0.915747	1.12514	1.97077	2.0317	2.15613	2.00304
G00050MO	Fuc(α1-2)Gal(β1-3)GlcNAc(β1-3)Gal(β1-4)Glc(β-Sp8	0.939287	1.3784	2.59023	2.71985	1.94317	1.83062	1.36256	1.64236	1.18314	1.39885	1.12797	1.9496	1.78596	2.17548	2.42214	2.68061	1.5085	1.48693	2.0523	2.28054	2.33635	1.67063	1.24989	1.32238	1.63992	1.33696	1.15739	1.2415	0.997224	0.968587	1.06656	1.37172	2.6213	3.70356	2.28255	1.08265	1.71181	1.1373	1.11471	1.34403	1.21608	1.11079	0.972969	1.1147	1.8738	2.44778	2.00684	1.93503
G00050MO	Fuc(α1-2)Gal(β1-3)GlcNAc(β1-3)Gal(β1-4)Glc(β-Sp10	0.939287	1.3784	2.59023	2.71985	1.94317	1.83062	1.36256	1.64236	1.18314	1.39885	1.12797	1.9496	1.78596	2.17548	2.42214	2.68061	1.5085	1.48693	2.0523	2.28054	2.33635	1.67063	1.24989	1.32238	1.63992	1.33696	1.15739	1.2415	0.997224	0.968587	1.06656	1.37172	2.6213	3.70356	2.28255	1.08265	1.71181	1.1373	1.11471	1.34403	1.21608	1.11079	0.972969	1.1147	1.8738	2.44778	2.00684	1.93503
G40696TO	Fuc(α1-2)Gal(β1-3)GlcNAc(β-Sp0	1.06913	1.38614	1.90676	2.04582	1.33799	1.32147	1.31635	1.3903	1.21523	1.27015	1.11404	1.92542	1.90196	2.16099	2.08345	2.70532	1.41191	1.4322	2.18722	2.20015	2.45704	1.32776	1.18503	1.06184	1.17346	1.03787	1.02479	0.970046	0.859245	0.979942	0.862996	1.06825	2.35332	2.39207	1.54903	1.11728	1.54151	1.25673	1.09325	1.41711	1.21641	1.12061	1.05479	1.11237	1.83376	2.08596	1.96399	1.83184
G40696TO	Fuc(α1-2)Gal(β1-3)GlcNAc(β-Sp8	1.06913	1.38614	1.90676	2.04582	1.33799	1.32147	1.31635	1.3903	1.21523	1.27015	1.11404	1.92542	1.90196	2.16099	2.08345	2.70532	1.41191	1.4322	2.18722	2.20015	2.45704	1.32776	1.18503	1.06184	1.17346	1.03787	1.02479	0.970046	0.859245	0.979942	0.862996	1.06825	2.35332	2.39207	1.54903	1.11728	1.54151	1.25673	1.09325	1.41711	1.21641	1.12061	1.05479	1.11237	1.83376	2.08596	1.96399	1.83184
G74917JX	Fuc(α1-2)Gal(β1-4)[Fuc(α1-3)]GlcNAc(β1-3)Gal(β1-4)[Fuc(α1-3)]GlcNAc(β-Sp0	1.22999	1.48118	2.22785	2.27441	1.54626	1.53073	1.37469	1.3209	1.27095	1.14204	1.13066	1.95881	1.92841	2.19884	1.89249	2.60251	1.52097	1.44467	2.29692	2.08211	2.56003	1.53859	1.55561	1.25767	1.36491	1.16389	1.22142	1.12156	1.08222	1.26942	1.14425	1.38027	2.65013	1.19429	1.11116	1.08589	1.83853	1.20548	1.26001	1.18485	1.34886	1.16057	1.11773	1.08016	2.15761	2.32443	2.25375	2.03114
G58980LZ	Fuc(α1-2)Gal(β1-4)[Fuc(α1-3)]GlcNAc(β1-3)Gal(β1-4)[Fuc(α1-3)]GlcNAc(β1-3)Gal(β1-4)[Fuc(α1-3)]GlcNAc(β-Sp0	1.35255	1.66747	2.44894	2.444	1.71708	1.65972	1.46726	1.29571	1.3184	1.24022	1.21191	2.05605	2.04715	2.33284	2.03642	2.55408	1.61867	1.52133	2.26385	2.11573	2.64046	1.67395	1.72594	1.37946	1.53139	1.23156	1.28924	1.13698	1.16891	1.43903	1.29519	1.61469	2.7414	1.19297	1.22424	1.16097	1.89116	1.26745	1.30904	1.29378	1.57336	1.15084	1.14314	1.10422	2.30219	2.46603	2.37557	2.15208
G00052MO	Fuc(α1-2)Gal(β1-4)[Fuc(α1-3)]GlcNAc(β-Sp0	1.10805	1.40013	2.06331	2.18023	1.51284	1.43449	1.3567	1.51234	1.319	1.10769	1.18898	2.00635	1.94373	2.17643	1.6961	2.87068	1.52957	1.43254	2.39765	2.17855	2.52887	1.48465	1.45265	1.2814	1.4213	1.30082	1.29578	1.11054	1.05508	1.15561	1.10018	1.19094	2.68359	0.95975	1.07039	1.22485	2.10882	1.32442	1.35116	1.21854	1.08299	1.19077	1.13154	1.24435	2.09212	2.42603	2.31539	2.14679
G00052MO	Fuc(α1-2)Gal(β1-4)[Fuc(α1-3)]GlcNAc(β-Sp8	1.10805	1.40013	2.06331	2.18023	1.51284	1.43449	1.3567	1.51234	1.319	1.10769	1.18898	2.00635	1.94373	2.17643	1.6961	2.87068	1.52957	1.43254	2.39765	2.17855	2.52887	1.48465	1.45265	1.2814	1.4213	1.30082	1.29578	1.11054	1.05508	1.15561	1.10018	1.19094	2.68359	0.95975	1.07039	1.22485	2.10882	1.32442	1.35116	1.21854	1.08299	1.19077	1.13154	1.24435	2.09212	2.42603	2.31539	2.14679
G29703NT	Fuc(α1-2)Gal(β1-4)GlcNAc(β1-3)Gal(β1-4)GlcNAc(β-Sp0	1.02873	1.43901	2.12423	2.45011	1.4682	1.34947	1.30648	1.59602	1.16662	1.13522	1.07535	1.83532	1.8454	2.12192	1.51077	2.37464	1.2785	1.27719	2.0363	1.9045	2.26984	1.40844	1.24966	1.14464	1.12081	1.17267	1.00801	1.00921	0.933792	0.960661	0.9719	1.28883	2.3633	2.42639	1.2892	1.06092	1.51335	1.13034	1.13771	1.21128	1.07599	1.10082	0.98669	1.08368	1.68886	1.99247	1.88186	1.80697
G85213RR	Fuc(α1-2)Gal(β1-4)GlcNAc(β1-3)Gal(β1-4)GlcNAc(β1-3)Gal(β1-4)GlcNAc(β-Sp0	1.10553	1.35274	2.02516	2.45334	1.52535	1.44185	1.30101	1.64685	1.15786	1.18257	1.14698	1.78472	1.87968	2.09946	1.62395	2.26085	1.38004	1.17686	1.97626	1.86989	2.21492	1.4922	1.32492	1.20039	0.941827	1.25491	0.975872	1.15019	0.96055	1.11242	1.22467	1.2004	2.4764	2.6755	1.65006	1.10413	1.63603	1.18838	1.22494	1.20806	1.06266	1.12005	0.94754	1.12814	1.63625	1.83666	1.88884	1.73597
G61459JW	Fuc(α1-2)Gal(β1-4)GlcNAc(β-Sp0	1.0613	1.38424	2.20128	2.31075	1.46731	1.424	1.39284	1.52568	1.29246	1.13649	1.05776	1.8257	1.82279	2.09029	1.87735	2.56895	1.31797	1.34702	2.14775	2.06476	2.46626	1.46495	1.3002	1.18829	1.18653	1.14238	1.10481	1.07579	0.970793	1.02278	0.991988	1.2752	2.31861	1.62837	1.19543	1.11369	1.46881	1.24026	1.11527	1.22898	1.06326	1.14648	1.04802	1.13458	1.80152	2.00382	1.95658	1.77871
G61459JW	Fuc(α1-2)Gal(β1-4)GlcNAc(β-Sp8	1.0613	1.38424	2.20128	2.31075	1.46731	1.424	1.39284	1.52568	1.29246	1.13649	1.05776	1.8257	1.82279	2.09029	1.87735	2.56895	1.31797	1.34702	2.14775	2.06476	2.46626	1.46495	1.3002	1.18829	1.18653	1.14238	1.10481	1.07579	0.970793	1.02278	0.991988	1.2752	2.31861	1.62837	1.19543	1.11369	1.46881	1.24026	1.11527	1.22898	1.06326	1.14648	1.04802	1.13458	1.80152	2.00382	1.95658	1.77871
G61399NC	Fuc(α1-2)Gal(β1-4)Glc(β-Sp0	1.05027	1.37079	2.1836	2.33082	1.46278	1.41118	1.54215	1.51247	1.13256	1.08806	1.06845	1.7427	1.79599	2.10251	1.55405	2.7056	1.28438	1.33605	2.11907	2.24396	2.34601	1.33934	1.38744	1.1428	1.17415	1.04235	1.2252	0.970521	0.966337	1.04633	0.925152	1.03463	2.31993	2.23757	1.32186	0.945811	1.16885	1.05121	0.954353	1.09925	1.11242	0.947589	0.971282	1.1197	1.77339	2.27183	1.9724	1.86447
G00068MO	Fuc(α1-2)Gal(β-Sp8	1.06816	1.14396	1.81758	2.02566	1.21177	1.22704	1.3291	1.30423	1.35049	1.07087	1.05273	1.76402	1.75812	1.9883	1.60472	2.54383	1.1956	1.23345	2.34805	2.00849	2.38704	1.26965	1.18439	1.14358	1.09757	1.12474	1.04074	0.949122	0.970557	1.08424	0.949644	1.15687	2.0927	1.02069	0.945113	1.02262	1.34014	1.10972	1.04062	1.29979	1.01779	1.10757	0.996421	1.08234	1.78907	1.8861	1.84139	1.76406
G80587NA	Fuc(α1-3)GlcNAc(β-Sp8	1.03675	1.349	1.69475	1.82386	1.21614	1.2299	1.24439	1.37545	1.15145	1.00799	0.911996	1.54213	1.57686	1.93049	1.40726	2.23417	1.25178	1.25716	1.93261	1.8366	2.08342	1.15076	1.09522	1.16227	1.0801	1.04349	1.1637	0.986709	0.964932	1.10976	0.905624	1.01778	2.09853	1.00631	1.09114	0.986913	1.53066	1.2442	1.14712	1.08917	0.923753	1.24663	1.12401	1.05196	1.56356	1.92193	1.79321	1.64998
G35446HX	Fuc(α1-4)GlcNAc(β-Sp8	1.03699	1.12508	1.6487	1.69727	1.12699	1.20931	1.20549	1.11689	1.34914	0.992095	0.96567	1.58616	1.62769	1.84341	1.52347	2.30823	1.07773	1.22398	2.10892	1.71739	2.05782	1.14875	1.4496	1.51826	1.53907	1.37445	1.30211	1.58334	1.50973	1.26959	1.27467	1.17774	1.85468	0.766697	1.03171	0.914037	1.12877	1.0788	1.02844	1.0837	0.959215	1.11883	0.943578	1.03966	1.5855	1.74787	1.75884	1.6416
G95595RA	Fuc(β1-3)GlcNAc(β-Sp8	0.971678	1.13734	1.64159	1.74906	1.18779	1.21087	1.19363	1.39796	1.26099	0.99841	0.927702	1.61373	1.5909	1.95268	1.53653	2.20043	1.231	1.23401	1.94833	1.77009	2.06462	1.19954	1.19162	1.14235	1.07533	0.996013	1.06457	1.07995	1.04343	1.04926	0.99753	1.05147	1.78633	1.21852	1.11915	0.973113	1.21206	1.06783	1.0843	1.06408	0.989654	1.07363	0.964277	1.0525	1.49254	1.69733	1.65911	1.6012
G66163TI	GalNAc(α1-3)[Fuc(α1-2)]Gal(β1-3)GlcNAc(β-Sp0	1.10209	1.97602	1.99545	2.33584	1.45378	1.52496	1.22257	1.20111	1.29074	1.58426	1.35395	1.90523	1.92614	2.07892	1.74411	2.47765	1.54387	1.7397	2.05162	2.19438	2.14838	1.41337	1.3465	1.08111	1.03418	0.954787	1.13268	1.11786	0.765765	1.05198	0.868176	1.37295	2.13183	3.49087	2.32088	1.14713	1.80877	1.29747	1.20331	1.33123	1.13629	1.12237	0.984399	1.15175	1.88941	2.10441	2.03211	1.80554
G54826OZ	GalNAc(α1-3)[Fuc(α1-2)]Gal(β1-4)[Fuc(α1-3)]GlcNAc(β-Sp0	1.19348	2.16613	1.94056	2.19058	1.41969	1.43939	1.33322	1.11781	1.22032	1.37732	1.16846	1.95559	1.77367	2.17957	1.9429	2.80904	1.46799	1.47287	2.35249	2.21656	2.55278	1.65963	1.40717	1.33676	1.24895	1.28985	1.24085	1.11971	1.14349	1.13168	1.08596	1.11363	2.28014	2.36424	1.85873	1.26335	2.05409	1.34044	1.309	1.30825	1.2491	1.19693	1.04467	1.04016	1.80008	2.08135	2.16835	1.83703
	(3S)Gal(β1-4)[Fuc(α1-3)]Glc(β-Sp0	1.24531	1.71619	2.08713	2.31137	1.63045	1.82613	1.65076	1.33159	1.54534	1.06397	1.46307	2.07389	2.17492	2.32494	1.81307	2.3218	1.59203	1.41731	2.54374	2.13211	2.51112	1.61484	1.77191	1.50311	1.49838	1.43324	1.20667	1.02315	1.08785	1.23852	1.37753	1.65542	2.52668	1.43133	1.55241	1.3182	2.27268	1.36797	1.47381	1.09442	1.36934	1.15769	1.36881	1.22879	2.39715	2.6991	2.60625	2.5218
G74353FF	GalNAc(α1-3)[Fuc(α1-2)]Gal(β1-4)GlcNAc(β-Sp0	0.993968	2.08961	1.97343	2.29696	1.39007	1.43692	1.26572	1.27826	1.15077	1.33146	1.18275	1.87712	1.88885	2.13143	1.81472	2.71439	1.33948	1.41654	2.18133	2.1634	2.43684	1.59741	1.35918	1.20082	1.16404	1.20811	1.08523	1.07775	1.0877	1.0061	1.06979	1.19051	2.17093	3.16568	2.05181	1.0806	1.86503	1.15775	1.2307	1.19898	1.19808	1.11571	1.09604	1.12228	1.68534	1.84836	1.88079	1.72639
G74353FF	GalNAc(α1-3)[Fuc(α1-2)]Gal(β1-4)GlcNAc(β-Sp8	0.993968	2.08961	1.97343	2.29696	1.39007	1.43692	1.26572	1.27826	1.15077	1.33146	1.18275	1.87712	1.88885	2.13143	1.81472	2.71439	1.33948	1.41654	2.18133	2.1634	2.43684	1.59741	1.35918	1.20082	1.16404	1.20811	1.08523	1.07775	1.0877	1.0061	1.06979	1.19051	2.17093	3.16568	2.05181	1.0806	1.86503	1.15775	1.2307	1.19898	1.19808	1.11571	1.09604	1.12228	1.68534	1.84836	1.88079	1.72639
G19524AS	GalNAc(α1-3)[Fuc(α1-2)]Gal(β1-4)Glc(β-Sp0	1.07638	1.60951	1.87247	2.28803	1.3683	1.56275	1.35534	1.48383	1.12579	1.18539	1.27184	1.76389	1.7916	1.9915	1.52606	2.58601	1.3634	1.28315	2.37608	2.02475	2.39059	1.10205	1.53636	1.17963	1.32683	1.22872	1.02872	1.19173	1.01947	0.865848	0.950408	1.31794	2.02622	3.02095	2.02916	1.06959	1.28091	1.04751	1.42204	0.930683	1.31326	1.12955	1.04124	0.910113	1.60387	1.68153	1.83627	1.83602
G75472OU	GlcNAc(β1-3)Gal(β1-3)GalNAc(α-Sp8	1.00644	1.18983	1.73209	2.15502	1.32637	1.22898	1.33111	1.11409	1.14292	1.12599	1.08948	1.8956	1.78996	1.98167	1.71169	2.84047	1.32397	1.26951	2.11605	2.23993	2.54979	1.49059	1.47642	1.27785	1.20282	1.12008	1.03245	1.01655	0.897777	1.07441	1.05792	1.24662	2.28795	2.62684	1.78891	1.26048	1.35069	1.20964	1.15784	1.09794	1.12168	1.17209	1.07806	1.02596	1.68131	2.06941	1.92088	1.73657
G00066MO	GalNAc(α1-3)[Fuc(α1-2)]Gal(β-Sp8	1.03959	1.82727	1.82421	2.02913	1.21941	1.2521	1.33301	1.22923	1.33127	1.40399	1.20433	1.90854	1.84148	2.19731	1.92583	2.56695	1.33965	1.36753	2.3083	2.09407	2.36308	1.41635	1.19083	1.15363	1.07401	1.16643	1.3025	1.07729	1.05053	1.05428	1.11738	1.2274	2.00201	2.00278	1.69351	1.06933	1.81762	1.22166	1.23653	1.12183	1.12514	1.18745	1.10636	1.03073	1.76826	1.9041	1.96678	1.8003
G00066MO	GalNAc(α1-3)[Fuc(α1-2)]Gal(β-Sp18	1.03959	1.82727	1.82421	2.02913	1.21941	1.2521	1.33301	1.22923	1.33127	1.40399	1.20433	1.90854	1.84148	2.19731	1.92583	2.56695	1.33965	1.36753	2.3083	2.09407	2.36308	1.41635	1.19083	1.15363	1.07401	1.16643	1.3025	1.07729	1.05053	1.05428	1.11738	1.2274	2.00201	2.00278	1.69351	1.06933	1.81762	1.22166	1.23653	1.12183	1.12514	1.18745	1.10636	1.03073	1.76826	1.9041	1.96678	1.8003
G97834OQ	GalNAc(α1-3)GalNAc(β-Sp8	1.18989	1.84002	2.01197	2.36095	1.50695	1.37603	1.44441	1.08595	1.34584	1.14488	1.14829	1.95537	1.97109	2.19044	2.16898	2.6537	1.27194	1.45765	2.43065	2.32107	2.52577	1.78197	1.45371	1.21536	1.15014	1.44208	1.22089	1.13142	1.12488	1.30694	1.14084	1.29526	2.19879	1.90344	1.98845	1.21074	1.86323	1.19824	1.28131	1.1783	1.31428	1.21372	1.1232	1.23832	1.85895	2.42437	1.99144	1.84757
G60233WN	GalNAc(α1-3)Gal(β-Sp8	1.18119	1.41819	2.01937	2.46282	1.36332	1.41321	1.33334	1.29035	1.2695	1.14909	1.04715	1.74445	1.72671	1.94471	1.66556	2.22481	1.21284	1.36266	2.03805	1.95929	2.0754	1.62451	1.24443	1.14589	1.14453	1.11876	1.01422	1.00911	0.983699	1.03959	1.10684	1.26721	1.92451	1.52962	1.4182	1.1136	1.95421	1.12666	1.21376	1.37073	1.08596	1.04226	1.02619	1.00431	1.53608	1.90366	1.70571	1.61033
G92743LI	GalNAc(α1-4)[Fuc(α1-2)]Gal(β1-4)GlcNAc(β-Sp8	1.25257	1.71256	2.75747	2.89676	1.73403	1.83237	1.61814	1.52437	1.5038	1.42327	1.39382	2.40212	2.37539	2.59921	2.17494	3.3247	1.79873	1.67763	2.72184	2.5797	3.0058	1.87423	1.41589	1.40249	1.51796	1.3275	1.28854	1.13676	1.14552	1.16473	1.24878	1.48559	2.55872	1.35051	1.34259	1.27886	2.34824	1.43965	1.33093	1.43301	1.38331	1.35202	1.29461	1.35714	2.1836	2.23527	2.25021	2.13981
G26166QH	GalNAc(β1-3)GalNAc(α-Sp8	1.29725	1.60545	2.37989	2.81477	1.78864	1.6763	1.75447	1.61185	1.67992	1.28973	1.21946	2.11776	2.13912	2.36774	2.03675	2.96705	1.51664	1.68258	2.59611	2.43117	2.70557	1.75566	1.48045	1.39283	1.46841	1.4241	1.27996	1.259	1.39098	1.36032	1.42835	1.39197	2.44448	1.63955	1.50926	1.33119	2.224	1.39347	1.49185	1.25241	1.34723	1.28228	1.26311	1.27651	1.93036	2.44419	2.22397	1.96601
G60713GB	GalNAc(β1-3)[Fuc(α1-2)]Gal(β-Sp8	1.23075	1.43166	2.523	2.81516	1.70129	1.60834	1.44611	1.88213	1.45129	1.3356	1.0216	1.98507	1.96454	2.29319	1.86798	2.88979	1.40787	1.51062	2.77811	2.34073	2.78657	1.56235	1.38268	1.22497	1.54518	1.23839	1.31402	1.17036	0.99174	1.33912	1.33164	1.29196	2.53093	1.25974	1.07336	1.18299	2.3809	1.46939	1.54408	1.37371	1.25223	1.12333	1.1869	1.12624	1.86612	2.32201	2.08725	2.03035
G29548YX	GalNAc(β1-3)Gal(α1-4)Gal(β1-4)GlcNAc(β-Sp0	0.927913	1.59641	2.23732	2.8336	1.61445	1.51822	1.48067	2.00863	1.1817	0.916568	1.10055	1.60779	1.65151	1.97436	1.21239	2.24947	1.53226	1.26596	1.81857	1.87424	2.04238	1.36794	1.32784	1.22789	1.05532	1.13778	1.02267	1.07575	0.887066	1.27985	0.976915	1.03003	1.99706	2.0764	1.54446	1.04582	1.9925	1.36971	1.21657	1.06505	1.36618	1.16564	1.05224	0.95676	1.59967	1.75257	1.64459	1.61707
G96865DJ	GalNAc(β1-4)[Fuc(α1-3)]GlcNAc(β-Sp0	1.08838	1.54955	2.27882	2.35812	1.46102	1.42644	1.43313	1.19488	1.30431	1.14576	1.07623	1.78965	1.88791	2.07023	1.82363	2.96302	1.74088	1.37754	2.67712	2.21253	2.75422	1.74653	1.03707	1.28961	1.32489	1.16511	1.05611	0.937083	0.997792	1.23705	1.00317	1.22769	2.36993	1.01947	1.24872	1.36194	2.70445	1.35878	1.27417	1.09344	1.37549	1.06911	1.11178	1.15059	2.02007	2.08309	2.30491	2.18133
G00057MO	GalNAc(β1-4)GlcNAc(β-Sp0	1.19764	1.73531	2.39669	3.12997	1.71084	1.58488	1.51951	1.43874	1.25826	1.10567	1.07102	1.84766	1.77691	2.03621	1.87424	2.43253	1.30208	1.53843	2.17035	2.10557	2.34868	1.60674	1.30793	1.23435	1.12431	1.29771	1.38228	1.16102	0.98306	1.18942	1.11442	1.22729	1.9979	1.45787	1.39529	1.27821	2.14497	1.22219	1.30566	1.46607	1.17036	1.2059	1.06553	1.16607	1.55094	2.0661	1.75794	1.63681
G00057MO	GalNAc(β1-4)GlcNAc(β-Sp8	1.19764	1.73531	2.39669	3.12997	1.71084	1.58488	1.51951	1.43874	1.25826	1.10567	1.07102	1.84766	1.77691	2.03621	1.87424	2.43253	1.30208	1.53843	2.17035	2.10557	2.34868	1.60674	1.30793	1.23435	1.12431	1.29771	1.38228	1.16102	0.98306	1.18942	1.11442	1.22729	1.9979	1.45787	1.39529	1.27821	2.14497	1.22219	1.30566	1.46607	1.17036	1.2059	1.06553	1.16607	1.55094	2.0661	1.75794	1.63681
G48898TH	Gal(α1-2)Gal(β-Sp8	1.17973	1.31432	2.59023	2.71487	1.63009	1.61418	1.35295	1.81322	1.29936	1.19629	1.09844	2.01711	1.88065	2.1492	1.79397	2.54931	1.24861	1.3729	2.39227	2.22306	2.43174	1.50311	1.29799	1.21714	1.27062	1.15309	1.12744	1.03547	0.964623	1.05684	1.02408	1.32761	2.16816	1.35804	1.2944	1.1794	1.71433	1.21946	1.20601	1.36029	1.1698	1.21737	1.15627	1.26478	1.92621	1.95259	1.92185	1.91302
G31734OS	Gal(α1-3)[Fuc(α1-2)]Gal(β1-3)GlcNAc(β-Sp0	1.16159	1.26778	1.89994	2.007	1.23886	1.35069	1.2135	1.15677	1.29193	1.23333	0.959915	1.9333	1.94423	2.08884	1.76606	2.77679	1.41905	1.58801	2.40521	2.21529	2.68068	1.82363	1.34066	1.09398	1.24831	1.20061	1.13426	0.968319	0.938538	1.07229	1.33606	1.35496	2.48209	4.13387	1.43725	1.08192	2.00585	1.28423	1.27876	1.38141	1.05555	1.17042	1.10304	1.14749	1.80482	2.02685	1.90381	1.77462
G31734OS	Gal(α1-3)[Fuc(α1-2)]Gal(β1-3)GlcNAc(β-Sp8	1.16159	1.26778	1.89994	2.007	1.23886	1.35069	1.2135	1.15677	1.29193	1.23333	0.959915	1.9333	1.94423	2.08884	1.76606	2.77679	1.41905	1.58801	2.40521	2.21529	2.68068	1.82363	1.34066	1.09398	1.24831	1.20061	1.13426	0.968319	0.938538	1.07229	1.33606	1.35496	2.48209	4.13387	1.43725	1.08192	2.00585	1.28423	1.27876	1.38141	1.05555	1.17042	1.10304	1.14749	1.80482	2.02685	1.90381	1.77462
G04624DG	Gal(α1-3)[Fuc(α1-2)]Gal(β1-4)[Fuc(α1-3)]GlcNAc(β-Sp0	1.15265	1.37664	2.07236	2.21916	1.37619	1.3713	1.31805	1.14526	1.08354	1.18273	0.933203	1.93461	1.86654	2.30325	1.82589	2.76474	1.3194	1.59735	2.36312	2.04626	2.64582	1.53665	1.34745	1.11654	1.27861	1.28509	1.12761	1.0512	0.922709	1.06939	1.12302	1.1836	2.46133	1.61669	1.23119	1.15308	1.9206	1.19235	1.30945	1.09558	1.14894	1.09782	1.02628	1.037	1.94763	2.09475	2.08182	1.96559
G04624DG	Gal(α1-3)[Fuc(α1-2)]Gal(β1-4)[Fuc(α1-3)]GlcNAc(β-Sp8	1.15265	1.37664	2.07236	2.21916	1.37619	1.3713	1.31805	1.14526	1.08354	1.18273	0.933203	1.93461	1.86654	2.30325	1.82589	2.76474	1.3194	1.59735	2.36312	2.04626	2.64582	1.53665	1.34745	1.11654	1.27861	1.28509	1.12761	1.0512	0.922709	1.06939	1.12302	1.1836	2.46133	1.61669	1.23119	1.15308	1.9206	1.19235	1.30945	1.09558	1.14894	1.09782	1.02628	1.037	1.94763	2.09475	2.08182	1.96559
G70888IU	Gal(α1-3)[Fuc(α1-2)]Gal(β1-4)GlcNAc(-Sp0	1.07547	1.36192	2.06057	2.34433	1.39795	1.3706	1.30631	1.41081	1.28974	1.18898	1.12932	1.85793	1.8101	2.10886	1.83626	2.72086	1.36261	1.40749	2.10075	2.06093	2.48354	1.58486	1.37867	1.15432	1.1798	1.10337	1.08311	1.10207	0.904081	0.99328	1.12546	1.31582	2.30884	2.5978	1.3185	1.1715	1.59405	1.19114	1.2035	1.08233	1.23793	1.10556	1.03207	1.00861	1.75669	1.96698	1.89667	1.81666
G06873PC	Gal(α1-3)[Fuc(α1-2)]Gal(β1-4)Glc(β-Sp0	1.05641	1.26051	1.94511	2.16718	1.33227	1.43908	1.18952	1.06588	1.35223	1.17295	0.989685	1.87162	1.84032	2.19021	1.66264	3.06721	1.28725	1.40093	2.57333	2.53883	2.73739	1.87582	1.34649	1.22229	1.06012	1.13636	0.903914	1.02512	1.31986	0.983321	0.932514	1.16277	2.28011	3.27962	1.34802	1.1138	1.20575	1.14862	1.21656	0.930058	1.19805	1.1022	1.03683	1.17243	1.89205	1.95579	1.83913	1.63038
G47548GA	Gal(α1-3)[Fuc(α1-2)]Gal(β-Sp8	1.05485	1.22198	2.07254	2.11626	1.23201	1.32591	1.25646	1.4621	1.26719	1.18313	0.981622	1.93626	1.81473	2.19932	1.59791	2.35303	1.30889	1.28498	2.09364	2.20395	2.33695	1.44043	1.11581	1.09266	1.17973	1.15288	1.0655	0.994688	0.92979	1.10675	1.26509	1.26594	2.25342	1.74769	1.35903	1.09825	1.58138	1.28125	1.31818	1.23834	1.04581	1.26349	1.14804	1.13881	1.73701	2.03415	1.92488	1.95379
G47548GA	Gal(α1-3)[Fuc(α1-2)]Gal(β-Sp18	1.05485	1.22198	2.07254	2.11626	1.23201	1.32591	1.25646	1.4621	1.26719	1.18313	0.981622	1.93626	1.81473	2.19932	1.59791	2.35303	1.30889	1.28498	2.09364	2.20395	2.33695	1.44043	1.11581	1.09266	1.17973	1.15288	1.0655	0.994688	0.92979	1.10675	1.26509	1.26594	2.25342	1.74769	1.35903	1.09825	1.58138	1.28125	1.31818	1.23834	1.04581	1.26349	1.14804	1.13881	1.73701	2.03415	1.92488	1.95379
G20744UW	Gal(α1-4)[Gal(α1-3)]Gal(β1-4)GlcNAc(β-Sp8	1.13038	1.50749	2.18809	2.70217	1.44127	1.56261	1.79451	1.90311	1.66445	1.43473	1.22171	2.14515	2.17095	2.43646	1.73123	2.95583	1.57612	1.85582	2.40719	2.61297	2.78599	1.86644	1.57753	1.59336	1.35878	1.38418	1.32945	1.37647	1.24643	1.29669	1.42433	1.46532	2.21329	2.33319	1.57777	1.50077	2.64062	1.55582	1.33256	1.42656	1.65474	1.34808	1.3432	1.27458	2.03694	2.22552	2.18963	2.12954
G76355TG	Gal(α1-3)GalNAc(α-Sp8	1.14253	1.36839	2.4659	2.69686	1.58093	1.5961	1.20978	1.7836	1.24959	1.15374	1.08285	1.9601	1.93266	2.19129	1.93007	2.68476	1.35459	1.43154	2.42229	2.23728	2.52145	1.51946	1.26716	1.18494	1.20816	1.17152	1.14657	1.07525	0.906405	0.990138	0.991997	1.20075	2.1303	1.02283	1.33007	1.16129	1.79265	1.22912	1.23724	1.19074	1.2494	1.16525	1.09857	1.19594	1.73346	2.06615	1.9285	1.85505
G76355TG	Gal(α1-3)GalNAc(α-Sp16	1.14253	1.36839	2.4659	2.69686	1.58093	1.5961	1.20978	1.7836	1.24959	1.15374	1.08285	1.9601	1.93266	2.19129	1.93007	2.68476	1.35459	1.43154	2.42229	2.23728	2.52145	1.51946	1.26716	1.18494	1.20816	1.17152	1.14657	1.07525	0.906405	0.990138	0.991997	1.20075	2.1303	1.02283	1.33007	1.16129	1.79265	1.22912	1.23724	1.19074	1.2494	1.16525	1.09857	1.19594	1.73346	2.06615	1.9285	1.85505
G02747VH	Gal(α1-3)GalNAc(β-Sp8	1.14253	1.36839	2.4659	2.69686	1.58093	1.5961	1.20978	1.7836	1.24959	1.15374	1.08285	1.9601	1.93266	2.19129	1.93007	2.68476	1.35459	1.43154	2.42229	2.23728	2.52145	1.51946	1.26716	1.18494	1.20816	1.17152	1.14657	1.07525	0.906405	0.990138	0.991997	1.20075	2.1303	1.02283	1.33007	1.16129	1.79265	1.22912	1.23724	1.19074	1.2494	1.16525	1.09857	1.19594	1.73346	2.06615	1.9285	1.85505
G08176ZW	Gal(α1-3)Gal(β1-4)[Fuc(α1-3)]GlcNAc(β-Sp8	1.04833	1.36857	1.99696	2.26948	1.3629	1.41254	1.4511	1.60104	1.15736	1.18912	1.1299	1.92099	1.86214	2.11188	1.89059	2.78991	1.46721	1.55893	2.25355	2.3658	2.45086	1.69495	1.29221	1.31545	1.33188	1.18814	1.11524	1.07841	0.917971	1.01223	1.06004	1.36474	2.09281	1.23414	1.03306	1.11548	1.91721	1.21665	1.3777	1.16013	1.29809	1.0861	1.11965	1.11464	1.89373	2.09327	1.95278	1.82061
G34356AA	Gal(α1-3)Gal(β1-3)GlcNAc(β-Sp0	1.13839	1.18331	2.08274	2.44132	1.32162	1.34655	1.29908	1.5056	1.1361	1.23331	1.13008	2.03657	1.91546	2.13875	1.9816	3.09418	1.32387	1.47681	2.51605	2.42738	2.76793	1.82621	1.55405	1.3163	1.22322	0.99389	1.26087	1.02584	1.01815	1.02695	0.79424	1.30242	2.41234	2.33297	1.27546	1.1941	1.98251	1.14844	1.23677	1.12444	1.11609	1.14026	1.0095	1.08735	1.67721	1.80628	1.76913	1.65352
G03499BP	Gal(α1-3)Gal(β1-4)GlcNAc(β-Sp8	1.03056	1.24849	2.20958	2.5405	1.42445	1.46351	1.4466	1.72836	1.15806	1.3204	1.09339	1.87813	1.81044	2.02419	1.9014	2.65416	1.32217	1.57779	2.2548	2.17378	2.32385	1.56208	1.18898	1.27595	0.929278	1.08052	1.36456	1.09372	0.884729	1.07161	1.08482	1.32875	1.91431	1.95386	1.31554	1.16766	1.83693	1.15173	1.23707	1.06736	1.10426	1.04609	1.03276	1.15761	1.58835	1.71918	1.7495	1.62638
G78074HX	Gal(α1-3)Gal(β1-4)Glc(β-Sp0	0.881533	1.09238	2.16384	2.23347	1.34346	1.36818	1.28009	1.48507	1.08213	1.23855	0.911388	1.94545	1.7618	1.97679	2.34098	1.95475	1.32955	1.48349	1.94635	2.0926	2.2021	2.00437	0.997944	1.21926	1.48647	1.3146	1.00699	1.11956	0.774374	1.09428	0.953298	1.18039	2.16449	2.25783	1.52356	1.14574	1.71336	1.05221	1.09127	1.07585	0.953476	1.07159	0.90634	1.23059	1.79272	1.8372	1.73159	1.86551
G77070UX	Gal(α1-3)Gal(β1-4)Glc(-Sp10	0.881533	1.09238	2.16384	2.23347	1.34346	1.36818	1.28009	1.48507	1.08213	1.23855	0.911388	1.94545	1.7618	1.97679	2.34098	1.95475	1.32955	1.48349	1.94635	2.0926	2.2021	2.00437	0.997944	1.21926	1.48647	1.3146	1.00699	1.11956	0.774374	1.09428	0.953298	1.18039	2.16449	2.25783	1.52356	1.14574	1.71336	1.05221	1.09127	1.07585	0.953476	1.07159	0.90634	1.23059	1.79272	1.8372	1.73159	1.86551
G24432YB	Gal(α1-3)Gal(β-Sp8	1.11877	1.30188	2.07139	2.30852	1.40624	1.34758	1.45354	1.66454	1.22227	1.12736	1.12183	1.88339	1.79593	2.05523	2.01566	2.60201	1.21429	1.40668	2.44245	2.12431	2.46872	1.56716	1.33398	1.19307	1.12633	1.15124	1.14223	1.08879	1.0989	1.09697	0.99637	1.24723	2.02419	1.61628	1.23699	1.15214	1.90912	1.20448	1.22629	1.22626	1.20704	1.18344	1.06202	1.08679	1.70427	1.83966	1.76065	1.62484
G46849JR	Gal(α1-4)[Fuc(α1-2)]Gal(β1-4)GlcNAc(β-Sp8	1.19799	1.51681	2.2043	2.31791	1.23422	1.56334	1.52149	1.71631	1.70788	1.30558	1.19867	2.14532	2.12134	2.44975	1.68882	2.91731	1.61518	1.62121	2.46032	2.29579	2.6752	1.69078	1.55897	1.41134	1.14091	1.27667	1.21091	1.10443	1.0193	1.29613	1.24281	1.25419	2.62008	1.23794	1.28276	1.4106	2.21062	1.50574	1.32931	1.53708	1.3273	1.34586	1.31207	1.24507	2.12353	2.22124	2.23589	2.18071
G00076PK	Gal(α1-4)Gal(β1-4)GlcNAc(β-Sp0	0.993652	1.34362	2.18117	2.50334	1.36154	1.42839	1.28258	1.75069	1.35706	1.14242	0.958112	1.67669	1.67238	1.90835	1.15797	2.44496	1.50171	1.1081	2.00829	2.00097	2.32546	1.53509	1.5513	1.22519	1.0488	1.10241	1.09852	1.02025	0.946849	1.03322	1.09676	0.993711	1.92902	1.44148	1.35615	1.23157	2.22022	1.18193	1.1496	1.14251	1.08035	1.10995	1.0703	1.02008	1.51177	1.84208	1.88857	1.7972
G00076PK	Gal(α1-4)Gal(β1-4)GlcNAc(β-Sp8	0.993652	1.34362	2.18117	2.50334	1.36154	1.42839	1.28258	1.75069	1.35706	1.14242	0.958112	1.67669	1.67238	1.90835	1.15797	2.44496	1.50171	1.1081	2.00829	2.00097	2.32546	1.53509	1.5513	1.22519	1.0488	1.10241	1.09852	1.02025	0.946849	1.03322	1.09676	0.993711	1.92902	1.44148	1.35615	1.23157	2.22022	1.18193	1.1496	1.14251	1.08035	1.10995	1.0703	1.02008	1.51177	1.84208	1.88857	1.7972
G00059MO	Gal(α1-4)Gal(β1-4)Glc(β-Sp0	1.01977	1.23032	1.9726	2.30387	1.38319	1.43462	1.46333	1.28295	1.29873	1.10633	1.06051	1.82981	1.88137	2.11299	1.60735	2.76572	1.21635	1.1658	2.18168	2.51928	2.37987	1.28871	1.43206	1.16537	0.991896	1.1109	1.03538	1.0462	1.05047	1.00031	1.02311	1.17646	2.18824	0.948191	1.51032	1.05089	2.01924	1.14617	1.03737	1.29638	1.125	1.03591	1.27978	1.00402	1.81345	2.01349	1.82025	1.93535
G17963KW	Gal(α1-4)GlcNAc(β-Sp8	1.12214	1.35038	2.49377	2.69374	1.68391	1.64488	1.31339	1.94297	1.33467	1.18297	1.08671	1.9666	1.87557	2.16866	1.79295	2.57041	1.32617	1.35402	2.32593	2.10468	2.42283	1.46388	1.2415	1.20396	1.02526	1.18414	1.13506	0.975308	0.89907	1.06262	0.984914	1.20329	2.10898	1.20628	1.26494	1.15026	1.67421	1.22806	1.19921	1.24221	1.1951	1.17762	1.11958	1.21608	1.6802	1.93155	1.84992	1.77573
G55954SF	Gal(α1-6)Glc(β-Sp8	1.12811	1.29744	2.52154	2.63235	1.63279	1.63494	1.33514	1.7517	1.26488	1.12305	1.08556	1.90681	1.8762	2.14149	1.7931	2.65025	1.30702	1.30004	2.33017	2.1559	2.46807	1.39938	1.20424	1.12153	1.04381	1.03343	1.08427	1.07265	1.04553	1.0067	0.963773	1.22317	2.20506	1.25221	1.32202	1.1236	1.65853	1.1845	1.18583	1.21857	1.15887	1.17504	1.09059	1.17595	1.81892	2.03829	1.94733	1.89901
G28148HG	Gal(β1-2)Gal(β-Sp8	1.13812	1.29493	2.54963	2.84023	1.77951	1.61672	1.35198	2.04323	1.27075	1.21073	1.06773	1.9826	1.85991	2.15597	1.81286	2.53038	1.3048	1.37642	2.34557	2.18761	2.45204	1.47083	1.23029	1.1887	1.15877	1.23566	1.25325	1.09529	1.08713	1.16924	1.13078	1.29069	2.2257	1.12982	1.31032	1.38291	1.95861	1.27256	1.26121	1.23856	1.23746	1.22323	1.17061	1.19046	1.82439	2.05738	1.9663	1.89988
G07357YR	Gal(β1-3)[Fuc(α1-4)]GlcNAc(β1-3)Gal(β1-4)[Fuc(α1-3)]GlcNAc(β-Sp0	1.07034	1.37151	2.29027	2.55446	1.65515	1.96825	1.50689	1.32925	1.61245	1.05139	0.933411	1.72049	1.60385	1.9553	1.65297	2.09636	1.34382	1.45426	1.96203	1.80829	1.98696	1.36514	1.7712	1.73036	1.57151	1.54433	1.63505	1.36727	1.32045	1.64164	1.49581	1.08151	2.23609	1.07855	1.01539	1.07792	2.19802	1.16838	1.17635	1.05393	1.23747	1.03858	0.868075	0.90261	2.10617	2.49622	2.36198	2.19626
G69522TI	Gal(β1-3)GlcNAc(β1-3)Gal(β1-4)[Fuc(α1-3)]GlcNAc(β-Sp0	1.07923	1.2682	2.743	2.84128	1.9108	1.87257	1.24162	1.61034	1.0471	1.12706	0.960987	1.72604	1.76686	2.01483	1.83097	2.43326	1.33834	1.29159	2.37668	2.15897	2.51959	1.31746	1.56949	1.13205	1.62712	1.12425	1.09605	1.13044	1.00853	1.03475	1.13987	1.13479	2.53758	1.64402	1.26973	1.15067	1.97229	1.14591	1.19491	1.13128	1.16564	1.03939	0.919483	1.05163	1.75526	2.11245	2.0514	1.86817
G01706RV	Gal(β1-3)[Fuc(α1-4)]GlcNAc(-Sp0	1.10606	1.41611	2.54289	2.63613	1.64769	1.66596	1.32171	1.68894	1.1595	1.07577	1.09794	1.87198	1.85238	2.14398	1.84891	2.60093	1.12761	1.40879	2.12879	1.95736	2.2685	1.38508	1.83928	1.68749	2.02889	1.64644	1.70874	2.02792	1.9124	1.52327	1.77583	1.1187	2.25233	0.9456	1.04414	1.09981	1.68135	1.15386	1.01944	1.18833	1.17618	1.07267	1.02933	1.13537	1.84862	2.14971	2.0269	1.90926
G01706RV	Gal(β1-3)[Fuc(α1-4)]GlcNAc(-Sp8	1.10606	1.41611	2.54289	2.63613	1.64769	1.66596	1.32171	1.68894	1.1595	1.07577	1.09794	1.87198	1.85238	2.14398	1.84891	2.60093	1.12761	1.40879	2.12879	1.95736	2.2685	1.38508	1.83928	1.68749	2.02889	1.64644	1.70874	2.02792	1.9124	1.52327	1.77583	1.1187	2.25233	0.9456	1.04414	1.09981	1.68135	1.15386	1.01944	1.18833	1.17618	1.07267	1.02933	1.13537	1.84862	2.14971	2.0269	1.90926
G39023AU	Fuc(α1-4)[Gal(β1-3)]GlcNAc(β-Sp8	1.10606	1.41611	2.54289	2.63613	1.64769	1.66596	1.32171	1.68894	1.1595	1.07577	1.09794	1.87198	1.85238	2.14398	1.84891	2.60093	1.12761	1.40879	2.12879	1.95736	2.2685	1.38508	1.83928	1.68749	2.02889	1.64644	1.70874	2.02792	1.9124	1.52327	1.77583	1.1187	2.25233	0.9456	1.04414	1.09981	1.68135	1.15386	1.01944	1.18833	1.17618	1.07267	1.02933	1.13537	1.84862	2.14971	2.0269	1.90926
G61730RY	Gal(β1-4)GlcNAc(β1-6)GalNAc(α-Sp8	1.14065	1.51466	2.57184	2.8133	1.56748	1.79507	1.30517	1.88966	1.21149	1.15964	1.05955	1.81752	1.88198	2.18955	1.80962	2.79232	1.28237	1.38134	2.25736	2.31458	2.4765	1.48039	1.24948	1.13955	1.10591	1.0936	1.14878	1.04698	0.939002	1.15463	1.11486	1.06852	2.36711	1.14735	1.1728	0.985173	2.03208	1.24204	1.13857	1.21224	1.11118	1.16855	0.960885	1.25851	1.85377	2.26185	2.13582	2.09967
G03520RT	Gal(β1-4)GlcNAc(β1-6)GalNAc(-Sp14	1.14065	1.51466	2.57184	2.8133	1.56748	1.79507	1.30517	1.88966	1.21149	1.15964	1.05955	1.81752	1.88198	2.18955	1.80962	2.79232	1.28237	1.38134	2.25736	2.31458	2.4765	1.48039	1.24948	1.13955	1.10591	1.0936	1.14878	1.04698	0.939002	1.15463	1.11486	1.06852	2.36711	1.14735	1.1728	0.985173	2.03208	1.24204	1.13857	1.21224	1.11118	1.16855	0.960885	1.25851	1.85377	2.26185	2.13582	2.09967
G00033MO	GlcNAc(β1-6)[Gal(β1-3)]GalNAc(α-Sp8	1.12942	1.39595	2.12708	2.35193	1.40183	1.45271	1.3496	1.53828	1.23635	1.16114	1.1756	1.91193	2.00511	2.10885	1.77499	2.49379	1.38951	1.41871	2.40789	1.87658	2.16298	1.53159	0.964122	1.20077	1.17269	1.23053	1.16682	0.959803	0.949637	0.998442	0.989688	1.39343	2.3732	1.62015	0.943143	0.930525	1.51718	1.19144	1.21081	1.13606	1.2624	1.02822	0.930586	0.997474	1.74583	1.95434	1.95388	1.94987
G00033MO	GlcNAc(β1-6)[Gal(β1-3)]GalNAc(α-Sp14	1.12942	1.39595	2.12708	2.35193	1.40183	1.45271	1.3496	1.53828	1.23635	1.16114	1.1756	1.91193	2.00511	2.10885	1.77499	2.49379	1.38951	1.41871	2.40789	1.87658	2.16298	1.53159	0.964122	1.20077	1.17269	1.23053	1.16682	0.959803	0.949637	0.998442	0.989688	1.39343	2.3732	1.62015	0.943143	0.930525	1.51718	1.19144	1.21081	1.13606	1.2624	1.02822	0.930586	0.997474	1.74583	1.95434	1.95388	1.94987
G56682BC	Neu5Ac(α2-6)[Gal(β1-3)]GalNAc(α-Sp8	0.969403	1.39015	2.42695	2.59336	1.58382	1.53509	1.43871	1.63445	1.43799	1.07361	1.05312	1.92289	1.91083	2.10939	2.03248	2.91841	1.71449	1.5936	1.92363	2.39573	2.69166	1.55137	0.971526	1.16452	1.24769	0.966136	1.15263	0.803151	0.76416	1.10066	1.2405	1.29087	2.06132	0.512087	1.04446	1.1099	2.52329	1.17788	1.27292	1.62475	1.30769	1.02115	1.11226	1.07048	1.92679	2.3765	2.08383	2.05788
G56682BC	Neu5Ac(α2-6)[Gal(β1-3)]GalNAc(α-Sp14	0.969403	1.39015	2.42695	2.59336	1.58382	1.53509	1.43871	1.63445	1.43799	1.07361	1.05312	1.92289	1.91083	2.10939	2.03248	2.91841	1.71449	1.5936	1.92363	2.39573	2.69166	1.55137	0.971526	1.16452	1.24769	0.966136	1.15263	0.803151	0.76416	1.10066	1.2405	1.29087	2.06132	0.512087	1.04446	1.1099	2.52329	1.17788	1.27292	1.62475	1.30769	1.02115	1.11226	1.07048	1.92679	2.3765	2.08383	2.05788
G64050LH	Neu5Ac(β2-6)[Gal(β1-3)]GalNAc(α-Sp8	1.44016	1.59252	2.70403	2.8635	1.63501	1.78057	1.56223	1.88648	1.5459	1.42865	1.39821	2.43064	2.32968	2.38456	2.38539	3.11507	1.79935	1.86406	2.86207	2.58658	2.87201	1.98463	1.54313	1.59196	1.63271	1.44151	1.46305	1.22684	1.10897	1.34588	1.3578	1.74625	2.44411	1.68934	1.61881	1.39037	2.15709	1.26013	1.20784	1.45623	1.54818	1.35226	1.25755	1.43703	1.97822	2.15263	2.2448	2.29673
G70573KH	Neu5Ac(α2-6)[Gal(β1-3)]GlcNAc(β1-4)Gal(β1-4)Glc(β-Sp10	1.17852	1.43887	2.5799	2.77619	1.64105	1.67167	1.61405	1.83773	1.44691	1.39256	1.25283	2.27913	2.14786	2.47697	2.28118	3.2975	1.68313	1.99287	2.72406	2.69984	2.9781	1.60133	1.02182	1.26631	1.79149	2.12962	1.02143	0.95824	0.852116	0.843473	1.44474	1.75815	2.51484	2.82849	1.66652	1.52841	2.0404	1.30773	1.42742	1.31328	1.64537	1.16009	1.04679	0.903539	2.15131	2.16206	2.30302	2.13581
G00031MO	Gal(β1-3)GalNAc(α-Sp8	1.05721	1.32326	2.35583	2.6923	1.52147	1.54251	1.25778	1.81183	1.14531	1.08049	1.10287	1.88	1.86586	2.13726	1.74817	2.34259	1.28555	1.33757	2.12632	1.91166	2.17975	1.61695	1.45582	1.22461	1.11246	1.07497	1.10887	1.05778	0.965188	1.06171	0.983543	1.20783	2.01628	1.65035	1.33828	1.04898	1.71009	1.2102	1.17276	1.23312	1.12548	1.0588	1.03668	1.14136	1.75934	2.07953	2.07254	1.88753
G00031MO	Gal(β1-3)GalNAc(α-Sp14	1.05721	1.32326	2.35583	2.6923	1.52147	1.54251	1.25778	1.81183	1.14531	1.08049	1.10287	1.88	1.86586	2.13726	1.74817	2.34259	1.28555	1.33757	2.12632	1.91166	2.17975	1.61695	1.45582	1.22461	1.11246	1.07497	1.10887	1.05778	0.965188	1.06171	0.983543	1.20783	2.01628	1.65035	1.33828	1.04898	1.71009	1.2102	1.17276	1.23312	1.12548	1.0588	1.03668	1.14136	1.75934	2.07953	2.07254	1.88753
G00031MO	Gal(β1-3)GalNAc(α-Sp16	1.05721	1.32326	2.35583	2.6923	1.52147	1.54251	1.25778	1.81183	1.14531	1.08049	1.10287	1.88	1.86586	2.13726	1.74817	2.34259	1.28555	1.33757	2.12632	1.91166	2.17975	1.61695	1.45582	1.22461	1.11246	1.07497	1.10887	1.05778	0.965188	1.06171	0.983543	1.20783	2.01628	1.65035	1.33828	1.04898	1.71009	1.2102	1.17276	1.23312	1.12548	1.0588	1.03668	1.14136	1.75934	2.07953	2.07254	1.88753
G01534TU	Gal(β1-3)GalNAc(β-Sp8	1.05721	1.32326	2.35583	2.6923	1.52147	1.54251	1.25778	1.81183	1.14531	1.08049	1.10287	1.88	1.86586	2.13726	1.74817	2.34259	1.28555	1.33757	2.12632	1.91166	2.17975	1.61695	1.45582	1.22461	1.11246	1.07497	1.10887	1.05778	0.965188	1.06171	0.983543	1.20783	2.01628	1.65035	1.33828	1.04898	1.71009	1.2102	1.17276	1.23312	1.12548	1.0588	1.03668	1.14136	1.75934	2.07953	2.07254	1.88753
G99053DY	Gal(β1-3)GalNAc(β1-3)Gal(α1-4)Gal(β1-4)Glc(β-Sp0	1.00105	1.3925	2.34906	2.59419	1.61555	1.72348	1.15067	2.3865	1.15775	1.16715	1.31261	1.80173	1.87401	2.15271	1.59688	2.14463	1.54761	1.43228	1.82896	1.792	2.03677	1.32786	1.43079	1.30329	1.21359	1.04911	1.29353	1.25643	1.06905	1.22276	1.06219	1.17921	2.19605	1.99478	1.42923	1.22121	1.80857	1.30629	1.19641	1.18036	1.1106	1.05597	0.99445	0.983138	1.5313	2.15876	1.8728	1.81815
G48558GR	Gal(β1-3)GalNAc(β1-4)[Neu5Ac(α2-3)]Gal(β1-4)Glc(β-Sp0	1.05786	1.35359	2.00879	2.2896	1.4533	1.42717	1.27547	1.45592	1.18306	1.11307	1.11967	2.03871	1.95703	2.18182	1.76175	2.17266	1.36903	1.41976	1.95568	1.86457	2.01855	1.38881	1.14568	1.17606	1.01864	1.13679	1.02929	1.04148	0.790592	1.03257	1.08661	1.25235	2.02663	1.55048	1.42146	1.41319	2.36634	1.17455	1.21484	1.13345	1.12608	1.1889	0.966314	1.0072	1.89022	2.17582	2.05365	1.9329
G21856LC	Gal(β1-3)GalNAc(β1-4)Gal(β1-4)Glc(β-Sp8	1.11889	1.39471	2.3057	2.50282	1.43567	1.48179	1.28605	1.81388	1.31047	1.07556	1.16955	1.74125	1.96082	2.17004	2.29607	2.64224	1.27806	1.37599	2.24874	2.19986	2.47121	1.28368	1.15659	1.30902	1.12532	1.17063	1.03781	0.788326	0.759216	1.07492	0.995777	1.35016	2.15903	0.837688	1.07757	1.12753	1.59743	1.1719	1.1156	1.02113	1.06404	1.13258	0.984492	1.10296	1.88465	2.28536	2.14463	1.99725
G95894VW	Gal(β1-3)Gal(β-Sp8	1.05679	1.28501	2.46474	2.65953	1.47838	1.43429	1.32484	1.9093	1.23358	1.15528	1.07601	1.87492	1.91178	2.14986	1.50178	2.77055	1.18674	1.4111	2.50873	2.22452	2.61017	1.35523	1.23022	1.12909	1.07781	1.15507	1.07759	1.0543	0.976793	1.08495	0.998835	1.15628	2.23292	1.73147	1.15086	1.14849	2.25326	1.15883	1.24378	1.25501	1.10415	1.11656	1.01274	1.07062	1.76116	2.07458	1.98165	1.88361
G09681LD	Gal(β1-3)GlcNAc(β1-3)Gal(β1-4)GlcNAc(β-Sp0	1.04423	1.19667	2.74712	3.02214	1.90435	1.81104	1.22302	1.75661	1.16346	1.12516	1.01987	1.88304	1.76822	2.10208	1.91945	2.34898	1.41721	1.36536	2.27541	2.1237	2.30499	1.34534	1.66917	1.43971	1.4992	1.39975	1.11933	0.968522	0.921706	0.98951	0.924675	1.1592	2.33999	2.42536	1.81592	1.1197	1.85287	1.19438	1.11728	1.17032	1.16528	1.05871	0.919312	0.965299	1.63136	1.93331	1.7775	1.6638
G00049MO	Gal(β1-3)GlcNAc(β1-3)Gal(β1-4)Glc(β-Sp10	1.10459	1.18794	2.92886	3.07807	2.09531	1.93609	1.29154	1.64749	1.15222	1.30592	1.10457	1.97655	1.76144	2.05703	2.2777	2.74335	1.41014	1.41673	2.37573	2.32832	2.39302	1.63376	1.62945	1.39978	1.53899	1.29225	1.13982	1.01762	0.965744	0.984727	0.90881	1.51501	2.39488	3.2487	2.49497	1.01996	1.93473	1.22953	1.23723	1.07585	1.15576	1.04643	0.962161	1.05632	1.75068	2.2236	1.85144	1.70326
G00056MO	Gal(β1-3)GlcNAc(β-Sp0	1.15218	1.26403	2.50776	2.78943	1.66726	1.60679	1.25153	1.70935	1.18533	1.1605	1.0574	1.91081	1.81364	2.12336	1.79837	2.55747	1.36122	1.42397	2.30888	2.17225	2.40189	1.43357	1.43524	1.16273	1.18438	1.12381	1.02999	1.00182	0.935026	0.970738	0.884726	1.15091	2.21506	1.96772	1.42234	1.14037	1.85332	1.19392	1.16225	1.21211	1.23253	1.08531	1.00857	1.07378	1.65848	1.93802	1.82315	1.71961
G00056MO	Gal(β1-3)GlcNAc(β-Sp8	1.15218	1.26403	2.50776	2.78943	1.66726	1.60679	1.25153	1.70935	1.18533	1.1605	1.0574	1.91081	1.81364	2.12336	1.79837	2.55747	1.36122	1.42397	2.30888	2.17225	2.40189	1.43357	1.43524	1.16273	1.18438	1.12381	1.02999	1.00182	0.935026	0.970738	0.884726	1.15091	2.21506	1.96772	1.42234	1.14037	1.85332	1.19392	1.16225	1.21211	1.23253	1.08531	1.00857	1.07378	1.65848	1.93802	1.82315	1.71961
G00051MO	Gal(β1-4)[Fuc(α1-3)]GlcNAc(β-Sp0	1.10931	1.40265	2.52455	2.60937	1.68571	1.6544	1.24042	1.75132	1.14463	1.21936	0.97878	1.89536	1.86597	2.08123	1.87679	2.57747	1.4142	1.43886	2.32483	2.06402	2.49801	1.44014	1.3311	1.13706	1.10963	1.17335	1.12615	0.937471	0.858975	1.04195	1.0081	1.08425	2.22348	1.0069	1.06944	1.14908	1.87002	1.12955	1.21142	1.14289	1.12165	1.09789	1.08933	1.17708	1.85457	2.03461	2.05002	1.92243
G00051MO	Gal(β1-4)[Fuc(α1-3)]GlcNAc(β-Sp8	1.10931	1.40265	2.52455	2.60937	1.68571	1.6544	1.24042	1.75132	1.14463	1.21936	0.97878	1.89536	1.86597	2.08123	1.87679	2.57747	1.4142	1.43886	2.32483	2.06402	2.49801	1.44014	1.3311	1.13706	1.10963	1.17335	1.12615	0.937471	0.858975	1.04195	1.0081	1.08425	2.22348	1.0069	1.06944	1.14908	1.87002	1.12955	1.21142	1.14289	1.12165	1.09789	1.08933	1.17708	1.85457	2.03461	2.05002	1.92243
G79535HZ	Gal(β1-4)[Fuc(α1-3)]GlcNAc(β1-3)Gal(β1-4)[Fuc(α1-3)]GlcNAc(β-Sp0	1.1734	1.35369	2.57742	2.49346	1.62611	1.59734	1.26397	1.52204	1.20744	1.13821	0.986096	1.86895	1.88162	2.07863	1.76475	2.38711	1.2897	1.36158	2.19685	2.07909	2.46369	1.4871	1.34723	1.19127	1.21105	1.14456	1.0622	1.05619	0.977203	1.01951	0.996052	1.31043	2.32428	1.2998	1.11707	1.08837	1.91411	1.22383	1.20385	1.18624	1.3412	1.06536	1.0686	1.15023	1.91695	2.21198	1.98916	1.80591
G57884AX	Gal(β1-4)[Fuc(α1-3)]GlcNAc(β1-3)Gal(β1-4)[Fuc(α1-3)]GlcNAc(β1-3)Gal(β1-4)[Fuc(α1-3)]GlcNAc(β-Sp0	1.33399	1.57715	2.90511	2.90744	1.93023	1.91663	1.35925	1.61578	1.17647	1.18504	1.12778	1.7814	2.1427	2.21356	1.89547	2.51736	1.32461	1.33311	2.41157	2.49846	2.54377	1.75631	1.69557	1.27959	1.31011	1.32636	1.16965	1.14893	1.06258	1.06819	1.13077	1.36177	2.89203	1.20852	1.44087	1.12804	2.68336	1.31989	1.41715	1.45267	1.639	1.14342	1.23535	1.32769	2.36158	2.41909	2.32154	2.16186
G50930TW	Gal(β1-4)(6S)Glc(β-Sp0	1.32197	1.37004	2.69812	2.76381	1.47137	1.46334	1.44139	1.50335	1.27394	1.09161	0.891637	1.76564	1.84686	2.08503	1.8808	2.71253	1.29008	1.25817	2.51704	2.40366	2.63427	1.35077	1.19268	1.23385	1.07033	1.08683	1.05268	1.12113	1.09657	1.12534	0.971775	1.38406	2.30419	2.11415	1.35375	0.987124	1.98385	1.05581	0.975601	1.14994	1.14196	1.2278	1.09777	1.11878	1.74842	1.83349	1.84262	1.83934
G50930TW	Gal(β1-4)(6S)Glc(β-Sp8	1.32197	1.37004	2.69812	2.76381	1.47137	1.46334	1.44139	1.50335	1.27394	1.09161	0.891637	1.76564	1.84686	2.08503	1.8808	2.71253	1.29008	1.25817	2.51704	2.40366	2.63427	1.35077	1.19268	1.23385	1.07033	1.08683	1.05268	1.12113	1.09657	1.12534	0.971775	1.38406	2.30419	2.11415	1.35375	0.987124	1.98385	1.05581	0.975601	1.14994	1.14196	1.2278	1.09777	1.11878	1.74842	1.83349	1.84262	1.83934
G44738JR	Gal(β1-4)GalNAc(α1-3)[Fuc(α1-2)]Gal(β1-4)GlcNAc(β-Sp8	1.08265	2.18215	2.2316	2.55281	1.63069	1.47885	1.22952	1.4484	1.2052	1.42165	1.09709	2.04226	1.96144	2.27107	1.82883	2.72475	1.20391	1.48324	2.20716	2.19412	2.46325	1.54919	1.34059	1.13005	1.0042	1.20744	1.1649	1.03354	0.934988	1.12034	0.987435	1.22661	2.10815	3.30202	2.203	1.12013	1.51839	1.32137	1.19832	1.45131	1.1322	1.1764	1.08758	1.19979	1.49476	1.94529	2.2959	1.92864
G83666FZ	Gal(β1-4)GalNAc(β1-3)[Fuc(α1-2)]Gal(β1-4)GlcNAc(β-Sp8	1.39117	1.84181	3.13153	3.43334	2.09508	1.74153	1.3636	3.24651	1.43385	1.39409	1.35301	2.24054	2.16046	2.46754	3.45304	2.76279	2.25927	1.6096	2.46711	2.58038	2.8127	2.10523	1.5673	1.37759	1.17151	1.25724	1.50578	1.4371	0.803018	1.15328	0.971288	1.35968	2.51786	2.15025	1.66356	1.3228	3.02886	1.40418	1.50388	1.08613	1.62687	1.41044	1.4386	1.65017	2.42638	2.90472	1.98944	2.02872
G32723SL	Gal(β1-4)GlcNAc(β1-3)GalNAc(α-Sp8	1.13051	1.37668	2.629	2.71064	1.75043	1.63864	1.44775	1.75711	1.28258	1.11639	1.02859	1.83378	1.89372	2.14366	1.96357	2.5759	1.38789	1.30124	2.30265	2.09711	2.34587	1.54439	1.32129	1.11954	1.08391	1.09442	1.06695	1.26423	0.943519	0.989122	1.00956	1.40104	2.30617	1.45239	1.12431	1.04935	2.04698	1.15812	1.24453	1.37632	1.23302	1.18732	1.10463	1.29923	1.80654	2.01341	2.03166	1.93162
G39130DL	Gal(β1-4)GlcNAc(β1-3)GalNAc(-Sp14	1.13051	1.37668	2.629	2.71064	1.75043	1.63864	1.44775	1.75711	1.28258	1.11639	1.02859	1.83378	1.89372	2.14366	1.96357	2.5759	1.38789	1.30124	2.30265	2.09711	2.34587	1.54439	1.32129	1.11954	1.08391	1.09442	1.06695	1.26423	0.943519	0.989122	1.00956	1.40104	2.30617	1.45239	1.12431	1.04935	2.04698	1.15812	1.24453	1.37632	1.23302	1.18732	1.10463	1.29923	1.80654	2.01341	2.03166	1.93162
G16777TF	Gal(β1-4)GlcNAc(β1-3)Gal(β1-4)[Fuc(α1-3)]GlcNAc(β1-3)Gal(β1-4)[Fuc(α1-3)]GlcNAc(β-Sp0	1.20835	1.49832	2.50483	2.49911	1.73297	1.69464	1.22319	1.50489	1.17367	1.25323	1.01988	1.80287	1.99316	2.2367	1.73185	2.55452	1.37135	1.39167	2.16915	2.10557	2.36731	1.46128	1.43352	1.25151	1.19174	1.10102	0.994345	0.974702	1.00102	1.08716	0.964251	1.2721	2.51482	1.52642	1.27287	1.14374	2.14961	1.17826	1.24283	1.34872	1.16036	1.11495	1.06927	1.15655	1.87775	2.14919	2.06347	1.94282
G46055MA	Gal(β1-4)GlcNAc(β1-3)Gal(β1-4)GlcNAc(β1-3)Gal(β1-4)GlcNAc(β-Sp0	1.22039	1.41373	2.96258	3.10362	1.94791	1.90321	1.26491	2.11777	1.15665	1.23129	1.13793	2.06514	2.15242	2.42648	1.57751	2.39249	1.25772	1.41789	2.38503	2.0111	2.36654	1.44045	1.48778	1.14282	0.993534	1.15223	1.01682	1.02222	0.901381	0.971174	0.980478	1.30954	2.36137	3.31272	1.92474	1.11378	1.71777	1.22317	1.17837	1.2674	1.26655	1.18411	1.09437	1.21222	1.75583	1.90281	1.95094	1.86753
G00058MO	Gal(β1-4)GlcNAc(β1-3)Gal(β1-4)GlcNAc(β-Sp0	1.12294	1.37901	2.75081	2.97234	1.80269	1.80456	1.25775	2.0122	1.13632	1.20775	1.08148	1.8915	1.93826	2.18683	1.64918	2.3329	1.41698	1.33227	2.17104	2.00868	2.27384	1.51975	1.18761	1.05771	1.07466	1.11469	1.05385	0.986221	0.938891	1.00161	0.968181	1.20502	2.13953	2.50177	1.73736	1.11148	1.83262	1.1471	1.20687	1.2409	1.16952	1.11846	1.0681	1.24061	1.56211	1.88303	1.79283	1.74103
G58896AZ	Gal(β1-4)GlcNAc(β1-3)Gal(β1-4)Glc(β-Sp0	1.15529	1.33957	2.89714	2.95734	1.90594	1.80141	1.2088	1.88897	1.07225	1.15588	1.07513	1.93543	1.93681	2.21796	1.89195	2.78187	1.22195	1.33693	2.26332	2.22351	2.40295	1.71064	1.39812	1.24581	1.06975	1.07148	1.12232	1.1341	0.878593	0.927337	0.913413	1.49462	2.15108	2.80751	2.29738	1.00364	1.57462	1.19609	1.14671	1.0316	1.17093	1.16995	1.14193	1.35637	1.58962	2.02251	1.80655	1.6105
G58896AZ	Gal(β1-4)GlcNAc(β1-3)Gal(β1-4)Glc(β-Sp8	1.15529	1.33957	2.89714	2.95734	1.90594	1.80141	1.2088	1.88897	1.07225	1.15588	1.07513	1.93543	1.93681	2.21796	1.89195	2.78187	1.22195	1.33693	2.26332	2.22351	2.40295	1.71064	1.39812	1.24581	1.06975	1.07148	1.12232	1.1341	0.878593	0.927337	0.913413	1.49462	2.15108	2.80751	2.29738	1.00364	1.57462	1.19609	1.14671	1.0316	1.17093	1.16995	1.14193	1.35637	1.58962	2.02251	1.80655	1.6105
G64973KT	Gal(β1-4)GlcNAc(β1-6)[Gal(β1-3)]GalNAc(α-Sp8	1.16496	1.44985	2.83696	3.14164	1.93871	1.9683	1.43262	2.22672	1.43289	1.28155	1.24077	2.07205	2.21158	2.54848	2.20237	2.66098	1.62159	1.51256	2.49032	2.24767	2.7133	1.59176	1.61154	1.40955	1.37605	1.13336	1.24325	1.32936	1.25562	1.1561	1.0794	1.39952	2.48206	1.89827	1.23822	1.02502	2.35824	1.20125	1.43632	1.31776	1.30841	1.16839	1.0977	1.40684	2.03344	2.26395	2.18347	2.13086
G96017QA	Gal(β1-4)GlcNAc(β1-6)[Gal(β1-3)]GalNAc(-Sp14	1.16496	1.44985	2.83696	3.14164	1.93871	1.9683	1.43262	2.22672	1.43289	1.28155	1.24077	2.07205	2.21158	2.54848	2.20237	2.66098	1.62159	1.51256	2.49032	2.24767	2.7133	1.59176	1.61154	1.40955	1.37605	1.13336	1.24325	1.32936	1.25562	1.1561	1.0794	1.39952	2.48206	1.89827	1.23822	1.02502	2.35824	1.20125	1.43632	1.31776	1.30841	1.16839	1.0977	1.40684	2.03344	2.26395	2.18347	2.13086
G00055MO	Gal(β1-4)GlcNAc(β-Sp0	1.13511	1.3618	2.67036	2.80393	1.71001	1.68684	1.28687	1.8918	1.24863	1.13675	1.02707	1.87898	1.82326	2.12222	1.75507	2.54021	1.25397	1.35432	2.30256	2.09508	2.39539	1.4713	1.23577	1.17532	1.08912	1.13749	1.0319	1.00708	0.901792	0.970718	0.988744	1.27466	2.08412	1.55841	1.38336	1.14482	1.67703	1.17135	1.18388	1.19261	1.17037	1.2051	1.1195	1.22161	1.605	1.83553	1.75352	1.63724
G00055MO	Gal(β1-4)GlcNAc(β-Sp8	1.13511	1.3618	2.67036	2.80393	1.71001	1.68684	1.28687	1.8918	1.24863	1.13675	1.02707	1.87898	1.82326	2.12222	1.75507	2.54021	1.25397	1.35432	2.30256	2.09508	2.39539	1.4713	1.23577	1.17532	1.08912	1.13749	1.0319	1.00708	0.901792	0.970718	0.988744	1.27466	2.08412	1.55841	1.38336	1.14482	1.67703	1.17135	1.18388	1.19261	1.17037	1.2051	1.1195	1.22161	1.605	1.83553	1.75352	1.63724
G00055MO	Gal(β1-4)GlcNAc(β-Sp23	1.13511	1.3618	2.67036	2.80393	1.71001	1.68684	1.28687	1.8918	1.24863	1.13675	1.02707	1.87898	1.82326	2.12222	1.75506	2.54021	1.25397	1.35432	2.30256	2.09508	2.39539	1.4713	1.23577	1.17532	1.08912	1.13749	1.0319	1.00708	0.901792	0.970718	0.988744	1.27466	2.08412	1.55841	1.38336	1.14482	1.67703	1.17135	1.18388	1.19261	1.17037	1.2051	1.1195	1.22161	1.605	1.83553	1.75352	1.63724
G84224TW	Gal(β1-4)Glc(β-Sp0	1.14265	1.31904	2.56252	2.94262	1.71204	1.71598	1.49265	1.63014	1.20973	1.16635	1.10256	1.90526	1.91578	2.12873	1.91861	2.70111	1.25599	1.26114	2.24187	2.35479	2.48259	1.35965	1.17855	1.08391	1.05829	1.02843	1.12313	0.95875	0.875363	1.06271	0.985606	1.2141	2.24855	1.82252	1.43319	0.999431	1.69289	1.12623	1.06917	1.13945	1.15067	1.15753	1.07922	1.1455	1.78379	2.13519	1.92456	1.98692
G84224TW	Gal(β1-4)Glc(β-Sp8	1.14265	1.31904	2.56252	2.94262	1.71204	1.71598	1.49265	1.63014	1.20973	1.16635	1.10256	1.90526	1.91578	2.12873	1.91861	2.70111	1.25599	1.26114	2.24187	2.35479	2.48259	1.35965	1.17855	1.08391	1.05829	1.02843	1.12313	0.95875	0.875363	1.06271	0.985606	1.2141	2.24855	1.82252	1.43319	0.999431	1.69289	1.12623	1.06917	1.13945	1.15067	1.15753	1.07922	1.1455	1.78379	2.13519	1.92456	1.98692
G66916RU	GlcNAc(α1-3)Gal(β1-4)GlcNAc(β-Sp8	0.965818	1.33274	2.25873	2.34886	1.65557	1.66935	1.26649	0.98712	1.08681	1.24012	0.981073	2.03481	1.87629	2.08241	1.81445	2.18996	1.35779	1.11989	2.00355	1.84466	2.13476	1.64901	1.09572	1.09223	1.19382	1.13409	1.39874	1.04224	0.927297	1.09483	0.976034	1.39904	2.33234	1.83103	1.16551	1.09814	1.83338	1.19177	1.20129	1.17008	1.06785	1.11913	0.970627	1.10296	1.57705	1.77784	1.71255	1.70364
G86784SP	GlcNAc(α1-6)Gal(β1-4)GlcNAc(β-Sp8	0.961475	1.33633	2.56891	2.63177	1.76403	1.83461	1.24828	1.78969	1.14582	1.0961	0.986245	1.74019	1.71955	2.09897	1.81883	2.30912	1.34071	1.1105	2.08136	1.92108	2.31798	1.47334	1.14378	1.12748	1.05156	1.10637	1.17413	1.19018	0.977082	1.1188	0.972654	1.14914	1.96588	0.977872	1.21122	1.1458	2.09899	1.05121	1.07063	1.15687	1.17483	1.1661	1.09966	1.14053	1.60334	2.08142	1.74132	2.04855
G76607YV	GlcNAc(β1-2)Gal(β1-3)GalNAc(α-Sp8	1.27216	1.47585	2.07538	2.28027	1.34877	1.4376	1.34954	1.43073	1.25382	1.28866	1.2371	2.03519	2.00584	2.22735	2.17065	2.69742	1.49102	1.48811	2.3609	2.26994	2.52888	1.67972	1.4661	1.33759	1.63293	1.17631	1.13414	1.24792	1.0581	1.12221	1.14747	1.36862	2.28631	1.35653	1.46588	1.17713	1.59719	1.31172	1.30984	1.26925	1.29479	1.11995	1.03836	1.09641	1.82922	2.20398	2.08868	2.0154
G00037MO	GlcNAc(β1-6)[GlcNAc(β1-3)]GalNAc(α-Sp8	1.3446	1.28831	1.81652	1.90077	1.18661	1.3732	1.39066	1.01195	1.23952	1.12207	1.01321	1.76554	2.02856	1.80949	1.76466	2.4531	1.22737	1.28652	2.16439	1.90471	2.2256	1.23333	1.14661	1.0326	1.18414	1.12548	1.05422	0.951786	0.951305	1.06761	0.982245	1.14868	2.32242	1.08485	1.29076	1.11417	1.39832	1.10917	1.18385	0.911596	1.4088	1.26094	1.02357	1.22969	1.5865	1.88458	1.73013	1.7951
G00037MO	GlcNAc(β1-6)[GlcNAc(β1-3)]GalNAc(α-Sp14	1.3446	1.28831	1.81652	1.90077	1.18661	1.3732	1.39066	1.01195	1.23952	1.12207	1.01321	1.76554	2.02856	1.80949	1.76466	2.4531	1.22737	1.28652	2.16439	1.90471	2.2256	1.23333	1.14661	1.0326	1.18414	1.12548	1.05422	0.951786	0.951305	1.06761	0.982245	1.14868	2.32242	1.08485	1.29076	1.11417	1.39832	1.10917	1.18385	0.911596	1.4088	1.26094	1.02357	1.22969	1.5865	1.88458	1.73013	1.7951
G08872UM	GlcNAc(β1-6)[GlcNAc(β1-3)]Gal(β1-4)GlcNAc(β-Sp8	1.07535	1.40398	2.25709	2.5208	1.55677	1.76832	1.46985	1.74639	1.46446	1.37341	1.27904	2.02426	2.05	2.40966	2.04814	2.45827	2.18596	1.7061	2.44507	2.20291	2.45676	1.69086	1.34321	1.36137	1.19137	1.32122	1.27758	1.17459	0.983679	1.05675	1.07386	1.27461	2.13633	1.10401	1.64422	1.187	1.63457	1.34504	1.30164	1.20734	1.29941	1.41455	1.4108	1.56485	1.75993	2.15935	2.05246	1.89305
G00035MO	GlcNAc(β1-3)GalNAc(α-Sp8	1.26243	1.43146	2.03169	2.10637	1.38691	1.43931	1.29089	1.28865	1.28846	1.12581	1.06668	1.94113	1.8895	2.21637	1.81597	2.66381	1.41033	1.39319	2.3928	2.22689	2.5473	1.58267	1.25097	1.32529	1.35458	1.27272	1.12745	1.12244	1.06835	1.07296	1.32478	1.33145	2.26973	1.1735	1.14067	1.14714	1.46449	1.21443	1.25764	1.27578	1.2178	1.10482	1.05687	1.0653	1.84119	2.15345	2.01483	1.95765
G00035MO	GlcNAc(β1-3)GalNAc(α-Sp14	1.26243	1.43146	2.03169	2.10637	1.38691	1.43931	1.29089	1.28865	1.28846	1.12581	1.06668	1.94113	1.8895	2.21637	1.81597	2.66381	1.41033	1.39319	2.3928	2.22689	2.5473	1.58267	1.25097	1.32529	1.35458	1.27272	1.12745	1.12244	1.06835	1.07296	1.32478	1.33145	2.26973	1.1735	1.14067	1.14714	1.46449	1.21443	1.25764	1.27578	1.2178	1.10482	1.05687	1.0653	1.84119	2.15345	2.01483	1.95765
G33476GF	GlcNAc(β1-3)Gal(β-Sp8	1.08027	1.31875	1.82188	1.94127	1.26347	1.28503	1.26069	1.274	1.18803	1.15618	1.0292	1.95792	1.78588	2.1162	1.76308	2.30067	1.36239	1.26812	2.18473	1.9923	2.22694	1.48918	1.20761	1.19781	1.15813	1.14373	1.12714	1.00867	0.983407	1.06976	1.06926	1.27501	2.13631	1.37757	1.38623	1.14632	1.39314	1.15655	1.13976	1.21872	1.11532	1.10258	1.04749	1.0035	1.65423	1.84055	1.79045	1.72827
G29487JS	GlcNAc(β1-3)Gal(β1-4)GlcNAc(β-Sp0	0.991842	1.26676	1.98476	2.1679	1.37182	1.43298	1.23585	1.26632	1.1748	1.25493	1.01493	1.76239	1.73744	2.03695	1.67457	2.27509	1.38744	1.19026	2.11141	1.91577	2.14114	1.52273	1.05411	1.25572	1.20756	1.2343	1.16938	1.14352	1.04219	1.05582	1.15214	1.13607	2.04101	1.6714	1.42919	1.11423	1.34609	1.1435	1.16576	1.21778	1.03368	1.11114	1.01857	1.01239	1.50578	1.74767	1.72588	1.69719
G29487JS	GlcNAc(β1-3)Gal(β1-4)GlcNAc(β-Sp8	0.991842	1.26676	1.98476	2.1679	1.37182	1.43298	1.23585	1.26632	1.1748	1.25493	1.01493	1.76239	1.73744	2.03695	1.67457	2.27509	1.38744	1.19026	2.11141	1.91577	2.14114	1.52273	1.05411	1.25572	1.20756	1.2343	1.16938	1.14352	1.04219	1.05582	1.15214	1.13607	2.04101	1.6714	1.42919	1.11423	1.34609	1.1435	1.16576	1.21778	1.03368	1.11114	1.01857	1.01239	1.50578	1.74767	1.72588	1.69719
G73480MV	GlcNAc(β1-3)Gal(β1-4)GlcNAc(β1-3)Gal(β1-4)GlcNAc(β-Sp0	0.964739	1.39423	1.97149	2.22286	1.45881	1.42386	1.21821	1.45063	1.09231	1.19734	1.08034	1.86317	1.77607	2.2789	1.65867	2.07343	1.39787	1.2529	2.07177	1.86582	2.1407	1.55192	1.21907	1.20122	1.18786	1.24579	1.0997	1.08613	0.97466	1.0123	1.07474	1.16431	2.21779	2.25844	1.69145	1.12127	1.50789	1.14784	1.15116	1.23259	1.11646	1.035	0.974957	1.00767	1.55119	1.79626	1.8132	1.69017
G06239NA	GlcNAc(β1-3)Gal(β1-4)Glc(β-Sp0	1.10816	1.26998	2.1781	2.30989	1.56984	1.54581	1.3484	1.33441	1.12293	1.35592	1.12568	1.90816	1.82279	2.08133	2.19066	2.59808	1.32042	1.29133	2.17782	2.10357	2.316	1.63624	1.33017	1.19513	1.22319	1.10101	1.14656	1.13474	0.909275	1.01131	1.03596	1.36019	2.21783	2.26552	2.11538	0.977079	1.45359	1.19151	1.19026	1.0822	1.09679	1.1223	1.00299	1.19746	1.63624	2.07595	1.8024	1.69913
G49108TO	GlcNAc(β1-MDPLys	1.29814	1.32481	1.86639	1.98326	1.26891	1.30525	1.2926	1.38658	1.15339	1.13139	0.998983	1.72077	1.70582	1.9972	1.64777	2.41583	1.27805	1.17494	2.10614	1.95281	2.27894	1.34009	1.10062	1.13877	1.03678	1.09997	1.17682	0.95527	0.935804	1.13312	0.958826	1.13672	2.05587	1.04	1.23899	1.06549	1.33373	1.14953	1.14703	1.15515	1.11014	1.15836	1.03465	0.965151	1.53064	1.69118	1.69033	1.65667
G22185MF	GlcNAc(β1-6)[GlcNAc(β1-4)]GalNAc(α-Sp8	1.65678	1.87568	2.20154	2.26973	1.42161	1.69786	1.73046	1.32549	1.76425	1.51817	1.2954	2.40859	2.40998	2.63681	2.41632	3.55553	1.88969	1.70036	3.08038	2.78253	3.18988	1.85566	1.43137	1.42663	1.43056	1.88288	1.53031	1.30076	1.27356	1.44291	1.30497	1.37269	3.00143	1.85783	1.53427	1.50077	1.73174	1.55176	1.56947	1.46523	1.55851	1.43425	1.27514	1.34621	2.38346	2.64386	2.50186	2.43972
G51131QL	GlcNAc(β1-4)Gal(β1-4)GlcNAc(β-Sp8	1.07857	1.41623	2.29375	2.46119	1.52614	1.584	1.35147	1.59993	1.28708	1.28086	1.17219	1.92519	1.90472	2.21418	2.11231	2.71926	1.59038	1.49738	2.3825	2.30025	2.5584	1.57435	1.37388	1.20338	1.034	1.101	1.18932	1.26409	1.11532	1.11629	1.03447	1.31878	2.2257	1.27618	1.35834	1.12297	1.73471	1.26775	1.3163	1.30785	1.22236	1.22977	1.11372	1.21373	1.69832	1.91258	1.8717	1.79141
G36414FS	GlcNAc(β1-4)GlcNAc(β1-4)GlcNAc(β1-4)GlcNAc(β1-4)GlcNAc(β1-4)GlcNAc(β1-Sp8	1.36447	1.35133	2.07884	2.1192	1.32135	1.46342	1.36644	1.21571	1.24648	1.34547	1.49938	1.88115	1.9022	2.24321	2.30402	2.56433	2.34038	1.60064	2.18002	1.99121	2.34517	1.31092	1.26621	1.23318	1.11881	1.31852	1.22722	1.12883	1.15064	0.965247	1.20951	1.40216	2.4095	1.24321	1.20686	1.28545	1.51073	1.27583	1.20175	1.33622	1.35246	1.08064	0.999079	1.07945	1.6222	1.95744	2.26053	2.0401
G07670VS	GlcNAc(β1-4)GlcNAc(β1-4)GlcNAc(β1-4)GlcNAc(β1-4)GlcNAc(β1-Sp8	1.54742	1.35632	1.90114	1.90652	1.21562	1.2523	1.68391	1.1621	1.18388	1.1136	0.998615	1.86556	1.83038	2.11879	1.41948	2.99716	1.3097	1.27499	2.20094	2.30291	2.53851	1.19987	1.21482	1.26527	1.21298	1.08335	1.19953	1.02123	1.16896	0.995874	0.919861	1.14681	2.10371	1.11679	1.15439	1.20087	1.35522	1.15452	1.24321	1.13772	1.18634	1.1049	0.926988	1.05883	1.66434	1.93851	2.01167	1.87583
G47362BJ	GlcNAc(β1-4)GlcNAc(β1-4)GlcNAc(β-Sp8	1.27044	1.24886	1.82322	1.882	1.18291	1.26047	1.29183	1.18195	1.20232	1.21897	1.06677	1.70584	1.73481	2.00853	1.59718	2.53023	1.42352	1.22617	2.00892	1.98255	2.1769	1.179	1.27066	1.21363	1.09981	1.11612	1.17354	0.997141	0.999973	1.02024	0.980375	1.10349	2.07123	1.08477	1.11124	1.15553	1.24635	1.12785	1.1825	1.07266	1.08647	1.077	0.950127	0.97729	1.4801	1.83063	1.78157	1.77999
G00041MO	GlcNAc(β1-6)GalNAc(α-Sp8	1.27876	1.46185	1.81272	1.91334	1.21393	1.38965	1.40866	1.1994	1.46589	1.19486	1.01964	1.9132	1.87995	2.22974	1.90492	2.82026	1.45801	1.38427	2.45008	2.21436	2.48599	1.48019	1.04439	1.14943	1.09745	1.59296	1.17143	1.00362	0.991041	1.13147	1.03419	1.08756	2.37362	1.42119	1.21321	1.19222	1.4774	1.24691	1.27171	1.16073	1.23501	1.15739	1.03009	1.09787	1.92593	2.17979	2.03971	1.99173
G00041MO	GlcNAc(β1-6)GalNAc(α-Sp14	1.27876	1.46185	1.81272	1.91334	1.21393	1.38965	1.40866	1.1994	1.46589	1.19486	1.01964	1.9132	1.87995	2.22974	1.90492	2.82026	1.45801	1.38427	2.45008	2.21436	2.48599	1.48019	1.04439	1.14943	1.09745	1.59296	1.17143	1.00362	0.991041	1.13147	1.03419	1.08756	2.37362	1.42119	1.21321	1.19222	1.4774	1.24691	1.27171	1.16073	1.23501	1.15739	1.03009	1.09787	1.92593	2.17979	2.03971	1.99173
G14900XK	GlcNAc(β1-6)Gal(β1-4)GlcNAc(β-Sp8	1.11997	1.23974	2.48095	2.60351	1.73182	1.58463	1.2108	1.81193	1.30616	1.11208	1.06415	1.67721	1.66202	2.00804	1.65375	2.51109	1.42173	1.38344	2.04493	2.07726	2.19443	1.47471	1.37838	1.25741	1.20438	1.17136	1.15166	1.16093	1.17844	1.14297	0.945509	1.25588	1.93244	1.0676	1.29576	1.08453	1.82981	1.22343	1.22067	1.1649	1.36779	1.03936	1.05857	1.0639	1.61271	2.07753	1.73641	1.67533
G66120GK	Glc(α1-4)Glc(β-Sp8	1.19585	1.26546	2.20141	2.19828	1.35877	1.64712	1.3616	1.45755	1.29819	1.10293	1.12212	1.84964	1.92684	2.15483	1.99757	2.90412	1.61716	1.41131	2.40284	2.42126	2.62547	1.34204	1.34392	1.19	1.1987	1.11463	1.08971	1.14058	1.0341	1.1713	1.07014	1.31289	2.52356	1.34887	1.20267	1.41568	1.67414	1.24386	1.39648	1.07355	1.1396	1.15785	1.01859	1.12369	1.89438	2.24707	2.22993	2.2426
G07411ON	Glc(α1-4)Glc(α-Sp8	1.19585	1.26546	2.20141	2.19828	1.35877	1.64712	1.3616	1.45755	1.29819	1.10293	1.12212	1.84964	1.92684	2.15483	1.99757	2.90412	1.61716	1.41131	2.40284	2.42126	2.62547	1.34204	1.34392	1.19	1.1987	1.11463	1.08971	1.14058	1.0341	1.1713	1.07014	1.31289	2.52356	1.34887	1.20267	1.41568	1.67414	1.24386	1.39648	1.07355	1.1396	1.15785	1.01859	1.12369	1.89438	2.24707	2.22993	2.2426
G10488WF	Glc(α1-6)Glc(α1-6)Glc(β-Sp8	1.20199	1.27714	2.0732	2.03915	1.3151	1.35622	1.19813	1.25805	1.11514	1.03174	1.24445	1.83439	1.93377	2.18977	1.63304	2.61769	1.28165	1.21019	2.13597	2.02175	2.37334	1.24787	1.43208	1.13607	1.24449	1.26502	1.08699	1.01961	1.21708	0.980367	1.02638	1.09359	2.32716	1.31876	1.08042	1.2589	1.42731	1.1707	1.29007	1.42855	1.10645	1.17266	0.928913	0.994446	1.86662	2.34541	2.31324	2.17245
G84824ZO	Glc(β1-4)Glc(β-Sp8	1.09037	1.35824	2.1993	2.17506	1.35046	1.46234	1.29594	1.28165	1.2443	1.10899	1.11539	1.84452	1.91231	2.14646	1.75032	3.02033	1.39611	1.2596	2.36334	2.25784	2.74514	1.30539	1.21811	1.2767	1.13923	1.06657	1.04654	1.10442	0.926202	1.03373	1.03932	1.18732	2.39139	1.47126	1.30067	1.11746	1.32396	1.25925	1.22073	1.21572	1.09555	1.11461	1.01105	1.04296	1.88084	1.99499	1.93129	1.99807
G09183JD	Glc(β1-6)Glc(β-Sp8	1.22413	1.36918	2.34437	2.24192	1.3498	1.66495	1.33934	1.60075	1.37046	1.12125	1.17923	1.96487	2.0237	2.25987	2.28216	3.49204	1.65691	1.43521	2.6258	2.88446	3.04406	1.45284	1.37974	1.24938	1.25798	1.16343	1.15487	1.16281	1.10726	1.22356	1.19663	1.33586	2.52993	1.5448	1.28806	1.48994	1.79794	1.34335	1.45179	1.16224	1.13202	1.18008	1.0535	1.17328	2.27126	2.33502	2.53312	2.414
G06745QY	GlcA(α-Sp8	1.06763	1.25845	2.23983	2.34039	1.48691	1.52049	1.17447	1.14056	1.1002	1.04897	0.965659	1.66658	1.7089	1.922	1.63178	2.33883	1.08585	1.10973	2.06664	1.85794	2.12273	1.19307	1.28109	1.18711	1.1036	0.994822	1.04743	1.1064	0.924806	1.06255	0.939678	1.05889	1.91173	1.00341	1.06826	1.02624	1.39349	1.11723	1.2116	0.94598	1.0238	0.981361	0.989843	1.03685	1.61237	1.82595	1.72675	1.64058
G93723GS	GlcA(β-Sp8	1.06763	1.25845	2.23983	2.34039	1.48691	1.52049	1.17447	1.14056	1.1002	1.04897	0.965659	1.66658	1.7089	1.922	1.63178	2.33883	1.08585	1.10973	2.06664	1.85794	2.12273	1.19307	1.28109	1.18711	1.1036	0.994822	1.04743	1.1064	0.924806	1.06255	0.939678	1.05889	1.91173	1.00341	1.06826	1.02624	1.39349	1.11723	1.2116	0.94598	1.0238	0.981361	0.989843	1.03685	1.61237	1.82595	1.72675	1.64058
G99041PQ	GlcA(β1-3)Gal(β-Sp8	1.09423	1.45629	2.24379	2.33412	1.78998	1.91911	1.28526	1.19746	1.20305	1.22864	1.18075	2.32164	2.20976	2.44924	1.58237	2.8396	1.1327	1.32929	2.56052	2.28743	2.5523	1.6331	1.25714	1.23931	1.19174	1.24459	1.18935	1.0405	1.09242	1.11363	1.01517	1.10735	2.31562	1.14183	1.10676	1.14634	1.6778	1.16916	1.1744	1.19908	1.15435	1.09023	0.95562	1.03442	1.76778	1.80607	1.9369	1.7928
G52457GL	GlcA(β1-6)Gal(β-Sp8	1.17035	1.60324	2.46586	2.50396	1.57319	1.82129	1.4424	1.41429	1.31197	1.25885	1.22844	2.3914	2.30735	2.59386	1.82503	2.79643	1.25864	1.31855	2.55279	2.46187	2.64625	1.66094	1.37185	1.33962	1.25033	1.29319	1.17116	1.14798	1.20786	1.1058	1.05554	1.24462	2.48036	1.25922	1.13758	1.14772	1.90684	1.30683	1.24564	1.32719	1.27659	1.15588	1.07062	1.21845	1.97011	2.07634	2.15591	2.0084
G14716ZB	Kdn(α2-3)Gal(β1-3)GlcNAc(β-Sp0	1.11974	1.33281	2.1463	2.30735	1.57228	1.73533	1.5373	1.18999	1.06265	1.19032	0.981509	1.80795	1.77033	2.07264	1.49625	2.82695	1.21248	1.30861	2.41692	2.0421	2.64256	1.40446	1.57529	1.06718	1.02407	1.11344	0.788348	1.01046	0.873869	1.04066	0.817842	1.25571	2.43527	2.41692	1.0859	1.16035	1.83216	1.36409	1.19249	1.39187	1.2325	1.06431	1.05025	0.922937	1.63569	2.08089	2.00996	1.80122
G61010HE	Kdn(α2-3)Gal(β1-4)GlcNAc(β-Sp0	0.915023	1.58447	2.56162	2.54883	1.71243	1.62901	1.45779	1.36499	1.07019	1.04954	1.08284	1.81884	1.88303	2.16594	1.47398	3.44672	1.06705	1.10629	2.51745	2.51011	2.96678	1.38304	1.58292	1.18214	1.52109	1.27483	1.03273	1.09545	0.845212	0.970565	0.924663	1.15055	2.42809	2.19156	1.50646	1.1368	2.99955	1.1487	1.3083	1.08621	1.08139	1.20604	1.14752	1.0118	2.15027	2.33764	2.41137	2.4127
G94983ZY	Man(α1-2)Man(α1-2)Man(α1-3)Man(α-Sp9	1.35887	1.40105	1.876	1.90182	1.24773	1.15584	1.7865	1.35863	0.767339	1.17389	1.24547	1.90978	1.93102	2.27536	2.75604	2.76582	2.03425	2.23973	3.08088	2.95943	2.86674	1.90334	1.61433	1.13625	1.04183	1.10883	1.33982	0.988704	1.00865	1.08898	1.26178	1.31264	1.79293	1.11632	1.11108	1.18639	1.39349	1.36748	1.02521	1.91162	1.07849	1.12083	1.02367	1.01546	2.13872	2.18574	2.69468	2.78311
G00091RT	Man(α1-2)Man(α1-6)[Man(α1-2)Man(α1-3)]Man(α-Sp9	0.994916	1.38939	1.62131	1.89006	1.34785	1.18663	2.61135	1.28954	1.12129	1.24002	1.17358	2.03331	1.89047	2.17745	2.23147	2.71105	2.2424	2.34616	2.9103	3.02849	3.14284	2.3303	1.53536	1.08947	1.01921	1.24411	1.25567	1.16502	0.964375	1.10406	1.11692	1.37993	1.84775	1.0459	1.19509	1.14047	1.37425	1.3195	1.17727	2.27763	1.18018	1.15471	1.07292	1.00473	2.22246	2.49217	2.65587	2.60958
G57891XD	Man(α1-2)Man(α1-3)Man(α-Sp9	1.15521	1.25489	2.01175	2.06298	1.29042	1.46113	1.96134	1.23858	1.15289	1.2008	1.08497	2.00158	1.94034	2.13815	1.94671	2.25304	1.61933	1.64854	2.24034	2.04489	2.35209	1.37183	1.08085	1.19991	1.12867	1.17134	0.997352	1.13841	1.22247	1.0009	1.02174	1.11361	2.16802	1.20652	1.28256	1.10939	1.34957	1.08209	1.42617	1.86385	1.15616	1.14499	1.02114	1.05894	1.71544	1.86431	2.04971	1.92358
G63337SS	Man(α1-6)[Man(α1-2)Man(α1-3)]Man(α1-6)[Man(α1-2)Man(α1-3)]Man(β1-4)GlcNAc(β1-4)GlcNAc(β-Sp12	0.97816	1.9206	2.17247	2.19401	1.57385	1.71578	3.49312	1.18538	1.15543	1.14858	1.42393	2.47575	2.4998	2.73613	1.74846	2.58945	2.91736	2.69599	2.46774	3.02263	2.8999	2.3221	1.35873	1.50555	1.32302	1.13163	1.0762	1.09739	1.26535	1.06068	1.00393	1.0693	2.849	1.11656	1.08847	1.25797	2.24669	1.13243	1.39907	2.39579	1.16927	1.01178	1.03439	1.21523	1.48803	1.67225	1.59167	1.54505
G40702WU	Man(α1-2)Man(α1-6)[Man(α1-3)]Man(α1-6)[Man(α1-2)Man(α1-2)Man(α1-3)]Man(β1-4)GlcNAc(β1-4)GlcNAc(β-Sp12	1.08241	1.49066	1.97548	2.12805	1.50431	1.41471	3.6684	1.20549	1.39444	1.20541	1.2342	2.31421	2.16898	2.46153	1.92	3.0212	2.98455	2.96419	2.76584	3.63409	3.4637	3.11814	1.50487	1.33281	1.35185	1.19964	1.1196	1.13071	1.00325	1.02825	0.959676	1.34433	2.36895	1.25554	1.16264	1.18481	1.92671	1.23262	1.29235	2.31174	1.21861	1.11001	1.05655	1.05554	2.12053	2.35312	2.41769	2.19224
G60230HH	Man(α1-2)Man(α1-6)[Man(α1-2)Man(α1-3)]Man(α1-6)[Man(α1-2)Man(α1-2)Man(α1-3)]Man(β1-4)GlcNAc(β1-4)GlcNAc(β-Sp12	1.04505	1.47711	1.91371	2.13441	1.52947	1.4281	3.57923	1.25709	1.27983	1.22382	1.26652	2.44328	2.14894	2.48915	2.16997	2.86958	3.34878	3.38708	3.14662	3.96439	3.78179	3.52012	1.42887	1.34424	1.35839	1.1958	1.0954	1.13388	1.03584	1.03935	0.975889	1.38705	2.33473	1.26584	1.20646	1.22618	2.04729	1.20591	1.29773	2.23549	1.23245	1.13139	1.1345	1.02931	2.20428	2.35766	2.4037	2.22442
G00619DD	Man(α1-6)[Man(α1-3)]Man(α-Sp9	1.20581	1.36098	2.00152	1.93598	1.29937	1.56108	2.83648	1.43976	1.80141	1.19754	1.20455	1.9612	1.99086	2.05718	1.55668	2.39655	1.31161	1.23206	2.0224	1.76014	2.27557	1.51335	1.38824	1.18989	1.1496	1.24108	1.23906	1.25389	1.17533	1.36491	1.15007	1.16154	2.34397	1.23566	1.29657	1.11348	1.14958	1.33386	1.34364	2.53818	1.28869	1.21004	1.03581	1.19435	1.96845	2.40858	2.69923	2.28531
G47212KG	Man(α1-2)Man(α1-2)Man(α1-6)[Man(α1-3)]Man(α-Sp9	1.09604	1.24072	1.88849	1.97696	1.18603	1.23924	3.07862	1.14426	1.23102	1.19718	0.796443	1.71898	1.65854	1.93569	2.31022	2.49798	2.73562	2.83178	2.83885	3.33875	3.15534	2.42593	1.14287	1.14732	1.13507	1.11367	0.887995	1.4298	0.928564	0.94086	1.11476	1.42232	1.77577	1.18646	1.3167	1.09251	1.1384	1.13542	1.39553	2.38271	1.20448	1.24117	0.978912	0.919299	2.11374	2.20191	2.33577	2.09338
G80966KZ	Man(α1-6)[Man(α1-3)]Man(α1-6)[Man(α1-2)Man(α1-3)]Man(β1-4)GlcNAc(β1-4)GlcNAc(β-Sp12	1.04682	1.26973	1.95555	2.00849	1.24001	1.41479	3.58806	1.25389	1.66681	1.04919	1.29974	1.98389	2.01388	2.23177	1.54382	2.55543	2.26412	2.12746	2.17827	2.34406	2.45284	1.8375	1.37422	1.32927	1.23059	1.16012	1.09338	1.0599	0.985121	0.973963	1.06085	1.1672	2.43903	1.17748	1.11315	1.08021	2.19854	1.29024	1.23326	2.61554	1.12163	1.09066	0.91876	1.05123	1.73094	1.96446	1.85909	1.80959
G55220VL	Man(α1-6)[Man(α1-3)]Man(α1-6)[Man(α1-3)]Man(β1-4)GlcNAc(β1-4)GlcNAc(β-Sp12	1.1987	1.64633	2.12001	2.35599	1.51172	1.68895	3.90978	1.28409	2.49377	1.22753	1.54936	2.34847	2.44051	2.77123	1.59297	2.46445	1.95638	1.64906	1.86617	2.15474	2.29682	1.92458	1.33643	1.39836	1.26214	1.06222	1.15791	1.15607	1.05069	0.998339	1.08166	1.29372	2.69833	1.12903	1.18004	1.24072	2.16415	1.32298	1.38751	2.81373	1.22719	1.01014	0.933241	1.31943	1.70383	2.07004	1.93816	1.87994
G90333CG	Man(β1-4)GlcNAc(β-Sp0	0.947442	1.23963	2.0661	2.31141	1.31226	1.45263	1.81383	1.42636	1.5015	1.24955	1.10816	1.83159	1.81107	2.08084	1.68156	2.60513	1.02854	1.19838	2.09877	2.23712	2.38231	1.29645	1.13127	1.1762	1.1007	1.07134	1.12769	1.03532	1.05452	1.11802	1.07266	1.38402	2.14777	1.18745	1.36239	1.10141	1.37503	1.20775	1.24328	1.48992	1.10263	1.22634	1.1574	1.03378	1.74103	1.99048	1.88221	1.94627
G22418PV	Neu5Ac(α2-3)Gal(β1-4)GlcNAc(β1-3)Gal(β1-4)[Fuc(α1-3)]GlcNAc(β-Sp0	1.16022	1.39739	1.92188	2.14541	1.47048	1.46073	1.31795	1.24956	1.1615	1.17984	1.10753	1.95615	1.9484	2.22232	1.68576	2.42531	1.50009	1.54676	2.24755	2.02638	2.37422	1.52783	1.25421	1.24075	1.23982	1.22156	1.20593	1.13187	1.04012	1.08187	1.13232	1.2511	2.22363	1.35273	1.03905	1.28042	2.53772	1.33982	1.49717	1.18545	1.21744	1.08178	1.08633	1.09442	1.73456	2.06109	2.02849	1.87322
	(3S)Gal(β1-4)[Fuc(α1-3)](6S)GlcNAc(β-Sp8	1.14674	1.38961	1.96489	2.08535	1.46016	1.41028	1.59034	1.43827	1.50385	1.21325	1.12197	1.95243	1.91526	2.25312	1.83825	2.99368	1.58423	1.70052	2.62301	2.30965	2.76751	1.39924	1.47623	1.35373	1.26316	1.2698	1.13966	1.12135	1.1753	1.20976	1.34137	1.31175	2.44212	1.43261	1.2241	1.17842	1.81359	1.22077	1.3754	1.24318	1.22932	1.25111	1.22048	1.12738	1.93839	2.25157	2.09646	1.95876
	Fuc(α1-2)(6S)Gal(β1-4)GlcNAc(β-Sp0	0.855637	1.32309	1.8685	2.14768	1.32854	1.19915	1.53907	1.30365	1.43546	1.11489	1.11149	1.90238	1.85155	2.05611	2.0063	2.77646	1.51798	1.38772	2.35523	2.34098	2.63033	1.469	1.21771	1.19789	1.41039	1.13804	1.07105	0.974243	1.0777	1.0078	0.951545	1.16487	2.22904	0.926273	1.10353	1.56896	2.16093	1.51719	1.70481	1.28088	1.15151	1.12953	0.934825	1.03011	1.9039	2.13478	1.94027	1.79766
	Fuc(α1-2)Gal(β1-4)(6S)GlcNAc(β-Sp8	1.08219	1.34545	2.18147	2.34613	1.52137	1.49069	1.34839	1.57123	1.25891	1.19974	1.09183	1.88401	1.88312	2.16247	1.92015	2.71943	1.52323	1.65521	2.32056	2.17968	2.61289	1.51221	1.7747	1.25655	1.27658	1.1662	1.15055	1.40699	1.0202	1.00874	1.00534	1.33154	2.39639	2.0682	1.03653	0.976311	1.78097	1.14548	1.11594	1.29588	1.15875	1.17254	1.12154	1.02866	1.95366	2.1376	2.05335	1.9163
	Fuc(α1-2)(6S)Gal(β1-4)(6S)Glc(β-Sp0	1.2008	1.45501	1.99948	2.35553	1.51306	1.3723	1.52045	0.938552	1.51407	1.32194	1.20467	1.87019	1.97004	2.22881	2.10454	3.12712	1.53424	1.33311	2.95309	2.78835	3.19769	1.35226	1.55306	1.36896	1.20028	1.28756	1.54756	1.14237	1.47231	1.07836	1.06219	1.28518	2.47505	1.92956	1.24253	1.46391	2.28686	1.32306	1.34114	1.1932	1.274	1.1626	1.11665	1.04031	2.01883	2.25202	1.87201	1.84935
G65562ZE	Neu5Ac(α2-3)Gal(β1-3)GalNAc(α-Sp8	1.14599	1.23137	1.99739	2.00561	1.27053	1.44616	1.46088	1.2986	1.1091	1.23904	1.0987	1.80422	1.72071	2.04074	1.81193	3.008	1.40286	1.4647	2.26414	2.44249	2.53231	1.62781	2.12505	1.18084	1.17358	1.19559	1.03321	1.52165	1.20338	1.04065	1.09016	1.05401	2.18176	2.73727	1.63475	1.24821	1.89181	1.15064	1.14472	1.3394	1.23351	1.14278	1.03473	1.10339	1.60413	1.94806	1.75208	1.77384
G65562ZE	Neu5Ac(α2-3)Gal(β1-3)GalNAc(α-Sp14	1.14599	1.23137	1.99739	2.00561	1.27053	1.44616	1.46088	1.2986	1.1091	1.23904	1.0987	1.80422	1.72071	2.04074	1.81193	3.008	1.40286	1.4647	2.26414	2.44249	2.53231	1.62781	2.12505	1.18084	1.17358	1.19559	1.03321	1.52165	1.20338	1.04065	1.09016	1.05401	2.18176	2.73727	1.63475	1.24821	1.89181	1.15064	1.14472	1.3394	1.23351	1.14278	1.03473	1.10339	1.60413	1.94806	1.75208	1.77384
G69728IZ	GalNAc(β1-4)[Neu5Ac(α2-8)Neu5Ac(α2-8)Neu5Ac(α2-8)Neu5Ac(α2-3)]Gal(β1-4)Glc(β-Sp0	1.15807	1.49662	1.88755	1.94069	1.35237	1.33882	2.41038	1.24186	1.14411	1.23099	1.29542	2.50549	2.42739	2.62867	1.33478	3.32176	1.48868	1.3085	2.87793	2.5128	2.68047	1.43494	1.72658	1.40974	1.0269	1.14394	1.24761	1.22251	1.1258	1.00653	0.970119	1.22062	2.29873	1.19332	1.13937	1.07745	3.46512	1.27342	1.2956	1.19564	1.08835	1.11688	1.00564	1.09888	1.70478	2.25895	1.90865	1.93423
G36476BA	GalNAc(β1-4)[Neu5Ac(α2-8)Neu5Ac(α2-8)Neu5Ac(α2-3)]Gal(β1-4)Glc(β-Sp0	1.05338	1.23504	1.80905	1.8507	1.30818	1.34617	1.35054	1.11459	1.05797	1.09913	0.987688	2.04081	1.97532	2.1297	1.41346	3.10337	1.30938	1.24887	2.78008	2.44685	2.67265	1.6571	1.23416	1.1666	1.40432	1.07607	1.05228	1.18128	0.888404	1.06701	1.11493	1.1044	2.30845	1.23057	1.07274	1.04705	2.2364	1.17904	1.55998	1.0329	1.18554	1.06664	1.00687	1.12899	1.865	2.02494	1.99436	1.87472
G93899SO	Neu5Ac(α2-8)Neu5Ac(α2-8)Neu5Ac(α2-3)Gal(β1-4)Glc(β-Sp0	1.15894	1.3695	2.1365	2.12695	1.43735	1.62469	1.46813	1.55426	1.03872	1.08257	1.23777	1.92814	1.92565	2.35505	1.56796	2.66932	1.1951	1.26063	2.67148	2.22728	2.60022	1.47516	1.26818	1.21582	1.38751	1.29938	1.16919	1.04535	0.969492	1.15213	1.08755	1.21859	2.44646	2.51682	1.19274	1.09685	1.86693	1.22073	1.25443	1.16831	1.29488	1.03862	1.01926	1.11959	1.62094	2.10266	1.945	2.00025
G02657AK	GalNAc(β1-4)[Neu5Ac(α2-8)Neu5Ac(α2-3)]Gal(β1-4)Glc(β-Sp0	1.28136	1.34074	2.01975	2.11005	1.40733	1.44492	1.90841	1.33888	1.19678	1.10909	1.50392	2.35793	2.36431	2.47654	1.54228	2.6497	1.3806	1.35138	2.25153	2.17683	2.39537	1.31258	1.28836	1.19112	1.54056	1.01674	1.08212	0.999748	1.14467	1.01489	1.08659	1.30538	2.1749	1.3023	1.17247	1.03079	3.02318	1.17659	1.29698	1.06814	1.36892	1.02696	1.07266	1.05087	1.71474	2.17161	1.83116	1.83666
G57784EB	Neu5Ac(α2-8)Neu5Ac(α2-8)Neu5Ac(α-Sp8	1.10263	1.47677	1.71131	1.88677	1.29544	1.36532	2.01585	1.24592	1.23342	1.26847	1.19619	2.17947	2.07237	2.35121	1.37546	3.65651	1.57044	1.22801	3.2831	2.61737	3.01996	1.36852	1.66636	1.39777	1.12303	1.27371	1.21208	1.23974	1.10287	1.15263	0.98319	1.25998	2.06011	1.25463	1.25045	1.22765	2.07201	1.41588	1.1857	1.15955	1.00299	1.16422	1.06823	1.24672	1.55355	1.97628	1.94132	1.76894
G06378CG	Neu5Ac(α2-3)(6S)Gal(β1-4)[Fuc(α1-3)]GlcNAc(β-Sp8	1.04923	1.35275	1.7454	1.9378	1.30899	1.35943	1.43033	1.00856	1.35924	1.19871	1.08325	1.96417	1.89642	2.16923	1.83315	2.75198	1.58931	1.57537	2.49507	2.2999	2.57484	1.61831	1.35066	1.25353	1.35695	1.23533	1.29896	1.04838	1.25477	1.10343	1.16564	1.20337	1.9492	1.04357	1.14809	1.5653	2.70869	1.96411	3.50014	1.27055	1.22358	1.1387	1.00807	1.02174	1.83803	2.10661	1.95295	1.79767
G41052GC	GalNAc(β1-4)[Neu5Ac(α2-3)]Gal(β1-4)GlcNAc(β-Sp0	1.02766	1.57753	2.07175	2.20643	1.65839	1.60357	0.991537	1.00155	1.03795	1.27818	1.29698	2.62895	2.53615	2.74449	1.70568	3.48293	1.93264	1.61005	2.55656	2.78585	3.0054	1.76122	1.04567	1.30276	0.937319	0.979065	1.07825	0.881646	0.990571	0.897586	0.941426	1.19142	2.57098	1.26356	1.09317	1.0093	3.21315	1.37225	1.22173	1.03783	1.13434	1.01858	0.933847	0.96549	1.99351	2.222	1.96057	1.98368
G41052GC	GalNAc(β1-4)[Neu5Ac(α2-3)]Gal(β1-4)GlcNAc(β-Sp8	1.02766	1.57753	2.07175	2.20643	1.65839	1.60357	0.991537	1.00155	1.03795	1.27818	1.29698	2.62895	2.53615	2.74449	1.70568	3.48293	1.93264	1.61005	2.55656	2.78585	3.0054	1.76122	1.04567	1.30276	0.937319	0.979065	1.07825	0.881646	0.990571	0.897586	0.941426	1.19142	2.57098	1.26356	1.09317	1.0093	3.21315	1.37225	1.22173	1.03783	1.13434	1.01858	0.933847	0.96549	1.99351	2.222	1.96057	1.98368
G79389NT	GalNAc(β1-4)[Neu5Ac(α2-3)]Gal(β1-4)Glc(β-Sp0	1.24797	1.37502	1.83902	1.89779	1.32526	1.4176	1.94955	1.16489	1.27265	1.11779	1.39195	2.30212	2.37803	2.47663	1.41111	2.49818	1.36358	1.42658	2.20558	2.04139	2.31917	1.36628	1.23963	1.225	1.79805	1.14787	1.09239	1.03195	1.15513	1.12041	1.19539	1.16384	2.25321	1.5184	1.13292	1.33497	3.01798	1.22477	1.25717	1.08833	1.19176	1.017	1.00806	1.16806	1.66427	2.12443	1.85428	1.77064
G46677TE	Neu5Ac(α2-3)Gal(β1-3)GalNAc(β1-4)[Neu5Ac(α2-3)]Gal(β1-4)Glc(β-Sp0	1.1174	1.49325	1.88047	1.91593	1.28158	1.42426	1.36449	1.2106	1.22074	1.2104	1.07478	2.10155	2.06158	2.27335	1.89745	2.84082	1.41197	1.42139	2.38754	2.26959	2.59544	1.54493	1.65993	1.31021	1.08447	1.31452	1.15719	1.56557	1.08981	1.14922	1.10161	1.18166	2.32094	3.14687	1.27935	1.47397	2.09612	1.18939	1.18396	1.14629	1.13435	1.05814	0.901249	1.08511	1.84974	1.9548	2.05478	1.86602
G11687NW	Neu5Ac(α2-6)[Neu5Ac(α2-3)]GalNAc(α-Sp8	1.20732	1.49551	2.09426	2.28007	1.42187	1.48665	1.46232	1.40226	1.77666	1.32169	1.15167	2.23723	2.25731	2.59859	1.88892	3.73359	1.9196	1.64065	2.53716	2.88266	2.97805	1.61899	1.89345	1.43016	1.43296	1.34315	1.38187	1.57726	1.25419	1.27767	1.38153	1.54567	2.42946	1.29566	1.44623	1.33174	2.60028	1.3922	1.48318	1.48084	1.89806	1.24229	1.37468	1.31416	1.98848	2.2618	2.16411	1.97325
G05252XR	Neu5Ac(α2-3)GalNAc(α-Sp8	0.981279	1.14387	1.56088	1.58894	1.02289	1.09048	1.47546	1.07691	1.19649	1.04262	0.973126	1.66386	1.71076	1.90974	1.74043	2.27781	1.33906	1.19764	2.15993	1.87693	2.0056	1.53371	1.22592	1.16661	1.17833	1.12212	1.03013	1.05095	0.940143	1.01264	0.963306	1.14246	1.87107	1.20337	1.23739	1.08923	2.17647	1.12055	1.18707	1.16071	1.05929	1.0294	0.909137	0.925406	1.5503	1.71875	1.6463	1.59154
G95440AP	Neu5Ac(α2-3)GalNAc(β1-4)GlcNAc(β-Sp0	1.11499	1.6935	2.57908	2.92055	1.81054	1.80742	1.23652	1.34207	1.37965	1.23285	1.10042	1.87671	1.90313	2.09627	1.67123	2.74876	1.90266	1.48304	2.03561	2.09308	2.11986	1.71648	1.49261	1.11054	0.999701	1.01387	1.12427	1.08006	0.758777	0.901373	0.844314	1.39139	1.937	1.16962	1.50479	1.223	2.35686	1.22395	1.31799	1.17916	1.76689	1.21915	1.40352	1.42876	1.49864	1.86319	1.8158	1.7481
	Neu5Ac(α2-3)Gal(β1-3)(6S)GlcNAc(-Sp8	1.24214	1.24662	1.83612	2.03318	1.35059	1.4724	1.385	1.38423	1.305	1.18429	1.19281	1.93736	2.01227	2.20119	1.88888	2.88326	1.45192	1.96153	2.59051	2.38292	2.76982	1.56865	3.71468	2.34619	2.61836	2.31859	1.77494	2.97846	2.13235	1.66483	1.76325	1.30905	2.32194	3.44699	1.12784	1.25823	2.28965	1.32703	1.14627	1.35091	1.29393	1.05203	1.06386	0.998073	1.7374	1.9582	1.95407	1.83997
G00053MO	Neu5Ac(α2-3)Gal(β1-3)[Fuc(α1-4)]GlcNAc(β-Sp8	1.20835	1.41192	1.6706	1.88522	1.30719	1.48791	1.42051	1.24744	1.5393	0.998065	1.19111	2.04442	2.12383	2.22415	2.00239	3.06347	1.30049	1.54498	2.36197	2.43281	2.7985	1.48297	4.26252	2.46888	3.53756	3.26322	2.60852	3.96845	2.4667	2.23643	2.90373	1.30795	2.10055	1.8661	1.14142	1.23716	1.84982	1.42421	1.33922	1.2927	1.25372	1.1791	1.08639	1.10317	1.75547	2.18924	2.08238	1.91414
G58169ID	Neu5Ac(α2-3)Gal(β1-3)[Fuc(α1-4)]GlcNAc(β1-3)Gal(β1-4)[Fuc(α1-3)]GlcNAc(β-Sp0	1.05503	1.40832	1.97478	2.07358	1.47364	1.4673	1.62614	1.22536	1.02174	1.3285	1.19054	1.7416	1.81156	2.07129	1.68198	2.86926	1.32754	1.36391	2.16743	2.37087	2.92334	1.33367	4.81507	3.15807	3.26486	2.9762	2.3686	3.02217	2.39871	2.07522	2.54438	1.36634	2.20185	1.36418	1.44954	1.23675	1.90771	1.42877	1.29192	1.29409	1.17637	1.1041	0.929447	0.967133	2.08826	2.28485	2.19575	2.11481
G03044ED	Neu5Ac(α2-3)Gal(β1-4)[Neu5Ac(α2-3)Gal(β1-3)]GlcNAc(β-Sp8	1.5796	1.72394	2.25266	2.53974	1.67335	1.8734	1.72346	1.61109	1.69962	1.49154	1.40899	2.59478	2.61971	2.72362	2.33318	3.60562	1.74898	1.93847	3.02782	2.98106	3.41335	1.96325	4.34491	2.3704	1.65736	1.90987	1.54145	2.94995	2.13008	1.46137	1.22835	1.56974	2.64284	3.71897	1.60418	2.01828	2.97912	1.78393	1.92586	1.57874	1.43947	1.33373	1.37953	1.33055	2.03363	2.41522	2.38561	2.2478
G37352CV	Neu5Ac(α2-3)Gal(β1-3)(6S)GalNAc(α-Sp8	1.14189	1.78897	1.89154	2.30015	1.34183	1.43052	1.41913	0.998931	1.03976	1.17899	1.05208	2.0643	2.20043	2.15075	2.52365	3.57386	1.46674	1.30805	2.85884	3.05031	3.21255	2.17754	2.33431	1.29287	1.22859	1.13785	1.21359	1.96559	1.05927	0.922163	0.933363	1.07946	2.2338	2.21927	1.16306	1.27215	2.01323	1.16662	1.05657	1.06021	1.21388	0.980787	0.808521	0.926861	1.77154	1.78652	1.75498	1.69213
G01614ZM	Neu5Ac(α2-6)[Neu5Ac(α2-3)Gal(β1-3)]GalNAc(α-Sp8	1.10798	1.46886	1.86989	1.8581	1.34399	1.42227	1.36567	0.973042	1.24766	1.28065	1.0539	2.0982	2.08308	2.25335	2.10472	3.14207	1.4988	1.39296	2.37288	2.72983	2.7742	1.60186	2.62919	1.36837	1.35495	1.34059	1.26013	2.01823	1.12727	1.11621	1.20791	1.08344	2.36674	2.09077	1.28771	1.20124	2.14674	1.14753	1.33086	1.10436	1.20356	1.11888	0.991019	1.01585	1.89725	1.95739	1.97029	1.77926
G01614ZM	Neu5Ac(α2-6)[Neu5Ac(α2-3)Gal(β1-3)]GalNAc(α-Sp14	1.10798	1.46886	1.86989	1.8581	1.34399	1.42227	1.36567	0.973042	1.24766	1.28065	1.0539	2.0982	2.08308	2.25335	2.10472	3.14207	1.4988	1.39296	2.37288	2.72983	2.7742	1.60186	2.62919	1.36837	1.35495	1.34059	1.26013	2.01823	1.12727	1.11621	1.20791	1.08344	2.36674	2.09077	1.28771	1.20124	2.14674	1.14753	1.33086	1.10436	1.20356	1.11888	0.991019	1.01585	1.89725	1.95739	1.97029	1.77926
G30207PZ	Neu5Ac(α2-3)Gal(β-Sp8	1.05422	1.25616	1.8035	1.79809	1.22962	1.33888	1.23674	1.19924	1.22969	1.17564	0.971161	1.89058	1.88956	2.09361	1.53676	2.4309	1.27545	1.2154	2.09068	1.96006	2.19788	1.47599	2.3515	1.42064	1.30901	1.23065	1.46598	1.7094	1.20848	1.2099	1.08427	1.16684	1.94492	1.74304	1.1215	1.21974	1.6267	1.19705	1.25851	1.15562	1.12679	1.09239	1.03636	1.05286	1.5445	1.83604	1.714	1.75366
G32254QI	Neu5Ac(α2-3)Gal(β1-3)GalNAc(β1-3)Gal(α1-4)Gal(β1-4)Glc(β-Sp0	1.09081	1.33241	1.91253	2.07393	1.27711	1.50299	1.18241	1.88075	1.06483	1.18771	1.24858	1.77839	1.88056	2.16668	1.54744	2.62117	1.58777	1.34724	1.91003	1.94555	2.04944	1.375	2.14657	1.2125	1.04768	1.36473	1.16481	1.54138	1.09669	1.1601	0.93174	1.07529	2.36142	2.7479	1.27215	1.27067	2.00076	1.28657	1.0946	1.12638	1.08052	1.05245	0.970078	0.94411	1.50147	1.89438	1.77461	1.68002
G78959US	Neu5Ac(α2-3)Gal(β1-3)GlcNAc(β1-3)Gal(β1-4)GlcNAc(β-Sp0	1.17629	1.29112	2.04112	2.17864	1.6222	1.70056	1.35644	1.39299	1.39698	1.02034	1.07778	1.78913	1.99239	2.16417	1.67109	2.73354	1.41265	1.31413	2.20357	2.21821	2.44638	1.38299	3.66542	3.07734	3.26941	3.20726	1.97246	2.9032	1.9468	1.73958	2.43341	1.13179	2.34889	3.04195	1.62382	1.15065	1.90664	1.28978	1.17839	1.17231	1.06549	1.07744	0.961735	1.01509	1.47932	2.05487	1.82694	1.76089
	Fuc(α1-2)(6S)Gal(β1-4)Glc(β-Sp0	1.04102	1.31455	1.95942	2.0969	1.29558	1.19886	1.46592	1.1195	1.26081	1.10661	1.25553	1.85562	1.97718	2.10374	2.24005	3.2165	1.34939	1.55399	2.51839	2.61248	3.04933	1.3559	1.36533	1.23608	1.29932	1.21496	1.08946	0.951978	1.11858	0.963684	1.0315	1.02275	2.21599	1.27566	1.18037	1.60042	1.87892	1.31894	1.26432	1.1588	1.25684	1.0936	1.04178	1.19208	2.05065	2.2653	2.05618	1.90555
G46776WR	Neu5Ac(α2-3)Gal(β1-3)GlcNAc(β-Sp0	1.09385	1.31267	1.83436	1.94839	1.3375	1.47271	1.42745	1.25615	1.28553	1.22294	1.16732	1.95513	2.11118	2.45268	1.75299	2.66276	1.28555	1.38308	2.2377	2.20405	2.56809	1.30795	3.7163	2.18585	2.32585	2.18862	1.70397	2.36431	2.18663	1.61141	1.79464	1.23893	2.30591	3.01177	1.54547	1.40659	2.00426	1.36538	1.26413	1.26346	1.2806	1.07108	1.01992	1.10323	1.57798	1.76261	1.72925	1.70452
G46776WR	Neu5Ac(α2-3)Gal(β1-3)GlcNAc(β-Sp8	1.09385	1.31267	1.83436	1.94839	1.3375	1.47271	1.42745	1.25615	1.28553	1.22294	1.16732	1.95513	2.11118	2.45268	1.75299	2.66276	1.28555	1.38308	2.2377	2.20405	2.56809	1.30795	3.7163	2.18585	2.32585	2.18862	1.70397	2.36431	2.18663	1.61141	1.79464	1.23893	2.30591	3.01177	1.54547	1.40659	2.00426	1.36538	1.26413	1.26346	1.2806	1.07108	1.01992	1.10323	1.57798	1.76261	1.72925	1.70452
G73699UT	Neu5Ac(α2-3)Gal(β1-4)(6S)GlcNAc(β-Sp8	1.14743	1.28073	2.03198	2.19208	1.3851	1.55484	1.29253	1.38485	1.19821	1.20154	1.06823	1.92951	1.91588	2.15796	1.86319	2.83756	1.46868	1.438	2.45922	2.24217	2.5175	1.5463	1.92031	1.22058	1.16786	1.17381	1.04728	1.5574	1.12027	1.08264	1.02247	1.20636	2.01142	1.95325	1.07636	1.37552	2.51333	1.26572	1.52602	1.22724	1.24092	1.0828	1.12256	1.02094	1.67923	1.93372	1.89982	1.76907
G53231FE	Neu5Ac(α2-3)Gal(β1-4)[Fuc(α1-3)](6S)GlcNAc(β-Sp8	1.12468	1.46253	2.03485	2.0893	1.5742	1.60826	1.27797	1.10831	1.26315	1.18655	1.11448	1.99662	1.97698	2.16128	1.90917	2.79479	1.77985	1.9258	2.382	2.25592	2.54922	1.67582	1.88425	1.17431	1.26619	1.17345	1.18698	1.62511	1.33755	0.953995	0.991974	1.36391	2.23174	1.65104	1.27197	1.61115	2.84813	1.39673	1.51017	1.22334	1.12963	0.923733	1.00951	1.05423	1.88906	2.17102	2.17339	2.01003
G25225ZP	Neu5Ac(α2-3)Gal(β1-4)[Fuc(α1-3)]GlcNAc(β1-3)Gal(β1-4)[Fuc(α1-3)]GlcNAc(β1-3)Gal(β1-4)[Fuc(α1-3)]GlcNAc(β-Sp0	1.25679	1.58242	2.37013	2.43365	1.7167	1.6001	1.491	1.33087	1.27727	1.18074	1.23492	1.87311	2.13542	2.15291	1.85065	2.58063	1.4315	1.41677	2.50115	2.34688	2.53106	1.84659	1.65698	1.54155	1.47676	1.47022	1.29361	1.26029	1.14642	1.21363	1.26955	1.4014	2.92905	1.23312	1.51795	1.24133	3.07788	1.48897	1.66281	1.52532	1.68737	1.04196	1.18545	1.23419	2.28161	2.39635	2.31795	2.139
G00054MO	Neu5Ac(α2-3)Gal(β1-4)[Fuc(α1-3)]GlcNAc(β-Sp0	1.17533	1.38292	1.8903	2.03314	1.35535	1.43463	1.32095	1.31299	1.30413	1.22559	1.05615	1.81872	1.87475	2.15918	1.74854	2.72367	1.44475	1.40185	2.39269	2.1703	2.48551	1.44811	1.40202	1.33678	1.26124	1.24151	1.27615	1.14525	1.13044	1.18769	1.12261	1.36802	2.14071	1.19212	1.13275	1.61843	2.55197	1.4272	1.77124	1.28994	1.14662	1.14111	1.08138	1.05374	1.74066	2.06421	2.01399	1.86082
G00054MO	Neu5Ac(α2-3)Gal(β1-4)[Fuc(α1-3)]GlcNAc(β-Sp8	1.17533	1.38292	1.8903	2.03314	1.35535	1.43463	1.32095	1.31299	1.30413	1.22559	1.05615	1.81872	1.87475	2.15918	1.74854	2.72367	1.44475	1.40185	2.39269	2.1703	2.48551	1.44811	1.40202	1.33678	1.26124	1.24151	1.27615	1.14525	1.13044	1.18769	1.12261	1.36802	2.14071	1.19212	1.13275	1.61843	2.55197	1.4272	1.77124	1.28994	1.14662	1.14111	1.08138	1.05374	1.74066	2.06421	2.01399	1.86082
G32081WS	Neu5Ac(α2-3)Gal(β1-4)[Fuc(α1-3)]GlcNAc(β1-3)Gal(β-Sp8	1.07797	1.29232	1.79666	1.96492	1.28935	1.29424	1.17651	1.17283	1.18165	1.01774	1.01262	1.8009	1.77198	1.99593	1.71254	2.28889	1.22429	1.21423	2.24273	2.05184	2.12658	1.55431	1.24533	1.15657	1.12984	1.07393	0.997887	1.05246	0.868524	1.01848	0.986084	1.21627	2.11126	0.832011	1.14146	1.21096	2.37153	1.24971	1.36316	1.18798	1.26879	0.968806	1.08963	0.99568	1.78532	1.91086	1.84325	1.91298
G51911JA	Neu5Ac(α2-3)Gal(β1-4)[Fuc(α1-3)]GlcNAc(β1-3)Gal(β1-4)GlcNAc(β-Sp8	1.02068	1.28741	1.96489	1.9649	1.35125	1.30992	1.20288	1.10451	1.09018	1.12203	1.01635	1.88534	1.86156	2.08811	1.72377	2.24707	1.21175	1.37179	2.0577	1.96137	2.15776	1.38493	1.08949	1.09733	1.15642	1.11499	1.0355	0.979179	0.772492	0.976686	0.986679	1.24269	1.9563	1.26582	1.09719	1.08598	1.98008	1.22958	1.08703	1.14135	1.22259	0.962906	0.987145	0.921432	1.5249	1.68718	1.69089	1.63869
G67969KB	Neu5Ac(α2-3)Gal(β1-4)GlcNAc(β1-3)Gal(β1-4)GlcNAc(β1-3)Gal(β1-4)GlcNAc(β-Sp0	1.15562	1.4266	2.07564	2.30131	1.56309	1.6006	1.30559	1.48349	1.1732	1.26599	1.19206	2.01165	2.11151	2.36557	1.60938	2.29164	1.39051	1.45475	2.23215	2.00337	2.28734	1.43396	1.36755	1.37684	1.21619	1.34982	1.17356	1.22177	1.18923	1.18705	1.1303	1.31557	2.14834	3.18056	1.6904	1.39181	2.3726	1.27036	1.36037	1.3402	1.23893	1.11568	0.960616	1.06	1.59649	1.94681	1.92144	1.77952
G00065MO	Neu5Ac(α2-3)Gal(β1-4)GlcNAc(β-Sp0	1.09815	1.3065	1.98812	2.0086	1.36304	1.38289	1.34462	1.30122	1.19821	1.20919	1.04005	1.86135	1.80724	2.06071	1.81732	2.61285	1.3593	1.40047	2.25336	2.19749	2.43959	1.56207	1.29054	1.20927	1.13493	1.13701	1.07886	1.17518	1.01841	1.07016	1.01563	1.23769	1.952	1.75438	1.24105	1.51143	2.20709	1.32628	1.4651	1.18114	1.12758	1.10896	1.05716	1.07127	1.57457	1.8202	1.77147	1.70474
G00065MO	Neu5Ac(α2-3)Gal(β1-4)GlcNAc(β-Sp8	1.09815	1.3065	1.98812	2.0086	1.36304	1.38289	1.34462	1.30122	1.19821	1.20919	1.04005	1.86135	1.80724	2.06071	1.81732	2.61285	1.3593	1.40047	2.25336	2.19749	2.43959	1.56207	1.29054	1.20927	1.13493	1.13701	1.07886	1.17518	1.01841	1.07016	1.01563	1.23769	1.952	1.75438	1.24105	1.51143	2.20709	1.32628	1.4651	1.18114	1.12758	1.10896	1.05716	1.07127	1.57457	1.8202	1.77147	1.70474
G31119YY	Neu5Ac(α2-3)Gal(β1-4)GlcNAc(β1-3)Gal(β1-4)GlcNAc(β-Sp0	1.19799	1.35211	1.88955	2.16283	1.42336	1.48276	1.26721	1.32361	1.1911	1.21045	1.05874	1.91206	1.94826	2.18265	1.60291	2.43512	1.34708	1.46882	2.29836	2.04473	2.26955	1.49065	1.22799	1.1948	1.15199	1.1728	1.04725	1.13461	0.955557	1.0278	1.01652	1.245	2.04998	2.64256	1.39766	1.45607	2.15143	1.26333	1.35871	1.22617	1.17449	1.07737	1.04723	1.067	1.56118	1.81336	1.82009	1.7152
	Fuc(α1-2)Gal(β1-4)(6S)Glc(β-Sp0	1.03249	1.49778	2.18803	2.33221	1.31895	1.39434	1.35471	1.17163	1.15457	0.980604	1.19188	1.78032	1.88784	2.15371	1.82352	3.33946	1.56978	1.41589	2.69275	2.61856	3.21984	1.36799	1.47478	1.43447	1.42162	1.29297	1.08423	1.03275	0.966086	1.05642	1.10433	1.28138	2.88286	2.85677	1.47244	1.22667	1.87526	1.07784	1.19171	1.17694	1.14259	1.09502	1.21154	1.14266	1.95672	2.24162	2.11989	2.03601
G91237TK	Neu5Ac(α2-3)Gal(β1-4)Glc(β-Sp0	1.06048	1.18822	1.73294	1.84814	1.19673	1.20983	1.37047	1.12524	1.20826	1.08473	1.02709	1.89089	1.91989	2.08041	1.84969	2.76189	1.21839	1.30806	2.12013	2.05403	2.61511	1.41602	1.66522	1.24643	0.987663	1.05547	1.03882	1.12943	0.850116	0.963294	0.878809	1.3457	1.97195	3.13282	1.21102	1.3017	1.96689	1.19277	1.14864	1.21164	1.37043	1.10889	1.01923	1.03382	1.60762	1.69407	1.73334	1.69816
G91237TK	Neu5Ac(α2-3)Gal(β1-4)Glc(β-Sp8	1.06048	1.18822	1.73294	1.84814	1.19673	1.20983	1.37047	1.12524	1.20826	1.08473	1.02709	1.89089	1.91989	2.08041	1.84969	2.76189	1.21839	1.30806	2.12013	2.05403	2.61511	1.41602	1.66522	1.24643	0.987663	1.05547	1.03882	1.12943	0.850116	0.963294	0.878809	1.3457	1.97195	3.13282	1.21102	1.3017	1.96689	1.19277	1.14864	1.21164	1.37043	1.10889	1.01923	1.03382	1.60762	1.69407	1.73334	1.69816
G36123IU	Neu5Ac(α2-6)GalNAc(α-Sp8	1.06645	1.21315	1.66913	1.71971	1.13173	1.20016	1.46813	1.10226	1.29177	1.05022	0.936801	1.74605	1.8198	2.05925	2.0004	2.66311	1.3289	1.30271	2.28908	2.1446	2.47797	1.39532	1.80727	1.2121	1.13396	1.24765	1.04224	1.40938	1.0879	1.0835	1.20729	1.16719	1.98761	1.10679	1.15074	1.07372	1.66022	1.1277	1.26567	1.18714	1.07771	1.04595	1.00575	0.968144	1.7546	1.85874	1.82781	1.72367
G54118CT	Neu5Ac(α2-6)GalNAc(β1-4)GlcNAc(β-Sp0	1.24798	1.42549	2.36328	2.63975	1.66293	1.6719	1.6211	1.15271	1.10563	1.07411	0.932907	1.73937	1.95944	2.13808	2.58719	3.31411	1.17342	1.34555	2.66254	2.53441	2.84973	1.70699	2.89319	1.17497	1.09966	1.16902	0.958407	2.24715	1.10921	1.2133	0.997456	1.16191	2.26949	1.13434	1.26388	1.08422	1.31253	1.17397	1.19412	1.28452	1.28636	0.957096	1.12903	1.13688	1.89639	2.00077	1.82884	1.75225
G92341SR	Neu5Ac(α2-6)Gal(β1-4)(6S)GlcNAc(β-Sp8	1.12259	1.29601	2.04015	2.23314	1.3569	1.59844	1.26403	1.30235	1.11688	1.346	1.1515	1.94484	1.95046	2.25643	1.87944	3.21221	1.58003	1.70152	2.65766	2.41278	2.86817	1.68051	2.11134	1.10952	1.14672	1.11548	1.15814	1.17948	0.951997	0.910294	1.03588	2.3663	2.14387	1.88751	1.4656	1.05401	2.26292	1.22805	1.37923	1.20795	1.35798	1.15397	1.08382	1.08003	1.86582	2.08738	1.96568	1.87386
G73578JC	Neu5Ac(α2-6)Gal(β1-4)GlcNAc(β-Sp0	1.05336	1.28612	2.01424	2.14184	1.33223	1.43006	1.26373	1.22976	1.23237	1.21777	1.08242	1.78199	1.80137	2.12511	1.82441	2.92909	1.42789	1.39629	2.36149	2.22007	2.59653	1.62803	1.69342	1.23423	1.14479	1.1366	1.12527	1.61401	1.21204	1.13958	1.05164	2.38886	2.10409	1.62127	1.62225	1.20298	1.94304	1.22264	1.27035	1.23324	1.26116	1.11405	1.06329	1.03705	1.72459	1.99811	1.88411	1.81791
G73578JC	Neu5Ac(α2-6)Gal(β1-4)GlcNAc(β-Sp8	1.05336	1.28612	2.01424	2.14184	1.33223	1.43006	1.26373	1.22976	1.23237	1.21777	1.08242	1.78199	1.80137	2.12511	1.82441	2.92909	1.42789	1.39629	2.36149	2.22007	2.59653	1.62803	1.69342	1.23423	1.14479	1.1366	1.12527	1.61401	1.21204	1.13958	1.05164	2.38886	2.10409	1.62127	1.62225	1.20298	1.94304	1.22264	1.27035	1.23324	1.26116	1.11405	1.06329	1.03705	1.72459	1.99811	1.88411	1.81791
G61435KZ	Neu5Ac(α2-6)Gal(β1-4)GlcNAc(β1-3)Gal(β1-4)[Fuc(α1-3)]GlcNAc(β1-3)Gal(β1-4)[Fuc(α1-3)]GlcNAc(β-Sp0	1.20631	1.54031	2.17195	2.17179	1.51174	1.5047	1.39221	1.10477	1.29127	1.2976	1.07132	1.95616	2.14629	2.34964	1.87823	3.12085	1.63583	1.61973	2.37486	2.37656	2.66669	1.57845	1.52753	1.36116	1.26978	1.29547	1.22573	1.23799	1.24741	1.21039	1.21941	2.32457	2.60563	1.48972	1.52391	1.11173	2.16196	1.31456	1.31471	1.34717	1.22621	1.11361	1.01252	1.12079	2.00308	2.2492	2.16702	2.06746
G60430KO	Neu5Ac(α2-6)Gal(β1-4)GlcNAc(β1-3)Gal(β1-4)GlcNAc(β-Sp0	1.04965	1.34224	2.05271	2.20183	1.41729	1.46483	1.36355	1.26956	1.12451	1.26716	1.16149	1.91734	1.99481	2.08473	1.73821	2.68183	1.40061	1.44861	2.21417	2.14012	2.53501	1.57535	1.38492	1.17413	1.18965	1.07713	1.06083	1.21301	1.05584	1.0455	1.04926	2.49785	2.12746	2.62256	2.04063	1.14486	1.98069	1.21097	1.20262	1.24371	1.3909	1.10318	1.03339	1.06264	1.58294	1.93166	1.82017	1.75104
G28868ZC	Neu5Ac(α2-6)Gal(β1-4)Glc(β-Sp0	1.16598	1.32857	2.22247	2.15681	1.28259	1.42215	1.31607	1.05608	1.23427	1.274	1.15729	1.97419	1.97063	2.2587	2.00729	3.23484	1.35603	1.41204	2.75759	2.48739	3.2604	1.64924	1.54343	1.259	1.30857	1.18391	1.17888	1.14702	1.19643	1.10347	1.19394	1.89095	2.25918	1.36586	1.37442	1.09218	1.63391	1.09503	1.19776	1.12828	1.29389	1.1803	1.05471	1.0998	2.03769	2.09337	2.03935	2.09313
G28868ZC	Neu5Ac(α2-6)Gal(β1-4)Glc(β-Sp8	1.16598	1.32857	2.22247	2.15681	1.28259	1.42215	1.31607	1.05608	1.23427	1.274	1.15729	1.97419	1.97063	2.2587	2.00729	3.23484	1.35603	1.41204	2.75759	2.48739	3.2604	1.64924	1.54343	1.259	1.30857	1.18391	1.17888	1.14702	1.19643	1.10347	1.19394	1.89095	2.25918	1.36586	1.37442	1.09218	1.63391	1.09503	1.19776	1.12828	1.29389	1.1803	1.05471	1.0998	2.03769	2.09337	2.03935	2.09313
G63069TR	Neu5Ac(α2-6)Gal(β-Sp8	1.09968	1.17088	1.79048	1.86257	1.18336	1.30016	1.37952	1.16968	1.29351	1.18721	1.00019	1.79809	1.7785	2.02344	1.6351	2.66281	1.27816	1.26575	2.27767	2.26077	2.47648	1.54911	1.58899	1.26224	1.19712	1.12685	1.1044	1.33683	1.11424	1.09258	1.05845	1.82559	1.99554	1.07612	1.30501	1.13289	1.61683	1.22066	1.21235	1.17557	1.16487	1.14398	1.06252	1.08486	1.63319	1.78461	1.7381	1.77416
G87492XO	Neu5Ac(α2-8)Neu5Ac(α-Sp8	1.16283	1.27584	1.96517	2.11366	1.26034	1.34802	1.37809	1.49628	1.29156	1.18019	1.04396	1.8247	1.80153	2.11041	1.50944	2.50477	1.35793	1.25318	2.50299	1.97784	2.40908	1.4101	1.4225	1.30833	1.26709	1.25904	1.30983	1.18467	1.28554	1.26814	1.19981	1.41529	1.98238	1.61603	1.34197	1.13684	1.45891	1.13881	1.17552	1.13232	1.26353	1.17993	1.10828	1.07274	1.65852	1.92918	1.86326	1.72571
G98544DH	Neu5Ac(α2-8)Neu5Ac(α2-3)Gal(β1-4)Glc(β-Sp0	1.25527	1.31763	2.22904	2.22311	1.4173	1.61358	1.36354	1.65647	1.11253	1.09997	1.20007	1.94077	1.8604	2.33629	1.57714	2.4403	1.20837	1.24446	2.2491	2.02184	2.29837	1.31161	1.3052	1.2505	1.46226	1.32623	1.18948	1.01725	1.10867	1.12568	1.21312	1.2665	2.27929	2.98081	1.33653	1.02518	1.95368	1.12067	1.40197	1.15728	1.44932	1.05065	1.01872	1.05018	1.68448	2.17177	1.93568	1.93047
G21808VY	Gal(β1-3)[Fuc(α1-4)]GlcNAc(β1-3)Gal(β1-3)[Fuc(α1-4)]GlcNAc(β-Sp0	1.07758	1.43126	2.54267	2.63768	1.59681	1.71115	1.74063	1.35626	1.35334	1.14695	1.35655	1.92292	1.75469	2.38344	1.79269	3.12322	1.31274	1.21431	2.34531	2.45596	2.70048	1.5014	2.44744	2.95975	3.55023	2.37224	2.7387	3.14959	2.96986	2.6054	2.93588	1.13351	2.33944	1.05521	1.28292	1.08575	1.89898	1.29689	1.0471	1.40034	1.15987	1.0916	0.987569	1.13003	2.52747	2.63951	2.50161	2.36286
G08244HV	Neu5Ac(β2-6)GalNAc(α-Sp8	1.27745	1.40342	2.00783	2.05171	1.32504	1.49318	1.52623	1.37306	1.55232	1.23872	1.15873	2.00753	2.09053	2.18022	1.87556	2.90648	1.62594	1.57202	2.50219	2.35789	2.59822	1.6141	1.46359	1.4667	1.41935	1.38004	1.32626	1.38193	1.25582	1.31627	1.27056	1.44834	2.2231	1.51578	1.40656	1.2804	1.78138	1.23966	1.29281	1.25064	1.28948	1.2656	1.14124	1.22067	1.81129	2.03795	2.04332	1.97955
G34476JC	Neu5Ac(β2-6)Gal(β1-4)GlcNAc(β-Sp8	1.14752	1.27058	2.25561	2.37567	1.41312	1.54097	1.50236	1.61902	1.3887	1.31591	1.09477	1.92898	1.91961	2.23942	1.78391	2.79988	1.51744	1.46976	2.36961	2.22276	2.54253	1.59843	1.63672	1.3815	1.42113	1.31962	1.21599	1.26801	1.0934	1.08735	1.18679	1.58347	1.88612	1.66848	1.39142	1.03613	1.8407	1.18925	1.14012	1.36437	1.35799	1.28633	1.16579	1.22204	1.66186	1.91941	1.73157	1.72421
G56052QV	Neu5Gc(α2-3)Gal(β1-3)[Fuc(α1-4)]GlcNAc(β-Sp0	1.11419	1.40238	1.75303	1.8191	1.15971	1.1921	1.28285	1.04454	1.25327	1.14524	1.18033	1.8231	1.83742	2.20105	2.41961	3.60456	1.82029	1.26341	2.53431	2.86244	2.96672	1.3397	3.20355	1.77306	1.76795	1.62429	1.72267	3.54237	3.09581	1.49928	1.44592	1.30669	2.23956	1.50995	1.24561	1.23827	1.25475	1.18358	1.39345	1.18174	1.32214	1.05049	0.986727	1.00425	1.976	2.10113	1.94276	1.7776
G01245TU	Neu5Gc(α2-3)Gal(β1-3)GlcNAc(β-Sp0	1.01533	1.1723	2.28857	2.13986	1.39829	1.39817	1.11634	1.34838	1.07445	1.24819	1.11766	1.72747	1.73267	2.07469	2.2638	2.33952	1.71024	2.02628	2.01072	1.743	2.07462	1.27567	3.52255	1.48072	2.763	2.55331	0.83113	2.91863	2.35821	0.717564	2.16447	1.02532	2.01626	2.78932	1.06977	1.0383	1.50255	1.36393	1.15174	1.06278	1.1192	1.23386	0.881253	1.13699	1.50759	1.68522	1.60837	1.56825
G29440SE	Neu5Gc(α2-3)Gal(β1-4)[Fuc(α1-3)]GlcNAc(β-Sp0	1.25052	1.30268	1.87504	1.966	1.33181	1.37869	1.23007	1.13779	1.18801	1.12943	1.01556	1.88279	1.92204	2.26079	1.70389	3.2048	1.40975	1.47474	2.55898	2.45653	2.79094	1.4115	1.80137	1.25392	1.3662	1.23434	1.13171	1.52445	1.40356	0.993058	1.26612	1.15916	2.24106	1.24814	1.03858	1.08593	1.76161	1.5088	1.53537	1.24126	1.68232	1.0951	1.00604	1.06857	1.91397	2.1233	2.06439	1.99369
G08169IN	Neu5Gc(α2-3)Gal(β1-4)GlcNAc(β-Sp0	0.976039	1.48499	1.92797	2.32042	1.19727	1.47764	1.14919	1.24488	1.09808	0.985308	0.979838	1.71066	1.76553	2.00267	1.80779	2.47641	1.37821	1.19666	2.079	1.94942	2.18175	1.42539	1.09544	1.18764	0.73037	0.92049	1.10027	0.834078	1.18795	0.969244	0.734799	1.25459	2.15958	1.91923	1.26998	0.978565	1.57946	1.16963	1.31615	1.0381	1.01137	1.06202	0.969124	0.968112	1.75396	2.05336	1.97811	2.09253
G75789AR	Neu5Gc(α2-3)Gal(β1-4)Glc(β-Sp0	1.071	1.39726	2.05004	2.22006	1.25062	1.41321	1.33962	1.23753	1.23507	1.02608	1.1964	1.86551	1.98507	2.17344	2.07789	2.93366	1.48599	1.50538	2.35626	2.25697	2.60717	1.34739	2.00733	1.39639	1.80632	1.61802	1.03407	1.74626	2.04821	1.00316	1.35589	1.33593	2.44199	2.22945	1.37374	1.04288	1.65972	1.22582	1.22051	1.06814	1.12986	1.23036	1.03286	1.03108	2.02375	2.24593	2.03638	2.21263
G65832SQ	Neu5Gc(α2-6)GalNAc(α-Sp0	1.07635	1.35652	1.88489	2.05172	1.26678	1.35653	1.20835	1.28301	1.50228	1.19762	1.15633	1.93585	2.07154	2.26157	1.6815	2.67709	1.34891	1.40943	2.44216	2.11988	2.55799	1.32829	1.83378	1.27341	1.62565	1.57439	1.04156	1.26934	1.00008	1.01515	1.14419	1.36866	2.29474	1.47507	1.27643	1.16519	1.86415	1.36623	1.24936	1.1166	1.25351	1.22711	1.04775	1.07358	1.88061	2.2499	2.10273	2.02815
G24684AO	Neu5Gc(α2-6)Gal(β1-4)GlcNAc(β-Sp0	0.926025	1.287	1.99404	2.18078	1.3533	1.41847	1.17566	1.33095	1.09605	1.142	0.985373	1.7968	1.82705	2.07505	1.35319	2.22351	1.20762	1.29184	2.33633	1.82675	2.15388	1.61419	1.43019	1.11668	1.27794	1.33667	0.99941	1.06808	1.13177	0.916869	1.06073	1.39117	2.10011	1.20189	1.30097	1.00826	1.56928	1.13164	1.01947	1.06636	1.30449	1.03409	0.948497	0.977121	1.58072	1.97775	1.78345	1.74607
G87918MK	Neu5Gc(α-Sp8	1.05114	1.19287	1.53991	1.67133	1.00616	1.09282	1.28386	1.01742	0.985211	1.14303	1.03424	1.54956	1.60538	1.90071	1.28147	2.04452	1.13462	1.20267	1.93221	1.64048	1.90462	0.988843	1.73357	1.06751	1.6045	1.46357	0.983264	1.61512	1.53197	0.879882	1.30013	1.32872	1.63048	1.29905	1.05898	0.989569	1.62772	1.06379	1.06885	1.02676	1.01752	1.02606	0.8762	0.974489	1.42272	1.58487	1.69298	1.6134
G11457RF	Neu5Ac(α2-3)Gal(β1-4)GlcNAc(β1-6)[Gal(β1-3)]GalNAc(α-Sp14	1.11365	1.39667	2.12349	2.25957	1.41985	1.62754	1.30775	1.42807	1.25738	1.22416	1.1419	2.03938	1.95453	2.27578	1.64593	2.67517	1.46737	1.27476	2.4652	2.14543	2.40488	1.48707	1.35487	1.21315	1.2217	1.07224	1.13898	1.22289	1.05851	1.01994	1.06012	1.20636	2.1814	1.87498	1.06851	1.17699	2.60913	1.27022	1.28251	1.16605	1.12236	1.04427	1.00415	1.04938	1.84075	2.04509	2.0854	2.07182
G43784HS	Gal(β1-3)GlcNAc(β1-3)Gal(β1-3)GlcNAc(β-Sp0	1.18737	1.22802	2.65987	2.83826	1.67763	1.70179	1.28661	1.48212	1.12329	1.04912	1.11044	2.07728	1.80083	2.09777	2.15448	2.4935	1.65888	1.42099	2.19922	2.31784	2.30885	1.32927	2.00521	1.6387	1.87561	1.56414	1.16325	1.07098	0.930114	1.10017	0.892087	1.16543	2.57938	3.21866	2.2936	1.01751	2.01962	1.22326	1.1549	1.12721	1.13312	1.04086	0.986428	0.959239	1.81053	1.99315	1.82638	1.71407
	Gal(β1-4)[Fuc(α1-3)](6S)GlcNAc(β-Sp0	1.18941	1.33708	2.39859	2.55525	1.66135	1.64878	1.23239	1.53308	1.09765	1.18633	1.07868	1.90126	1.9206	2.13837	1.87269	2.88829	1.49954	1.70934	2.5311	2.26135	2.69101	1.42384	1.55713	1.213	1.15554	1.19535	1.1581	1.19466	0.960772	1.10542	1.0178	1.2029	2.20517	1.08181	1.02005	1.03203	2.07623	1.1287	1.144	1.18521	1.21933	1.06405	1.04338	1.11338	1.89343	2.11724	2.04526	1.90225
	Gal(β1-4)[Fuc(α1-3)](6S)Glc(β-Sp0	1.33764	1.52496	2.69179	3.06967	1.90603	1.89515	1.32688	1.16752	1.2629	1.17449	1.01164	1.98992	1.88958	2.20711	2.25903	2.36896	1.35191	1.39759	2.66119	2.44692	2.65107	1.98122	1.5137	1.41754	1.28617	1.17746	1.34415	1.1984	1.17862	1.2042	1.11135	1.74324	2.23576	1.05477	0.822443	1.39023	3.52264	1.25972	1.39425	1.18272	1.2378	0.929684	1.19583	1.12831	2.36604	2.50469	2.58341	2.35385
G59754DB	Gal(β1-4)[Fuc(α1-3)]GlcNAc(β1-3)Gal(β1-3)[Fuc(α1-4)]GlcNAc(β-Sp0	1.03666	1.31803	2.15918	2.33222	1.33082	1.30669	1.14454	1.2116	0.99532	1.07707	1.01573	1.99185	1.84604	2.09983	1.76459	2.54901	1.41662	1.32699	1.9499	2.10663	2.23575	1.49321	1.61904	1.31564	1.45664	1.27803	1.42162	1.20724	1.15172	1.32073	1.11823	1.32312	2.19004	1.38096	1.49343	0.82288	1.914	1.12556	1.06652	1.05916	1.1595	1.07439	1.08986	1.0727	1.98433	2.24687	2.14271	1.88634
G12661AN	Gal(β1-4)GlcNAc(β1-3)Gal(β1-3)GlcNAc(β-Sp0	0.999261	1.35532	2.80375	3.13386	1.80042	1.83928	1.13629	1.86612	1.05319	1.19047	1.0398	2.01397	1.92738	2.18093	1.83996	2.33373	1.43044	1.45734	1.99998	2.06362	2.0842	1.58444	0.907864	1.05285	1.06823	0.939101	0.967397	0.799055	0.830734	1.03089	0.882522	1.2455	2.32756	3.05541	2.0113	0.97433	2.11503	1.14487	1.09899	1.08197	1.11431	1.02912	1.06812	1.26649	1.70938	2.0282	1.97923	1.8139
G11998FO	Neu5Ac(α2-3)Gal(β1-3)GlcNAc(β1-3)Gal(β1-3)GlcNAc(β-Sp0	1.01754	1.25736	2.1353	2.07214	1.45772	1.6486	1.29478	1.29193	1.15833	1.03509	1.03301	1.9818	1.93428	2.17602	1.97577	2.3212	1.36191	1.51723	2.22623	2.22768	2.22107	1.44737	3.35698	2.30583	2.5723	2.33251	1.68094	2.36327	1.73744	1.60433	1.81014	1.18474	2.63931	3.73933	2.24995	1.14349	2.22382	1.31814	1.12911	1.0563	1.17456	0.979949	1.0251	1.08246	1.78812	2.15588	2.1504	1.83717
G58232XB	Neu5Ac(α2-3)Gal(β1-4)GlcNAc(β1-3)Gal(β1-3)GlcNAc(β-Sp0	1.20451	1.40085	2.07613	2.10576	1.24321	1.35452	1.22379	1.24221	1.0514	1.12244	1.09454	2.01057	1.92853	2.18096	1.78303	2.58529	1.59648	1.54596	2.13165	2.25872	2.22603	1.57619	1.17465	1.1096	1.07271	1.13272	0.912844	0.944025	0.844774	1.01546	0.98882	1.22219	2.28493	3.58627	2.08115	1.31561	2.55317	1.2713	1.29054	1.09778	1.03728	1.01533	1.0969	1.10314	1.71307	1.93246	1.97692	1.72327
	(4S)(3S)Gal(β1-4)GlcNAc(β-Sp0	1.04295	1.19461	1.91017	1.79286	1.29513	1.35265	1.34827	1.42025	1.36487	1.24327	1.07583	1.99977	1.88117	2.09241	1.98997	2.49205	1.43879	1.24791	2.30926	2.12781	2.52074	1.42399	1.23399	1.22778	1.17711	1.4085	1.10013	1.00474	1.07065	1.04024	1.21375	1.22325	2.08679	1.6129	1.38732	1.16461	1.12788	1.15281	1.19291	1.15691	1.19713	1.10188	1.09557	1.12711	1.54736	1.74717	1.7915	1.62203
	(6S)Gal(β1-4)(6S)GlcNAc(β-Sp0	1.05023	1.32313	2.45721	2.47887	1.47295	1.5557	1.51654	1.47723	1.39695	1.11786	1.0969	1.93887	1.97447	2.2498	2.10387	2.88161	1.70148	1.84949	2.48194	2.50577	2.69695	1.61963	1.42254	1.23775	1.26987	1.281	1.15436	1.11696	1.07731	1.12246	1.19793	1.3053	2.11462	1.21836	1.33849	1.41699	2.75841	1.36094	1.24212	1.21963	1.4445	1.10551	1.16818	1.1284	1.8701	1.92225	1.92341	1.86062
	(6P)Glc(β-Sp10	1.33402	1.41899	2.10159	2.0509	1.70491	1.6843	1.36909	1.33137	1.38796	1.1853	1.17362	1.96639	1.96884	2.20796	2.04725	2.89823	1.51213	1.4298	2.4267	2.34172	2.79741	1.56181	1.48867	1.2609	1.23844	1.12649	0.948155	1.18898	1.13407	1.2057	1.17913	1.42476	2.48893	1.29467	1.20413	1.39499	1.95513	1.33935	1.41144	1.22657	1.1739	1.16648	1.07381	1.16233	2.19044	2.34088	2.5326	2.3703
G41245OZ	Neu5Ac(α2-3)Gal(β1-4)[Fuc(α1-3)]GlcNAc(β1-6)[Gal(β1-3)]GalNAc(α-Sp14	1.22972	1.52904	2.09557	2.5736	1.69684	1.95407	1.25988	1.19021	1.17105	1.15563	1.2901	2.09532	2.05683	2.2144	1.92168	2.71272	1.47269	1.45897	2.11184	2.40274	2.45618	1.5896	1.24025	1.18442	1.5794	1.12489	1.11016	0.99656	0.865697	0.965838	0.910806	1.33272	2.43795	1.28533	1.07885	1.21129	2.9633	1.34157	1.25826	1.13022	1.11994	1.19842	1.0901	1.01179	1.91812	2.71292	2.51477	2.51212
G35116BF	Gal(β1-3)Gal(β1-4)GlcNAc(β-Sp8	1.039	1.44668	2.74748	3.05925	1.52528	1.52516	1.29424	2.49431	1.14995	1.18717	1.02116	1.84743	1.9244	2.23317	1.70069	2.48393	1.4236	1.42176	2.06377	2.16084	2.39062	1.53079	1.30349	1.37512	1.09958	1.18875	1.1419	1.08438	0.920571	1.12515	1.03617	1.44338	2.28323	2.00642	1.30588	1.24663	1.81816	1.26718	1.30252	1.19945	1.41369	1.1067	1.23979	1.11143	1.4889	2.0622	1.77259	1.68885
G75850OP	Neu5Ac(α2-6)Gal(β1-4)GlcNAc(β1-2)Man(α1-6)[Gal(β1-4)GlcNAc(β1-2)Man(α1-3)]Man(β1-4)GlcNAc(β1-4)GlcNAc(β-Sp12	1.30074	1.97445	2.74952	2.96229	1.88164	1.8633	1.25954	1.87967	1.22881	1.2277	1.15233	2.05244	2.02549	2.25459	2.26586	2.93112	1.54771	1.58697	2.34053	2.31324	2.47375	1.55777	1.54918	1.24978	1.36651	1.23365	1.10172	1.14903	0.928717	1.098	1.10129	2.24642	2.42763	1.35583	1.49457	1.12473	2.65397	1.32357	1.42454	1.45496	1.24219	1.21157	1.16326	1.43262	1.92745	2.27363	2.12743	2.00673
G19432GA	Gal(β1-4)GlcNAc(β1-6)[Gal(β1-4)GlcNAc(β1-3)]Gal(β1-4)GlcNAc(-Sp0	1.27682	1.32426	3.44665	3.66884	2.3004	2.11739	1.23842	2.80001	1.1992	1.12845	1.09078	1.97557	2.00764	2.25104	1.61332	2.40633	1.60527	1.32733	2.17546	2.25428	2.3324	1.63873	1.23256	1.09915	1.03265	1.02372	1.11171	1.06828	1.01759	1.06642	0.927532	1.23366	2.0444	1.81907	1.41362	1.1193	2.18946	1.23679	1.19183	1.20102	1.37341	1.11283	1.1839	1.46178	1.57566	1.97773	1.7487	1.68626
G34540ZO	GlcNAc(β1-6)[Gal(β1-4)GlcNAc(β1-3)]Gal(β1-4)GlcNAc(-Sp0	0.988053	1.45209	3.02507	3.32906	2.00981	2.09447	1.41619	2.40427	1.41385	1.326	1.29276	2.05668	2.12552	2.44671	1.84181	2.5045	2.09498	1.83616	2.38686	2.16932	2.49424	1.61039	1.24789	1.36491	1.06851	1.40917	1.25534	1.13034	0.955008	1.04845	1.09782	1.20272	2.12866	1.06234	1.50354	1.25154	2.11255	1.33547	1.28337	1.10578	1.30606	1.48757	1.47924	1.75296	1.71778	2.16985	2.05035	1.86774
G46568RJ	Gal(β1-4)GlcNAc(α1-6)Gal(β1-4)GlcNAc(β-Sp0	1.02507	1.38651	3.42206	3.59785	2.26601	2.14497	1.26875	2.51729	1.17676	1.15835	1.04789	1.85756	1.86852	2.13969	1.85779	2.50945	1.35944	1.27947	2.15282	2.08459	2.41075	1.6038	1.2482	1.16283	1.08168	1.11738	1.21662	1.26488	0.995639	1.12344	1.00218	1.28844	1.94895	1.55415	1.37347	1.21895	2.71608	1.17132	1.26704	1.21231	1.29417	1.27276	1.21815	1.4141	1.66856	2.1267	1.79026	2.07951
G45188RH	Gal(β1-4)GlcNAc(β1-6)Gal(β1-4)GlcNAc(β-Sp0	0.970333	1.06368	2.89692	3.17462	1.93083	1.8476	1.26548	2.50937	1.12399	1.26329	1.04631	1.63922	1.54463	1.94643	1.75132	2.06366	1.57935	1.36634	2.01899	1.73452	2.09465	1.7215	0.932344	1.28138	0.920313	1.392	1.00717	0.932891	0.827522	0.867177	0.939137	1.25559	1.71381	1.19386	1.42525	1.18918	1.91694	1.21447	1.15631	0.881811	0.992438	1.13161	1.06751	1.30403	1.40783	1.87121	1.67939	1.46138
G67272YR	GalNAc(β1-3)Gal(β-Sp8	1.06576	1.43656	2.38611	2.70364	1.66364	1.56576	1.30408	2.03455	1.09952	1.12008	1.08841	1.70917	1.70349	1.95268	1.67298	2.24268	1.38963	1.30048	1.99541	1.90915	2.17468	1.41257	1.06966	1.12488	1.14741	0.999802	1.17765	0.995158	0.851679	1.10561	0.859875	1.17144	1.91953	1.3785	1.29332	0.965003	2.08176	1.1449	1.17221	1.07446	1.1988	1.13474	1.01473	1.01661	1.63323	1.74359	1.58865	1.52254
G92606DY	GlcA(β1-3)GlcNAc(β-Sp8	1.27255	1.62312	2.61938	2.64142	1.81243	1.91711	1.40463	1.32277	1.11264	1.23431	1.23387	2.48486	2.38237	2.65182	1.87094	2.98824	1.30397	1.27394	2.61342	2.43155	2.81857	1.5766	1.26646	1.27609	1.21219	1.19034	1.15152	1.15619	1.15451	1.09986	1.06888	1.15602	2.43853	1.46952	1.22248	1.13969	1.84562	1.26808	1.22329	1.19718	1.23071	1.1458	1.00991	1.20413	1.85035	1.98509	2.12586	1.92792
G90725ZC	Neu5Ac(α2-6)Gal(β1-4)GlcNAc(β1-2)Man(α1-6)[GlcNAc(β1-2)Man(α1-3)]Man(β1-4)GlcNAc(β1-4)GlcNAc(β-Sp12	2.29928	1.92966	2.14091	2.26513	1.3704	1.41593	1.27122	1.20815	1.15624	1.17567	1.06161	1.86575	1.80967	2.1154	2.11861	2.90754	1.58071	1.4188	2.23475	2.11522	2.4154	1.44042	1.28332	1.31071	1.28587	1.13413	1.08292	1.2191	0.863884	1.06381	1.0555	2.18617	2.32479	1.06437	1.26968	1.09906	2.21909	1.23678	1.2035	1.42668	1.13877	1.00997	0.902922	1.05005	1.73336	2.0176	1.83088	1.78996
	GlcNAc(β1-3)Man(-Sp10	1.36316	1.38554	1.91068	2.03471	1.29417	1.34962	1.3997	1.32506	1.29183	1.14806	1.04601	1.89837	1.87938	2.10947	1.83313	2.50547	1.39414	1.34629	2.26573	2.03756	2.45605	1.45363	1.11662	1.13877	1.04848	1.05646	1.12605	1.06925	1.00141	1.10296	1.06928	1.26321	2.17808	1.1512	1.24139	1.15396	1.40503	1.20034	1.29346	1.25861	1.13226	1.14737	1.02034	1.0436	1.72178	1.93938	1.95337	1.84193
G42666HT	GlcNAc(β1-4)GlcNAc(β-Sp10	1.22412	1.27444	1.85168	1.86333	1.26073	1.41044	1.34165	1.29231	1.48158	1.12004	1.04305	1.8297	1.83893	2.1749	1.70841	2.54914	1.35113	1.31395	2.06793	2.03975	2.39997	1.30556	1.21162	1.13056	1.04086	1.05904	1.09887	1.06274	0.953242	1.07226	0.957271	1.20967	2.15525	1.23588	1.25594	1.11999	1.35984	1.23083	1.20697	1.19226	1.11701	1.09489	0.976947	1.01613	1.6073	2.00094	1.78614	1.70449
G42666HT	GlcNAc(β1-4)GlcNAc(β-Sp12	1.22412	1.27444	1.85168	1.86333	1.26073	1.41044	1.34165	1.29231	1.48158	1.12004	1.04305	1.8297	1.83893	2.1749	1.70841	2.54914	1.35113	1.31395	2.06793	2.03975	2.39997	1.30556	1.21162	1.13056	1.04086	1.05904	1.09887	1.06274	0.953242	1.07226	0.957271	1.20967	2.15525	1.23588	1.25594	1.11999	1.35984	1.23083	1.20697	1.19226	1.11701	1.09489	0.976947	1.01613	1.6073	2.00094	1.78614	1.70449
G71124KE	Man(α1-6)Man(β-Sp10	1.09137	1.26237	1.84831	1.98552	1.21957	1.33242	2.00948	1.27542	1.40249	1.20288	1.09589	1.81589	1.76576	2.09189	1.75774	2.29424	1.38852	1.58196	2.21289	1.9143	2.33355	1.4798	1.1306	1.29207	0.974114	1.24528	1.11073	0.974337	0.944609	1.10897	1.03001	1.4732	2.06245	1.11684	1.22098	1.06562	1.29588	1.23128	1.22903	1.76567	1.09932	1.23724	1.05296	1.05529	1.81024	2.05208	2.01303	1.8931
G23046QV	Man(α1-6)[Man(α1-3)]Man(α1-6)[Man(α1-3)]Man(β-Sp10	0.740044	1.23646	2.09073	2.36588	1.29505	1.62123	3.51212	0.991709	1.08584	1.10848	1.19178	1.94037	1.96628	2.01836	2.06848	2.51599	2.14523	2.09404	2.95209	2.31746	3.39921	2.31907	1.36588	1.12012	1.25656	1.17061	1.0691	1.17218	1.04954	0.936303	0.819361	1.13632	2.57074	1.16377	1.16902	1.06745	1.93736	1.4041	1.10949	2.45551	1.16735	1.33904	0.927252	1.22533	1.60195	1.76419	1.69236	1.45081
G65997KL	Man(α1-2)Man(α1-6)[Man(α1-3)]Man(α1-6)[Man(α1-2)Man(α1-2)Man(α1-3)]Man(α-Sp9	1.0288	1.2994	1.84404	1.9455	1.30762	1.36169	3.46912	1.16435	1.15515	0.985458	1.1019	1.94765	1.67656	2.05269	1.82774	2.4569	3.36054	3.16668	3.17011	3.70392	3.34353	2.95005	1.32983	1.15343	1.02833	1.24329	1.02945	1.04735	0.89353	0.979997	0.931507	1.43922	1.94443	1.13398	1.25605	1.05232	1.74758	1.21608	1.12235	2.51405	1.18787	1.08198	1.08372	0.988816	2.03464	2.22178	2.65529	2.33452
G34861UP	Man(α1-2)Man(α1-6)[Man(α1-2)Man(α1-3)]Man(α1-6)[Man(α1-2)Man(α1-2)Man(α1-3)]Man(α-Sp9	1.09495	1.35663	1.92895	1.99894	1.29583	1.28263	3.36892	1.155	1.23392	1.14904	1.10928	1.99983	1.98709	2.24129	2.56158	3.18638	3.62623	3.61385	3.11607	3.98641	3.36604	2.95186	1.4053	1.1725	1.23586	1.16203	1.11159	1.15967	1.00778	1.0052	1.05819	1.15072	1.98893	1.23817	1.1791	1.13514	1.93623	1.28735	1.22181	2.48473	1.19397	1.09901	1.0155	0.982931	2.03296	2.08065	2.70123	1.92383
G60890ZT	Neu5Ac(α2-3)Gal(β1-4)GlcNAc(β1-6)[Neu5Ac(α2-3)Gal(β1-3)]GalNAc(α-Sp14	1.29034	1.4975	1.8987	2.12805	1.37008	1.45523	1.44277	1.13745	1.18891	1.15567	1.13655	2.00877	2.06532	2.32494	1.69064	3.02354	1.63183	1.40039	2.61726	2.26848	2.59976	1.5748	1.79364	1.23719	1.37095	1.282	1.13457	1.48574	1.24612	1.08662	1.16403	1.20236	2.48885	3.22566	1.24262	1.37414	2.83806	1.29243	1.38236	1.12672	1.10086	1.08328	0.992115	1.043	1.87368	2.01618	2.04839	2.03048
G51793MY	Neu5Ac(α2-6)Gal(β1-4)GlcNAc(β1-2)Man(α1-6)[Neu5Ac(α2-3)Gal(β1-4)GlcNAc(β1-2)Man(α1-3)]Man(β1-4)GlcNAc(β1-4)GlcNAc(β-Sp12	1.18942	1.6697	2.12165	2.31134	1.51537	1.58955	1.21985	1.27258	1.13636	1.18007	1.13695	2.17316	2.17236	2.23952	2.33554	2.95851	1.4868	1.43485	2.36657	2.26454	2.48357	1.35797	1.34062	1.33482	1.34366	1.14426	1.06931	1.26621	0.982233	1.05139	1.04409	2.04937	2.29421	1.17242	0.96927	1.38803	3.10497	1.23015	1.34168	1.2384	1.19218	1.10976	1.02116	1.12591	1.82309	2.3057	2.02223	1.97242
G91365ZQ	Gal(β1-4)GlcNAc(β1-2)Man(α1-6)[Neu5Ac(α2-6)Gal(β1-4)GlcNAc(β1-2)Man(α1-3)]Man(β1-4)GlcNAc(β1-4)GlcNAc(β-Sp12	1.30074	1.97445	2.74952	2.96229	1.88164	1.8633	1.25954	1.87967	1.22881	1.2277	1.15233	2.05244	2.02549	2.25459	2.26586	2.93112	1.54771	1.58697	2.34053	2.31324	2.47375	1.55777	1.54918	1.24978	1.36651	1.23365	1.10172	1.14903	0.928717	1.098	1.10129	2.24642	2.42763	1.35583	1.49457	1.12473	2.65397	1.32357	1.42454	1.45496	1.24219	1.21157	1.16326	1.43262	1.92745	2.27363	2.12743	2.00673
G50645ZL	Neu5Ac(α2-8)Neu5Ac(β-Sp17	1.16283	1.27584	1.96517	2.11366	1.26034	1.34802	1.37809	1.49628	1.29156	1.18019	1.04396	1.8247	1.80153	2.11041	1.50944	2.50477	1.35793	1.25318	2.50299	1.97784	2.40908	1.4101	1.4225	1.30833	1.26709	1.25904	1.30983	1.18467	1.28554	1.26814	1.19981	1.41529	1.98238	1.61603	1.34197	1.13684	1.45891	1.13881	1.17552	1.13232	1.26353	1.17993	1.10828	1.07274	1.65852	1.92918	1.86326	1.72571
G23567MS	Neu5Ac(α2-8)Neu5Ac(α2-8)Neu5Ac(β-Sp8	1.10263	1.47677	1.71131	1.88677	1.29544	1.36532	2.01585	1.24592	1.23342	1.26847	1.19619	2.17947	2.07237	2.35121	1.37546	3.65651	1.57044	1.22801	3.2831	2.61737	3.01996	1.36852	1.66636	1.39777	1.12303	1.27371	1.21208	1.23974	1.10287	1.15263	0.98319	1.25998	2.06011	1.25463	1.25045	1.22765	2.07201	1.41588	1.1857	1.15955	1.00299	1.16422	1.06823	1.24672	1.55355	1.97628	1.94132	1.76894
	Neu5Gc(β2-6)Gal(β1-4)GlcNAc(-Sp8	1.01879	1.34942	2.17733	2.33765	1.47613	1.49693	1.28974	1.57868	1.17155	1.26079	1.15166	1.90668	2.01198	2.14358	1.6822	2.84666	1.38465	1.35657	2.49625	2.26068	2.6861	1.45144	1.39721	1.13023	1.53123	1.24771	1.06477	1.49609	1.34454	0.945819	1.26189	1.38166	2.26214	1.57459	1.22256	1.05123	1.80294	1.40596	1.25216	1.12764	1.25299	1.17913	1.00371	1.09305	1.79623	2.1257	1.98159	1.89429
G64633BH	Gal(β1-3)GlcNAc(β1-2)Man(α1-6)[Gal(β1-3)GlcNAc(β1-2)Man(α1-3)]Man(β1-4)GlcNAc(β1-4)GlcNAc(β-Sp19	1.50488	2.10167	3.60386	3.75128	2.50298	2.36959	1.97486	2.34029	1.20903	1.37814	1.34592	1.85425	1.85464	2.23167	1.78151	2.95991	1.45299	1.62587	2.44887	2.50644	2.45854	1.67245	1.48714	1.39793	1.22631	1.1274	1.1365	1.09029	0.996618	1.12914	1.15615	1.45426	2.76437	1.72311	1.25663	1.10308	2.75505	1.29392	1.3278	1.70239	1.25449	1.15941	1.1099	1.25376	2.19728	2.58679	2.43429	2.35576
G77252PU	Neu5Ac(α2-3)Gal(β1-4)GlcNAc(β1-2)Man(α1-6)[Neu5Ac(α2-3)Gal(β1-4)GlcNAc(β1-2)Man(α1-3)]Man(β1-4)GlcNAc(β1-4)GlcNAc(β-Sp12	1.12505	1.8496	2.1146	2.21678	1.73333	1.62869	1.15761	1.59695	1.27619	1.2834	1.32493	2.34522	2.32502	2.65881	2.06088	2.35783	1.60578	1.48947	2.10253	2.18156	2.40639	1.34524	1.26667	1.33425	1.45286	1.12145	1.08017	1.08778	1.1345	1.06268	0.983931	1.56692	2.25991	1.90123	1.25398	1.18743	3.4618	1.18669	1.4256	1.0901	1.27023	1.0901	1.12229	1.13119	1.97811	2.40012	2.12088	2.08612
G14047PA	Neu5Ac(α2-3)Gal(β1-4)GlcNAc(β1-2)Man(α1-6)[Neu5Ac(α2-6)Gal(β1-4)GlcNAc(β1-2)Man(α1-3)]Man(β1-4)GlcNAc(β1-4)GlcNAc(β-Sp12	1.18942	1.6697	2.12165	2.31134	1.51537	1.58955	1.21985	1.27258	1.13636	1.18007	1.13695	2.17316	2.17236	2.23952	2.33554	2.95851	1.4868	1.43485	2.36657	2.26454	2.48357	1.35797	1.34062	1.33482	1.34366	1.14426	1.06931	1.26621	0.982233	1.05139	1.04409	2.04937	2.29421	1.17242	0.96927	1.38803	3.10497	1.23015	1.34168	1.2384	1.19218	1.10976	1.02116	1.12591	1.82309	2.3057	2.02223	1.97242
G25407RZ	Gal(β1-4)[Fuc(α1-3)]GlcNAc(β1-2)Man(α1-6)[Gal(β1-4)[Fuc(α1-3)]GlcNAc(β1-2)Man(α1-3)]Man(β1-4)GlcNAc(β1-4)GlcNAc(β-Sp20	1.3365	1.93149	2.53313	3.06853	1.88381	1.83507	1.42506	1.88833	1.17085	1.25259	1.21482	2.06279	2.1797	2.24625	1.89396	2.34445	1.42981	1.53944	2.48551	2.30614	2.34284	1.69721	1.56306	1.35047	1.36167	1.34392	1.13005	1.21849	0.902145	1.16792	1.12852	1.47143	2.15455	0.747874	1.2422	1.10431	2.40331	1.24669	1.51809	1.16122	1.12828	1.26297	1.07131	1.26801	1.98618	2.33976	2.10826	2.1604
G08396BF	Neu5Ac(α2-6)Gal(β1-4)GlcNAc(β1-3)Gal(β1-3)GlcNAc(β-Sp0	1.12397	1.32823	1.86895	1.83512	1.16101	1.20999	1.29427	1.18385	1.01517	1.13412	1.23391	2.09124	1.99046	2.23021	1.62984	2.97519	1.41433	1.25267	2.28816	2.37597	2.53302	1.6778	1.65854	1.08832	1.1601	0.992029	0.929324	0.911885	0.855719	0.986459	0.964161	2.1206	2.27427	2.82871	2.35465	1.06654	2.07043	1.30417	1.19151	1.15073	1.27044	1.05473	1.03414	1.02891	1.76099	1.86673	1.85335	1.70949
G12518FG	Neu5Ac(α2-3)Gal(β1-3)[Fuc(α1-4)]GlcNAc(β1-3)Gal(β1-3)[Fuc(α1-4)]GlcNAc(β-Sp0	1.15596	1.51641	1.81259	2.11679	1.22081	1.73602	1.82522	1.07092	1.78744	1.13346	1.18962	2.19375	2.0637	2.26995	2.00625	2.38026	1.48842	1.59395	2.14337	2.03383	2.25824	1.50161	4.34173	4.91784	5.092	4.63675	4.1168	4.53214	4.59406	3.3848	4.28852	1.3286	2.62815	1.0447	1.48224	1.07882	2.52776	1.34044	1.29659	1.23228	1.29267	1.21879	1.05229	1.07742	2.4127	2.58203	2.47726	2.39433
G56703WU	Neu5Ac(α2-6)Gal(β1-4)GlcNAc(β1-3)Gal(β1-4)GlcNAc(β1-3)Gal(β1-4)GlcNAc(β-Sp0	1.06216	1.47515	2.17688	2.43554	1.62912	1.59849	1.36548	1.38647	1.14364	1.29613	1.20383	2.1051	2.19421	2.42131	1.57628	2.63544	1.46223	1.3967	2.28028	2.09198	2.4989	1.6155	1.62139	1.27117	1.17872	1.27901	1.09868	1.34758	1.20927	1.08874	1.18654	2.41934	2.28157	2.99943	2.13114	1.22832	2.08568	1.19531	1.24989	1.27398	1.40205	1.06126	1.00338	1.05227	1.64688	2.00573	1.95156	1.81787
G12460DL	Gal(α1-4)Gal(β1-4)GlcNAc(β1-3)Gal(β1-4)Glc(β-Sp0	1.03058	1.39741	2.42623	2.91251	1.87512	1.77987	1.39689	1.84322	1.37109	1.35889	1.02333	1.92178	1.86221	2.1731	1.60075	2.26702	1.53792	1.54646	2.04562	1.93016	2.09742	1.54583	1.27754	1.31145	1.32195	1.19857	1.01235	1.29279	1.01011	1.17434	1.25851	1.49377	2.08468	3.41572	2.24528	1.24726	2.06942	1.32114	1.28156	1.25159	1.24756	1.13284	1.15592	1.21628	1.70441	1.98272	1.7945	1.80676
G13058JI	GalNAc(β1-3)Gal(α1-4)Gal(β1-4)GlcNAc(β1-3)Gal(β1-4)Glc(β-Sp0	1.11614	1.37322	2.61706	2.9566	1.81516	1.83697	1.49527	2.20506	1.34152	1.34763	1.14851	1.95869	1.90176	2.16867	1.76423	2.66341	1.75237	1.37882	2.15608	2.1953	2.30117	1.66827	1.69082	1.26477	1.42508	0.990254	1.02511	1.1388	1.18354	1.15631	1.03339	1.41991	2.10675	3.01049	2.51383	1.17874	2.96693	1.37129	1.42761	0.95973	1.14789	1.06035	1.09102	1.13001	1.67974	2.15241	1.96991	1.74828
G36698XD	GalNAc(α1-3)[Fuc(α1-2)]Gal(β1-4)GlcNAc(β1-3)Gal(β1-4)GlcNAc(β-Sp0	1.12125	2.07828	1.85794	2.46301	1.41487	1.33352	1.25216	1.3359	1.11424	1.43803	1.1792	1.79997	1.8651	2.0686	1.85741	2.46809	1.39235	1.34777	2.12077	1.99834	2.20174	1.63011	1.30705	1.19345	0.965752	1.19691	1.17579	1.05129	1.00272	1.08851	1.00198	1.14484	2.13842	3.56808	2.31756	0.99546	1.88244	1.15313	1.23137	1.22937	1.13657	1.10838	1.03671	1.12778	1.45557	1.76174	1.81512	1.59295
G04187IN	GalNAc(α1-3)[Fuc(α1-2)]Gal(β1-4)GlcNAc(β1-3)Gal(β1-4)GlcNAc(β1-3)Gal(β1-4)GlcNAc(β-Sp0	1.21264	2.08756	1.98991	2.6449	1.55299	1.41651	1.27676	1.38643	1.09677	1.47967	1.23008	1.80044	1.90667	2.16213	1.81359	2.32309	1.41656	1.34176	2.13513	1.9929	2.20315	1.66919	1.44051	1.22207	0.93141	1.25757	1.20842	1.06482	1.02919	1.19711	1.15064	1.19862	2.26048	4.07	2.57348	1.02217	1.97393	1.18238	1.27966	1.27365	1.1577	1.10959	1.00832	1.15545	1.51522	1.84596	1.84016	1.64003
	Neu5Ac(α2-3)Gal(β1-4)[Fuc(α1-3)]GlcNAc(β1-6)[Neu5Ac(α2-3)Gal(β1-3)]GalNAc(-Sp14	1.33935	1.7392	2.07716	2.3297	1.63172	1.65989	1.40901	0.946975	1.1836	1.15301	1.27565	2.17664	2.20062	2.39151	2.2255	3.11423	1.62248	1.34919	3.01389	2.41971	2.99864	1.52628	1.93333	1.27562	1.90552	1.41252	1.16459	1.51347	1.18315	1.14862	1.18399	1.31203	2.75281	2.21763	1.38062	1.32469	3.37451	1.31782	1.36539	1.0666	1.10874	1.04076	1.04525	0.993018	2.29104	2.49207	2.39854	2.36835
G70021TR	GlcNAc(α1-4)Gal(β1-4)GlcNAc(β1-3)Gal(β1-4)GlcNAc(β1-3)Gal(β1-4)GlcNAc(β-Sp0	1.27285	1.54375	2.0058	2.25814	1.46898	1.46445	1.32475	1.97198	1.11701	1.37577	1.13856	2.20485	2.00708	2.26601	1.69612	2.20522	1.26771	1.35468	2.13064	1.93116	2.26851	1.58541	1.2928	1.21274	1.23351	1.161	1.04015	1.00108	0.962019	1.14837	1.09934	1.2904	2.18153	3.37419	1.69433	1.14626	1.67142	1.18086	1.2563	1.25114	1.09488	1.08684	0.942594	1.03338	1.73251	1.92452	1.9847	2.05411
G07397MN	GlcNAc(α1-4)Gal(β1-4)GlcNAc(β-Sp0	1.28833	1.4328	1.83644	1.90304	1.24398	1.30571	1.30235	1.21867	1.13133	1.28549	1.05778	1.87318	1.74482	1.96094	1.96236	2.52123	1.56133	1.28159	2.3355	2.01792	2.53609	1.75145	1.24982	1.14048	1.22141	1.05848	1.11304	1.07282	1.00822	1.15205	1.01927	1.21396	2.00825	2.18891	1.41179	1.34482	1.41006	1.16658	1.27164	1.16136	1.03246	1.10573	1.00755	1.04068	1.76541	1.82873	1.96249	1.91389
G44375VE	GlcNAc(α1-4)Gal(β1-3)GlcNAc(β-Sp0	1.13669	1.4094	2.07245	2.20718	1.47278	1.55312	1.34752	1.56314	1.14761	1.2771	1.12637	2.06457	1.91481	2.13652	1.87578	2.54831	1.4421	1.44158	2.30209	2.13868	2.46841	1.53765	1.34144	1.31643	1.43755	1.30096	1.09445	1.02976	0.969384	1.07788	1.09023	1.25345	2.29536	1.47032	1.45477	1.25371	1.53398	1.20268	1.20762	1.28856	1.2287	1.11692	0.984449	0.991894	1.75165	1.90283	1.82131	1.86201
G20818VS	GlcNAc(α1-4)Gal(β1-4)GlcNAc(β1-3)Gal(β1-4)Glc(β-Sp0	1.0931	1.41952	2.10154	2.11567	1.45398	1.45437	1.30213	2.04177	1.11823	1.5437	1.12852	2.18242	2.01097	2.19948	2.60872	2.51046	1.38274	1.42918	2.33783	2.22836	2.46841	1.77353	1.399	1.23593	1.5884	1.06915	1.09464	1.03356	0.947742	1.02499	1.00938	1.50573	2.208	3.40408	2.34924	1.01263	1.56234	1.19868	1.33236	0.952196	1.11437	1.10135	1.0133	1.12706	1.85432	2.09901	2.01301	1.93155
G69804WT	GlcNAc(α1-4)Gal(β1-4)GlcNAc(β1-3)Gal(β1-4)[Fuc(α1-3)]GlcNAc(β1-3)Gal(β1-4)[Fuc(α1-3)]GlcNAc(β-Sp0	0.998528	1.42705	2.07913	1.79305	1.38663	1.33069	1.30064	1.51892	1.13379	1.26776	1.04771	2.01645	1.95795	2.16857	1.95325	2.17101	1.3925	1.35796	2.25617	2.01869	2.50438	1.69152	1.52513	1.31329	1.47802	1.22374	0.980711	1.07243	0.970163	1.05158	0.940395	1.3422	2.45283	1.72387	1.25906	1.0736	1.63359	1.22625	1.35821	1.11291	1.44057	1.03944	0.985332	1.01096	2.09897	2.33169	2.26211	2.18745
G32357ON	GlcNAc(α1-4)Gal(β1-4)GlcNAc(β1-3)Gal(β1-4)GlcNAc(β-Sp0	1.22964	1.47138	1.90048	2.03661	1.30463	1.39484	1.33357	2.00319	1.1324	1.14358	1.04364	2.00575	1.92547	2.08337	2.11121	2.30466	1.49805	1.25446	2.28934	2.01284	2.33603	1.50603	1.30769	1.18164	1.34544	1.12271	1.04646	1.0622	0.984305	0.978138	1.04599	1.16113	2.10605	2.32366	1.82753	1.3165	1.60065	1.15	1.16437	1.22474	1.06603	1.14312	1.00482	1.03392	1.88644	1.87612	1.97057	1.82065
G64354IV	GlcNAc(α1-4)Gal(β1-3)GalNAc(-Sp14	1.37168	1.49914	1.88669	2.07836	1.20327	1.3502	1.35911	1.55957	1.1924	1.27616	1.1864	2.09094	1.99613	2.12874	2.33263	2.43387	1.46286	1.57242	2.25705	2.12661	2.38111	1.72671	1.35629	1.35978	1.42871	1.19842	1.21916	1.07116	0.998511	1.17707	1.12688	1.34139	2.10353	1.37417	1.42536	1.19407	1.53334	1.33236	1.24155	1.30791	1.24739	1.14201	1.01735	1.09092	1.89753	2.06143	2.08348	2.08362
	Neu5Ac(α2-6)Gal(β1-4)GlcNAc(β1-2)Man(α1-6)[Man(α1-3)]Man(β1-4)GlcNAc(β1-4)GlcNAc(-Sp12	1.29262	1.48327	1.93649	2.03462	1.29259	1.32347	1.62905	1.23298	1.4306	1.18615	1.06968	2	1.83438	2.25269	1.86278	2.77568	1.37481	1.33459	2.06806	2.08817	2.30131	1.46422	1.4453	1.29697	1.24652	1.13322	1.04403	1.21476	0.973406	1.01351	1.10517	2.26015	2.31558	0.942399	1.12566	1.10599	2.11566	1.16773	1.34077	1.72192	1.18046	1.06453	0.918464	0.993401	1.77481	2.13192	1.95437	1.80051
G02410EE	Man(α1-6)[Neu5Ac(α2-6)Gal(β1-4)GlcNAc(β1-2)Man(α1-3)]Man(β1-4)GlcNAc(β1-4)GlcNAc(-Sp12	1.24128	1.16164	2.11613	2.20379	1.38603	1.46357	2.06407	1.38451	1.5174	1.17764	1.17422	1.93509	1.93668	2.26869	1.99402	2.75176	1.37063	1.2952	2.05578	2.06555	2.21683	1.3412	1.44874	1.35948	1.26892	1.10502	1.08303	1.24807	0.96952	1.0754	1.14142	2.13203	2.44084	1.10868	1.11279	1.11768	2.18209	1.14461	1.29564	1.80162	1.20385	1.0664	0.938606	1.09108	1.80811	2.14102	1.95348	1.78662
G24662EX	Neu5Ac(α2-6)Gal(β1-4)GlcNAc(β1-2)Man(α1-6)Man(β1-4)GlcNAc(β1-4)GlcNAc(-Sp12	1.19486	1.29145	1.76284	2.04423	1.15325	1.28369	0.9702	1.02468	1.07086	1.11884	1.0174	1.7112	1.68606	1.98005	1.84065	2.63776	1.30373	1.04488	1.97733	2.092	2.1969	1.37091	1.26997	1.09869	1.06249	1.0517	0.976055	1.01604	0.786428	1.02023	0.984733	2.20935	2.00598	1.02272	1.04571	0.917668	2.03903	1.0008	1.15631	1.21174	1.10611	0.968176	0.845811	0.949367	1.51721	1.939	1.72039	1.62987
	Neu5Ac(α2-6)Gal(β1-4)GlcNAc(β1-2)Man(α1-3)Man(β1-4)GlcNAc(β1-4)GlcNAc(-Sp12	1.20988	1.20646	2.00516	2.12568	1.28959	1.40782	1.18438	1.39241	1.11029	1.07838	1.01419	1.64934	1.68352	2.10197	2.32051	3.01358	1.3691	1.5011	2.00995	2.10471	2.1208	1.12958	1.32613	1.16915	1.05553	0.917268	0.943276	1.059	0.87005	0.931286	0.919556	1.87077	2.13456	0.869237	1.07996	1.13572	2.05865	1.10526	1.1514	1.25894	1.09742	0.98964	0.926766	1.07048	1.58559	1.93493	1.7964	1.67868
G93592BV	Gal(β1-4)GlcNAc(β1-2)Man(α1-3)Man(β1-4)GlcNAc(β1-4)GlcNAc(-Sp12	1.39089	1.61053	2.52826	2.73182	1.78666	1.66807	1.64641	2.33438	1.17724	1.09803	1.06308	1.68083	1.69445	1.99646	1.76533	2.84522	1.21004	1.15828	2.10502	1.99578	2.33314	1.19222	1.1297	1.12458	1.19496	1.09333	1.05077	0.977691	0.942945	1.03783	1.04977	1.43942	2.27313	1.23551	1.28736	1.14539	2.2523	1.30315	1.22854	1.24862	1.16159	1.10269	1.08463	1.27875	1.76971	1.95283	2.06744	1.81259
G22908LV	Gal(β1-4)GlcNAc(β1-2)Man(α1-6)Man(β1-4)GlcNAc(β1-4)GlcNAc(-Sp12	1.26589	1.71805	2.44639	2.53049	1.64098	1.59575	0.913692	1.87235	1.01452	1.08833	0.999408	1.79969	1.70442	2.10545	1.53407	2.0449	1.16891	1.44816	1.95991	1.79821	1.97586	1.30085	1.09546	1.08333	1.08448	1.14345	1.00914	0.933449	0.798996	0.926101	0.937795	1.343	1.92069	1.17032	1.17906	0.937846	1.88775	1.05953	1.13872	1.30014	0.998034	1.20429	1.02231	1.25036	1.54568	1.93927	1.7095	1.71799
G69411IG	Man(α1-6)[Gal(β1-4)GlcNAc(β1-2)Man(α1-3)]Man(β1-4)GlcNAc(β1-4)GlcNAc(β-Sp12	1.36174	1.89485	2.61673	2.79326	1.76955	1.67667	2.01483	1.99707	1.45417	1.17092	1.15943	1.9522	1.93911	2.22099	1.81855	2.85058	1.30258	1.34198	2.17813	2.16954	2.39521	1.41608	1.34278	1.22365	1.21852	1.18337	1.04455	1.07846	0.994309	1.0007	1.05756	1.49205	2.4228	1.52809	1.23268	1.10546	2.12523	1.21447	1.32354	1.70263	1.15661	1.18227	1.08394	1.29756	1.81492	2.10471	2.02803	1.88095
G80858MF	GlcNAc(β1-2)Man(α1-6)[GlcNAc(β1-2)Man(α1-3)]Man(β1-4)GlcNAc(β1-4)[Fuc(α1-6)]GlcNAc(β-Sp22	3.39694	2.33009	2.17973	2.1618	1.49095	1.601	1.77803	1.38255	1.35898	1.06845	1.00993	1.84557	1.88511	2.12292	1.87773	2.76634	1.598	1.54095	2.07864	2.06177	2.572	1.3345	1.38866	1.25305	1.24931	1.35503	1.19904	1.1616	0.958871	1.1231	0.983659	1.1313	2.64934	1.21932	1.22741	1.5878	1.68113	1.38473	1.52191	1.42585	1.17786	0.957738	0.994082	1.10107	2.00715	2.39181	2.28815	2.09773
G78059CC	Gal(β1-4)GlcNAc(β1-2)Man(α1-6)[Gal(β1-4)GlcNAc(β1-2)Man(α1-3)]Man(β1-4)GlcNAc(β1-4)[Fuc(α1-6)]GlcNAc(β-Sp22	1.22712	2.29334	3.45637	3.56983	2.43662	2.39109	1.76777	2.59639	1.17275	1.19703	1.08611	1.91589	1.94212	2.23291	2.41078	3.00853	1.87835	1.68177	2.43379	2.5383	2.66566	1.6418	1.65686	1.35213	1.40175	1.28609	1.20602	1.39216	1.0229	1.18387	1.13702	1.49588	2.67164	2.16969	1.6313	1.23247	2.76045	1.4199	1.46345	1.71588	1.23428	1.60297	1.46593	1.9192	2.33546	2.53555	2.50961	2.33857
G09921WG	Gal(β1-3)GlcNAc(β1-2)Man(α1-6)[Gal(β1-3)GlcNAc(β1-2)Man(α1-3)]Man(β1-4)GlcNAc(β1-4)[Fuc(α1-6)]GlcNAc(β-Sp22	1.71782	2.14012	3.7843	3.75381	2.70446	2.62247	2.37558	2.18444	1.32229	1.11176	1.20771	1.84453	1.81594	2.1294	2.00453	2.80651	1.56141	1.63618	2.33	2.24757	2.34622	1.52444	1.59857	1.49737	1.23975	1.3425	1.15667	1.16695	1.06872	1.09568	1.16734	1.14625	2.70565	1.75321	1.37989	1.34084	2.76529	1.68004	1.30644	1.99727	1.13057	1.21515	1.15534	1.4109	2.30402	2.7247	2.7485	2.53268
	(6S)GlcNAc(β1-3)Gal(β1-4)GlcNAc(β-Sp0	1.07903	1.25625	1.64753	1.82324	1.21874	1.28166	1.21643	1.02104	1.07352	1.15742	1.13021	1.85503	1.88132	2.10297	1.82164	2.59311	1.41061	1.54125	2.32739	2.19199	2.41487	1.47723	1.65114	1.07887	1.13433	1.26912	1.13809	1.32211	1.03626	1.0756	0.963092	1.39816	2.06066	2.08748	1.42149	0.926914	1.52653	1.096	1.09576	1.30139	1.25369	1.04372	0.90447	0.889946	1.72534	1.84722	1.83416	1.75524
	Kdn(α2-3)Gal(β1-4)[Fuc(α1-3)]GlcNAc(-Sp0	1.11084	1.44219	1.92604	2.03172	1.51032	1.68042	1.42599	1.03151	1.16509	1.2407	0.938229	1.9408	1.85135	2.14364	1.44131	3.34218	1.34025	1.39433	2.8918	2.20029	3.00119	1.41294	1.3652	1.29816	1.28579	1.35676	1.1229	1.05141	1.116	1.30312	1.13973	1.41899	2.69223	1.56191	0.965932	1.22323	1.8815	1.51828	1.43996	1.09238	1.22502	1.18451	1.06356	1.03533	1.83577	2.07509	2.02892	1.8258
	Kdn(α2-6)Gal(β1-4)GlcNAc(-Sp0	1.01838	1.3744	2.14208	2.30228	1.50536	1.60381	1.43906	1.52032	1.12967	1.22076	0.990505	1.76534	1.73182	1.99393	1.62715	2.64797	1.26628	1.30332	2.28519	2.00263	2.48763	1.425	1.28471	1.09934	1.14398	1.09048	1.14159	1.02192	0.910081	0.970207	0.998998	1.31079	2.22493	1.90181	1.22332	1.17589	1.83125	1.28312	1.23176	1.35733	1.1912	1.15938	1.14815	1.12615	1.56553	1.90504	1.87362	1.7417
G26041PO	Kdn(α2-3)Gal(β1-4)Glc(-Sp0	1.0826	1.42275	2.10516	2.20376	1.55635	1.56053	1.63933	1.1016	1.12989	1.11056	1.08432	1.78548	1.84553	2.1457	1.70816	2.91931	1.19609	1.15279	2.45778	2.14272	2.68119	1.49815	1.38033	1.27611	1.32653	1.2389	1.12543	0.926744	0.902817	1.13314	1.00127	1.43087	2.47091	2.1778	1.16034	1.17815	2.11176	1.18763	1.21966	1.27331	1.17212	1.22025	1.13648	1.08404	2.03472	2.26739	2.23409	2.15441
G71994UD	Kdn(α2-3)Gal(β1-3)GalNAc(α-Sp14	1.20901	1.40155	1.87567	2.02554	1.35592	1.30767	1.3268	1.16897	1.08114	1.15451	1.12588	1.83021	1.79626	2.04735	1.48148	2.67837	1.25951	1.36621	2.36007	2.03606	2.41962	1.59899	1.51267	1.27353	1.52934	1.09679	1.12263	1.12393	0.963753	1.03069	0.966093	1.37167	2.15751	2.31068	1.26279	1.10582	2.09934	1.2345	1.31934	1.03932	1.2022	1.15525	1.03877	1.00999	1.82013	2.20343	2.07733	2.0352
G38121JC	Fuc(α1-2)Gal(β1-3)GlcNAc(β1-2)Man(α1-6)[Fuc(α1-2)Gal(β1-3)GlcNAc(β1-2)Man(α1-3)]Man(β1-4)GlcNAc(β1-4)GlcNAc(β-Sp20	1.58884	1.69231	2.29953	2.50534	1.61371	1.69478	2.10464	1.31622	1.18709	1.45107	1.45728	1.8263	1.86288	2.15207	1.41957	2.49646	1.22534	1.23403	1.99579	2.02915	2.21942	1.40115	1.23735	1.41653	1.16426	1.02653	1.06488	0.917097	1.06213	1.12296	0.860657	1.21679	2.43619	2.08594	1.24145	1.08831	2.1854	1.36911	1.12224	2.08684	1.18062	1.2105	0.971736	1.22612	2.22879	2.38221	2.17143	2.18166
G81085EP	Fuc(α1-2)Gal(β1-4)GlcNAc(β1-2)Man(α1-6)[Fuc(α1-2)Gal(β1-4)GlcNAc(β1-2)Man(α1-3)]Man(β1-4)GlcNAc(β1-4)GlcNAc(β-Sp20	1.32636	1.92538	2.38582	2.64952	1.64626	1.62086	1.9303	1.87084	1.269	1.40209	1.26537	2.13329	2.06277	2.29569	1.7375	2.60625	1.57159	1.60855	2.16671	1.99523	2.3134	1.70124	1.5496	1.33263	1.42281	1.47997	1.32028	1.22915	1.03171	1.12856	1.18311	1.35387	2.78875	1.9652	1.20853	1.07522	2.39426	1.33424	1.32071	1.49705	1.25616	1.04037	0.939639	1.04864	2.25939	2.45978	2.30485	2.29227
G58827HR	Fuc(α1-2)Gal(β1-4)[Fuc(α1-3)]GlcNAc(β1-2)Man(α1-6)[Fuc(α1-2)Gal(β1-4)[Fuc(α1-3)]GlcNAc(β1-2)Man(α1-3)]Man(β1-4)GlcNAc(β1-4)GlcNAc(β-Sp20	1.32674	1.65179	1.9514	2.25835	1.49178	1.33824	1.53244	1.06579	1.30997	1.34268	1.13965	2.02439	1.98273	2.21098	1.7381	2.82675	1.58109	1.5377	2.23837	2.396	2.49433	1.99789	1.23668	1.14814	1.35644	0.986272	1.28986	1.08196	1.12378	1.05454	0.807749	1.09646	2.64701	1.36163	1.23709	1.03446	2.31481	1.29636	1.34889	1.40023	1.13729	0.972675	0.943742	0.839054	2.16566	2.4371	2.43581	2.2951
G05260RH	Gal(α1-3)Gal(β1-4)GlcNAc(β1-2)Man(α1-6)[Gal(α1-3)Gal(β1-4)GlcNAc(β1-2)Man(α1-3)]Man(β1-4)GlcNAc(β1-4)GlcNAc(β-Sp20	1.13344	2.08568	2.72023	3.18466	2.10658	2.02342	1.69529	2.31421	1.22261	1.46951	1.16728	2.1023	1.97489	2.01596	2.0801	2.97324	1.39883	1.90394	2.5294	2.35688	2.38478	1.65961	1.50068	1.55719	1.4806	1.27733	1.28201	1.28765	1.17359	1.12382	1.16912	1.59588	2.31153	2.38691	1.64094	1.18145	2.67007	1.2486	1.27487	1.27123	1.22914	1.32246	1.21037	1.58787	1.83804	2.18917	2.10741	2.10019
G28663KH	Gal(β1-4)GlcNAc(β1-2)Man(α1-6)[Man(α1-3)]Man(β1-4)GlcNAc(β1-4)GlcNAc(β-Sp12	1.44666	1.87932	2.66735	2.80601	1.79797	1.82084	2.07842	2.05017	1.61882	1.2587	1.1877	1.9763	1.90959	2.17693	1.87047	2.60301	1.38068	1.42846	2.0844	2.07525	2.31537	1.46894	1.28928	1.19082	1.20896	1.21659	1.19918	1.1289	1.02708	1.04052	1.0182	1.516	2.32501	1.47936	1.28004	1.08737	2.28956	1.22291	1.16135	1.88947	1.19036	1.20319	1.0526	1.29816	1.83405	2.17288	2.00429	1.92526
G24095BS	Fuc(α1-4)[Gal(β1-3)]GlcNAc(β1-2)Man(α1-6)[Fuc(α1-4)[Gal(β1-3)]GlcNAc(β1-2)Man(α1-3)]Man(β1-4)GlcNAc(β1-4)[Fuc(α1-6)]GlcNAc(β-Sp22	1.25934	2.12305	2.96575	2.95503	2.15788	2.05907	2.14662	1.76049	1.09088	1.07278	1.02103	1.70289	2.18819	2.34103	2.24553	2.15993	1.52268	1.31326	2.31849	2.23226	2.72751	1.68415	1.53521	1.3236	1.33534	1.31642	0.914385	1.13666	0.960487	1.32138	0.991365	1.31178	2.44801	0.979826	1.09442	1.20402	2.92656	1.44808	1.33942	1.6636	1.13314	1.04317	1.03436	1.19122	2.54873	2.39388	2.44342	2.43314
	Neu5Ac(α2-6)GlcNAc(β1-4)GlcNAc(-Sp21	1.0395	1.276	1.91477	2.00281	1.26975	1.38064	1.51793	1.26297	1.40933	1.07994	0.973468	1.9259	1.82809	2.08865	1.39951	3.2063	1.25837	1.43295	2.65467	2.45107	2.69785	1.52921	1.21398	1.18033	1.25787	1.182	1.46082	1.035	0.911729	1.10264	1.0027	1.18071	1.96208	1.27965	1.30253	1.07351	1.42887	1.26119	1.34619	1.0646	1.2015	1.29338	0.982592	1.00676	1.61328	1.88045	1.71306	1.69662
	Neu5Ac(α2-6)GlcNAc(β1-4)GlcNAc(β1-4)GlcNAc(-Sp21	0.980508	1.23321	1.86432	1.94864	1.26013	1.31028	1.30027	1.11383	1.2136	1.10399	1.09032	2.04194	1.9133	2.1381	1.397	2.39629	1.31211	1.23733	1.97568	1.88487	2.11012	1.74053	1.16412	1.16172	1.34718	1.38965	1.06689	0.986823	0.900838	0.928591	1.0896	1.11636	1.94773	1.07396	1.07432	1.13489	1.32987	1.23246	1.28395	1.05579	1.39104	0.997892	1.02146	0.987252	1.54482	1.83757	1.84046	1.72582
	Gal(β1-4)[Fuc(α1-3)]GlcNAc(β1-6)[Fuc(α1-2)Gal(β1-4)GlcNAc(β1-3)]Gal(β1-4)Glc(-Sp21	1.2366	1.44698	2.84165	2.92151	1.77358	1.86422	1.25964	2.65657	0.920036	1.09909	1.18122	2.01017	2.02555	2.33972	1.7489	2.41257	1.66926	1.39689	2.28825	2.24157	2.34262	1.57393	1.0587	1.13125	1.23069	1.39167	1.03533	0.997168	0.954776	0.87573	0.875334	1.23518	2.6545	1.7567	1.15674	1.18698	2.29956	1.07814	1.30299	1.17996	0.898151	1.35427	1.39417	1.69972	1.65255	1.91399	1.85427	1.73439
G80343LW	Gal(β1-4)GlcNAc(β1-2)Man(α1-6)[Gal(β1-4)GlcNAc(β1-4)[Gal(β1-4)GlcNAc(β1-2)]Man(α1-3)]Man(β1-4)GlcNAc(β1-4)GlcNAc(-Sp21	1.13135	2.59695	3.80109	3.81989	2.61272	2.58446	1.78821	3.12847	1.15707	1.18747	1.14449	1.92403	2.05411	2.36374	2.21876	2.90256	1.71249	1.43101	2.35453	2.5251	2.50861	1.44828	1.23285	1.43294	1.30574	1.36961	1.23713	1.20004	1.16366	1.17014	1.28888	1.49903	2.25376	1.96781	1.43087	1.17888	2.66835	1.29131	1.34577	1.27541	1.26878	1.74346	1.52739	2.03782	1.86627	2.25959	2.04629	1.94325
G26298FT	GalNAc(α1-3)[Fuc(α1-2)]Gal(β1-4)GlcNAc(β1-2)Man(α1-6)[GalNAc(α1-3)[Fuc(α1-2)]Gal(β1-4)GlcNAc(β1-2)Man(α1-3)]Man(β1-4)GlcNAc(β1-4)GlcNAc(β-Sp20	1.24997	2.74579	2.37475	2.3133	1.50641	1.64431	1.80963	1.33461	1.10118	1.58951	1.27568	1.86089	2.04023	2.10118	2.32194	2.80725	1.74382	1.56765	2.05855	2.02629	2.35661	1.65364	1.4287	1.44999	1.35479	1.1728	1.18553	1.22757	1.04847	0.944638	1.17407	1.21396	2.81357	4.24104	2.49609	1.19998	3.039	1.31964	1.17203	1.49612	1.32874	1.03338	0.894602	1.00798	2.19251	2.39956	2.39986	2.26577
G34678QT	Gal(α1-3)[Fuc(α1-2)]Gal(β1-4)GlcNAc(β1-2)Man(α1-6)[Gal(α1-3)[Fuc(α1-2)]Gal(β1-4)GlcNAc(β1-2)Man(α1-3)]Man(β1-4)GlcNAc(β1-4)GlcNAc(β-Sp20	1.3407	1.82035	2.41547	2.52988	1.54208	1.65687	1.942	1.46266	1.12336	1.35884	1.06671	1.87533	1.90942	2.23931	1.46415	2.43582	1.33021	1.3263	2.35481	2.29937	2.36277	1.7307	1.56111	1.2011	1.34045	1.20209	1.25837	1.13418	1.18311	0.955852	1.17731	1.5639	2.726	4.56964	1.61039	0.779145	2.67475	1.39228	1.3049	1.76687	1.14567	0.97121	0.953061	1.16886	2.25011	2.48011	2.44401	2.23653
G19134QI	Gal(α1-3)Gal(β1-4)[Fuc(α1-3)]GlcNAc(β1-2)Man(α1-6)[Gal(α1-3)Gal(β1-4)[Fuc(α1-3)]GlcNAc(β1-2)Man(α1-3)]Man(β1-4)GlcNAc(β1-4)GlcNAc(β-Sp20	1.23867	2.07782	1.81455	2.34339	1.37178	1.40649	1.564	1.23381	1.17634	1.43222	1.16515	1.78941	1.93887	2.20376	2.14081	3.08509	1.1526	1.32776	2.49677	2.98498	2.94582	1.95447	1.58154	1.3499	1.42209	1.14534	1.18209	1.3285	1.04582	1.13023	0.972218	1.29037	2.47495	1.99109	1.19402	1.10653	3.29569	1.22905	1.40541	1.10194	1.16796	0.965235	1.11128	1.04372	2.1797	2.54666	2.51	2.31374
G27432KC	GalNAc(α1-3)[Fuc(α1-2)]Gal(β1-3)GlcNAc(β1-2)Man(α1-6)[GalNAc(α1-3)[Fuc(α1-2)]Gal(β1-3)GlcNAc(β1-2)Man(α1-3)]Man(β1-4)GlcNAc(β1-4)GlcNAc(β-Sp20	0.960159	2.43598	2.04009	2.31431	1.33112	1.69667	2.04041	1.08851	1.16866	1.63751	1.44867	2.05683	2.16485	2.20182	1.89994	2.10489	1.11735	1.4513	2.00237	1.82169	1.94735	1.56131	1.41495	1.69156	1.45741	1.20836	1.24002	1.19672	0.903068	0.990446	1.12274	1.29317	2.31982	4.00401	3.15827	0.92176	2.33345	1.35543	1.3011	1.68104	1.12798	0.997681	1.01201	1.18124	2.22125	2.24139	2.5017	2.28956
G32889SE	Gal(α1-3)[Fuc(α1-2)]Gal(β1-3)GlcNAc(β1-2)Man(α1-6)[Gal(α1-3)[Fuc(α1-2)]Gal(β1-3)GlcNAc(β1-2)Man(α1-3)]Man(β1-4)GlcNAc(β1-4)GlcNAc(β-Sp20	1.15946	1.5801	2.26481	2.25569	1.3308	1.67522	2.11777	1.17905	1.22152	1.51716	1.21483	2.24514	1.96958	2.24007	1.48652	3.06013	1.19623	1.28978	2.26939	2.22431	2.45554	1.68958	1.40472	1.63169	1.58318	1.14161	1.21516	1.0837	1.05166	0.985006	1.12334	1.23682	3.00836	3.70764	1.77958	1.26056	2.6835	1.34558	1.30429	1.9667	1.40466	1.13706	0.951181	1.01094	2.13944	2.44064	2.60275	2.44875
	Neu5Ac(α2-3)Gal(β1-4)GlcNAc(β1-3)GalNAc(-Sp14	1.07208	1.57259	2.01807	2.09562	1.45127	1.5693	1.41279	1.261	1.20509	1.19183	1.14786	2.00533	2.10409	2.35698	1.97347	2.53233	1.51219	1.36378	2.39718	2.19947	2.34195	1.6681	1.06607	1.2649	1.26828	1.20342	1.09894	1.09182	1.02176	0.96836	1.07037	1.35872	2.20697	1.82678	1.13832	1.24144	2.42101	1.22492	1.38514	1.37542	1.1486	1.06255	1.18966	1.06898	1.85356	2.07935	2.12886	1.90183
	Neu5Ac(α2-6)Gal(β1-4)GlcNAc(β1-3)GalNAc(-Sp14	1.17546	1.38559	2.02915	2.13913	1.34561	1.46727	1.44675	1.19946	1.22665	1.21571	1.0927	2.00296	2.07108	2.31298	1.99712	3.00026	1.47982	1.39036	2.49283	2.30912	2.69052	1.74479	1.53838	1.33038	1.18233	1.15565	1.12251	1.21059	1.16119	0.963461	1.26879	2.39729	2.24913	1.22818	1.44456	1.10174	1.93067	1.18582	1.24077	1.21946	1.31757	1.09282	1.16586	1.147	1.90027	2.05038	2.00893	1.9872
G88696BY	Neu5Ac(α2-3)Gal(β1-4)[Fuc(α1-3)]GlcNAc(β1-3)GalNAc(α-Sp14	1.19448	1.49975	2.02863	2.24159	1.53937	1.68325	1.40079	1.12575	1.28296	1.22259	1.02647	1.94575	1.90033	2.11665	2.09168	2.81648	1.6574	1.33897	2.76869	2.37845	2.7728	1.42332	1.74738	1.25175	1.42826	1.14371	1.14841	1.14574	1.02562	1.22699	1.42569	1.34239	2.53302	1.19209	1.22049	1.3794	3.51742	1.35823	1.47264	1.11336	1.19421	1.00495	1.18808	0.939043	2.22115	2.32478	2.37654	2.33917
G83062JW	GalNAc(β1-4)GlcNAc(β1-2)Man(α1-6)[GalNAc(β1-4)GlcNAc(β1-2)Man(α1-3)]Man(β1-4)GlcNAc(β1-4)GlcNAc(-Sp12	3.23597	3.25735	4.48267	5.18572	3.27868	2.94028	2.13745	1.67073	1.33209	1.76136	1.25756	2.0972	2.14246	2.28172	1.68902	2.87715	1.65392	1.55963	2.43892	2.20844	2.50552	1.83784	1.30265	1.16038	1.37038	1.26487	1.22081	1.27071	1.05248	1.27321	1.30489	1.57516	2.47782	0.939529	1.21644	1.24362	3.91484	1.34653	1.59699	1.60054	1.47143	1.26314	1.1258	1.60211	1.98258	2.27226	2.04028	2.08792
G91745FJ	Gal(β1-3)GalNAc(α1-3)[Fuc(α1-2)]Gal(β1-4)Glc(-Sp0	1.12206	2.14152	2.48823	2.68162	1.60772	1.63904	1.17191	2.28034	1.13178	1.09014	0.837394	2.01589	1.96183	2.27364	1.61803	2.07879	1.20902	1.28085	1.87647	1.89096	2.28909	1.30426	1.30968	1.20686	1.06989	1.13658	1.34477	1.07623	0.84392	1.11876	1.14471	1.2113	2.19435	4.15978	2.18823	1.26377	2.61323	1.19273	1.18495	1.34158	1.12708	1.03268	1.10826	1.32678	2.02582	2.4049	2.02807	2.08167
	Gal(β1-3)GalNAc(α1-3)[Fuc(α1-2)]Gal(β1-4)GlcNAc(-Sp0	1.05608	1.83453	2.34642	2.67078	1.63653	1.74141	1.12912	1.87384	1.11216	1.30675	1.03407	1.93097	1.86088	2.03888	1.89482	2.42247	1.21243	1.17628	2.17593	2.42619	2.49642	1.33685	1.3353	1.18754	1.20032	1.02074	1.04138	1.10278	1.0049	0.940217	1.02146	1.28978	2.04869	3.62581	1.64897	1.06236	1.87235	1.16037	1.16293	1.08434	1.13971	1.07349	0.882171	1.14869	1.64057	1.86029	1.66308	1.70341
G08143BZ	Gal(β1-3)GlcNAc(β1-3)Gal(β1-4)GlcNAc(β1-6)[Gal(β1-3)GlcNAc(β1-3)]Gal(β1-4)Glc(β-Sp0	1.3433	1.47965	4.34202	4.42169	2.8893	2.92767	1.47674	2.66106	1.16305	1.08992	1.18591	1.82119	1.89569	2.08793	2.58789	2.63997	1.61763	1.34733	2.60111	2.58203	2.49456	1.5893	1.42982	1.33244	1.31319	1.16797	1.1671	1.07218	1.03458	1.00468	1.10361	1.36401	2.8224	2.78179	1.79446	1.09279	2.45475	1.22628	1.22236	1.25238	1.15767	1.13441	0.928807	1.35478	1.67276	1.99542	2.04383	1.71256
G63338KU	Gal(β1-4)[Fuc(α1-3)]GlcNAc(β1-6)[Gal(β1-3)GlcNAc(β1-3)]Gal(β1-4)Glc(-Sp21	1.22715	1.3901	3.60591	3.64485	2.4535	2.45016	1.15337	2.61436	0.985089	1.06007	1.08924	1.95747	1.92079	2.17251	1.87465	2.24299	1.68721	1.49122	2.3001	2.30336	2.22055	1.53658	1.08728	1.17949	1.26342	1.298	1.05206	1.09431	0.899914	0.965582	0.996723	1.12872	2.46289	1.66109	1.09957	1.06939	2.5271	1.01765	1.08398	1.13085	1.04403	1.42829	1.29306	1.60826	1.51997	1.81469	1.75418	1.61093
	Gal(β1-4)GlcNAc(β1-6)[Fuc(α1-4)[Fuc(α1-2)Gal(β1-3)]GlcNAc(β1-3)]Gal(β1-4)Glc(-Sp21	1.1483	1.32635	2.39826	2.64467	1.59348	1.64857	1.29727	1.86484	1.26721	1.17566	1.10535	1.96677	1.73871	1.99525	1.77466	2.65481	1.15121	1.13123	1.83973	1.92094	2.2968	1.42585	1.45988	1.19834	1.34753	1.11012	1.19356	1.05427	1.13776	1.19754	1.0835	1.30552	2.02015	1.48985	1.01256	1.03268	1.95148	1.26646	1.23816	1.00754	1.15124	0.966829	0.995019	1.25173	1.91356	2.20267	1.98013	2.05152
G23365SP	Gal(β1-4)[Fuc(α1-3)]GlcNAc(β1-6)[Fuc(α1-4)[Fuc(α1-2)Gal(β1-3)]GlcNAc(β1-3)]Gal(β1-4)Glc(-Sp21	1.00445	1.46823	2.81068	2.97955	1.96634	1.96837	1.75955	2.27843	1.25588	1.19101	1.15169	1.93023	1.89972	2.28498	1.87523	2.50955	1.54168	1.36699	2.33041	2.41554	2.43819	1.59157	1.50585	1.50937	1.86628	1.60824	1.66556	1.16025	1.27848	1.36646	1.43618	1.06669	2.24516	1.19772	0.996587	1.17456	2.0376	1.27901	1.25928	1.33452	1.14206	1.23383	1.12376	1.53662	2.21773	2.21892	2.2267	1.99446
	Gal(β1-3)GlcNAc(β1-3)Gal(β1-4)[Fuc(α1-3)]GlcNAc(β1-6)[Gal(β1-3)GlcNAc(β1-3)]Gal(β1-4)Glc(-Sp21	1.23044	1.32111	3.70746	3.91743	2.6963	2.65283	1.50485	3.05946	1.16644	1.17857	1.05113	2.18638	1.88631	2.36245	1.2836	2.10052	1.60112	1.49189	1.96104	2.18351	2.10379	1.44781	1.12694	1.31425	1.80901	1.72704	1.14342	0.959872	1.3015	1.01622	1.09478	1.12628	2.70206	2.00807	1.30809	1.30083	2.33332	1.47903	1.24611	1.3371	1.20505	1.25486	1.1679	1.45899	1.62583	2.08238	1.91918	1.85738
G18938DW	Gal(β1-4)GlcNAc(β1-6)[Gal(β1-4)GlcNAc(β1-2)]Man(α1-6)[Gal(β1-4)GlcNAc(β1-4)[Gal(β1-4)GlcNAc(β1-2)]Man(α1-3)]Man(β1-4)GlcNAc(β1-4)GlcNAc(β-Sp21	1.06903	2.6415	4.15775	4.20266	2.89564	2.75038	1.59533	3.67877	1.15365	1.16643	1.21757	1.91466	2.08459	2.20902	2.37603	3.37204	1.487	1.34419	2.42063	2.84915	2.87541	1.74835	1.312	1.3463	1.29485	1.26978	1.22687	1.40519	1.1355	1.1057	1.19352	1.27566	2.20777	2.22297	1.18552	1.28326	2.81796	1.37607	1.35355	1.57033	1.23359	2.03391	2.0286	2.42767	1.9899	2.13849	1.94328	1.86074
G65415JG	GlcNAc(β1-2)Man(α1-6)[GlcNAc(β1-4)[GlcNAc(β1-2)]Man(α1-3)]Man(β1-4)GlcNAc(β1-4)GlcNAc(-Sp21	2.03302	2.58886	1.99072	1.90316	1.22185	1.31687	1.50524	1.19091	1.05417	1.13799	1.15875	1.80519	1.84776	2.06624	2.14976	2.88582	1.50777	1.29284	2.11956	2.20947	2.28423	1.2294	1.08547	1.17909	1.25845	1.16236	1.11986	1.05174	0.885479	1.02866	1.05915	1.4119	1.95992	1.16997	0.983764	1.09565	1.38445	1.29706	1.25438	1.29384	1.09108	1.16159	1.03079	1.07942	1.66562	2.01231	1.89042	1.69442
G03229RU	Fuc(α1-2)Gal(β1-3)GalNAc(α1-3)[Fuc(α1-2)]Gal(β1-4)Glc(β-Sp0	1.01426	1.89382	2.28747	2.36486	1.60007	1.55086	1.37667	1.9715	1.18271	1.07933	1.21223	1.79491	1.78847	2.05503	1.89595	2.64013	1.27504	1.21892	2.39412	2.2898	2.45884	1.44922	1.57766	1.33946	1.17515	1.32808	1.11705	1.11033	1.01289	0.951887	1.22743	1.37528	2.02279	3.44218	1.82211	1.02685	1.20009	1.16485	1.44087	1.13902	1.27634	1.203	1.05214	1.07615	1.81575	1.85578	1.82694	1.90881
G62735WZ	Fuc(α1-2)Gal(β1-3)GalNAc(α1-3)[Fuc(α1-2)]Gal(β1-4)GlcNAc(β-Sp0	1.13448	2.15996	2.20447	2.45401	1.49086	1.59569	1.28607	1.91784	1.07324	1.4031	0.96812	1.88681	1.87788	2.14705	2.18135	2.584	1.15015	1.25397	2.16834	2.4305	2.56202	2.05397	1.26022	1.13142	1.25808	1.16254	1.30014	1.17451	0.869535	1.11255	0.986537	1.18487	2.1796	3.1898	1.54814	0.910356	2.19365	1.30406	1.16607	1.5408	1.05356	1.132	1.01053	1.17912	1.9544	2.12487	2.03729	1.84707
G11647UD	Gal(β1-3)GlcNAc(β1-3)GalNAc(α-Sp14	1.25002	1.43053	2.79673	2.91037	1.70336	1.84463	1.22074	1.69611	1.12707	1.11167	0.99514	1.81599	1.83021	2.13506	1.80406	2.98336	1.26109	1.39545	2.43897	2.21441	2.73527	1.62343	1.28846	1.26036	1.35144	1.19686	0.921688	0.906681	0.937756	0.957628	1.08133	1.20562	2.45825	1.11643	0.989723	1.08551	1.77232	1.12476	1.12627	1.08568	1.4492	0.985103	0.94715	1.00567	1.9167	2.39332	2.15684	2.01491
G93612YS	GalNAc(β1-4)[Neu5Ac(α2-3)]Gal(β1-4)GlcNAc(β1-3)GalNAc(α-Sp14	1.1737	1.39723	2.0339	2.14882	1.5253	1.47743	1.41826	1.2247	1.1581	1.32508	1.20089	2.23889	2.04813	2.38314	2.07969	2.59591	1.59629	1.46852	2.47677	2.38843	2.46663	1.60119	1.24687	1.28724	1.22351	1.35848	0.964849	1.01672	0.889372	1.02186	1.1019	1.27302	2.22637	0.903764	1.09902	1.00509	2.74768	1.35968	1.15074	1.22103	1.35591	1.04887	1.10416	1.08374	1.99266	2.28979	2.22779	2.10885
G44060QH	GalNAc(α1-3)[Fuc(α1-2)]Gal(β1-3)GalNAc(α1-3)[Fuc(α1-2)]Gal(β1-4)GlcNAc(β-Sp0	1.16778	2.82398	2.20254	2.36761	1.6096	1.31615	1.26886	1.29144	1.17276	2.01375	1.73427	1.84304	1.81391	2.1516	2.66569	2.41065	1.96989	1.66072	2.16882	2.25499	2.4141	1.95293	1.7626	1.429	1.20257	1.61447	1.09009	0.961676	0.941138	0.921223	1.23101	1.24803	2.79066	4.38262	2.24493	1.06617	1.89768	1.1448	1.25578	1.47374	1.20357	1.19482	1.25548	1.34786	2.00655	2.11083	2.01309	1.92776
	Gal(α1-3)Gal(β1-3)GlcNAc(β1-2)Man(α1-6)[Gal(α1-3)Gal(β1-3)GlcNAc(β1-2)Man(α1-3)]Man(β1-4)GlcNAc(β1-4)GlcNAc(-Sp19	1.20397	1.99849	2.83111	2.93009	2.00872	1.81294	1.96759	2.00119	1.04804	0.905919	1.07878	1.85503	1.76104	2.02192	1.95158	2.37135	1.17202	1.62043	2.3573	2.40672	2.34528	2.07327	1.39044	1.55844	1.47446	1.18039	1.03174	1.09779	1.10278	0.973004	1.06827	1.41937	2.74363	2.47299	1.26636	1.04363	2.75818	1.43851	1.41815	1.47988	1.1575	0.930818	1.06628	1.17381	2.15116	2.39833	2.28228	2.23943
	Gal(α1-3)Gal(β1-3)[Fuc(α1-4)]GlcNAc(β1-2)Man(α1-6)[Gal(α1-3)Gal(β1-3)[Fuc(α1-4)]GlcNAc(β1-2)Man(α1-3)]Man(β1-4)GlcNAc(β1-4)GlcNAc(-Sp19	0.989804	1.58852	2.32126	2.12097	1.31688	1.45685	1.8284	1.06558	1.19127	1.12243	1.17912	2.39326	2.43175	2.32556	2.15723	3.23638	1.05384	1.25882	2.34791	2.54363	2.9851	1.78727	1.88925	1.08596	1.28037	1.26823	1.10626	1.09484	1.04112	1.08125	1.15982	1.71488	2.99302	1.57636	1.36296	1.23005	3.08426	1.24805	1.34449	1.44598	1.39562	0.96338	0.955942	0.868348	2.78667	2.73778	2.65432	2.63308
	Neu5Ac(α2-3)Gal(β1-3)GlcNAc(β1-2)Man(α1-6)[Neu5Ac(α2-3)Gal(β1-3)GlcNAc(β1-2)Man(α1-3)]Man(β1-4)GlcNAc(β1-4)GlcNAc(-Sp19	1.53153	1.7665	2.3228	2.24708	1.58523	1.70079	2.14588	1.21191	1.15083	1.35278	1.30089	2.17231	2.15336	2.27219	2.04265	3.00624	1.5278	1.43423	2.37553	2.30323	2.70889	1.38817	2.81128	1.30647	1.5347	1.31339	1.28428	1.86715	1.47297	1.15761	1.24282	1.30673	2.6003	2.44516	1.21466	1.51728	3.16265	1.5696	1.52558	1.80901	1.26317	1.04166	1.09852	1.20432	2.23566	2.49876	2.3175	2.15206
G99129GB	GlcNAc(β1-2)Man(α1-6)[Gal(β1-4)GlcNAc(β1-2)Man(α1-3)]Man(β1-4)GlcNAc(β1-4)GlcNAc(-Sp12	2.32307	2.4733	2.74059	2.79841	1.82903	1.76727	1.35276	1.84859	1.13549	1.21518	1.10357	1.91262	1.92756	2.19582	2.05132	2.81063	1.56533	1.56868	2.25883	2.28006	2.45763	1.63384	1.30564	1.26965	1.37023	1.21171	1.10917	1.151	0.9838	1.04973	1.13194	1.47426	2.35111	1.49	1.15487	1.12118	2.38567	1.33686	1.34798	1.44682	1.17738	1.12469	1.08028	1.29341	1.93198	2.25139	2.10161	2.0063
G86102WJ	Gal(β1-4)GlcNAc(β1-2)Man(α1-6)[GlcNAc(β1-2)Man(α1-3)]Man(β1-4)GlcNAc(β1-4)GlcNAc(-Sp12	2.32307	2.4733	2.74059	2.79841	1.82903	1.76727	1.35276	1.84859	1.13549	1.21518	1.10357	1.91262	1.92756	2.19582	2.05132	2.81063	1.56533	1.56868	2.25883	2.28006	2.45763	1.63384	1.30564	1.26965	1.37023	1.21171	1.10917	1.151	0.9838	1.04973	1.13194	1.47426	2.35111	1.49	1.15487	1.12118	2.38567	1.33686	1.34798	1.44682	1.17738	1.12469	1.08028	1.29341	1.93198	2.25139	2.10161	2.0063
G51162XR	Neu5Ac(α2-3)Gal(β1-3)GlcNAc(β1-3)GalNAc(α-Sp14	1.10528	1.42373	2.15978	2.25146	1.39353	1.63331	1.41021	1.24348	1.18391	1.08408	0.977916	1.77569	1.88055	2.16854	1.84623	2.79906	1.29171	1.65553	2.68879	2.2603	2.77019	1.59799	3.23911	2.36831	2.59134	2.23602	1.65185	2.59113	1.93566	1.5913	2.15957	1.41038	2.65066	1.89695	1.10714	1.39933	2.30571	1.28606	1.19784	1.16937	1.36103	0.949487	0.936714	1.06268	2.02307	2.38047	2.31445	2.15266
G76763LN	Fuc(α1-2)Gal(β1-4)GlcNAc(β1-3)GalNAc(α-Sp14	1.2129	1.43336	2.18342	2.30139	1.47643	1.5762	1.47358	1.57565	1.19665	1.20576	1.16624	2.02734	2.02951	2.32703	2.04507	2.65827	1.45199	1.27953	2.398	2.19054	2.52752	1.68516	1.31144	1.12834	1.27147	1.16844	1.04825	1.10103	0.912133	1.03352	1.04463	1.28921	2.5386	1.41857	1.02398	1.0816	1.86859	1.15976	1.19182	1.28643	1.13301	1.0988	1.05819	1.04071	2.13721	2.19569	2.14882	2.09426
G02522JF	Gal(β1-4)[Fuc(α1-3)]GlcNAc(β1-3)GalNAc(α-Sp14	1.4207	1.51922	2.79403	2.92618	1.86142	1.93172	1.65462	1.65847	1.37043	1.19403	1.14678	1.82932	1.86103	2.15442	1.94684	2.60085	1.90247	1.29261	2.5113	2.53232	2.64058	1.45289	1.6077	1.23175	1.17846	1.03088	1.10777	1.34077	1.20975	1.09811	1.15147	1.48669	2.39381	1.10974	1.09469	1.13823	2.51492	1.36562	1.19755	1.1642	1.27594	1.1225	1.04374	1.20423	1.98415	2.44257	2.38721	2.28681
G08157XK	GalNAc(α1-3)GalNAc(β1-3)Gal(α1-4)Gal(β1-4)GlcNAc(β-Sp0	1.05355	1.53493	1.97395	2.25876	1.45914	1.28006	1.21522	1.71622	1.21179	1.02121	1.05175	1.7187	1.69182	2.02034	2.10011	1.89295	1.47157	1.12849	2.12365	2.42296	2.31212	2.07688	1.06936	0.960453	1.21218	1.01083	1.12016	1.02546	0.999852	1.2139	0.841544	1.22656	1.61887	3.2422	2.14046	1.23647	2.50842	1.17664	1.17619	0.880463	1.21293	1.20415	0.836865	0.969593	1.54046	1.64844	1.65787	1.57243
G17465IO	Gal(α1-4)Gal(β1-3)GlcNAc(β1-2)Man(α1-6)[Gal(α1-4)Gal(β1-3)GlcNAc(β1-2)Man(α1-3)]Man(β1-4)GlcNAc(β1-4)GlcNAc(β-Sp19	1.47006	2.21145	3.37733	3.56723	2.42146	2.37608	2.02563	2.14409	1.26842	1.45598	1.31028	1.86774	1.87037	2.18123	1.70701	2.7081	1.52804	1.53894	2.49627	2.40204	2.53056	1.60962	1.57607	1.65958	1.36727	1.19806	1.30472	1.13276	1.31681	1.17567	1.2113	1.39012	2.81306	1.45528	1.28966	1.2855	3.41247	1.59311	1.49598	2.00904	1.23146	1.10674	1.11188	1.07831	2.33954	2.78796	2.52297	2.42785
G91257NC	Gal(α1-4)Gal(β1-4)GlcNAc(β1-2)Man(α1-6)[Gal(α1-4)Gal(β1-4)GlcNAc(β1-2)Man(α1-3)]Man(β1-4)GlcNAc(β1-4)GlcNAc(β-Sp24	1.18673	2.55236	2.61557	3.13805	1.97462	1.85547	1.7139	2.32143	1.62368	1.24978	1.08135	1.93891	1.97509	2.25616	1.87316	2.65276	1.79577	1.86606	2.19525	2.4022	2.37835	1.79411	1.5996	1.36615	1.3485	1.2446	1.22239	1.21902	1.18648	1.23287	1.21455	1.54252	2.40315	1.72179	1.41353	1.51408	3.59466	1.44413	1.47735	1.85472	1.33976	1.4039	1.46363	1.64253	2.03115	2.31672	2.25473	2.19461
G61009EJ	Gal(α1-3)Gal(β1-4)GlcNAc(β1-3)GalNAc(α-Sp14	1.0796	1.41288	2.22756	2.57075	1.53468	1.52776	1.26512	1.65012	1.15035	1.21243	1.12856	2.02744	1.9286	2.32262	2.09112	2.61907	1.33235	1.54591	2.34206	2.39226	2.48587	1.88818	1.34666	1.1715	1.32469	1.16551	1.02393	1.08701	0.891278	0.968831	1.137	1.55035	2.13678	2.11983	1.07417	0.996587	2.00499	1.15045	1.17353	1.19601	1.3535	1.0043	1.16083	1.16359	1.99276	2.15529	2.07668	1.99542
G13626XX	Gal(β1-3)GlcNAc(β1-6)Gal(β1-4)GlcNAc(β-Sp0	1.22019	1.37268	3.63709	3.75422	2.29425	2.15474	1.46048	2.5891	1.49822	1.25834	1.24485	1.99029	2.03796	2.31857	2.12943	2.69	1.63636	1.76334	2.20043	2.40476	2.50304	1.90359	1.72691	1.28722	1.26554	1.26272	1.10879	1.2445	1.06132	1.11416	1.00986	1.40913	2.29212	1.60661	1.4786	1.27885	2.39666	1.37948	1.36905	1.30529	1.53561	1.17641	1.24213	1.42016	1.70312	2.48452	1.93842	1.71242
G52068VK	Gal(β1-3)GlcNAc(α1-6)Gal(β1-4)GlcNAc(β-Sp0	1.15735	1.30295	4.20186	4.54737	3.13828	2.88254	1.32591	2.84239	1.28564	1.53357	1.51579	1.95207	1.93946	2.2952	1.76869	3.12336	1.44958	1.44505	2.75823	2.4779	2.80838	1.39923	1.58242	1.39648	1.34567	1.34645	1.25147	1.1015	0.974297	1.02866	0.987304	1.20949	2.2559	1.93087	1.46273	1.28386	2.98661	1.30536	1.22349	1.30349	1.56034	1.34791	1.02031	1.17727	1.74033	2.39452	1.92731	1.81138
G94173VC	GalNAc(β1-3)Gal(α1-6)Gal(β1-4)Glc(β-Sp8	1.25353	1.55856	3.10147	3.39714	2.0113	1.98391	1.43805	2.15418	1.33743	1.36568	1.28042	2.15248	2.13771	2.44097	2.327	3.12181	1.60902	1.56119	2.75786	2.84504	2.95267	1.64529	1.43163	1.37226	1.5457	1.28267	1.34796	1.3538	1.11672	1.27332	1.33289	1.42736	2.84391	2.54304	1.51747	1.18341	2.47978	1.37739	1.508	1.24545	1.42534	1.19481	1.18867	1.13104	2.13634	2.61512	2.19108	2.09538
G13034PC	Gal(α1-3)[Fuc(α1-2)]Gal(β1-4)[Fuc(α1-3)]Glc(β-Sp21	1.18009	1.65014	2.13468	2.24103	1.5476	1.76156	1.19949	1.11879	1.38717	1.08479	1.2913	2.05171	2.17531	2.30298	2.28469	2.48214	1.72166	1.83742	2.48468	2.35959	2.76154	1.57353	1.95121	1.37014	1.63173	1.57563	1.09907	1.08702	1.27423	1.2511	1.53025	1.45132	2.66554	2.31263	1.42674	1.4186	2.07555	1.48873	1.4755	1.15285	1.38669	1.0128	1.29424	1.22201	2.35175	2.63057	2.5143	2.45191
	Gal(β1-4)GlcNAc(β1-6)[Neu5Ac(α2-6)Gal(β1-3)GlcNAc(β1-3)]Gal(β1-4)Glc(-Sp21	1.20972	1.29713	3.10797	3.28004	2.09696	2.0307	1.29469	2.08826	1.12907	1.00373	1.14663	2.01994	1.87895	2.09206	2.0674	2.78631	1.4555	1.25963	2.27719	2.23431	2.47879	1.42373	1.34682	1.24144	1.21778	1.15619	1.07923	1.03084	0.905915	0.983399	0.991687	1.9247	2.38382	2.06853	1.0794	1.06646	2.14725	1.19054	1.14487	1.07912	1.18904	1.04103	1.02986	1.24791	1.53497	1.81997	1.79912	1.59707
G37184KW	Gal(β1-3)GalNAc(β1-4)[Neu5Ac(α2-8)Neu5Ac(α2-3)]Gal(β1-4)Glc(β-Sp0	1.02787	1.34433	2.2004	2.46052	1.43604	1.42844	1.36217	1.81906	1.14268	1.10458	1.0257	1.92102	1.8913	2.05994	1.71748	2.35054	1.30977	1.40815	2.07264	1.944	2.1394	1.35841	1.10985	1.22552	1.11258	1.02018	1.19564	0.980508	0.878669	0.989563	0.880558	1.30331	1.84413	1.38149	1.18952	1.1817	1.82427	1.17092	1.23197	1.19738	1.27973	0.991036	0.963266	1.05241	1.71004	1.92063	1.96205	1.84433
G40183QN	Neu5Ac(α2-3)Gal(β1-3)GalNAc(β1-4)[Neu5Ac(α2-8)Neu5Ac(α2-3)]Gal(β1-4)Glc(β-Sp0	1.26318	1.239	2.25049	2.43376	1.52633	1.58119	1.26277	1.61277	1.16702	1.17207	1.25677	1.86033	1.85045	2.13656	1.65028	2.63018	1.58133	1.57942	1.99078	2.16134	2.25294	1.3229	1.3545	1.25116	1.236	1.0715	1.18725	1.23066	0.924737	1.0732	1.06146	1.42999	2.05266	2.07472	1.25728	1.51776	2.91153	1.19257	1.24203	1.04228	1.35262	1.06957	1.08237	1.17356	1.67729	2.01764	1.87064	1.73673
G00924FH	Gal(α1-3)[Fuc(α1-2)]Gal(β1-4)GlcNAc(β1-3)GalNAc(α-Sp14	1.11037	1.39618	2.11936	2.20586	1.42633	1.40851	1.49802	1.2439	1.18598	1.1235	1.0745	1.87626	1.99049	2.29182	2.09875	2.66477	1.46571	1.31491	2.32702	2.16397	2.49557	1.50191	1.3251	1.22218	1.32538	1.06318	1.05439	1.14492	0.886489	0.987812	1.09546	1.34106	2.4175	2.63457	1.09127	1.0475	1.88931	1.2117	1.17386	1.19457	1.19808	1.07856	1.00306	1.00811	2.02155	2.20255	2.04694	2.05955
G66367EU	GalNAc(α1-3)[Fuc(α1-2)]Gal(β1-4)GlcNAc(β1-3)GalNAc(α-Sp14	1.12474	2.08762	2.09463	2.43628	1.54374	1.46562	1.3496	1.25072	1.14353	1.28669	1.2296	1.96928	2.01841	2.29006	1.8877	2.61861	1.38609	1.41584	2.2814	2.1676	2.39537	1.74083	1.38332	1.25457	1.14248	1.27323	1.17857	1.07122	0.919169	0.898511	0.953765	1.35259	2.27831	3.48731	1.93724	1.34799	2.13964	1.2781	1.25121	1.2537	1.16486	1.14345	1.17206	1.13376	1.92275	2.03614	2.17021	2.00235
G80062GG	GalNAc(α1-3)GalNAc(β1-3)Gal(α1-4)Gal(β1-4)Glc(β-Sp0	0.966142	1.84456	1.77221	1.98562	1.23374	1.26489	1.07779	0.989221	0.943579	0.953312	1.13522	1.82733	1.84689	2.06449	1.51442	2.43159	1.28538	0.968318	1.97098	2.24282	2.18995	1.18441	1.51693	1.17799	1.03207	1.17476	1.07525	1.01191	0.943694	0.830918	0.810925	1.13901	2.10019	2.78973	2.67978	0.875372	2.03157	1.13406	1.06006	1.03402	1.11994	0.910225	1.22656	0.997992	1.6939	1.89289	1.73049	1.62235
G09520ZQ	Fuc(α1-2)Gal(β1-4)[Fuc(α1-3)]GlcNAc(β1-3)GalNAc(α-Sp14	1.18752	1.77471	2.39314	2.56922	1.71256	1.74348	1.42578	1.50388	1.26656	1.12803	1.13463	1.94124	1.89063	2.10853	2.278	2.82799	1.6309	1.33662	2.75653	2.22714	2.70405	1.46285	1.9056	1.38623	1.68082	1.34163	1.30761	1.06548	1.03011	1.15716	1.2893	1.27332	2.93688	0.816514	1.32334	1.15562	2.92059	1.34227	1.34525	1.10861	1.18581	1.18751	1.01796	1.17873	2.53132	2.84849	2.71188	2.63602
	Gal(α1-3)[Fuc(α1-2)]Gal(β1-4)[Fuc(α1-3)]GlcNAc(β1-3)GalNAc(-Sp14	1.4419	1.53184	2.50525	2.60148	1.6683	1.87188	1.67201	1.25483	1.34141	1.20905	1.19881	1.92768	1.95733	2.29522	1.76696	2.72031	1.9763	1.30459	2.43759	2.4923	2.71062	1.52691	1.91725	1.25337	1.31625	1.07985	1.09754	1.20123	1.11171	1.07108	1.32586	1.61053	2.64583	1.26281	1.16129	1.22286	2.37484	1.33504	1.32556	1.088	1.26256	1.05724	1.03146	1.03068	2.28494	2.27496	2.5882	2.42842
	GalNAc(α1-3)[Fuc(α1-2)]Gal(β1-4)[Fuc(α1-3)]GlcNAc(β1-3)GalNAc(-Sp14	1.20786	2.47048	2.39846	2.65842	1.79903	1.85922	1.36092	1.16541	1.48056	1.35211	1.32699	1.96405	2.02431	2.06323	2.62788	2.87949	1.81775	1.66204	2.85036	2.6377	2.93062	1.56	1.9342	1.34685	1.56449	1.25706	1.17577	1.08892	1.16886	1.07732	1.3763	1.52119	2.65012	1.479	1.54278	1.09753	2.89674	1.31242	1.30245	1.28916	1.39606	1.18654	1.1001	1.23259	2.35559	2.58142	2.60912	2.43138
G52880ZN	Gal(β1-4)[Fuc(α1-3)]GlcNAc(β1-2)Man(α1-6)[Gal(β1-4)[Fuc(α1-3)]GlcNAc(β1-2)Man(α1-3)]Man(β1-4)GlcNAc(β1-4)[Fuc(α1-6)]GlcNAc(β-Sp22	1.21013	2.13468	2.15138	2.81853	1.70379	1.85376	1.49307	1.63247	1.37227	1.17334	0.938634	1.87963	1.97835	2.13661	2.16371	2.9619	1.85583	1.56773	2.31718	2.47077	2.64294	1.7617	1.66694	1.12455	1.32896	1.13623	1.11651	1.16488	1.08488	1.02671	1.02435	1.2672	2.38511	1.05674	1.42694	1.14857	2.42016	1.30712	1.32711	1.44875	1.10523	1.21026	1.20304	1.28164	2.19445	2.44149	2.46657	2.27774
G46503KK	Fuc(α1-2)Gal(β1-4)GlcNAc(β1-2)Man(α1-6)[Fuc(α1-2)Gal(β1-4)GlcNAc(β1-2)Man(α1-3)]Man(β1-4)GlcNAc(β1-4)[Fuc(α1-6)]GlcNAc(β-Sp22	1.43544	1.86725	2.38769	2.56767	1.66274	1.80663	2.13262	1.99643	1.41267	1.27677	1.04255	2.06548	1.96371	2.19199	2.23412	2.73138	2.01149	1.73524	2.37223	2.1923	2.55674	1.76871	1.73543	1.40491	1.34696	1.24479	1.24671	1.29634	1.07377	1.14838	1.11495	1.29933	2.96292	2.31655	1.36434	1.19068	2.60927	1.41498	1.28952	1.69717	1.2967	1.20343	1.02793	1.30745	2.36682	2.65865	2.67218	2.43652
G10219AA	GlcNAc(β1-2)[GlcNAc(β1-6)]Man(α1-6)[GlcNAc(β1-2)Man(α1-3)]Man(β1-4)GlcNAc(β1-4)GlcNAc(β-Sp19	3.21425	2.36528	2.33127	2.21712	1.45117	1.51096	1.33508	1.20083	1.23567	1.3381	1.21443	2.01579	1.94717	2.12998	1.71269	2.73051	1.38954	1.29848	2.25814	2.16736	2.59168	1.45523	1.34497	1.37159	1.21031	1.16544	1.21066	1.07394	0.880053	1.06941	1.04391	1.27072	2.50599	1.50093	1.26803	1.08725	1.63015	1.37234	1.2651	1.4255	1.15179	1.06098	1.01508	0.956691	2.20661	2.35791	2.15069	1.95431
	Fuc(α1-2)Gal(β1-3)GlcNAc(β1-3)GalNAc(-Sp14	1.09975	1.40837	2.39903	2.36541	1.53753	1.69516	1.39489	1.28199	1.29108	1.08432	1.00948	1.85748	1.94041	2.1873	1.79349	2.97114	1.50954	1.50326	2.50631	2.32186	2.65234	1.47348	1.18633	1.54305	2.10968	1.52346	1.03163	0.962261	0.917485	1.04254	1.49984	1.35198	2.77948	1.74465	1.1204	1.07781	1.73601	1.12351	1.10984	1.19426	1.15128	1.00882	0.972507	1.09879	2.19155	2.56132	2.48962	2.29124
	Gal(α1-3)[Fuc(α1-2)]Gal(β1-3)GlcNAc(β1-3)GalNAc(-Sp14	1.0926	1.40613	2.3483	2.30648	1.34768	1.6188	1.22813	1.12229	1.25291	1.20529	0.940738	2.04733	2.05779	2.34542	2.10557	2.72594	1.63814	1.66347	2.49219	2.20769	2.59551	1.45532	1.12103	1.53493	2.0699	1.55858	1.11224	1.05676	0.880707	1.04521	1.63844	1.4721	2.855	2.74787	1.39613	1.14199	1.77499	1.33426	1.3574	1.11467	1.53866	1.17346	1.00645	1.14104	2.07507	2.37686	2.22266	2.13
	GalNAc(α1-3)[Fuc(α1-2)]Gal(β1-3)GlcNAc(β1-3)GalNAc(-Sp14	1.1269	2.21233	2.15649	2.19659	1.33952	1.52104	1.19219	1.26427	1.14059	1.60517	1.2945	1.84952	1.88437	2.12171	2.43228	3.15724	1.37291	1.53409	2.28614	2.37485	2.78361	1.54633	1.19656	1.45059	1.90736	1.55611	1.18959	0.964533	0.890403	0.944093	1.53453	1.1742	2.3526	3.1368	2.18166	1.07681	1.60373	1.19796	1.16575	1.12575	1.42864	1.02253	1.01727	1.03124	2.05823	2.39354	2.2089	2.05966
	Gal(α1-3)Gal(β1-3)GlcNAc(β1-3)GalNAc(-Sp14	1.02173	1.34421	2.34097	2.50542	1.50009	1.59602	1.2383	1.34346	1.13178	1.04755	0.912796	2.08024	1.96036	2.2593	2.08428	2.54635	1.45608	1.65823	2.62749	2.37019	2.54763	1.59279	1.2101	1.70269	2.19119	1.68717	1.07679	1.13099	0.915542	0.952675	1.56534	1.4322	2.67755	1.87281	1.05579	1.05208	1.93114	1.23132	1.35772	0.899903	1.49299	1.0289	0.928015	1.09511	1.94501	2.26824	2.11728	1.99932
G57675TR	Fuc(α1-2)Gal(β1-3)GlcNAc(β1-2)Man(α1-6)[Fuc(α1-2)Gal(β1-3)GlcNAc(β1-2)Man(α1-3)]Man(β1-4)GlcNAc(β1-4)[Fuc(α1-6)]GlcNAc(β-Sp22	1.18981	1.70709	2.41684	2.53825	1.71012	1.9109	2.59958	1.4328	1.22711	1.48291	1.35207	2.124	2.01776	2.21619	1.73334	2.8826	1.58108	1.57697	2.13463	2.23327	2.26176	1.59962	1.4351	1.52912	1.57234	1.09432	1.23757	1.13587	0.842625	1.37247	0.878778	1.05097	2.57406	2.48095	1.238	1.09004	2.22804	1.34989	1.24432	2.26114	1.26675	1.16589	1.02079	1.24002	2.46162	2.77154	2.78767	2.54689
G75389VS	Gal(α1-3)[Fuc(α1-2)]Gal(β1-4)GlcNAc(β1-2)Man(α1-6)[Gal(α1-3)[Fuc(α1-2)]Gal(β1-4)GlcNAc(β1-2)Man(α1-3)]Man(β1-4)GlcNAc(β1-4)[Fuc(α1-6)]GlcNAc(β-Sp22	1.02185	1.81004	2.24701	2.58849	1.66964	1.78758	1.91834	1.54429	1.40328	1.33157	1.02553	1.93955	1.72195	2.0112	2.02582	2.72094	1.53293	1.8248	2.23185	1.96592	2.42893	1.93156	1.72039	1.51221	1.68507	1.28567	1.13507	1.1704	1.20891	1.12356	1.19614	1.14409	2.85329	3.73168	1.80934	1.05492	2.63445	1.32193	1.30487	1.45684	1.21315	1.22918	1.23264	1.42866	2.13049	2.64801	2.52409	2.46616
G64950NP	Gal(β1-3)GlcNAc(β1-6)[Gal(β1-3)GlcNAc(β1-2)]Man(α1-6)[Gal(β1-3)GlcNAc(β1-2)Man(α1-3)]Man(β1-4)GlcNAc(β1-4)GlcNAc(β-Sp19	1.18732	2.1725	3.78708	4.01698	3.02167	2.57395	2.11222	2.28053	1.15935	0.959382	1.19839	1.88865	1.87899	2.21751	2.61513	2.82331	1.87569	1.59633	2.50277	2.75707	2.62722	1.797	1.46339	1.70479	1.87608	1.39123	1.34921	1.40684	1.00038	1.24285	0.79599	1.2553	2.694	1.77199	1.3554	1.81415	2.88745	1.60615	1.49476	2.57006	1.42461	1.08728	1.32532	1.28475	2.40997	2.59248	2.33227	2.37335
G26237YH	Gal(β1-4)GlcNAc(β1-6)[Fuc(α1-2)Gal(β1-3)GlcNAc(β1-3)]Gal(β1-4)Glc(-Sp21	1.13926	1.34795	3.04003	3.19981	2.07099	1.93002	1.47779	2.34565	1.07085	1.14187	1.16121	1.91482	1.84681	2.09236	2.60942	2.66896	1.47552	1.30727	2.32606	2.38202	2.41842	1.41357	1.09075	1.20575	1.06417	1.03095	1.06325	1.09273	0.947458	1.0229	1.03538	1.3615	2.40332	2.70159	1.36367	0.978984	2.00936	1.18027	1.12711	1.42227	1.05095	1.2049	1.05328	1.3746	1.70955	1.83925	1.91633	1.65956
	Fuc(α1-3)GlcNAc(β1-6)[Gal(β1-4)GlcNAc(β1-3)]Gal(β1-4)Glc(-Sp21	0.924146	1.06019	2.20965	2.5584	1.61021	1.46155	1.38788	2.36085	0.967773	1.01703	0.857445	1.79055	1.57053	1.99246	1.32812	1.75562	1.00317	1.0192	1.61061	1.60577	1.64333	1.25468	1.24709	0.856466	1.0085	1.05717	0.907048	0.899513	0.748165	0.840089	0.785224	1.14432	1.69273	2.23071	1.00582	0.882802	1.14797	1.14866	1.06851	1.14431	1.10991	1.08668	1.06571	1.39454	1.15622	1.30981	1.2148	1.32829
G66348MF	GlcNAc(β1-2)Man(α1-6)[GlcNAc(β1-4)][GlcNAc(β1-2)Man(α1-3)]Man(β1-4)GlcNAc(β1-4)GlcNAc(-Sp21	3.2124	1.41194	1.85752	1.9278	1.24852	1.29849	1.23486	1.17762	1.19484	1.16271	1.14219	1.84363	1.79921	2.08932	1.8698	2.10847	1.17692	1.38165	2.07632	1.9454	2.16358	1.59747	1.21377	1.15293	1.15965	1.16333	1.0782	0.97247	0.965334	1.06114	0.993076	1.18532	1.99665	0.989006	1.13792	1.07066	1.4326	1.2965	1.27971	1.14967	1.17976	1.01589	1.03209	1.02324	1.67556	1.81287	1.73109	1.59589
G76583MP	GlcNAc(β1-2)Man(α1-6)[GlcNAc(β1-4)][GlcNAc(β1-4)[GlcNAc(β1-2)]Man(α1-3)]Man(β1-4)GlcNAc(β1-4)GlcNAc(-Sp21	1.99752	1.57449	1.85694	1.9536	1.22959	1.29925	1.43086	1.33013	1.21366	1.2328	1.02973	1.89159	1.81597	2.26134	2.01466	2.46314	1.25258	1.39098	2.38261	2.32712	2.2058	1.47292	1.15886	1.16116	0.993707	1.08665	0.977879	0.997352	0.925971	1.00946	0.904276	1.13608	1.97111	1.21512	1.16714	1.1219	1.10828	1.36789	1.2748	0.934514	1.23224	1.22221	1.12126	1.13192	1.60325	1.79986	1.71699	1.51108
	GlcNAc(β1-6)[GlcNAc(β1-2)]Man(α1-6)[GlcNAc(β1-4)][GlcNAc(β1-2)Man(α1-3)]Man(β1-4)GlcNAc(β1-4)GlcNAc(-Sp21	2.36498	1.35672	1.92757	1.91997	1.29955	1.30004	1.14862	1.15712	1.13329	1.32434	1.00622	1.95577	1.88903	1.93066	1.663	2.32006	1.19506	1.33311	2.14125	1.98125	2.27027	1.59723	1.25157	1.17751	1.06231	1.12471	1.09577	1.06	0.865307	1.055	0.992891	1.21803	1.97496	1.31665	1.08834	1.04914	1.64665	1.43114	1.25624	1.21528	1.2447	0.988634	0.994358	1.0033	1.64997	1.88682	1.78439	1.78016
G04717US	GlcNAc(β1-6)[GlcNAc(β1-2)]Man(α1-6)[GlcNAc(β1-4)][GlcNAc(β1-4)[GlcNAc(β1-2)]Man(α1-3)]Man(β1-4)GlcNAc(β1-4)GlcNAc(-Sp21	1.80122	1.7148	1.90177	1.89675	1.21759	1.28185	1.21068	1.2436	1.25139	1.21637	1.14225	2.13025	1.84413	2.22783	1.77399	2.36893	1.31231	1.16827	2.0942	2.15736	2.18567	1.47885	1.05937	1.17724	1.10121	1.1777	1.10346	1.04784	0.910042	0.943599	1.06741	1.25565	1.98531	1.47846	1.19918	1.06789	1.24875	1.14901	1.22646	1.10951	1.22386	1.18236	1.07885	1.1184	1.66959	1.89342	1.67024	1.69396
G60534NQ	Gal(β1-4)GlcNAc(β1-2)Man(α1-6)[GlcNAc(β1-4)][Gal(β1-4)GlcNAc(β1-2)Man(α1-3)]Man(β1-4)GlcNAc(β1-4)GlcNAc(-Sp21	1.129	1.42367	3.22045	3.48697	2.20859	2.17304	1.29691	2.58427	1.18355	1.27773	1.0696	1.94133	1.91778	2.13747	1.92441	2.39688	1.40692	1.65917	2.2124	2.15821	2.45877	1.90995	1.38607	1.18018	1.30848	1.24259	1.14546	1.13894	1.14312	1.13377	1.03106	1.41831	2.34522	1.39423	1.29536	1.02512	2.54739	1.12749	1.37115	1.09912	1.2313	1.35938	1.25131	1.69249	1.90383	2.10572	2.03748	1.87337
G73302KW	Gal(β1-4)GlcNAc(β1-2)Man(α1-6)[GlcNAc(β1-4)][Gal(β1-4)GlcNAc(β1-4)[Gal(β1-4)GlcNAc(β1-2)]Man(α1-3)]Man(β1-4)GlcNAc(β1-4)GlcNAc(-Sp21	0.897616	1.78957	3.50506	3.6542	2.43412	2.51291	1.32251	3.22484	1.10183	1.05917	0.985348	1.7906	1.818	2.12696	1.94757	2.64466	1.3959	1.37716	2.14917	2.54604	2.39824	1.59591	1.2567	1.28023	1.09991	1.16985	1.24158	0.998662	0.810899	1.09631	1.10246	1.388	2.19509	1.57229	1.18872	1.00983	2.19643	1.21046	1.19245	0.971648	1.14477	1.77208	1.57339	2.06363	1.61142	2.04514	1.81121	1.679
	Gal(β1-4)GlcNAc(β1-6)[Gal(β1-4)GlcNAc(β1-2)]Man(α1-6)[GlcNAc(β1-4)][Gal(β1-4)GlcNAc(β1-2)Man(α1-3)]Man(β1-4)GlcNAc(β1-4)GlcNAc(-Sp21	0.947129	1.51723	3.38336	3.61872	2.49611	2.41427	1.32851	2.83821	1.21034	1.31492	1.11707	2.08448	1.94869	2.12331	1.79242	2.22076	1.18115	1.55235	2.33402	2.20836	2.36516	1.76239	1.38563	1.23338	1.42079	1.10763	1.20049	1.27558	1.04969	1.11043	1.15718	1.10554	2.12948	1.6885	1.19515	1.19306	2.69994	1.24685	1.12953	1.33086	1.26001	1.49598	1.47633	1.90625	1.89464	1.89104	1.79036	1.70912
	Gal(β1-4)GlcNAc(β1-6)[Gal(β1-4)GlcNAc(β1-2)]Man(α1-6)[GlcNAc(β1-4)][Gal(β1-4)GlcNAc(β1-4)[Gal(β1-4)GlcNAc(β1-2)]Man(α1-3)]Man(β1-4)GlcNAc(β1-4)GlcNAc(-Sp21	0.969692	1.6213	3.71162	3.64736	2.72651	2.72326	1.61886	3.24467	1.11342	1.1437	1.05553	2.00152	1.81076	2.11915	1.91022	2.63969	1.22397	1.25136	2.4789	2.3608	2.41529	1.53973	1.17166	1.27019	1.1267	1.31355	1.20612	1.13593	1.14328	1.09502	1.25807	1.38065	2.06752	1.68607	1.25131	1.08665	2.46166	1.20558	1.18637	1.15814	1.23864	1.68342	1.51039	2.13694	1.668	1.7859	1.64726	1.57741
G08806VI	Gal(β1-4)Gal(β-Sp10	1.1216	1.28147	2.46496	2.72367	1.61006	1.55299	1.28927	1.85531	1.24532	1.15001	1.02978	1.9875	1.89845	2.14264	1.76503	2.48003	1.30056	1.38489	2.26756	2.1828	2.37859	1.51093	1.21336	1.12013	1.08665	1.05672	1.10715	1.0645	0.910161	1.03481	1.03632	1.3075	2.12911	1.44781	1.31251	1.16159	1.8066	1.21081	1.20934	1.25626	1.17341	1.17119	1.13891	1.21985	1.69711	1.92619	1.8199	1.75166
G08539FO	Gal(β1-6)Gal(β-Sp10	1.0872	1.30656	2.48495	2.67365	1.62431	1.62354	1.33179	1.89209	1.29702	1.17641	1.08815	1.99627	1.86635	2.22483	1.75939	2.49885	1.30079	1.38819	2.31577	2.21324	2.37924	1.49507	1.29198	1.14199	1.10452	1.08848	1.14453	1.15139	1.21659	1.03834	0.970623	1.29662	2.11568	1.18181	1.3258	1.17113	1.84111	1.29863	1.23274	1.28673	1.19174	1.19147	1.12713	1.23307	1.82609	2.11801	1.9665	1.84047
G69440RD	Neu5Ac(α2-3)Gal(β1-4)GlcNAc(β1-3)Gal(β-Sp8	1.11274	1.29438	1.82924	1.8964	1.28566	1.28242	1.24276	1.28539	1.13758	1.19095	1.04215	1.98598	1.89182	2.04951	1.60611	2.44243	1.31645	1.37482	2.05707	2.01336	2.15837	1.37853	1.19779	1.1613	1.05115	1.1272	0.98084	0.967167	0.952725	1.01223	0.790712	1.17833	1.88399	2.1986	1.27053	1.23548	2.05166	1.23146	1.31364	1.20321	1.06161	1.0458	1.02352	1.04582	1.52788	1.78333	1.69476	1.6577
G91982VB	GalNAc(β1-6)GalNAc(β-Sp8	1.31585	1.6193	2.44347	2.78193	1.70864	1.62874	1.71883	1.54806	1.71621	1.27488	1.22067	2.03119	2.07566	2.30734	2.06495	2.75847	1.54485	1.73826	2.4773	2.36328	2.54575	1.92511	1.41603	1.37569	1.41118	1.3609	1.29231	1.28184	1.35191	1.38709	1.43105	1.42312	2.39199	1.75235	1.63508	1.39388	2.26627	1.3571	1.5465	1.34102	1.28089	1.26381	1.23328	1.23632	1.88309	2.41328	2.1032	1.97296
	(6S)Gal(β1-3)GlcNAc(β-Sp0	1.12341	1.27851	2.36924	2.73588	1.6532	1.59361	1.38367	1.41584	1.34646	1.12117	1.13251	2.01253	1.89044	2.18564	2.10929	2.78931	1.47791	1.45768	2.50079	2.4689	2.81599	1.45292	1.24483	1.16571	1.09684	1.14911	1.02309	0.98101	1.00313	0.957074	0.997645	1.19044	2.1002	1.2313	1.20341	1.52368	2.4762	1.4595	1.60711	1.27543	1.13967	1.11776	0.906578	0.995096	1.66025	1.99903	1.76178	1.65181
	(6S)Gal(β1-3)(6S)GlcNAc(-Sp0	1.18951	1.28211	2.42809	2.85014	1.71923	1.71894	1.41905	1.53293	1.3743	1.19868	1.24108	2.15355	2.0811	2.33853	2.25281	2.98514	1.66931	1.74253	2.73348	2.60606	2.98764	1.54823	1.54833	1.28871	1.23113	1.2143	1.13779	1.2018	1.15301	1.02106	1.10886	1.24741	2.19829	1.44326	1.13192	1.36385	2.79385	1.40305	1.59439	1.40909	1.19167	1.16713	0.953621	0.983453	2.07486	2.23022	2.00739	1.96998
G39509DP	Fuc(α1-2)Gal(β1-4)GlcNAc(β1-2)Man(α1-6)[Fuc(α1-2)Gal(β1-4)GlcNAc(β1-2)[Fuc(α1-2)Gal(β1-4)GlcNAc(β1-4)]Man(α1-3)]Man(β1-4)GlcNAc(β1-4)GlcNAc(β-Sp12	0.701385	1.92479	2.38567	2.8724	1.58861	1.71997	2.16539	2.21193	1.13906	1.34652	1.13123	1.86701	1.74011	2.02633	1.9548	3.01726	1.29379	1.5257	2.2725	2.12927	2.32933	1.69322	1.3201	1.15092	1.34021	1.46582	1.19523	1.0276	1.17453	1.05671	1.02142	1.16822	2.77088	2.42351	0.985126	1.00889	2.12331	1.16266	1.18374	1.22549	0.974933	1.3351	1.14454	1.12319	2.01698	2.30903	1.99161	1.98421
G13413XO	Fuc(α1-2)Gal(β1-4)[Fuc(α1-3)]GlcNAc(β1-2)Man(α1-6)[Fuc(α1-2)Gal(β1-4)[Fuc(α1-3)]GlcNAc(β1-4)[Fuc(α1-2)Gal(β1-4)[Fuc(α1-3)]GlcNAc(β1-2)]Man(α1-3)]Man(β1-4)GlcNAc(β1-4)GlcNAc(β-Sp12	1.04748	1.75135	2.47249	2.79107	1.73962	1.52337	1.95063	1.29464	1.26786	1.3259	1.26114	2.36858	2.45817	2.54052	1.94477	3.37285	1.94198	1.33857	2.58411	2.45826	2.87585	1.83959	2.13266	1.45328	1.30592	1.26349	1.30069	1.1764	1.27195	1.02363	1.2463	1.22739	2.99354	1.42036	1.20835	1.24461	2.54883	1.51058	1.39123	1.30286	1.23401	1.23346	1.04513	0.999543	2.54407	2.85623	2.69254	2.67208
	Gal(β1-4)[Fuc(α1-3)]GlcNAc(β1-6)GalNAc(-Sp14	1.26966	1.68455	2.6678	2.78122	1.72767	1.91861	1.24945	1.53374	1.26941	0.97815	1.23202	1.89736	1.93415	2.32929	1.86776	2.23779	1.39511	1.31648	2.49683	1.91314	2.44558	1.62352	1.30695	1.26625	1.37555	1.04787	1.08091	1.16085	1.10928	1.02973	1.13199	0.982766	2.52669	0.672636	1.15202	0.863295	2.32386	1.43626	1.23855	1.02787	1.10228	1.23483	1.01026	1.14688	2.14758	2.7927	2.65105	2.36866
G28052FT	Gal(β1-4)GlcNAc(β1-2)Man(α-Sp0	1.15805	1.43279	2.74085	2.87368	1.68734	1.67881	1.18066	2.11086	1.18301	1.2407	1.06744	1.83141	1.83996	2.10581	1.97326	2.58042	1.38216	1.40973	2.4531	2.17826	2.48661	1.51326	1.07184	1.19533	1.25069	1.19677	1.40712	0.993234	0.891709	1.06343	0.945574	1.19567	2.16469	1.26206	1.31656	1.06231	1.87522	1.18397	1.17706	1.22663	1.10159	1.15547	1.10522	1.27471	1.71828	2.05812	1.91326	1.89993
	Fuc(α1-2)Gal(β1-4)GlcNAc(β1-6)[Fuc(α1-2)Gal(β1-4)GlcNAc(β1-3)]GalNAc(-Sp14	1.09553	1.42812	2.33675	2.514	1.61522	1.63942	1.68045	1.61659	1.26512	1.02042	1.09674	1.81326	1.79723	1.82797	1.70819	2.32172	1.36458	1.23062	2.25926	1.92554	2.2824	1.36552	1.67102	1.38212	1.36213	1.16427	0.956037	1.06706	0.992668	1.00154	1.03435	1.49197	2.97038	1.23413	1.04034	1.06687	2.11042	1.24021	1.06111	1.03224	1.25218	1.17753	1.08881	1.25151	1.9997	2.32892	2.2089	2.14825
	Gal(α1-3)[Fuc(α1-2)]Gal(β1-4)GlcNAc(β1-6)[Gal(α1-3)[Fuc(α1-2)]Gal(β1-4)GlcNAc(β1-3)]GalNAc(-Sp14	1.21629	1.6276	2.56268	2.86384	1.70281	1.83152	1.53191	1.51794	1.40725	1.41353	1.30397	2.12931	2.04888	2.46251	2.20526	3.04901	1.40373	1.63166	2.42199	2.27346	2.8228	1.84442	1.90939	1.38873	1.59332	1.24964	1.19555	1.11505	1.20075	1.16081	1.36083	1.61481	2.87105	3.26784	1.48287	1.15867	2.4553	1.30778	1.45218	1.1089	1.45466	1.17597	1.01045	1.28594	2.27304	2.54752	2.38735	2.30348
	GalNAc(α1-3)[Fuc(α1-2)]Gal(β1-4)GlcNAc(β1-6)[GalNAc(α1-3)[Fuc(α1-2)]Gal(β1-4)GlcNAc(β1-3)]GalNAc(-Sp14	1.30319	3.27795	2.67824	3.07456	1.96879	2.03647	1.5086	1.53121	1.23601	1.66541	1.4711	2.50255	2.39015	2.5174	2.43865	3.62069	1.62636	1.50478	2.80719	2.82402	3.27461	2.04421	1.62964	1.36039	1.52627	1.35606	1.26304	1.38932	1.50579	1.21561	1.2059	1.34952	2.87492	4.61475	2.41124	1.39755	3.12125	1.51984	1.432	1.36578	1.51333	1.25456	1.21451	1.42468	2.41285	2.65935	2.77185	2.52197
G18625KA	Neu5Ac(α2-8)Neu5Ac(α2-3)Gal(β1-3)GalNAc(β1-4)[Neu5Ac(α2-8)Neu5Ac(α2-3)]Gal(β1-4)Glc(β-Sp0	1.14257	1.49255	1.88421	2.16524	1.3038	1.28583	1.36532	1.10736	1.13532	1.04612	1.09854	2.1298	1.95691	2.19596	1.99852	3.52306	1.41597	1.19547	2.92177	2.81576	2.99129	1.53668	1.46756	1.22477	1.14643	1.20399	1.13345	1.36328	1.04261	1.00479	1.15244	1.2944	2.40399	3.29357	1.23666	1.24166	1.9476	1.17351	1.48603	1.17262	1.33707	1.08284	1.05316	1.07729	2.16476	2.0953	2.19614	2.10122
G90562PB	GalNAc(β1-4)Gal(β1-4)Glc(β-Sp0	1.05197	1.3761	2.24075	2.51252	1.60538	1.48836	1.46234	1.36155	1.30588	1.12019	0.995464	1.96964	1.93711	2.13872	1.85773	2.41199	1.28233	1.37493	2.12271	2.15377	2.30587	1.40537	1.20106	1.14062	1.06189	0.962581	0.948422	1.12684	0.910778	1.13504	1.03267	1.05075	2.17731	0.882637	1.42813	1.01965	2.01188	1.08096	1.32754	1.05505	0.956535	1.10567	0.973094	0.956445	2.01495	2.5785	2.05502	1.91708
G24896TK	GalNAc(α1-3)[Fuc(α1-2)]Gal(β1-4)GlcNAc(β1-2)Man(α1-6)[GalNAc(α1-3)[Fuc(α1-2)]Gal(β1-4)GlcNAc(β1-2)Man(α1-3)]Man(β1-4)GlcNAc(β1-4)[Fuc(α1-6)]GlcNAc(β-Sp22	0.898047	2.70486	1.98023	2.50456	1.40918	1.54866	1.93511	1.3482	1.28707	1.2564	1.17567	1.9887	1.9164	2.14905	1.75816	2.51011	1.65953	1.50721	2.67541	1.87857	2.56592	1.69515	1.64227	1.28803	1.50871	1.284	1.01601	1.56105	1.17283	1.04649	1.08969	1.14254	2.33308	3.92127	3.11145	1.15703	2.87853	1.19261	1.73649	1.45865	1.31311	1.13663	1.10805	1.19741	2.05892	2.45106	2.56423	2.16386
G92147YE	Gal(α1-3)[Fuc(α1-2)]Gal(β1-3)GlcNAc(β1-2)Man(α1-6)[Gal(α1-3)[Fuc(α1-2)]Gal(β1-3)GlcNAc(β1-2)Man(α1-3)]Man(β1-4)GlcNAc(β1-4)[Fuc(α1-6)]GlcNAc(β-Sp22	1.13576	1.42693	2.37273	2.28838	1.11668	1.53303	2.39584	1.25244	1.3016	1.01983	0.968052	1.85965	1.83192	2.11735	1.408	2.47665	1.42328	1.50768	2.08624	1.90518	2.57839	1.55458	1.52758	1.37115	1.31715	1.47049	1.31206	1.05769	0.999316	1.07249	0.955272	1.17645	2.59695	2.95074	1.64527	1.17365	2.60387	1.3519	1.30169	2.06944	1.19314	1.11446	1.16119	1.24208	2.11504	2.32903	2.29653	2.19533
G02278OY	Neu5Ac(α2-6)Gal(β1-4)GlcNAc(β1-6)[Fuc(α1-2)Gal(β1-3)GlcNAc(β1-3)]Gal(β1-4)Glc(-Sp21	1.1196	1.41209	2.47429	2.66476	1.65604	1.65388	1.36788	1.53998	1.08119	1.19791	1.27149	1.97641	1.95916	2.21445	2.21692	3.15598	1.55577	1.38089	2.51418	2.57973	2.92826	1.55943	1.42201	1.39901	1.22493	1.27858	0.94502	0.998144	0.81494	1.05841	1.02059	2.40358	2.58023	2.40976	1.45071	1.14581	1.92927	1.26862	1.16126	1.22855	1.27666	1.15859	1.02201	1.25336	1.74981	2.03699	1.91449	1.6629
G31152NK	GalNAc(α1-3)[Fuc(α1-2)]Gal(β1-3)GlcNAc(β1-2)Man(α1-6)[GalNAc(α1-3)[Fuc(α1-2)]Gal(β1-3)GlcNAc(β1-2)Man(α1-3)]Man(β1-4)GlcNAc(β1-4)[Fuc(α1-6)]GlcNAc(β-Sp22	1.16173	2.40727	2.2581	2.3285	1.41985	1.59969	2.06458	1.20843	1.21744	2.27769	1.99358	1.83363	1.92641	2.08299	1.85378	2.91532	1.57128	1.41521	2.31516	2.40007	2.34513	1.51085	1.29752	1.22917	1.08721	1.02491	1.19704	1.05493	1.10476	1.05001	1.04191	1.10482	2.2724	3.80278	2.85092	1.32116	2.54715	1.30304	1.36591	1.75981	1.10791	1.48564	0.988419	1.32739	2.22444	2.34741	2.25592	2.15283
G79809MM	Gal(β1-4)GlcNAc(β1-6)[Gal(β1-4)GlcNAc(β1-2)]Man(α1-6)[Gal(β1-4)GlcNAc(β1-2)Man(α1-3)]Man(β1-4)GlcNAc(β1-4)GlcNAc(β-Sp19	1.1421	2.40227	3.58089	3.7503	2.67533	2.43317	1.54788	2.98121	1.22032	1.37006	1.24787	2.23847	2.10846	2.26774	1.97553	2.72171	1.36922	1.42834	2.62628	2.39937	2.63733	1.76521	1.53652	1.34723	1.28354	1.42925	1.30824	1.36892	0.959358	1.07335	1.25029	1.51749	2.57247	2.26249	1.61067	1.10275	2.84915	1.3637	1.31047	1.60443	1.2106	1.60644	1.6108	2.03092	2.43799	2.18195	2.17984	2.12617
G93204KY	Neu5Ac(α2-3)Gal(β1-4)GlcNAc(β1-2)Man(α1-6)[GlcNAc(β1-4)][Neu5Ac(α2-3)Gal(β1-4)GlcNAc(β1-2)Man(α1-3)]Man(β1-4)GlcNAc(β1-4)GlcNAc(β-Sp21	1.02199	1.22846	1.809	1.95352	1.34417	1.49045	1.05389	1.12691	1.24133	1.24661	1.03502	2.11975	2.08409	2.2522	1.64373	2.30826	1.27487	1.40619	2.13334	2.07375	2.25771	1.42707	1.15135	1.17649	1.15578	1.05321	0.963445	0.988021	0.91941	1.04186	0.918918	1.28312	1.89857	1.74932	1.08298	1.51717	2.98322	1.12681	1.17777	0.868176	1.22475	0.993521	0.892017	1.08441	1.62574	1.9387	1.75485	1.66986
G93600HQ	Neu5Ac(α2-3)Gal(β1-4)GlcNAc(β1-4)Man(α1-6)[GlcNAc(β1-4)][Neu5Ac(α2-3)Gal(β1-4)GlcNAc(β1-4)[Neu5Ac(α2-3)Gal(β1-4)GlcNAc(β1-2)]Man(α1-3)]Man(β1-4)GlcNAc(β1-4)GlcNAc(β-Sp21	1.12967	1.10999	1.84535	1.86136	1.33936	1.46931	1.35593	1.18114	1.17248	0.914345	0.905652	2.03945	2.27192	2.24208	2.08074	3.35213	1.26658	1.223	2.65692	2.8605	2.77414	1.45392	1.13846	1.40854	1.08152	1.10309	1.13699	1.10333	0.728605	1.04374	0.948661	1.16626	2.33638	1.5904	0.977215	2.50597	3.20226	1.15284	1.40199	1.09543	1.11456	0.862378	0.964646	1.16549	1.92836	2.17235	1.9233	1.82545
G09713JE	Neu5Ac(α2-3)Gal(β1-4)GlcNAc(β1-6)[Neu5Ac(α2-3)Gal(β1-4)GlcNAc(β1-2)]Man(α1-6)[GlcNAc(β1-4)][Neu5Ac(α2-3)Gal(β1-4)GlcNAc(β1-2)Man(α1-3)]Man(β1-4)GlcNAc(β1-4)GlcNAc(β-Sp21	0.866472	1.05219	1.65886	1.81096	1.16142	1.21859	1.17755	1.11812	1.1205	1.0882	1.00903	2.12403	1.94259	2.13079	1.45347	2.75102	1.13307	1.12037	2.4743	2.29689	2.46204	1.37251	1.21535	1.08762	0.955021	0.938542	0.96874	1.0093	0.83942	0.887149	0.863669	1.33951	1.89841	1.81003	1.0809	2.24443	3.46179	1.08847	1.27871	0.984544	1.0723	0.916732	0.951527	0.87902	1.79173	1.88955	1.79279	1.57499
G55718HL	Neu5Ac(α2-3)Gal(β1-4)GlcNAc(β1-6)[Neu5Ac(α2-3)Gal(β1-4)GlcNAc(β1-2)]Man(α1-6)[GlcNAc(β1-4)][Neu5Ac(α2-3)Gal(β1-4)GlcNAc(β1-4)[Neu5Ac(α2-3)Gal(β1-4)GlcNAc(β1-2)]Man(α1-3)]Man(β1-4)GlcNAc(β1-4)GlcNAc(β-Sp21	1.13932	1.41646	1.91304	2.09364	1.19484	1.47905	1.30139	1.22442	1.45594	1.43301	1.15016	2.25281	2.17411	2.46663	1.86638	2.89041	1.25593	1.19622	2.4603	2.30422	2.54497	1.36714	1.15412	1.25834	1.06564	1.16509	1.35619	1.58016	1.12729	1.05221	0.834585	1.18196	1.77298	2.06693	1.25605	2.58075	3.79655	1.3613	1.2758	1.08928	1.21014	1.24458	1.12916	1.29976	1.57535	1.84006	1.98209	1.72755
G50779LX	Neu5Ac(α2-6)Gal(β1-4)GlcNAc(β1-2)Man(α1-6)[GlcNAc(β1-4)][Neu5Ac(α2-6)Gal(β1-4)GlcNAc(β1-2)Man(α1-3)]Man(β1-4)GlcNAc(β1-4)GlcNAc(β-Sp21	1.04261	1.18313	1.99517	2.25271	1.27562	1.38949	1.26976	1.23398	1.20789	1.15989	0.9668	1.90486	1.83423	2.13538	1.94381	2.62553	1.27736	1.41853	2.33216	2.00299	2.23846	1.65584	1.91386	1.20235	1.11012	1.14099	1.01775	1.31559	0.988666	1.05723	1.07199	2.46727	2.44501	1.22469	1.08123	0.94551	2.53016	1.18911	1.15102	1.00023	1.1235	1.0129	0.955918	1.02442	1.82932	1.81938	1.91091	1.71132
G76336UP	Neu5Ac(α2-6)Gal(β1-4)GlcNAc(β1-4)Man(α1-6)[GlcNAc(β1-4)][Neu5Ac(α2-6)Gal(β1-4)GlcNAc(β1-4)[Neu5Ac(α2-6)Gal(β1-4)GlcNAc(β1-2)]Man(α1-3)]Man(β1-4)GlcNAc(β1-4)GlcNAc(β-Sp21	1.0471	1.17922	1.98758	2.10896	1.16747	1.25481	1.27726	1.14057	1.33728	0.966333	0.966604	1.69337	1.82371	2.16412	2.31018	3.99998	1.30011	1.12208	3.18706	3.00774	3.13032	1.45931	2.07372	1.26293	1.18686	1.32892	1.19365	1.28654	1.35097	0.96946	0.962183	2.47445	2.05669	1.38392	1.18118	1.76533	2.51769	1.16912	1.02236	1.08368	1.21876	1.09752	0.985419	0.981195	1.68539	1.94019	2.1981	1.94379
G57729TT	Neu5Ac(α2-6)Gal(β1-4)GlcNAc(β1-6)[Neu5Ac(α2-6)Gal(β1-4)GlcNAc(β1-2)]Man(α1-6)[GlcNAc(β1-4)][Neu5Ac(α2-6)Gal(β1-4)GlcNAc(β1-2)Man(α1-3)]Man(β1-4)GlcNAc(β1-4)GlcNAc(β-Sp21	0.91596	1.08313	1.78647	2.04816	1.26122	1.29533	1.15102	1.17724	1.25767	1.09374	1.05304	1.96035	1.7009	2.20333	1.85681	2.97985	1.12974	1.2363	2.54207	2.22671	2.55684	1.50453	1.88346	1.16134	1.06682	1.01079	1.12692	1.38053	1.12331	0.91537	0.911646	2.7026	2.0923	1.05856	1.21426	1.16376	2.54003	1.22446	1.14118	1.20692	1.23862	1.04228	0.987262	1.00128	1.83479	1.93129	1.96754	1.73414
G47975BB	Neu5Ac(α2-6)Gal(β1-4)GlcNAc(β1-6)[Neu5Ac(α2-6)Gal(β1-4)GlcNAc(β1-2)]Man(α1-6)[GlcNAc(β1-4)][Neu5Ac(α2-6)Gal(β1-4)GlcNAc(β1-4)[Neu5Ac(α2-6)Gal(β1-4)GlcNAc(β1-2)]Man(α1-3)]Man(β1-4)GlcNAc(β1-4)GlcNAc(β-Sp21	1.10707	1.49678	2.01625	2.22031	1.50761	1.51852	1.51749	1.28201	1.24495	1.30406	1.14163	2.19449	2.20518	2.41844	1.99638	3.18352	1.44175	1.41181	2.89238	2.39611	2.72642	1.39935	2.89048	1.40278	1.14831	1.32553	1.23402	1.70449	1.15121	1.07519	1.15663	3.42164	2.66188	1.37901	1.20878	1.54633	2.94512	1.28956	1.30636	1.17059	1.26945	1.15877	1.11244	1.3188	2.04934	2.1392	2.10637	1.96298
G88313DY	Gal(α1-3)[Fuc(α1-2)]Gal(β1-3)GalNAc(α-Sp8	1.29279	1.25113	1.87575	1.98836	1.23219	1.23749	1.29532	0.818602	1.28112	1.13775	0.942434	1.90347	1.7305	2.08664	1.71584	2.75972	1.03533	1.2078	2.35703	2.29361	2.50773	1.66274	1.33985	1.25031	1.1626	1.20135	0.862842	1.19599	0.990727	0.712396	0.947769	1.30932	1.78276	1.76907	1.06424	1.06581	1.18463	1.06248	1.45004	1.28156	1.1377	1.14319	0.969433	1.18398	1.83499	1.88811	1.98462	1.67661
G99454KR	Gal(α1-3)[Fuc(α1-2)]Gal(β1-3)GalNAc(β-Sp8	1.29279	1.25113	1.87575	1.98836	1.23219	1.23749	1.29532	0.818602	1.28112	1.13775	0.942434	1.90347	1.7305	2.08664	1.71584	2.75972	1.03533	1.2078	2.35703	2.29361	2.50773	1.66274	1.33985	1.25031	1.1626	1.20135	0.862842	1.19599	0.990727	0.712396	0.947769	1.30932	1.78276	1.76907	1.06424	1.06581	1.18463	1.06248	1.45004	1.28156	1.1377	1.14319	0.969433	1.18398	1.83499	1.88811	1.98462	1.67661
G09397NL	Glc(α1-6)Glc(α1-6)Glc(α1-6)Glc(β-Sp10	1.01183	1.36546	2.16978	2.00602	1.33022	1.5926	1.314	1.18494	1.14219	1.1077	0.960339	2.15095	1.8922	2.41282	1.71202	3.82684	2.88367	1.23963	2.41787	3.04813	3.45903	1.42658	1.33586	1.40999	1.20325	1.17876	1.25994	1.06562	1.13887	0.969386	0.998162	1.57082	2.61223	1.46181	1.56752	1.34278	1.39362	1.32544	1.19704	1.3194	1.48155	1.20636	0.98059	1.05619	2.18204	2.49413	2.23145	1.7977
G69211UR	Glc(α1-4)Glc(α1-4)Glc(α1-4)Glc(β-Sp10	1.23223	1.69634	2.57862	2.23789	1.26699	1.68053	1.44928	0.959783	1.11347	1.37204	1.03911	2.13154	2.15951	2.53944	1.06658	2.69367	1.61393	1.23481	1.9822	1.62734	1.99682	1.35552	1.18356	1.49067	1.21946	1.19004	0.958214	1.37644	0.770396	0.946687	1.20659	1.22173	2.23581	1.4906	1.22673	0.910725	1.25755	1.32515	1.12186	1.76309	1.15206	1.22293	0.96529	1.18398	1.56381	1.92902	2.12294	2.31868
G55144QZ	Neu5Ac(α2-3)Gal(β1-4)GlcNAc(β1-6)[Neu5Ac(α2-3)Gal(β1-4)GlcNAc(β1-3)]GalNAc(α-Sp14	1.01475	1.4553	2.14215	2.34573	1.54688	1.6881	1.35471	1.4393	1.15983	1.34272	1.21476	2.18876	2.21975	2.40499	1.99215	2.73558	1.42564	1.34551	2.25819	2.45402	2.56251	1.43414	1.37866	1.29865	1.33477	1.09548	1.14236	1.10014	1.15908	0.95107	1.04693	1.26956	2.05883	1.94191	1.07507	1.7832	3.40204	1.28419	1.20521	1.14883	1.27396	1.25883	0.976286	1.18874	1.87268	2.10361	2.00161	1.94011
G30627OI	Fuc(α1-2)Gal(β1-4)[Fuc(α1-3)]GlcNAc(β1-2)Man(α1-6)[Fuc(α1-2)Gal(β1-4)[Fuc(α1-3)]GlcNAc(β1-2)Man(α1-3)]Man(β1-4)GlcNAc(β1-4)[Fuc(α1-6)]GlcNAc(β-Sp24	1.41344	1.44496	2.26087	2.47838	1.42833	1.57565	1.99179	1.1136	1.30462	1.24792	1.16206	2.18436	2.11412	2.2601	2.00003	2.63041	1.49214	1.46349	2.54111	2.19807	2.50416	1.65399	2.07789	1.29994	1.37031	1.35385	1.282	1.14267	1.24783	1.17847	1.24073	1.29248	2.70466	1.32276	1.3179	0.995962	2.33464	1.24022	1.45651	1.29857	1.19331	1.10102	1.01433	1.07507	2.51707	2.77411	2.64244	2.68187
G36972EH	Fuc(α1-2)Gal(β1-3)[Fuc(α1-4)]GlcNAc(β1-2)Man(α1-6)[Fuc(α1-2)Gal(β1-3)[Fuc(α1-4)]GlcNAc(β1-2)Man(α1-3)]Man(β1-4)GlcNAc(β1-4)[Fuc(α1-6)]GlcNAc(β1-4)[Fuc(α1-6)]GlcNAc(β-Sp19	1.21279	1.7954	2.43437	2.47592	1.82511	2.28227	3.49764	1.1832	2.2125	1.20256	1.16352	2.62182	2.60721	2.66181	2.24603	3.21484	1.84297	1.74978	3.11016	2.87227	3.62919	1.51694	2.16577	1.63591	1.55939	1.40191	1.74951	1.44561	1.61786	1.77626	1.11469	1.57742	3.15195	1.79683	1.48638	1.46533	2.74418	1.50993	1.33305	2.62837	1.59746	1.42295	1.17118	1.38204	3.70605	3.65873	3.66054	3.42165
G43981RC	Neu5Ac(α2-3)Gal(β1-3)GlcNAc(β1-6)[Neu5Ac(α2-3)Gal(β1-3)GlcNAc(β1-2)]Man(α1-6)[Neu5Ac(α2-3)Gal(β1-3)GlcNAc(β1-2)Man(α1-3)]Man(β1-4)GlcNAc(β1-4)GlcNAc(β-Sp19	1.15398	1.7224	2.34732	2.08254	1.6222	1.80879	1.51469	1.30345	1.30937	1.44653	1.46656	2.15209	2.22225	2.21531	1.56616	2.28998	1.15689	1.39573	2.07763	2.64461	2.20473	1.49957	4.47895	3.29757	2.69789	2.41485	1.75959	2.89878	2.2269	1.67321	2.08295	1.05399	2.75693	3.04216	1.35429	1.41629	3.09827	1.32792	1.28041	1.21819	1.17702	1.11502	1.21036	1.34868	1.99628	2.53517	2.45913	2.47241
G80393PG	GlcNAc(β1-6)[GlcNAc(β1-2)]Man(α1-6)[GlcNAc(β1-2)Man(α1-3)]Man(β1-4)GlcNAc(β1-4)[Fuc(α1-6)]GlcNAc(β-Sp24	2.65166	2.31545	2.16336	2.01824	1.4253	1.56635	1.58899	1.24976	1.2932	1.14577	1.0171	2.14672	1.99771	2.14296	1.92709	2.88332	1.91549	1.4864	2.174	2.19603	2.67016	1.42295	1.47641	1.15633	1.14135	1.17213	1.13939	1.21007	0.951506	1.12901	1.00374	1.1214	2.30578	1.12783	1.08905	1.17753	1.94954	1.51768	1.4894	1.57209	1.10654	1.01511	1.05641	1.10734	2.24593	2.4132	2.18785	2.18482
G79089IH	Gal(β1-3)GlcNAc(β1-2)Man(α1-6)[GlcNAc(β1-4)][Gal(β1-3)GlcNAc(β1-2)Man(α1-3)]Man(β1-4)GlcNAc(β1-4)GlcNAc(β-Sp21	1.26208	1.31108	3.17711	3.31638	2.17024	2.2775	1.43508	1.7092	1.06092	1.13947	1.0153	1.8081	1.75368	2.01054	1.41424	2.02517	0.962955	1.24336	2.17145	2.00312	2.12642	1.73343	1.1329	1.56436	1.09753	1.11273	1.04036	0.916109	1.30816	1.20514	0.892685	1.06194	2.24993	1.09498	0.913408	1.03903	2.2182	1.35832	1.21125	1.31114	1.17554	0.903011	0.948762	1.19101	1.81811	2.11479	2.10155	1.92851
G22708NH	Neu5Ac(α2-6)Gal(β1-4)GlcNAc(β1-6)[Gal(β1-3)GlcNAc(β1-3)]Gal(β1-4)Glc(β-Sp21	1.13019	1.32012	3.07477	3.17857	2.0128	1.96956	1.19766	2.05755	1.07147	1.09241	1.09469	2.14025	1.93833	2.03721	2.2264	2.62817	1.28951	1.22109	2.20279	2.28277	2.52265	1.45452	1.45017	1.17454	1.27451	1.23647	1.05442	1.12739	1.05607	1.02157	1.00305	2.44747	2.39551	1.98923	1.23085	1.10912	2.3254	1.27789	1.11174	1.15804	1.24992	1.00757	1.01236	1.19723	1.73685	1.89704	1.86587	1.77957
G59126YU	Neu5Ac(α2-3)Gal(β1-4)GlcNAc(β1-2)Man(α-Sp0	1.00761	1.34519	1.87716	1.98571	1.18982	1.29678	1.07686	1.17705	1.11036	1.08981	0.995344	1.80509	1.83457	2.08026	2.06545	2.57662	1.47101	1.4189	2.28853	2.0355	2.43437	1.62489	1.27999	1.25385	0.998739	1.31959	1.06934	1.00032	0.876264	1.10483	0.935083	0.956802	2.04624	1.76976	1.17945	1.49499	2.28805	1.31851	1.50894	1.14841	1.05048	1.04257	1.10388	1.02157	1.81345	1.96293	1.87196	1.82191
G09575SG	Neu5Ac(α2-3)Gal(β1-4)GlcNAc(β1-6)GalNAc(α-Sp14	1.06796	1.48188	1.95685	2.00421	1.17892	1.53606	1.20703	1.26939	1.28902	1.09793	0.991059	1.91268	1.91173	2.12711	1.78639	2.71512	1.60761	1.53481	2.30258	2.18116	2.41238	1.43705	1.23906	1.12781	1.30042	0.998656	1.05452	1.08719	1.02937	1.08355	1.03684	1.12125	2.19748	1.49613	1.12456	1.19647	2.4297	1.26749	1.32006	1.1048	1.02525	1.19658	1.10607	1.0624	1.78133	2.12254	2.07033	1.97121
G14829OL	Neu5Ac(α2-6)Gal(β1-4)GlcNAc(β1-6)GalNAc(α-Sp14	1.01124	1.42097	1.92125	2.04481	1.25	1.51521	1.23887	1.21159	1.35413	1.20936	1.06209	1.8579	1.93493	2.22971	1.83506	3.31472	1.65037	1.4529	2.64358	2.50233	2.8488	1.63577	1.56101	1.32616	1.25605	1.18144	1.13981	1.16087	0.99137	1.12354	1.08143	2.29468	2.38735	1.31247	1.43598	1.06164	2.12523	1.24746	1.26181	1.076	1.27062	1.10361	1.0519	1.14556	1.84771	2.46014	2.07195	1.91012
G09588MX	Neu5Ac(α2-6)Gal(β1-4)GlcNAc(β1-6)[Neu5Ac(α2-6)Gal(β1-4)GlcNAc(β1-3)]GalNAc(α-Sp14	1.11191	1.53104	2.21273	2.28051	1.68893	1.80765	1.44116	1.29628	1.28134	1.32441	1.46094	2.28305	2.34468	2.27092	1.88137	3.22054	1.43376	1.30109	2.56245	2.33327	2.7824	1.47433	2.29135	1.4478	1.37722	1.16888	1.18488	1.36086	1.33434	1.10081	1.1596	3.01377	2.49225	0.835833	1.51153	1.15302	2.83218	1.28624	1.29067	1.09144	1.52287	1.31837	1.12257	1.2077	2.09999	2.40013	2.3068	2.38276
G56749GV	Neu5Ac(α2-6)Gal(β1-4)GlcNAc(β1-2)Man(α1-6)[Neu5Ac(α2-6)Gal(β1-4)GlcNAc(β1-2)Man(α1-3)]Man(β1-4)GlcNAc(β1-4)[Fuc(α1-6)]GlcNAc(β-Sp24	1.16462	1.61536	2.24972	2.39386	1.51678	1.55105	1.62078	1.26186	1.19527	1.06713	0.93174	1.92645	1.83766	2.09504	2.60412	3.09673	1.93476	1.49476	2.34485	2.32038	2.61463	1.45206	1.46066	1.4199	1.3514	1.19084	1.17206	1.7929	1.35261	1.18539	1.07076	2.90934	2.59695	1.25413	1.47973	1.22546	2.65999	1.33226	1.53487	1.66415	1.23388	1.24969	1.15038	1.46131	2.17866	2.69987	2.38586	2.29524
G17689DH	Neu5Ac(α2-3)Gal(β1-4)GlcNAc(β1-2)Man(α1-6)[Neu5Ac(α2-3)Gal(β1-4)GlcNAc(β1-2)Man(α1-3)]Man(β1-4)GlcNAc(β1-4)[Fuc(α1-6)]GlcNAc(β-Sp24	1.08825	1.70381	2.21108	2.21976	1.55519	1.7495	1.55373	1.30052	1.30304	1.05381	1.075	2.03189	2.17517	2.36895	2.00495	2.88579	1.80387	1.59759	2.34392	2.32745	2.52029	1.30893	1.35525	1.40455	1.43165	1.29183	1.1267	1.22917	1.17575	1.00091	0.970567	1.34893	2.26769	1.6999	1.16808	1.70139	3.09274	1.28548	1.39543	1.09314	1.25709	1.16299	1.05042	1.21448	2.04407	2.47027	2.31937	2.14695
G82348BZ	Man(α1-6)[Man(α1-3)]Man(β1-4)GlcNAc(β1-4)[Fuc(α1-6)]GlcNAc(β-Sp19	0.929603	1.35116	2.05317	2.20061	1.28473	1.51124	2.98666	1.19558	1.08196	0.984619	0.986261	1.76599	1.70525	2.00055	1.58777	2.56067	1.48191	1.27781	1.77145	1.7975	2.02521	1.17175	1.35105	1.33201	1.46165	1.31999	1.0253	1.30343	1.19083	1.08052	1.22375	1.44455	2.39301	0.889449	1.02372	1.23962	1.62066	1.16607	1.36902	2.63136	1.14531	1.17166	1.00672	1.20644	1.8798	2.17376	2.2508	1.99523
G45359RY	Gal(β1-4)GlcNAc(β1-6)[Gal(β1-4)GlcNAc(β1-2)]Man(α1-6)[Gal(β1-4)GlcNAc(β1-2)Man(α1-3)]Man(β1-4)GlcNAc(β1-4)[Fuc(α1-6)]GlcNAc(β-Sp24	0.998209	2.26118	3.56511	3.7846	2.6846	2.46875	1.88604	3.01997	1.27401	1.19321	1.08451	2.07506	1.93726	2.18113	2.27424	2.85779	1.53989	1.50128	2.54189	2.38331	2.62069	1.59504	1.34179	1.30573	1.33486	1.285	1.23072	1.26931	1.03793	1.14863	1.23809	1.43038	2.45348	1.9731	1.54031	1.09816	2.89888	1.38355	1.39601	1.86008	1.29634	1.66842	1.5772	2.05383	2.1773	2.34148	2.31434	2.15784
	Neu5Ac(α2-3)Gal(β1-3)GlcNAc(β1-2)Man(α1-6)[GlcNAc(β1-4)][Neu5Ac(α2-3)Gal(β1-3)GlcNAc(β1-2)Man(α1-3)]Man(β1-4)GlcNAc(β1-4)GlcNAc(-Sp21	1.13594	1.05172	2.29998	2.36528	1.45981	1.49458	1.58783	1.08639	1.29242	1.34798	1.31115	1.7905	1.92522	2.07377	1.85375	2.40714	1.31257	1.35731	2.25175	2.2215	2.04828	1.4903	2.86081	1.24236	1.3481	1.16389	1.05138	1.49486	1.21997	0.951365	1.12625	1.01144	2.28962	1.88155	1.27907	1.26428	2.34136	1.19495	0.95604	1.24972	1.09641	0.898562	1.21577	1.21135	2.00206	2.0877	2.173	1.93282
	Neu5Ac(α2-6)Gal(β1-4)GlcNAc(β1-6)[Fuc(α1-2)Gal(β1-4)[Fuc(α1-3)]GlcNAc(β1-3)]Gal(β1-4)Glc(-Sp21	1.0262	1.50153	2.29729	2.59984	1.51913	1.27302	1.49733	1.66406	1.07708	1.05626	1.12813	2.24274	2.0816	2.32017	1.84748	2.96686	1.23314	1.17745	2.3162	2.19301	2.58264	1.54122	1.24093	1.31359	1.23939	1.1446	1.01107	1.09088	0.881626	1.01213	0.853287	2.26232	2.47747	1.38649	1.18779	0.945762	2.15246	1.19699	1.2917	1.09979	1.11074	1.01402	1.06174	1.21291	2.16158	2.07848	2.46856	2.14311
G50068TE	Gal(β1-3)GlcNAc(β1-6)GalNAc(α-Sp14	1.13637	1.43411	2.58459	2.81772	1.75984	1.82634	1.37929	1.57388	1.17469	1.02651	0.996642	1.74857	1.73004	2.01306	2.06081	2.84108	1.42139	1.35451	2.57041	2.38196	2.59512	1.5174	1.4444	1.23318	1.23492	1.09793	1.00229	1.10911	0.824496	1.08211	0.986771	1.18162	2.36574	1.65305	1.33001	1.25968	2.66413	1.16191	1.11502	1.1867	1.09538	1.12274	1.03424	1.17611	2.07609	2.42336	2.18999	2.06637
G57591KJ	Gal(α1-3)Gal(β1-3)GlcNAc(β1-6)GalNAc(α-Sp14	1.05244	1.25492	2.09566	2.35373	1.32226	1.53197	1.29794	1.24623	1.12779	1.20662	0.977805	2.05408	1.87343	2.15331	1.9585	2.8546	1.3648	1.50557	2.45307	2.32669	2.53246	1.93624	1.25303	1.08925	1.31756	1.99679	1.09742	1.22566	0.966073	1.02599	1.32696	1.3322	2.55191	2.05827	1.1085	1.22195	2.80964	1.22972	1.24774	1.10856	1.0357	1.16781	1.08656	1.25356	2.09859	2.32144	2.06468	1.97269
G53266MQ	Gal(β1-3)[Fuc(α1-4)]GlcNAc(β1-6)GalNAc(α-Sp14	1.10417	1.38817	2.18897	2.4623	1.46024	1.60455	1.37077	1.18608	1.20611	1.11602	1.03737	1.84697	1.80363	2.11858	2.19372	2.86264	1.42616	1.30993	2.54902	2.33318	2.51871	1.52297	1.15498	1.39254	1.56068	1.64562	1.35047	1.29106	1.08206	1.30089	1.39942	1.20507	2.22992	0.865178	1.11461	1.08005	2.11651	1.08744	1.03233	1.27483	1.13247	1.09712	1.06475	1.12481	2.26912	2.62973	2.28118	2.11666
G49322HB	Neu5Ac(α2-3)Gal(β1-3)GlcNAc(β1-6)GalNAc(α-Sp14	1.1272	1.43558	1.87439	2.11306	1.35135	1.4516	1.46346	1.06681	1.23987	1.09391	1.10416	2.03924	2.19638	2.23185	2.13042	3.01708	1.37501	1.27448	2.59661	2.45532	2.9123	1.31122	2.90422	2.18167	2.36658	2.41206	1.52856	2.22582	1.63234	1.56439	1.7693	0.920156	2.44916	2.43312	1.43133	1.23438	2.30349	1.28054	1.17904	1.15648	1.11038	1.05574	1.07953	1.08048	2.10886	2.39777	2.20541	2.04331
G14395NH	(3S)Gal(β1-3)[Fuc(α1-4)]GlcNAc(β-Sp0	1.05713	1.29604	1.68554	1.76436	1.27659	1.25486	1.56536	1.08666	1.47679	1.20501	1.08682	1.85486	1.81371	2.09969	2.01217	2.90161	1.43352	1.39727	2.33775	2.29244	2.52926	1.40487	1.17667	1.52366	1.49987	1.50887	1.47717	1.245	1.20662	1.27846	1.5819	1.32009	2.28991	1.71095	1.56096	1.20789	1.05234	1.20408	1.20911	1.26578	1.22099	1.11839	1.04043	0.988958	1.77192	2.02052	1.81134	1.74986
G07641UW	Gal(β1-4)[Fuc(α1-3)]GlcNAc(β1-6)[Neu5Ac(α2-6)[Neu5Ac(α2-3)Gal(β1-3)]GlcNAc(β1-3)]Gal(β1-4)Glc(-Sp21	1.1716	1.40061	2.52593	2.70955	1.98146	1.88491	1.50496	2.0469	1.3246	1.14589	1.18045	2.25029	2.13827	2.3578	2.09066	2.74466	1.45931	1.60697	2.45252	2.60871	2.77284	1.62171	2.27586	1.56309	1.96246	1.74288	1.46592	1.79232	1.37602	1.24621	1.44116	1.3219	2.48034	2.49733	1.31592	1.45087	2.46006	1.38309	1.3595	1.4553	1.3023	1.33838	1.14387	1.44049	1.69815	2.10454	2.0727	1.94796
G48440GN	Fuc(α1-2)Gal(β1-4)GlcNAc(β1-6)GalNAc(α-Sp14	1.01681	1.46987	2.05997	2.23548	1.32381	1.41918	1.33953	1.77357	1.35888	1.11734	1.08762	1.87826	1.86051	2.16787	1.93495	2.95802	1.59852	1.37243	2.40089	2.34285	2.7325	1.45525	1.29159	1.14443	1.18585	1.08054	1.08914	1.09654	1.0493	1.20632	1.03593	1.1054	2.6189	1.18004	1.10254	1.11561	1.87235	1.15049	1.18159	1.12494	1.04799	1.15641	0.906143	1.02096	2.02865	2.2541	2.13192	1.98904
G34073UX	Gal(α1-3)Gal(β1-4)GlcNAc(β1-6)GalNAc(α-Sp14	1.11033	1.26783	2.02791	2.33554	1.40013	1.42961	1.50378	1.59859	1.2974	1.19311	1.04889	1.87354	1.88312	2.05419	2.13205	2.87338	1.39418	1.38846	2.5585	2.38279	2.75898	1.62252	1.39072	1.28488	1.25625	1.2041	1.20877	1.19302	1.0085	1.07384	1.01109	1.20009	2.20664	1.67521	1.16802	1.16469	2.27934	1.16376	1.12478	1.12543	1.34819	1.14794	0.97087	1.08617	1.81697	2.14787	1.95815	1.76405
G81516LH	Gal(β1-4)[Fuc(α1-3)]GlcNAc(β1-2)Man(α-Sp0	1.12183	1.30829	2.34788	2.59864	1.53336	1.5286	1.11418	1.74835	1.26653	1.25499	1.03063	1.76284	1.80422	2.09105	1.94527	2.56035	1.45027	1.32763	2.60011	2.29707	2.44024	1.45786	1.18141	1.25237	1.15822	1.17643	1.19907	1.0075	0.970054	1.13504	0.912701	1.13225	2.24442	0.751365	1.13651	1.02913	1.84133	1.24679	1.23881	1.24558	1.04848	1.10423	1.12846	1.12959	1.9752	2.28138	2.07655	2.06234
	Fuc(α1-2)(6S)Gal(β1-3)GlcNAc(β-Sp0	1.03763	1.33541	1.9636	2.08056	1.41623	1.33847	1.5233	1.04128	1.51704	1.38495	1.20715	2.02258	2.07568	2.31718	2.13256	2.82512	1.62482	1.50019	2.36463	2.42615	2.75174	1.42	1.11237	1.21298	1.5669	1.04458	1.08314	1.0083	0.916702	0.979631	0.957708	1.17211	2.22095	1.57347	1.30965	1.54456	2.23364	1.44342	1.48653	1.4363	1.28164	1.18519	0.960354	0.979612	2.04426	2.26275	1.94191	1.89728
G76362LL	Gal(α1-3)[Fuc(α1-2)]Gal(β1-4)GlcNAc(β1-6)GalNAc(α-Sp14	1.09832	1.45219	2.08182	2.26869	1.31323	1.48679	1.46981	1.36436	1.23982	1.12533	1.01767	1.77757	1.78883	2.14807	1.91442	2.83248	1.56079	1.40776	2.31534	2.23559	2.58957	1.53018	1.47108	1.23827	1.32646	0.9877	1.12406	1.01584	1.06844	1.01778	1.37573	1.31964	2.43344	2.6583	1.19388	1.10139	2.11792	1.28078	1.17866	1.09404	1.14539	1.11676	0.941335	0.988974	2.0056	2.38435	2.17442	2.05257
G33986KK	Fuc(α1-2)Gal(β1-4)GlcNAc(β1-2)Man(α-Sp0	1.0419	1.55347	2.12366	2.34585	1.40897	1.38792	1.35325	1.66938	1.18758	1.29179	1.15003	1.86062	1.81569	2.10943	2.02798	2.72013	1.31536	1.29821	2.38047	2.10253	2.55654	1.43589	1.2924	1.25671	1.1482	1.16512	1.07664	1.01439	0.930731	1.07785	0.97878	1.24515	2.53184	2.23312	1.32957	0.980274	1.70291	1.20345	1.23391	1.14706	1.01995	1.20924	0.999982	1.03738	2.00401	2.19972	2.15619	1.98919
	Fuc(α1-2)Gal(β1-3)(6S)GlcNAc(β-Sp0	1.19757	1.35597	2.05415	2.19101	1.47326	1.54317	1.45498	1.55758	1.37027	1.33298	1.2679	1.9963	2.02905	2.25467	1.90675	2.86444	1.65203	1.96592	2.31942	2.30894	2.59214	1.392	1.42596	1.27406	1.487	1.18271	1.20508	1.1487	0.89994	1.08947	1.00954	1.28937	2.34812	2.70914	1.15933	1.06477	1.75648	1.16779	1.05277	1.53365	1.28286	1.12458	1.08717	0.995425	1.95424	2.25852	2.05668	1.95828
	Fuc(α1-2)(6S)Gal(β1-3)(6S)GlcNAc(β-Sp0	1.08645	1.32677	1.86109	2.08879	1.30329	1.31148	1.42495	1.17948	1.22248	1.27055	1.11522	1.95634	1.94125	2.19362	2.46187	3.09376	1.64485	1.63627	2.58884	2.58433	2.88708	1.58998	1.59572	1.10693	1.23387	1.10324	0.970267	1.09503	0.93942	0.995002	0.982466	1.2355	2.25685	1.76616	1.2196	1.31626	2.1571	1.39779	1.45758	1.4107	1.40599	1.08364	0.973019	1.01586	1.93433	2.19323	2.02593	1.88384
	Neu5Ac(α2-6)GalNAc(β1-4)(6S)GlcNAc(β-Sp8	1.2366	1.29198	1.97605	2.21644	1.49972	1.41841	1.2479	1.36805	1.4944	1.17125	1.0598	1.88262	1.93111	2.23228	1.68015	2.97961	1.69045	1.87938	2.18166	2.54291	2.61304	1.30034	1.46768	1.33595	1.21954	1.15619	1.52025	1.37619	1.09805	1.21562	1.0959	1.31164	2.00475	1.40636	1.04539	1.24138	1.92409	1.13568	1.17244	1.25916	1.15966	1.07513	1.16771	1.00352	1.67675	1.93658	1.87661	1.78433
	GalNAc(β1-4)[Fuc(α1-3)](6S)GlcNAc(β-Sp8	1.15391	1.58815	2.25546	2.74109	1.66113	1.64437	1.7735	1.40123	1.28155	1.1548	1.25358	1.91684	1.92096	2.22391	1.62886	2.68621	1.56162	2.04038	2.43565	2.31948	2.6756	1.58326	1.75865	1.41566	1.40002	1.47237	1.56164	1.46991	1.16711	1.21173	1.35372	1.25441	2.46386	1.15513	1.34366	1.38045	2.62789	1.2808	1.24139	1.3845	1.30307	1.37187	1.38407	1.29225	2.12928	2.63291	2.40112	2.27193
	(3S)GalNAc(β1-4)[Fuc(α1-3)]GlcNAc(β-Sp8	0.94685	1.20859	1.56205	1.38567	0.920547	1.12001	1.4403	0.981837	1.2717	1.13981	1.21489	1.89345	1.81206	2.1324	1.40193	2.70346	1.5669	1.27371	2.26503	1.89378	2.33911	1.50476	1.29579	1.27604	1.27049	1.21836	1.21495	1.05671	1.0863	1.29791	1.1511	1.01248	2.24077	1.55327	1.17157	1.18488	1.93527	1.30856	1.09646	1.79558	1.29555	1.07266	1.10786	1.11845	1.82318	2.13017	2.20269	2.0842
G90423CD	Fuc(α1-2)Gal(β1-3)GlcNAc(β1-6)[Fuc(α1-2)Gal(β1-3)GlcNAc(β1-3)]GalNAc(α-Sp14	1.09256	1.84252	2.35946	2.50717	1.64541	1.9358	1.3213	1.05657	1.19969	1.5589	1.04772	2.0175	1.91211	2.21294	1.98824	3.09755	1.28262	1.44959	2.53443	2.41877	3.03739	1.46383	1.33295	1.25325	1.32592	1.48944	1.11308	1.05968	0.947495	1.23169	1.17988	1.24651	2.99095	2.18353	1.16647	0.944966	2.54845	1.00475	1.17616	1.52417	1.73928	0.919447	0.975367	1.38273	2.82608	3.0717	2.73341	2.50157
G57247BR	GalNAc(α1-3)[Fuc(α1-2)]Gal(β1-3)GlcNAc(β1-6)GalNAc(α-Sp14	1.10254	1.92204	2.19474	2.5724	1.48337	1.68649	1.31404	1.10315	1.30531	1.5889	1.33982	1.78334	1.70674	2.01103	1.88552	2.59296	1.66552	1.80036	2.31108	2.32149	2.16396	1.50509	1.42365	1.12277	1.15033	1.19743	1.0971	1.20332	0.769881	1.07536	0.936456	1.29505	2.26943	3.19283	2.18046	1.16058	2.67455	1.31394	1.2222	1.44307	1.02216	1.20018	1.08045	1.2593	2.26319	2.50015	2.38842	2.09304
G29713JZ	GlcNAc(β1-6)[GlcNAc(β1-2)]Man(α1-6)[GlcNAc(β1-4)][GlcNAc(β1-4)[GlcNAc(β1-2)]Man(α1-3)]Man(β1-4)GlcNAc(β1-4)[Fuc(α1-6)]GlcNAc(-Sp21	1.51939	1.63549	2.02115	1.95414	1.27942	1.49453	1.35133	1.11966	1.25017	1.14786	0.914016	1.80339	1.81017	2.13874	2.29157	2.77097	1.54251	1.22101	2.38971	2.25071	2.47808	1.44679	1.36035	1.17722	1.25913	1.23308	1.05966	0.908114	0.952004	1.26781	0.93704	1.08526	2.09186	1.1455	1.22209	1.24578	1.27198	1.34515	1.20895	1.14024	1.16347	1.25107	1.3464	1.26431	1.78014	2.09918	1.9698	1.79127
G27290NP	Gal(β1-3)GlcNAc(α1-3)Gal(β1-4)GlcNAc(β-Sp8	1.20914	2.25644	2.88973	3.08295	1.95158	1.91813	1.23956	1.8486	1.18204	1.12042	1.25801	2.01122	1.99549	2.20674	2.12012	2.47035	1.39036	1.49705	2.19306	2.16145	2.34906	2.30065	1.50334	1.3293	1.11048	1.26659	1.56821	1.14376	0.995368	1.07654	1.18401	1.2979	2.16995	2.65705	1.42522	1.2419	1.99901	1.34693	1.19956	1.13163	1.25423	1.06496	1.03967	1.15467	1.6913	2.03372	1.91097	1.76402
	Gal(β1-3)(6S)GlcNAc(β-Sp8	1.08054	1.26958	2.757	2.94719	1.88074	1.87842	1.29869	1.89011	1.08045	1.20201	1.14778	1.98689	1.89226	2.13221	1.62806	2.64656	1.45159	1.75064	2.38293	2.18513	2.36638	1.48732	1.88061	1.20283	1.28061	1.21127	1.05499	1.14091	0.914442	1.04353	1.00783	1.30247	2.27459	1.78244	1.10067	1.09059	2.14522	1.21814	1.31893	1.30326	1.35628	1.07152	1.03602	1.03887	1.65957	1.96956	1.91408	1.80867
	(6S)(4S)GalNAc(β1-4)GlcNAc(-Sp8	1.33401	1.83774	2.45408	2.84037	1.77719	1.81627	1.66879	1.19028	1.41872	1.27119	1.16333	1.99064	1.89245	2.11151	2.24229	2.57293	1.64341	1.62315	2.46348	2.47299	2.64951	1.81407	1.25867	1.33909	1.26528	1.31041	1.40404	1.13123	0.926985	1.16338	1.31638	1.37211	2.06875	1.05435	1.40807	1.41418	2.44579	1.41937	1.84846	1.26351	1.3153	1.22497	1.25453	1.2315	1.61967	1.83451	2.01678	1.82743
	(6S)GalNAc(β1-4)GlcNAc(-Sp8	1.08063	1.55315	2.55536	3.16039	1.97647	1.67156	1.43272	1.60527	1.31011	1.1847	1.17716	1.74642	1.68866	2.0061	1.31062	2.28162	1.90415	1.7443	1.87626	2.16725	1.9272	1.93373	1.70785	1.27688	1.01048	1.27073	1.58927	1.96374	1.70562	1.07921	1.22916	1.37718	1.67984	1.79292	1.34081	1.25216	2.08711	1.15793	1.26529	1.07399	1.17165	1.34286	1.25667	1.20702	1.3775	1.79977	1.77678	1.63005
	(3S)GalNAc(β1-4)(3S)GlcNAc(-Sp8	1.49287	1.82965	2.45872	2.85242	1.92337	1.88834	1.81108	1.31912	1.40194	1.21815	1.10473	1.98404	1.85404	2.14761	1.75797	2.54331	1.50014	1.48859	2.34051	2.41183	2.76758	1.86199	1.6741	1.15248	1.06625	1.33296	1.27602	1.277	1.12744	0.999876	1.31679	1.28428	2.35809	1.92406	1.76334	1.39625	2.47932	1.19613	1.31836	1.08993	1.1348	1.20596	1.20616	1.1818	1.97312	2.20864	1.76997	1.81825
	GalNAc(β1-4)(6S)GlcNAc(-Sp8	1.15417	1.68492	2.80091	3.44179	2.10238	1.96256	1.58209	1.6128	1.33164	1.2343	1.12424	1.87514	1.98701	2.10697	1.95149	2.72063	1.54808	1.56271	2.41803	2.23553	2.50383	1.81752	1.9203	1.20522	1.189	1.26147	1.07973	1.55723	1.1447	1.16691	1.07798	1.47494	2.11514	1.57434	1.2491	1.08893	2.57449	1.1857	1.38501	1.26617	1.34187	1.21274	1.24338	1.22342	1.74054	2.03937	2.0154	1.8495
	(3S)GalNAc(β1-4)GlcNAc(-Sp8	1.44302	1.77717	2.61587	3.09151	1.90873	1.8916	1.68656	1.38103	1.27992	1.12289	1.01612	1.88264	1.77743	2.08372	1.67969	2.31238	1.41645	1.45711	2.09655	2.2518	2.55378	1.79081	1.59108	1.09645	1.01068	1.29015	1.23781	1.29394	1.04484	0.95794	1.19654	1.24697	2.23301	1.55861	1.60601	1.29226	2.51466	1.14098	1.26023	1.05693	1.08595	1.16469	1.17439	1.16543	1.83452	2.12577	1.73062	1.7557
	(4S)GalNAc(β-Sp10	1.02511	1.27092	1.61918	1.74184	1.1125	1.15869	1.29846	1.10494	1.14394	1.09488	0.963569	1.86963	1.78753	1.98745	1.8655	2.44905	1.26922	1.19633	2.20902	2.18855	2.4248	1.27963	0.912836	1.14492	1.18856	1.49686	1.0161	0.94853	0.880758	1.0073	1.00454	1.1023	1.99456	1.00057	1.07311	1.03735	1.53697	1.07818	1.16816	0.968335	1.14353	1.0678	0.997264	0.977575	1.53422	1.77188	1.75987	1.59353
	Gal(β1-4)(6P)GlcNAc(β-Sp0	1.21307	1.34354	2.58048	2.75693	1.69738	1.71287	1.38652	1.72686	1.16176	1.18378	1.05244	1.85276	1.85061	2.0927	2.03114	2.82546	1.35902	1.3213	2.44578	2.31608	2.70346	1.54722	1.17503	1.21866	1.11193	1.07184	1.27211	1.0515	0.878652	1.01025	1.0571	1.32127	2.15075	1.52545	1.31422	1.05838	1.65473	1.16993	1.13196	1.08767	1.20537	1.12351	1.07316	1.20352	1.60068	1.78598	1.71773	1.71406
	(6P)Gal(β1-4)GlcNAc(β-Sp0	1.13852	1.35668	2.44398	2.78879	2.01753	1.73221	1.22391	1.70165	1.08622	1.13792	1.02809	1.82798	1.80353	2.08012	1.92225	2.76077	1.34651	1.32354	2.36781	2.17684	2.61471	1.44996	1.14861	1.16427	1.0136	1.02581	1.15283	0.991147	0.884973	0.964481	0.982338	1.14871	2.17493	1.36724	1.21927	1.09472	1.86719	1.16304	1.13823	1.1394	1.09112	1.06815	1.05155	1.18503	1.51586	1.85206	1.80872	1.70351
	GalNAc(α1-3)[Fuc(α1-2)]Gal(β1-4)GlcNAc(β1-6)GalNAc(-Sp14	1.12356	2.15186	2.00796	2.30934	1.41373	1.48255	1.37717	1.16264	1.31165	1.29679	1.05709	1.91811	1.95096	2.16352	2.06162	2.81446	1.47067	1.42568	2.41465	2.32062	2.57621	1.67679	1.46208	1.21276	1.44203	1.16904	1.15441	1.10447	1.0615	1.041	1.07551	1.019	2.4583	2.48724	2.0844	1.17951	2.38029	1.25551	1.20139	1.30783	1.21637	1.19426	1.07424	1.1287	1.9094	2.32182	2.35619	2.04944
G50297NI	Neu5Ac(α2-6)Gal(β1-4)GlcNAc(β1-2)Man(-Sp0	1.19321	1.3625	2.09111	2.17998	1.35238	1.41063	1.28822	1.1524	1.19515	1.34381	1.11221	1.8488	1.87131	2.15722	2.06316	3.00259	1.43056	1.39042	2.58767	2.28334	2.7406	1.48262	1.65816	1.26334	1.15046	1.16423	1.10694	1.23636	1.11119	1.10691	0.999037	2.41165	2.2748	1.60666	1.57097	1.14514	2.12818	1.32873	1.42315	1.22124	1.20341	1.15256	1.01018	1.11219	1.89919	2.21333	2.10774	1.97845
G96655MP	Gal(α1-3)Gal(β1-4)GlcNAc(β1-2)Man(α-Sp0	1.1003	1.44486	2.18765	2.39737	1.37106	1.3773	1.28245	1.73018	1.12427	1.29859	1.10084	1.84418	1.85821	2.02123	2.21834	2.62737	1.22142	1.554	2.26409	2.37129	2.49072	1.67676	1.34153	1.27229	1.38474	1.16311	1.12937	1.13901	0.921186	1.00487	1.06039	1.35515	2.15185	2.38403	1.30408	1.06437	1.92125	1.15032	1.24031	1.10824	1.2861	1.09741	1.05068	1.18879	1.89474	2.07527	2.00677	1.8596
G52173UV	Gal(α1-3)[Fuc(α1-2)]Gal(β1-4)GlcNAc(β1-2)Man(α-Sp0	1.03064	1.32996	1.97771	2.11185	1.16369	1.22837	1.27849	1.17623	1.09314	1.14486	0.99366	1.70955	1.79907	2.15336	2.07344	2.75058	1.35189	1.55771	2.33027	2.02396	2.63518	1.67541	1.36014	1.25162	1.13463	1.14424	1.13533	0.973121	0.91613	1.10746	1.05599	1.13373	2.37052	3.19319	1.54197	1.08759	1.76073	1.24248	1.24203	1.1826	1.02367	1.06034	0.992861	0.997822	1.90267	2.04117	2.03858	1.92969
G40025AL	GalNAc(α1-3)[Fuc(α1-2)]Gal(β1-4)GlcNAc(β1-2)Man(α-Sp0	0.966296	2.11056	1.98135	2.21455	1.21344	1.28817	1.17598	1.11565	1.00691	1.23409	1.0701	1.81398	1.87094	2.005	2.29682	2.56773	1.42837	1.47468	2.05657	1.9724	2.29738	1.72628	1.21751	1.27598	1.04358	1.21312	1.08896	0.956702	0.962924	0.994431	0.970753	0.912606	2.21444	3.1365	1.92155	1.0863	1.97402	1.21212	1.20887	1.27002	1.12125	1.04966	0.982463	1.04076	1.75248	2.03731	2.2011	1.82338
G21705YX	Gal(β1-3)GlcNAc(β1-2)Man(α-Sp0	1.1317	1.30832	2.92271	2.94316	1.86102	1.81003	1.47862	1.75148	1.00119	1.53706	1.26454	1.84259	1.89204	2.08564	1.94547	2.72406	1.25849	1.3805	2.72358	2.2343	2.67391	1.55432	1.01052	1.26601	1.14921	1.44496	1.1258	0.914738	0.73221	1.05119	0.986759	1.30415	2.52816	1.77839	1.32767	1.18	1.9865	1.46754	1.47521	1.43746	1.23384	1.02166	0.994299	1.14034	1.98821	2.42133	2.2102	2.05087
	Gal(α1-3)[Fuc(α1-2)]Gal(β1-3)GlcNAc(β1-6)GalNAc(-Sp14	1.10596	1.42356	2.09816	2.28006	1.37556	1.45801	1.48195	1.01638	1.15196	1.10688	1.06889	2.13954	1.97074	2.32639	2.41335	3.12263	1.44445	1.35223	2.38429	2.44556	2.96967	1.46521	1.24337	1.21094	1.425	1.34225	1.10686	1.04566	0.940454	1.17663	1.17573	0.96021	2.74842	3.12608	1.54177	1.1951	2.04845	1.30332	1.18383	1.2334	1.01825	1.11831	0.981599	0.998849	2.26551	2.48913	2.26292	2.14125
G73932YR	Neu5Ac(α2-3)Gal(β1-3)GlcNAc(β1-2)Man(α-Sp0	1.21978	1.31859	2.10104	2.11061	1.33909	1.47123	1.30228	1.22101	1.15427	1.18411	1.11674	1.99333	2.10894	2.12797	1.93371	2.36825	1.26037	1.47733	2.56361	2.13846	2.56229	1.70547	3.37397	1.98538	1.82704	1.458	1.44243	1.90638	1.42693	1.3185	1.42713	1.22923	2.28606	2.80992	1.39847	1.37484	1.96726	1.27309	1.51516	1.30156	1.10006	1.07934	1.04188	0.993312	1.7646	2.00883	2.0295	2.04772
G79654JL	Gal(α1-3)Gal(β1-3)GlcNAc(β1-2)Man(α-Sp0	1.40382	1.4586	2.42957	2.74104	1.71673	1.67941	1.50501	1.55277	1.04208	1.43468	1.25034	2.08345	2.05533	2.23475	1.85357	2.95834	1.24738	1.37419	2.68626	2.4703	2.77988	1.47623	1.24551	1.17407	1.10459	1.1191	1.05066	0.852014	0.976293	1.00716	1.26724	1.23724	2.80207	2.68858	1.15694	1.13415	2.42496	1.54444	1.55634	1.16695	1.21227	1.179	1.04581	1.12312	2.15367	2.4624	2.33409	2.25562
G71793UG	GalNAc(β1-4)GlcNAc(β1-2)Man(α-Sp0	1.01629	1.7396	2.69629	2.93514	1.83561	1.69219	1.27429	1.50487	1.12638	1.48951	1.07946	1.76752	1.81545	2.15861	1.85916	2.18146	1.38096	1.34812	2.22843	2.10872	2.08893	1.40949	1.13028	1.21948	1.11039	1.19449	1.10636	1.17867	1.00191	1.25652	0.828796	1.22393	2.23105	1.23868	1.28574	1.08357	2.21577	1.35996	1.34168	1.05923	1.07208	1.1636	1.10186	1.11032	1.78828	2.07815	2.17524	1.92928
G03277YI	Neu5Ac(α2-3)Gal(β1-3)GalNAc(β1-4)Gal(β1-4)Glc(β-Sp0	1.0693	1.34739	2.03875	2.28183	1.43815	1.45094	1.4039	1.32943	1.181	1.11741	1.00472	1.71628	1.75299	2.03661	1.54088	2.78661	1.35904	1.29557	2.25406	2.39417	2.4263	1.19883	1.63122	1.20029	1.10913	1.05787	0.934568	1.24727	0.919656	1.01828	0.810693	1.04909	2.28877	2.59694	1.50682	1.5011	2.00408	1.0726	1.06807	1.24814	0.935797	1.1414	0.937869	1.05309	1.90189	2.45271	1.96527	1.90487
G89663TB	GlcNAc(β1-2)Man(α1-6)[GlcNAc(β1-4)][GlcNAc(β1-2)Man(α1-3)]Man(β1-4)GlcNAc(β1-4)[Fuc(α1-6)]GlcNAc(-Sp21	2.68012	1.26033	1.95016	2.06439	1.28989	1.43872	1.46706	1.28544	1.54898	1.09905	1.02055	1.96366	1.77565	2.07841	1.65985	2.25096	1.54322	1.45407	1.90093	1.87576	2.28663	1.52449	1.27663	1.22137	1.16786	1.14774	1.08941	1.08309	0.887363	1.0881	0.942206	1.1592	2.12981	1.03507	1.15787	1.03147	1.50585	1.27141	1.23307	1.16307	1.2511	1.01979	0.97266	1.21457	1.92745	2.05522	1.97224	1.90389
G47936PQ	Gal(β1-4)GlcNAc(β1-2)Man(α1-6)[GlcNAc(β1-4)][Gal(β1-4)GlcNAc(β1-2)Man(α1-3)]Man(β1-4)GlcNAc(β1-4)[Fuc(α1-6)]GlcNAc(-Sp21	1.05588	1.37489	2.99497	3.17949	2.15803	2.16467	1.37553	2.3254	1.19281	1.1865	0.913927	1.89386	1.80717	2.07022	1.99836	2.31742	1.53893	1.65946	2.15705	2.10753	2.22675	1.56881	1.45101	1.28404	1.21971	1.26952	1.14967	1.13979	0.996324	1.16514	1.08684	1.26339	2.27272	1.54249	1.29061	1.13262	2.31465	1.25452	1.32513	1.21536	1.27582	1.42212	1.28871	1.77647	1.92383	2.24831	2.07113	1.93175
	Gal(β1-4)GlcNAc(β1-2)Man(α1-6)[Gal(β1-4)GlcNAc(β1-4)][Gal(β1-4)GlcNAc(β1-2)Man(α1-3)]Man(β1-4)GlcNAc(β1-4)[Fuc(α1-6)]GlcNAc(-Sp21	1.18933	1.39056	3.83563	3.81621	2.65944	2.61937	1.38796	3.36683	1.18377	1.04028	0.970553	1.74328	1.76642	1.9199	1.9281	2.5055	1.6108	1.65464	2.13313	2.14136	2.56084	1.82658	1.4822	1.23664	1.26494	1.2822	1.1419	1.31829	1.1679	1.25642	1.08279	1.24667	2.09761	1.75432	1.34974	1.17229	2.77776	1.17869	1.43788	1.22273	1.22459	1.55848	1.66209	2.21505	1.85602	2.04058	1.99412	1.93197
G30586ZX	Fuc(α1-4)[Gal(β1-3)]GlcNAc(β1-2)Man(α-Sp0	1.491	1.4063	2.3492	2.52956	1.71452	1.66522	1.63806	1.45126	1.02188	1.28301	1.09153	1.7767	1.82845	2.01267	2.25171	2.74721	1.18983	1.19733	2.83371	2.25753	2.81514	1.40806	1.25307	1.23239	1.03679	1.01501	1.14507	1.03734	1.09253	1.15034	0.954147	1.27753	2.33681	1.22745	0.946313	0.990562	2.03199	1.35225	1.29746	1.30206	1.12109	0.950414	0.881093	0.941509	2.1883	2.55804	2.26984	2.17512
G95742RK	Neu5Ac(α2-3)Gal(β1-4)[Fuc(α1-3)]GlcNAc(β1-2)Man(α-Sp0	1.08125	1.33681	1.7843	1.77167	1.17519	1.30057	1.26453	0.95287	1.23995	1.18366	1.08627	1.84236	1.92713	2.12079	1.94846	2.54824	1.27907	1.34141	2.32203	2.09066	2.50148	1.34222	1.35968	1.33943	1.07244	1.01399	1.21543	1.00738	1.05296	1.05107	1.20358	1.17735	2.24832	1.42466	1.31157	1.33579	2.31984	1.3631	1.61811	1.10981	1.05883	1.01587	0.955161	0.930961	1.92512	2.26963	2.2235	2.12731
G59668PT	GlcNAc(β1-3)Gal(β1-4)GlcNAc(β1-6)[GlcNAc(β1-3)]Gal(β1-4)GlcNAc(-Sp0	0.98695	1.20854	2.01767	2.32853	1.55744	1.48724	1.18442	1.81093	1.1309	1.09243	1.15687	1.69514	1.62758	1.97302	1.78635	1.85187	1.37049	1.20824	1.89043	1.74911	1.89981	1.54289	1.09803	1.27964	1.33828	1.29331	1.10178	1.05594	1.10805	1.18208	1.01067	1.07319	1.89993	1.48629	1.09936	1.14955	1.73315	1.28138	1.13406	1.35639	1.39706	0.882262	0.923012	0.835141	1.47461	1.8503	1.69348	1.69907
G36691KB	GalNAc(α1-3)[Fuc(α1-2)]Gal(β1-3)GalNAc(β1-3)Gal(α1-4)Gal(β1-4)Glc(-Sp21	1.28374	1.58502	1.82793	2.36321	1.15899	1.84767	1.34413	1.23228	1.16889	1.76857	1.18542	1.77602	1.81991	2.19902	1.86952	2.51339	1.34127	1.2414	2.30819	2.62023	2.48012	1.58471	1.60349	1.32642	1.46328	1.28239	1.10481	1.1792	1.06244	1.00873	0.993561	1.1866	2.07116	2.15806	1.39615	1.06713	2.55874	1.29574	1.18793	1.20615	1.06073	1.01496	0.986348	0.812975	1.68663	1.82988	1.86665	1.77856
	Gal(α1-3)[Fuc(α1-2)]Gal(β1-3)GalNAc(β1-3)Gal(α1-4)Gal(β1-4)Glc(-Sp21	1.1038	1.4184	2.16589	2.10783	1.45268	1.3779	1.55627	1.53229	1.17018	1.2653	1.34948	1.85234	1.93949	2.20692	1.33697	2.54805	1.65231	1.34987	2.29414	1.96983	2.02553	1.41095	1.71426	1.50386	1.41861	1.4448	1.16681	1.13486	1.21687	1.17272	1.38341	1.24749	2.2468	2.65373	1.55079	1.15881	1.6241	1.68121	1.2224	1.22243	1.17252	1.12787	1.12907	1.13908	1.70826	2.09481	1.88482	1.9489
	Gal(β1-3)GalNAc(β1-3)Gal(-Sp21	1.20378	1.41859	2.62227	2.79827	1.56736	1.65064	1.24453	2.22753	1.11933	1.22143	1.2233	1.85057	1.85485	2.12427	1.5946	2.41747	1.36219	1.52084	1.93463	1.88026	2.1812	1.35221	1.53944	1.30331	1.29751	1.17943	1.18203	1.26405	1.14386	1.02463	0.900604	1.33144	1.94389	1.41116	1.34101	1.14295	2.06514	1.15529	1.16567	1.21104	1.24596	1.07149	0.942124	1.13677	1.61848	2.13515	1.77175	1.69696
G96919WB	GlcNAc(β1-3)Gal(β1-4)GlcNAc(β1-2)Man(α1-6)[GlcNAc(β1-3)Gal(β1-4)GlcNAc(β1-2)Man(α1-3)]Man(β1-4)GlcNAc(β1-4)GlcNAc(β-Sp12	1.62876	2.3881	2.24612	2.42178	1.67267	1.60865	1.41851	1.43131	1.19216	1.40772	1.32295	2.07894	2.15034	2.53903	2.28489	2.45684	1.70621	1.56293	2.19852	2.03952	2.4411	1.60157	1.47563	1.36126	1.44458	1.30134	1.27009	1.27928	1.03316	1.16882	1.18153	1.42305	2.47193	2.91473	1.81716	1.14593	2.25389	1.44614	1.29771	1.47653	1.18646	1.08779	0.943215	1.11445	2.15754	2.49315	2.36238	2.224
G96919WB	GlcNAc(β1-3)Gal(β1-4)GlcNAc(β1-2)Man(α1-6)[GlcNAc(β1-3)Gal(β1-4)GlcNAc(β1-2)Man(α1-3)]Man(β1-4)GlcNAc(β1-4)GlcNAc(β-Sp25	1.62876	2.3881	2.24612	2.42178	1.67267	1.60865	1.41851	1.43131	1.19216	1.40772	1.32295	2.07894	2.15034	2.53903	2.28489	2.45684	1.70621	1.56293	2.19852	2.03952	2.4411	1.60157	1.47563	1.36126	1.44458	1.30134	1.27009	1.27928	1.03316	1.16882	1.18153	1.42305	2.47193	2.91473	1.81716	1.14593	2.25389	1.44614	1.29771	1.47653	1.18646	1.08779	0.943215	1.11445	2.15754	2.49315	2.36238	2.224
G35382VN	Gal(β1-4)GlcNAc(β1-3)Gal(β1-4)GlcNAc(β1-2)Man(α1-6)[Gal(β1-4)GlcNAc(β1-3)Gal(β1-4)GlcNAc(β1-2)Man(α1-3)]Man(β1-4)GlcNAc(β1-4)GlcNAc(β-Sp12	1.10006	2.46112	3.53115	3.68159	2.46165	2.33073	1.35224	2.80952	1.16019	1.27028	1.17158	2.03418	2.04488	2.27683	1.97426	2.63269	1.505	1.55497	2.30702	2.33885	2.43765	1.71259	1.43257	1.29948	1.55513	1.27445	1.18254	1.21971	0.980875	1.10261	1.20909	1.56342	2.53557	3.19229	2.3289	1.15699	2.85103	1.36265	1.4062	1.50137	1.24327	1.44538	1.43807	1.7337	1.97494	2.35134	2.2243	2.09776
G35382VN	Gal(β1-4)GlcNAc(β1-3)Gal(β1-4)GlcNAc(β1-2)Man(α1-6)[Gal(β1-4)GlcNAc(β1-3)Gal(β1-4)GlcNAc(β1-2)Man(α1-3)]Man(β1-4)GlcNAc(β1-4)GlcNAc(β-Sp24	1.10006	2.46112	3.53115	3.68159	2.46165	2.33073	1.35224	2.80952	1.16019	1.27028	1.17158	2.03418	2.04488	2.27683	1.97426	2.63269	1.505	1.55497	2.30702	2.33885	2.43765	1.71259	1.43257	1.29948	1.55513	1.27445	1.18254	1.21971	0.980875	1.10261	1.20909	1.56342	2.53557	3.19229	2.3289	1.15699	2.85103	1.36265	1.4062	1.50137	1.24327	1.44538	1.43807	1.7337	1.97494	2.35134	2.2243	2.09776
G34108KW	Neu5Gc(α2-3)Gal(β1-4)GlcNAc(β1-3)Gal(β1-4)GlcNAc(β1-2)Man(α1-6)[Neu5Gc(α2-3)Gal(β1-4)GlcNAc(β1-3)Gal(β1-4)GlcNAc(β1-2)Man(α1-3)]Man(β1-4)GlcNAc(β1-4)GlcNAc(β-Sp24	1.05368	2.25096	2.29301	2.51311	1.7849	1.85137	1.30738	1.65732	1.13639	1.28996	1.12634	2.03133	2.10413	2.37846	1.74571	2.58756	1.50639	1.49047	2.35598	2.2909	2.44561	1.59804	1.49978	1.29879	1.48438	1.30194	1.19939	1.55697	1.05608	1.10651	1.23272	1.66035	2.50458	3.12953	1.94297	1.0881	2.33269	1.48852	1.45968	1.37183	1.62934	1.17436	1.17085	1.31223	2.04106	2.4399	2.16751	2.34847
G19026NP	Fuc(α1-2)Gal(β1-4)GlcNAc(β1-3)Gal(β1-4)GlcNAc(β1-2)Man(α1-6)[Fuc(α1-2)Gal(β1-4)GlcNAc(β1-3)Gal(β1-4)GlcNAc(β1-2)Man(α1-3)]Man(β1-4)GlcNAc(β1-4)GlcNAc(β-Sp24	0.948982	1.81679	2.16053	2.75148	1.67373	1.67059	1.69083	1.91837	1.15506	1.32864	1.16516	2.04864	2.03735	2.14441	1.59387	2.26722	1.42868	1.45477	2.14748	1.83588	2.10422	1.56041	1.39561	1.31288	1.36579	1.17188	1.08372	1.12648	0.989456	1.03323	1.1507	1.2773	2.62736	2.85589	1.47435	1.03375	2.39306	1.33833	1.24646	1.56746	1.17389	1.16002	1.02034	0.939992	2.13608	2.37733	2.13848	2.12053
G42463OP	GlcNAc(β1-3)Gal(β1-4)GlcNAc(β1-3)Gal(β1-4)GlcNAc(β1-2)Man(α1-6)[GlcNAc(β1-3)Gal(β1-4)GlcNAc(β1-3)Gal(β1-4)GlcNAc(β1-2)Man(α1-3)]Man(β1-4)GlcNAc(β1-4)GlcNAc(β-Sp12	1.19991	2.39881	2.14527	2.21437	1.53794	1.54644	1.25728	1.40182	1.14136	1.37258	1.21268	2.06059	2.0131	2.29946	1.56174	2.15556	1.42476	1.47593	2.00675	2.04062	2.22869	1.74847	1.40453	1.33152	1.42227	1.24309	1.19727	1.1775	1.05383	1.10217	1.1482	1.47267	2.39291	3.08054	2.20371	1.17721	2.08327	1.43685	1.32283	1.3488	1.14589	1.10366	1.10884	1.11008	1.93917	2.35127	2.2384	2.06946
G42463OP	GlcNAc(β1-3)Gal(β1-4)GlcNAc(β1-3)Gal(β1-4)GlcNAc(β1-2)Man(α1-6)[GlcNAc(β1-3)Gal(β1-4)GlcNAc(β1-3)Gal(β1-4)GlcNAc(β1-2)Man(α1-3)]Man(β1-4)GlcNAc(β1-4)GlcNAc(β-Sp25	1.19991	2.39881	2.14527	2.21437	1.53794	1.54644	1.25728	1.40182	1.14136	1.37258	1.21268	2.06059	2.0131	2.29946	1.56174	2.15556	1.42476	1.47593	2.00675	2.04062	2.22869	1.74847	1.40453	1.33152	1.42227	1.24309	1.19727	1.1775	1.05383	1.10217	1.1482	1.47267	2.39291	3.08054	2.20371	1.17721	2.08327	1.43685	1.32283	1.3488	1.14589	1.10366	1.10884	1.11008	1.93917	2.35127	2.2384	2.06946
G19687OL	Gal(β1-4)GlcNAc(β1-3)Gal(β1-4)GlcNAc(β1-3)Gal(β1-4)GlcNAc(β1-2)Man(α1-6)[Gal(β1-4)GlcNAc(β1-3)Gal(β1-4)GlcNAc(β1-3)Gal(β1-4)GlcNAc(β1-2)Man(α1-3)]Man(β1-4)GlcNAc(β1-4)GlcNAc(β-Sp12	1.06599	2.35095	3.51934	3.73816	2.46939	2.37211	1.39812	2.81591	1.15405	1.30894	1.2711	2.16661	2.17638	2.38114	1.77775	2.46937	1.39291	1.56531	2.18881	2.24053	2.44777	1.62557	1.46452	1.31024	1.43343	1.29611	1.19027	1.13772	0.98536	1.10374	1.14311	1.72414	2.5019	3.19773	2.35859	1.22485	2.71263	1.43146	1.42427	1.54147	1.24184	1.45827	1.40816	1.7158	1.95885	2.34077	2.19491	2.09902
G19687OL	Gal(β1-4)GlcNAc(β1-3)Gal(β1-4)GlcNAc(β1-3)Gal(β1-4)GlcNAc(β1-2)Man(α1-6)[Gal(β1-4)GlcNAc(β1-3)Gal(β1-4)GlcNAc(β1-3)Gal(β1-4)GlcNAc(β1-2)Man(α1-3)]Man(β1-4)GlcNAc(β1-4)GlcNAc(β-Sp24	1.06599	2.35095	3.51934	3.73816	2.46939	2.37211	1.39812	2.81591	1.15405	1.30894	1.2711	2.16661	2.17638	2.38114	1.77775	2.46937	1.39291	1.56531	2.18881	2.24053	2.44777	1.62557	1.46452	1.31024	1.43343	1.29611	1.19027	1.13772	0.98536	1.10374	1.14311	1.72414	2.5019	3.19773	2.35859	1.22485	2.71263	1.43146	1.42427	1.54147	1.24184	1.45827	1.40816	1.7158	1.95885	2.34077	2.19491	2.09902
G20521BH	GlcNAc(β1-3)Gal(β1-4)GlcNAc(β1-3)Gal(β1-4)GlcNAc(β1-3)Gal(β1-4)GlcNAc(β1-2)Man(α1-6)[GlcNAc(β1-3)Gal(β1-4)GlcNAc(β1-3)Gal(β1-4)GlcNAc(β1-3)Gal(β1-4)GlcNAc(β1-2)Man(α1-3)]Man(β1-4)GlcNAc(β1-4)GlcNAc(β-Sp25	1.19623	2.31799	2.28093	2.45662	1.76694	1.7174	1.45678	1.6438	1.21774	1.4266	1.42146	2.08027	2.17059	2.48237	1.73033	2.27825	1.49327	1.41918	2.09897	1.89566	2.33152	1.64299	1.45187	1.37759	1.49856	1.3256	1.25603	1.20617	0.977089	1.17546	1.14279	1.66514	2.52744	3.82631	2.45259	1.18848	2.21897	1.44523	1.18283	1.55502	1.21329	1.13325	1.03916	1.17225	2.10016	2.54754	2.46886	2.27985
G30694RX	Gal(β1-4)GlcNAc(β1-3)Gal(β1-4)GlcNAc(β1-3)Gal(β1-4)GlcNAc(β1-3)Gal(β1-4)GlcNAc(β1-2)Man(α1-6)[Gal(β1-4)GlcNAc(β1-3)Gal(β1-4)GlcNAc(β1-3)Gal(β1-4)GlcNAc(β1-3)Gal(β1-4)GlcNAc(β1-2)Man(α1-3)]Man(β1-4)GlcNAc(β1-4)GlcNAc(β-Sp25	1.04307	2.30572	3.60496	3.80659	2.56405	2.48479	1.46924	2.95971	1.16261	1.33259	1.30805	2.24212	2.24197	2.39044	1.77005	2.4193	1.36424	1.56986	2.27375	2.25208	2.45174	1.69252	1.46842	1.3233	1.44805	1.31648	1.18865	1.12208	0.971189	1.13541	1.12544	1.87253	2.5987	3.77771	2.65024	1.34261	2.83901	1.46588	1.46766	1.58899	1.30554	1.52116	1.46889	1.77	1.96686	2.40022	2.23152	2.10556
	Gal(β1-3)GlcNAc(β1-3)Gal(β1-4)GlcNAc(β1-2)Man(α1-6)[Gal(β1-3)GlcNAc(β1-3)Gal(β1-4)GlcNAc(β1-2)Man(α1-3)]Man(β1-4)GlcNAc(β1-4)GlcNAc(-Sp25	1.07036	2.17029	3.49507	3.63469	2.53104	2.50223	1.81191	2.19173	1.35166	1.0417	1.25015	2.01758	2.05544	2.35615	2.12019	2.63873	1.40518	1.57689	2.6351	2.12077	2.48106	1.74534	1.61594	1.46907	1.6049	1.42482	1.28873	1.10634	1.06814	1.0735	1.16164	1.52466	2.73893	3.09197	2.03924	1.20521	2.82546	1.41164	1.56046	1.54728	1.2289	1.16316	1.17626	1.27095	2.21925	2.61982	2.37513	2.21324
	Neu5Gc(α2-8)Neu5Gc(α2-3)Gal(β1-4)GlcNAc(-Sp0	1.29399	1.23832	1.80067	1.89349	1.17609	1.25952	1.30399	1.41975	1.37486	0.967203	0.947163	2.0096	2.34978	1.98174	2.35325	3.57706	1.45121	1.23206	2.76517	2.95987	3.11782	1.35475	1.21522	1.18622	1.05937	1.00627	1.13897	1.21934	1.07871	0.958585	0.97201	1.03598	2.12057	1.50975	1.04397	1.16216	1.48254	1.41338	1.26388	1.35077	1.19019	1.05452	1.07708	1.16652	1.58804	1.95572	1.76142	1.74245
	Neu5Ac(α2-8)Neu5Gc(α2-3)Gal(β1-4)GlcNAc(-Sp0	1.13243	1.39244	1.89787	2.04988	1.26141	1.50021	1.36655	1.29042	1.19181	1.10963	0.976125	1.92142	1.82515	2.1626	1.78999	2.9984	1.47036	1.35237	2.4708	2.3709	2.64994	1.5095	1.38207	1.35608	1.15801	1.17437	1.10962	1.20016	0.984833	1.09597	1.06868	1.38793	2.11481	2.00383	1.42932	1.16735	1.55986	1.35311	1.44148	1.29697	1.59187	1.13069	1.07048	1.11175	1.55109	1.96495	1.84851	1.84734
	Neu5Gc(α2-8)Neu5Ac(α2-3)Gal(β1-4)GlcNAc(-Sp0	1.08459	1.2486	1.84273	1.93343	1.32898	1.41268	1.27371	1.18749	1.17417	1.25429	1.03454	1.84837	1.80426	2.06704	1.71463	2.62265	1.37759	1.44266	2.36038	2.11609	2.42276	1.24965	1.69339	1.14348	1.65807	1.50119	1.02971	1.74165	1.28204	0.948694	1.32973	1.4011	1.99768	1.8932	1.10347	1.49453	2.56128	1.34127	1.51313	1.15835	1.26686	1.02589	1.02587	0.957565	1.67254	1.90272	1.85955	1.70917
	Neu5Gc(α2-8)Neu5Gc(α2-3)Gal(β1-4)GlcNAc(β1-3)Gal(β1-4)GlcNAc(-Sp0	1.01883	1.29814	1.99625	2.03816	1.29102	1.33557	1.10828	1.22118	1.06805	1.20875	0.997463	2.11624	1.86364	2.27013	1.33671	2.14434	1.20923	1.375	2.06287	1.86337	2.09582	1.44626	1.14446	1.19237	1.07569	1.08096	1.01657	0.986458	0.862444	0.945898	0.947863	1.0768	2.02133	3.13257	1.47403	0.972659	1.93792	1.23266	1.7075	0.965212	1.1657	1.05418	0.905525	0.976255	1.66447	1.8684	1.89818	1.72462
	Neu5Gc(α2-8)Neu5Gc(α2-6)Gal(β1-4)GlcNAc(-Sp0	1.15192	1.305	1.98174	2.14105	1.41477	1.32843	1.32255	1.26798	1.29276	2.1267	1.07484	2.05638	2.27544	2.38112	1.58128	2.7612	1.47937	1.64672	2.19659	2.08777	2.3449	1.47739	1.21847	1.23816	1.35179	1.37474	1.20258	1.03546	0.89812	1.22722	1.36693	2.50556	2.07076	1.49543	1.11237	1.10636	1.68737	1.45246	1.28281	1.15299	1.11331	1.23562	1.03933	1.10732	1.85906	1.91139	1.98965	1.67102
G82177FD	Neu5Ac(α2-8)Neu5Ac(α2-3)Gal(β1-4)GlcNAc(-Sp0	1.11232	1.26119	2.05023	2.11398	1.35481	1.38745	1.22229	1.58287	1.14439	1.0334	1.07681	1.84659	1.79776	1.89532	1.83625	2.77215	1.43895	1.27796	2.48157	2.18239	2.66861	1.45927	1.13513	1.09707	1.06884	0.988658	1.04998	1.05817	0.887931	0.951725	0.953194	1.45973	1.85076	1.75289	1.16497	1.26708	2.2906	1.33374	1.64056	1.08172	1.45774	0.977879	1.07139	1.00927	1.69291	1.82818	1.75584	1.6502
	GlcNAc(β1-3)Gal(β1-4)GlcNAc(β1-6)[GlcNAc(β1-3)Gal(β1-4)GlcNAc(β1-2)]Man(α1-6)[GlcNAc(β1-3)Gal(β1-4)GlcNAc(β1-2)Man(α1-3)]Man(β1-4)GlcNAc(β1-4)GlcNAc(-Sp24	1.2535	2.44452	2.12597	2.18644	1.7869	1.51016	1.19767	1.26155	1.22564	1.5082	1.32061	2.24038	2.131	2.35445	1.8144	2.26214	1.47369	1.31833	2.10759	1.81061	2.16039	1.62342	1.44264	1.24479	1.45936	1.34903	1.27131	1.40803	1.10798	1.04329	1.12412	1.25742	2.06612	2.92943	1.87205	1.10486	2.34288	1.66648	1.33316	1.93881	1.21487	0.985351	1.02814	1.15626	2.17746	2.35343	2.13571	2.10336
	Gal(β1-4)GlcNAc(β1-3)Gal(β1-4)GlcNAc(β1-6)[Gal(β1-4)GlcNAc(β1-3)Gal(β1-4)GlcNAc(β1-2)]Man(α1-6)[Gal(β1-4)GlcNAc(β1-3)Gal(β1-4)GlcNAc(β1-2)Man(α1-3)]Man(α1-4)GlcNAc(β1-4)GlcNAc(-Sp24	1.13682	2.34597	4.14964	4.24081	2.87181	2.79461	1.57834	3.33821	1.09703	1.46794	1.41333	2.34784	2.24442	2.37386	2.22864	2.87134	1.65087	1.65745	2.74497	2.54681	2.76056	2.02421	1.47151	1.32097	1.68496	1.50103	1.42659	1.33681	1.05589	1.09227	1.18377	1.53199	2.43845	4.11413	2.10567	1.3258	2.81601	1.6237	1.1845	1.97154	1.41095	1.72873	1.7998	2.17238	2.29784	2.31822	2.29958	2.09224
G89808TP	Gal(α1-3)Gal(β1-4)GlcNAc(β1-2)Man(α1-6)[Gal(α1-3)Gal(β1-4)GlcNAc(β1-2)Man(α1-3)]Man(β1-4)GlcNAc(β1-4)GlcNAc(-Sp24	1.13344	2.08568	2.72023	3.18466	2.10658	2.02342	1.69529	2.31421	1.22261	1.46951	1.16728	2.1023	1.97489	2.01596	2.0801	2.97324	1.39883	1.90394	2.5294	2.35688	2.38478	1.65961	1.50068	1.55719	1.4806	1.27733	1.28201	1.28765	1.17359	1.12382	1.16912	1.59588	2.31153	2.38691	1.64094	1.18145	2.67007	1.2486	1.27487	1.27123	1.22914	1.32246	1.21037	1.58787	1.83804	2.18917	2.10741	2.10019
G73723ZY	GlcNAc(β1-3)Gal(β1-4)GlcNAc(β1-6)[GlcNAc(β1-3)Gal(β1-3)]GalNAc(α-Sp14	1.15267	1.47414	1.90187	2.19694	1.35002	1.49983	1.52911	1.10377	1.35931	1.5307	1.25603	2.04002	1.96569	2.22858	2.04461	2.92834	1.83282	1.35808	2.62327	2.47428	2.68956	1.41437	1.41905	1.39168	1.49896	1.21633	1.35505	1.12821	1.17886	1.13626	1.38999	1.22991	2.4202	1.95534	1.5371	1.30133	1.50026	1.29599	1.30141	1.73077	1.41238	1.07809	1.10025	1.05313	1.72098	2.1387	2.12945	2.1184
G36387CV	GalNAc(β1-3)GlcNAc(β-Sp0	1.18595	1.42793	2.23684	2.48792	1.50415	1.49354	1.73798	1.4895	1.43066	1.1787	1.09313	1.9221	1.8811	2.16134	1.78483	2.57771	1.33605	1.44167	2.31117	2.10439	2.44573	1.47691	1.15772	1.22816	1.1731	1.26342	0.98277	1.12941	1.19732	1.13985	1.22966	1.26781	2.20265	1.70324	1.41204	1.19516	1.98435	1.24322	1.36423	1.1416	1.18438	1.19168	1.17017	1.15321	1.73201	2.11193	1.95935	1.78096
G88274ER	GalNAc(β1-4)GlcNAc(β1-3)GalNAc(β1-4)GlcNAc(β-Sp0	1.65184	2.2929	3.72123	4.40467	2.77206	2.61078	2.03286	1.57583	1.28153	1.53995	1.39886	2.10767	2.37181	2.38073	2.1413	2.61804	1.8968	1.92396	2.3605	2.44667	2.56155	1.97301	1.3603	1.56738	1.6029	1.72029	1.59281	1.64372	1.30998	1.33921	1.38091	1.62503	2.50638	1.21441	1.58582	1.67319	3.09812	1.39287	1.50466	1.52883	1.51259	1.56044	1.67615	1.83802	1.84745	2.30342	2.25407	2.17677
G80156FT	GlcNAc(β1-3)Gal(β1-4)GlcNAc(β1-3)Gal(β1-4)GlcNAc(β1-3)Gal(β1-4)GlcNAc(β1-3)Gal(β1-4)GlcNAc(β1-2)Man(α1-6)[GlcNAc(β1-3)Gal(β1-4)GlcNAc(β1-3)Gal(β1-4)GlcNAc(β1-3)Gal(β1-4)GlcNAc(β1-3)Gal(β1-4)GlcNAc(β1-2)Man(α1-3)]Man(β1-4)GlcNAc(β1-4)GlcNAc(β-Sp25	1.1175	2.30304	2.27176	2.29043	1.74499	1.75664	1.46891	1.52593	1.14265	1.41196	1.47839	2.18897	2.15804	2.38985	1.5869	2.06484	1.32287	1.46641	2.17367	2.04091	2.183	1.95393	1.44709	1.45967	1.54565	1.30172	1.21494	1.19015	1.08243	1.14774	1.22218	1.82785	2.57256	4.18102	2.79461	1.38341	2.14874	1.51935	1.41115	1.58567	1.25251	1.11085	1.24748	1.13788	1.94431	2.42983	2.33817	2.11982
G73305LV	Gal(β1-4)GlcNAc(β1-3)Gal(β1-4)GlcNAc(β1-3)Gal(β1-4)GlcNAc(β1-3)Gal(β1-4)GlcNAc(β1-3)Gal(β1-4)GlcNAc(β1-2)Man(α1-6)[Gal(β1-4)GlcNAc(β1-3)Gal(β1-4)GlcNAc(β1-3)Gal(β1-4)GlcNAc(β1-3)Gal(β1-4)GlcNAc(β1-3)Gal(β1-4)GlcNAc(β1-2)Man(α1-3)]Man(β1-4)GlcNAc(β1-4)GlcNAc(β-Sp25	1.26034	2.37426	3.81346	4.09577	2.78863	2.70614	1.72187	3.26006	1.16838	1.50657	1.46713	2.3615	2.36228	2.27207	1.57688	2.69247	1.62118	1.65862	2.4977	2.33206	2.52644	1.75057	1.54425	1.37751	1.63798	1.39036	1.2843	1.20947	1.06015	1.17679	1.20588	2.10988	2.81976	4.1257	3.06291	1.29547	2.93437	1.44944	1.53593	1.649	1.3742	1.68027	1.64311	1.82859	2.17618	2.53912	2.49257	2.19022
G87819IQ	GlcNAc(β1-3)Gal(β1-3)GalNAc(-Sp14	1.00644	1.18983	1.73209	2.15502	1.32637	1.22898	1.33111	1.11409	1.14292	1.12599	1.08948	1.8956	1.78996	1.98167	1.71169	2.84047	1.32397	1.26951	2.11605	2.23993	2.54979	1.49059	1.47642	1.27785	1.20282	1.12008	1.03245	1.01655	0.897777	1.07441	1.05792	1.24662	2.28795	2.62684	1.78891	1.26048	1.35069	1.20964	1.15784	1.09794	1.12168	1.17209	1.07806	1.02596	1.68131	2.06941	1.92088	1.73657
G61358KS	Gal(β1-3)GlcNAc(β1-6)[Gal(β1-3)]GalNAc(-Sp14	1.17034	1.33705	2.93879	3.45884	2.15683	2.06571	1.56658	1.91662	1.246	1.20169	1.33066	2.17997	2.06517	2.32787	1.86526	2.41211	1.77012	1.46185	2.5284	1.99006	2.4127	1.80424	1.53276	1.22685	1.35397	1.32536	1.18492	1.19462	1.15494	1.08331	1.06617	1.38333	2.38965	2.22289	1.33285	1.23409	2.73984	1.26171	1.28759	1.28879	1.18549	1.17249	1.21716	1.32184	2.10829	2.36351	2.33754	2.14165
G37796OS	Gal(β1-4)GlcNAc(β1-3)Gal(β1-4)GlcNAc(β1-3)Gal(β1-4)GlcNAc(β1-3)Gal(β1-4)GlcNAc(β1-3)Gal(β1-4)GlcNAc(β1-3)Gal(β1-4)GlcNAc(β1-2)Man(α1-6)[Gal(β1-4)GlcNAc(β1-3)Gal(β1-4)GlcNAc(β1-3)Gal(β1-4)GlcNAc(β1-3)Gal(β1-4)GlcNAc(β1-3)Gal(β1-4)GlcNAc(β1-3)Gal(β1-4)GlcNAc(β1-2)Man(α1-3)]Man(β1-4)GlcNAc(β1-4)GlcNAc(β-Sp25	1.49593	2.5407	4.05456	4.4075	2.98242	3.01404	1.90623	3.8021	1.31375	1.56692	1.56963	2.61049	2.75601	2.99928	1.70279	2.74853	1.68318	1.82529	3.09368	2.70031	2.86916	1.87352	1.95343	1.51598	1.95075	1.33914	1.34568	1.34692	1.27964	1.30023	1.21201	2.46824	3.3604	6.5456	3.71165	1.58056	3.04539	1.64429	1.75973	1.97974	1.6832	2.04814	1.9396	2.00649	2.37351	2.99659	2.90701	2.72024
	(3S)GlcA(β1-3)Gal(β1-4)GlcNAc(β1-3)Gal(β1-4)Glc(-Sp21	1.01891	1.12129	1.98443	2.13548	1.58102	1.44286	1.18516	1.26917	1.3146	1.47947	1.31562	2.27077	1.82244	2.11876	1.38387	2.40462	1.1394	1.22707	2.51756	1.89901	2.06184	2.31359	1.45149	1.10447	1.45402	1.01064	1.05794	1.16533	0.920633	1.15072	1.06953	1.34758	2.43473	2.61765	2.1572	1.1589	1.28946	1.21818	1.28577	0.999287	1.12963	1.05343	0.909025	1.00174	1.56536	1.94155	1.59451	1.4531
G82061CN	(3S)GlcA(β1-3)Gal(β1-4)GlcNAc(β1-2)Man(α-Sp0	1.08025	1.59087	1.67681	1.60518	2.56441	2.45301	1.20129	1.02719	1.14144	1.61686	1.32161	2.05915	2.11646	2.14088	1.53602	3.57574	1.2616	1.9577	2.92873	2.65028	3.25288	1.15038	1.35016	1.27687	0.99067	1.18285	1.00564	1.04682	0.82112	1.13523	0.986225	1.03756	2.54328	1.5819	1.55739	1.01945	1.30391	1.22479	1.60583	1.11338	1.2572	1.0297	0.966976	0.899043	1.93236	2.04696	1.96379	1.67978
G18320HP	Gal(β1-3)GlcNAc(β1-3)Gal(β1-4)GlcNAc(β1-3)Gal(β1-4)GlcNAc(β1-6)[Gal(β1-3)GlcNAc(β1-3)Gal(β1-4)GlcNAc(β1-3)Gal(β1-4)GlcNAc(β1-2)]Man(α1-6)[Gal(β1-3)GlcNAc(β1-3)Gal(β1-4)GlcNAc(β1-3)Gal(β1-4)GlcNAc(β1-2)Man(α1-3)]Man(β1-4)GlcNAc(β1-4)[Fuc(α1-6)]GlcNAc(β-Sp24	1.14305	2.10034	4.19228	4.1709	3.11832	3.06616	2.06325	2.58957	1.49727	1.16244	1.3831	2.12452	2.09718	2.23877	2.11371	2.41289	1.66501	1.47262	2.71754	2.31138	2.33757	1.52275	1.60395	1.44442	1.59819	1.46727	1.27431	1.12159	1.05035	1.1284	1.0289	1.68845	3.00946	4.56623	3.24161	1.20506	3.25702	1.47461	1.60228	2.22672	1.34488	1.59475	1.50375	1.76198	2.59702	2.6691	2.54058	2.44823
G17779DH	Gal(β1-3)GlcNAc(β1-3)Gal(β1-4)GlcNAc(β1-6)[Gal(β1-3)GlcNAc(β1-3)Gal(β1-4)GlcNAc(β1-2)]Man(α1-6)[Gal(β1-3)GlcNAc(β1-3)Gal(β1-4)GlcNAc(β1-2)Man(α1-3)]Man(β1-4)GlcNAc(β1-4)[Fuc(α1-6)]GlcNAc(β-Sp24	1.17499	2.0742	4.05673	4.08807	3.0703	3.02204	2.15733	2.31114	1.53622	1.05257	1.09413	1.89248	1.89524	2.08492	2.78981	3.13764	1.68546	1.5005	2.53096	2.59691	2.8751	1.65011	1.85966	1.45856	1.36061	1.40367	1.30284	1.1469	1.09162	1.05638	1.15193	1.23683	3.00689	3.57257	2.31651	1.04935	2.93211	1.34148	1.71173	1.90133	1.22362	1.25556	1.30389	1.50745	2.84001	2.87457	2.69551	2.48222
G97898ZO	Neu5Ac(α2-8)Neu5Ac(α2-3)Gal(β1-3)GalNAc(β1-4)[Neu5Ac(α2-3)]Gal(β1-4)Glc(-Sp21	1.26318	1.239	2.25049	2.43376	1.52633	1.58119	1.26277	1.61277	1.16702	1.17207	1.25677	1.86033	1.85045	2.13656	1.65028	2.63018	1.58133	1.57942	1.99078	2.16134	2.25294	1.3229	1.3545	1.25116	1.236	1.0715	1.18725	1.23066	0.924737	1.0732	1.06146	1.42999	2.05266	2.07472	1.25728	1.51776	2.91153	1.19257	1.24203	1.04228	1.35262	1.06957	1.08237	1.17356	1.67729	2.01764	1.87064	1.73673
G22865RK	GlcNAc(β1-3)Gal(β1-4)GlcNAc(β1-2)Man(α1-6)[GlcNAc(β1-3)Gal(β1-4)GlcNAc(β1-2)Man(α1-3)]Man(β1-4)GlcNAc(β1-4)[Fuc(α1-6)]GlcNAc(β-Sp24	1.16168	2.36814	2.21223	2.35788	1.50533	1.76885	1.61449	1.30142	1.24272	1.22113	1.08808	1.96228	1.97713	2.18785	2.2401	2.56439	1.81069	1.59967	2.15693	2.12827	2.53582	1.71667	1.59042	1.44732	1.41412	1.3023	1.26259	1.17912	1.11071	1.18431	1.14145	1.34398	2.55969	2.77935	1.78901	1.09401	2.15333	1.44573	1.34013	1.49589	1.1755	1.18339	1.01981	1.31439	2.2138	2.64312	2.48388	2.37449
G54953LX	Gal(β1-4)GlcNAc(β1-3)Gal(β1-4)GlcNAc(β1-2)Man(α1-6)[Gal(β1-4)GlcNAc(β1-3)Gal(β1-4)GlcNAc(β1-2)Man(α1-3)]Man(β1-4)GlcNAc(β1-4)[Fuc(α1-6)]GlcNAc(β-Sp24	1.08963	2.29803	3.54236	3.67952	2.48368	2.39171	1.71202	2.77255	1.23206	1.34054	1.15547	1.85827	2.06535	2.25406	2.18176	2.74163	1.80198	1.71289	2.28297	2.33435	2.56576	1.61218	1.51564	1.28291	1.38182	1.35237	1.21918	1.39126	1.04266	1.11664	1.12858	1.58444	2.60154	2.42118	1.82157	1.08812	2.68859	1.376	1.5209	1.57865	1.2584	1.68294	1.57794	1.91262	2.12069	2.52451	2.43496	2.28114
G91227VL	GlcNAc(β1-3)Gal(β1-4)GlcNAc(β1-3)Gal(β1-4)GlcNAc(β1-2)Man(α1-6)[GlcNAc(β1-3)Gal(β1-4)GlcNAc(β1-3)Gal(β1-4)GlcNAc(β1-2)Man(α1-3)]Man(β1-4)GlcNAc(β1-4)[Fuc(α1-6)]GlcNAc(β-Sp24	1.20514	2.2611	2.13125	2.29855	1.56411	1.66033	1.73937	1.54165	1.22509	1.24713	1.09632	1.96806	2.00207	2.21039	1.86357	2.31496	1.66262	1.5537	2.01399	1.79349	2.29896	1.57927	1.56058	1.39958	1.42927	1.29385	1.26893	1.31265	1.00339	1.16002	1.0933	1.45439	2.48799	3.99075	2.06229	1.206	2.08574	1.60963	1.29987	1.77316	1.12482	1.31636	1.12095	1.28067	2.09115	2.52371	2.48	2.31694
G90130AG	Gal(β1-4)GlcNAc(β1-3)Gal(β1-4)GlcNAc(β1-3)Gal(β1-4)GlcNAc(β1-2)Man(α1-6)[Gal(β1-4)GlcNAc(β1-3)Gal(β1-4)GlcNAc(β1-3)Gal(β1-4)GlcNAc(β1-2)Man(α1-3)]Man(β1-4)GlcNAc(β1-4)[Fuc(α1-6)]GlcNAc(β-Sp24	1.10718	2.2596	3.60695	3.92254	2.54699	2.47923	1.7896	3.2588	1.23364	1.18133	1.1226	1.91684	1.98101	2.17013	1.85609	2.67104	1.58749	1.53476	2.27426	2.19587	2.57449	1.57989	1.53709	1.34496	1.49458	1.25717	1.2338	1.32363	1.03209	1.17594	1.13358	1.66186	2.71104	3.86593	2.30433	1.20757	2.56383	1.45849	1.43547	1.83965	1.22594	1.89524	1.58666	1.87542	2.05168	2.49872	2.49004	2.2652
G81936VZ	GlcNAc(β1-3)Gal(β1-4)GlcNAc(β1-3)Gal(β1-4)GlcNAc(β1-3)Gal(β1-4)GlcNAc(β1-2)Man(α1-6)[GlcNAc(β1-3)Gal(β1-4)GlcNAc(β1-3)Gal(β1-4)GlcNAc(β1-3)Gal(β1-4)GlcNAc(β1-2)Man(α1-3)]Man(β1-4)GlcNAc(β1-4)[Fuc(α1-6)]GlcNAc(β-Sp24	1.07594	2.24158	2.2135	2.28983	1.6621	1.72828	1.71999	1.48703	1.28371	1.25738	1.16616	1.98571	2.03015	2.24563	1.7667	2.26666	1.67999	1.43396	2.01178	1.90438	2.20515	1.61826	1.54119	1.35228	1.44266	1.2903	1.20852	1.24147	1.0955	1.21184	1.10189	1.56697	2.60085	3.93773	2.50148	1.17153	2.27418	1.41452	1.42906	1.67613	1.172	1.27069	1.09142	1.26143	2.08505	2.57336	2.53007	2.23014
G92140GK	Gal(β1-4)GlcNAc(β1-3)Gal(β1-4)GlcNAc(β1-3)Gal(β1-4)GlcNAc(β1-3)Gal(β1-4)GlcNAc(β1-2)Man(α1-6)[Gal(β1-4)GlcNAc(β1-3)Gal(β1-4)GlcNAc(β1-3)Gal(β1-4)GlcNAc(β1-3)Gal(β1-4)GlcNAc(β1-2)Man(α1-3)]Man(β1-4)GlcNAc(β1-4)[Fuc(α1-6)]GlcNAc(β-Sp24	1.14231	2.24	3.6888	4.02673	2.61214	2.61733	1.93597	3.42935	1.26072	1.1994	1.16577	1.95232	2.00629	2.16937	1.67177	2.65551	1.63358	1.53509	2.36568	2.23328	2.59443	1.64902	1.57495	1.36645	1.55389	1.23872	1.24945	1.29595	1.05838	1.19661	1.11542	1.88969	2.749	3.92666	2.60962	1.23475	2.58253	1.37975	1.45092	1.82487	1.25045	2.06837	1.65109	1.90998	1.99169	2.51794	2.49945	2.25964
G03577YK	GlcNAc(β1-3)Gal(β1-4)GlcNAc(β1-3)Gal(β1-4)GlcNAc(β1-3)Gal(β1-4)GlcNAc(β1-3)Gal(β1-4)GlcNAc(β1-2)Man(α1-6)[GlcNAc(β1-3)Gal(β1-4)GlcNAc(β1-3)Gal(β1-4)GlcNAc(β1-3)Gal(β1-4)GlcNAc(β1-3)Gal(β1-4)GlcNAc(β1-2)Man(α1-3)]Man(β1-4)GlcNAc(β1-4)[Fuc(α1-6)]GlcNAc(β-Sp19	1.13682	2.27415	2.49889	2.38711	1.77175	1.91066	1.72427	1.66214	1.28538	1.30895	1.30743	1.97039	1.9762	2.27261	1.69477	2.32332	1.77348	1.50473	2.16427	2.08298	2.28583	1.79753	1.64019	1.47466	1.58841	1.44336	1.2405	1.14293	1.17085	1.22105	1.13895	1.81255	2.68146	4.3194	2.73518	1.20665	2.42347	1.47919	1.49833	1.72581	1.2121	1.3525	1.243	1.41914	2.19655	2.72226	2.63654	2.45254
G00720XU	Gal(β1-4)GlcNAc(β1-3)Gal(β1-4)GlcNAc(β1-3)Gal(β1-4)GlcNAc(β1-3)Gal(β1-4)GlcNAc(β1-3)Gal(β1-4)GlcNAc(β1-2)Man(α1-6)[Gal(β1-4)GlcNAc(β1-3)Gal(β1-4)GlcNAc(β1-3)Gal(β1-4)GlcNAc(β1-3)Gal(β1-4)GlcNAc(β1-3)Gal(β1-4)GlcNAc(β1-2)Man(α1-3)]Man(β1-4)GlcNAc(β1-4)[Fuc(α1-6)]GlcNAc(β-Sp19	1.16585	2.17683	3.77606	3.97496	2.64737	2.71292	1.95534	3.17064	1.25511	1.30279	1.10976	2.09566	2.13234	2.1176	1.90187	2.6632	1.55704	1.62149	2.31103	2.40322	2.52142	1.78358	1.59776	1.33692	1.41945	1.3617	1.21578	1.15864	0.949137	1.17661	1.12416	2.03359	2.79676	4.34122	2.92738	1.36429	2.94749	1.50592	1.58789	1.71815	1.33461	1.88465	1.72543	2.19448	2.19939	2.7104	2.70912	2.4852
G88094DN	Gal(β1-4)GlcNAc(β1-3)Gal(β1-4)GlcNAc(β1-6)[Gal(β1-4)GlcNAc(β1-3)Gal(β1-4)GlcNAc(β1-2)]Man(α1-6)[Gal(β1-4)GlcNAc(β1-3)Gal(β1-4)GlcNAc(β1-2)Man(α1-3)]Man(β1-4)GlcNAc(β1-4)[Fuc(α1-6)]GlcNAc(β-Sp24	1.11546	2.24577	3.68831	3.8006	2.69572	2.60646	1.54804	3.09977	1.25296	1.26058	1.10085	2.0642	2.05032	2.23223	1.98183	2.88462	1.51283	1.41313	2.37529	2.32701	2.61415	1.65758	1.48461	1.28369	1.39454	1.23637	1.27096	1.29107	1.02597	1.15664	1.15617	1.45442	2.54379	3.78848	1.89459	1.08243	2.93407	1.37194	1.42794	1.82837	1.21037	1.74955	1.74015	2.08064	2.24194	2.44666	2.34238	2.24806
G95492XR	GlcNAc(β1-3)Gal(β1-4)GlcNAc(β1-3)Gal(β1-4)GlcNAc(β1-6)[GlcNAc(β1-3)Gal(β1-4)GlcNAc(β1-3)Gal(β1-4)GlcNAc(β1-2)]Man(α1-6)[GlcNAc(β1-3)Gal(β1-4)GlcNAc(β1-3)Gal(β1-4)GlcNAc(β1-2)Man(α1-3)]Man(β1-4)GlcNAc(β1-4)[Fuc(α1-6)]GlcNAc(β-Sp24	0.950612	2.23013	2.00046	2.17219	1.48274	1.73773	1.48637	1.20582	1.23946	1.31932	1.27368	2.1119	2.07947	2.22608	1.68839	2.28557	1.42305	1.24916	2.16778	2.01986	2.42267	1.75516	1.5468	1.35274	1.42633	1.34524	1.26885	1.16592	1.13163	1.06015	1.06764	1.47693	2.46347	3.99412	2.33591	0.961486	2.05162	1.49898	1.42897	1.68267	1.16481	1.18323	1.12941	1.26622	2.3318	2.58792	2.486	2.36201
G97894QD	Gal(β1-4)GlcNAc(β1-3)Gal(β1-4)GlcNAc(β1-3)Gal(β1-4)GlcNAc(β1-6)[Gal(β1-4)GlcNAc(β1-3)Gal(β1-4)GlcNAc(β1-3)Gal(β1-4)GlcNAc(β1-2)]Man(α1-6)[Gal(β1-4)GlcNAc(β1-3)Gal(β1-4)GlcNAc(β1-3)Gal(β1-4)GlcNAc(β1-2)Man(α1-3)]Man(β1-4)GlcNAc(β1-4)[Fuc(α1-6)]GlcNAc(β-Sp24	1.04475	2.20199	3.85174	3.99993	2.83265	2.70451	1.50412	3.25863	1.24537	1.12469	1.21395	2.03449	2.05576	2.17085	1.78149	2.79537	1.51257	1.38251	2.36448	2.53799	2.62709	1.6447	1.58012	1.25987	1.48244	1.30577	1.23689	1.32811	0.964395	1.071	1.11346	1.67663	2.65038	3.70125	2.60064	1.2119	2.94472	1.44759	1.53993	1.94244	1.30658	1.86825	1.89351	2.2322	2.19796	2.48704	2.37137	2.17416
G57604VY	GlcNAc(β1-3)Gal(β1-4)GlcNAc(β1-3)Gal(β1-4)GlcNAc(β1-3)Gal(β1-4)GlcNAc(β1-6)[GlcNAc(β1-3)Gal(β1-4)GlcNAc(β1-3)Gal(β1-4)GlcNAc(β1-3)Gal(β1-4)GlcNAc(β1-2)]Man(α1-6)[GlcNAc(β1-3)Gal(β1-4)GlcNAc(β1-3)Gal(β1-4)GlcNAc(β1-3)Gal(β1-4)GlcNAc(β1-2)Man(α1-3)]Man(β1-4)GlcNAc(β1-4)[Fuc(α1-6)]GlcNAc(β-Sp24	1.05621	2.28144	2.27474	2.19867	1.69118	1.71658	1.55621	1.29738	1.31896	1.38949	1.2786	2.11579	2.09829	2.22221	1.5916	2.26363	1.44832	1.28132	2.22534	1.98808	2.31101	1.85123	1.48437	1.44296	1.46835	1.42104	1.14119	1.31384	1.04985	1.22793	1.10046	1.68143	2.53829	4.33208	2.76731	1.14033	2.27208	1.49308	1.51266	1.92874	1.24559	1.21943	1.23748	1.27519	2.24317	2.60082	2.53745	2.2796
G83133GQ	Gal(β1-4)GlcNAc(β1-3)Gal(β1-4)GlcNAc(β1-3)Gal(β1-4)GlcNAc(β1-3)Gal(β1-4)GlcNAc(β1-6)[Gal(β1-4)GlcNAc(β1-3)Gal(β1-4)GlcNAc(β1-3)Gal(β1-4)GlcNAc(β1-3)Gal(β1-4)GlcNAc(β1-2)]Man(α1-6)[Gal(β1-4)GlcNAc(β1-3)Gal(β1-4)GlcNAc(β1-3)Gal(β1-4)GlcNAc(β1-3)Gal(β1-4)GlcNAc(β1-2)Man(α1-3)]Man(β1-4)GlcNAc(β1-4)[Fuc(α1-6)]GlcNAc(β-Sp24	1.19841	2.23516	4.01493	4.15743	2.9876	2.94037	1.81265	3.58935	1.35617	1.39946	1.24515	2.0962	2.14228	2.16049	1.85716	2.97202	1.68782	1.45037	2.60039	2.53588	2.67478	1.85468	1.61193	1.44092	1.44634	1.36214	1.27973	1.2617	0.979129	1.11402	1.07891	2.02083	2.80495	4.23861	2.946	1.23182	3.15063	1.42553	1.5432	1.93533	1.31797	1.99687	1.98699	2.22189	2.42918	2.5077	2.53169	2.27317
G80313NY	GlcNAc(β1-3)Gal(β1-4)GlcNAc(β1-3)Gal(β1-4)GlcNAc(β1-3)Gal(β1-4)GlcNAc(β1-3)Gal(β1-4)GlcNAc(β1-6)[GlcNAc(β1-3)Gal(β1-4)GlcNAc(β1-3)Gal(β1-4)GlcNAc(β1-3)Gal(β1-4)GlcNAc(β1-3)Gal(β1-4)GlcNAc(β1-2)]Man(α1-6)[GlcNAc(β1-3)Gal(β1-4)GlcNAc(β1-3)Gal(β1-4)GlcNAc(β1-3)Gal(β1-4)GlcNAc(β1-3)Gal(β1-4)GlcNAc(β1-2)Man(α1-3)]Man(β1-4)GlcNAc(β1-4)[Fuc(α1-6)]GlcNAc(β-Sp24	1.21431	2.30264	2.48958	2.62811	1.9041	2.16153	1.87044	1.73934	1.25619	1.5328	1.51686	2.22362	2.26205	2.18433	1.82338	2.42806	1.58519	1.26468	2.22585	2.1269	2.41635	1.96797	1.76001	1.79237	1.60725	1.7626	1.34961	1.32597	1.23357	1.26346	1.14983	2.09458	2.82782	4.50515	3.22041	1.33365	2.70056	1.62149	1.61446	2.16731	1.34832	1.46028	1.3961	1.40831	2.47826	2.81378	2.66397	2.43372
G59122OR	Gal(β1-4)GlcNAc(β1-3)Gal(β1-4)GlcNAc(β1-3)Gal(β1-4)GlcNAc(β1-3)Gal(β1-4)GlcNAc(β1-3)Gal(β1-4)GlcNAc(β1-6)[Gal(β1-4)GlcNAc(β1-3)Gal(β1-4)GlcNAc(β1-3)Gal(β1-4)GlcNAc(β1-3)Gal(β1-4)GlcNAc(β1-3)Gal(β1-4)GlcNAc(β1-2)]Man(α1-6)[Gal(β1-4)GlcNAc(β1-3)Gal(β1-4)GlcNAc(β1-3)Gal(β1-4)GlcNAc(β1-3)Gal(β1-4)GlcNAc(β1-3)Gal(β1-4)GlcNAc(β1-2)Man(α1-3)]Man(β1-4)GlcNAc(β1-4)[Fuc(α1-6)]GlcNAc(β-Sp24	1.75795	2.61597	4.43534	4.59887	3.33621	3.30455	1.90746	4.24821	1.55298	1.521	1.54429	2.54629	2.56913	2.7735	1.77902	3.23174	1.84954	1.75831	3.00228	2.88765	3.12898	1.8244	1.87044	1.47302	1.77693	1.39826	1.31762	1.47117	1.26922	1.3103	1.17117	2.61648	3.20975	6.72749	4.13663	1.54459	3.22596	1.71743	1.96802	2.478	1.66292	2.48523	2.38948	2.57207	2.38164	2.8043	2.79028	2.43867
G07932PU	Gal(β1-4)GlcNAc(β1-3)Gal(β1-4)GlcNAc(β1-3)GalNAc(α-Sp14	1.07544	1.38196	2.67788	2.79547	1.80667	1.71724	1.37185	1.80653	1.06053	1.13463	1.04567	1.90504	1.9789	2.43339	1.71595	2.39552	1.36479	1.29229	2.12734	1.93808	2.28645	1.50262	1.25306	1.06883	1.05149	1.09487	1.02269	1.29205	0.927893	0.95711	0.977993	1.38678	2.30841	2.61604	1.38895	1.03696	2.09404	1.19476	1.26808	1.35437	1.20324	1.11694	1.06295	1.26091	1.73012	1.94511	2.00367	1.88435
G86537AD	Gal(β1-4)GlcNAc(β1-3)Gal(β1-4)GlcNAc(β1-6)[Gal(β1-3)]GalNAc(α-Sp14	1.14144	1.50135	2.94287	3.41647	2.00321	1.97623	1.32204	2.37809	1.26223	1.1968	1.32573	2.08272	2.23619	2.51231	1.53174	2.56159	1.55258	1.4266	2.38123	2.09459	2.46532	1.43428	1.59919	1.317	1.32541	1.25	1.22921	1.16114	1.15689	1.1188	1.22106	1.35301	2.29954	2.41892	1.60654	1.14252	2.0129	1.27877	1.29246	1.1563	1.26698	1.19392	1.00754	1.28387	1.84424	2.09121	2.13368	2.11874
G87360NI	Gal(β1-4)GlcNAc(β1-3)Gal(β1-4)GlcNAc(β1-6)[Gal(β1-4)GlcNAc(β1-3)Gal(β1-4)GlcNAc(β1-3)]GalNAc(α-Sp14	1.13051	1.37412	3.42845	3.76056	2.3869	2.45511	1.365	2.32994	1.12673	1.26063	1.13326	2.18654	2.17271	2.83245	1.57703	2.19185	1.35672	1.11539	2.04504	1.99314	2.39587	1.48078	1.72996	1.08326	1.1226	1.13199	1.04421	1.07805	1.00419	1.05743	1.08367	1.37372	2.31138	3.21633	1.7464	1.10375	2.43293	1.19503	1.28008	1.08013	1.49728	1.48059	1.11456	1.6492	1.62155	2.05378	2.13334	1.87691
G92115PW	Neu5Ac(α2-3)Gal(β1-4)GlcNAc(β1-3)Gal(β1-4)GlcNAc(β1-3)GalNAc(α-Sp14	1.19905	1.52806	2.01568	2.15443	1.52751	1.6179	1.3374	1.29715	1.15351	1.22388	1.21068	2.12008	2.24398	2.64909	1.65467	2.34344	1.54161	1.28153	2.34606	2.1062	2.25732	1.61605	1.1162	1.28314	1.19953	1.27269	1.14111	1.01759	1.14265	0.962205	1.06564	1.34491	2.20578	2.56947	1.15512	1.13911	2.43009	1.21712	1.32737	1.33292	1.14792	1.01663	1.10448	0.990502	1.76427	2.07734	2.12296	1.9835
G23438NR	GlcNAc(β1-3)Gal(β1-4)GlcNAc(β1-3)GalNAc(α-Sp14	1.05421	1.30064	1.9634	2.0788	1.47468	1.50866	1.39685	1.23334	1.15959	1.15862	1.13632	1.92271	1.95453	2.41359	1.8459	2.19722	1.43675	1.24732	2.26529	2.06921	2.20748	1.63549	1.28029	1.28593	1.39752	1.26826	1.17009	1.1628	0.914971	1.05612	1.01228	1.27348	2.29044	1.6512	1.25959	1.09642	1.71736	1.19289	1.24616	1.2401	1.10982	1.08606	1.07779	1.03189	1.80452	1.98737	2.0599	2.00309
G97494HI	GlcNAc(β1-3)Gal(β1-4)GlcNAc(β1-6)[Gal(β1-3)]GalNAc(α-Sp14	1.0403	1.36491	2.19334	2.48511	1.5815	1.64097	1.28347	1.64749	1.21969	1.15063	1.19128	2.00526	2.10819	2.39698	1.79601	2.34221	1.51315	1.28382	2.35153	2.01428	2.33968	1.61132	1.2984	1.21194	1.25184	0.977605	1.07819	1.18345	1.11374	0.948389	1.04843	1.24167	2.36887	1.88238	1.25249	1.12187	1.76574	1.213	1.24325	1.15678	1.10258	1.07662	1.00272	1.07399	1.88924	2.10449	2.06474	2.12064
G09509BG	GlcNAc(β1-3)Gal(β1-4)GlcNAc(β1-6)[GlcNAc(β1-3)Gal(β1-4)GlcNAc(β1-3)]GalNAc(α-Sp14	0.917372	1.46871	1.94846	2.055	1.43253	1.56406	1.26346	1.19568	1.11155	1.17356	1.13746	1.92873	1.79652	2.50133	1.73809	1.99887	1.39911	1.28284	2.09006	1.93003	2.21586	1.52751	1.3201	1.21124	1.37263	1.13619	1.11998	0.992772	1.08007	1.02689	1.05218	1.15494	2.32838	1.65999	1.28866	0.995073	1.73714	1.24473	1.17646	1.25605	1.23544	1.09899	0.963759	1.08036	1.76527	2.02853	2.08451	1.92005
G97474SU	Neu5Ac(α2-3)Gal(β1-4)GlcNAc(β1-3)Gal(β1-4)GlcNAc(β1-6)[Neu5Ac(α2-3)Gal(β1-4)GlcNAc(β1-3)Gal(β1-4)GlcNAc(β1-3)]GalNAc(α-Sp14	1.28977	1.75153	2.113	2.25606	1.63124	1.70023	1.45236	1.41806	1.20773	1.28164	1.23402	2.2025	2.25577	2.54863	1.37898	2.2119	1.3927	1.49278	2.22413	1.66548	2.30029	1.47822	1.42703	1.26422	1.27389	1.21975	1.17028	1.12421	1.05184	1.09002	1.1047	1.31838	2.28026	3.28735	1.04945	1.32864	3.56307	1.34524	1.40178	1.18093	1.20757	1.03606	1.02089	1.02403	1.75592	2.18133	2.17258	1.93818
G12637ID	Neu5Ac(α2-6)Gal(β1-4)GlcNAc(β1-3)Gal(β1-4)GlcNAc(β1-3)GalNAc(α-Sp14	1.16891	1.49615	2.05337	2.24658	1.53993	1.56082	1.45119	1.22845	1.13543	1.29248	1.26654	2.1278	2.24136	2.55641	1.9008	2.63105	1.47342	1.35531	2.41309	2.15305	2.46718	1.67368	1.51894	1.21895	1.27648	1.22521	1.09571	1.16726	1.01079	1.00066	1.05682	2.34989	2.32712	2.73642	1.60055	1.14259	2.23981	1.23342	1.26991	1.3865	1.30825	1.05962	1.04401	1.09373	1.96421	2.21369	2.07973	2.11421
G12074QJ	GlcNAc(β1-3)Gal(β1-4)GlcNAc(β1-3)Gal(β1-4)GlcNAc(β1-3)GalNAc(α-Sp14	1.16482	1.38296	1.95617	2.05621	1.41567	1.46411	1.36545	1.23081	1.03356	1.19251	1.07736	1.84492	1.92995	2.33039	1.7853	2.11346	1.44963	1.21875	2.06346	1.88849	2.14746	1.50519	1.16824	1.24482	1.20638	1.27726	1.06184	1.24192	1.18709	0.998832	1.10211	1.33489	2.38249	2.22885	1.53964	1.02224	1.69775	1.21777	1.32186	1.4662	1.15805	0.98221	0.989487	1.02162	1.74701	1.93264	1.97928	1.97318
G77477NL	Gal(β1-4)GlcNAc(β1-3)Gal(β1-3)GalNAc(α-Sp14	1.17273	1.31066	2.59098	2.79532	1.67179	1.73211	1.56226	1.99953	1.21974	1.34212	1.38316	1.96232	1.82169	2.04639	1.91659	2.60332	1.26462	1.57352	2.16525	2.2007	2.30846	1.50168	1.70383	1.18587	1.06269	1.03605	1.1988	1.03289	0.931105	0.973325	1.06183	1.38342	2.15241	2.01623	1.5801	1.15683	1.77545	1.30246	1.29083	1.54776	1.41004	1.08029	1.09595	1.21792	1.59871	1.86689	2.05552	1.63024
G24142JB	Neu5Ac(α2-3)Gal(β1-4)GlcNAc(β1-3)Gal(β1-4)GlcNAc(β1-6)[Gal(β1-3)]GalNAc(α-Sp14	1.2468	1.39458	2.19011	2.47126	1.5039	1.66244	1.21397	1.54357	1.13152	1.28176	1.16719	2.13944	2.24705	2.38654	1.76783	2.45849	1.50724	1.44832	2.32967	2.05738	2.31129	1.51026	1.43196	1.1788	1.32845	1.10288	1.05964	1.07682	0.975502	0.977221	0.979106	1.30222	2.26619	2.8453	1.24316	1.14585	2.69456	1.20479	1.25337	1.16441	1.16492	1.01003	0.97955	1.12263	1.8012	2.04766	1.91909	1.99582
G05562YT	Neu5Ac(α2-6)Gal(β1-4)GlcNAc(β1-3)Gal(β1-4)GlcNAc(β1-6)[Gal(β1-3)]GalNAc(α-Sp14	1.14086	1.52042	2.26031	2.653	1.67016	1.75245	1.3229	1.49167	1.22961	1.34657	1.33793	2.22104	2.30869	2.50326	1.77928	2.8992	1.68658	1.44316	2.48712	2.19945	2.59305	1.51171	1.53556	1.2972	1.22096	1.08413	1.13304	1.10983	1.09527	1.10804	1.00175	2.2749	2.39329	2.48541	1.57119	1.04855	2.25195	1.2461	1.28429	1.26702	1.36928	1.11314	1.04568	1.12581	1.83321	2.18028	2.14442	2.12213
G07819HC	Neu5Ac(α2-6)Gal(β1-4)GlcNAc(β1-6)[Gal(β1-3)]GalNAc(α-Sp14	1.13206	1.35804	2.19294	2.50034	1.4598	1.59425	1.21079	1.38213	1.25558	1.27064	1.22923	2.13603	2.25944	2.42577	1.90422	3.06339	1.67975	1.46901	2.55969	2.31851	2.76133	1.69953	1.52753	1.24735	1.27352	1.14051	1.10918	1.00766	1.11587	1.19812	1.10543	2.24355	2.30398	1.65128	1.43792	1.04814	2.17388	1.29204	1.28958	1.143	1.29864	1.07735	0.93795	1.16944	1.9316	2.11836	2.05797	2.11697
G64586PM	Neu5Ac(α2-3)Gal(β1-4)GlcNAc(β1-3)Gal(β1-4)GlcNAc(β1-2)Man(α1-6)[Neu5Ac(α2-3)Gal(β1-4)GlcNAc(β1-3)Gal(β1-4)GlcNAc(β1-2)Man(α1-3)]Man(β1-4)GlcNAc(β1-4)GlcNAc(β-Sp12	1.03219	1.68962	2.09383	2.161	1.54631	1.60615	1.25737	1.26748	1.24872	1.23653	1.28991	2.23464	2.23801	2.46396	1.75823	2.4791	1.4738	1.55085	2.26826	2.25216	2.48689	1.34987	1.29862	1.3139	1.4203	1.15399	1.14437	1.19548	1.04648	1.06442	1.01501	1.47288	2.16411	2.56739	1.33367	1.6903	3.38956	1.36347	1.31846	1.21729	1.23723	1.23368	1.15247	1.14555	1.74476	2.28713	2.14068	1.998
G85608AG	GlcNAc(β1-6)[Neu5Ac(α2-3)Gal(β1-3)]GalNAc(α-Sp14	1.04054	1.26686	1.74259	1.84808	1.18626	1.48296	1.34745	1.0532	1.2069	1.26823	1.14882	1.90528	1.75379	2.19294	1.81763	3.21268	1.65066	1.14531	2.36788	2.55364	2.71349	1.53301	2.47021	1.26413	1.30594	1.24524	1.00052	1.38574	1.04704	1.03547	0.997731	1.13687	2.24701	2.1205	1.18467	1.05649	2.24474	1.3639	1.10151	1.19406	1.11837	1.19862	1.09011	1.03802	1.80091	1.8442	2.14987	2.07077
G06714AG	Neu5Ac(α2-6)Gal(β1-4)GlcNAc(β1-3)Gal(β1-4)GlcNAc(β1-6)[Neu5Ac(α2-6)Gal(β1-4)GlcNAc(β1-3)Gal(β1-4)GlcNAc(β1-3)]GalNAc(α-Sp14	1.20342	1.58183	2.22485	2.64186	1.55913	1.78107	1.50512	1.26874	1.26816	1.46505	1.42884	2.30702	2.46517	2.52664	1.58437	3.28736	1.62244	1.46137	2.56499	2.47227	3.01231	1.53706	1.58703	1.24694	1.24496	1.27017	1.1528	1.24795	1.09669	1.12846	1.17483	3.19487	2.63092	2.69684	2.19496	1.18507	2.70953	1.3337	1.30439	1.21898	1.33677	1.08404	1.07234	1.25097	2.03885	2.44514	2.20169	2.13336
G40529FD	Neu5Ac(α2-6)Gal(β1-4)GlcNAc(β1-3)Gal(β1-4)GlcNAc(β1-3)Gal(β1-4)GlcNAc(β1-2)Man(α1-6)[Neu5Ac(α2-6)Gal(β1-4)GlcNAc(β1-3)Gal(β1-4)GlcNAc(β1-3)Gal(β1-4)GlcNAc(β1-2)Man(α1-3)]Man(β1-4)GlcNAc(β1-4)GlcNAc(β-Sp12	1.08915	1.79676	2.4256	2.67933	1.73636	1.74093	1.38736	1.58874	1.2107	1.26892	1.26947	2.07564	2.24126	2.65586	1.97401	2.59492	1.67382	1.61891	2.1481	2.04043	2.17901	1.49123	1.31169	1.38878	1.52352	1.19707	1.22732	1.50387	1.0861	1.06245	1.13616	3.09301	2.28403	3.34861	2.52978	1.16497	2.72576	1.40933	1.22722	1.49362	1.34043	1.25517	1.20942	1.33178	1.66636	2.49749	2.07184	1.99776
G18988VX	Neu5Ac(α2-3)Gal(β1-4)GlcNAc(β1-3)Gal(β1-4)GlcNAc(β1-3)Gal(β1-4)GlcNAc(β1-2)Man(α1-6)[Neu5Ac(α2-3)Gal(β1-4)GlcNAc(β1-3)Gal(β1-4)GlcNAc(β1-3)Gal(β1-4)GlcNAc(β1-2)Man(α1-3)]Man(β1-4)GlcNAc(β1-4)GlcNAc(β-Sp12	1.10531	1.8337	2.42533	2.5334	1.78751	1.86423	1.41782	1.66564	1.13651	1.32525	1.34014	2.33833	2.7524	2.47715	1.51864	2.58687	1.50209	1.31337	2.3637	2.18979	2.37484	1.41146	1.36891	1.28967	1.38214	1.25483	1.09828	1.07764	0.951204	1.11268	1.02469	1.53246	2.33154	3.39826	1.92245	1.63743	3.50129	1.23595	1.48264	1.34653	1.28943	1.28611	1.19268	1.23289	1.96534	2.35394	2.2053	2.06021
G06594DV	Neu5Ac(α2-6)Gal(β1-4)GlcNAc(β1-3)Gal(β1-4)GlcNAc(β1-2)Man(α1-6)[Neu5Ac(α2-6)Gal(β1-4)GlcNAc(β1-3)Gal(β1-4)GlcNAc(β1-2)Man(α1-3)]Man(β1-4)GlcNAc(β1-4)GlcNAc(β-Sp12	0.974414	1.7019	2.13699	2.45179	1.63606	1.72067	1.68299	1.32331	1.23039	1.30263	1.25473	2.17494	2.17005	2.43156	2.25762	2.88994	1.42416	1.58637	2.29981	2.42965	2.44631	1.4716	1.60092	1.43174	1.31456	1.25742	1.17765	1.22693	0.938696	1.15392	1.10797	2.91204	2.42875	2.94324	1.74969	1.543	2.84665	1.4377	1.39861	1.50355	1.40454	1.36745	1.11027	1.03411	1.88979	2.41805	2.15738	1.99834
G26238GL	GlcNAc(β1-3)Fuc(α-Sp21	1.26864	1.46847	2.03741	2.13131	1.37808	1.42977	1.28821	1.27612	1.34471	1.34594	1.10262	1.96745	2.03424	2.34726	1.78755	2.872	1.44829	1.28428	2.38256	2.08887	2.46204	1.4953	1.61149	1.35679	1.46816	1.25763	1.31778	1.29415	1.10991	1.3827	1.17672	1.1506	2.26323	1.12976	1.27073	1.23023	1.3196	1.30506	1.32715	1.22232	1.16957	1.22518	1.10522	1.10913	1.83351	2.1162	1.93338	1.98961
G78818SP	Gal(β1-3)GalNAc(β1-4)[Neu5Ac(α2-8)Neu5Ac(α2-8)Neu5Ac(α2-3)]Gal(β1-4)Glc(β-Sp21	1.04996	1.3649	1.83731	2.22757	1.36553	1.33998	1.54467	1.4728	1.08509	1.06991	1.22793	2.10222	2.05073	2.26366	1.63077	2.73039	1.47002	1.32354	2.17935	2.16592	2.30819	1.31032	1.28565	1.1666	0.951079	1.03954	1.07145	0.97174	0.839747	0.967258	0.98651	1.30684	2.09181	1.27184	1.13746	1.12182	2.70457	1.15137	1.20357	1.10049	1.1134	1.18567	0.969656	1.01676	1.92658	2.25792	2.05403	1.99025
[truncated: 1,209 more columns]
