# Supplementary material for: GlyNet: a multi-task neural network for predicting protein–glycan interactions
Source: Chem Sci. 2022 May 16;13(22):6669–86. doi: 10.1039/d1sc05681f (PMC9172296; doi:10.1039/d1sc05681f)
Supplement: SC-013-D1SC05681F-s016 [file SC-013-D1SC05681F-s016.xlsx]

## Sheet: Novel Glycan Extrapolation
GlyTouCan		1003766	1003768	1003769	1003770	1003774	1003776	1003778	1003786	1003797	1003803	1003804	1003805	1003808	1003820	1003854	1003856	1003857	1003858	1003859	1003860	1003861	1003864	1003874	1003879	1003880	1003883	1003884	1003885	1003886	1003887	1003888	1003896	1003903	1003909	1003910	1003913	1003914	1003915	1003916	1003917	1003918	1003919	1003921	1003924	1003935	1003936	1003938	1003939
Accession	Glycan	LSECtin-ECD (180 μg/mL)	nCnSucL (200 μg/mL)	MpL-1 (87 μg/mL)	MpL-2 (145 μg/mL)	MpL-2 (10 μg/mL)	MpL-1 (10 μg/mL)	MJW lectin (200 μg/mL)	Threefoil (200 μg/mL)	Blon 2468 Mut (100 μg/mL)	NV VLP-3step (200 μg/mL)	rNV VLP-4step (200 μg/mL)	CBM13 2b+BME (200 μg/mL)	CBM13 2b (200 μg/mL)	CBM13 2a (200 μg/mL)	121 (30 μg/mL)	123 (30 μg/mL)	125 (30 μg/mL)	126 (30 μg/mL)	127 (30 μg/mL)	128 (30 μg/mL)	130 (30 μg/mL)	125 no insert (30 μg/mL)	CA19.9-1B844 (20 μg/mL)	CA19.9-9L426 (20 μg/mL)	CA19.9-121SLE (20 μg/mL)	CA19.9-121SLE (2 μg/mL)	CA19.9-9L426 (2 μg/mL)	CA19.9-1B844 (2 μg/mL)	CA19.9-1B844 (0.2 μg/mL)	CA19.9-9L426 (0.2 μg/mL)	CA19.9-121SLE (0.2 μg/mL)	PSL (200 μg/mL)	Galectin-7 (20 μg/mL)	Galectin-8 (20 μg/mL)	Galectin-9 (20 μg/mL)	Siglec-F-hFc (5 μg/mL)	Siglec-F-hFc (50 μg/mL)	Siglec-8-hFc (20 μg/mL)	Siglec-8-hFc (200 μg/mL)	E-coli type 1 fimbrae	E-coli yfc fimbrae	Threefoil (2 μg/mL)	Threefoil (10 μg/mL)	Threefoil (50 μg/mL)	1297-P (10 μg/mL)	1297-G (10 μg/mL)	1309-P (10 μg/mL)	1309-G (10 μg/mL)
	Fuc(α1-2)Gal(α1-3)Gal(α1-4)Gal(β1-3)[GlcNAc(β1-6)]GalNAc	1.20148	1.45434	1.44076	1.71861	0.95289	1.09509	1.34391	1.09848	1.32045	1.2394	1.15278	1.88324	1.84889	2.09732	1.86304	2.83783	1.53965	1.35946	2.38376	2.30348	2.6251	1.60581	1.55678	1.35881	1.41225	1.32001	1.24456	1.23824	1.14196	1.18196	1.22253	1.36749	2.4655	1.88478	1.23734	1.24138	1.88273	1.29743	1.29129	1.28225	1.22196	1.09538	1.00711	0.95976	2.00738	2.22092	2.16815	2.10172
G61366AT	Fuc(α1-2)Gal(α1-3)Gal(α1-4)Gal(β1-4)Glc	1.11125	1.39397	1.51159	1.74927	1.03499	1.12979	1.40934	1.13271	1.32337	1.23363	1.15924	1.93693	1.90919	2.15569	1.92291	2.82955	1.48318	1.46626	2.35591	2.31455	2.68627	1.67808	1.52522	1.38187	1.37341	1.35695	1.24977	1.26394	1.17199	1.2094	1.2486	1.48064	2.48062	2.3696	1.43725	1.28116	1.83051	1.28879	1.34286	1.27428	1.19022	1.09471	1.04403	0.98566	1.971	2.11716	2.03834	1.97249
G38767OS	Fuc(α1-2)Gal(α1-3)Gal(α1-4)Gal(β1-4)GlcNAc(β1-6)GalNAc	1.22434	1.47746	1.55443	1.90167	1.08693	1.20061	1.39977	1.13234	1.40461	1.19097	1.08721	1.85543	1.83436	2.0961	1.95764	2.857	1.60486	1.39517	2.35629	2.31468	2.68661	1.62525	1.70666	1.43001	1.46834	1.40346	1.34739	1.39655	1.23064	1.33324	1.37826	1.45356	2.4293	1.71362	1.22237	1.32103	2.31078	1.30702	1.32972	1.29449	1.16435	1.09005	1.01337	0.96023	2.08977	2.27524	2.18142	2.09251
G16363CS	Fuc(α1-2)Gal(α1-3)Gal(β1-4)Glc	1.06696	1.29915	1.68638	1.84813	1.12589	1.18199	1.31896	1.20655	1.20288	1.20334	1.0932	1.89768	1.84573	2.07418	1.94926	2.74646	1.31207	1.44501	2.2965	2.21111	2.58234	1.66116	1.31517	1.20174	1.23968	1.20028	1.09355	1.08672	0.9978	1.05999	1.06558	1.38579	2.41158	2.41162	1.3132	1.13531	1.70026	1.21435	1.2403	1.161	1.14523	1.06967	0.99585	1.03933	1.9011	2.06012	1.94607	1.86875
	Fuc(α1-2)Gal(α1-3)GalNAc	1.08118	1.3428	1.67643	1.78717	1.11718	1.19571	1.39239	1.13619	1.29552	1.17194	1.09034	1.88365	1.82908	2.08896	1.83226	2.67467	1.4064	1.34319	2.26492	2.14903	2.48958	1.46245	1.26899	1.17979	1.22753	1.16682	1.09517	1.06694	0.97607	1.09301	1.11834	1.26895	2.27916	1.29997	1.12726	1.13289	1.60882	1.23331	1.23714	1.22628	1.11324	1.09661	1.01929	1.02877	1.90618	2.06302	1.98481	1.88056
G60843JI	Fuc(α1-2)Gal(α1-3)GlcNAc	1.12882	1.355	2.03241	2.19129	1.39317	1.41272	1.36597	1.49435	1.30223	1.20752	1.11919	1.88423	1.86155	2.12337	1.79028	2.66274	1.41732	1.38022	2.22891	2.10979	2.44768	1.45269	1.28124	1.16347	1.17673	1.17581	1.11083	1.08228	0.99233	1.0765	1.01739	1.28046	2.28379	1.47697	1.12687	1.17574	1.59848	1.25956	1.24768	1.23505	1.15187	1.13353	1.05281	1.11585	1.81552	2.04244	1.91428	1.82141
G55730AF	Fuc(α1-2)Gal(α1-4)Glc	1.11557	1.34526	1.93395	2.03208	1.29251	1.34925	1.35705	1.34346	1.27881	1.17049	1.12094	1.87412	1.85786	2.1188	1.81003	2.71837	1.38941	1.33412	2.23934	2.14428	2.51391	1.40087	1.25465	1.18606	1.20134	1.16357	1.10998	1.05915	0.99575	1.10084	1.04297	1.24783	2.33408	1.42513	1.12197	1.14146	1.51209	1.23872	1.2347	1.22623	1.12404	1.13532	1.04247	1.10014	1.90161	2.08728	1.9979	1.91023
G42346RJ	Fuc(α1-2)Gal(β1-3)Gal	1.06917	1.30491	1.93685	2.11182	1.30923	1.34331	1.31522	1.3899	1.27298	1.1856	1.11747	1.89068	1.85346	2.09179	1.85682	2.69809	1.35209	1.34586	2.28723	2.14367	2.52968	1.41845	1.34305	1.23875	1.25026	1.19291	1.17164	1.14837	1.04738	1.12995	1.09245	1.28946	2.30065	1.38413	1.06008	1.17151	1.65109	1.24263	1.24535	1.2068	1.11529	1.08985	1.01485	1.03708	1.89365	2.07322	1.96424	1.87197
	Fuc(α1-2)Gal(β1-3)Gal(β1-4)[Fuc(α1-3)]GlcNAc(β1-6)[Fuc(α1-2)]Gal	1.12067	1.42306	2.40707	2.56169	1.64426	1.57607	1.34536	1.7152	1.3073	1.21483	1.19479	2.06632	2.00193	2.25321	1.92826	2.65102	1.48629	1.42291	2.43562	2.25371	2.64491	1.52262	1.4467	1.28043	1.36577	1.29966	1.25221	1.1457	1.08216	1.19419	1.1229	1.36188	2.34896	0.57731	0.82707	1.22501	2.11008	1.37433	1.27846	1.09708	1.2381	1.16759	1.1416	1.22477	2.0908	2.22051	2.10083	2.00722
G62243CB	Fuc(α1-2)Gal(β1-3)GalNAc(α1-3)GalNAc	1.02483	1.43481	1.85962	1.92743	1.22628	1.28208	1.31301	1.31091	1.17074	1.25363	1.15499	1.9348	1.85795	2.11859	1.80002	2.5054	1.33916	1.30319	2.25473	2.16301	2.39413	1.52349	1.28973	1.10949	1.16237	1.10458	1.01807	1.00882	0.89114	0.99828	1.01732	1.20598	2.19037	1.47576	1.1423	1.04909	1.65462	1.21606	1.22088	1.18102	1.14427	1.07963	0.97611	1.0641	1.87799	2.02052	1.96959	1.88268
G58990QD	Fuc(α1-2)Gal(β1-3)GalNAc(α1-3)[Fuc(α1-2)]Gal(β1-4)GlcNAc(β1-3)Gal(β1-4)Glc	1.0824	1.98257	2.32049	2.51028	1.67277	1.6607	1.26714	1.74594	1.08136	1.47702	1.27234	1.98119	1.96136	2.2053	1.98053	2.47052	1.2961	1.32956	2.18461	2.26646	2.42047	1.68244	1.47515	1.14136	1.20763	1.14983	1.05245	1.06047	0.86817	0.96566	0.97027	1.26422	2.46158	4.37787	2.1758	0.99463	1.6952	1.2479	1.23923	1.22883	1.17046	1.1239	1.058	1.22615	1.91838	2.16395	2.06241	1.9571
G59724US	Fuc(α1-2)Gal(β1-3)GalNAc(α1-3)[Fuc(α1-2)]Gal(β1-4)GlcNAc(β1-3)Gal(β1-4)GlcNAc(β1-3)Gal(β1-4)Glc	1.17306	2.14976	2.48932	2.69451	1.80559	1.77769	1.29996	1.9604	1.03187	1.5306	1.28239	1.99627	1.99261	2.23229	1.9992	2.4453	1.28204	1.39442	2.16175	2.21256	2.37915	1.7971	1.5548	1.20448	1.28519	1.25209	1.0849	1.14227	0.92783	0.98928	1.04056	1.3273	2.58384	5.24328	2.48466	0.96657	1.7968	1.27465	1.28199	1.3353	1.2039	1.15373	1.08047	1.30505	1.92892	2.21737	2.10332	1.96258
G29159YJ	Fuc(α1-2)Gal(β1-3)GalNAc(β1-3)Gal(α1-4)Glc	1.04052	1.37306	2.1642	2.2369	1.42547	1.46333	1.32854	1.59028	1.16111	1.22712	1.14747	1.82531	1.80588	2.07834	1.79068	2.54183	1.35706	1.3252	2.15079	2.13437	2.34908	1.4312	1.33973	1.15105	1.23603	1.15857	1.03406	1.08925	0.90962	1.01774	1.0192	1.19643	2.27814	1.47884	1.00684	1.05577	1.62392	1.22042	1.19664	1.18697	1.10092	1.09713	1.00556	1.094	1.8659	2.1333	1.99094	1.90593
G43944UW	Fuc(α1-2)Gal(β1-3)GalNAc(β1-3)Gal(β1-4)Gal(β1-4)Glc	1.03094	1.37282	2.19644	2.29685	1.46742	1.494	1.28925	1.63421	1.10687	1.24699	1.15404	1.8362	1.82273	2.07866	1.81685	2.52754	1.31764	1.32289	2.18151	2.18305	2.40058	1.48371	1.36861	1.15352	1.25497	1.16133	1.01044	1.08658	0.89131	0.99229	0.99284	1.24044	2.3369	1.94603	1.1198	1.04803	1.81137	1.20691	1.1942	1.1438	1.10033	1.07199	0.98724	1.07679	1.90244	2.15176	1.97983	1.90893
G16673GG	Fuc(α1-2)Gal(β1-3)GalNAc(β1-3)Gal(β1-4)Glc	1.07311	1.40234	2.28574	2.38025	1.52356	1.53338	1.31883	1.72277	1.13836	1.23322	1.15117	1.82356	1.82066	2.08599	1.81977	2.5254	1.35959	1.35006	2.14941	2.14216	2.34861	1.46251	1.31824	1.1283	1.22989	1.14819	1.01026	1.06333	0.88256	0.98535	0.98572	1.21761	2.32221	1.87412	1.13376	1.03034	1.68065	1.21659	1.19644	1.16805	1.11938	1.1103	1.0201	1.1393	1.85549	2.13748	1.95868	1.88212
G57920AK	Fuc(α1-2)Gal(β1-3)GalNAc(β1-4)Gal(β1-4)Glc	0.94824	1.30751	2.10305	2.21527	1.39823	1.41847	1.3464	1.50679	1.16431	1.2268	1.15215	1.87637	1.85205	2.09335	1.82356	2.46331	1.34244	1.32829	2.09407	2.08502	2.30444	1.37821	1.06015	1.08029	1.11943	1.03999	0.98307	0.88568	0.81167	0.98543	0.94276	1.21592	2.27765	1.26708	1.06129	1.08667	1.67267	1.16542	1.16984	1.19367	1.11829	1.08252	0.96037	1.08367	1.92885	2.19416	2.03896	1.96614
	Fuc(α1-2)Gal(β1-3)GlcNAc(β1-2)Man	1.12928	1.4893	2.22411	2.31507	1.5181	1.57264	1.39845	1.46374	1.11805	1.31321	1.19176	1.90604	1.91804	2.13216	2.02111	2.64375	1.42281	1.52645	2.3355	2.17184	2.51772	1.57221	1.3072	1.14594	1.19478	1.11252	1.02937	1.01637	0.88526	1.02721	0.95232	1.30672	2.45899	2.418	1.31908	1.11106	1.81365	1.27339	1.255	1.36208	1.15801	1.10477	1.00067	1.07234	1.9968	2.21463	2.12455	2.02552
G38121JC	Fuc(α1-2)Gal(β1-3)GlcNAc(β1-2)Man(α1-3)[Fuc(α1-2)Gal(β1-3)GlcNAc(β1-2)Man(α1-6)]Man(β1-4)GlcNAc(β1-4)GlcNAc	1.39218	1.87222	2.46749	2.52565	1.64629	1.79242	2.15782	1.52859	1.24517	1.4785	1.3574	1.99244	2.01539	2.20692	1.86953	2.74929	1.43806	1.51021	2.23247	2.2455	2.42638	1.60435	1.49804	1.38226	1.42502	1.17878	1.17322	1.15666	1.05978	1.16595	1.02788	1.23994	2.71666	2.34131	1.37876	1.17691	2.48497	1.37874	1.32548	1.93929	1.2559	1.09858	0.93405	1.05097	2.31	2.62148	2.4015	2.35718
G57675TR	Fuc(α1-2)Gal(β1-3)GlcNAc(β1-2)Man(α1-3)[Fuc(α1-2)Gal(β1-3)GlcNAc(β1-2)Man(α1-6)]Man(β1-4)GlcNAc(β1-4)[Fuc(α1-6)]GlcNAc	1.40034	1.77354	2.47077	2.47696	1.6482	1.87769	2.33719	1.42862	1.3041	1.36325	1.23801	1.97378	2.01787	2.16468	1.91109	2.78829	1.58123	1.51422	2.2438	2.217	2.52724	1.55144	1.57632	1.38709	1.40524	1.18688	1.16176	1.15579	1.02795	1.17489	0.96128	1.21392	2.77952	2.32149	1.42756	1.12283	2.40761	1.39413	1.2909	2.03627	1.27135	1.15479	0.96634	1.15105	2.46789	2.74257	2.58534	2.50095
G00294TN	Fuc(α1-2)Gal(β1-3)GlcNAc(β1-3)Gal	1.0519	1.35342	2.16949	2.27812	1.48591	1.54258	1.37809	1.42369	1.20451	1.22477	1.14163	1.88345	1.82204	2.0878	1.98072	2.69159	1.39858	1.39062	2.20785	2.16344	2.42878	1.48116	1.33387	1.29039	1.41547	1.27838	1.16269	1.13686	1.02634	1.14252	1.13264	1.23952	2.50643	2.69491	1.59368	1.12057	1.70584	1.25323	1.20366	1.32917	1.12278	1.05293	0.96192	1.04741	1.95134	2.19055	2.04102	1.89459
G40654PQ	Fuc(α1-2)Gal(β1-3)GlcNAc(β1-3)Gal(α1-4)Gal(β1-4)Glc	0.97539	1.47521	1.98887	2.16022	1.41599	1.48318	1.4227	1.34506	1.21556	1.23725	1.16364	1.89268	1.84714	2.10419	1.964	2.69147	1.49849	1.3749	2.23268	2.26555	2.48656	1.55506	1.4007	1.34789	1.45301	1.33182	1.16577	1.16232	1.06331	1.15209	1.17327	1.30206	2.60839	3.19644	1.88591	1.20048	1.86913	1.2624	1.24973	1.34476	1.14955	1.07346	0.99678	1.03533	1.98026	2.21937	2.08197	1.9395
	Fuc(α1-2)Gal(β1-3)GlcNAc(β1-3)Gal(β1-3)GalNAc	1.0614	1.43605	2.29089	2.36484	1.53191	1.61207	1.41027	1.46135	1.19523	1.26804	1.20789	1.92488	1.87119	2.15796	1.91071	2.70251	1.39124	1.35482	2.20877	2.20658	2.40472	1.52406	1.37472	1.30746	1.47718	1.284	1.16837	1.13368	1.00948	1.12986	1.188	1.16815	2.61499	2.94748	1.61897	1.08705	1.82547	1.26275	1.19975	1.35701	1.14498	1.07519	0.97606	1.07923	2.03644	2.32551	2.16201	2.03057
G87494OF	Fuc(α1-2)Gal(β1-3)GlcNAc(β1-3)Gal(β1-3)GlcNAc(β1-3)Gal(β1-4)Glc	1.13872	1.49215	2.61426	2.77124	1.87522	1.87446	1.4664	1.68635	1.10837	1.33684	1.22926	2.08881	1.97823	2.25242	2.09879	2.75174	1.52965	1.56414	2.35261	2.41455	2.51971	1.76565	1.60518	1.54528	1.76705	1.58061	1.32206	1.32431	1.18028	1.25397	1.2984	1.2786	2.85969	4.03411	2.25059	1.11469	2.0209	1.29535	1.23332	1.37636	1.22671	1.06137	0.96363	1.12577	2.07759	2.41444	2.20738	2.0278
	Fuc(α1-2)Gal(β1-3)GlcNAc(β1-3)Gal(β1-3)GlcNAc(β1-3)GalNAc	1.02192	1.5519	2.5956	2.72068	1.76758	1.83932	1.46145	1.50333	1.05763	1.25968	1.18606	1.94422	1.92127	2.20059	2.01993	2.68774	1.55558	1.53411	2.3068	2.30654	2.48907	1.66726	1.59332	1.43713	1.72154	1.42721	1.17052	1.22561	1.03044	1.12995	1.25605	1.26181	2.78743	3.1566	1.7729	1.05852	2.16701	1.25158	1.17839	1.37097	1.2213	1.03849	0.97392	1.06368	2.16511	2.49968	2.31403	2.1543
G85974BI	Fuc(α1-2)Gal(β1-3)GlcNAc(β1-3)Gal(β1-3)[Fuc(α1-4)]GlcNAc(β1-3)Gal(β1-4)Glc	1.12218	1.50692	2.37968	2.55139	1.71228	1.717	1.50205	1.43561	1.14048	1.27362	1.22695	2.04896	1.96447	2.20905	2.18214	2.84113	1.43474	1.45134	2.34919	2.46617	2.62339	1.72977	2.04108	1.91114	2.1391	1.95542	1.73008	1.75284	1.66476	1.62881	1.70518	1.29393	2.70276	3.09325	2.03081	1.00865	1.87794	1.32359	1.20945	1.36618	1.23044	1.06112	0.97729	1.09976	2.33588	2.51343	2.33917	2.15066
	Fuc(α1-2)Gal(β1-3)GlcNAc(β1-3)Gal(β1-3)[Gal(β1-4)GlcNAc(β1-6)]GalNAc	1.07534	1.50069	2.83103	3.0398	1.94253	1.98869	1.35361	1.99863	1.13282	1.2102	1.18877	1.89055	1.88237	2.14275	1.95288	2.66913	1.43991	1.32988	2.24754	2.17629	2.40003	1.50454	1.30643	1.21734	1.41371	1.16374	1.08467	1.01517	0.91805	1.05278	1.05392	1.26273	2.67188	2.95618	1.52622	1.01679	2.2868	1.24237	1.15402	1.27536	1.15416	1.12822	0.98023	1.24653	2.05098	2.39722	2.20841	2.09296
	Fuc(α1-2)Gal(β1-3)GlcNAc(β1-3)Gal(β1-4)GlcNAc(β1-2)Man	0.82923	1.54013	2.28681	2.4224	1.62513	1.64519	1.26857	1.4512	1.08151	1.31198	1.1643	1.83495	1.85428	2.07289	2.07158	2.49081	1.41958	1.45007	2.19533	2.03684	2.36648	1.53872	1.32619	1.23052	1.38384	1.25739	1.11475	1.08324	0.94924	1.07649	1.07181	1.26321	2.49157	3.4998	1.82206	1.00588	1.77352	1.23545	1.23108	1.31631	1.11438	1.03917	0.9336	1.05609	2.02185	2.32421	2.18327	2.02554
G81378YR	Fuc(α1-2)Gal(β1-3)GlcNAc(β1-3)Gal(β1-4)GlcNAc(β1-3)Gal(β1-4)Glc	1.13913	1.46607	2.46569	2.60481	1.75433	1.71842	1.31678	1.73406	1.06329	1.27284	1.12871	1.92133	1.87808	2.1066	2.0081	2.601	1.35344	1.38289	2.18081	2.17445	2.35376	1.63306	1.27636	1.19683	1.34946	1.23012	1.07165	1.05665	0.9393	1.05139	1.05784	1.34173	2.62625	4.0743	2.14453	0.99857	1.75515	1.2206	1.19512	1.28877	1.137	1.05248	0.95454	1.15063	1.92185	2.20998	2.0088	1.85648
	Fuc(α1-2)Gal(β1-3)GlcNAc(β1-3)Gal(β1-4)GlcNAc(β1-3)GalNAc	0.98971	1.57624	2.43153	2.56472	1.71537	1.76627	1.44985	1.50325	1.15383	1.24623	1.18482	1.90595	1.93156	2.20389	1.98367	2.52088	1.45332	1.35238	2.2	2.07462	2.34972	1.52678	1.34571	1.30767	1.55175	1.31198	1.13866	1.08331	0.99496	1.07825	1.24017	1.33431	2.67192	3.14126	1.7041	0.96989	1.93142	1.24029	1.17428	1.40153	1.18318	1.03769	0.95406	1.07542	2.1156	2.43362	2.27792	2.14192
G41441JX	Fuc(α1-2)Gal(β1-3)GlcNAc(β1-3)[Fuc(α1-2)Gal(β1-3)GlcNAc(β1-6)]Gal(β1-3)GlcNAc(β1-3)Gal(β1-4)Glc	1.32783	1.81677	3.16412	3.31128	2.24846	2.23151	1.7678	2.13531	1.21057	1.5931	1.47607	2.44487	2.32387	2.64474	2.30654	3.09863	1.79579	1.80242	2.59173	2.72445	2.85574	2.02358	1.87783	1.80302	2.08566	1.82679	1.57178	1.55667	1.43906	1.47999	1.51703	1.3811	3.26599	4.65741	2.34251	1.20657	2.40185	1.52121	1.36042	1.65291	1.46598	1.23275	1.12311	1.32663	2.43418	2.8108	2.59406	2.40774
	Fuc(α1-2)Gal(β1-3)GlcNAc(β1-3)[Fuc(α1-2)Gal(β1-3)GlcNAc(β1-6)]Gal(β1-4)GlcNAc(β1-3)[Neu5Ac(α2-6)]Gal(β1-3)[Fuc(α1-2)Gal(β1-4)GlcNAc(β1-6)]GalNAc	1.32568	1.88646	3.11391	3.33621	2.19783	2.21324	1.61164	2.17087	1.32009	1.57402	1.56741	2.45315	2.43721	2.72047	2.25607	3.21071	1.73845	1.51846	2.65305	2.54198	2.97206	1.86617	1.94866	1.65955	1.98616	1.68207	1.50141	1.47114	1.3621	1.42676	1.49104	1.86693	3.35142	4.59656	2.0631	1.04564	2.84003	1.55987	1.40285	1.52149	1.45224	1.29812	1.18136	1.38896	2.64062	2.88151	2.74418	2.62079
G11288UE	Fuc(α1-2)Gal(β1-3)GlcNAc(β1-3)[Fuc(α1-2)Gal(β1-3)GlcNAc(β1-6)]GalNAc	1.09839	1.69809	2.59767	2.70455	1.75694	1.86679	1.5733	1.5552	1.15372	1.31491	1.20677	2.00632	1.97965	2.22939	2.34844	3.0004	1.63792	1.52612	2.52269	2.44191	2.79055	1.63637	1.49979	1.34668	1.64941	1.27682	1.1765	1.16293	1.03643	1.1707	1.21396	1.26307	2.86103	2.55951	1.48724	1.10025	2.40452	1.3155	1.19295	1.4258	1.26901	1.13308	0.97264	1.12896	2.44703	2.68797	2.50327	2.3838
	Fuc(α1-2)Gal(β1-3)GlcNAc(β1-3)[Fuc(α1-2)Gal(β1-4)GlcNAc(β1-6)]Gal(β1-3)GalNAc	1.03008	1.42388	2.53449	2.6816	1.64764	1.64086	1.46478	1.85907	1.17503	1.21771	1.16711	1.90488	1.80264	2.11997	1.83225	2.48808	1.44078	1.24865	2.07247	2.07767	2.30403	1.56073	1.32049	1.25244	1.41169	1.2535	1.14556	1.05659	0.95593	1.10931	1.12102	1.13505	2.54542	2.67543	1.30373	1.01702	2.00754	1.2543	1.1245	1.27816	1.17878	1.05962	0.99494	1.16151	2.00561	2.25462	2.08271	1.94622
G68074FW	Fuc(α1-2)Gal(β1-3)GlcNAc(β1-3)[Fuc(α1-2)Gal(β1-4)GlcNAc(β1-6)]Gal(β1-3)GlcNAc(β1-3)Gal(β1-4)Glc	1.16538	1.55405	2.90621	3.1371	2.03942	1.94486	1.59022	2.11391	1.14148	1.33612	1.27861	2.12692	2.00916	2.32226	1.98766	2.6598	1.62228	1.51384	2.2441	2.3354	2.47924	1.81375	1.6704	1.57881	1.78102	1.62093	1.39319	1.33994	1.22909	1.29915	1.3132	1.25522	2.91774	3.98396	1.98451	1.07927	2.17055	1.34053	1.21904	1.41127	1.30636	1.08783	1.02856	1.23318	2.11265	2.44969	2.25009	2.05525
	Fuc(α1-2)Gal(β1-3)GlcNAc(β1-3)[Fuc(α1-2)Gal(β1-4)GlcNAc(β1-6)]Gal(β1-3)[GlcNAc(β1-6)]GalNAc	1.07485	1.43943	2.43697	2.59317	1.60694	1.63632	1.44196	1.80683	1.1572	1.19974	1.17527	1.83297	1.74662	2.04506	1.88651	2.61274	1.48942	1.1803	2.13641	2.09707	2.33063	1.52229	1.24334	1.19828	1.37912	1.19488	1.09582	0.95263	0.93878	1.05672	1.0233	1.11802	2.6149	2.49122	1.25867	0.96889	1.93679	1.239	1.09281	1.2664	1.20262	1.08378	0.96912	1.179	2.02822	2.29369	2.13174	2.01356
	Fuc(α1-2)Gal(β1-3)GlcNAc(β1-3)[Fuc(α1-2)Gal(β1-4)GlcNAc(β1-6)]Gal(β1-4)GlcNAc(β1-3)[Neu5Ac(α2-6)]Gal(β1-3)[Fuc(α1-2)Gal(β1-4)GlcNAc(β1-6)]GalNAc	1.23124	1.7978	2.92955	3.18859	2.05148	2.05093	1.6393	2.12728	1.36907	1.45482	1.4551	2.28926	2.27086	2.56221	2.15016	3.06123	1.6885	1.36881	2.52704	2.35991	2.82799	1.75772	1.93513	1.70618	1.93656	1.70407	1.52368	1.47867	1.40518	1.44067	1.52011	1.82223	3.19074	3.83418	1.81391	1.05241	2.68473	1.48594	1.36572	1.46867	1.39364	1.27043	1.15634	1.37021	2.48519	2.72045	2.62099	2.46646
	Fuc(α1-2)Gal(β1-3)GlcNAc(β1-3)[Fuc(α1-2)Gal(β1-4)GlcNAc(β1-6)]GalNAc	1.07668	1.49466	2.46604	2.65514	1.63187	1.67645	1.44498	1.62393	1.14678	1.15808	1.1123	1.84567	1.84962	2.10948	2.02737	2.67805	1.48719	1.31381	2.36353	2.16073	2.55767	1.52817	1.33701	1.18376	1.37258	1.09944	1.07223	1.0056	0.94508	1.05305	1.03909	1.24961	2.65952	1.87838	1.14314	0.98946	2.21625	1.22302	1.15485	1.20223	1.19919	1.07378	0.92321	1.07083	2.19436	2.40913	2.24362	2.14818
	Fuc(α1-2)Gal(β1-3)GlcNAc(β1-3)[Fuc(α1-2)Gal(β1-4)[Fuc(α1-3)]GlcNAc(β1-6)]GalNAc	1.12102	1.59905	2.48262	2.60447	1.70734	1.74529	1.42464	1.34282	1.14933	1.19067	1.19041	2.05117	2.06074	2.27877	2.15546	2.84219	1.61889	1.45065	2.63264	2.34504	2.81248	1.56324	1.42523	1.17479	1.42187	1.12039	1.06444	0.92325	0.90588	1.06178	1.05651	1.31186	2.78271	1.14542	1.10029	1.01514	2.51302	1.3062	1.20335	1.14896	1.27943	1.13561	1.03043	1.1204	2.4967	2.63365	2.54528	2.45051
	Fuc(α1-2)Gal(β1-3)GlcNAc(β1-3)[Fuc(α1-2)]Gal(β1-3)[Fuc(α1-2)Gal(β1-4)GlcNAc(β1-6)]GalNAc	1.2783	1.72982	2.62709	2.78328	1.74557	1.7835	1.62751	1.7939	1.33929	1.3965	1.31888	2.11684	2.09661	2.40316	2.08762	2.98086	1.61509	1.40002	2.59918	2.41797	2.84007	1.75704	1.47311	1.35133	1.52336	1.29383	1.27524	1.10609	1.05824	1.2517	1.16994	1.32429	2.98752	2.88356	1.51511	1.07406	2.32896	1.43243	1.31128	1.36737	1.29659	1.19835	1.04283	1.20617	2.48212	2.65316	2.50997	2.39233
	Fuc(α1-2)Gal(β1-3)GlcNAc(β1-3)[Gal(β1-4)GlcNAc(β1-3)Gal(β1-4)GlcNAc(β1-6)]GalNAc	0.95575	1.54572	3.02544	3.24463	2.15088	2.14623	1.30658	2.10273	1.02999	1.21605	1.15574	1.9167	1.96386	2.20084	1.8717	2.44074	1.39788	1.4155	2.19046	2.04436	2.35732	1.51664	1.3063	1.06943	1.27537	1.05783	0.97668	0.9801	0.80856	0.9366	0.96707	1.29701	2.61601	2.9988	1.56877	1.0073	2.596	1.24222	1.17191	1.26037	1.19313	1.16562	1.03512	1.30046	2	2.37841	2.17314	2.05973
	Fuc(α1-2)Gal(β1-3)GlcNAc(β1-3)[Gal(β1-4)GlcNAc(β1-6)]Gal(β1-3)[Gal(β1-4)GlcNAc(β1-6)]GalNAc	1.07384	1.49205	3.46561	3.70194	2.37335	2.36912	1.42561	2.77216	1.12743	1.15927	1.14029	1.93012	1.86796	2.15929	2.02589	2.58556	1.51643	1.34999	2.25225	2.16218	2.36265	1.52535	1.08443	1.03509	1.22856	1.05845	0.92135	0.8474	0.73004	0.89946	0.88283	1.39069	2.55749	2.37124	1.14656	1.06602	2.59955	1.26896	1.16595	1.266	1.24096	1.2666	1.11545	1.55495	1.88495	2.23196	2.04643	1.92026
G47333HV	Fuc(α1-2)Gal(β1-3)GlcNAc(β1-3)[Gal(β1-4)GlcNAc(β1-6)]Gal(β1-4)Glc	1.07833	1.37843	3.05767	3.25714	2.09913	2.01739	1.39534	2.45709	1.13149	1.18757	1.1054	1.89772	1.78976	2.09125	2.01858	2.47997	1.42718	1.33583	2.10138	2.138	2.25388	1.53057	1.00927	1.04255	1.19495	1.10144	0.97389	0.86684	0.79291	0.94663	0.90378	1.35167	2.36927	2.55907	1.40393	1.09844	2.02487	1.23477	1.16173	1.27914	1.19429	1.17143	1.08964	1.42932	1.71397	2.03773	1.84488	1.70582
	Fuc(α1-2)Gal(β1-3)GlcNAc(β1-3)[Gal(β1-4)GlcNAc(β1-6)]GalNAc	0.96705	1.41826	2.8938	3.09176	1.95543	1.97729	1.28259	1.97478	1.02465	1.1148	1.02991	1.74683	1.75788	2.01332	1.97018	2.48691	1.38328	1.3514	2.20955	2.07727	2.3434	1.4335	1.14919	1.0196	1.19896	0.94405	0.92303	0.88828	0.77153	0.91024	0.91239	1.2707	2.43423	1.7697	1.0729	0.98918	2.42078	1.15859	1.09332	1.14914	1.16123	1.11877	0.96439	1.23223	1.9417	2.27685	2.06865	1.97223
	Fuc(α1-2)Gal(β1-3)GlcNAc(β1-3)[Gal(β1-4)[Fuc(α1-3)]GlcNAc(β1-3)Gal(β1-4)GlcNAc(β1-6)]GalNAc	0.9335	1.53549	2.98066	3.0904	2.08334	2.06896	1.25749	1.88516	0.98574	1.19654	1.15229	1.88008	1.97437	2.18178	1.92021	2.34943	1.43516	1.45232	2.1319	2.05034	2.34657	1.49553	1.23006	1.01601	1.23674	0.98553	0.93644	0.8463	0.73949	0.91474	0.90291	1.24579	2.66078	2.39975	1.42578	0.98757	2.51543	1.2358	1.15125	1.25367	1.17964	1.11431	1.02873	1.25493	2.12482	2.48137	2.27946	2.16103
G81740BZ	Fuc(α1-2)Gal(β1-3)GlcNAc(β1-3)[Gal(β1-4)[Fuc(α1-3)]GlcNAc(β1-6)]Gal(β1-4)Glc	1.09291	1.40471	2.92678	3.05499	2.0195	1.93803	1.3328	2.17326	1.1195	1.20679	1.12753	1.96629	1.86608	2.15817	2.02105	2.46474	1.41618	1.38786	2.21229	2.18942	2.33655	1.52077	1.11698	1.12556	1.3238	1.21757	1.05494	0.89237	0.86295	1.00955	0.99912	1.30538	2.36856	1.83381	1.26773	1.0823	2.11604	1.27375	1.1563	1.17252	1.19083	1.13897	1.09358	1.37277	1.88212	2.14673	1.96334	1.84887
	Fuc(α1-2)Gal(β1-3)GlcNAc(β1-3)[GlcNAc(β1-6)]Gal(β1-4)GlcNAc(β1-3)[Neu5Ac(α2-6)]Gal(β1-3)[Fuc(α1-2)Gal(β1-4)GlcNAc(β1-6)]GalNAc	1.16519	1.61742	2.54271	2.71513	1.77655	1.84187	1.47483	1.76985	1.25891	1.34255	1.39116	2.11572	2.08594	2.38968	1.90848	2.79518	1.58314	1.30833	2.27985	2.2064	2.49127	1.59753	1.70941	1.5056	1.72539	1.52029	1.33899	1.30278	1.24109	1.26743	1.33826	1.73232	2.8725	3.41728	1.69227	0.94488	2.21966	1.37081	1.24366	1.3952	1.3172	1.1821	1.07093	1.27208	2.20301	2.49297	2.3703	2.25041
	Fuc(α1-2)Gal(β1-3)GlcNAc(β1-3)[Neu5Ac(α2-3)Gal(β1-4)GlcNAc(β1-6)]Gal(β1-3)GalNAc	1.04945	1.38319	2.14267	2.22402	1.44176	1.50046	1.29153	1.63627	1.1227	1.1903	1.12923	1.92896	1.7921	2.06884	2.06877	2.43509	1.45174	1.35342	2.0732	2.10168	2.22628	1.5049	1.28903	1.22775	1.45043	1.31156	1.07356	1.12964	0.92085	1.032	1.14728	1.21962	2.23128	2.93426	1.24254	1.18021	2.28827	1.27076	1.24006	1.2559	1.14109	1.04487	1.00415	1.15427	1.78992	1.96983	1.89597	1.73606
	Fuc(α1-2)Gal(β1-3)GlcNAc(β1-3)[Neu5Ac(α2-3)Gal(β1-4)GlcNAc(β1-6)]GalNAc	1.05399	1.44298	2.23159	2.35518	1.55089	1.66306	1.24934	1.43065	1.04899	1.16359	1.04373	1.83223	1.80996	2.05213	1.99101	2.48796	1.43384	1.35667	2.26851	2.1018	2.39965	1.46463	1.3386	1.18585	1.38231	1.13803	1.0159	1.10625	0.94971	0.98621	1.04792	1.19522	2.35627	2.19819	1.07152	1.19403	2.72412	1.23077	1.21285	1.17075	1.14842	1.03449	0.92059	1.04663	1.93956	2.19185	2.06493	1.95834
G52333FC	Fuc(α1-2)Gal(β1-3)GlcNAc(β1-3)[Neu5Ac(α2-6)Gal(β1-4)GlcNAc(β1-6)]Gal(β1-4)Glc	1.03277	1.32152	2.3863	2.53143	1.63571	1.61522	1.31666	1.77344	1.17907	1.23587	1.20019	1.98965	1.91352	2.19095	2.28789	2.99333	1.47449	1.34794	2.35314	2.37613	2.5805	1.51748	1.44732	1.35463	1.57553	1.44033	1.18554	1.21076	1.10647	1.15196	1.22225	2.28674	2.43767	2.53068	1.54847	1.08671	1.9424	1.25907	1.21275	1.24975	1.21532	1.12992	1.03358	1.30048	1.8821	2.11615	1.99956	1.86801
	Fuc(α1-2)Gal(β1-3)GlcNAc(β1-3)[Neu5Ac(α2-6)]GalNAc	0.98077	1.44151	2.03839	2.0962	1.37851	1.47243	1.35409	1.19301	1.14441	1.22259	1.11777	1.91105	1.89593	2.14561	2.07752	2.88074	1.52564	1.47936	2.40308	2.36909	2.61186	1.51553	1.44812	1.21413	1.42701	1.2201	1.05031	1.15882	0.93811	1.03449	1.13578	1.53438	2.43574	2.02308	1.31238	1.11201	2.02911	1.22932	1.2069	1.23985	1.21692	1.08063	0.9862	1.04908	2.03272	2.23158	2.10166	1.99078
G40132BT	Fuc(α1-2)Gal(β1-3)GlcNAc(β1-4)Gal(β1-4)Glc	1.01118	1.42413	2.2112	2.30685	1.49265	1.53237	1.36001	1.50759	1.16003	1.24518	1.15748	1.90542	1.86629	2.11689	2.04001	2.7931	1.43441	1.46603	2.25998	2.28273	2.53589	1.48895	1.23817	1.15152	1.273	1.13258	1.03943	1.02415	0.92195	1.02026	0.9683	1.28278	2.53356	2.80661	1.60225	1.15926	1.81249	1.2375	1.19254	1.29522	1.15917	1.11189	0.99582	1.10685	1.99284	2.2378	2.07548	1.95525
	Fuc(α1-2)Gal(β1-3)GlcNAc(β1-6)[Fuc(α1-2)]Gal(β1-3)GalNAc	1.15209	1.52168	2.48982	2.5848	1.6442	1.69439	1.46543	1.79462	1.22771	1.40396	1.28309	2.08361	1.99921	2.28943	1.93487	2.72272	1.48975	1.47592	2.35896	2.30094	2.57181	1.63021	1.35725	1.16696	1.3276	1.18152	1.09807	1.06031	0.93304	1.0638	1.04562	1.25109	2.47893	1.97567	1.09702	1.1525	2.00158	1.35189	1.22645	1.31418	1.25309	1.17071	1.07157	1.21076	2.12275	2.3168	2.17229	2.09557
	Fuc(α1-2)Gal(β1-3)GlcNAc(β1-6)[Fuc(α1-2)]Gal(β1-3)[GlcNAc(β1-3)[Fuc(α1-4)]GlcNAc(β1-6)]GalNAc	1.18255	1.66248	2.48215	2.60283	1.67147	1.72856	1.48706	1.73919	1.23946	1.39645	1.3321	2.07267	2.0385	2.30012	2.06777	2.88475	1.63658	1.4584	2.49052	2.39823	2.67218	1.65715	1.45206	1.26823	1.46277	1.29527	1.26225	1.12084	1.13337	1.19118	1.11387	1.31687	2.51402	1.44216	1.17428	1.10223	1.96308	1.41115	1.20853	1.28294	1.34143	1.24459	1.10478	1.28043	2.32183	2.50094	2.34528	2.29528
	Fuc(α1-2)Gal(β1-3)GlcNAc(β1-6)[Fuc(α1-2)]Gal(β1-3)[Neu5Ac(α2-6)]GalNAc	1.07097	1.479	2.3258	2.4093	1.55406	1.59076	1.41119	1.63877	1.22538	1.38891	1.27705	2.10213	1.99588	2.27723	2.0154	2.82162	1.57949	1.52901	2.35182	2.43964	2.58952	1.59132	1.43693	1.19272	1.3951	1.24565	1.14688	1.16899	0.97521	1.10106	1.09486	1.3556	2.36877	1.80755	1.08262	1.16938	2.1946	1.33582	1.22389	1.24808	1.25314	1.14739	1.02881	1.15486	2.08721	2.24101	2.11891	2.04377
	Fuc(α1-2)Gal(β1-3)[Fuc(α1-2)Gal(β1-3)GlcNAc(β1-6)]GalNAc	1.16661	1.59826	2.34426	2.4907	1.57822	1.66117	1.44598	1.59793	1.23062	1.35499	1.25147	1.99023	1.92449	2.18126	2.10883	2.89915	1.48702	1.40923	2.43883	2.32624	2.66433	1.61233	1.34757	1.14561	1.3329	1.12403	1.09232	1.01355	0.91957	1.08572	1.03549	1.26691	2.59304	2.253	1.27537	1.08127	2.1962	1.31947	1.2076	1.29439	1.16512	1.14032	0.99751	1.15327	2.27799	2.44282	2.30163	2.22145
	Fuc(α1-2)Gal(β1-3)[Fuc(α1-2)Gal(β1-3)[Fuc(α1-4)]GlcNAc(β1-3)Gal(β1-4)GlcNAc(β1-6)]GalNAc	1.02402	1.70299	2.22998	2.42833	1.51889	1.56762	1.50335	1.47323	1.28283	1.29755	1.28094	1.9894	2.02401	2.25484	2.22222	2.77283	1.48285	1.31786	2.3753	2.30982	2.66134	1.56117	1.85965	1.74555	1.97996	1.75093	1.70707	1.59431	1.59547	1.59328	1.67261	1.33746	2.5668	2.19328	1.44794	0.94483	1.98484	1.36096	1.20143	1.37847	1.20461	1.13054	0.98381	1.12186	2.47856	2.57643	2.48053	2.37235
G66040YD	Fuc(α1-2)Gal(β1-3)[Fuc(α1-2)Gal(β1-4)GlcNAc(β1-6)]GalNAc	1.11595	1.52922	2.25693	2.47049	1.51265	1.54373	1.44792	1.64976	1.3108	1.28365	1.19148	1.93859	1.90925	2.17729	1.91682	2.71751	1.44671	1.26403	2.42762	2.19076	2.60765	1.54862	1.35515	1.21221	1.26436	1.13618	1.15138	1.04425	0.99436	1.11941	1.0586	1.28266	2.54125	1.51476	0.97877	1.05025	2.04265	1.27033	1.21493	1.19817	1.15692	1.14837	1.00283	1.14122	2.13862	2.3141	2.21465	2.13593
	Fuc(α1-2)Gal(β1-3)[Fuc(α1-2)Gal(β1-4)[Fuc(α1-3)]GlcNAc(β1-3)[Fuc(α1-2)]Gal(β1-4)GlcNAc(β1-6)]GalNAc	1.20746	1.83196	2.73254	2.90481	1.91199	1.877	1.68394	1.7579	1.51023	1.46664	1.45554	2.35547	2.38778	2.6322	2.05453	2.85603	1.71506	1.48212	2.66617	2.35826	2.89121	1.74366	1.61972	1.36214	1.3862	1.29598	1.35797	1.09839	1.1283	1.29504	1.17658	1.32829	3.02979	1.98654	1.44122	1.15193	2.28708	1.52591	1.42907	1.43188	1.36857	1.34016	1.25233	1.34853	2.60842	2.75	2.69971	2.58744
	Fuc(α1-2)Gal(β1-3)[Fuc(α1-2)Gal(β1-4)[Fuc(α1-3)]GlcNAc(β1-6)]GalNAc	1.15003	1.61326	2.4068	2.57524	1.65141	1.6581	1.40454	1.49339	1.29951	1.28611	1.25904	2.09314	2.07611	2.31997	2.01555	2.81231	1.57651	1.39757	2.63548	2.34447	2.77389	1.60125	1.44867	1.18637	1.30993	1.13656	1.15594	0.98165	0.96371	1.13332	1.06456	1.35429	2.62525	0.80069	0.99452	1.05778	2.33031	1.35427	1.25703	1.11801	1.22706	1.19922	1.10093	1.20949	2.38377	2.51037	2.46452	2.38938
G11503GF	Fuc(α1-2)Gal(β1-3)[Fuc(α1-2)]Gal	1.16675	1.39581	2.00433	2.17524	1.35171	1.36963	1.43229	1.46633	1.3987	1.25269	1.19486	2.02579	1.97376	2.23925	1.87264	2.76438	1.4468	1.3813	2.39862	2.22399	2.65384	1.47428	1.35438	1.27739	1.28506	1.25011	1.25525	1.14538	1.08719	1.21617	1.13806	1.31843	2.38868	1.31591	1.09535	1.2163	1.6624	1.34702	1.28777	1.24022	1.18807	1.17122	1.09356	1.11488	2.04233	2.16409	2.054	1.96511
	Fuc(α1-2)Gal(β1-3)[Fuc(α1-2)]Gal(β1-3)GalNAc	1.11308	1.48891	2.16892	2.31371	1.42814	1.45802	1.45371	1.58213	1.33697	1.3302	1.23329	2.0416	1.9829	2.26547	1.85712	2.68042	1.44072	1.39528	2.40578	2.28541	2.59007	1.58331	1.40823	1.25065	1.29652	1.22306	1.22031	1.14571	1.039	1.16589	1.14419	1.29235	2.37345	1.34534	1.00855	1.16604	1.80812	1.33839	1.28013	1.24494	1.20895	1.17703	1.08076	1.15781	2.08161	2.24389	2.12513	2.05885
	Fuc(α1-2)Gal(β1-3)[Fuc(α1-2)]Gal(β1-3)[Fuc(α1-3)GlcNAc(β1-6)]GalNAc	1.08971	1.59785	2.40297	2.56698	1.65131	1.67053	1.49629	1.58089	1.35526	1.35604	1.30997	2.13854	2.11716	2.35443	1.98845	2.84992	1.57247	1.45184	2.6072	2.3716	2.75858	1.60879	1.43281	1.25308	1.36898	1.21296	1.24887	1.0527	1.04345	1.19416	1.12522	1.39828	2.57239	0.96954	1.12647	1.1022	2.16554	1.39245	1.26685	1.21094	1.27515	1.23845	1.12636	1.24862	2.37578	2.52962	2.43204	2.37718
	Fuc(α1-2)Gal(β1-3)[Fuc(α1-2)]Gal(β1-3)[GlcNAc(β1-3)GlcNAc(β1-6)]GalNAc	1.14255	1.49216	2.16679	2.33479	1.45268	1.48916	1.3827	1.60804	1.2377	1.28476	1.19082	1.86249	1.83886	2.08821	1.82062	2.67489	1.48102	1.3181	2.34675	2.20966	2.48335	1.50935	1.21201	1.10487	1.1724	1.08804	1.094	0.95086	0.92391	1.01998	0.94264	1.21546	2.37135	1.29248	0.9957	1.08665	1.76567	1.26401	1.18913	1.17877	1.21897	1.15725	1.02223	1.15217	2.00942	2.21897	2.07704	2.02827
	Fuc(α1-2)Gal(β1-3)[Fuc(α1-2)]Gal(β1-3)[GlcNAc(β1-3)[Fuc(α1-4)]GlcNAc(β1-6)]GalNAc	1.15215	1.62633	2.19225	2.35876	1.4639	1.49962	1.47522	1.55509	1.35987	1.3327	1.28262	2.03119	2.02025	2.27737	2.00826	2.85807	1.59889	1.3839	2.53211	2.38363	2.70003	1.59992	1.46456	1.32796	1.40601	1.31451	1.36939	1.17906	1.21002	1.27505	1.19896	1.37272	2.42239	0.82136	1.08642	1.12616	1.76936	1.39585	1.25567	1.23229	1.30065	1.25167	1.12279	1.23573	2.2822	2.42379	2.29501	2.25034
	Fuc(α1-2)Gal(β1-3)[Fuc(α1-2)]Gal(β1-3)[GlcNAc(β1-6)]GalNAc	1.15615	1.5264	2.09218	2.26232	1.40314	1.45942	1.40269	1.54467	1.29331	1.29767	1.22443	1.92623	1.89419	2.15442	1.89578	2.75548	1.51064	1.33159	2.44783	2.28468	2.58645	1.5257	1.25254	1.16072	1.23052	1.13363	1.14933	0.9992	0.98151	1.09017	1.02419	1.23951	2.40839	1.21428	1.00357	1.12884	1.76036	1.304	1.23019	1.1958	1.22149	1.19103	1.05377	1.16357	2.08184	2.26296	2.15573	2.10668
	Fuc(α1-2)Gal(β1-3)[Fuc(α1-3)GlcNAc(β1-6)]GalNAc	1.02329	1.47005	2.19064	2.31146	1.53113	1.5728	1.38377	1.409	1.23144	1.2544	1.19768	1.95709	1.94137	2.15893	1.89818	2.71077	1.44338	1.35912	2.44158	2.22229	2.55547	1.52037	1.33643	1.13668	1.26465	1.1239	1.07806	0.96625	0.93003	1.05288	1.0244	1.32598	2.41872	0.94727	1.05523	1.00266	1.92544	1.27382	1.20419	1.15226	1.16907	1.15236	1.02621	1.16116	2.12709	2.32725	2.24481	2.18173
	Fuc(α1-2)Gal(β1-3)[Fuc(α1-4)]GlcNAc(β1-2)Man	1.06828	1.53979	2.05092	2.17292	1.40677	1.478	1.48557	1.28129	1.20472	1.31439	1.24271	1.97741	2.00911	2.2101	2.18922	2.72263	1.46634	1.50945	2.45019	2.29579	2.67591	1.58952	1.71741	1.49027	1.57316	1.49099	1.41803	1.41349	1.32574	1.36618	1.33673	1.34525	2.38289	1.52235	1.26926	1.12954	1.71183	1.36035	1.26997	1.38067	1.18983	1.13426	1.04518	1.07003	2.24488	2.33111	2.24955	2.16178
G92627GM	Fuc(α1-2)Gal(β1-3)[Fuc(α1-4)]GlcNAc(β1-2)Man(α1-3)[Fuc(α1-2)Gal(β1-3)[Fuc(α1-4)]GlcNAc(β1-2)Man(α1-6)]Man(β1-4)GlcNAc(β1-4)GlcNAc	1.21691	1.83303	2.16647	2.35886	1.49038	1.63806	2.13178	1.12484	1.18854	1.51946	1.37678	2.18085	2.24406	2.3249	2.19774	2.70938	1.48355	1.46041	2.42669	2.29551	2.63988	1.80885	1.80106	1.35242	1.45728	1.27709	1.26782	1.24185	1.18011	1.22329	1.1183	1.31999	2.49833	1.58087	1.33685	1.16133	2.38517	1.46016	1.31095	1.83613	1.28685	1.11345	0.95666	0.99469	2.57822	2.66833	2.47962	2.46995
G66689PB	Fuc(α1-2)Gal(β1-3)[Fuc(α1-4)]GlcNAc(β1-2)Man(α1-3)[Fuc(α1-2)Gal(β1-3)[Fuc(α1-4)]GlcNAc(β1-2)Man(α1-6)]Man(β1-4)GlcNAc(β1-4)[Fuc(α1-6)]GlcNAc	1.20297	1.81227	2.29765	2.45149	1.57216	1.77261	2.33248	1.18134	1.28184	1.42731	1.29406	2.1754	2.2671	2.31735	2.31379	2.76031	1.68312	1.51519	2.42177	2.33965	2.75044	1.76196	1.93908	1.48466	1.62052	1.42628	1.40886	1.37419	1.27947	1.3437	1.20518	1.30148	2.57295	1.59088	1.4476	1.12235	2.32893	1.50153	1.28197	1.93376	1.32546	1.20637	1.02086	1.14105	2.7612	2.83743	2.67591	2.62554
G10333YJ	Fuc(α1-2)Gal(β1-3)[Fuc(α1-4)]GlcNAc(β1-3)Gal	1.0261	1.39703	1.91835	2.03495	1.31933	1.38364	1.43787	1.19143	1.25558	1.16002	1.15825	1.89395	1.8547	2.08994	2.084	2.75603	1.37687	1.31039	2.21599	2.24819	2.53976	1.4208	1.88598	1.79791	1.95097	1.8158	1.70868	1.69848	1.64963	1.61393	1.69885	1.23437	2.33915	1.67252	1.43391	1.03291	1.45791	1.28631	1.16702	1.31667	1.13456	1.07337	0.97989	1.03497	2.17293	2.26201	2.14936	2.01307
	Fuc(α1-2)Gal(β1-3)[Fuc(α1-4)]GlcNAc(β1-3)Gal(β1-3)GalNAc	1.01446	1.4656	2.00171	2.09483	1.32043	1.41429	1.43496	1.19702	1.22306	1.17799	1.18788	1.88645	1.8546	2.10679	2.01199	2.71964	1.33644	1.23335	2.20793	2.26757	2.47919	1.46788	1.88765	1.77093	1.95853	1.76836	1.68013	1.65419	1.5994	1.58088	1.71298	1.1776	2.3972	1.86087	1.43995	0.98637	1.58613	1.279	1.14844	1.3153	1.13689	1.0689	0.96456	1.037	2.23438	2.37031	2.24605	2.1225
G74578MX	Fuc(α1-2)Gal(β1-3)[Fuc(α1-4)]GlcNAc(β1-3)Gal(β1-3)[Fuc(α1-4)]GlcNAc	1.14787	1.61271	2.21206	2.33046	1.52959	1.6101	1.6538	1.27386	1.30123	1.20861	1.30486	2.05995	2.03003	2.28192	2.17853	3.06797	1.56301	1.43171	2.36358	2.55752	2.80315	1.54261	2.64657	2.43313	2.63952	2.46254	2.2772	2.36815	2.2938	2.12494	2.26497	1.31719	2.57927	1.57275	1.57782	1.08465	1.69718	1.42022	1.19902	1.4543	1.28127	1.14925	1.0467	1.12824	2.5258	2.59346	2.46383	2.29131
G37974GN	Fuc(α1-2)Gal(β1-3)[Fuc(α1-4)]GlcNAc(β1-3)Gal(β1-3)[Fuc(α1-4)]GlcNAc(β1-3)Gal(β1-4)Glc	1.163	1.64204	2.45269	2.64159	1.7684	1.7917	1.71684	1.40862	1.27922	1.24784	1.30685	2.15491	2.08819	2.33309	2.37405	3.10516	1.54637	1.46058	2.46382	2.70381	2.8614	1.71821	2.74269	2.50456	2.75008	2.5434	2.3171	2.3992	2.31276	2.14631	2.29754	1.36361	2.74141	2.2979	1.90959	1.02061	1.94345	1.43884	1.24073	1.48044	1.33152	1.15038	1.05514	1.18695	2.67048	2.75195	2.59752	2.40526
	Fuc(α1-2)Gal(β1-3)[Fuc(α1-4)]GlcNAc(β1-3)Gal(β1-3)[Gal(β1-4)GlcNAc(β1-6)]GalNAc	1.04517	1.51518	2.54298	2.7444	1.71005	1.77462	1.39234	1.66301	1.17462	1.14563	1.14238	1.8441	1.83599	2.0835	2.09551	2.70486	1.34973	1.19146	2.26065	2.22567	2.48544	1.45339	1.67896	1.59074	1.76478	1.52623	1.51912	1.42948	1.41735	1.45437	1.50252	1.27135	2.46724	1.88577	1.33737	0.91843	2.16817	1.26091	1.12739	1.25958	1.13243	1.12468	0.98357	1.18365	2.26887	2.45442	2.3094	2.19404
G09552LA	Fuc(α1-2)Gal(β1-3)[Fuc(α1-4)]GlcNAc(β1-3)Gal(β1-4)Glc	0.99891	1.42053	2.0288	2.16408	1.43397	1.45525	1.41905	1.29595	1.1844	1.20617	1.167	1.91798	1.87124	2.09593	2.13817	2.77147	1.35125	1.30269	2.24937	2.32686	2.56143	1.50401	1.82677	1.69558	1.88242	1.72285	1.59333	1.58091	1.53761	1.50283	1.56926	1.25475	2.40832	2.18074	1.68158	1.02401	1.54046	1.27581	1.16837	1.28816	1.15565	1.09033	0.99155	1.10051	2.21178	2.33469	2.20389	2.0644
G04368OY	Fuc(α1-2)Gal(β1-3)[Fuc(α1-4)]GlcNAc(β1-3)Gal(β1-4)GlcNAc(β1-3)Gal(β1-4)Glc	1.12043	1.5445	2.28335	2.45626	1.63539	1.59674	1.40904	1.56586	1.10217	1.22539	1.12538	1.86592	1.86246	2.07092	2.10895	2.65126	1.33366	1.31344	2.14277	2.21495	2.4226	1.62046	1.86747	1.6695	1.85618	1.7243	1.55456	1.59812	1.5173	1.46973	1.56024	1.31817	2.4916	3.15574	1.96121	0.91438	1.60362	1.2622	1.1797	1.35266	1.17029	1.07583	0.99413	1.16297	2.16658	2.34085	2.18658	2.00985
	Fuc(α1-2)Gal(β1-3)[Fuc(α1-4)]GlcNAc(β1-3)Gal(β1-4)Man	0.99211	1.36749	1.90411	2.00476	1.30567	1.38809	1.58025	1.13922	1.25523	1.17638	1.17713	1.9075	1.86521	2.08773	2.12851	2.77323	1.42718	1.36161	2.30813	2.29969	2.60212	1.47839	1.8523	1.75601	1.89694	1.76092	1.667	1.64686	1.6092	1.57856	1.65152	1.2436	2.34606	1.74477	1.46935	1.02806	1.43489	1.29823	1.1932	1.4114	1.1264	1.08062	0.9657	1.00886	2.24059	2.32877	2.26027	2.11535
G55710II	Fuc(α1-2)Gal(β1-3)[Fuc(α1-4)]GlcNAc(β1-3)[Gal(β1-4)GlcNAc(β1-6)]Gal(β1-4)Glc	1.05134	1.34528	2.81089	3.05485	1.9149	1.83386	1.44016	2.16678	1.147	1.12719	1.07685	1.86148	1.77551	2.06079	2.0402	2.53004	1.33265	1.221	2.09644	2.17215	2.3223	1.52531	1.45407	1.36398	1.52344	1.4333	1.32542	1.26581	1.23257	1.27989	1.23281	1.33822	2.19024	1.50796	1.14406	1.01887	2.06191	1.26702	1.13337	1.24032	1.19019	1.13315	1.07003	1.35926	1.95497	2.1461	1.98354	1.83743
G40925ML	Fuc(α1-2)Gal(β1-3)[Fuc(α1-4)]GlcNAc(β1-3)[Gal(β1-4)[Fuc(α1-3)]GlcNAc(β1-6)]Gal(β1-4)Glc	1.07521	1.38766	2.61309	2.75601	1.76604	1.69439	1.41846	1.86462	1.15945	1.15954	1.12992	1.94154	1.86857	2.14117	2.0196	2.56883	1.34887	1.27721	2.23965	2.29477	2.47871	1.5514	1.47884	1.41446	1.66484	1.54197	1.36336	1.24087	1.23521	1.30884	1.29223	1.29981	2.25807	0.99724	1.07466	1.07059	2.15448	1.31578	1.14957	1.15113	1.20782	1.10126	1.04695	1.27405	2.11092	2.23912	2.0931	1.94509
G23324HP	Fuc(α1-2)Gal(β1-3)[Fuc(α1-4)]GlcNAc(β1-4)Gal	1.04611	1.40261	1.84164	1.96292	1.24825	1.31109	1.36688	1.23578	1.25966	1.20406	1.17148	1.91643	1.87729	2.11819	2.08957	2.79789	1.40766	1.39483	2.28781	2.27751	2.60816	1.40387	1.74255	1.60305	1.74577	1.63822	1.55426	1.56172	1.50245	1.46934	1.52432	1.30638	2.25036	1.29257	1.28283	1.15206	1.52005	1.31085	1.19106	1.28558	1.14823	1.11269	1.01792	1.04224	2.1251	2.20709	2.09558	1.99194
G99978QH	Fuc(α1-2)Gal(β1-3)[Fuc(β1-4)]GlcNAc	1.13951	1.45584	2.14166	2.22589	1.45556	1.51862	1.44928	1.43229	1.29458	1.28592	1.20336	2.02164	1.97724	2.23898	2.0026	2.81594	1.5395	1.47547	2.3466	2.22161	2.60468	1.49422	1.33856	1.21139	1.30444	1.22658	1.15954	1.08638	1.0212	1.14347	1.06464	1.3246	2.44949	1.96715	1.42107	1.20258	1.66762	1.35217	1.23839	1.33681	1.20908	1.18578	1.08655	1.16914	2.07233	2.24215	2.13359	2.01183
	Fuc(α1-2)Gal(β1-3)[Gal(β1-3)GlcNAc(β1-6)]GalNAc	1.0419	1.40588	2.53733	2.76622	1.70275	1.73922	1.29343	1.80385	1.11442	1.20928	1.12827	1.86717	1.80394	2.03899	1.95329	2.5633	1.36027	1.42855	2.29192	2.1596	2.40228	1.54353	1.39966	1.12597	1.25513	1.09993	1.01337	1.02208	0.88618	0.99857	0.96484	1.21362	2.36544	1.87343	1.08969	0.99669	2.17752	1.19652	1.11567	1.14358	1.10175	1.05532	0.94185	1.14368	2.01863	2.27167	2.10088	2.03156
	Fuc(α1-2)Gal(β1-3)[Gal(β1-4)GlcNAc(β1-6)]GalNAc	1.09489	1.48237	2.4908	2.74166	1.67583	1.70197	1.31673	1.99044	1.17332	1.22316	1.13072	1.8806	1.87736	2.11619	1.89745	2.53986	1.40448	1.35273	2.29425	2.1054	2.43282	1.49491	1.23095	1.09755	1.17341	1.05152	1.04152	0.98122	0.88997	0.99958	0.96752	1.35364	2.27875	1.36747	0.89727	0.9912	1.99302	1.2175	1.17133	1.14871	1.13784	1.14339	0.99828	1.24468	1.93326	2.18334	2.05001	2.00283
	Fuc(α1-2)Gal(β1-3)[Gal(β1-4)[Fuc(α1-3)]GlcNAc(β1-3)GlcNAc(β1-6)]GalNAc	0.99385	1.4413	2.46849	2.62497	1.70036	1.68394	1.26829	1.75475	1.14115	1.23242	1.14505	1.89475	1.87136	2.09329	1.80599	2.48152	1.40243	1.37814	2.28944	2.15315	2.40627	1.52597	1.25999	1.09209	1.20117	1.09081	1.03951	0.91919	0.85294	0.97712	0.95892	1.31142	2.30166	0.95013	0.93453	1.0158	2.10173	1.24248	1.17859	1.06069	1.1528	1.10504	1.00714	1.19304	1.97484	2.22222	2.05306	2.00253
	Fuc(α1-2)Gal(β1-3)[Gal(β1-4)[Fuc(α1-3)]GlcNAc(β1-6)]GalNAc	1.08287	1.5149	2.39701	2.55362	1.66762	1.70454	1.32053	1.63776	1.1979	1.26862	1.21743	2.00752	2.00947	2.22511	1.96317	2.67242	1.43597	1.37178	2.51129	2.25901	2.65581	1.52715	1.2826	1.13114	1.29636	1.11815	1.06279	0.91939	0.88764	1.03869	1.03791	1.39623	2.46218	0.78271	0.88417	1.01574	2.17902	1.28638	1.21839	1.0917	1.16852	1.14957	1.0211	1.19698	2.19616	2.38479	2.29948	2.25083
	Fuc(α1-2)Gal(β1-3)[Gal(β1-6)]GalNAc	1.11683	1.3981	2.35387	2.53535	1.52262	1.56709	1.39316	1.80451	1.27386	1.27403	1.15788	1.97713	1.92256	2.20072	1.91293	2.54134	1.39878	1.45153	2.33284	2.22037	2.47936	1.57421	1.32394	1.17616	1.20576	1.14286	1.11795	1.08825	0.9407	1.07481	1.07908	1.28833	2.22978	1.22345	0.93929	1.14149	1.78663	1.28281	1.2595	1.24266	1.18082	1.14345	1.06116	1.1931	1.92557	2.14317	2.0161	1.97002
	Fuc(α1-2)Gal(β1-3)[GalNAc(α1-3)[Fuc(α1-2)]Gal(β1-4)GlcNAc(β1-6)]GalNAc	1.02764	2.04847	1.99602	2.29487	1.37703	1.43543	1.32447	1.37117	1.19931	1.41929	1.25485	1.94942	1.93028	2.18095	1.97306	2.56207	1.39613	1.26879	2.29859	2.20374	2.48505	1.5644	1.33347	1.12365	1.18221	1.1009	1.04386	0.98148	0.90936	1.00683	0.97833	1.211	2.34065	2.76154	1.59993	1.01745	2.28138	1.23732	1.20912	1.16021	1.16265	1.10159	0.98968	1.12488	1.9935	2.14911	2.11744	1.99918
G17634ZQ	Fuc(α1-2)Gal(β1-3)[GalNAc(β1-6)]GlcNAc	1.0821	1.66796	2.32986	2.56663	1.64036	1.63315	1.40071	1.53642	1.23934	1.30356	1.20847	2.02425	1.9701	2.23238	1.97865	2.70324	1.50214	1.4982	2.30304	2.2317	2.48357	1.63012	1.2355	1.11411	1.24269	1.15376	1.04237	1.01989	0.90167	1.05271	0.99389	1.25771	2.42957	2.37631	1.55304	1.17941	2.24713	1.33202	1.26832	1.2731	1.20416	1.16289	1.0825	1.16073	1.97142	2.2373	2.05176	1.91922
	Fuc(α1-2)Gal(β1-3)[GlcNAc(α1-4)Gal(β1-4)GlcNAc(β1-6)]GalNAc	1.31676	1.58053	1.79988	1.96948	1.24309	1.36075	1.2745	1.36059	1.14123	1.25033	1.15851	1.87711	1.82274	2.04491	1.94963	2.69295	1.51577	1.20214	2.43523	2.22097	2.63719	1.47976	1.2504	1.07924	1.2624	1.09134	0.97314	0.95878	0.87609	0.95118	0.94346	1.25584	2.34163	1.54117	1.03644	1.10868	1.77513	1.18134	1.19068	1.13815	1.10751	1.10879	0.92716	1.04751	2.06412	2.14742	2.1428	2.07048
	Fuc(α1-2)Gal(β1-3)[GlcNAc(β1-3)GlcNAc(β1-6)]GalNAc	1.14241	1.39063	1.99319	2.12313	1.34129	1.40384	1.27811	1.45809	1.12921	1.20718	1.09404	1.72543	1.71964	1.96219	1.72394	2.52642	1.41392	1.28819	2.17077	2.06836	2.29973	1.42957	1.17826	1.00291	1.06946	1.00826	0.93698	0.89969	0.81782	0.8992	0.84026	1.17826	2.21216	1.29219	0.96001	1.00435	1.61286	1.17265	1.13583	1.15147	1.1548	1.08166	0.94869	1.0847	1.7938	2.05019	1.92411	1.86672
	Fuc(α1-2)Gal(β1-3)[GlcNAc(β1-3)[Fuc(α1-4)]GlcNAc(β1-6)]GalNAc	1.12177	1.49626	1.98145	2.11018	1.34073	1.39741	1.36476	1.38028	1.24099	1.25033	1.1792	1.86724	1.86251	2.10246	1.9244	2.69774	1.50383	1.33628	2.35299	2.23383	2.4982	1.50484	1.44203	1.25402	1.33462	1.2729	1.23995	1.14972	1.14953	1.16982	1.13864	1.28511	2.25706	0.75772	1.02448	1.04877	1.5718	1.28225	1.19722	1.1852	1.21829	1.17837	1.04073	1.1682	2.03715	2.21578	2.11678	2.06024
	Fuc(α1-2)Gal(β1-3)[GlcNAc(β1-4)Gal(β1-4)GlcNAc(β1-6)]GalNAc	1.12938	1.42854	1.90756	2.02916	1.30312	1.38204	1.29745	1.4566	1.12586	1.2438	1.10608	1.76517	1.75486	2.00011	1.82404	2.57156	1.40971	1.23113	2.23246	2.10859	2.40847	1.4142	1.15139	1.02035	1.08115	1.00362	0.96422	0.90603	0.83355	0.92284	0.8631	1.28361	2.21049	1.30548	0.94793	1.006	1.68963	1.18246	1.14764	1.17175	1.13179	1.07404	0.91763	1.05552	1.88938	2.09927	2.00878	1.94552
	Fuc(α1-2)Gal(β1-3)[GlcNAc(β1-6)]GalNAc	1.1565	1.41333	1.90937	2.04047	1.28154	1.36916	1.30392	1.39863	1.18718	1.22383	1.12969	1.78114	1.76898	2.02346	1.78955	2.60326	1.43958	1.3008	2.26278	2.13143	2.39859	1.44015	1.22705	1.0652	1.13267	1.06116	1.00014	0.9557	0.88383	0.97231	0.92713	1.1961	2.24253	1.19207	0.964	1.04643	1.58517	1.20966	1.17495	1.17716	1.16133	1.1133	0.97754	1.09576	1.86309	2.08557	1.99429	1.9362
	Fuc(α1-2)Gal(β1-3)[Neu5Ac(α2-3)Gal(β1-4)GlcNAc(β1-6)]GalNAc	1.2361	1.5015	1.9539	2.11209	1.33352	1.43241	1.30545	1.43031	1.16013	1.24405	1.11782	1.89354	1.85612	2.09217	1.76625	2.51269	1.42852	1.35855	2.2571	2.10152	2.39025	1.53697	1.33584	1.15157	1.19571	1.09886	1.04962	1.09887	0.97668	1.00512	0.99637	1.23237	2.18327	1.88061	0.91712	1.15986	2.39872	1.27616	1.27221	1.18606	1.11148	1.05823	0.95399	1.06009	1.84298	2.03798	1.97456	1.89483
	Fuc(α1-2)Gal(β1-3)[Neu5Ac(α2-3)Gal(β1-4)[Fuc(α1-3)]GlcNAc(β1-6)]GalNAc	1.13423	1.57979	2.05755	2.1851	1.47314	1.54972	1.24387	1.28918	1.1538	1.24525	1.17752	1.98205	1.9059	2.11676	1.91736	2.57289	1.44063	1.34801	2.40349	2.13909	2.46408	1.5583	1.35099	1.18706	1.35996	1.15822	1.14078	1.05875	1.00928	1.06649	1.10488	1.36054	2.29779	1.22233	0.99021	1.10368	2.5122	1.35458	1.32313	1.10099	1.09925	1.08656	0.9833	1.06137	2.08633	2.24533	2.22069	2.13379
	Fuc(α1-2)Gal(β1-3)[Neu5Ac(α2-6)]GalNAc	1.04739	1.36503	1.88653	1.97169	1.24901	1.29004	1.33183	1.32977	1.22669	1.23865	1.11807	1.89377	1.8394	2.0884	1.85694	2.76303	1.4334	1.41248	2.29109	2.31876	2.50963	1.53513	1.36315	1.05646	1.11593	1.0815	1.03569	1.12038	0.89137	1.00849	0.9784	1.32659	2.11347	1.24163	0.96899	1.09865	1.84381	1.23832	1.25461	1.16559	1.15071	1.0825	0.98157	1.05869	1.85861	1.9987	1.90976	1.83593
G81527RS	Fuc(α1-2)Gal(β1-3)[Neu5Ac(α2-6)]GlcNAc(β1-3)Gal(β1-3)Glc	0.95944	1.30579	1.84382	1.89643	1.2905	1.38231	1.33279	1.16951	1.22306	1.18139	1.14603	1.92708	1.84674	2.0955	2.01226	2.71916	1.42588	1.378	2.28827	2.25543	2.48191	1.3994	1.42021	1.32033	1.52304	1.37904	1.14211	1.17387	1.00701	1.12307	1.19431	1.3641	2.44077	2.53654	1.61563	1.13767	1.59777	1.22393	1.2208	1.23963	1.13942	1.07659	0.95953	1.03652	1.94951	2.12756	2.05577	1.91115
G10876BP	Fuc(α1-2)Gal(β1-4)Gal(β1-4)GlcNAc	1.05368	1.35065	2.03277	2.20555	1.41022	1.40556	1.30999	1.5705	1.22511	1.20724	1.08204	1.83922	1.79885	2.056	1.79379	2.62088	1.37732	1.32741	2.18908	2.10334	2.44468	1.46954	1.25349	1.14238	1.15126	1.15597	1.09344	1.08256	0.95977	1.05373	1.00979	1.30666	2.22548	1.68661	1.13972	1.15955	1.74435	1.22689	1.23352	1.18798	1.10208	1.09866	1.0285	1.10779	1.78845	1.98745	1.85931	1.75423
	Fuc(α1-2)Gal(β1-4)GalNAc	1.10031	1.33729	1.92588	2.07052	1.29204	1.32166	1.36456	1.35158	1.27548	1.14458	1.0526	1.8429	1.79442	2.05601	1.84746	2.62212	1.40429	1.35212	2.21817	2.13851	2.4208	1.45078	1.26781	1.16049	1.19414	1.14804	1.09945	1.07497	0.94993	1.08935	1.07176	1.21398	2.22389	1.15262	1.06457	1.11502	1.71953	1.22856	1.22621	1.21337	1.11396	1.09593	1.02425	1.07109	1.86932	2.06182	1.94655	1.84418
G89027OP	Fuc(α1-2)Gal(β1-4)GalNAc(α1-3)[Fuc(α1-2)Gal(β1-4)GalNAc(α1-6)]Gal(β1-4)GlcNAc(β1-3)Gal(β1-4)Glc	1.09182	1.78496	2.38929	2.65598	1.73176	1.6341	1.38888	1.86068	1.13628	1.36678	1.17928	2.02331	1.95676	2.19929	2.13304	2.55949	1.44533	1.49357	2.1938	2.38496	2.44842	1.80638	1.33161	1.11642	1.18738	1.12603	1.05807	1.03101	0.81829	1.02738	1.00161	1.35038	2.44948	3.65314	2.13753	1.0844	2.23063	1.29176	1.29991	1.26304	1.22584	1.17577	1.1542	1.30895	2.02844	2.25273	2.07205	1.9238
G78693BX	Fuc(α1-2)Gal(β1-4)GalNAc(β1-3)Gal	1.06368	1.26476	2.03394	2.19545	1.35863	1.35269	1.2995	1.48554	1.19716	1.10672	1.02104	1.76746	1.70956	1.96952	1.86061	2.50547	1.35313	1.3228	2.12351	2.10313	2.31041	1.4239	1.33109	1.1567	1.21185	1.13444	1.08299	1.11797	0.93138	1.08167	1.03485	1.19655	2.15608	1.08674	1.01854	1.07665	1.8428	1.21181	1.19984	1.16608	1.07654	1.04823	0.99492	1.0334	1.82301	2.0501	1.90114	1.78979
G77026KL	Fuc(α1-2)Gal(β1-4)GalNAc(β1-3)Gal(β1-4)Glc	1.06821	1.33005	2.21336	2.35816	1.4764	1.45797	1.30554	1.58623	1.14247	1.10482	1.0368	1.76372	1.73252	1.99078	1.88575	2.53129	1.3745	1.32624	2.11502	2.14933	2.3321	1.44572	1.24534	1.1356	1.21111	1.09826	1.04159	1.04366	0.88382	1.04042	0.98297	1.20472	2.28111	1.60758	1.23038	1.04267	1.88654	1.18986	1.18156	1.14771	1.09365	1.07182	1.00673	1.09205	1.87617	2.1357	1.95002	1.8504
	Fuc(α1-2)Gal(β1-4)GlcNAc(β1-2)Fuc(α1-2)Gal(β1-4)[Fuc(α1-3)]GlcNAc(β1-2)Man(α1-3)[Man(α1-6)]Man(β1-4)GlcNAc(β1-4)[Fuc(α1-6)]GlcNAc	1.20461	1.58826	2.20764	2.43706	1.54658	1.6746	2.3865	1.48247	1.58653	1.22225	1.18001	2.16832	2.11987	2.28377	1.92699	2.72117	1.73684	1.43114	2.37777	2.14521	2.54383	1.61362	1.64381	1.28427	1.34468	1.2592	1.14945	1.11321	1.07303	1.08319	1.08401	1.20802	2.69803	1.49849	1.25264	1.12075	2.2618	1.37008	1.35898	1.8244	1.24514	1.25267	1.07761	1.22185	2.28218	2.56173	2.45761	2.39152
G92697ZU	Fuc(α1-2)Gal(β1-4)GlcNAc(β1-2)Gal(β1-4)Glc	1.04146	1.3954	2.31682	2.51882	1.5752	1.55012	1.36641	1.7164	1.22921	1.1624	1.09077	1.84263	1.84102	2.11455	1.79985	2.62894	1.43398	1.33268	2.19108	2.14574	2.4615	1.50532	1.30505	1.24591	1.26539	1.21477	1.14172	1.10565	1.00716	1.08085	1.06191	1.25961	2.50181	2.25472	1.32893	1.12857	1.7664	1.20831	1.22347	1.19157	1.13728	1.11392	1.02657	1.13258	1.86765	2.15159	1.97774	1.8824
	Fuc(α1-2)Gal(β1-4)GlcNAc(β1-2)Man(α1-3)GlcNAc(β1-4)[Fuc(α1-2)Gal(β1-4)GlcNAc(β1-2)Man(α1-6)]Man(β1-4)GlcNAc(β1-4)GlcNAc	0.8398	1.39239	2.35496	2.61749	1.60363	1.59135	1.45312	1.88347	1.1456	1.40614	1.22413	2.12887	2.01765	2.2563	1.93288	2.69444	1.3944	1.55865	2.44435	2.25203	2.5334	1.9094	1.54434	1.28361	1.37237	1.32608	1.18319	1.1836	1.1253	1.15911	1.08865	1.31567	2.60817	2.34875	1.38814	1.04636	2.13995	1.27823	1.30679	1.12338	1.25093	1.20535	1.06232	1.26945	2.11839	2.32661	2.17746	2.09354
	Fuc(α1-2)Gal(β1-4)GlcNAc(β1-2)Man(α1-3)GlcNAc(β1-4)[Fuc(α1-2)Gal(β1-4)GlcNAc(β1-2)Man(α1-6)]Man(β1-4)GlcNAc(β1-4)[Fuc(α1-6)]GlcNAc	0.86462	1.26042	2.38653	2.60632	1.59921	1.70499	1.71371	1.7943	1.2626	1.31313	1.12734	2.09751	2.05221	2.26109	1.98173	2.80686	1.64241	1.63052	2.50777	2.30797	2.70008	1.88323	1.62971	1.24664	1.32818	1.29694	1.12006	1.18216	1.06462	1.13084	0.9548	1.29897	2.70911	2.22468	1.38799	1.12979	2.17521	1.30581	1.2916	1.29118	1.28578	1.26693	1.11187	1.36853	2.319	2.53678	2.42776	2.31051
	Fuc(α1-2)Gal(β1-4)GlcNAc(β1-2)Man(α1-3)GlcNAc(β1-4)[Gal(β1-4)GlcNAc(β1-2)Man(α1-6)]Man(β1-4)GlcNAc(β1-4)GlcNAc	0.87095	1.50619	2.79141	3.03128	1.93028	1.8593	1.19478	2.21837	0.98826	1.32782	1.11757	2.00459	1.93215	2.17984	1.84102	2.50941	1.34761	1.58927	2.30107	2.20278	2.40484	1.82649	1.418	1.22121	1.34065	1.28361	1.1318	1.11532	1.01406	1.0945	1.07557	1.34984	2.41685	2.12597	1.29351	1.00418	2.40744	1.24209	1.23959	0.9991	1.18775	1.25276	1.12846	1.44533	1.9373	2.19608	2.03143	1.93769
	Fuc(α1-2)Gal(β1-4)GlcNAc(β1-2)Man(α1-3)GlcNAc(β1-4)[Gal(β1-4)GlcNAc(β1-2)Man(α1-6)]Man(β1-4)GlcNAc(β1-4)[Fuc(α1-6)]GlcNAc	0.87005	1.38026	2.80663	3.01982	1.8927	1.92605	1.42262	2.13601	1.08569	1.25245	1.00613	1.95938	1.94111	2.16468	1.94678	2.58885	1.55981	1.67674	2.34825	2.25509	2.54742	1.82401	1.46886	1.18224	1.2797	1.2447	1.08881	1.12168	0.9844	1.0914	0.94646	1.31868	2.4774	2.07932	1.33129	1.06421	2.46219	1.25903	1.20868	1.13554	1.20151	1.29456	1.16742	1.53466	2.13459	2.41206	2.26088	2.15016
G71085CJ	Fuc(α1-2)Gal(β1-4)GlcNAc(β1-2)Man(α1-3)Man(β1-4)GlcNAc(β1-4)[Fuc(α1-6)]GlcNAc	1.18429	1.51062	2.31743	2.44982	1.57374	1.68942	1.86185	1.65402	1.41841	1.17483	1.04648	1.88994	1.92991	2.1365	1.91092	2.80382	1.64405	1.41516	2.20032	2.14775	2.49937	1.41298	1.45536	1.25352	1.28841	1.2229	1.14086	1.17479	1.04665	1.1215	1.0049	1.24112	2.57069	1.64226	1.18432	1.13329	2.0654	1.2719	1.27019	1.58182	1.17806	1.20296	1.03522	1.25818	2.13844	2.4661	2.33865	2.24285
G81085EP	Fuc(α1-2)Gal(β1-4)GlcNAc(β1-2)Man(α1-3)[Fuc(α1-2)Gal(β1-4)GlcNAc(β1-2)Man(α1-6)]Man(β1-4)GlcNAc(β1-4)GlcNAc	1.36466	1.93746	2.44147	2.66437	1.63988	1.66863	1.80254	1.8416	1.21478	1.37959	1.22426	2.07237	2.03233	2.26677	1.99582	2.7863	1.53026	1.58154	2.39648	2.17886	2.51233	1.80862	1.45196	1.25876	1.36053	1.19998	1.07082	1.13249	1.03268	1.06346	1.03545	1.3319	2.76473	2.27109	1.21497	1.06211	2.59053	1.31207	1.33442	1.45413	1.18319	1.13332	0.99644	1.15579	2.2225	2.51337	2.2938	2.25611
G46503KK	Fuc(α1-2)Gal(β1-4)GlcNAc(β1-2)Man(α1-3)[Fuc(α1-2)Gal(β1-4)GlcNAc(β1-2)Man(α1-6)]Man(β1-4)GlcNAc(β1-4)[Fuc(α1-6)]GlcNAc	1.36069	1.85613	2.47687	2.65681	1.66183	1.77711	2.06773	1.74615	1.33419	1.28398	1.12419	2.05997	2.0669	2.25892	2.06464	2.88207	1.76234	1.63841	2.45413	2.22302	2.66916	1.78551	1.59424	1.28119	1.34733	1.22776	1.07028	1.18314	1.03181	1.07259	0.98107	1.30401	2.86866	2.19874	1.25054	1.10195	2.56664	1.34866	1.35319	1.62935	1.22711	1.19357	1.04125	1.24606	2.4149	2.70144	2.53093	2.45434
G19615BB	Fuc(α1-2)Gal(β1-4)GlcNAc(β1-2)Man(α1-3)[Gal(α1-3)[Fuc(α1-2)]Gal(β1-4)GlcNAc(β1-2)Man(α1-6)]Man(β1-4)GlcNAc(β1-4)[Fuc(α1-6)]GlcNAc	1.23243	1.77526	2.32521	2.46092	1.49181	1.65693	2.01633	1.55433	1.30918	1.23115	1.03963	1.93539	1.92316	2.15304	1.82331	2.82171	1.70858	1.64126	2.31615	2.1674	2.55476	1.7054	1.58288	1.29745	1.39944	1.23922	1.09246	1.20766	1.09547	1.05338	1.06465	1.34999	2.80076	2.92157	1.44265	1.12531	2.49518	1.32558	1.26861	1.59614	1.18962	1.15954	1.04492	1.23011	2.29723	2.62777	2.48448	2.39079
G87073UP	Fuc(α1-2)Gal(β1-4)GlcNAc(β1-2)Man(α1-3)[Gal(β1-4)GlcNAc(β1-2)Man(α1-6)]Man(β1-4)GlcNAc(β1-4)GlcNAc	1.40913	2.11744	2.81067	3.02668	1.91297	1.88438	1.56284	2.21078	1.09972	1.28715	1.12218	1.95615	1.93974	2.17884	1.98269	2.69076	1.52475	1.56865	2.23907	2.16346	2.41047	1.64371	1.35578	1.25894	1.38897	1.22361	1.1143	1.12334	0.97723	1.06882	1.10793	1.39397	2.56769	1.91258	1.20763	1.03096	2.69169	1.28942	1.28888	1.38749	1.12149	1.20032	1.08195	1.34132	2.07797	2.38878	2.16487	2.11033
G18219CJ	Fuc(α1-2)Gal(β1-4)GlcNAc(β1-2)Man(α1-3)[Gal(β1-4)GlcNAc(β1-2)Man(α1-6)]Man(β1-4)GlcNAc(β1-4)[Fuc(α1-6)]GlcNAc	1.3746	2.03093	2.84378	3.02743	1.91466	1.98696	1.84014	2.12528	1.23365	1.22283	1.01722	1.91999	1.94372	2.15481	2.08847	2.81781	1.73754	1.63901	2.3295	2.2467	2.57409	1.64415	1.4968	1.2808	1.3406	1.23569	1.12741	1.21191	1.03503	1.11078	1.04377	1.34753	2.67202	2.00908	1.30096	1.09911	2.72165	1.31536	1.29866	1.56254	1.15484	1.27007	1.14747	1.45753	2.26985	2.60567	2.41736	2.33444
	Fuc(α1-2)Gal(β1-4)GlcNAc(β1-2)Man(α1-3)[Gal(β1-4)GlcNAc(β1-2)[Gal(β1-4)GlcNAc(α1-6)]Man(α1-6)]Man(β1-4)GlcNAc(α1-4)[Fuc(α1-6)]GlcNAc	1.28521	2.1781	3.433	3.67586	2.38455	2.36831	1.69333	2.77614	1.11908	1.30874	1.05378	1.96207	1.9326	2.17706	2.1439	2.78485	1.75326	1.68951	2.4629	2.31455	2.59505	1.72946	1.39488	1.23111	1.30597	1.24751	1.1355	1.15207	0.98715	1.08498	1.06187	1.40206	2.59455	2.13605	1.41022	1.10422	2.90641	1.36405	1.34995	1.44099	1.21547	1.45627	1.33755	1.72339	2.24173	2.60568	2.39773	2.30915
G44623TX	Fuc(α1-2)Gal(β1-4)GlcNAc(β1-2)Man(α1-3)[Gal(β1-4)GlcNAc(β1-2)[Gal(β1-4)GlcNAc(β1-6)]Man(α1-6)]Man(β1-4)GlcNAc(β1-4)GlcNAc	1.2135	2.12445	3.06492	3.23148	2.22215	2.11467	1.58494	2.5417	1.11359	1.2867	1.11372	1.93636	1.85087	2.05339	1.94009	2.57897	1.42939	1.41756	2.23005	2.13428	2.37922	1.58967	1.41854	1.22347	1.37135	1.22604	1.10586	1.17664	0.93151	0.9899	1.12566	1.31476	2.45002	2.02867	1.17339	1.015	2.83815	1.27035	1.27676	1.49341	1.10236	1.33568	1.28592	1.54197	2.11866	2.25935	2.06019	2.00843
G08709JB	Fuc(α1-2)Gal(β1-4)GlcNAc(β1-2)Man(α1-3)[Gal(β1-4)GlcNAc(β1-2)[Gal(β1-4)GlcNAc(β1-6)]Man(α1-6)]Man(β1-4)GlcNAc(β1-4)[Fuc(α1-6)]GlcNAc	1.23439	2.05426	3.10043	3.24455	2.19986	2.18291	1.82107	2.49215	1.23071	1.22245	0.9973	1.90085	1.85618	2.04132	2.12033	2.74499	1.63836	1.49399	2.33692	2.24873	2.56508	1.59794	1.46136	1.17539	1.26379	1.17805	1.07284	1.18946	0.90857	1.00095	0.99623	1.3008	2.53164	2.0621	1.28506	1.07416	2.91394	1.30182	1.29422	1.66699	1.13159	1.41646	1.36825	1.67088	2.33178	2.48708	2.31177	2.24139
G52080WL	Fuc(α1-2)Gal(β1-4)GlcNAc(β1-2)Man(α1-3)[GlcNAc(β1-2)Man(α1-6)]Man(β1-4)GlcNAc(β1-4)GlcNAc	1.98437	2.08116	2.19127	2.30083	1.44322	1.50999	1.63539	1.54535	1.17346	1.23662	1.12373	1.91984	1.90882	2.15986	1.75026	2.67061	1.48968	1.42643	2.18067	2.05403	2.39079	1.57229	1.3984	1.22195	1.30111	1.17609	1.06184	1.12717	0.96655	1.05115	1.03449	1.30327	2.50417	1.65745	1.05906	1.04535	2.12547	1.31759	1.29956	1.45575	1.09954	1.05531	0.92486	1.06898	2.02526	2.28887	2.10062	2.06609
	Fuc(α1-2)Gal(β1-4)GlcNAc(β1-2)Man(α1-3)[GlcNAc(β1-2)Man(α1-6)]Man(β1-4)GlcNAc(β1-4)[Fuc(α1-6)]GlcNAc	1.92361	1.9708	2.17785	2.24484	1.43108	1.59726	1.908	1.4295	1.30193	1.12478	1.00988	1.87407	1.9109	2.11715	1.83923	2.79107	1.70397	1.47154	2.27917	2.14052	2.54824	1.55266	1.55462	1.20506	1.23549	1.17452	1.00602	1.1713	0.96522	1.03336	0.9277	1.23703	2.59768	1.70363	1.10711	1.14618	2.16593	1.32994	1.30758	1.61012	1.1325	1.12649	0.98971	1.1971	2.1756	2.45274	2.32387	2.25258
G86002PC	Fuc(α1-2)Gal(β1-4)GlcNAc(β1-2)Man(α1-3)[Man(α1-6)]Man(β1-4)GlcNAc(β1-4)GlcNAc	1.33695	1.76725	2.22441	2.37006	1.51112	1.58396	2.22832	1.65845	1.48638	1.25607	1.22857	2.0329	2.02279	2.25694	1.77202	2.67167	1.49479	1.44303	2.10347	2.066	2.35911	1.5463	1.39875	1.32206	1.37091	1.24177	1.14555	1.16712	1.07379	1.11095	1.13953	1.33717	2.60924	1.68572	1.118	1.05857	2.21344	1.28972	1.27855	1.83499	1.1444	1.13959	0.96765	1.14825	2.00254	2.30499	2.1248	2.05771
G52956BX	Fuc(α1-2)Gal(β1-4)GlcNAc(β1-2)Man(α1-3)[Man(α1-6)]Man(β1-4)GlcNAc(β1-4)[Fuc(α1-6)]GlcNAc	1.30604	1.68265	2.22748	2.32683	1.49577	1.67299	2.46486	1.5609	1.60364	1.16701	1.10623	1.9935	2.02135	2.22285	1.85855	2.78594	1.68572	1.46407	2.17962	2.12153	2.50795	1.50748	1.52188	1.34988	1.34644	1.27276	1.15402	1.22902	1.10519	1.15466	1.07983	1.2701	2.69067	1.69983	1.19286	1.1224	2.23946	1.31161	1.27275	1.97233	1.17429	1.21821	1.03208	1.27603	2.17446	2.49498	2.36196	2.2583
G95336MK	Fuc(α1-2)Gal(β1-4)GlcNAc(β1-2)Man(α1-6)Man(β1-4)GlcNAc(β1-4)[Fuc(α1-6)]GlcNAc	1.1399	1.44116	2.16819	2.28302	1.45011	1.54918	1.71585	1.4226	1.28602	1.13104	1.00904	1.86689	1.86486	2.04863	1.76054	2.68576	1.5569	1.32234	2.17493	2.03889	2.43144	1.42143	1.35419	1.12713	1.14756	1.07782	1.01353	1.01694	0.92597	0.99983	0.85721	1.21903	2.50419	1.64484	1.19372	1.02126	1.91596	1.20299	1.21736	1.44257	1.12311	1.14184	0.9984	1.174	2.06517	2.34601	2.25807	2.14259
G76485JE	Fuc(α1-2)Gal(β1-4)GlcNAc(β1-2)Man(β1-3)[Fuc(α1-2)Gal(β1-4)GlcNAc(β1-2)Man(α1-6)]Man(β1-4)GlcNAc(β1-4)GlcNAc	1.12196	1.78738	2.46313	2.69509	1.65521	1.64651	1.64103	1.81966	1.21236	1.45683	1.28014	2.1639	2.08912	2.32591	2.13804	2.9104	1.56822	1.62579	2.55695	2.31121	2.6723	1.86237	1.54197	1.31433	1.41527	1.29159	1.16884	1.18876	1.10076	1.12669	1.0778	1.4093	2.83457	2.51791	1.43835	1.08039	2.43226	1.33426	1.39828	1.36747	1.25701	1.20096	1.05675	1.20535	2.28976	2.56508	2.39749	2.31117
G39509DP	Fuc(α1-2)Gal(β1-4)GlcNAc(β1-2)[Fuc(α1-2)Gal(β1-4)GlcNAc(β1-4)]Man(α1-3)[Fuc(α1-2)Gal(β1-4)GlcNAc(β1-2)Man(α1-6)]Man(β1-4)GlcNAc(β1-4)GlcNAc	1.00788	1.90416	2.36599	2.53813	1.53005	1.63091	2.09211	2.01804	1.1899	1.25561	1.16724	1.91532	1.92695	2.19568	1.87766	2.82696	1.49655	1.46048	2.32035	2.11591	2.45818	1.6642	1.4523	1.2983	1.36353	1.25757	1.09793	1.17728	1.09268	1.00867	1.0805	1.26035	2.69798	2.20728	1.05224	1.09026	2.27554	1.20533	1.16987	1.39988	1.09732	1.17291	1.00756	1.15854	2.083	2.43438	2.19474	2.17629
G95512GZ	Fuc(α1-2)Gal(β1-4)GlcNAc(β1-2)[Fuc(α1-2)Gal(β1-4)GlcNAc(β1-4)]Man(α1-3)[Fuc(α1-2)Gal(β1-4)GlcNAc(β1-2)[Fuc(α1-2)Gal(β1-4)GlcNAc(β1-6)]Man(α1-6)]Man(β1-4)GlcNAc(β1-4)GlcNAc	0.89008	2.00221	2.41292	2.62535	1.642	1.66557	2.30307	2.07644	1.36002	1.36652	1.25523	2.05184	2.02928	2.2707	2.03034	2.90455	1.49948	1.40388	2.50775	2.23959	2.68471	1.81741	1.72249	1.39512	1.49283	1.37145	1.2091	1.34554	1.15116	1.05262	1.1613	1.30184	2.84725	2.4828	1.14069	1.1513	2.62106	1.29815	1.26648	1.65811	1.17655	1.23869	1.13226	1.17285	2.39702	2.57283	2.29793	2.29861
G91386RN	Fuc(α1-2)Gal(β1-4)GlcNAc(β1-2)[Fuc(α1-2)Gal(β1-4)GlcNAc(β1-4)]Man(α1-3)[Fuc(α1-2)Gal(β1-4)GlcNAc(β1-2)[Gal(β1-4)GlcNAc(β1-6)]Man(α1-6)]Man(β1-4)GlcNAc(β1-4)GlcNAc	0.77999	1.97012	2.63361	2.816	1.8196	1.81301	2.06634	2.30997	1.16674	1.24424	1.09659	1.86635	1.83443	2.08399	1.89904	2.62367	1.39958	1.32993	2.26317	2.09408	2.41137	1.65992	1.47527	1.23106	1.33384	1.21627	1.06633	1.20264	0.99566	0.93139	1.05738	1.19473	2.54568	2.21455	1.03878	1.04571	2.65986	1.19854	1.14899	1.49401	1.04576	1.25792	1.15921	1.29619	2.15698	2.39263	2.10348	2.10401
G93447XI	Fuc(α1-2)Gal(β1-4)GlcNAc(β1-2)[Fuc(α1-2)Gal(β1-4)GlcNAc(β1-4)]Man(α1-3)[Fuc(α1-2)Gal(β1-4)GlcNAc(β1-2)[GlcNAc(β1-6)]Man(α1-6)]Man(β1-4)GlcNAc(β1-4)GlcNAc	1.11201	1.8917	2.06516	2.17865	1.37419	1.44729	1.92423	1.7642	1.17086	1.21842	1.10555	1.81878	1.78172	2.02909	1.77563	2.62885	1.40874	1.30086	2.23346	2.01326	2.38372	1.57868	1.47834	1.16885	1.25595	1.18156	1.02887	1.17732	0.98093	0.88926	0.97608	1.08753	2.49386	2.20027	1.02679	1.10148	2.1503	1.19407	1.14889	1.41828	1.03309	1.11053	1.0132	1.07706	2.06368	2.26755	2.02472	2.02484
G64850DY	Fuc(α1-2)Gal(β1-4)GlcNAc(β1-2)[Fuc(α1-2)Gal(β1-4)GlcNAc(β1-4)]Man(α1-3)[Gal(β1-4)GlcNAc(β1-2)Man(α1-6)]Man(β1-4)GlcNAc(β1-4)GlcNAc	0.92768	2.02444	2.68684	2.84799	1.79479	1.82335	1.88665	2.33557	1.05702	1.15143	1.04597	1.76607	1.7721	2.04151	1.85518	2.63873	1.39239	1.40558	2.09047	2.03157	2.23714	1.52715	1.28422	1.24901	1.28411	1.21485	1.09014	1.12348	1.0302	0.98367	1.10031	1.26029	2.4357	2.05886	1.06651	1.02272	2.37426	1.14783	1.10164	1.29402	1.00585	1.2358	1.08022	1.35651	1.85423	2.241	1.98392	1.95227
G62307SM	Fuc(α1-2)Gal(β1-4)GlcNAc(β1-2)[Fuc(α1-2)Gal(β1-4)GlcNAc(β1-4)]Man(α1-3)[Gal(β1-4)GlcNAc(β1-2)[Fuc(α1-2)Gal(β1-4)GlcNAc(β1-6)]Man(α1-6)]Man(β1-4)GlcNAc(β1-4)GlcNAc	0.77999	1.97012	2.63361	2.816	1.8196	1.81301	2.06634	2.30997	1.16674	1.24424	1.09659	1.86635	1.83443	2.08399	1.89904	2.62367	1.39958	1.32993	2.26317	2.09408	2.41137	1.65992	1.47527	1.23106	1.33384	1.21627	1.06633	1.20264	0.99566	0.93139	1.05738	1.19473	2.54568	2.21455	1.03878	1.04571	2.65986	1.19854	1.14899	1.49401	1.04576	1.25792	1.15921	1.29619	2.15698	2.39263	2.10348	2.10401
G14488UY	Fuc(α1-2)Gal(β1-4)GlcNAc(β1-2)[Fuc(α1-2)Gal(β1-4)GlcNAc(β1-4)]Man(α1-3)[Gal(β1-4)GlcNAc(β1-2)[Gal(β1-4)GlcNAc(β1-6)]Man(α1-6)]Man(β1-4)GlcNAc(β1-4)GlcNAc	0.76558	2.11594	2.95559	3.10596	2.11328	2.06548	1.92979	2.63812	1.08594	1.14764	1.02829	1.79222	1.73509	1.98018	1.84947	2.53396	1.36707	1.28097	2.13883	2.0642	2.27294	1.53312	1.35983	1.19737	1.27027	1.20365	1.05098	1.15745	0.94061	0.90789	1.09193	1.22841	2.34115	2.09599	1.06376	1.02984	2.64826	1.17421	1.12573	1.39947	1.00985	1.39381	1.29581	1.56319	1.94605	2.19867	1.94603	1.9086
G09019KT	Fuc(α1-2)Gal(β1-4)GlcNAc(β1-2)[Fuc(α1-2)Gal(β1-4)GlcNAc(β1-4)]Man(α1-3)[Gal(β1-4)GlcNAc(β1-2)[GlcNAc(β1-6)]Man(α1-6)]Man(β1-4)GlcNAc(β1-4)GlcNAc	1.08207	2.0141	2.40468	2.50467	1.65668	1.64904	1.69915	2.0342	1.00114	1.13227	0.98446	1.68139	1.63921	1.88825	1.74849	2.41615	1.30819	1.264	2.03544	1.92243	2.18201	1.49663	1.25809	1.07858	1.13818	1.0823	0.96446	1.0686	0.87539	0.83166	0.94393	1.08842	2.24107	2.10652	1.00012	0.98937	2.30143	1.13135	1.07759	1.26975	0.9396	1.16207	1.08384	1.24639	1.85331	2.08651	1.83308	1.82073
G35642GA	Fuc(α1-2)Gal(β1-4)GlcNAc(β1-2)[Fuc(α1-2)Gal(β1-4)GlcNAc(β1-4)]Man(α1-3)[GlcNAc(β1-2)Man(α1-6)]Man(β1-4)GlcNAc(β1-4)GlcNAc	1.46712	1.96424	2.08187	2.14849	1.34506	1.45137	1.84608	1.71267	1.09542	1.08361	1.04169	1.72399	1.72642	1.99151	1.63351	2.59188	1.36592	1.27417	2.04181	1.93181	2.22579	1.40471	1.30523	1.17396	1.19226	1.15989	1.00873	1.09322	0.98337	0.92191	1.00138	1.12153	2.36055	1.80783	0.92907	1.04981	1.8261	1.15494	1.10519	1.27993	0.97546	1.08969	0.93846	1.09255	1.76971	2.10148	1.88146	1.87296
G21100JS	Fuc(α1-2)Gal(β1-4)GlcNAc(β1-2)[Fuc(α1-2)Gal(β1-4)GlcNAc(β1-4)]Man(α1-3)[GlcNAc(β1-2)[Fuc(α1-2)Gal(β1-4)GlcNAc(β1-6)]Man(α1-6)]Man(β1-4)GlcNAc(β1-4)GlcNAc	1.233	1.83498	2.03834	2.1199	1.37897	1.45661	1.97924	1.75752	1.20094	1.18165	1.10312	1.80043	1.77025	2.01214	1.67722	2.57951	1.36597	1.20773	2.15906	1.98114	2.3472	1.49091	1.47756	1.17709	1.26079	1.18402	1.02055	1.1764	0.97552	0.88301	0.99183	1.02861	2.45969	2.02208	0.9401	1.07106	2.06357	1.18353	1.12992	1.47165	1.01528	1.11179	1.01989	1.04952	2.04305	2.22762	1.96586	1.99558
G17286ZM	Fuc(α1-2)Gal(β1-4)GlcNAc(β1-2)[Fuc(α1-2)Gal(β1-4)GlcNAc(β1-4)]Man(α1-3)[GlcNAc(β1-2)[Gal(β1-4)GlcNAc(β1-6)]Man(α1-6)]Man(β1-4)GlcNAc(β1-4)GlcNAc	1.20587	1.96744	2.40787	2.48069	1.6773	1.67508	1.79348	2.06883	1.05759	1.10687	0.99412	1.69264	1.63606	1.88496	1.67303	2.40625	1.26824	1.17464	1.97579	1.90489	2.15348	1.40409	1.25417	1.10414	1.15003	1.09933	0.9897	1.0817	0.89348	0.84757	0.98497	1.05404	2.21171	1.93697	0.9452	0.96812	2.1878	1.13642	1.07357	1.34688	0.93264	1.18585	1.10737	1.24651	1.83868	2.06267	1.79393	1.80155
G04467BX	Fuc(α1-2)Gal(β1-4)GlcNAc(β1-2)[Fuc(α1-2)Gal(β1-4)GlcNAc(β1-4)]Man(α1-3)[GlcNAc(β1-2)[GlcNAc(β1-6)]Man(α1-6)]Man(β1-4)GlcNAc(β1-4)GlcNAc	1.57379	1.9073	1.91045	1.92975	1.28133	1.34341	1.63447	1.51943	1.05818	1.11647	1.0277	1.69502	1.64551	1.88721	1.62192	2.47556	1.35275	1.20782	2.00565	1.89726	2.20624	1.34969	1.29887	1.12855	1.18468	1.13687	0.99819	1.10706	0.94213	0.86432	0.9745	0.96716	2.24852	1.91768	0.9674	1.01761	1.77167	1.14911	1.09909	1.25859	0.9533	1.05314	0.97564	1.01895	1.80235	2.02242	1.79543	1.79065
G00797ZX	Fuc(α1-2)Gal(β1-4)GlcNAc(β1-2)[Gal(α1-3)[Fuc(α1-2)]Gal(β1-4)GlcNAc(β1-4)]Man(α1-3)[Gal(α1-3)[Fuc(α1-2)]Gal(β1-4)GlcNAc(β1-2)Man(α1-6)]Man(β1-4)GlcNAc(β1-4)[Fuc(α1-6)]GlcNAc	0.81025	1.82126	2.28424	2.37916	1.39715	1.59639	2.22875	1.53326	1.31185	1.1657	0.97677	1.78955	1.79312	2.0878	1.75573	2.89395	1.66484	1.55559	2.21717	2.23992	2.54388	1.62496	1.589	1.28767	1.37032	1.21957	1.11977	1.22134	1.1303	0.98225	1.10226	1.49513	2.72405	3.53697	1.57543	1.22388	2.39571	1.29192	1.16237	1.59014	1.11206	1.21046	1.09313	1.22193	2.17987	2.59087	2.40875	2.32848
G21050RT	Fuc(α1-2)Gal(β1-4)GlcNAc(β1-2)[Gal(α1-3)[Fuc(α1-2)]Gal(β1-4)GlcNAc(β1-4)]Man(α1-3)[Gal(α1-3)[Fuc(α1-2)]Gal(β1-4)GlcNAc(β1-2)[Fuc(α1-2)Gal(β1-4)GlcNAc(β1-6)]Man(α1-6)]Man(β1-4)GlcNAc(β1-4)[Fuc(α1-6)]GlcNAc	0.74509	1.77605	2.26589	2.36107	1.42543	1.61879	2.41636	1.56685	1.42866	1.23501	1.03862	1.8539	1.88741	2.16139	1.78956	2.95653	1.68283	1.49039	2.39507	2.31864	2.75511	1.698	1.83467	1.39556	1.59115	1.36821	1.18992	1.38875	1.18202	1.0115	1.18193	1.4798	2.88647	3.76723	1.52843	1.27982	2.60755	1.35045	1.20955	1.77919	1.18462	1.25817	1.17091	1.21393	2.46225	2.76093	2.53602	2.49449
G12203WB	Fuc(α1-2)Gal(β1-4)GlcNAc(β1-2)[Gal(β1-4)GlcNAc(β1-4)]Man(α1-3)[Fuc(α1-2)Gal(β1-4)GlcNAc(β1-2)Man(α1-6)]Man(β1-4)GlcNAc(β1-4)GlcNAc	0.92768	2.02444	2.68684	2.84799	1.79479	1.82335	1.88665	2.33557	1.05702	1.15143	1.04597	1.76607	1.7721	2.04151	1.85518	2.63873	1.39239	1.40558	2.09047	2.03157	2.23714	1.52715	1.28422	1.24901	1.28411	1.21485	1.09014	1.12348	1.0302	0.98367	1.10031	1.26029	2.4357	2.05886	1.06651	1.02272	2.37426	1.14783	1.10164	1.29402	1.00585	1.2358	1.08022	1.35651	1.85423	2.241	1.98392	1.95227
G78205VT	Fuc(α1-2)Gal(β1-4)GlcNAc(β1-2)[Gal(β1-4)GlcNAc(β1-4)]Man(α1-3)[Fuc(α1-2)Gal(β1-4)GlcNAc(β1-2)[Fuc(α1-2)Gal(β1-4)GlcNAc(β1-6)]Man(α1-6)]Man(β1-4)GlcNAc(β1-4)GlcNAc	0.77999	1.97012	2.63361	2.816	1.8196	1.81301	2.06634	2.30997	1.16674	1.24424	1.09659	1.86635	1.83443	2.08399	1.89904	2.62367	1.39958	1.32993	2.26317	2.09408	2.41137	1.65992	1.47527	1.23106	1.33384	1.21627	1.06633	1.20264	0.99566	0.93139	1.05738	1.19473	2.54568	2.21455	1.03878	1.04571	2.65986	1.19854	1.14899	1.49401	1.04576	1.25792	1.15921	1.29619	2.15698	2.39263	2.10348	2.10401
G31494OZ	Fuc(α1-2)Gal(β1-4)GlcNAc(β1-2)[Gal(β1-4)GlcNAc(β1-4)]Man(α1-3)[Fuc(α1-2)Gal(β1-4)GlcNAc(β1-2)[Gal(β1-4)GlcNAc(β1-6)]Man(α1-6)]Man(β1-4)GlcNAc(β1-4)GlcNAc	0.76558	2.11594	2.95559	3.10596	2.11328	2.06548	1.92979	2.63812	1.08594	1.14764	1.02829	1.79222	1.73509	1.98018	1.84947	2.53396	1.36707	1.28097	2.13883	2.0642	2.27294	1.53312	1.35983	1.19737	1.27027	1.20365	1.05098	1.15745	0.94061	0.90789	1.09193	1.22841	2.34115	2.09599	1.06376	1.02984	2.64826	1.17421	1.12573	1.39947	1.00985	1.39381	1.29581	1.56319	1.94605	2.19867	1.94603	1.9086
G29931YE	Fuc(α1-2)Gal(β1-4)GlcNAc(β1-2)[Gal(β1-4)GlcNAc(β1-4)]Man(α1-3)[Fuc(α1-2)Gal(β1-4)GlcNAc(β1-2)[GlcNAc(β1-6)]Man(α1-6)]Man(β1-4)GlcNAc(β1-4)GlcNAc	1.08207	2.0141	2.40468	2.50467	1.65668	1.64904	1.69915	2.0342	1.00114	1.13227	0.98446	1.68139	1.63921	1.88825	1.74849	2.41615	1.30819	1.264	2.03544	1.92243	2.18201	1.49663	1.25809	1.07858	1.13818	1.0823	0.96446	1.0686	0.87539	0.83166	0.94393	1.08842	2.24107	2.10652	1.00012	0.98937	2.30143	1.13135	1.07759	1.26975	0.9396	1.16207	1.08384	1.24639	1.85331	2.08651	1.83308	1.82073
G46021KV	Fuc(α1-2)Gal(β1-4)GlcNAc(β1-2)[Gal(β1-4)GlcNAc(β1-4)]Man(α1-3)[Gal(β1-4)GlcNAc(β1-2)Man(α1-6)]Man(β1-4)GlcNAc(β1-4)GlcNAc	0.99314	2.24534	3.10661	3.23753	2.16148	2.14235	1.75879	2.72811	1.01366	1.10325	1.00845	1.74919	1.74353	2.01793	1.85533	2.67244	1.4288	1.37933	2.06279	2.09478	2.21259	1.43428	1.16366	1.21461	1.20555	1.1974	1.0984	1.07661	0.96018	0.98164	1.11848	1.37206	2.30762	1.9022	1.15229	1.04163	2.4242	1.16655	1.13679	1.26818	1.01259	1.41252	1.25871	1.64832	1.72575	2.1287	1.90847	1.84262
	Fuc(α1-2)Gal(β1-4)GlcNAc(β1-2)[Gal(β1-4)GlcNAc(β1-4)]Man(α1-3)[Gal(β1-4)GlcNAc(β1-2)Man(α1-6)]Man(β1-4)GlcNAc(β1-4)[Fuc(α1-6)]GlcNAc	1.0097	2.17204	3.13841	3.26561	2.13515	2.19873	1.99327	2.67023	1.1228	1.05096	0.90208	1.71177	1.73134	1.98901	2.03718	2.79062	1.66236	1.47877	2.14477	2.22625	2.39418	1.46145	1.1944	1.13036	1.06275	1.10393	1.0486	1.05826	0.90396	0.96662	0.95609	1.35356	2.33105	1.87865	1.2456	1.10188	2.5197	1.19464	1.15549	1.43868	1.02142	1.46652	1.32644	1.73985	1.9349	2.33087	2.12666	2.05216
G34126VO	Fuc(α1-2)Gal(β1-4)GlcNAc(β1-2)[Gal(β1-4)GlcNAc(β1-4)]Man(α1-3)[Gal(β1-4)GlcNAc(β1-2)[Fuc(α1-2)Gal(β1-4)GlcNAc(β1-6)]Man(α1-6)]Man(β1-4)GlcNAc(β1-4)GlcNAc	0.76558	2.11594	2.95559	3.10596	2.11328	2.06548	1.92979	2.63812	1.08594	1.14764	1.02829	1.79222	1.73509	1.98018	1.84947	2.53396	1.36707	1.28097	2.13883	2.0642	2.27294	1.53312	1.35983	1.19737	1.27027	1.20365	1.05098	1.15745	0.94061	0.90789	1.09193	1.22841	2.34115	2.09599	1.06376	1.02984	2.64826	1.17421	1.12573	1.39947	1.00985	1.39381	1.29581	1.56319	1.94605	2.19867	1.94603	1.9086
G60564DP	Fuc(α1-2)Gal(β1-4)GlcNAc(β1-2)[Gal(β1-4)GlcNAc(β1-4)]Man(α1-3)[Gal(β1-4)GlcNAc(β1-2)[Gal(β1-4)GlcNAc(β1-6)]Man(α1-6)]Man(β1-4)GlcNAc(β1-4)GlcNAc	0.81714	2.30971	3.29417	3.41018	2.4227	2.33863	1.85598	3.04025	1.05057	1.10594	1.02699	1.81598	1.72587	1.96931	1.85617	2.50964	1.39979	1.2771	2.08672	2.08863	2.20439	1.45311	1.29304	1.24503	1.27398	1.28264	1.12333	1.18222	0.98008	0.96133	1.20102	1.34105	2.16724	2.01871	1.14572	1.04492	2.50596	1.20311	1.15783	1.35284	1.03866	1.58596	1.47923	1.88641	1.78625	2.05665	1.85995	1.78785
G84560PS	Fuc(α1-2)Gal(β1-4)GlcNAc(β1-2)[Gal(β1-4)GlcNAc(β1-4)]Man(α1-3)[Gal(β1-4)GlcNAc(β1-2)[Gal(β1-4)GlcNAc(β1-6)]Man(α1-6)]Man(β1-4)GlcNAc(β1-4)[Fuc(α1-6)]GlcNAc	0.8761	2.24296	3.35729	3.47032	2.43394	2.42602	2.07108	3.02088	1.15721	1.06298	0.92374	1.79169	1.74277	1.9715	2.01431	2.6429	1.63264	1.37058	2.16289	2.19997	2.36848	1.47364	1.28626	1.15633	1.12618	1.1879	1.08235	1.15875	0.91473	0.94914	1.02854	1.36645	2.20255	1.94265	1.22519	1.09878	2.5983	1.23483	1.16784	1.53728	1.06512	1.64108	1.54879	1.98239	1.99435	2.26365	2.08154	2.00775
G60941RE	Fuc(α1-2)Gal(β1-4)GlcNAc(β1-2)[Gal(β1-4)GlcNAc(β1-4)]Man(α1-3)[Gal(β1-4)GlcNAc(β1-2)[GlcNAc(β1-6)]Man(α1-6)]Man(β1-4)GlcNAc(β1-4)GlcNAc	1.11064	2.17368	2.77308	2.8517	1.97521	1.91341	1.60051	2.41283	0.93083	1.07237	0.95176	1.68756	1.61526	1.86156	1.75233	2.36125	1.30248	1.25544	1.94833	1.91644	2.07732	1.41401	1.08856	1.05667	1.08029	1.07924	0.96588	0.99855	0.8308	0.82618	0.97206	1.18807	2.05323	1.9789	1.03381	0.977	2.33039	1.14042	1.09109	1.21058	0.94483	1.31552	1.22949	1.52842	1.67843	1.94755	1.73782	1.68716
G37772CO	Fuc(α1-2)Gal(β1-4)GlcNAc(β1-2)[Gal(β1-4)GlcNAc(β1-4)]Man(α1-3)[GlcNAc(β1-2)Man(α1-6)]Man(β1-4)GlcNAc(β1-4)GlcNAc	1.49891	2.15922	2.50832	2.57757	1.67618	1.70761	1.67746	2.09933	0.98854	1.03449	0.96261	1.66916	1.66209	1.9409	1.67733	2.53759	1.34049	1.26725	1.91671	1.92806	2.11807	1.3226	1.07504	1.11291	1.10117	1.09027	1.00812	0.99677	0.88626	0.9096	0.9997	1.23175	2.16984	1.64514	0.99364	0.98162	1.98872	1.14635	1.09154	1.22851	0.93421	1.19224	1.05058	1.30986	1.63796	2.0102	1.78213	1.75259
G62945MQ	Fuc(α1-2)Gal(β1-4)GlcNAc(β1-2)[Gal(β1-4)GlcNAc(β1-4)]Man(α1-3)[GlcNAc(β1-2)[Fuc(α1-2)Gal(β1-4)GlcNAc(β1-6)]Man(α1-6)]Man(β1-4)GlcNAc(β1-4)GlcNAc	1.20587	1.96744	2.40787	2.48069	1.6773	1.67508	1.79348	2.06883	1.05759	1.10687	0.99412	1.69264	1.63606	1.88496	1.67303	2.40625	1.26824	1.17464	1.97579	1.90489	2.15348	1.40409	1.25417	1.10414	1.15003	1.09933	0.9897	1.0817	0.89348	0.84757	0.98497	1.05404	2.21171	1.93697	0.9452	0.96812	2.1878	1.13642	1.07357	1.34688	0.93264	1.18585	1.10737	1.24651	1.83868	2.06267	1.79393	1.80155
G86202BL	Fuc(α1-2)Gal(β1-4)GlcNAc(β1-2)[Gal(β1-4)GlcNAc(β1-4)]Man(α1-3)[GlcNAc(β1-2)[Gal(β1-4)GlcNAc(β1-6)]Man(α1-6)]Man(β1-4)GlcNAc(β1-4)GlcNAc	1.26602	2.15196	2.76075	2.81564	1.98521	1.92545	1.70334	2.44882	0.98099	1.05023	0.97276	1.72173	1.6282	1.87257	1.67	2.34768	1.27049	1.1619	1.89522	1.88804	2.05334	1.32723	1.09152	1.09186	1.09978	1.10251	1.00034	1.01691	0.85491	0.84894	1.02114	1.17164	2.0126	1.77349	0.96518	0.94738	2.18858	1.15264	1.09644	1.28968	0.94465	1.3305	1.24798	1.51447	1.67758	1.92413	1.70884	1.68109
G06283RQ	Fuc(α1-2)Gal(β1-4)GlcNAc(β1-2)[Gal(β1-4)GlcNAc(β1-4)]Man(α1-3)[GlcNAc(β1-2)[GlcNAc(β1-6)]Man(α1-6)]Man(β1-4)GlcNAc(β1-4)GlcNAc	1.60209	2.09843	2.28829	2.30048	1.58281	1.56431	1.4806	1.85333	0.93756	1.07911	0.94874	1.64544	1.5684	1.8239	1.64332	2.36383	1.29065	1.18469	1.87025	1.86158	2.06591	1.29197	1.02661	1.03634	1.03321	1.02383	0.96157	0.96569	0.8236	0.82732	0.93786	1.06502	2.01276	1.80876	0.99045	0.90757	1.91057	1.13277	1.08778	1.19179	0.90773	1.14719	1.09106	1.22022	1.65456	1.90218	1.68233	1.65958
G89362MU	Fuc(α1-2)Gal(β1-4)GlcNAc(β1-2)[GlcNAc(β1-4)]Man(α1-3)[Fuc(α1-2)Gal(β1-4)GlcNAc(β1-2)Man(α1-6)]Man(β1-4)GlcNAc(β1-4)GlcNAc	1.26104	2.00241	2.16911	2.30398	1.42358	1.49646	1.79161	1.76549	1.11537	1.19336	1.08966	1.82857	1.80853	2.0768	1.79373	2.55833	1.43517	1.40849	2.13188	1.9725	2.26781	1.582	1.34999	1.19742	1.24097	1.20283	1.04813	1.12052	1.00027	0.95896	1.0224	1.18259	2.42065	2.12987	1.09863	1.05644	2.037	1.20907	1.16958	1.28831	1.04289	1.11588	0.97266	1.14778	1.87199	2.20773	1.98044	1.95568
G91487MA	Fuc(α1-2)Gal(β1-4)GlcNAc(β1-2)[GlcNAc(β1-4)]Man(α1-3)[Fuc(α1-2)Gal(β1-4)GlcNAc(β1-2)[Fuc(α1-2)Gal(β1-4)GlcNAc(β1-6)]Man(α1-6)]Man(β1-4)GlcNAc(β1-4)GlcNAc	1.0692	1.89189	2.09606	2.23301	1.43457	1.47993	1.94853	1.79559	1.22875	1.28436	1.15332	1.9224	1.85282	2.08805	1.83706	2.6027	1.39277	1.30608	2.28069	2.02176	2.41791	1.63036	1.50864	1.19181	1.30142	1.22274	1.0669	1.20031	0.98549	0.91309	1.01074	1.09942	2.52224	2.28977	1.10229	1.09188	2.24137	1.23361	1.19499	1.4893	1.07434	1.13909	1.04621	1.10441	2.14683	2.30272	2.05894	2.06427
G95019KZ	Fuc(α1-2)Gal(β1-4)GlcNAc(β1-2)[GlcNAc(β1-4)]Man(α1-3)[Fuc(α1-2)Gal(β1-4)GlcNAc(β1-2)[Gal(β1-4)GlcNAc(β1-6)]Man(α1-6)]Man(β1-4)GlcNAc(β1-4)GlcNAc	1.04353	2.01851	2.43213	2.55509	1.71023	1.67998	1.73843	2.05925	1.06922	1.19702	1.03268	1.78928	1.71135	1.94861	1.81005	2.40667	1.30038	1.27393	2.09001	1.93675	2.22737	1.54783	1.30373	1.11475	1.20149	1.13848	1.01695	1.10475	0.89361	0.8669	0.99682	1.10132	2.27813	2.19366	1.08072	0.98272	2.37906	1.17657	1.12915	1.34606	0.98289	1.19541	1.11775	1.27622	1.94225	2.13158	1.87769	1.86604
G44182FH	Fuc(α1-2)Gal(β1-4)GlcNAc(β1-2)[GlcNAc(β1-4)]Man(α1-3)[Fuc(α1-2)Gal(β1-4)GlcNAc(β1-2)[GlcNAc(β1-6)]Man(α1-6)]Man(β1-4)GlcNAc(β1-4)GlcNAc	1.38927	1.98026	1.94922	2.03108	1.32971	1.36174	1.61386	1.53012	1.10088	1.22088	1.07905	1.82579	1.74006	1.97656	1.78147	2.4731	1.38877	1.30286	2.11553	1.93747	2.27418	1.49333	1.35105	1.1563	1.2297	1.18454	1.04322	1.13844	0.95735	0.90337	0.99684	1.0363	2.31523	2.16632	1.12514	1.04373	1.97843	1.20746	1.16851	1.29776	1.01712	1.07856	1.00102	1.06707	1.91911	2.1223	1.90542	1.8775
G86928SV	Fuc(α1-2)Gal(β1-4)GlcNAc(β1-2)[GlcNAc(β1-4)]Man(α1-3)[Gal(β1-4)GlcNAc(β1-2)Man(α1-6)]Man(β1-4)GlcNAc(β1-4)GlcNAc	1.29261	2.18812	2.56893	2.69938	1.7354	1.74325	1.62242	2.12715	1.00531	1.13029	0.99429	1.74144	1.72763	2.00401	1.78692	2.47883	1.37815	1.38601	2.00133	1.95455	2.15262	1.4786	1.1906	1.17436	1.19172	1.17406	1.07305	1.07586	0.94069	0.96392	1.05049	1.26331	2.22032	1.9491	1.11521	0.99933	2.21214	1.19318	1.14253	1.23397	0.99698	1.1999	1.06311	1.34969	1.71884	2.09284	1.86648	1.81912
G37868JH	Fuc(α1-2)Gal(β1-4)GlcNAc(β1-2)[GlcNAc(β1-4)]Man(α1-3)[Gal(β1-4)GlcNAc(β1-2)[Fuc(α1-2)Gal(β1-4)GlcNAc(β1-6)]Man(α1-6)]Man(β1-4)GlcNAc(β1-4)GlcNAc	1.04353	2.01851	2.43213	2.55509	1.71023	1.67998	1.73843	2.05925	1.06922	1.19702	1.03268	1.78928	1.71135	1.94861	1.81005	2.40667	1.30038	1.27393	2.09001	1.93675	2.22737	1.54783	1.30373	1.11475	1.20149	1.13848	1.01695	1.10475	0.89361	0.8669	0.99682	1.10132	2.27813	2.19366	1.08072	0.98272	2.37906	1.17657	1.12915	1.34606	0.98289	1.19541	1.11775	1.27622	1.94225	2.13158	1.87769	1.86604
G87349YT	Fuc(α1-2)Gal(β1-4)GlcNAc(β1-2)[GlcNAc(β1-4)]Man(α1-3)[Gal(β1-4)GlcNAc(β1-2)[Gal(β1-4)GlcNAc(β1-6)]Man(α1-6)]Man(β1-4)GlcNAc(β1-4)GlcNAc	1.1029	2.1921	2.8105	2.91802	2.03315	1.94754	1.64009	2.44583	0.99896	1.14348	1.00636	1.79399	1.6851	1.92347	1.79317	2.36803	1.29902	1.26305	2.01314	1.9364	2.12846	1.46626	1.14384	1.09802	1.15097	1.13789	1.02388	1.04093	0.85243	0.86672	1.03128	1.2008	2.08698	2.03454	1.09756	0.97541	2.43545	1.19111	1.14682	1.29481	0.98929	1.34485	1.26661	1.55023	1.78205	2.00572	1.79902	1.74853
G45660WC	Fuc(α1-2)Gal(β1-4)GlcNAc(β1-2)[GlcNAc(β1-4)]Man(α1-3)[Gal(β1-4)GlcNAc(β1-2)[GlcNAc(β1-6)]Man(α1-6)]Man(β1-4)GlcNAc(β1-4)GlcNAc	1.43013	2.14949	2.33725	2.41068	1.6358	1.58989	1.44033	1.85136	0.96006	1.16797	0.98344	1.7334	1.6417	1.89423	1.77153	2.33553	1.32951	1.29268	1.97489	1.89602	2.12294	1.44924	1.11093	1.06407	1.09449	1.07566	0.99077	1.01697	0.84396	0.86057	0.95421	1.10856	2.07029	2.06465	1.11048	0.94015	2.16494	1.18223	1.13739	1.20911	0.96256	1.15705	1.10236	1.25793	1.75485	1.99184	1.77657	1.73285
G81389EF	Fuc(α1-2)Gal(β1-4)GlcNAc(β1-2)[GlcNAc(β1-4)]Man(α1-3)[GlcNAc(β1-2)Man(α1-6)]Man(β1-4)GlcNAc(β1-4)GlcNAc	1.91097	2.17115	2.00369	2.0596	1.31417	1.39808	1.63476	1.50031	1.08393	1.12244	1.04691	1.79962	1.78263	2.05377	1.7079	2.58102	1.42735	1.31017	2.04466	1.95941	2.2606	1.3836	1.24435	1.20605	1.22723	1.2021	1.05122	1.09636	0.95414	0.98457	1.04535	1.21656	2.253	1.64727	1.02811	1.03482	1.75017	1.23761	1.18545	1.26188	1.01545	1.08741	0.95016	1.0916	1.74436	2.0784	1.88921	1.84722
G82227EQ	Fuc(α1-2)Gal(β1-4)GlcNAc(β1-2)[GlcNAc(β1-4)]Man(α1-3)[GlcNAc(β1-2)[Fuc(α1-2)Gal(β1-4)GlcNAc(β1-6)]Man(α1-6)]Man(β1-4)GlcNAc(β1-4)GlcNAc	1.54011	1.91768	1.95727	2.00168	1.34945	1.3841	1.66801	1.56113	1.12039	1.18515	1.07777	1.79269	1.71716	1.94836	1.68152	2.46353	1.34218	1.2193	2.05984	1.91603	2.2449	1.40844	1.35676	1.17367	1.25529	1.19824	1.05728	1.15695	0.97078	0.90577	1.02913	0.98528	2.28406	2.00992	1.0442	1.01387	1.87024	1.19374	1.14804	1.34218	0.99882	1.08257	1.008	1.04789	1.89075	2.06751	1.84062	1.83943
G14617QG	Fuc(α1-2)Gal(β1-4)GlcNAc(β1-2)[GlcNAc(β1-4)]Man(α1-3)[GlcNAc(β1-2)[Gal(β1-4)GlcNAc(β1-6)]Man(α1-6)]Man(β1-4)GlcNAc(β1-4)GlcNAc	1.60363	2.10672	2.32991	2.36701	1.64032	1.60021	1.52636	1.88988	1.01156	1.15525	1.00524	1.75319	1.6466	1.8918	1.69312	2.39924	1.28468	1.19616	1.94682	1.89251	2.1329	1.34619	1.08014	1.08704	1.11436	1.09096	1.02912	1.01052	0.85494	0.8736	1.00397	1.08065	2.06634	1.87014	1.0509	0.91345	2.0073	1.18542	1.14531	1.28839	0.9557	1.177	1.12496	1.24255	1.76766	1.97037	1.75598	1.73018
G22107KA	Fuc(α1-2)Gal(β1-4)GlcNAc(β1-2)[GlcNAc(β1-4)]Man(α1-3)[GlcNAc(β1-2)[GlcNAc(β1-6)]Man(α1-6)]Man(β1-4)GlcNAc(β1-4)GlcNAc	1.96106	2.11511	1.89994	1.92154	1.29049	1.31159	1.39595	1.36253	1.02894	1.16328	1.04568	1.77147	1.69933	1.94966	1.70421	2.43994	1.41253	1.27116	1.99911	1.94055	2.20726	1.3586	1.22051	1.14715	1.20618	1.16292	1.04808	1.09536	0.92396	0.9269	1.00972	1.05244	2.13657	1.84066	1.11966	0.98248	1.71386	1.22892	1.17907	1.21651	1.001	1.06179	0.99909	1.03811	1.76042	1.9982	1.79966	1.76346
G70519XK	Fuc(α1-2)Gal(β1-4)GlcNAc(β1-3)Gal	1.17	1.35751	2.09022	2.2658	1.4429	1.42543	1.3133	1.56483	1.21658	1.17322	1.09701	1.88197	1.86905	2.11257	1.63795	2.54656	1.33967	1.28318	2.14005	1.98864	2.36556	1.47833	1.34044	1.16842	1.18173	1.15897	1.07753	1.0696	0.96431	1.05545	1.02011	1.25348	2.44159	2.3671	1.40958	1.06308	1.58434	1.22152	1.23256	1.19749	1.09973	1.09257	1.03197	1.08622	1.79285	2.02813	1.92322	1.79068
	Fuc(α1-2)Gal(β1-4)GlcNAc(β1-3)Gal(β1-3)GalNAc	1.21362	1.47754	2.2582	2.37728	1.50264	1.51033	1.33878	1.62914	1.17898	1.20347	1.1531	1.93042	1.92166	2.19159	1.62309	2.56607	1.37201	1.2842	2.1443	2.05613	2.36537	1.55133	1.38319	1.15621	1.21164	1.10071	1.03932	1.05146	0.88573	1.01697	1.02276	1.21875	2.57217	2.64769	1.44637	1.02762	1.72104	1.24208	1.23654	1.24244	1.13713	1.11115	1.05314	1.13377	1.91824	2.21748	2.0958	1.95968
G64968QT	Fuc(α1-2)Gal(β1-4)GlcNAc(β1-3)Gal(β1-3)GlcNAc(β1-3)Gal(β1-4)Glc	1.15139	1.42645	2.5217	2.7231	1.76474	1.68653	1.28988	1.77277	1.0158	1.18283	1.10347	1.92474	1.84471	2.09357	1.73376	2.46322	1.39004	1.35352	2.12144	2.10244	2.27221	1.67777	1.43919	1.27927	1.41951	1.28025	1.09695	1.08698	0.95719	1.05601	1.04892	1.25905	2.68451	3.88372	2.14184	0.98518	1.85147	1.19302	1.17189	1.14884	1.11443	1.02356	0.97384	1.10917	1.86403	2.19914	2.02666	1.84229
	Fuc(α1-2)Gal(β1-4)GlcNAc(β1-3)Gal(β1-3)GlcNAc(β1-3)GalNAc	1.0758	1.4972	2.48795	2.64201	1.69088	1.69204	1.3574	1.59895	1.0398	1.16801	1.14408	1.91704	1.93373	2.1882	1.68502	2.5182	1.4372	1.39237	2.18001	2.08729	2.35893	1.62587	1.54584	1.25446	1.42242	1.21507	1.01257	1.09088	0.90118	0.99301	1.06907	1.24267	2.71833	3.02096	1.62793	0.99334	2.01235	1.20492	1.18341	1.20769	1.16569	1.0505	1.02519	1.09359	2.00283	2.33786	2.19541	2.03354
	Fuc(α1-2)Gal(β1-4)GlcNAc(β1-3)Gal(β1-3)[Fuc(α1-2)Gal(β1-4)GlcNAc(β1-6)]GalNAc	1.2444	1.69968	2.5508	2.77407	1.75153	1.75612	1.52508	1.84378	1.30562	1.32665	1.28697	2.08286	2.10569	2.36049	1.86769	2.86631	1.51209	1.27524	2.41737	2.21536	2.70021	1.64539	1.54594	1.33498	1.40652	1.21907	1.20885	1.13527	1.06943	1.17683	1.11885	1.25957	2.99968	2.88873	1.54911	1.07136	2.21769	1.34073	1.29811	1.31956	1.22123	1.23719	1.09864	1.24438	2.27418	2.55941	2.44515	2.30796
	Fuc(α1-2)Gal(β1-4)GlcNAc(β1-3)Gal(β1-3)[Neu5Ac(α2-6)]GalNAc	1.13454	1.45891	2.00019	2.11718	1.36429	1.38036	1.32783	1.37336	1.21612	1.22969	1.18263	2.00857	1.98714	2.23449	1.67457	2.71468	1.47037	1.35241	2.17048	2.21308	2.44995	1.51353	1.46384	1.17137	1.23482	1.15106	1.08318	1.13027	0.91252	1.04905	1.05269	1.31957	2.45213	2.55137	1.45778	1.05695	1.93942	1.2437	1.25318	1.2191	1.16998	1.10317	1.03489	1.0753	1.92418	2.17119	2.08704	1.95688
G13636IT	Fuc(α1-2)Gal(β1-4)GlcNAc(β1-3)Gal(β1-4)Glc	1.15015	1.42765	2.32071	2.49773	1.6368	1.58018	1.31477	1.76941	1.15942	1.20434	1.12376	1.91501	1.90013	2.1449	1.74158	2.54585	1.36444	1.32068	2.13596	2.06502	2.37288	1.54491	1.29183	1.15325	1.21981	1.14384	1.05083	1.02914	0.93256	1.02319	0.98517	1.29083	2.5315	2.95514	1.74636	1.01614	1.59527	1.21572	1.2254	1.17953	1.12887	1.1335	1.05796	1.18908	1.84109	2.12764	1.9714	1.85412
G19026NP	Fuc(α1-2)Gal(β1-4)GlcNAc(β1-3)Gal(β1-4)GlcNAc(β1-2)Man(α1-3)[Fuc(α1-2)Gal(β1-4)GlcNAc(β1-3)Gal(β1-4)GlcNAc(β1-2)Man(α1-6)]Man(β1-4)GlcNAc(β1-4)GlcNAc	1.05976	2.04043	2.61747	2.89064	1.91533	1.92493	1.78973	2.12062	1.27983	1.47867	1.44817	2.18914	2.24476	2.43954	1.79802	2.62188	1.53659	1.63411	2.21978	2.06762	2.51776	1.78439	1.68861	1.3775	1.57408	1.36583	1.21999	1.28068	1.12026	1.13584	1.12144	1.32533	3.02299	3.68455	1.87569	1.13006	2.51683	1.42389	1.45898	1.6394	1.25124	1.29572	1.19086	1.32751	2.31878	2.71565	2.50255	2.41674
G64854QG	Fuc(α1-2)Gal(β1-4)GlcNAc(β1-3)Gal(β1-4)GlcNAc(β1-2)Man(α1-6)Man(β1-4)GlcNAc(β1-4)[Fuc(α1-6)]GlcNAc	0.99485	1.52555	2.28812	2.43029	1.61423	1.68887	1.74145	1.6026	1.30716	1.20992	1.13174	1.95309	1.9727	2.14594	1.70483	2.5881	1.53061	1.37275	2.08798	1.96121	2.40293	1.45693	1.44617	1.1797	1.22747	1.15597	1.09454	1.09007	0.97774	1.03471	0.90961	1.24765	2.61358	2.54454	1.59725	1.00755	1.89467	1.27289	1.29856	1.56072	1.16711	1.2308	1.1001	1.27641	2.11272	2.44902	2.36242	2.22205
G66427ZQ	Fuc(α1-2)Gal(β1-4)GlcNAc(β1-3)Gal(β1-4)GlcNAc(β1-3)Gal(β1-4)Glc	1.24197	1.50026	2.4392	2.62669	1.71523	1.64401	1.3271	1.87434	1.10844	1.22639	1.11129	1.92283	1.92566	2.15039	1.72351	2.53264	1.34368	1.31681	2.14208	2.05756	2.33934	1.63921	1.33968	1.19195	1.25474	1.19439	1.06004	1.05392	0.97709	1.04775	1.02848	1.36598	2.61435	3.51926	1.95426	0.97994	1.6731	1.21486	1.22748	1.208	1.13589	1.12519	1.04418	1.19833	1.82995	2.12621	1.96407	1.82985
	Fuc(α1-2)Gal(β1-4)GlcNAc(β1-3)Gal(β1-4)GlcNAc(β1-3)GalNAc	1.1058	1.60158	2.39495	2.5462	1.68884	1.68391	1.41018	1.66659	1.17776	1.22589	1.17339	1.95274	2.01424	2.27643	1.77506	2.53783	1.43421	1.32418	2.22693	2.04166	2.4257	1.56733	1.44401	1.26277	1.38293	1.23515	1.10763	1.1049	1.01204	1.05883	1.17861	1.34474	2.68337	2.71053	1.49053	1.00422	1.9366	1.24778	1.23738	1.28739	1.19415	1.12754	1.07088	1.16596	2.05137	2.36191	2.25355	2.1276
G32685NO	Fuc(α1-2)Gal(β1-4)GlcNAc(β1-3)Gal(β1-4)GlcNAc(β1-3)[Fuc(α1-2)Gal(β1-4)GlcNAc(β1-6)]Gal(β1-4)GlcNAc(β1-3)Gal(β1-4)Glc	1.3081	1.69101	2.97968	3.23341	2.08483	1.94301	1.4958	2.53755	1.1915	1.31338	1.22571	2.06924	2.01422	2.27776	1.86235	2.58201	1.41743	1.33228	2.18051	2.09141	2.44509	1.79027	1.55097	1.36028	1.45625	1.40759	1.21053	1.22457	1.14124	1.19139	1.17135	1.40203	2.8296	3.73166	1.88686	1.02608	1.97474	1.3556	1.31863	1.32613	1.28258	1.24057	1.18389	1.4471	1.99975	2.28565	2.10602	1.91381
	Fuc(α1-2)Gal(β1-4)GlcNAc(β1-3)[Fuc(α1-2)Gal(β1-4)GlcNAc(β1-6)]Gal(β1-3)GalNAc	1.10597	1.49047	2.56403	2.74474	1.70205	1.65013	1.51405	2.05663	1.25625	1.23506	1.20326	2.01906	1.95112	2.25151	1.75856	2.53582	1.44313	1.26239	2.15346	2.05679	2.42091	1.64308	1.46859	1.24093	1.30615	1.22473	1.10467	1.11071	0.98362	1.08753	1.08543	1.18972	2.65822	2.43155	1.21665	1.05898	1.96826	1.29219	1.24252	1.26393	1.22258	1.18571	1.13519	1.30667	1.98413	2.24395	2.13269	1.98265
	Fuc(α1-2)Gal(β1-4)GlcNAc(β1-3)[Fuc(α1-2)Gal(β1-4)GlcNAc(β1-6)]Gal(β1-3)[Fuc(α1-2)Gal(β1-4)GlcNAc(β1-6)]GalNAc	1.23591	1.78707	2.93442	3.23368	1.99049	1.92894	1.70623	2.29407	1.39203	1.38957	1.32512	2.19083	2.14966	2.44449	2.08087	2.94616	1.62188	1.26906	2.50262	2.27867	2.81562	1.79775	1.63383	1.43538	1.52637	1.35069	1.29918	1.22254	1.16603	1.27234	1.19281	1.32394	3.0856	2.69985	1.39824	1.12606	2.51867	1.42518	1.35095	1.35791	1.34052	1.3238	1.19033	1.41594	2.37427	2.62966	2.48624	2.32752
	Fuc(α1-2)Gal(β1-4)GlcNAc(β1-3)[Fuc(α1-2)Gal(β1-4)GlcNAc(β1-6)]Gal(β1-3)[GlcNAc(α1-4)Gal(β1-4)GlcNAc(β1-6)]GalNAc	1.31901	1.83481	2.37036	2.58769	1.63506	1.67549	1.48027	1.97735	1.20072	1.26521	1.25299	2.04663	1.95597	2.2267	2.00906	2.77389	1.63445	1.18088	2.39891	2.22045	2.74052	1.67009	1.42671	1.21397	1.43247	1.20521	1.04722	1.04292	0.93448	1.01189	0.98742	1.26523	2.79866	2.59768	1.34189	1.13752	2.15763	1.29115	1.26739	1.25712	1.23515	1.26185	1.11193	1.3375	2.2495	2.4125	2.35644	2.2084
	Fuc(α1-2)Gal(β1-4)GlcNAc(β1-3)[Fuc(α1-2)Gal(β1-4)GlcNAc(β1-6)]Gal(β1-3)[GlcNAc(β1-6)]GalNAc	1.15264	1.5378	2.42656	2.60934	1.64033	1.62669	1.44606	1.93433	1.22446	1.22058	1.20009	1.93585	1.87547	2.1631	1.76305	2.58538	1.49428	1.16698	2.17607	2.05933	2.4189	1.56749	1.28588	1.14276	1.22752	1.11209	1.04439	0.95159	0.89431	1.01632	0.93192	1.13115	2.63465	2.12489	1.19236	1.01339	1.93052	1.26497	1.20189	1.19847	1.22281	1.18272	1.08851	1.2944	2.00821	2.27269	2.14742	2.01751
G87164WU	Fuc(α1-2)Gal(β1-4)GlcNAc(β1-3)[Fuc(α1-2)Gal(β1-4)GlcNAc(β1-6)]Gal(β1-4)GlcNAc(β1-3)Gal(β1-4)Glc	1.15692	1.58711	2.83027	3.08152	1.99576	1.85881	1.47423	2.41623	1.18034	1.27016	1.20496	2.01428	1.95738	2.21728	1.83607	2.4856	1.37625	1.29235	2.08894	1.99769	2.37324	1.68863	1.44613	1.263	1.34325	1.29748	1.12975	1.13567	1.04809	1.10504	1.07311	1.29376	2.73257	3.42508	1.71915	0.97514	1.85413	1.30142	1.26813	1.28331	1.24823	1.20722	1.15041	1.40669	1.95174	2.24062	2.05742	1.88875
G81761OR	Fuc(α1-2)Gal(β1-4)GlcNAc(β1-3)[Fuc(α1-2)Gal(β1-4)GlcNAc(β1-6)]Gal(β1-4)GlcNAc(β1-3)Gal(β1-4)GlcNAc(β1-3)Gal(β1-4)GlcNAc(β1-3)Gal(β1-4)GlcNAc(β1-3)Gal(β1-4)GlcNAc(β1-3)Gal(β1-4)GlcNAc(β1-3)Gal(β1-4)GlcNAc(β1-3)Gal(β1-4)Glc	2.07918	2.38654	3.85489	4.11579	2.6447	2.48051	1.74177	3.2694	1.34393	1.63952	1.43868	2.51406	2.51188	2.80152	2.20947	3.2664	1.83283	1.8023	2.71981	2.81469	3.03346	2.40423	2.19578	1.90079	2.09321	2.04074	1.62457	1.79133	1.6574	1.67555	1.68367	1.9195	3.51626	5.55743	2.82595	1.37484	2.91226	1.68259	1.61164	1.67626	1.54659	1.52018	1.48343	1.80374	2.38528	2.6737	2.49065	2.19626
G51340HW	Fuc(α1-2)Gal(β1-4)GlcNAc(β1-3)[Fuc(α1-2)Gal(β1-4)GlcNAc(β1-6)]GalNAc	1.13106	1.55195	2.46078	2.69326	1.63953	1.64291	1.46891	1.72506	1.23674	1.155	1.12091	1.90384	1.91295	2.18901	2.03703	2.7397	1.46804	1.20603	2.4389	2.14403	2.616	1.53565	1.40991	1.26403	1.4166	1.16684	1.138	1.07571	1.05369	1.12563	1.11763	1.29552	2.74861	1.49235	1.04627	1.00687	2.35352	1.23944	1.21584	1.14608	1.21534	1.13646	0.97636	1.12692	2.23372	2.46779	2.3162	2.21697
	Fuc(α1-2)Gal(β1-4)GlcNAc(β1-3)[Fuc(α1-2)Gal(β1-4)[Fuc(α1-3)]GlcNAc(β1-6)]GalNAc	1.19703	1.64515	2.54463	2.73806	1.76356	1.74961	1.48827	1.48923	1.27559	1.17863	1.20766	2.11012	2.10592	2.34588	2.18759	2.92174	1.56743	1.33641	2.67382	2.31982	2.82014	1.57569	1.52921	1.26688	1.44173	1.18582	1.16388	1.02483	1.02264	1.15299	1.149	1.40012	2.8596	0.86695	1.04305	1.03849	2.63252	1.32878	1.28029	1.13887	1.2896	1.17516	1.07278	1.1663	2.5048	2.67448	2.57367	2.46633
G98900YM	Fuc(α1-2)Gal(β1-4)GlcNAc(β1-3)[Gal(β1-4)GlcNAc(β1-6)]Gal(β1-4)GlcNAc(β1-3)Gal(β1-4)Glc	1.16225	1.50071	3.18712	3.448	2.23038	2.0939	1.32982	2.72807	1.07626	1.23507	1.12238	1.98657	1.92198	2.19126	1.75779	2.35105	1.44828	1.40681	2.06495	2.01977	2.26607	1.64619	1.2683	1.11688	1.22553	1.18881	1.04059	1.03165	0.898	0.99017	0.97443	1.36371	2.45731	2.98931	1.6948	1.05592	2.13456	1.27282	1.22915	1.21539	1.22098	1.24634	1.20569	1.50421	1.71968	2.08606	1.88915	1.75367
G70023SA	Fuc(α1-2)Gal(β1-4)GlcNAc(β1-3)[Gal(β1-4)GlcNAc(β1-6)]Gal(β1-4)GlcNAc(β1-3)Gal(β1-4)GlcNAc(β1-3)Gal(β1-4)Glc	1.3074	1.61669	3.31717	3.58178	2.31046	2.17793	1.36373	2.83361	1.10093	1.28384	1.15397	2.04151	1.98416	2.25543	1.79363	2.46451	1.4892	1.44215	2.15235	2.11723	2.34641	1.74321	1.37013	1.21481	1.33646	1.30187	1.11811	1.11936	0.99146	1.08041	1.07495	1.47138	2.56478	3.33838	1.88162	1.10858	2.25461	1.32629	1.27962	1.27101	1.25818	1.28512	1.24459	1.5468	1.77943	2.1318	1.93551	1.77949
	Fuc(α1-2)Gal(β1-4)GlcNAc(β1-3)[Gal(β1-4)GlcNAc(β1-6)]GalNAc	1.07215	1.47613	2.81684	3.05664	1.92501	1.91389	1.30289	2.0714	1.10889	1.09209	1.02936	1.80053	1.83734	2.10368	1.89563	2.48163	1.40827	1.23562	2.26284	2.0294	2.40573	1.40424	1.31633	1.17039	1.32816	1.10177	1.05633	1.02135	0.95444	1.01173	1.07012	1.29341	2.50095	1.16693	0.88694	0.99008	2.42343	1.16963	1.13987	1.07522	1.1729	1.15636	0.99692	1.25855	1.99033	2.31255	2.1512	2.07484
	Fuc(α1-2)Gal(β1-4)GlcNAc(β1-3)[Gal(β1-4)[Fuc(α1-3)]GlcNAc(β1-3)Gal(β1-4)GlcNAc(β1-6)]GalNAc	1.02071	1.58208	2.90523	3.07922	2.06349	2.01891	1.26747	1.9753	1.0604	1.18954	1.14994	1.93823	2.03596	2.253	1.82166	2.33033	1.43421	1.33198	2.20158	1.96301	2.39074	1.48175	1.43663	1.18812	1.37456	1.15934	1.10667	1.00659	0.95988	1.03698	1.0854	1.29736	2.69212	1.77546	1.26228	0.96986	2.51804	1.26189	1.20705	1.17264	1.20248	1.16753	1.06924	1.27899	2.15912	2.50881	2.35413	2.25394
G36324PW	Fuc(α1-2)Gal(β1-4)GlcNAc(β1-3)[Gal(β1-4)[Fuc(α1-3)]GlcNAc(β1-6)]Gal(β1-4)Glc	1.07295	1.44092	2.78924	2.98161	1.92978	1.79462	1.23133	2.32641	1.08859	1.15189	1.09298	1.94079	1.89272	2.14908	1.7519	2.27656	1.33946	1.28422	2.04326	1.99088	2.27566	1.50184	1.09633	0.96677	1.1085	1.05343	0.9109	0.77901	0.72377	0.88707	0.84315	1.30577	2.31275	1.84179	1.24922	0.98357	2.0163	1.23068	1.16313	1.05387	1.15417	1.1898	1.18383	1.44572	1.78888	2.06302	1.89989	1.79979
	Fuc(α1-2)Gal(β1-4)GlcNAc(β1-3)[GlcNAc(α1-4)Gal(β1-4)GlcNAc(β1-6)]Gal(β1-3)[Fuc(α1-2)Gal(β1-4)GlcNAc(β1-6)]GalNAc	1.31901	1.83481	2.37036	2.58769	1.63506	1.67549	1.48027	1.97735	1.20072	1.26521	1.25299	2.04663	1.95597	2.2267	2.00906	2.77389	1.63445	1.18088	2.39891	2.22045	2.74052	1.67009	1.42671	1.21397	1.43247	1.20521	1.04722	1.04292	0.93448	1.01189	0.98742	1.26523	2.79866	2.59768	1.34189	1.13752	2.15763	1.29115	1.26739	1.25712	1.23515	1.26185	1.11193	1.3375	2.2495	2.4125	2.35644	2.2084
	Fuc(α1-2)Gal(β1-4)GlcNAc(β1-3)[GlcNAc(α1-4)Gal(β1-4)GlcNAc(β1-6)]Gal(β1-3)[GlcNAc(β1-6)]GalNAc	1.40763	1.62014	2.03907	2.16247	1.36615	1.4586	1.35943	1.72317	1.17067	1.2592	1.21321	1.99882	1.86927	2.15923	1.892	2.6917	1.63608	1.16955	2.30405	2.17324	2.58603	1.54786	1.29915	1.14196	1.34462	1.17996	1.00441	1.00439	0.88189	0.97279	0.93043	1.25697	2.5445	2.18507	1.37491	1.14694	1.73599	1.26346	1.23044	1.25796	1.21669	1.21742	1.09527	1.25879	2.01813	2.19536	2.16903	2.03099
	Fuc(α1-2)Gal(β1-4)GlcNAc(β1-3)[GlcNAc(β1-6)]Gal(β1-3)[Fuc(α1-2)Gal(β1-4)GlcNAc(β1-6)]GalNAc	1.28044	1.60861	2.50062	2.69213	1.69021	1.70078	1.45698	1.92095	1.23719	1.26707	1.24839	1.99033	1.96884	2.25204	1.7788	2.68959	1.52193	1.19121	2.28713	2.12667	2.53612	1.58481	1.35617	1.20027	1.30038	1.13711	1.08952	0.99642	0.95309	1.06559	0.96861	1.16273	2.76862	2.12366	1.19763	1.03358	2.05153	1.29529	1.22567	1.21794	1.25131	1.20529	1.08162	1.27449	2.12927	2.40284	2.27564	2.15294
	Fuc(α1-2)Gal(β1-4)GlcNAc(β1-3)[Neu5Ac(α2-3)Gal(β1-4)GlcNAc(β1-6)]GalNAc	1.09226	1.45169	2.18359	2.34032	1.52862	1.62403	1.3623	1.50259	1.14461	1.10758	1.04354	1.83111	1.827	2.09077	1.77328	2.39747	1.39361	1.19157	2.19374	1.97336	2.31657	1.37189	1.36406	1.27525	1.38303	1.19127	1.08278	1.12368	1.06724	1.02866	1.12379	1.1655	2.3983	1.50054	0.84388	1.17208	2.70326	1.19366	1.19756	1.15973	1.13694	1.05188	0.92591	1.06437	1.90086	2.18462	2.08495	1.99056
	Fuc(α1-2)Gal(β1-4)GlcNAc(β1-3)[Neu5Ac(α2-6)]GalNAc	1.05265	1.44431	1.95879	2.06251	1.34597	1.39991	1.35586	1.23852	1.21866	1.1635	1.08785	1.91285	1.9079	2.18449	1.87142	2.75592	1.48723	1.30685	2.35493	2.24476	2.55825	1.47391	1.49086	1.2575	1.38737	1.23709	1.09079	1.17069	1.01466	1.07312	1.1835	1.47942	2.44352	1.50906	1.09485	1.06687	2.09739	1.19948	1.20761	1.12878	1.18606	1.07325	1.00115	1.04861	2.02785	2.22211	2.13042	2.03088
	Fuc(α1-2)Gal(β1-4)GlcNAc(β1-4)Gal(β1-3)[Neu5Ac(α2-6)]GalNAc	0.98506	1.43638	1.97683	2.13765	1.32977	1.33344	1.34785	1.41112	1.24956	1.19565	1.11017	1.92494	1.85415	2.11001	1.86976	2.78011	1.55061	1.37567	2.22773	2.32434	2.51689	1.50451	1.43945	1.18551	1.23428	1.13895	1.12635	1.17546	0.93539	1.04818	1.05002	1.303	2.30826	1.82515	1.20102	1.12728	2.02877	1.22317	1.25047	1.20255	1.15603	1.06694	0.99676	1.02726	1.94816	2.15586	2.05928	1.9474
G55615MV	Fuc(α1-2)Gal(β1-4)GlcNAc(β1-4)Gal(β1-4)Glc	1.05952	1.4038	2.23808	2.41686	1.50969	1.48826	1.36265	1.66115	1.2302	1.13871	1.08325	1.83044	1.81802	2.09274	1.82143	2.64118	1.44093	1.33209	2.1823	2.15589	2.46843	1.45088	1.24004	1.19046	1.21856	1.15858	1.10478	1.05164	0.95284	1.04618	1.00375	1.23871	2.47872	2.17701	1.34205	1.11956	1.75253	1.20017	1.21844	1.19432	1.12035	1.10262	1.01377	1.10678	1.88984	2.1533	2.00018	1.89723
G67220DU	Fuc(α1-2)Gal(β1-4)GlcNAc(β1-4)Man(α1-3)Man(β1-4)GlcNAc(β1-4)[Fuc(α1-6)]GlcNAc	0.82501	1.23948	1.99377	2.04659	1.36458	1.49599	2.21187	1.58429	1.45069	0.94058	0.95082	1.6833	1.69701	1.91378	1.53151	2.52849	1.45958	1.14534	1.82012	1.93043	2.16329	1.1341	1.12096	1.11232	1.01916	1.0832	1.0648	0.9922	0.96069	0.97229	0.92062	1.0147	2.14468	1.26781	1.00919	1.05812	1.32478	1.08843	1.02936	1.60323	0.9996	1.19158	0.99903	1.21226	1.70191	2.04093	1.93679	1.84338
G19499ZH	Fuc(α1-2)Gal(β1-4)GlcNAc(β1-6)Man(α1-6)Man(β1-4)GlcNAc(β1-4)[Fuc(α1-6)]GlcNAc	0.90771	1.17638	2.06905	2.133	1.46594	1.51479	2.00097	1.38953	1.43639	1.07469	1.02847	1.83391	1.78226	1.94197	1.54671	2.47752	1.43666	1.1593	1.95984	1.9328	2.25806	1.25745	1.28459	1.07635	1.07295	1.01861	1.03463	1.01913	0.92658	0.92695	0.84591	1.02623	2.30673	1.45267	1.07947	0.97532	1.71788	1.1431	1.12617	1.7223	1.0674	1.12428	1.01249	1.11768	1.97303	2.15824	2.07654	1.97938
	Fuc(α1-2)Gal(β1-4)[Fuc(α1-2)]Gal(β1-3)GalNAc	1.11321	1.47942	2.04292	2.16421	1.34352	1.38714	1.45984	1.48233	1.32055	1.32462	1.21754	2.01289	1.94528	2.23221	1.83457	2.6627	1.42806	1.38679	2.39393	2.27991	2.58253	1.61394	1.37493	1.20344	1.25282	1.19161	1.16199	1.09917	0.99091	1.12963	1.10631	1.30597	2.34154	1.36598	1.02479	1.15553	1.77543	1.32911	1.27968	1.24069	1.19265	1.16326	1.06848	1.1357	2.05941	2.1938	2.09229	2.01937
G72778GD	Fuc(α1-2)Gal(β1-4)[Fuc(α1-2)]Glc	1.16986	1.41715	2.10704	2.19666	1.42486	1.44167	1.44489	1.46262	1.35693	1.17628	1.16246	1.96304	1.94866	2.21491	1.85909	2.76629	1.45892	1.35778	2.35188	2.24616	2.62414	1.45846	1.32268	1.28556	1.29144	1.26466	1.22625	1.09696	1.09144	1.19649	1.1268	1.29822	2.4758	1.60423	1.31556	1.13388	1.49959	1.29998	1.25985	1.19215	1.18131	1.20986	1.1193	1.20834	2.05319	2.20147	2.07605	1.99063
G91539FG	Fuc(α1-2)Gal(β1-4)[Fuc(α1-3)]GalNAc(β1-3)Gal(β1-4)[Fuc(α1-3)]GlcNAc	1.03911	1.37646	2.1769	2.23919	1.50856	1.46018	1.39709	1.38411	1.25968	1.16772	1.11621	1.93147	1.8843	2.14529	1.95007	2.61462	1.57414	1.47458	2.33116	2.33389	2.54385	1.54105	1.44916	1.2484	1.32674	1.28406	1.20674	1.14288	1.02943	1.19201	1.11675	1.27208	2.29634	0.34379	1.04798	1.19355	2.13507	1.344	1.28451	1.13963	1.20658	1.1479	1.1164	1.17327	2.08849	2.25971	2.14179	1.99719
G05337KJ	Fuc(α1-2)Gal(β1-4)[Fuc(α1-3)]Glc	1.1451	1.39333	2.07273	2.19355	1.44309	1.44131	1.40329	1.4066	1.29928	1.12063	1.11973	1.91829	1.89461	2.14263	1.7439	2.59133	1.39289	1.29217	2.25031	2.14137	2.49028	1.41786	1.3425	1.23807	1.25125	1.21322	1.17561	1.07135	1.06109	1.1538	1.06855	1.20926	2.31913	1.25607	1.16344	1.09893	1.71584	1.26935	1.21891	1.125	1.14868	1.15256	1.09277	1.16779	1.98595	2.12064	2.00732	1.93037
	Fuc(α1-2)Gal(β1-4)[Fuc(α1-3)]GlcNAc(β1-2)Man	0.96717	1.44528	1.98698	2.14734	1.35992	1.36404	1.16895	1.20106	1.17421	1.20356	1.13107	1.93752	1.90937	2.12913	1.9459	2.58518	1.50665	1.42794	2.44685	2.14507	2.5179	1.49305	1.5478	1.23791	1.2874	1.23747	1.19456	1.12551	1.07733	1.13293	1.11546	1.31061	2.31221	1.13205	1.20434	1.1137	1.77897	1.28391	1.31458	1.0518	1.13461	1.1033	1.04624	1.05424	2.04466	2.23821	2.20015	2.11476
G58827HR	Fuc(α1-2)Gal(β1-4)[Fuc(α1-3)]GlcNAc(β1-2)Man(α1-3)[Fuc(α1-2)Gal(β1-4)[Fuc(α1-3)]GlcNAc(β1-2)Man(α1-6)]Man(β1-4)GlcNAc(β1-4)GlcNAc	1.33645	1.69853	2.21371	2.60208	1.53674	1.54481	1.55222	1.30562	1.17931	1.29564	1.23262	2.1415	2.0538	2.19717	2.00458	2.52276	1.52106	1.40482	2.45284	2.06488	2.27199	1.71506	1.81655	1.11427	1.23679	1.09499	1.09155	1.0328	1.0309	0.98858	1.02988	1.34945	2.40672	1.29083	1.26497	1.0498	2.44463	1.32812	1.35652	1.29524	1.16463	1.08393	1.01422	1.02949	2.16343	2.40632	2.32318	2.34421
G30627OI	Fuc(α1-2)Gal(β1-4)[Fuc(α1-3)]GlcNAc(β1-2)Man(α1-3)[Fuc(α1-2)Gal(β1-4)[Fuc(α1-3)]GlcNAc(β1-2)Man(α1-6)]Man(β1-4)GlcNAc(β1-4)[Fuc(α1-6)]GlcNAc	1.31296	1.67204	2.3324	2.65312	1.61809	1.68801	1.85976	1.25831	1.30232	1.22486	1.16986	2.14614	2.10229	2.21729	2.0925	2.67357	1.77376	1.50145	2.51556	2.18415	2.4791	1.75425	1.97399	1.22615	1.31656	1.1969	1.18147	1.15323	1.11098	1.06939	1.07388	1.34839	2.58544	1.45138	1.37506	1.08032	2.41143	1.40015	1.4131	1.47925	1.24026	1.17468	1.06491	1.12947	2.36763	2.63277	2.58202	2.54491
G74012OU	Fuc(α1-2)Gal(β1-4)[Fuc(α1-3)]GlcNAc(β1-2)Man(α1-3)[Man(α1-6)]Man(β1-4)GlcNAc(β1-4)[Fuc(α1-6)]GlcNAc	1.28799	1.56854	2.02642	2.20183	1.39514	1.53691	2.22827	1.16759	1.50917	1.10148	1.0704	1.99476	2.01631	2.1565	1.85536	2.60267	1.6791	1.37463	2.21036	2.06819	2.40297	1.49531	1.67665	1.24299	1.27172	1.19544	1.11127	1.1258	1.06054	1.08003	1.04735	1.20213	2.47994	1.17234	1.17848	1.07878	2.14213	1.30526	1.27946	1.78965	1.1389	1.16188	1.00422	1.14914	2.13549	2.4126	2.34269	2.27153
G34022KC	Fuc(α1-2)Gal(β1-4)[Fuc(α1-3)]GlcNAc(β1-3)Gal	1.16669	1.32346	2.10011	2.15415	1.43764	1.42526	1.25457	1.32124	1.1854	1.13055	1.09511	1.92019	1.90456	2.11744	1.71384	2.52344	1.39465	1.33458	2.23406	2.04839	2.43509	1.44827	1.39954	1.15067	1.16648	1.12931	1.05842	0.9929	0.92622	1.04872	0.9891	1.23612	2.44229	1.28447	1.15379	1.11026	1.66891	1.25796	1.25137	1.14545	1.1238	1.08821	1.06633	1.08068	1.94478	2.09789	2.04115	1.90665
	Fuc(α1-2)Gal(β1-4)[Fuc(α1-3)]GlcNAc(β1-3)Gal(β1-3)GalNAc	1.1982	1.42088	2.29222	2.31231	1.52871	1.53694	1.27909	1.37471	1.14744	1.15922	1.15259	1.96946	1.95712	2.19323	1.65154	2.51832	1.41058	1.30912	2.24103	2.09884	2.4013	1.51801	1.46979	1.16124	1.22427	1.09435	1.04735	0.99057	0.88117	1.02428	1.02065	1.19585	2.54956	1.49738	1.19418	1.06743	1.83692	1.27996	1.25597	1.17211	1.14581	1.09583	1.07181	1.10363	2.05127	2.28085	2.20375	2.07921
G28477UY	Fuc(α1-2)Gal(β1-4)[Fuc(α1-3)]GlcNAc(β1-3)Gal(β1-3)GlcNAc(β1-3)Gal(β1-4)Glc	1.14758	1.41202	2.58592	2.68284	1.8096	1.72829	1.24037	1.61773	1.01236	1.16436	1.11322	1.98329	1.9072	2.13814	1.83242	2.44901	1.4231	1.44408	2.21095	2.1572	2.34405	1.65818	1.52285	1.29342	1.41582	1.2904	1.12119	1.0612	0.97515	1.08323	1.05519	1.24631	2.7027	2.72699	1.82181	1.02002	1.9592	1.24072	1.19983	1.118	1.15854	1.04258	1.03389	1.15523	2.02488	2.28456	2.13566	1.95846
G63496FG	Fuc(α1-2)Gal(β1-4)[Fuc(α1-3)]GlcNAc(β1-3)Gal(β1-3)[Fuc(α1-4)]GlcNAc(β1-3)Gal(β1-4)Glc	1.15194	1.48856	2.31839	2.41395	1.62854	1.587	1.39585	1.39003	1.15503	1.13989	1.17974	2.02866	1.97424	2.18121	1.9632	2.65177	1.39127	1.34583	2.24633	2.31855	2.54999	1.58861	2.15578	1.90265	2.03888	1.91698	1.73505	1.69937	1.65409	1.63245	1.7057	1.32034	2.66789	1.93167	1.67413	0.98628	1.80888	1.30766	1.19613	1.23791	1.2098	1.06903	1.04811	1.14578	2.32835	2.45153	2.33171	2.1513
G89659QV	Fuc(α1-2)Gal(β1-4)[Fuc(α1-3)]GlcNAc(β1-3)Gal(β1-4)Glc	1.14825	1.38863	2.30902	2.37022	1.61846	1.57096	1.24169	1.52663	1.13438	1.15414	1.12254	1.95408	1.93721	2.15223	1.80241	2.51378	1.3885	1.34194	2.21577	2.09765	2.42054	1.48622	1.3412	1.11739	1.18337	1.10036	1.01682	0.93064	0.87651	1.0024	0.94568	1.27574	2.51383	1.8283	1.47375	1.04509	1.66392	1.25095	1.23969	1.12031	1.14554	1.12273	1.08994	1.18133	1.98767	2.18248	2.06953	1.95774
G57298SD	Fuc(α1-2)Gal(β1-4)[Fuc(α1-3)]GlcNAc(β1-3)Gal(β1-4)GlcNAc	1.12007	1.42876	2.31169	2.40609	1.61056	1.55567	1.26904	1.54483	1.17969	1.13617	1.0749	1.8536	1.8807	2.0968	1.71752	2.42147	1.42774	1.32899	2.12093	1.94821	2.32312	1.44358	1.37834	1.15307	1.15191	1.17572	1.08881	1.02072	0.94381	1.04279	1.01239	1.21007	2.43948	1.74401	1.25009	1.06998	1.66654	1.23778	1.23127	1.20858	1.13031	1.08959	1.0612	1.1461	1.87732	2.09388	2.00694	1.86039
G07075ZE	Fuc(α1-2)Gal(β1-4)[Fuc(α1-3)]GlcNAc(β1-3)Gal(β1-4)GlcNAc(β1-3)Gal(β1-4)Glc	1.22989	1.47169	2.51787	2.61401	1.77084	1.66857	1.20177	1.75648	1.04474	1.15495	1.06639	1.87022	1.89737	2.08734	1.79844	2.41593	1.35107	1.32045	2.12331	1.99598	2.29085	1.58459	1.3502	1.09216	1.15335	1.09216	0.98872	0.92658	0.86916	0.98254	0.93782	1.35364	2.5681	2.62817	1.69899	0.94166	1.63497	1.21996	1.23894	1.14963	1.15016	1.10784	1.07933	1.22861	1.93208	2.15601	2.02997	1.87959
G01748MD	Fuc(α1-2)Gal(β1-4)[Fuc(α1-3)]GlcNAc(β1-3)Gal(β1-4)[Fuc(α1-3)]GlcNAc(β1-3)Gal	1.20401	1.36596	2.24392	2.17492	1.51864	1.48125	1.2795	1.25303	1.134	1.14243	1.09541	1.9139	1.93805	2.11456	1.70634	2.49858	1.41362	1.38545	2.2313	2.07787	2.43782	1.55373	1.46286	1.17507	1.18322	1.15653	1.05989	0.98038	0.93333	1.07344	1.00133	1.33386	2.64842	1.39948	1.25033	1.10672	1.81867	1.28256	1.29799	1.21796	1.17833	1.05666	1.05942	1.0877	2.06687	2.21501	2.16124	1.96739
G03564IA	Fuc(α1-2)Gal(β1-4)[Fuc(α1-3)]GlcNAc(β1-3)Gal(β1-4)[Fuc(α1-3)]GlcNAc(β1-3)Gal(β1-4)Glc	1.23715	1.41815	2.41532	2.35997	1.67081	1.59579	1.26327	1.45385	1.09488	1.18273	1.12717	1.96215	1.98247	2.1629	1.8042	2.48982	1.40788	1.40225	2.23144	2.13712	2.43712	1.60791	1.40599	1.13744	1.19153	1.1277	1.02903	0.91651	0.88626	1.02902	0.96378	1.39318	2.70794	1.82956	1.50393	1.06566	1.78978	1.28305	1.29	1.20587	1.20041	1.08227	1.07868	1.17538	2.10654	2.27887	2.18351	2.0133
	Fuc(α1-2)Gal(β1-4)[Fuc(α1-3)]GlcNAc(β1-3)[Fuc(α1-2)Gal(β1-4)GlcNAc(β1-6)]Gal(β1-3)GalNAc	1.0823	1.46925	2.62355	2.72017	1.76499	1.70512	1.4644	1.77456	1.24498	1.204	1.22401	2.07892	2.01749	2.28401	1.75945	2.48545	1.48613	1.29239	2.24205	2.11439	2.46419	1.62636	1.55126	1.23995	1.28576	1.19824	1.11823	1.04249	0.9701	1.10069	1.06403	1.15353	2.64277	1.47539	1.04395	1.10901	2.12254	1.33902	1.26683	1.19936	1.23796	1.16687	1.1668	1.27491	2.12527	2.33535	2.24759	2.10709
	Fuc(α1-2)Gal(β1-4)[Fuc(α1-3)]GlcNAc(β1-3)[Fuc(α1-2)Gal(β1-4)GlcNAc(β1-6)]GalNAc	1.23599	1.68244	2.65433	2.89114	1.85321	1.82941	1.52003	1.61437	1.3338	1.18098	1.19013	2.09797	2.10517	2.35226	2.24568	2.93205	1.65108	1.37112	2.70399	2.36076	2.84793	1.5849	1.63099	1.35989	1.52724	1.28386	1.25885	1.13122	1.10742	1.22923	1.23378	1.36952	2.8772	0.74903	0.9913	1.09233	2.76662	1.35679	1.31249	1.18542	1.31559	1.20526	1.10836	1.20437	2.52682	2.7204	2.60468	2.50826
	Fuc(α1-2)Gal(β1-4)[Fuc(α1-3)]GlcNAc(β1-3)[Fuc(α1-2)Gal(β1-4)[Fuc(α1-3)]GlcNAc(β1-6)]GalNAc	1.27287	1.7877	2.709	2.87011	1.91723	1.88961	1.61559	1.37893	1.39119	1.24099	1.32144	2.29338	2.30924	2.54705	2.3704	3.22283	1.80897	1.58285	2.92708	2.64985	3.12626	1.70829	1.72377	1.40187	1.6105	1.34119	1.3162	1.13726	1.11882	1.29774	1.28857	1.50313	3.11776	0.50105	1.09971	1.18863	3.08243	1.46154	1.39717	1.23444	1.4147	1.24819	1.18593	1.23028	2.80941	2.98556	2.89059	2.7654
	Fuc(α1-2)Gal(β1-4)[Fuc(α1-3)]GlcNAc(β1-3)[Gal(β1-4)GlcNAc(β1-6)]Gal(β1-3)GalNAc	1.07238	1.42549	2.83558	2.92887	1.86516	1.80567	1.28148	2.11667	1.10484	1.16129	1.10819	1.95136	1.90081	2.17463	1.71306	2.29651	1.4186	1.28747	2.04793	1.99383	2.25843	1.50528	1.1792	1.02227	1.11297	1.01414	0.9616	0.82587	0.72176	0.93297	0.90407	1.23341	2.37997	1.37986	1.0458	1.03217	2.04982	1.26954	1.1921	1.16656	1.15732	1.16478	1.16414	1.34946	1.90319	2.19598	2.05907	1.9341
G82869YD	Fuc(α1-2)Gal(β1-4)[Fuc(α1-3)]GlcNAc(β1-3)[Neu5Ac(α2-6)Gal(β1-4)GlcNAc(β1-6)]Gal(β1-4)Glc	1.04583	1.34508	2.33492	2.46229	1.6056	1.54531	1.22713	1.65916	1.16684	1.18816	1.19918	1.9871	1.9716	2.21506	1.93343	2.75017	1.37723	1.23989	2.23023	2.12213	2.47616	1.48262	1.45849	1.21608	1.32272	1.2428	1.11702	1.0491	0.99984	1.08934	1.05636	2.27614	2.34157	1.54895	1.36357	1.00347	1.9786	1.28113	1.25319	1.11382	1.2023	1.10981	1.08896	1.28296	1.93822	2.11487	2.02401	1.89858
	Fuc(α1-2)Gal(β1-4)[Fuc(α1-3)]GlcNAc(β1-3)[Neu5Ac(α2-6)]GalNAc	1.12311	1.61491	2.16574	2.28224	1.56586	1.60036	1.36609	1.15099	1.2596	1.17348	1.13827	2.03766	2.03036	2.27696	2.04273	2.96808	1.63993	1.40517	2.62926	2.45356	2.77631	1.5444	1.68648	1.39439	1.60482	1.3999	1.24529	1.24359	1.10693	1.19696	1.34304	1.52734	2.6176	0.91382	1.1403	1.16754	2.47297	1.32218	1.30167	1.11773	1.23991	1.13719	1.08416	1.08076	2.29233	2.50054	2.42431	2.31728
G45154XM	Fuc(α1-2)Gal(β1-4)[Fuc(α1-3)]GlcNAc(β1-4)Gal	1.06438	1.35988	2.05211	2.16434	1.41881	1.39999	1.25053	1.30089	1.24613	1.12325	1.09397	1.9266	1.88917	2.12782	1.83302	2.64069	1.4756	1.37835	2.34897	2.18585	2.56582	1.40262	1.43805	1.22613	1.27203	1.22347	1.1566	1.08916	1.00192	1.10233	1.071	1.23093	2.38793	0.82259	1.02802	1.18907	1.84224	1.27182	1.24607	1.09667	1.13254	1.09721	1.05743	1.05857	1.99364	2.15831	2.09138	1.97354
G85947WY	Fuc(α1-2)Gal(β1-4)[Fuc(α1-3)]GlcNAc(β1-4)Gal(β1-4)[Fuc(α1-3)]GlcNAc	1.0452	1.45896	2.27135	2.3135	1.58307	1.53777	1.34796	1.37033	1.29374	1.18605	1.18505	2.03552	2.00826	2.2604	1.89163	2.76556	1.60673	1.54388	2.41839	2.35811	2.68636	1.48613	1.55902	1.3152	1.38456	1.35366	1.26263	1.18152	1.08407	1.19091	1.14712	1.28214	2.55885	0.61239	1.11937	1.28477	2.15398	1.35296	1.31307	1.15259	1.23433	1.16692	1.13862	1.18108	2.11981	2.31919	2.2309	2.07701
	Fuc(α1-2)Gal(β1-4)[Fuc(α1-3)]GlcNAc(β1-6)GalNAc	1.15928	1.54089	2.19745	2.33025	1.54629	1.56428	1.36867	1.2293	1.29356	1.13618	1.1349	1.97124	1.96397	2.20294	2.05995	2.87014	1.58031	1.33929	2.50691	2.29622	2.7256	1.4555	1.39956	1.1526	1.29488	1.14367	1.09633	0.98522	0.94385	1.12011	1.08068	1.24226	2.59629	0.63842	1.03344	1.07696	2.24123	1.29858	1.24745	1.12585	1.15781	1.16389	1.06847	1.1225	2.29651	2.48758	2.40767	2.28948
G58824SI	Fuc(α1-2)Gal(β1-4)[Fuc(β1-3)]GlcNAc	1.11114	1.37292	2.02905	2.1659	1.38232	1.38449	1.42752	1.47373	1.3635	1.16491	1.11145	1.92737	1.89162	2.1674	1.73818	2.66109	1.48925	1.30394	2.27353	2.09522	2.51828	1.39644	1.36104	1.26003	1.24853	1.26783	1.21754	1.11218	1.07685	1.16485	1.10365	1.23226	2.35855	1.29269	1.14804	1.14583	1.50362	1.28913	1.24065	1.2063	1.15691	1.16164	1.08043	1.13876	1.9221	2.10498	2.02745	1.90625
G90128OJ	Fuc(α1-2)Glc	1.09547	1.34733	1.95517	2.02539	1.32393	1.39611	1.36147	1.26942	1.30074	1.12746	1.09539	1.84911	1.86753	2.1233	1.78652	2.71939	1.42047	1.34273	2.23931	2.11657	2.48255	1.348	1.35829	1.2647	1.29084	1.26247	1.18098	1.14963	1.11451	1.16807	1.11775	1.23269	2.26953	1.06257	1.1657	1.12805	1.46393	1.25172	1.2476	1.22844	1.13926	1.17272	1.06709	1.14302	1.87503	2.1145	2.04375	1.95383
	Fuc(α1-2)GlcNAc	1.10852	1.35462	2.04235	2.17177	1.41884	1.45449	1.36955	1.41175	1.3245	1.16432	1.09359	1.86153	1.87341	2.12901	1.76407	2.66628	1.44501	1.38614	2.23036	2.08202	2.41931	1.39598	1.38243	1.2382	1.26128	1.27175	1.17609	1.16748	1.10537	1.13927	1.08837	1.26333	2.21929	1.1109	1.16264	1.16095	1.54923	1.27149	1.26073	1.23622	1.16635	1.16988	1.07699	1.15689	1.7909	2.06872	1.96031	1.86543
	Fuc(α1-3)Gal	1.08089	1.32086	1.90075	2.04288	1.31046	1.3665	1.3552	1.30265	1.32183	1.16474	1.0987	1.88636	1.87833	2.12109	1.86048	2.72767	1.40803	1.38611	2.31353	2.15797	2.53452	1.4238	1.45478	1.31442	1.33412	1.30627	1.23456	1.23575	1.16113	1.20231	1.17103	1.30504	2.24798	1.04196	1.11459	1.17468	1.6234	1.27779	1.28712	1.23126	1.14403	1.14433	1.06101	1.09326	1.88582	2.09653	2.01672	1.92161
	Fuc(α1-3)Gal(β1-3)[Gal(β1-4)Gal(β1-4)GlcNAc(β1-6)]GalNAc	1.01236	1.44744	2.37362	2.65597	1.63219	1.68087	1.26229	1.80802	1.17377	1.15622	1.12753	1.91487	1.92139	2.11953	1.909	2.62029	1.43901	1.3319	2.34244	2.17963	2.52091	1.45784	1.4614	1.30129	1.41385	1.20824	1.18334	1.15033	1.07588	1.12254	1.11476	1.36753	2.37181	1.28552	1.02601	1.01777	2.1923	1.22614	1.19508	1.12775	1.13352	1.12409	0.99669	1.17914	2.05909	2.32781	2.21686	2.15518
G16348WN	Fuc(α1-3)Gal(β1-4)Glc	1.0927	1.3895	2.06857	2.18945	1.42472	1.46866	1.35847	1.39228	1.26481	1.16106	1.11337	1.88191	1.89813	2.13777	1.89058	2.75898	1.4247	1.38528	2.30348	2.2035	2.55964	1.44314	1.3897	1.30211	1.34439	1.27596	1.19474	1.16659	1.11797	1.16113	1.12691	1.31303	2.38145	1.54691	1.30864	1.13561	1.66115	1.25509	1.27395	1.21783	1.16255	1.1698	1.07598	1.15353	1.9462	2.18892	2.07601	1.9896
G91707CL	Fuc(α1-3)Gal(β1-4)GlcNAc	1.07577	1.39378	2.14164	2.31254	1.50252	1.50509	1.34257	1.58954	1.28564	1.18865	1.07911	1.84976	1.84715	2.10603	1.82489	2.67062	1.44964	1.38181	2.22215	2.10936	2.45132	1.44807	1.38785	1.26058	1.27724	1.29171	1.21263	1.20903	1.10914	1.15466	1.12256	1.32364	2.2004	1.34668	1.19512	1.17289	1.72794	1.27238	1.27864	1.23381	1.15265	1.16778	1.08936	1.18735	1.7973	2.07127	1.95202	1.84311
G71397MM	Fuc(α1-3)Gal(β1-4)GlcNAc(β1-2)Man(α1-3)[Fuc(α1-3)Gal(β1-4)GlcNAc(β1-2)Man(α1-6)]Man(β1-4)GlcNAc(β1-4)GlcNAc	1.4067	1.97549	2.32955	2.52836	1.62811	1.67677	1.57916	1.69639	1.13295	1.34049	1.09015	1.94472	1.97468	2.15691	2.1074	2.68386	1.55494	1.53152	2.26031	2.14991	2.45443	1.70244	1.51535	1.1935	1.28072	1.16478	1.03096	1.17502	0.98609	1.06117	0.97385	1.48043	2.42036	1.79958	1.23322	1.12511	2.57036	1.31075	1.2997	1.4578	1.10107	1.12263	1.01674	1.21314	2.14958	2.45957	2.2598	2.19066
	Fuc(α1-3)Gal(β1-4)GlcNAc(β1-2)Man(α1-3)[Fuc(α1-3)Gal(β1-4)GlcNAc(β1-2)Man(α1-6)]Man(β1-4)GlcNAc(β1-4)[Fuc(α1-6)]GlcNAc	1.41124	1.95037	2.44936	2.61308	1.71984	1.83094	1.85969	1.67449	1.28347	1.28231	1.02881	1.98545	2.03176	2.18025	2.24067	2.84686	1.79576	1.61208	2.39455	2.27257	2.65561	1.71534	1.63731	1.22416	1.25602	1.20732	1.07275	1.22502	1.02052	1.10184	0.95834	1.48736	2.51406	1.84007	1.33977	1.16471	2.54547	1.37966	1.36442	1.63295	1.18281	1.25723	1.13232	1.38107	2.34382	2.64717	2.52414	2.40686
	Fuc(α1-3)Gal(β1-4)GlcNAc(β1-2)Man(α1-3)[Gal(β1-4)GlcNAc(β1-2)Man(α1-6)]Man(β1-4)GlcNAc(β1-4)GlcNAc	1.45449	2.14858	2.80468	3.00472	1.94553	1.94013	1.50438	2.18741	1.10452	1.28522	1.08135	1.91579	1.93028	2.1537	2.07279	2.72222	1.55899	1.54577	2.24722	2.20701	2.4382	1.61361	1.40435	1.25417	1.37269	1.24029	1.11563	1.16874	0.98769	1.09426	1.1012	1.48982	2.43036	1.64577	1.23045	1.08531	2.66893	1.31291	1.31212	1.4131	1.10837	1.23587	1.12541	1.41088	2.06003	2.38104	2.17397	2.1006
	Fuc(α1-3)Gal(β1-4)GlcNAc(β1-2)Man(α1-3)[Gal(β1-4)GlcNAc(β1-2)Man(α1-6)]Man(β1-4)GlcNAc(β1-4)[Fuc(α1-6)]GlcNAc	1.41016	2.07188	2.82587	3.0011	1.93225	2.01344	1.77916	2.11933	1.23839	1.22499	0.98231	1.88955	1.93323	2.13133	2.23073	2.8581	1.78006	1.63711	2.35019	2.32083	2.60507	1.63552	1.51088	1.24697	1.28872	1.23124	1.11372	1.22787	1.03098	1.12326	1.0184	1.45302	2.50391	1.77656	1.35032	1.14962	2.69107	1.34233	1.33521	1.58807	1.1439	1.31648	1.20836	1.54387	2.24954	2.58899	2.41946	2.32263
G04099VY	Fuc(α1-3)Gal(β1-4)GlcNAc(β1-2)Man(α1-6)Man(β1-4)GlcNAc(β1-4)[Fuc(α1-6)]GlcNAc	1.17224	1.47708	2.20126	2.30196	1.50456	1.59806	1.6429	1.42027	1.26454	1.14132	0.97117	1.86108	1.87687	2.04211	1.85868	2.67331	1.55634	1.34381	2.18168	2.06615	2.43869	1.43968	1.36087	1.09588	1.10009	1.07522	0.99595	1.02404	0.90862	0.99927	0.83294	1.33366	2.34008	1.46229	1.21949	1.04979	1.9818	1.23295	1.24821	1.44374	1.11869	1.16702	1.03028	1.24578	2.02865	2.3301	2.24585	2.11784
	Fuc(α1-3)Gal(β1-4)GlcNAc(β1-2)[Gal(β1-4)GlcNAc(β1-4)]Man(α1-3)[Gal(β1-4)GlcNAc(β1-2)Man(α1-6)]Man(β1-4)GlcNAc(β1-4)GlcNAc	1.06224	2.27037	3.09755	3.2329	2.2049	2.18621	1.69314	2.74125	1.03351	1.12461	0.99386	1.75299	1.75383	2.00997	2.03046	2.72224	1.45931	1.38588	2.12369	2.16326	2.26351	1.45249	1.18004	1.1668	1.13958	1.1812	1.06901	1.08315	0.94123	0.98169	1.07192	1.49776	2.16737	1.65501	1.19412	1.09446	2.41487	1.20409	1.19552	1.30181	1.01195	1.44637	1.30786	1.71853	1.73698	2.11572	1.90946	1.83921
	Fuc(α1-3)Gal(β1-4)GlcNAc(β1-2)[Gal(β1-4)GlcNAc(β1-4)]Man(α1-3)[Gal(β1-4)GlcNAc(β1-2)Man(α1-6)]Man(β1-4)GlcNAc(β1-4)[Fuc(α1-6)]GlcNAc	1.06235	2.19968	3.11853	3.24663	2.1734	2.23681	1.93662	2.66919	1.1452	1.07422	0.88812	1.71952	1.74287	1.98159	2.21807	2.84059	1.69104	1.49019	2.21553	2.30135	2.44628	1.4867	1.24695	1.10867	1.01976	1.11527	1.03505	1.09431	0.91456	0.9802	0.93644	1.47635	2.2003	1.67838	1.30806	1.15898	2.51625	1.23445	1.22124	1.47863	1.02632	1.50297	1.37549	1.81379	1.94342	2.32041	2.13386	2.05122
	Fuc(α1-3)Gal(β1-4)GlcNAc(β1-2)[Gal(β1-4)GlcNAc(β1-4)]Man(α1-3)[Gal(β1-4)GlcNAc(β1-2)[Gal(β1-4)GlcNAc(β1-6)]Man(α1-6)]Man(β1-4)GlcNAc(β1-4)GlcNAc	0.89376	2.329	3.29137	3.3902	2.45897	2.39131	1.81579	3.07595	1.05872	1.11906	1.00759	1.79931	1.7253	1.94624	1.95425	2.56898	1.39865	1.25067	2.1099	2.11887	2.23085	1.42501	1.25781	1.18787	1.19553	1.2587	1.09616	1.16913	0.95797	0.95409	1.15418	1.40393	2.0065	1.78832	1.15542	1.08496	2.42935	1.2236	1.19279	1.36441	1.03018	1.6255	1.52487	1.96614	1.76727	2.01824	1.84383	1.76298
	Fuc(α1-3)Gal(β1-4)GlcNAc(β1-3)Gal(β1-4)Glc	1.14373	1.42194	2.32927	2.47458	1.67666	1.62897	1.26644	1.75782	1.13087	1.23823	1.10006	1.91533	1.90692	2.13088	1.8403	2.63698	1.35975	1.38187	2.19793	2.13543	2.41574	1.56721	1.36432	1.20826	1.29223	1.22756	1.11695	1.12506	1.03244	1.08958	1.05046	1.42372	2.37596	2.53035	1.76491	1.04847	1.72649	1.25207	1.269	1.17946	1.16138	1.18149	1.10331	1.26047	1.85189	2.14707	1.99094	1.87154
G65806CM	Fuc(α1-3)Gal(β1-4)[Fuc(α1-3)]GlcNAc	1.04956	1.39935	2.05295	2.11035	1.44468	1.45698	1.33398	1.31084	1.29642	1.18954	1.13833	1.93932	1.94178	2.18686	1.86662	2.77579	1.50087	1.44468	2.38594	2.28124	2.62912	1.47259	1.47861	1.31313	1.38677	1.36095	1.24582	1.20961	1.13976	1.2063	1.16962	1.32091	2.34705	0.7041	1.1409	1.24535	1.87445	1.33305	1.32085	1.16461	1.19622	1.17904	1.1062	1.16734	1.98353	2.20398	2.11282	1.98943
G35850II	Fuc(α1-3)Gal(β1-4)[Fuc(α1-3)]GlcNAc(β1-3)Gal(β1-4)[Fuc(α1-3)]GlcNAc	1.10188	1.49245	2.25929	2.19626	1.57916	1.57188	1.42633	1.33212	1.27623	1.23335	1.16357	1.97646	2.02194	2.23234	1.87802	2.71916	1.49298	1.48236	2.38485	2.28788	2.63586	1.56195	1.54836	1.33464	1.3915	1.37837	1.23114	1.18807	1.12367	1.21797	1.17253	1.34247	2.57619	0.91681	1.22964	1.23457	2.06005	1.36933	1.37887	1.26395	1.26761	1.1645	1.10401	1.19553	2.12561	2.31841	2.22672	2.05465
	Fuc(α1-3)Gal(β1-4)[Fuc(α1-6)]GlcNAc	1.05221	1.38242	2.15378	2.24647	1.50304	1.54666	1.52496	1.55315	1.4115	1.16455	1.07788	1.90683	1.90155	2.16096	1.88791	2.80306	1.57759	1.38088	2.32094	2.21987	2.62193	1.41092	1.46728	1.36935	1.36584	1.40428	1.33432	1.27781	1.2142	1.27876	1.20253	1.34991	2.29899	1.07588	1.23695	1.20537	1.64756	1.34552	1.31407	1.31259	1.20824	1.27525	1.1714	1.30455	1.99753	2.22443	2.15565	2.01191
G10410FW	Fuc(α1-3)Gal(β1-6)Gal	1.04357	1.31292	1.86739	2.02212	1.2974	1.36417	1.351	1.26432	1.30453	1.19623	1.11444	1.91863	1.90212	2.13015	1.92485	2.80176	1.39618	1.39527	2.38794	2.24408	2.63829	1.46734	1.5299	1.36872	1.39104	1.33083	1.26323	1.28414	1.19013	1.22747	1.19765	1.35593	2.31931	1.10487	1.10525	1.20078	1.74998	1.28661	1.31108	1.24196	1.14984	1.12554	1.04548	1.05052	1.97261	2.16676	2.08547	1.98847
G84406HL	Fuc(α1-3)GalNAc(β1-3)Gal(α1-3)Gal(β1-4)GlcNAc(β1-3)[GalNAc(β1-4)]Gal(β1-4)Glc	1.14657	1.47603	2.0509	2.30598	1.47998	1.4159	1.37172	1.51008	1.14309	1.26242	1.13919	2.01642	1.95069	2.17919	1.97021	2.63436	1.38794	1.53235	2.2064	2.26534	2.37275	1.76129	1.35032	1.25157	1.37332	1.28704	1.1285	1.16222	1.01396	1.15619	1.15557	1.43207	2.42341	2.8383	1.95445	1.07542	2.28059	1.27674	1.28606	1.11435	1.19442	1.11889	1.06683	1.17962	1.97726	2.34146	2.13815	1.98163
	Fuc(α1-3)GalNAc(β1-4)Gal(β1-3)GalNAc	0.99089	1.40466	1.92354	2.02774	1.30013	1.36398	1.40389	1.22035	1.26256	1.17288	1.15145	1.96869	1.92873	2.16804	1.85354	2.65227	1.45877	1.36236	2.2637	2.19402	2.42742	1.41543	1.38109	1.31647	1.42466	1.27102	1.19187	1.15596	1.07493	1.16286	1.2267	1.22812	2.32209	0.90977	1.16012	1.07392	1.72621	1.24201	1.22756	1.22103	1.15948	1.10806	0.99995	1.06196	2.03674	2.31274	2.2136	2.11332
G54278CQ	Fuc(α1-3)GalNAc(β1-4)GlcNAc	1.10413	1.46281	2.2401	2.45642	1.56594	1.58855	1.40856	1.48934	1.31563	1.15656	1.02874	1.82505	1.85107	2.10165	1.71981	2.56707	1.50778	1.41448	2.18424	2.09108	2.37344	1.53915	1.42135	1.22826	1.23092	1.27097	1.17008	1.22339	1.04922	1.13204	1.10678	1.21132	2.18198	1.10878	1.10537	1.16625	1.85697	1.26707	1.25501	1.24952	1.17117	1.1663	1.08701	1.18711	1.80701	2.15389	1.95702	1.86753
	Fuc(α1-3)GalNAc(β1-4)GlcNAc(β1-3)Gal	1.00553	1.41233	2.09106	2.31562	1.48019	1.50386	1.36567	1.35357	1.26498	1.15298	1.02872	1.8426	1.85284	2.09011	1.70405	2.43271	1.44101	1.37964	2.13673	2.04468	2.30166	1.5604	1.42847	1.24238	1.2483	1.26906	1.14965	1.2009	1.02512	1.1232	1.10975	1.21519	2.22306	1.47986	1.24895	1.12338	1.86554	1.25045	1.23679	1.23907	1.1353	1.0947	1.03468	1.10671	1.81003	2.15472	1.96592	1.85659
	Fuc(α1-3)GalNAc(β1-4)GlcNAc(β1-3)[GlcNAc(β1-6)]Gal	1.06247	1.34885	2.08901	2.2844	1.45034	1.48604	1.3432	1.50096	1.19572	1.12383	1.00169	1.75862	1.74197	2.00248	1.71082	2.24676	1.50687	1.32999	2.02579	1.95857	2.14365	1.53533	1.32716	1.16884	1.19825	1.25255	1.07662	1.11642	0.98927	1.05799	1.03083	1.14663	2.04591	0.79911	0.94617	1.12199	1.69919	1.2151	1.15734	1.19111	1.18658	1.09904	1.04453	1.16389	1.67143	1.99865	1.82432	1.73937
	Fuc(α1-3)GalNAc(β1-4)[Fuc(α1-3)]GlcNAc(β1-3)Gal	0.96282	1.36992	2.01354	2.09798	1.38671	1.44194	1.40352	1.17512	1.2979	1.15631	1.05703	1.87548	1.87687	2.10688	1.79797	2.45571	1.50899	1.41896	2.17858	2.1291	2.39382	1.56501	1.51732	1.33343	1.34177	1.35429	1.24465	1.23377	1.10319	1.21909	1.19275	1.2082	2.28376	1.01655	1.23644	1.21575	1.79156	1.30196	1.25663	1.27797	1.17411	1.10815	1.04468	1.11634	1.94614	2.23334	2.0662	1.9414
G08796XG	Fuc(α1-3)Glc	1.08547	1.3369	1.92206	2.00693	1.31899	1.38573	1.35177	1.22902	1.27441	1.10335	1.07782	1.82838	1.84668	2.09597	1.72579	2.6364	1.39464	1.31706	2.19211	2.073	2.4272	1.34196	1.36445	1.24121	1.27376	1.23637	1.15145	1.13582	1.09507	1.14672	1.08571	1.19324	2.20108	0.90167	1.08736	1.10982	1.57758	1.23975	1.23242	1.20213	1.12654	1.14067	1.04927	1.11425	1.85106	2.08568	2.0183	1.9332
G21617JG	Fuc(α1-3)GlcNAc(α1-3)GalNAc(α1-3)[Fuc(α1-2)]Gal	1.06904	1.76047	1.78548	1.87868	1.25665	1.33174	1.28203	1.0635	1.22773	1.31107	1.18702	1.93726	1.91733	2.15556	2.02453	2.67292	1.50409	1.45145	2.32241	2.28133	2.53883	1.45939	1.41845	1.23471	1.25733	1.27494	1.17793	1.11766	1.05635	1.12411	1.11679	1.23386	2.19365	1.66223	1.57007	1.18286	1.70753	1.27533	1.25502	1.17421	1.19133	1.12469	1.07356	1.1117	1.95384	2.07601	2.04805	1.92066
G88743PL	Fuc(α1-3)GlcNAc(β1-2)Gal	1.0612	1.28353	2.02076	2.14199	1.40536	1.44543	1.29379	1.34146	1.26164	1.17325	1.08506	1.87025	1.87655	2.11437	1.80576	2.66333	1.40239	1.41472	2.28395	2.13154	2.46369	1.44696	1.44545	1.27614	1.33347	1.29758	1.18219	1.18588	1.09368	1.13736	1.12011	1.29822	2.25604	0.90432	1.09519	1.19131	1.70657	1.26951	1.2723	1.20077	1.16194	1.11244	1.03434	1.07614	1.8538	2.12234	1.99882	1.91077
	Fuc(α1-3)GlcNAc(β1-2)Man	1.30042	1.42271	1.96182	2.05479	1.32543	1.38577	1.19671	1.19949	1.16743	1.18401	1.10113	1.85499	1.89169	2.11695	1.82905	2.64147	1.47949	1.43717	2.33757	2.12861	2.48229	1.45432	1.49577	1.2325	1.31496	1.25085	1.15	1.16338	1.07223	1.11779	1.09523	1.31558	2.24572	1.06857	1.14872	1.11832	1.58057	1.27461	1.29114	1.17037	1.12138	1.07888	0.98178	1.01008	1.89344	2.16359	2.09051	2.02248
G16590BZ	Fuc(α1-3)GlcNAc(β1-2)Man(α1-3)Man(β1-4)GlcNAc(β1-4)[Fuc(α1-6)]GlcNAc	1.47816	1.44511	2.10601	2.19749	1.44219	1.56357	1.75169	1.28235	1.4053	1.08857	1.02008	1.8495	1.91288	2.09682	1.813	2.7063	1.61262	1.34507	2.10614	2.15207	2.38295	1.35266	1.49682	1.13146	1.15352	1.12865	1.06187	1.09677	0.98528	1.05019	0.94809	1.23151	2.34925	1.10461	1.12687	1.16387	1.83287	1.28465	1.28815	1.57685	1.1346	1.13332	0.97553	1.15728	1.97318	2.3081	2.21848	2.15178
	Fuc(α1-3)GlcNAc(β1-2)Man(α1-3)[Fuc(α1-3)GlcNAc(β1-2)Man(α1-6)]Man	1.64074	1.52146	1.80116	1.91132	1.19821	1.25904	1.26414	0.94812	0.91488	1.10599	1.00524	1.72853	1.78479	1.93637	1.73455	2.31767	1.56271	1.44975	2.2032	2.08263	2.26908	1.5502	1.51709	1.02046	1.10486	1.03084	0.94517	0.97778	0.86347	0.93809	0.87122	1.16224	2.03973	0.83788	0.99244	0.95918	1.66845	1.19898	1.20729	1.18031	0.99351	0.91963	0.83027	0.83246	1.90854	2.11825	2.08107	2.05447
G27188NC	Fuc(α1-3)GlcNAc(β1-2)Man(α1-3)[Man(α1-6)]Man(β1-4)GlcNAc(β1-4)[Fuc(α1-6)]GlcNAc	1.60124	1.61714	2.03232	2.11853	1.38446	1.55093	2.32528	1.19449	1.59423	1.06778	1.07208	1.94947	1.994	2.16829	1.81011	2.66797	1.64357	1.36463	2.09081	2.13345	2.38143	1.41386	1.59851	1.23087	1.20543	1.17255	1.09269	1.16346	1.07318	1.0984	1.01928	1.24273	2.42203	1.01334	1.11028	1.1289	1.97767	1.3129	1.28555	1.94829	1.10987	1.13952	0.97114	1.17393	2.01087	2.31449	2.22711	2.15964
G08463CD	Fuc(α1-3)GlcNAc(β1-2)Man(α1-6)Man(β1-4)GlcNAc(β1-4)[Fuc(α1-6)]GlcNAc	1.4557	1.3828	1.99554	2.05934	1.33526	1.44648	1.58254	1.07665	1.27472	1.04179	0.97421	1.82745	1.85361	2.0165	1.63078	2.59267	1.5051	1.23472	2.0914	2.03555	2.33029	1.35436	1.42055	1.04987	1.06892	1.03217	0.96675	0.97436	0.88764	0.96314	0.83499	1.20324	2.29369	1.06034	1.13566	1.04031	1.69327	1.21743	1.23232	1.39016	1.07956	1.07297	0.93314	1.08618	1.89704	2.19041	2.11042	2.02955
G54732MH	Fuc(α1-3)GlcNAc(β1-3)Gal	1.01499	1.26401	1.96986	2.04534	1.33379	1.38489	1.27419	1.24698	1.21027	1.12888	1.05938	1.80433	1.79933	2.03716	1.76769	2.44764	1.37899	1.36141	2.11957	1.98522	2.26898	1.40704	1.34946	1.23895	1.27023	1.22398	1.13968	1.09806	1.0393	1.10959	1.06223	1.2563	2.21387	1.05154	1.19151	1.13107	1.5464	1.23857	1.23125	1.23576	1.11504	1.04803	0.98587	1.02685	1.77357	2.0591	1.94802	1.83386
	Fuc(α1-3)GlcNAc(β1-3)Gal(β1-3)GalNAc	1.04196	1.35258	2.12407	2.14432	1.39363	1.45662	1.26814	1.29051	1.15108	1.13577	1.10253	1.84532	1.83352	2.08743	1.74684	2.42884	1.38653	1.3355	2.10895	2.02271	2.22048	1.44347	1.35817	1.21191	1.3008	1.16071	1.08832	1.05444	0.95333	1.0528	1.06133	1.21792	2.31678	1.26072	1.22656	1.05457	1.60807	1.23672	1.20829	1.23037	1.11657	1.04091	0.97744	1.03943	1.86058	2.18849	2.05727	1.94366
G80459PR	Fuc(α1-3)GlcNAc(β1-6)Gal	1.10281	1.28878	2.11802	2.24588	1.44983	1.48121	1.27847	1.45666	1.23903	1.14323	1.08573	1.85113	1.83642	2.08045	1.75572	2.5471	1.37707	1.36919	2.22439	2.05786	2.37916	1.41908	1.4205	1.27243	1.34892	1.29632	1.16568	1.17379	1.08456	1.12489	1.10079	1.27263	2.19113	0.75274	0.94747	1.14273	1.72228	1.2449	1.22773	1.15107	1.15726	1.08764	1.02443	1.08513	1.79504	2.06908	1.94379	1.85793
	Fuc(α1-3)GlcNAc(β1-6)GalNAc	1.05715	1.49049	2.06273	2.20309	1.48445	1.54135	1.39093	1.18911	1.28928	1.15902	1.11358	1.89876	1.91045	2.13946	1.94297	2.861	1.52157	1.39506	2.39609	2.23344	2.57652	1.4629	1.39216	1.1969	1.35306	1.22137	1.11071	1.07884	0.99909	1.12614	1.1103	1.24759	2.42769	0.95061	1.24628	1.09941	2.07347	1.28141	1.2598	1.2007	1.16292	1.1552	1.03767	1.10616	2.0895	2.41701	2.27518	2.16273
	Fuc(α1-3)GlcNAc(β1-6)Man	1.04666	1.24076	1.9365	1.9798	1.34291	1.38522	1.37874	1.20569	1.22087	1.13468	1.06926	1.8007	1.80532	2.02013	1.74868	2.51628	1.42665	1.40409	2.2327	2.0577	2.38928	1.39469	1.34507	1.13446	1.19089	1.15044	1.07044	1.08042	0.98645	1.02402	0.99773	1.1788	2.13486	0.95545	1.08049	1.09198	1.52882	1.21466	1.21308	1.2962	1.08276	1.08213	1.00464	1.02953	1.85251	2.06663	2.01059	1.92687
	Fuc(α1-4)Gal	1.08089	1.32086	1.90075	2.04288	1.31046	1.3665	1.3552	1.30265	1.32183	1.16474	1.0987	1.88636	1.87833	2.12109	1.86048	2.72767	1.40803	1.38611	2.31353	2.15797	2.53452	1.4238	1.45478	1.31442	1.33412	1.30627	1.23456	1.23575	1.16113	1.20231	1.17103	1.30504	2.24798	1.04196	1.11459	1.17468	1.6234	1.27779	1.28712	1.23126	1.14403	1.14433	1.06101	1.09326	1.88582	2.09653	2.01672	1.92161
G26047BG	Fuc(α1-4)Gal(α1-4)Gal(β1-4)Glc	1.03004	1.43683	1.7393	1.94257	1.23314	1.32108	1.42585	1.25358	1.34438	1.19613	1.13187	1.87923	1.90366	2.14772	1.81842	2.72501	1.52862	1.37943	2.29697	2.22596	2.58577	1.47982	1.51486	1.39994	1.39661	1.36707	1.27234	1.26848	1.21365	1.23872	1.2295	1.37703	2.36596	1.51402	1.40166	1.22843	1.76014	1.29004	1.33061	1.29839	1.17735	1.15816	1.09068	1.06774	1.96239	2.17261	2.0999	2.01744
G11785PK	Fuc(α1-4)Glc	1.09547	1.34733	1.95517	2.02539	1.32393	1.39611	1.36147	1.26942	1.30074	1.12746	1.09539	1.84911	1.86753	2.1233	1.78652	2.71939	1.42047	1.34273	2.23931	2.11657	2.48255	1.348	1.35829	1.2647	1.29084	1.26247	1.18098	1.14963	1.11451	1.16807	1.11775	1.23269	2.26953	1.06257	1.1657	1.12805	1.46393	1.25172	1.2476	1.22844	1.13926	1.17272	1.06709	1.14302	1.87503	2.1145	2.04375	1.95383
G68191IE	Fuc(α1-4)GlcNAc(β1-3)Gal	1.01886	1.32502	1.79977	1.95006	1.26893	1.31534	1.31968	1.2092	1.26412	1.1192	1.07568	1.82447	1.83218	2.0651	1.79435	2.53319	1.31701	1.27907	2.12453	2.03104	2.33907	1.37351	1.67332	1.50711	1.56504	1.54106	1.40082	1.43789	1.37998	1.33264	1.38189	1.25136	2.1653	1.15388	1.18069	1.06288	1.47007	1.23201	1.20798	1.22227	1.11872	1.07785	0.99551	1.04566	1.82693	2.05416	1.95711	1.84673
	Fuc(α1-4)GlcNAc(β1-3)Gal(β1-3)[Fuc(α1-4)GlcNAc(β1-6)]GalNAc	1.0208	1.5613	1.89433	2.04055	1.28803	1.36097	1.42515	1.15623	1.30149	1.18753	1.19757	1.95012	1.98266	2.20726	1.94372	2.78375	1.43694	1.27688	2.30524	2.25281	2.54484	1.53439	1.86743	1.63388	1.77217	1.63141	1.53849	1.52627	1.52635	1.46675	1.5205	1.35987	2.43962	1.27668	1.33292	0.98842	1.77502	1.32213	1.22941	1.26871	1.20278	1.14844	1.01473	1.12447	2.19345	2.44095	2.33765	2.22183
	Fuc(α1-4)GlcNAc(β1-3)Gal(β1-3)[Gal(β1-4)GlcNAc(β1-6)]GalNAc	1.045	1.46172	2.34963	2.57027	1.6007	1.65672	1.31047	1.72814	1.16047	1.11478	1.10586	1.82543	1.87693	2.10481	1.78381	2.53761	1.36284	1.24769	2.15849	2.05583	2.34903	1.42143	1.55381	1.41319	1.54448	1.37235	1.29893	1.27923	1.23272	1.23068	1.26367	1.3226	2.3641	1.40601	1.1024	0.91008	1.97306	1.20802	1.14476	1.18646	1.14213	1.1212	0.97466	1.19102	1.98303	2.30963	2.17274	2.07621
	Fuc(α1-4)GlcNAc(β1-6)Gal(β1-3)[Fuc(α1-4)GlcNAc(β1-6)]GalNAc	0.9875	1.54372	2.12525	2.33921	1.46079	1.49533	1.41127	1.40947	1.3499	1.23411	1.24294	2.01238	2.02448	2.25004	1.97768	2.86043	1.52424	1.35847	2.40329	2.36454	2.64141	1.54503	1.86463	1.63764	1.78135	1.63018	1.55252	1.55307	1.56219	1.4687	1.49699	1.39504	2.41927	0.77338	1.12765	1.06643	1.93035	1.34914	1.2471	1.22609	1.25225	1.19438	1.07074	1.18212	2.20278	2.47389	2.33447	2.25051
	Fuc(α1-4)GlcNAc(β1-6)Gal(β1-3)[Gal(β1-4)GlcNAc(β1-6)]GalNAc	1.0384	1.44795	2.61243	2.89537	1.78709	1.81242	1.33627	1.97556	1.22549	1.16409	1.14413	1.89348	1.92195	2.15544	1.79849	2.63337	1.45766	1.32088	2.25903	2.16923	2.45536	1.45282	1.49432	1.35905	1.46865	1.29638	1.26588	1.2461	1.19643	1.19542	1.17551	1.36969	2.35315	0.91919	0.88287	0.98585	2.17949	1.23999	1.18401	1.18064	1.20245	1.17006	1.03548	1.25468	2.00436	2.35336	2.18581	2.1147
G11089HW	Fuc(α1-6)Gal	1.08089	1.32086	1.90075	2.04288	1.31046	1.3665	1.3552	1.30265	1.32183	1.16474	1.0987	1.88636	1.87833	2.12109	1.86048	2.72767	1.40803	1.38611	2.31353	2.15797	2.53452	1.4238	1.45478	1.31442	1.33412	1.30627	1.23456	1.23575	1.16113	1.20231	1.17103	1.30504	2.24798	1.04196	1.11459	1.17468	1.6234	1.27779	1.28712	1.23126	1.14403	1.14433	1.06101	1.09326	1.88582	2.09653	2.01672	1.92161
G67374LI	Fuc(α1-6)Gal(α1-3)Fuc(α1-3)GlcNAc	1.05745	1.33358	1.97943	2.0843	1.39359	1.43069	1.3494	1.30578	1.31025	1.19984	1.13525	1.93882	1.93273	2.17059	1.84396	2.69343	1.45808	1.42948	2.34159	2.19657	2.53522	1.466	1.48292	1.32345	1.37616	1.35099	1.23423	1.20876	1.15748	1.19331	1.15059	1.30421	2.3068	0.88525	1.16452	1.22239	1.71776	1.30726	1.29009	1.20007	1.19657	1.1558	1.07564	1.11869	1.926	2.16095	2.06372	1.96378
G95420RF	Fuc(α1-6)Gal(β1-4)GlcNAc(β1-2)Man(α1-6)Man(β1-4)GlcNAc(β1-4)[Fuc(α1-3)]GlcNAc	1.20265	1.43528	2.04998	2.19078	1.42461	1.46587	1.38143	1.2677	1.1532	1.21253	1.04423	1.9017	1.89698	2.05138	1.7915	2.48986	1.35155	1.28635	2.17047	1.95305	2.29368	1.46077	1.37101	1.03761	1.10359	1.03422	0.93695	0.94373	0.84105	0.92783	0.84131	1.30575	2.24092	1.16151	1.1283	1.0379	1.97723	1.19589	1.21699	1.26286	1.07191	1.03757	0.93245	1.05844	1.91246	2.18729	2.04888	1.97731
G62380XZ	Fuc(α1-6)Gal(β1-4)GlcNAc(β1-2)Man(α1-6)Man(β1-4)GlcNAc(β1-4)[Fuc(α1-6)]GlcNAc	1.17224	1.47708	2.20126	2.30196	1.50456	1.59806	1.6429	1.42027	1.26454	1.14132	0.97117	1.86108	1.87687	2.04211	1.85868	2.67331	1.55634	1.34381	2.18168	2.06615	2.43869	1.43968	1.36087	1.09588	1.10009	1.07522	0.99595	1.02404	0.90862	0.99927	0.83294	1.33366	2.34008	1.46229	1.21949	1.04979	1.9818	1.23295	1.24821	1.44374	1.11869	1.16702	1.03028	1.24578	2.02865	2.3301	2.24585	2.11784
G03767RW	Fuc(α1-6)Glc	1.09547	1.34733	1.95517	2.02539	1.32393	1.39611	1.36147	1.26942	1.30074	1.12746	1.09539	1.84911	1.86753	2.1233	1.78652	2.71939	1.42047	1.34273	2.23931	2.11657	2.48255	1.348	1.35829	1.2647	1.29084	1.26247	1.18098	1.14963	1.11451	1.16807	1.11775	1.23269	2.26953	1.06257	1.1657	1.12805	1.46393	1.25172	1.2476	1.22844	1.13926	1.17272	1.06709	1.14302	1.87503	2.1145	2.04375	1.95383
G86851RC	Fuc(α1-6)GlcNAc	1.07691	1.3151	2.10118	2.19557	1.44128	1.51088	1.45669	1.43696	1.34979	1.10945	1.03829	1.81048	1.82681	2.0772	1.78072	2.69235	1.50806	1.37525	2.20942	2.09053	2.44381	1.34895	1.36847	1.25212	1.25868	1.27338	1.18915	1.18247	1.10662	1.15306	1.07573	1.25114	2.2384	1.11707	1.17668	1.15264	1.50972	1.2629	1.25368	1.29401	1.16531	1.20649	1.09635	1.2124	1.82354	2.11749	2.0365	1.91834
G80082VH	Fuc(α1-6)GlcNAc(β1-3)Gal	0.99618	1.26813	1.96616	2.06678	1.35601	1.42374	1.40069	1.32382	1.28743	1.08564	1.01154	1.79031	1.78703	2.02605	1.78501	2.56261	1.42737	1.32905	2.16013	2.03332	2.35682	1.36281	1.36782	1.26351	1.26889	1.26428	1.16253	1.15583	1.08038	1.14075	1.07737	1.26016	2.25631	1.37583	1.26958	1.09763	1.49917	1.23653	1.2334	1.27409	1.12769	1.13331	1.04121	1.13784	1.8192	2.10603	2.03184	1.88908
G51496XD	Fuc(β1-2)Gal	1.08089	1.32086	1.90075	2.04288	1.31046	1.3665	1.3552	1.30265	1.32183	1.16474	1.0987	1.88636	1.87833	2.12109	1.86048	2.72767	1.40803	1.38611	2.31353	2.15797	2.53452	1.4238	1.45478	1.31442	1.33412	1.30627	1.23456	1.23575	1.16113	1.20231	1.17103	1.30504	2.24798	1.04196	1.11459	1.17468	1.6234	1.27779	1.28712	1.23126	1.14403	1.14433	1.06101	1.09326	1.88582	2.09653	2.01672	1.92161
G57399QL	Fuc(β1-2)Gal(β1-3)Glc	1.06986	1.33694	1.93302	2.02872	1.31264	1.38665	1.35252	1.271	1.28625	1.15145	1.1075	1.87868	1.88199	2.12839	1.85027	2.75715	1.40921	1.35772	2.28857	2.18007	2.55103	1.39898	1.41711	1.31108	1.33927	1.28563	1.20672	1.19086	1.13452	1.18742	1.14506	1.28347	2.317	1.138	1.15557	1.15325	1.58377	1.2588	1.26839	1.23433	1.14307	1.15293	1.0573	1.10826	1.94086	2.16124	2.08817	1.99639
G64263HW	Fuc(β1-2)Gal(β1-3)GlcNAc	1.07568	1.33717	2.16229	2.29477	1.49798	1.53225	1.30639	1.41962	1.21266	1.17122	1.10653	1.89092	1.86033	2.10874	1.86656	2.67232	1.41333	1.4379	2.28338	2.15504	2.45951	1.47623	1.58151	1.3266	1.42019	1.3478	1.17355	1.24918	1.13125	1.14899	1.11119	1.27863	2.36611	1.63601	1.27309	1.1509	1.80427	1.26603	1.23424	1.21634	1.1443	1.09252	1.01061	1.07284	1.90107	2.1665	2.04698	1.92102
G38963PP	Fuc(β1-2)Gal(β1-4)GlcNAc	1.07577	1.39378	2.14164	2.31254	1.50252	1.50509	1.34257	1.58954	1.28564	1.18865	1.07911	1.84976	1.84715	2.10603	1.82489	2.67062	1.44964	1.38181	2.22215	2.10936	2.45132	1.44807	1.38785	1.26058	1.27724	1.29171	1.21263	1.20903	1.10914	1.15466	1.12256	1.32364	2.2004	1.34668	1.19512	1.17289	1.72794	1.27238	1.27864	1.23381	1.15265	1.16778	1.08936	1.18735	1.7973	2.07127	1.95202	1.84311
G81153OO	Fuc(β1-2)Glc	1.09547	1.34733	1.95517	2.02539	1.32393	1.39611	1.36147	1.26942	1.30074	1.12746	1.09539	1.84911	1.86753	2.1233	1.78652	2.71939	1.42047	1.34273	2.23931	2.11657	2.48255	1.348	1.35829	1.2647	1.29084	1.26247	1.18098	1.14963	1.11451	1.16807	1.11775	1.23269	2.26953	1.06257	1.1657	1.12805	1.46393	1.25172	1.2476	1.22844	1.13926	1.17272	1.06709	1.14302	1.87503	2.1145	2.04375	1.95383
	Fuc(β1-3)Gal	1.08089	1.32086	1.90075	2.04288	1.31046	1.3665	1.3552	1.30265	1.32183	1.16474	1.0987	1.88636	1.87833	2.12109	1.86048	2.72767	1.40803	1.38611	2.31353	2.15797	2.53452	1.4238	1.45478	1.31442	1.33412	1.30627	1.23456	1.23575	1.16113	1.20231	1.17103	1.30504	2.24798	1.04196	1.11459	1.17468	1.6234	1.27779	1.28712	1.23126	1.14403	1.14433	1.06101	1.09326	1.88582	2.09653	2.01672	1.92161
	Fuc(β1-3)Glc	1.09547	1.34733	1.95517	2.02539	1.32393	1.39611	1.36147	1.26942	1.30074	1.12746	1.09539	1.84911	1.86753	2.1233	1.78652	2.71939	1.42047	1.34273	2.23931	2.11657	2.48255	1.348	1.35829	1.2647	1.29084	1.26247	1.18098	1.14963	1.11451	1.16807	1.11775	1.23269	2.26953	1.06257	1.1657	1.12805	1.46393	1.25172	1.2476	1.22844	1.13926	1.17272	1.06709	1.14302	1.87503	2.1145	2.04375	1.95383
	Fuc(β1-4)Gal	1.08089	1.32086	1.90075	2.04288	1.31046	1.3665	1.3552	1.30265	1.32183	1.16474	1.0987	1.88636	1.87833	2.12109	1.86048	2.72767	1.40803	1.38611	2.31353	2.15797	2.53452	1.4238	1.45478	1.31442	1.33412	1.30627	1.23456	1.23575	1.16113	1.20231	1.17103	1.30504	2.24798	1.04196	1.11459	1.17468	1.6234	1.27779	1.28712	1.23126	1.14403	1.14433	1.06101	1.09326	1.88582	2.09653	2.01672	1.92161
	Fuc(β1-4)Glc	1.09547	1.34733	1.95517	2.02539	1.32393	1.39611	1.36147	1.26942	1.30074	1.12746	1.09539	1.84911	1.86753	2.1233	1.78652	2.71939	1.42047	1.34273	2.23931	2.11657	2.48255	1.348	1.35829	1.2647	1.29084	1.26247	1.18098	1.14963	1.11451	1.16807	1.11775	1.23269	2.26953	1.06257	1.1657	1.12805	1.46393	1.25172	1.2476	1.22844	1.13926	1.17272	1.06709	1.14302	1.87503	2.1145	2.04375	1.95383
	Fuc(β1-6)Gal	1.08089	1.32086	1.90075	2.04288	1.31046	1.3665	1.3552	1.30265	1.32183	1.16474	1.0987	1.88636	1.87833	2.12109	1.86048	2.72767	1.40803	1.38611	2.31353	2.15797	2.53452	1.4238	1.45478	1.31442	1.33412	1.30627	1.23456	1.23575	1.16113	1.20231	1.17103	1.30504	2.24798	1.04196	1.11459	1.17468	1.6234	1.27779	1.28712	1.23126	1.14403	1.14433	1.06101	1.09326	1.88582	2.09653	2.01672	1.92161
	Fuc(β1-6)Glc	1.09547	1.34733	1.95517	2.02539	1.32393	1.39611	1.36147	1.26942	1.30074	1.12746	1.09539	1.84911	1.86753	2.1233	1.78652	2.71939	1.42047	1.34273	2.23931	2.11657	2.48255	1.348	1.35829	1.2647	1.29084	1.26247	1.18098	1.14963	1.11451	1.16807	1.11775	1.23269	2.26953	1.06257	1.1657	1.12805	1.46393	1.25172	1.2476	1.22844	1.13926	1.17272	1.06709	1.14302	1.87503	2.1145	2.04375	1.95383
G61843VN	Fuc(β1-6)GlcNAc	1.10852	1.35462	2.04235	2.17177	1.41884	1.45449	1.36955	1.41175	1.3245	1.16432	1.09359	1.86153	1.87341	2.12901	1.76407	2.66628	1.44501	1.38614	2.23036	2.08202	2.41931	1.39598	1.38243	1.2382	1.26128	1.27175	1.17609	1.16748	1.10537	1.13927	1.08837	1.26333	2.21929	1.1109	1.16264	1.16095	1.54923	1.27149	1.26073	1.23622	1.16635	1.16988	1.07699	1.15689	1.7909	2.06872	1.96031	1.86543
G23503WH	Gal(α1-2)Gal(α1-2)Gal	1.0389	1.20517	2.15351	2.36532	1.40972	1.48138	1.30078	1.54977	1.25245	1.20025	1.08056	1.92499	1.90528	2.1351	1.92871	2.70901	1.35715	1.42939	2.41268	2.30546	2.64433	1.53441	1.36224	1.2483	1.22213	1.17209	1.16767	1.15279	1.01049	1.119	1.08763	1.3569	2.17775	1.30523	1.15372	1.26755	1.95695	1.23931	1.26524	1.18438	1.15703	1.08329	1.01941	1.03576	1.82929	2.01507	1.91958	1.87259
G81188FE	Gal(α1-2)Gal(β1-4)Glc	1.0834	1.32381	2.48709	2.6788	1.63183	1.66415	1.31591	1.73893	1.2201	1.17308	1.08545	1.89061	1.90622	2.15154	1.92437	2.70264	1.39346	1.4296	2.35426	2.29415	2.59187	1.5212	1.23252	1.19618	1.1891	1.11716	1.12869	1.05251	0.95536	1.07291	1.03352	1.32264	2.27884	1.7816	1.38569	1.1873	1.93674	1.22508	1.25171	1.17657	1.1848	1.15209	1.07218	1.16979	1.82397	2.08393	1.94135	1.89786
G73514DN	Gal(α1-2)Gal(β1-4)[Gal(β1-4)Glc(β1-6)]GlcNAc	1.11473	1.45578	3.1698	3.46922	2.12476	2.08122	1.37537	2.39538	1.26452	1.23353	1.12324	2.00679	2.0045	2.26884	1.99598	2.66829	1.53392	1.52799	2.42613	2.38915	2.63278	1.64774	1.22746	1.2055	1.15584	1.14135	1.19422	1.06664	0.93974	1.09543	1.05732	1.42261	2.27494	2.00065	1.5036	1.2718	2.25596	1.30715	1.3295	1.18938	1.2963	1.28741	1.21078	1.41801	1.79781	2.11644	1.94218	1.89436
	Gal(α1-2)Glc	1.11366	1.31808	2.45714	2.61878	1.59492	1.63718	1.31922	1.6865	1.26602	1.14509	1.07634	1.86999	1.87995	2.14271	1.84938	2.66315	1.39507	1.39529	2.28968	2.19254	2.50685	1.43117	1.20362	1.17737	1.16027	1.12004	1.14237	1.04695	0.96686	1.09387	1.05129	1.24916	2.188	1.32372	1.23896	1.16998	1.7621	1.23601	1.246	1.20487	1.17071	1.17027	1.08269	1.18438	1.76334	2.03442	1.92917	1.87348
G03674DI	Gal(α1-2)Glc(β1-4)Glc	1.06966	1.29775	2.43595	2.54795	1.55008	1.612	1.26721	1.60338	1.19224	1.10047	1.0588	1.82246	1.84435	2.10662	1.77904	2.63133	1.37525	1.33481	2.20888	2.17736	2.46474	1.36566	1.1151	1.13854	1.13274	1.06822	1.08724	0.96302	0.90755	1.04974	0.99651	1.20046	2.18986	1.3242	1.25236	1.12832	1.67497	1.18314	1.19017	1.16907	1.13883	1.14852	1.04846	1.16576	1.77413	2.05016	1.95938	1.91211
G56361TC	Gal(α1-2)Man	1.15047	1.3149	2.43246	2.61082	1.58596	1.63104	1.47805	1.71833	1.30591	1.17897	1.09082	1.89054	1.88865	2.13988	1.95571	2.63986	1.46873	1.51541	2.38707	2.22553	2.56085	1.51652	1.21083	1.17433	1.13505	1.11252	1.16281	1.07569	0.9814	1.10859	1.07254	1.29761	2.13508	1.22943	1.19339	1.17001	1.71135	1.26686	1.28963	1.3377	1.1727	1.18072	1.08549	1.16985	1.80628	2.06068	1.99847	1.92847
	Gal(α1-2)[Gal(β1-3)]Glc	1.14306	1.36007	2.80395	3.03508	1.81427	1.84748	1.39321	2.02925	1.33655	1.18713	1.12996	1.99173	1.98689	2.2547	1.94889	2.68573	1.47901	1.49408	2.41729	2.319	2.62254	1.52441	1.23485	1.24284	1.2016	1.16308	1.22321	1.08261	1.00029	1.1554	1.11847	1.32207	2.24067	1.30718	1.26942	1.25809	1.92299	1.30391	1.31452	1.23713	1.25642	1.25364	1.16769	1.3073	1.82788	2.10037	1.99246	1.94928
	Gal(α1-2)[GalNAc(α1-3)]Gal	1.12372	1.74736	2.44084	2.81043	1.65588	1.66699	1.38267	1.71685	1.32244	1.34417	1.19816	2.04437	2.01392	2.26025	2.1279	2.60751	1.45606	1.55548	2.42489	2.32439	2.5688	1.73647	1.34923	1.32841	1.30488	1.29802	1.31783	1.2342	1.14184	1.24351	1.21451	1.33182	2.1068	1.84278	1.63973	1.26066	2.31119	1.34267	1.35668	1.21715	1.25864	1.18534	1.13379	1.18227	1.8323	2.06794	1.96166	1.88739
G28947UJ	Gal(α1-2)[GalNAc(α1-3)]Gal(β1-4)Glc	1.12051	1.8089	2.60399	2.93719	1.76378	1.76399	1.36135	1.78579	1.24588	1.33509	1.20508	2.02747	2.01292	2.2571	2.11548	2.60298	1.45247	1.53495	2.38928	2.3552	2.56384	1.73086	1.27244	1.2953	1.28455	1.23934	1.26555	1.15036	1.07515	1.18289	1.15253	1.35003	2.20335	2.43045	1.89164	1.20501	2.31789	1.3042	1.32648	1.17236	1.26107	1.19707	1.14005	1.2323	1.86245	2.12591	1.98921	1.92668
	Gal(α1-2)[Glc(β1-3)]Glc	1.1402	1.37951	2.55468	2.63138	1.62572	1.71386	1.37088	1.64781	1.27365	1.16466	1.13586	1.94195	1.96852	2.24462	1.90701	2.84149	1.44737	1.38539	2.35846	2.31306	2.64934	1.41872	1.21259	1.20987	1.2023	1.12705	1.13763	1.02624	0.96476	1.11813	1.05421	1.26727	2.37723	1.36102	1.28581	1.19805	1.74679	1.25921	1.26627	1.27026	1.19751	1.23018	1.11465	1.23705	1.91713	2.19766	2.1313	2.07556
G46436CA	Gal(α1-3)Fuc(α1-3)GlcNAc	1.112	1.33949	2.3872	2.58083	1.60607	1.62398	1.30656	1.68618	1.26731	1.19239	1.08507	1.86502	1.8652	2.12486	1.80007	2.58125	1.43683	1.46214	2.25644	2.12206	2.41937	1.47384	1.21618	1.18648	1.24123	1.18831	1.15255	1.04275	0.97887	1.0739	1.06021	1.27516	2.205	1.05532	1.17846	1.18862	1.83057	1.26506	1.27104	1.22137	1.17492	1.14807	1.0738	1.14675	1.76189	2.09057	1.94353	1.87293
G60800QP	Gal(α1-3)Gal(α1-3)Gal(α1-3)Gal(α1-3)Gal(α1-3)Gal(α1-4)Gal(β1-4)Glc	1.52435	1.60111	1.75655	2.1443	1.18164	1.33631	1.78946	1.3629	1.65186	1.51794	1.43946	2.59936	2.5656	2.78015	2.56607	3.94331	1.62297	1.95714	3.22378	3.17407	3.74296	2.29654	2.4077	1.89424	1.97296	1.93566	1.60586	1.88794	1.53843	1.47147	1.76079	1.62879	3.29728	4.49151	1.74041	1.84218	3.18008	1.61267	1.82576	1.42745	1.62286	1.28651	1.18341	1.08765	2.34017	2.5216	2.42321	2.41156
G61849OD	Gal(α1-3)Gal(α1-3)Gal(α1-3)Gal(α1-3)Gal(α1-4)Gal(β1-4)Glc	1.38996	1.49915	1.71875	2.07752	1.15116	1.28919	1.67452	1.33243	1.54585	1.41429	1.33479	2.41661	2.38258	2.59475	2.38736	3.61827	1.54292	1.81263	2.99337	2.93344	3.45166	2.1184	2.11942	1.69476	1.73323	1.71582	1.45235	1.66139	1.36187	1.34311	1.56417	1.54412	3.00874	3.88025	1.63434	1.69053	2.87317	1.5005	1.68616	1.34855	1.50174	1.22269	1.13736	1.05948	2.19176	2.34693	2.2567	2.24316
G79958YT	Gal(α1-3)Gal(α1-3)Gal(α1-3)Gal(α1-4)Gal(β1-4)Glc	1.25645	1.40073	1.69838	2.02638	1.13498	1.25884	1.55478	1.31262	1.44579	1.3209	1.23433	2.24365	2.21376	2.42497	2.22657	3.31232	1.47467	1.67642	2.7764	2.71185	3.17808	1.94614	1.81141	1.48341	1.48177	1.48417	1.29368	1.41865	1.17789	1.21511	1.36375	1.46551	2.73507	3.27496	1.54204	1.54735	2.57254	1.39755	1.55439	1.27086	1.38634	1.16877	1.09852	1.04279	2.05945	2.1932	2.10957	2.09343
	Gal(α1-3)Gal(α1-3)Gal(α1-3)Man(α1-3)Man(α1-3)Man(α1-4)GlcNAc	1.15159	1.29034	1.89898	2.10105	1.19977	1.32526	2.18795	1.51079	1.3906	1.26896	1.14122	2.00323	1.98796	2.17591	2.17662	2.94752	1.68225	1.85883	2.6398	2.57828	2.90981	1.93344	1.41412	1.26411	1.22266	1.2146	1.16923	1.20916	1.04481	1.10565	1.11336	1.44738	2.40113	2.04635	1.21949	1.2344	2.06648	1.31686	1.36881	1.83246	1.26327	1.12703	0.99023	1.03781	2.11861	2.29816	2.36328	2.23899
G71230WH	Gal(α1-3)Gal(α1-3)Gal(α1-4)Gal(β1-4)Glc	1.14413	1.34173	1.75354	2.05377	1.16192	1.27572	1.45002	1.34113	1.36111	1.25363	1.14864	2.08035	2.05875	2.27895	2.0632	3.02268	1.4447	1.55081	2.57618	2.51412	2.91703	1.79175	1.57817	1.36782	1.33407	1.34297	1.22843	1.26281	1.09247	1.16637	1.24875	1.40017	2.49725	2.67278	1.48814	1.42796	2.31217	1.31587	1.42665	1.22658	1.28883	1.13482	1.07184	1.04202	1.93959	2.08499	2.0125	1.9874
G33224VN	Gal(α1-3)Gal(α1-3)Gal(β1-4)Glc	1.0614	1.23162	1.89797	2.1363	1.23141	1.30111	1.32691	1.37024	1.22191	1.22442	1.06927	2.01808	1.96203	2.1603	2.08861	2.89547	1.25807	1.53624	2.50273	2.40266	2.78161	1.80817	1.3521	1.17817	1.18042	1.17225	1.07146	1.08208	0.92209	1.01118	1.0717	1.35057	2.38466	2.70874	1.37092	1.25502	2.13803	1.23066	1.31728	1.10262	1.23038	1.09586	1.02106	1.07565	1.84373	1.99676	1.89972	1.85949
	Gal(α1-3)Gal(α1-3)Gal(β1-4)GlcNAc(β1-2)[Gal(β1-4)GlcNAc(β1-4)]Man(α1-3)[Gal(β1-4)GlcNAc(β1-2)Man(α1-6)]Man(β1-4)GlcNAc(β1-4)[Fuc(α1-6)]GlcNAc	0.85778	2.25142	2.90858	3.12175	2.05059	2.06388	1.97092	2.73385	1.21742	1.11786	0.96584	1.79207	1.73626	1.93929	2.24726	3.10525	1.53263	1.55843	2.38778	2.52383	2.63902	1.6386	1.27737	1.2435	1.16341	1.22193	1.12221	1.16029	1.05655	1.03804	1.09357	1.63481	2.37084	2.36497	1.44818	1.22004	2.7102	1.26496	1.33078	1.41813	1.15178	1.53512	1.40856	1.83458	1.986	2.31428	2.22586	2.0836
	Gal(α1-3)Gal(α1-3)Gal(β1-4)[Fuc(α1-3)]GlcNAc(β1-2)Man(α1-3)[Gal(β1-4)[Fuc(α1-3)]GlcNAc(β1-2)[Gal(β1-4)[Fuc(α1-3)]GlcNAc(β1-6)]Man(α1-6)]Man(β1-4)GlcNAc(β1-4)[Fuc(α1-6)]GlcNAc	0.9602	1.72706	2.44338	2.76943	1.75328	1.77625	1.6928	1.75425	1.28628	1.33151	1.09155	1.97666	1.97969	2.02933	2.07027	2.51438	1.44635	1.52534	2.58186	2.3598	2.63266	1.85003	1.90489	1.1819	1.3658	1.182	1.05418	1.15646	0.99799	0.93614	1.01462	1.14907	2.42378	1.59162	1.25971	1.1771	3.15083	1.32776	1.42324	1.36488	1.18561	1.18118	1.22541	1.30382	2.45328	2.62246	2.4241	2.45987
	Gal(α1-3)Gal(α1-3)Gal(β1-4)[Fuc(α1-3)]GlcNAc(β1-2)[Gal(β1-4)[Fuc(α1-3)]GlcNAc(β1-4)]Man(α1-3)[Gal(β1-4)[Fuc(α1-3)]GlcNAc(β1-2)Man(α1-6)]Man(β1-4)GlcNAc(β1-4)[Fuc(α1-6)]GlcNAc	0.80492	1.80729	2.44545	2.74196	1.66538	1.78096	1.82147	1.81239	1.20475	1.19396	1.01247	1.83402	1.88722	1.99711	2.15976	2.58852	1.47607	1.55685	2.4991	2.44474	2.597	1.76777	1.69812	1.24548	1.23598	1.18063	1.07758	1.06558	1.03512	0.96683	1.03845	1.3402	2.30614	1.31002	1.173	1.16082	2.75178	1.23654	1.34402	1.16914	1.10133	1.21368	1.18743	1.32895	2.14322	2.49858	2.27348	2.30976
	Gal(α1-3)Gal(α1-3)Gal(β1-4)[Fuc(α1-3)]GlcNAc(β1-2)[Gal(β1-4)[Fuc(α1-3)]GlcNAc(β1-4)]Man(α1-3)[Gal(β1-4)[Fuc(α1-3)]GlcNAc(β1-2)[Gal(β1-4)[Fuc(α1-3)]GlcNAc(β1-6)]Man(α1-6)]Man(β1-4)GlcNAc(β1-4)[Fuc(α1-6)]GlcNAc	0.80721	1.82747	2.68525	2.97104	1.88206	1.94716	1.95408	1.98601	1.31504	1.33012	1.17035	2.0294	2.08711	2.16004	2.25677	2.57814	1.53579	1.68075	2.67392	2.57675	2.76105	1.93027	1.85625	1.27591	1.31749	1.23624	1.11537	1.13295	1.04732	0.98515	1.07207	1.35071	2.40033	1.30018	1.1513	1.23464	3.11466	1.30458	1.42423	1.30251	1.21671	1.34343	1.3751	1.47041	2.38314	2.62717	2.38747	2.45353
G59179WC	Gal(α1-3)Gal(α1-3)GlcNAc	1.06403	1.21301	2.18135	2.43235	1.44054	1.46522	1.28595	1.56477	1.2449	1.20148	1.05297	1.94032	1.89386	2.12269	1.91325	2.67538	1.32462	1.48346	2.35681	2.22948	2.54542	1.63767	1.29654	1.17957	1.14883	1.17486	1.14066	1.0967	0.97211	1.05825	1.07702	1.34449	2.17183	1.76008	1.19305	1.22325	1.96286	1.2411	1.27336	1.14563	1.20067	1.10475	1.03717	1.10079	1.69273	1.92827	1.82334	1.76527
G91649BT	Gal(α1-3)Gal(α1-4)Gal(β1-4)Glc	1.04278	1.31602	1.87966	2.1702	1.24322	1.33443	1.37081	1.40936	1.29159	1.20464	1.09099	1.93761	1.93547	2.16413	1.89792	2.76444	1.44823	1.46784	2.41189	2.34823	2.68487	1.66979	1.39564	1.2725	1.21632	1.22887	1.17685	1.14864	1.03471	1.11996	1.14473	1.37358	2.29186	2.15286	1.46637	1.32476	2.10126	1.25992	1.33573	1.20569	1.21916	1.11707	1.06275	1.05441	1.821	2.00677	1.93686	1.89825
G58402CL	Gal(α1-3)Gal(α1-4)Gal(β1-4)GlcNAc(β1-6)GalNAc	1.13887	1.39517	1.83017	2.22761	1.26504	1.38005	1.38321	1.37903	1.37831	1.16296	1.06125	1.91382	1.93233	2.15917	1.9126	2.80047	1.57215	1.42099	2.42554	2.35297	2.70099	1.6113	1.68345	1.40987	1.40374	1.37609	1.3173	1.37692	1.18354	1.28747	1.34361	1.39749	2.26585	1.5779	1.23521	1.34883	2.47036	1.28649	1.33055	1.22034	1.22565	1.10865	1.02512	1.03629	1.95299	2.17085	2.08632	2.03389
	Gal(α1-3)Gal(α1-4)GlcNAc(α1-2)Man(β1-3)[Man(α1-6)Man(α1-6)]Man(α1-4)GlcNAc(α1-4)[Fuc(α1-6)]GlcNAc	0.96086	1.29345	2.19549	2.34544	1.421	1.5318	2.27965	1.55787	1.41773	1.21305	1.13589	1.97947	1.96316	2.16339	1.98759	2.69091	1.78734	1.83928	2.50183	2.4661	2.71937	1.833	1.45856	1.28809	1.24314	1.25035	1.17689	1.1829	1.12134	1.09852	1.05093	1.40323	2.38444	1.68363	1.22025	1.13896	2.01566	1.30121	1.3118	1.87619	1.239	1.22588	1.09177	1.22945	2.05414	2.33331	2.37564	2.22601
	Gal(α1-3)Gal(β1-2)Fuc	1.05769	1.21201	1.95291	2.19341	1.29001	1.35055	1.31791	1.44124	1.28331	1.17991	1.04565	1.9175	1.87456	2.10574	1.94416	2.69389	1.35123	1.49121	2.3659	2.21087	2.57379	1.59511	1.31563	1.21781	1.20756	1.22042	1.16847	1.11912	1.03274	1.10447	1.12439	1.32851	2.18171	1.43905	1.10297	1.22469	1.85702	1.25025	1.28408	1.18436	1.17215	1.12175	1.06284	1.10379	1.78419	1.97703	1.90339	1.84062
G46026IB	Gal(α1-3)Gal(β1-3)GalNAc	1.0863	1.27796	2.10639	2.30294	1.33476	1.42857	1.30787	1.51109	1.22417	1.21002	1.11539	1.99744	1.94461	2.17689	1.91067	2.62418	1.32562	1.43204	2.3561	2.20222	2.51554	1.64682	1.40782	1.24645	1.2541	1.1985	1.15805	1.15676	1.00278	1.07999	1.16585	1.26705	2.21913	1.9003	1.14255	1.17328	1.82366	1.24372	1.25745	1.16586	1.2174	1.08244	1.00853	1.08596	1.79027	2.02149	1.94144	1.90051
G24984RR	Gal(α1-3)Gal(β1-3)GlcNAc(β1-2)Man(α1-3)[Gal(α1-3)Gal(β1-3)GlcNAc(β1-2)Man(α1-6)]Man(β1-4)GlcNAc(β1-4)GlcNAc	1.23005	1.73849	2.54294	2.66904	1.72345	1.73659	1.78059	1.61649	1.16739	1.17494	1.18381	2.00517	1.96556	2.10586	1.67311	2.94578	1.30404	1.4229	2.43156	2.52513	2.66229	1.67052	1.59434	1.39729	1.37277	1.25505	1.13622	1.05292	1.0777	1.12294	1.06518	1.42009	3.01194	1.77961	1.15808	1.19156	3.07079	1.36618	1.45895	1.57227	1.24991	1.12238	1.01157	1.12472	2.22868	2.53529	2.45324	2.31316
G56390QA	Gal(α1-3)Gal(β1-3)GlcNAc(β1-3)Gal(β1-4)Glc	1.06952	1.26218	2.42224	2.63932	1.6797	1.67687	1.24793	1.59771	1.1386	1.19041	1.10526	2.06458	1.95299	2.16224	2.11933	2.80054	1.32086	1.48977	2.50265	2.42504	2.63778	1.73504	1.52534	1.38089	1.50617	1.42452	1.21156	1.20258	1.07606	1.11932	1.2492	1.31415	2.6508	3.37292	1.85982	1.20035	2.08823	1.23917	1.29254	1.12298	1.1878	1.08237	0.97508	1.08549	1.84703	2.12039	1.97566	1.87064
G50855DY	Gal(α1-3)Gal(β1-3)GlcNAc(β1-3)[GlcNAc(β1-6)]Gal	1.13573	1.17461	2.28917	2.47084	1.53026	1.56063	1.22323	1.55532	1.1281	1.13015	1.06012	1.98318	1.84782	2.07566	2.09417	2.63161	1.33172	1.41376	2.40408	2.27345	2.49125	1.67419	1.4124	1.29258	1.40024	1.37432	1.12134	1.10869	1.03677	1.07983	1.16321	1.21761	2.40887	2.21255	1.27184	1.2173	2.00237	1.23996	1.24473	1.0977	1.21853	1.04378	0.95838	1.05351	1.72404	1.96263	1.8712	1.77076
G31408VE	Gal(α1-3)Gal(β1-4)Gal	1.0434	1.15986	1.92007	2.14185	1.24867	1.32399	1.26971	1.3764	1.23327	1.17682	1.04645	1.9373	1.88077	2.09234	1.96831	2.73659	1.27268	1.43115	2.43092	2.28345	2.65761	1.61385	1.34952	1.19705	1.1758	1.16026	1.1114	1.11564	0.96467	1.0643	1.09058	1.3332	2.18863	1.67901	1.12151	1.25604	1.99039	1.22173	1.2796	1.12717	1.15287	1.05467	0.99991	1.01179	1.77904	1.91988	1.85499	1.8012
G42438ZG	Gal(α1-3)Gal(β1-4)Gal(β1-4)GlcNAc(β1-2)Man(α1-3)[Gal(α1-3)Gal(β1-4)Gal(β1-4)GlcNAc(β1-2)Man(α1-6)]Man(β1-4)GlcNAc(β1-4)[Fuc(α1-6)]GlcNAc	0.97027	1.94014	2.45299	2.70166	1.71023	1.74917	1.72313	2.14391	1.18082	1.16871	0.96646	1.80308	1.77638	1.90151	2.12902	3.01279	1.5367	1.54867	2.46809	2.49401	2.76617	1.66353	1.55532	1.27214	1.38714	1.2735	1.04221	1.21669	1.04003	1.01355	1.03731	1.51194	2.63575	2.25912	1.37924	1.22277	3.00227	1.28398	1.41069	1.45189	1.19293	1.28762	1.19916	1.48268	2.19669	2.47056	2.37324	2.20487
G54197JC	Gal(α1-3)Gal(β1-4)GalNAc	1.05837	1.21172	2.02111	2.25591	1.3038	1.36	1.32171	1.45238	1.23698	1.15037	1.01628	1.92024	1.85624	2.08109	1.99148	2.62002	1.33022	1.46494	2.33913	2.22844	2.51407	1.64219	1.36136	1.23466	1.22109	1.20466	1.16447	1.15972	0.99685	1.11029	1.16572	1.28995	2.12465	1.49221	1.13617	1.19127	1.96639	1.22076	1.2559	1.15028	1.18877	1.06796	1.0078	1.07178	1.76336	1.96124	1.87415	1.81093
G29800ED	Gal(α1-3)Gal(β1-4)GlcNAc(α1-3)Gal(β1-4)Glc	1.03116	1.3695	2.3578	2.65022	1.57758	1.56322	1.36727	1.84595	1.19289	1.24564	1.06347	1.90311	1.86445	2.10226	2.05859	2.68647	1.32075	1.5096	2.31007	2.34008	2.56709	1.7805	1.20648	1.17608	1.15945	1.14294	1.11321	1.05824	0.89762	1.01123	1.0351	1.36317	2.22722	2.96682	1.57267	1.23768	2.19325	1.21093	1.26152	1.14847	1.21478	1.09617	1.04298	1.1823	1.75368	1.99513	1.87037	1.80164
	Gal(α1-3)Gal(β1-4)GlcNAc(β1-2)Man(α1-3)GlcNAc(β1-4)[Gal(α1-3)Gal(β1-4)GlcNAc(β1-2)Man(α1-6)]Man(β1-4)GlcNAc(β1-4)GlcNAc	0.72533	1.5234	2.71209	2.94733	1.90025	1.82806	1.34819	2.24776	1.1818	1.44545	1.1353	2.12	2.03221	2.25231	2.05878	2.99115	1.19586	1.67136	2.64302	2.62234	2.82434	2.03433	1.32981	1.22207	1.3096	1.24446	1.0696	1.09493	0.97297	1.07571	1.03474	1.63225	2.59168	2.89077	1.59809	1.20073	2.92493	1.35413	1.38282	1.03358	1.34988	1.30406	1.20706	1.54318	2.04527	2.31127	2.18987	2.01292
	Gal(α1-3)Gal(β1-4)GlcNAc(β1-2)Man(α1-3)GlcNAc(β1-4)[Gal(α1-3)Gal(β1-4)GlcNAc(β1-2)Man(α1-6)]Man(β1-4)GlcNAc(β1-4)[Fuc(α1-6)]GlcNAc	0.74381	1.54812	2.81718	3.10706	1.96968	1.94313	1.5007	2.3871	1.23245	1.3726	1.05817	2.0092	1.92767	2.15039	2.16011	2.94014	1.42826	1.79439	2.58988	2.59482	2.81845	2.01788	1.48252	1.24409	1.38483	1.31035	1.0987	1.18805	1.02975	1.08896	1.02683	1.5783	2.59769	2.76805	1.56071	1.22107	2.9989	1.37256	1.39519	1.16387	1.32918	1.38111	1.29647	1.68353	2.16669	2.50548	2.38994	2.18907
	Gal(α1-3)Gal(β1-4)GlcNAc(β1-2)Man(α1-3)GlcNAc(β1-4)[GlcNAc(β1-2)Man(α1-6)]Man(β1-4)GlcNAc(β1-4)[Fuc(α1-6)]GlcNAc	1.23168	1.40408	2.30906	2.46909	1.54902	1.57309	1.28493	1.75825	1.08867	1.18001	0.93149	1.82645	1.75356	1.98469	1.86499	2.52243	1.37047	1.60846	2.24198	2.24891	2.45684	1.77528	1.38201	1.13912	1.19547	1.21033	1.03339	1.09076	0.97117	1.03842	0.91045	1.33965	2.25307	2.142	1.28866	1.06653	2.18976	1.27687	1.24671	1.09643	1.16327	1.14746	1.0699	1.37751	1.90565	2.19266	2.10697	1.95959
G29232IW	Gal(α1-3)Gal(β1-4)GlcNAc(β1-2)Man(α1-3)[Gal(α1-3)Gal(β1-4)GlcNAc(β1-2)Man(α1-6)]Man(β1-4)GlcNAc	1.07546	2.05837	2.56027	2.81814	1.74764	1.72425	1.63097	2.27499	1.14893	1.32004	1.07483	1.82166	1.79445	1.99852	2.0925	2.88691	1.36778	1.59624	2.43061	2.38865	2.60067	1.83592	1.33551	1.23958	1.29505	1.15775	1.04705	1.14759	0.98727	1.03117	1.02987	1.55705	2.45914	2.83462	1.53544	1.14848	2.75981	1.30493	1.34506	1.35064	1.23578	1.23471	1.17358	1.44262	2.04243	2.34496	2.26497	2.09734
G05260RH	Gal(α1-3)Gal(β1-4)GlcNAc(β1-2)Man(α1-3)[Gal(α1-3)Gal(β1-4)GlcNAc(β1-2)Man(α1-6)]Man(β1-4)GlcNAc(β1-4)GlcNAc	1.22633	2.15372	2.60032	2.87109	1.77332	1.74435	1.6908	2.3077	1.24737	1.35223	1.12584	1.95457	1.90862	2.12228	2.14159	3.06901	1.34769	1.6189	2.45036	2.47485	2.67486	1.84056	1.36851	1.30654	1.38993	1.23488	1.11849	1.19092	1.04089	1.08309	1.13017	1.66937	2.60114	2.84726	1.56977	1.19383	2.92062	1.36528	1.40262	1.42484	1.27969	1.2541	1.18057	1.47643	2.11632	2.4198	2.29949	2.1443
G70708LW	Gal(α1-3)Gal(β1-4)GlcNAc(β1-2)Man(α1-3)[Gal(α1-3)Gal(β1-4)GlcNAc(β1-2)Man(α1-6)]Man(β1-4)GlcNAc(β1-4)[Fuc(α1-6)]GlcNAc	1.17127	2.10486	2.64335	2.93674	1.83528	1.84624	1.84273	2.27639	1.31161	1.26255	1.00706	1.8821	1.83024	2.01695	2.25741	3.05852	1.54571	1.6959	2.45157	2.50724	2.71897	1.78965	1.46873	1.30039	1.39192	1.26291	1.10965	1.24635	1.08536	1.08452	1.0929	1.56663	2.64654	2.8027	1.56886	1.20863	3.0732	1.36504	1.41274	1.53135	1.23025	1.30696	1.23398	1.56671	2.24046	2.59038	2.48269	2.3116
G61707PW	Gal(α1-3)Gal(β1-4)GlcNAc(β1-2)Man(α1-3)[Gal(α1-3)Gal(β1-4)GlcNAc(β1-2)[Gal(α1-3)Gal(β1-4)GlcNAc(β1-6)]Man(α1-6)]Man(β1-4)GlcNAc(β1-4)[Fuc(α1-6)]GlcNAc	0.99069	2.15343	2.61561	2.9164	1.91272	1.87899	2.03122	2.63004	1.45453	1.41226	1.12137	1.95752	1.87806	2.0093	2.38812	3.24571	1.38123	1.63691	2.5637	2.61505	2.87941	1.84666	1.55618	1.31255	1.49356	1.3232	1.15258	1.3438	1.11432	1.04754	1.17084	1.58361	2.649	3.55096	1.6762	1.30557	3.25875	1.42063	1.4888	1.70672	1.33344	1.46355	1.41278	1.76058	2.40306	2.60161	2.54178	2.3632
G94394GK	Gal(α1-3)Gal(β1-4)GlcNAc(β1-2)Man(α1-3)[Gal(α1-3)Gal(β1-4)GlcNAc(β1-3)Gal(β1-4)GlcNAc(β1-2)Man(α1-6)]Man(β1-4)GlcNAc(β1-4)GlcNAc	1.06339	2.1487	2.70174	2.98353	1.93447	1.88888	1.67781	2.41787	1.26103	1.4215	1.26024	2.08908	2.06551	2.25613	2.04472	2.98767	1.35176	1.64582	2.40832	2.45177	2.68776	1.85773	1.33289	1.22888	1.34293	1.1812	1.09251	1.12617	0.95549	1.04198	1.04423	1.69212	2.68451	3.53672	1.91238	1.22364	2.9965	1.4189	1.45117	1.4541	1.29836	1.32954	1.28151	1.54905	2.17281	2.50051	2.37566	2.22348
G77475MM	Gal(α1-3)Gal(β1-4)GlcNAc(β1-2)Man(α1-3)[Gal(α1-3)Gal(β1-4)GlcNAc(β1-3)Gal(β1-4)GlcNAc(β1-2)Man(α1-6)]Man(β1-4)GlcNAc(β1-4)[Fuc(α1-6)]GlcNAc	1.00516	2.1621	2.76826	3.08119	2.00559	2.00327	1.8522	2.46596	1.33512	1.31533	1.13649	1.96275	1.94432	2.1188	2.16949	2.96844	1.57125	1.73649	2.35464	2.44698	2.68987	1.80337	1.47262	1.27085	1.40488	1.25234	1.12191	1.22418	1.04491	1.06505	1.05845	1.59172	2.7334	3.53704	1.91134	1.22049	3.04	1.41887	1.46851	1.61686	1.26561	1.40822	1.36071	1.68418	2.28566	2.68604	2.57763	2.39217
G74675FC	Gal(α1-3)Gal(β1-4)GlcNAc(β1-2)Man(α1-3)[Gal(β1-4)GlcNAc(β1-2)Man(α1-6)]Man(β1-4)GlcNAc(β1-4)[Fuc(α1-6)]GlcNAc	1.28962	2.13728	2.91349	3.14298	2.01267	2.02765	1.71791	2.36678	1.23078	1.20189	0.96943	1.83751	1.81178	2.01601	2.2244	2.93986	1.63332	1.65699	2.39014	2.45161	2.62527	1.68595	1.45575	1.30959	1.3793	1.29639	1.14609	1.25005	1.0743	1.1183	1.1196	1.56864	2.54216	2.28372	1.48552	1.16914	2.8779	1.3409	1.37759	1.49555	1.17437	1.35515	1.26811	1.64338	2.14096	2.48245	2.35414	2.20907
G40142NX	Gal(α1-3)Gal(β1-4)GlcNAc(β1-2)Man(α1-3)[GalNAc(β1-4)GlcNAc(β1-2)Man(α1-6)]Man(β1-4)GlcNAc(β1-4)GlcNAc	1.4581	2.15786	2.73997	3.05734	1.9051	1.84782	1.57857	2.08384	1.15497	1.24399	1.05378	1.88234	1.8918	2.09887	1.87773	2.58961	1.40383	1.46504	2.14882	2.20016	2.34346	1.72702	1.2891	1.27809	1.39965	1.25943	1.13619	1.23394	1.03288	1.11573	1.13139	1.53738	2.39466	1.82363	1.27482	1.07621	2.95338	1.34827	1.30573	1.37634	1.12949	1.18017	1.05053	1.29307	1.96726	2.33323	2.11378	2.03286
G77384FE	Gal(α1-3)Gal(β1-4)GlcNAc(β1-2)Man(α1-3)[GalNAc(β1-4)GlcNAc(β1-2)Man(α1-6)]Man(β1-4)GlcNAc(β1-4)[Fuc(α1-6)]GlcNAc	1.37661	2.06172	2.7157	3.00941	1.90552	1.9117	1.77823	2.04077	1.23415	1.15104	0.9368	1.78645	1.78944	1.98149	1.95445	2.56898	1.52737	1.45841	2.11626	2.21858	2.36144	1.65757	1.38786	1.21822	1.26452	1.21425	1.06743	1.24384	1.02602	1.09511	1.03156	1.35203	2.38716	1.78744	1.21129	1.10879	3.03101	1.32663	1.29328	1.48182	1.09605	1.23559	1.11801	1.42217	2.0867	2.44623	2.26998	2.17104
G26320VO	Gal(α1-3)Gal(β1-4)GlcNAc(β1-2)Man(α1-3)[GlcNAc(β1-2)Man(α1-6)]Man(β1-4)GlcNAc(β1-4)[Fuc(α1-6)]GlcNAc	1.79418	2.04361	2.25446	2.39703	1.48726	1.56295	1.70999	1.6538	1.21088	1.11413	0.91345	1.75394	1.73919	1.95022	1.97662	2.75457	1.51662	1.52871	2.20243	2.23453	2.47107	1.60343	1.3865	1.20185	1.24748	1.17496	1.04071	1.16159	0.99185	1.03924	0.97811	1.44028	2.38579	2.00862	1.27294	1.1226	2.44526	1.32618	1.30968	1.52389	1.09572	1.11381	1.01895	1.28648	2.03464	2.35573	2.2469	2.12609
G36880NP	Gal(α1-3)Gal(β1-4)GlcNAc(β1-2)Man(α1-3)[Man(α1-3)[Man(α1-6)]Man(α1-6)]Man(β1-4)GlcNAc	1.00909	1.72289	2.09377	2.28609	1.40088	1.49209	2.56777	1.69813	1.43649	1.17323	1.14773	1.89374	1.87915	2.09176	1.77273	2.56606	1.74831	1.76909	2.20979	2.37702	2.4721	1.87107	1.3724	1.29259	1.35258	1.22863	1.06728	1.15149	1.02392	1.04005	1.08663	1.36455	2.38938	1.85759	1.34541	1.13526	2.46373	1.25686	1.20897	1.97337	1.13799	1.15412	1.04373	1.26183	1.87435	2.16153	2.08249	1.92633
G46213JU	Gal(α1-3)Gal(β1-4)GlcNAc(β1-2)Man(α1-3)[Man(α1-3)[Man(α1-6)]Man(α1-6)]Man(β1-4)GlcNAc(β1-4)GlcNAc	1.1611	1.8646	2.18992	2.38373	1.48023	1.57631	2.74116	1.78384	1.58619	1.20234	1.22334	2.00535	1.9847	2.21439	1.78274	2.73817	1.73107	1.75918	2.20128	2.40902	2.516	1.84848	1.39664	1.35278	1.40961	1.26876	1.11694	1.18608	1.07882	1.08219	1.16945	1.43293	2.55278	1.84168	1.2843	1.18399	2.64263	1.31869	1.27329	2.1246	1.18012	1.19179	1.06444	1.30915	1.93617	2.2347	2.12702	1.98498
G67269NB	Gal(α1-3)Gal(β1-4)GlcNAc(β1-2)Man(α1-3)[Man(α1-6)Man(α1-6)]Man(β1-4)GlcNAc(β1-4)GlcNAc	1.21416	1.82669	2.22749	2.41931	1.50541	1.5417	2.16078	1.80841	1.38378	1.18718	1.152	1.91166	1.88552	2.10129	1.80322	2.70114	1.47458	1.5625	2.1286	2.26626	2.40607	1.67592	1.32798	1.28623	1.34482	1.20809	1.09856	1.13771	1.0328	1.05591	1.12129	1.44371	2.42818	1.90855	1.23994	1.09776	2.49009	1.26666	1.25239	1.77396	1.13716	1.13936	1.03269	1.2663	1.87718	2.15973	2.05274	1.93276
G13592VY	Gal(α1-3)Gal(β1-4)GlcNAc(β1-2)Man(α1-3)[Man(α1-6)]Man(β1-4)GlcNAc(β1-4)GlcNAc	1.2574	1.82198	2.28538	2.47429	1.54113	1.57567	2.09539	1.8638	1.45384	1.22699	1.16105	1.93977	1.9216	2.1502	1.91099	2.79757	1.38181	1.49554	2.14963	2.24269	2.4329	1.60382	1.28123	1.2789	1.32599	1.20345	1.12416	1.13288	1.02149	1.08099	1.13518	1.52686	2.44738	1.91245	1.28502	1.12932	2.46834	1.30416	1.30363	1.7786	1.18277	1.14928	1.03083	1.27361	1.9311	2.22155	2.0981	1.98198
G32704TW	Gal(α1-3)Gal(β1-4)GlcNAc(β1-2)Man(α1-3)[Man(α1-6)]Man(β1-4)GlcNAc(β1-4)[Fuc(α1-6)]GlcNAc	1.19455	1.77173	2.25996	2.42908	1.53949	1.64035	2.27148	1.7543	1.54524	1.14467	1.031	1.88706	1.86943	2.06157	2.0313	2.87374	1.56277	1.53939	2.20237	2.31373	2.53535	1.55359	1.4126	1.3253	1.35019	1.27669	1.15386	1.22387	1.1084	1.1321	1.11936	1.46682	2.52864	1.96359	1.36651	1.14996	2.49767	1.31043	1.31282	1.89351	1.15407	1.23869	1.10098	1.39606	2.06832	2.39439	2.30613	2.15259
G58387VB	Gal(α1-3)Gal(β1-4)GlcNAc(β1-2)Man(α1-6)Man	0.95817	1.37475	2.11353	2.29365	1.36604	1.36306	1.16058	1.59924	0.95928	1.17053	0.93655	1.63497	1.63002	1.82069	1.87246	2.42205	1.29417	1.4498	2.24987	2.10559	2.38597	1.62344	1.08637	1.00332	1.02644	0.9579	0.92721	0.90801	0.7629	0.91303	0.83758	1.31115	2.03936	2.0965	1.2456	0.97272	1.98608	1.10608	1.15263	1.04794	1.0666	1.00175	0.95638	1.06221	1.74915	1.96347	1.93342	1.80244
G61848LC	Gal(α1-3)Gal(β1-4)GlcNAc(β1-2)Man(α1-6)Man(β1-4)GlcNAc(β1-4)[Fuc(α1-6)]GlcNAc	1.03364	1.50651	2.25466	2.42312	1.51146	1.54597	1.53023	1.64181	1.2132	1.11886	0.92015	1.76643	1.73336	1.9117	1.852	2.73156	1.39798	1.41699	2.17629	2.18295	2.43933	1.47667	1.20369	1.10599	1.1549	1.07551	1.00036	1.00059	0.91162	0.97054	0.87969	1.40654	2.35079	1.89873	1.31063	1.04341	2.24548	1.20142	1.23551	1.3308	1.11019	1.13871	1.03957	1.28233	1.9416	2.26403	2.18321	2.02415
G15018WW	Gal(α1-3)Gal(β1-4)GlcNAc(β1-2)Man(β1-3)[Gal(α1-3)Gal(β1-4)GlcNAc(β1-2)Man(β1-6)]Man(β1-4)GlcNAc(β1-4)GlcNAc	0.97936	1.9912	2.96178	3.25683	2.041	1.95123	1.54992	2.46106	1.25685	1.59108	1.26419	2.21582	2.1505	2.38318	2.46618	3.21353	1.48139	1.89681	2.80769	2.77562	3.02566	2.09312	1.35088	1.33488	1.45655	1.32472	1.24252	1.20431	1.04789	1.1556	1.171	1.77608	2.66335	3.22208	1.70522	1.27377	3.22366	1.4816	1.54813	1.29006	1.46582	1.356	1.25409	1.54843	2.27208	2.59005	2.50093	2.33128
	Gal(α1-3)Gal(β1-4)GlcNAc(β1-2)Man(β1-3)[Man(α1-6)Man(α1-6)]Man(α1-4)GlcNAc(β1-4)[Fuc(β1-6)]GlcNAc	0.92532	1.59492	2.15194	2.34803	1.43548	1.49564	2.03106	1.62303	1.31705	1.34813	1.17553	1.98028	1.97472	2.18804	2.08784	2.67477	1.69878	1.85545	2.45906	2.4473	2.67136	1.89353	1.50109	1.39092	1.44252	1.3578	1.24769	1.25238	1.18798	1.15396	1.17102	1.44201	2.41296	2.25957	1.33051	1.09348	2.3168	1.30431	1.32243	1.68164	1.23457	1.17482	1.07552	1.22841	2.09526	2.39053	2.37976	2.22389
G13535FD	Gal(α1-3)Gal(β1-4)GlcNAc(β1-2)[Gal(α1-3)Gal(β1-3)GlcNAc(β1-4)]Man(α1-3)[Gal(α1-3)Gal(β1-4)GlcNAc(β1-2)Man(α1-6)]Man(β1-4)GlcNAc(β1-4)GlcNAc	0.72918	2.20086	2.60093	2.81131	1.8128	1.80586	1.96191	2.29688	1.32192	1.31127	1.159	2.03924	1.96777	2.14257	2.18802	3.40044	1.2266	1.51297	2.63395	2.71688	2.89529	1.83617	1.40746	1.3638	1.3198	1.28725	1.13806	1.15959	1.12757	1.07302	1.15736	1.68491	2.77835	3.40289	1.70437	1.33221	3.08759	1.34593	1.43312	1.40276	1.31328	1.40938	1.26105	1.59045	2.11793	2.44315	2.33959	2.16552
G32324QA	Gal(α1-3)Gal(β1-4)GlcNAc(β1-2)[Gal(α1-3)Gal(β1-4)GlcNAc(β1-4)]Man(α1-3)[Gal(α1-3)Gal(β1-4)GlcNAc(β1-2)Man(α1-6)]Man(β1-4)GlcNAc(β1-4)GlcNAc	0.79927	2.33026	2.62138	2.84927	1.84163	1.80161	2.07927	2.63175	1.36377	1.35659	1.16404	1.99108	1.92754	2.12823	2.3771	3.46158	1.22942	1.57027	2.58699	2.72504	2.8558	1.87398	1.26433	1.29047	1.21494	1.19898	1.12453	1.16545	1.07027	1.04029	1.12961	1.83156	2.60182	3.50263	1.7746	1.31621	2.84197	1.34381	1.4179	1.46733	1.30375	1.47476	1.34804	1.71547	2.05987	2.37265	2.28752	2.11442
G55479DB	Gal(α1-3)Gal(β1-4)GlcNAc(β1-2)[Gal(α1-3)Gal(β1-4)GlcNAc(β1-4)]Man(α1-3)[Gal(α1-3)Gal(β1-4)GlcNAc(β1-2)Man(α1-6)]Man(β1-4)GlcNAc(β1-4)[Fuc(α1-6)]GlcNAc	0.78482	2.29196	2.64643	2.94277	1.86448	1.86887	2.15722	2.63211	1.3732	1.24754	1.04147	1.85978	1.78002	1.97175	2.40722	3.3633	1.44527	1.64167	2.49687	2.66385	2.80261	1.81208	1.30309	1.25484	1.21252	1.17427	1.10118	1.17713	1.083	1.03254	1.07423	1.71241	2.53827	3.19064	1.68009	1.3153	2.97995	1.32451	1.39114	1.52256	1.23469	1.48683	1.37348	1.75447	2.16114	2.51804	2.45556	2.26933
G14520ZO	Gal(α1-3)Gal(β1-4)GlcNAc(β1-2)[Gal(α1-3)Gal(β1-4)GlcNAc(β1-4)]Man(α1-3)[Gal(α1-3)Gal(β1-4)GlcNAc(β1-2)[Gal(α1-3)Gal(β1-4)GlcNAc(β1-6)]Man(α1-6)]Man(β1-4)GlcNAc(β1-4)[Fuc(α1-6)]GlcNAc	0.73685	2.42884	2.732	3.06045	2.0208	2.00053	2.3967	3.00666	1.57697	1.45751	1.2217	2.04419	1.95513	2.11351	2.64883	3.66769	1.43629	1.72009	2.75581	2.92813	3.12806	1.96934	1.49827	1.37644	1.45103	1.35352	1.24052	1.35161	1.1846	1.08912	1.25506	1.85632	2.68523	3.99524	1.83985	1.4693	3.2763	1.46377	1.55031	1.73531	1.40598	1.69861	1.5816	1.98752	2.41637	2.67828	2.62637	2.44108
G39595CR	Gal(α1-3)Gal(β1-4)GlcNAc(β1-2)[Gal(β1-4)GlcNAc(β1-4)]Man(α1-3)[Gal(α1-3)Gal(β1-4)GlcNAc(β1-2)Man(α1-6)]Man(β1-4)GlcNAc(β1-4)[Fuc(α1-6)]GlcNAc	0.85187	2.28528	2.87517	3.11833	2.02886	2.03564	2.02478	2.73474	1.26041	1.15454	0.98024	1.79907	1.73198	1.94355	2.29591	3.15532	1.50711	1.59009	2.39797	2.54783	2.6432	1.69346	1.26134	1.23854	1.16594	1.19056	1.1036	1.15438	1.05062	1.0318	1.07522	1.64852	2.39325	2.66122	1.54724	1.23828	2.78789	1.27853	1.32738	1.43999	1.16229	1.51954	1.4019	1.82656	2.02082	2.37034	2.29287	2.13363
G64827NU	Gal(α1-3)Gal(β1-4)GlcNAc(β1-2)[Gal(β1-4)GlcNAc(β1-4)]Man(α1-3)[Gal(β1-4)GlcNAc(β1-2)Man(α1-6)]Man(β1-4)GlcNAc(β1-4)GlcNAc	0.99613	2.36814	3.16162	3.28184	2.22773	2.19561	1.84792	2.94967	1.13766	1.17867	1.07416	1.86784	1.83192	2.08916	2.12155	2.99282	1.38362	1.46218	2.33406	2.41606	2.49184	1.59742	1.21488	1.30984	1.20088	1.27132	1.18505	1.16804	1.04673	1.08032	1.18607	1.68262	2.30846	2.31484	1.47382	1.14231	2.44045	1.26095	1.28082	1.32803	1.16788	1.54204	1.40522	1.86155	1.80348	2.12137	1.98894	1.87705
	Gal(α1-3)Gal(β1-4)GlcNAc(β1-2)[Gal(β1-4)GlcNAc(β1-4)]Man(α1-3)[Gal(β1-4)GlcNAc(β1-2)Man(α1-6)]Man(β1-4)GlcNAc(β1-4)[Fuc(α1-6)]GlcNAc	0.95699	2.32276	3.17123	3.34669	2.24931	2.25565	1.92906	2.87593	1.17739	1.08581	0.9456	1.76685	1.72389	1.95571	2.23449	3.00373	1.59207	1.53737	2.32098	2.46217	2.53152	1.56088	1.2459	1.24658	1.15743	1.23105	1.13189	1.15841	1.03401	1.05343	1.09727	1.59897	2.30087	2.14372	1.43427	1.18228	2.61548	1.25459	1.28909	1.39634	1.1079	1.5768	1.4427	1.92128	1.9166	2.26806	2.15725	2.02826
G10965EB	Gal(α1-3)Gal(β1-4)GlcNAc(β1-2)[GalNAc(β1-4)GlcNAc(β1-4)]Man(α1-3)[Man(α1-6)Man(α1-6)]Man(β1-4)GlcNAc(β1-4)GlcNAc	0.76575	1.96361	2.35931	2.61861	1.67322	1.66371	2.28984	1.99637	1.32429	1.10866	1.11721	1.86694	1.83393	2.06184	1.81559	2.41918	1.42859	1.46464	1.94831	2.15291	2.15363	1.6534	1.19717	1.3276	1.29777	1.30194	1.18466	1.21567	1.13829	1.09438	1.22519	1.43221	2.18942	1.7244	1.21513	1.04681	2.54509	1.21654	1.16328	1.65017	1.04755	1.25213	1.0843	1.37181	1.68882	2.06483	1.91275	1.82024
G14492PU	Gal(α1-3)Gal(β1-4)GlcNAc(β1-2)[GalNAc(β1-4)GlcNAc(β1-4)]Man(α1-3)[Man(α1-6)]Man(β1-4)GlcNAc(β1-4)GlcNAc	0.78685	1.94861	2.42582	2.69764	1.7244	1.70295	2.22609	2.05781	1.38578	1.15034	1.12308	1.90126	1.87007	2.10248	1.8435	2.50455	1.32026	1.37002	1.94536	2.10373	2.15227	1.57461	1.16588	1.31399	1.28212	1.30101	1.20585	1.21686	1.12526	1.10889	1.21885	1.47786	2.18631	1.73184	1.26133	1.07108	2.55491	1.24712	1.19039	1.62684	1.076	1.25846	1.07301	1.37416	1.72385	2.12045	1.94564	1.85606
G34947FX	Gal(α1-3)Gal(β1-4)GlcNAc(β1-2)[GlcNAc(β1-4)]Man(α1-3)[Gal(α1-3)Gal(β1-4)GlcNAc(β1-2)Man(α1-6)]Man(β1-4)GlcNAc(β1-4)GlcNAc	1.10415	2.21279	2.32246	2.50455	1.58055	1.5628	1.72867	2.16362	1.17213	1.22172	1.02653	1.81881	1.76458	2.00686	2.03266	2.92395	1.17575	1.45852	2.29353	2.34545	2.48362	1.71264	1.10391	1.12028	1.05494	1.07675	0.99408	1.02496	0.90975	0.92317	0.95567	1.57364	2.2752	2.90872	1.50369	1.16331	2.50576	1.27458	1.28783	1.2849	1.15851	1.24711	1.14815	1.45787	1.81878	2.13293	2.0087	1.87644
G92777SG	Gal(α1-3)Gal(β1-4)GlcNAc(β1-2)[GlcNAc(β1-4)]Man(α1-3)[Gal(β1-4)GlcNAc(β1-2)Man(α1-6)]Man(β1-4)GlcNAc(β1-4)GlcNAc	1.25131	2.26742	2.66625	2.79411	1.82537	1.80823	1.63095	2.35087	1.08565	1.16399	1.00254	1.79161	1.75559	2.02521	1.96153	2.74412	1.28119	1.41184	2.19961	2.22515	2.35426	1.5892	1.09831	1.15422	1.08948	1.13553	1.05084	1.04386	0.91399	0.96825	1.00599	1.53473	2.17975	2.34391	1.39245	1.10712	2.36152	1.25948	1.24652	1.2438	1.11015	1.30148	1.18758	1.54522	1.72065	2.05081	1.88773	1.78631
G64098MP	Gal(α1-3)Gal(β1-4)GlcNAc(β1-2)[GlcNAc(β1-4)]Man(α1-3)[Gal(β1-4)GlcNAc(β1-2)Man(α1-6)]Man(β1-4)GlcNAc(β1-4)[Fuc(α1-6)]GlcNAc	1.21066	2.22509	2.70027	2.87714	1.85487	1.8745	1.77545	2.29304	1.14765	1.09902	0.90188	1.73157	1.68767	1.92934	2.12034	2.79223	1.52306	1.52815	2.21744	2.30792	2.42946	1.58148	1.18436	1.15934	1.09485	1.15018	1.05985	1.08849	0.96438	0.99354	0.97444	1.46849	2.21188	2.22566	1.39436	1.13324	2.5214	1.26856	1.27385	1.35917	1.08077	1.35785	1.25103	1.62368	1.88061	2.25493	2.12659	1.99899
G18869TR	Gal(α1-3)Gal(β1-4)GlcNAc(β1-2)[GlcNAc(β1-4)]Man(α1-3)[GlcNAc(β1-2)Man(α1-6)]Man(β1-4)GlcNAc(β1-4)GlcNAc	1.80716	2.21448	2.12223	2.19885	1.38681	1.4109	1.54938	1.70336	1.08459	1.13728	0.97845	1.76729	1.72514	2.00659	1.88446	2.73854	1.25571	1.34465	2.12008	2.16292	2.3433	1.48367	0.93905	1.04998	0.98764	1.00997	0.94359	0.91626	0.80017	0.90905	0.88663	1.43861	2.12178	2.05981	1.27956	1.06701	2.06719	1.26317	1.22408	1.23677	1.05947	1.11159	1.01437	1.21505	1.69542	2.0193	1.85445	1.76267
G02471GW	Gal(α1-3)Gal(β1-4)GlcNAc(β1-2)[GlcNAc(β1-4)]Man(α1-3)[GlcNAc(β1-2)Man(α1-6)]Man(β1-4)GlcNAc(β1-4)[Fuc(α1-6)]GlcNAc	1.7402	2.16827	2.12519	2.24911	1.39867	1.45612	1.72137	1.63926	1.1471	1.06799	0.89567	1.7311	1.68511	1.92131	2.03967	2.75116	1.47766	1.4593	2.14252	2.22977	2.4091	1.48998	1.11471	1.11884	1.06505	1.09689	0.99658	1.01558	0.91225	0.96291	0.90226	1.37765	2.15967	1.98442	1.28244	1.09648	2.19061	1.26993	1.24759	1.35206	1.04204	1.16998	1.07135	1.30406	1.84821	2.21961	2.10705	1.99007
G35455OM	Gal(α1-3)Gal(β1-4)GlcNAc(β1-2)[GlcNAc(β1-4)]Man(α1-3)[GlcNAc(β1-2)[GlcNAc(β1-6)]Man(α1-6)]Man(β1-4)GlcNAc(β1-4)[Fuc(α1-6)]GlcNAc	1.81636	2.1111	2.04412	2.11694	1.37951	1.40184	1.56649	1.57228	1.12782	1.12314	0.90142	1.70971	1.63788	1.85925	1.90592	2.58455	1.43689	1.37709	2.0459	2.13279	2.31949	1.42113	1.05164	1.03777	1.0232	1.03552	0.9643	0.97107	0.83828	0.88171	0.85006	1.16678	2.03727	2.20424	1.29464	1.02642	2.10968	1.26787	1.23087	1.3183	1.06128	1.17708	1.1461	1.28656	1.84096	2.1424	2.02391	1.91222
G27946NT	Gal(α1-3)Gal(β1-4)GlcNAc(β1-2)[GlcNAc(β1-4)]Man(α1-3)[Man(α1-6)]Man(β1-4)GlcNAc(β1-4)GlcNAc	1.13947	1.90131	2.00153	2.13057	1.34764	1.38033	2.06608	1.76021	1.35117	1.11563	1.07963	1.84023	1.79475	2.05294	1.8224	2.65431	1.2325	1.33127	1.98732	2.10905	2.23964	1.42941	1.02388	1.17263	1.11148	1.13063	1.0664	1.00423	0.95234	0.99033	1.05689	1.37936	2.10844	1.8958	1.23865	1.07877	2.08584	1.21289	1.16641	1.55308	1.06439	1.15132	1.01337	1.25751	1.65426	1.97484	1.83968	1.74583
G02284UY	Gal(α1-3)Gal(β1-4)GlcNAc(β1-2)[Neu5Ac(α2-6)Gal(β1-4)GlcNAc(β1-4)]Man(α1-3)[Man(α1-6)]Man(β1-4)GlcNAc(β1-4)GlcNAc	0.69649	1.6007	1.81551	1.9739	1.2192	1.29881	2.01669	1.60325	1.27511	1.026	1.02757	1.74903	1.72376	1.9637	1.96329	2.85632	1.14424	1.25283	2.01531	2.17796	2.22727	1.34462	1.21503	1.20099	1.05806	1.07093	1.03323	1.10801	0.98532	0.9461	1.05575	2.11693	2.00897	1.59809	1.1651	1.13218	2.25005	1.09621	1.13385	1.52963	1.04424	1.13754	1.00656	1.24101	1.58181	1.86295	1.77142	1.67286
	Gal(α1-3)Gal(β1-4)GlcNAc(β1-3)Gal(β1-3)GalNAc	1.17733	1.35244	2.23784	2.44534	1.46138	1.49665	1.3316	1.80514	1.16211	1.2723	1.12787	1.99004	1.96993	2.19907	1.85137	2.57169	1.23635	1.45485	2.22998	2.15322	2.40712	1.78242	1.41607	1.17256	1.20983	1.13714	1.04846	1.1233	0.89352	1.00547	1.0566	1.35272	2.31468	3.16381	1.56722	1.14748	1.99696	1.24473	1.25056	1.17594	1.23237	1.06941	1.03643	1.18154	1.75697	2.04514	1.93688	1.8364
G60645OK	Gal(α1-3)Gal(β1-4)GlcNAc(β1-3)Gal(β1-4)Glc	1.11093	1.30964	2.37085	2.64059	1.62692	1.57984	1.24386	1.8917	1.09905	1.2724	1.05109	1.92219	1.88693	2.10059	1.92539	2.61923	1.23937	1.50665	2.242	2.24683	2.44714	1.79514	1.22288	1.0824	1.11464	1.0746	1.01426	1.01217	0.8398	0.95793	0.96452	1.42239	2.24598	3.46236	1.90585	1.12438	2.04723	1.20624	1.24491	1.09518	1.19815	1.10715	1.07378	1.23235	1.67501	1.96194	1.81491	1.72657
G14974EY	Gal(α1-3)Gal(β1-4)GlcNAc(β1-3)[Gal(α1-3)Gal(β1-4)GlcNAc(β1-6)]Gal(β1-4)GlcNAc(β1-3)Gal(β1-4)Glc	1.22714	1.46847	2.93514	3.31	2.03935	1.93098	1.3987	2.64525	1.16135	1.43614	1.14609	2.17759	2.0398	2.26599	2.14926	2.82517	1.32884	1.73594	2.43805	2.4781	2.64333	2.15615	1.33442	1.08012	1.15183	1.15905	1.01723	1.09861	0.79452	0.93963	0.98241	1.63913	2.37484	4.22967	2.02689	1.32273	2.81069	1.36412	1.40755	1.17716	1.40381	1.24835	1.24852	1.51042	1.72308	2.00633	1.84232	1.71493
G11260XI	Gal(α1-3)Gal(β1-4)GlcNAc(β1-3)[GalNAc(β1-4)]Gal(β1-4)Glc	1.08848	1.43487	2.33717	2.66314	1.65396	1.5685	1.32972	1.79664	1.13653	1.30978	1.12639	2.08732	2.00761	2.20062	1.94353	2.56842	1.32023	1.55045	2.27241	2.26541	2.42196	1.82006	1.11416	1.13888	1.17755	1.13097	1.07962	0.99299	0.89079	1.04589	1.04481	1.41127	2.27763	2.9708	1.98529	1.1563	2.28642	1.25516	1.29726	1.06814	1.24533	1.14151	1.09155	1.24524	1.77261	2.09639	1.94303	1.82051
G20942TC	Gal(α1-3)Gal(β1-4)GlcNAc(β1-3)[GlcNAc(β1-6)]Gal(β1-4)Glc	1.13646	1.26102	2.42512	2.67396	1.654	1.60343	1.27284	2.12855	1.07313	1.2806	1.0836	1.93352	1.84562	2.10786	1.92888	2.37672	1.29012	1.49608	2.09665	2.14121	2.29016	1.80265	1.08991	1.00912	1.0753	1.07762	0.97695	0.93193	0.81128	0.90527	0.87824	1.36844	2.04191	2.65247	1.52449	1.14464	2.00196	1.2208	1.19502	1.08935	1.26964	1.13924	1.11659	1.34482	1.53396	1.81489	1.68155	1.62278
G98704RE	Gal(α1-3)Gal(β1-4)[Fuc(α1-3)]GalNAc	1.05342	1.24655	1.92007	2.14501	1.24783	1.31501	1.36382	1.38748	1.28441	1.14148	1.00596	1.90378	1.84147	2.07834	2.02136	2.69793	1.40575	1.50729	2.36068	2.25596	2.55907	1.61051	1.39575	1.2741	1.29532	1.26875	1.20906	1.17837	1.06459	1.16082	1.2053	1.29522	2.20477	1.08927	1.05295	1.18868	1.94162	1.25205	1.27858	1.20217	1.17193	1.118	1.06381	1.12417	1.91959	2.11103	2.02115	1.94368
G49423BG	Gal(α1-3)Gal(β1-4)[Fuc(α1-3)]Glc	1.04284	1.27472	1.99657	2.22596	1.35617	1.40574	1.32185	1.39737	1.19184	1.1223	1.01722	1.8828	1.85343	2.06628	1.90457	2.6164	1.32985	1.46834	2.30803	2.20384	2.53883	1.60615	1.33892	1.18743	1.22212	1.1796	1.09872	1.06195	0.99262	1.04971	1.0512	1.26086	2.20845	1.46265	1.10574	1.1324	2.07255	1.21312	1.24216	1.11607	1.15589	1.10593	1.0667	1.14054	1.89417	2.07225	1.97725	1.93404
G85458AY	Gal(α1-3)Gal(β1-4)[Fuc(α1-3)]GlcNAc(β1-2)Man(α1-3)[GalNAc(β1-4)GlcNAc(β1-2)Man(α1-6)]Man(β1-4)GlcNAc(β1-4)[Fuc(α1-6)]GlcNAc	1.36441	1.88009	2.49227	2.83023	1.77689	1.83364	1.67568	1.64332	1.18895	1.12783	0.91472	1.78773	1.82567	1.96952	1.85729	2.37616	1.53954	1.39105	2.17025	2.14405	2.29203	1.6713	1.5442	1.11194	1.17344	1.09601	0.95362	1.14685	0.93741	0.98978	0.91017	1.224	2.26712	1.14771	1.05387	1.11585	3.06227	1.28983	1.26447	1.36017	1.04181	1.10962	1.03987	1.23375	2.12314	2.47254	2.26925	2.2597
G49357ZK	Gal(α1-3)Gal(β1-4)[Fuc(α1-3)]GlcNAc(β1-2)Man(α1-3)[Man(α1-6)]Man(β1-4)GlcNAc(β1-4)GlcNAc	1.20048	1.66337	1.99364	2.26259	1.37382	1.44093	1.93682	1.46629	1.3547	1.18841	1.09426	1.89761	1.89793	2.07753	1.80596	2.5249	1.34152	1.39835	2.10231	2.08122	2.23733	1.53508	1.36208	1.18177	1.28604	1.1109	1.03457	1.02842	0.96275	0.98759	1.04615	1.32352	2.27192	1.17744	1.08627	1.05952	2.44772	1.24571	1.24836	1.62052	1.07456	1.01996	0.91822	1.05772	1.92198	2.22432	2.09075	2.04456
G96223WK	Gal(α1-3)Gal(β1-4)[Fuc(α1-3)]GlcNAc(β1-2)[GlcNAc(β1-4)]Man(α1-3)[Gal(β1-4)GlcNAc(β1-2)Man(α1-6)]Man(β1-4)GlcNAc(β1-4)[Fuc(α1-6)]GlcNAc	1.17439	2.04634	2.44604	2.70694	1.65302	1.71265	1.65132	1.92837	1.09274	1.09543	0.86999	1.7119	1.71026	1.90055	2.11033	2.57241	1.49109	1.48216	2.22943	2.22475	2.33808	1.58195	1.35496	1.09014	1.06063	1.066	0.99514	1.03617	0.93878	0.92203	0.89729	1.33888	2.04944	1.64764	1.26904	1.11459	2.54255	1.22074	1.23485	1.24091	1.0074	1.20758	1.14356	1.4058	1.91199	2.28152	2.12071	2.08761
G42110JE	Gal(α1-3)Gal(β1-4)[Fuc(α1-3)]GlcNAc(β1-2)[GlcNAc(β1-4)]Man(α1-3)[GlcNAc(β1-2)Man(α1-6)]Man(β1-4)GlcNAc(β1-4)[Fuc(α1-6)]GlcNAc	1.71043	1.97702	1.91471	2.11985	1.24635	1.34622	1.61469	1.31405	1.09498	1.01306	0.86181	1.69939	1.70088	1.88648	2.02604	2.54619	1.5057	1.41059	2.16101	2.16644	2.29209	1.46702	1.24774	0.96688	0.95158	0.94691	0.84789	0.90018	0.81046	0.82788	0.74023	1.23029	1.98216	1.29846	1.15045	1.12664	2.21727	1.22882	1.22096	1.25238	0.99041	1.04768	0.98603	1.12797	1.83965	2.19622	2.09297	2.04647
G76429IR	Gal(α1-3)Gal(β1-4)[Fuc(α1-3)]GlcNAc(β1-3)Gal(β1-4)Glc	1.15914	1.3655	2.41482	2.63458	1.6288	1.60665	1.21876	1.81599	1.06762	1.25273	1.0244	1.85871	1.83657	2.04739	1.97671	2.55146	1.2907	1.58151	2.22624	2.17069	2.38629	1.75348	1.22683	1.07824	1.16514	1.04845	1.02	0.95857	0.84164	0.9564	0.93492	1.36386	2.26745	2.27508	1.57739	1.11793	2.08624	1.2337	1.27396	1.13017	1.18018	1.09019	1.07937	1.20381	1.84279	2.12716	1.96731	1.88524
G40658FQ	Gal(α1-3)Gal(β1-4)[Fuc(α1-3)]GlcNAc(β1-3)Gal(β1-4)[Fuc(α1-3)]Glc	1.11675	1.33867	2.25041	2.41279	1.57514	1.55046	1.33981	1.63385	1.13738	1.24764	1.07225	1.95412	1.92533	2.12759	1.91565	2.56424	1.30643	1.57394	2.29643	2.26969	2.50833	1.73303	1.33973	1.13545	1.21689	1.12836	1.04635	0.9964	0.89875	1.01142	0.96691	1.29899	2.29725	1.7185	1.36213	1.13922	2.27379	1.27414	1.29162	1.10477	1.22507	1.11397	1.12693	1.23405	1.98857	2.18291	2.06097	1.97432
G87067LQ	Gal(α1-3)Gal(β1-4)[Fuc(α1-3)]GlcNAc(β1-3)[Gal(α1-3)Gal(β1-4)[Fuc(α1-3)]GlcNAc(β1-6)]Gal(β1-4)GlcNAc(β1-3)Gal(β1-4)Glc	1.28463	1.54968	3.00251	3.30076	2.05621	1.90869	1.30307	2.52271	1.06309	1.39189	1.08382	2.02711	2.00511	2.19101	2.19126	2.64091	1.31064	1.83716	2.4039	2.39445	2.55389	2.06719	1.36072	1.04121	1.20661	1.13711	0.96124	0.99348	0.74355	0.86478	0.90682	1.441	2.41429	2.88172	1.49009	1.21818	2.81921	1.33142	1.40489	1.10738	1.36346	1.14173	1.196	1.43527	1.93821	2.21845	2.004	1.90649
	Gal(α1-3)GalNAc(α1-3)Gal(β1-3)Gal(β1-3)[Neu5Ac(α2-6)]GalNAc	1.05227	1.65809	2.06714	2.2824	1.34328	1.47335	1.41213	1.47901	1.31798	1.32495	1.20175	2.10561	2.07246	2.28343	2.16199	2.88444	1.56622	1.47333	2.49189	2.49527	2.75691	1.62351	1.56334	1.27635	1.34293	1.22321	1.19333	1.27962	0.99821	1.11175	1.14539	1.40627	2.24289	2.00466	1.52067	1.29627	2.27159	1.29609	1.31871	1.32221	1.28082	1.11161	1.04859	1.08939	2.00072	2.20202	2.13739	2.05623
	Gal(α1-3)GalNAc(α1-3)[Fuc(α1-2)]Gal(β1-3)Gal(α1-3)GalNAc(α1-3)[Fuc(α1-2)]Gal(β1-4)GlcNAc(β1-6)[Fuc(α1-2)]Gal(β1-3)GalNAc	0.85851	2.33368	2.06619	2.32444	1.35283	1.48788	1.4536	1.39128	1.22567	1.60607	1.34885	2.12783	2.06146	2.37213	2.34447	2.67946	1.5902	1.51793	2.5033	2.66451	2.77765	1.80482	1.55525	1.34079	1.35137	1.29992	1.21515	1.14595	0.99431	1.1148	1.22381	1.43522	2.41228	3.47018	1.84148	1.22126	2.3635	1.32465	1.29531	1.34343	1.30865	1.14172	1.10743	1.20725	2.17421	2.32726	2.31773	2.19732
	Gal(α1-3)GalNAc(α1-3)[Fuc(α1-2)]Gal(β1-3)Gal(β1-3)GalNAc	0.97074	1.80946	2.03372	2.28619	1.31306	1.44869	1.30646	1.42878	1.20851	1.35962	1.22176	1.98904	1.93396	2.18711	2.04654	2.52279	1.4272	1.39639	2.31226	2.2824	2.49542	1.5684	1.46045	1.36056	1.39786	1.26066	1.25909	1.20775	1.08447	1.16421	1.24839	1.28156	2.24459	2.32412	1.60482	1.15751	1.93169	1.25248	1.23498	1.26187	1.19232	1.09063	1.03622	1.09762	1.98048	2.22607	2.16012	2.07683
	Gal(α1-3)GalNAc(α1-3)[Fuc(α1-2)]Gal(β1-3)Gal(β1-3)[Neu5Ac(α2-6)]GalNAc	0.97538	1.8383	1.92246	2.13662	1.25594	1.38445	1.35079	1.33709	1.26958	1.37416	1.21457	2.05204	1.98527	2.22264	2.13876	2.77883	1.53469	1.4356	2.39181	2.45847	2.66184	1.57959	1.49701	1.25006	1.3102	1.19643	1.19488	1.20886	0.99563	1.10991	1.14729	1.35749	2.20905	2.21077	1.59189	1.2049	2.20157	1.2837	1.28742	1.29032	1.22864	1.10922	1.04858	1.09657	2.01346	2.2006	2.15625	2.05958
	Gal(α1-3)GalNAc(α1-3)[Fuc(α1-2)]Gal(β1-3)[GlcNAc(β1-3)GlcNAc(β1-6)]GalNAc	0.96899	1.70387	1.78796	1.94742	1.17927	1.33704	1.21729	1.33377	1.06495	1.35208	1.14392	1.77993	1.75696	1.97495	1.9653	2.45944	1.33882	1.27923	2.19998	2.14776	2.33658	1.45577	1.21713	1.07802	1.10879	1.07844	0.98332	0.92555	0.86522	0.91459	0.94722	1.21951	2.05388	1.97029	1.34718	0.96897	1.54767	1.13341	1.11293	1.1583	1.17949	1.06646	0.94038	1.09824	1.7732	1.95553	1.91338	1.86405
	Gal(α1-3)GalNAc(α1-3)[Fuc(α1-2)]Gal(β1-3)[GlcNAc(β1-6)]Gal(β1-3)GalNAc	1.00706	1.80209	2.19539	2.41834	1.40004	1.54152	1.35033	1.60854	1.22548	1.40739	1.24029	1.98504	1.9254	2.20159	2.172	2.62499	1.53266	1.39603	2.3502	2.37715	2.5276	1.58884	1.37891	1.33709	1.37161	1.26688	1.26861	1.16955	1.08442	1.14754	1.2088	1.29969	2.23588	1.87501	1.48711	1.2094	1.77865	1.26661	1.22169	1.341	1.2871	1.16648	1.1024	1.19068	1.96338	2.22438	2.14313	2.07929
G42471QL	Gal(α1-3)GalNAc(β1-3)Gal(α1-4)Gal(β1-4)Glc	0.99446	1.3618	2.1229	2.33096	1.39899	1.46132	1.34405	1.59912	1.21285	1.14822	1.09758	1.83896	1.85225	2.1112	1.77484	2.55159	1.47962	1.33584	2.23237	2.25414	2.4495	1.48876	1.41985	1.27311	1.27319	1.20799	1.13879	1.17849	1.01629	1.13351	1.12969	1.28185	2.23459	1.92174	1.57753	1.19798	2.04853	1.24632	1.27138	1.16475	1.16942	1.10879	1.05732	1.07332	1.79129	2.08609	1.94336	1.87601
G35750OO	Gal(α1-3)Glc	1.11366	1.31808	2.45714	2.61878	1.59492	1.63718	1.31922	1.6865	1.26602	1.14509	1.07634	1.86999	1.87995	2.14271	1.84938	2.66315	1.39507	1.39529	2.28968	2.19254	2.50685	1.43117	1.20362	1.17737	1.16027	1.12004	1.14237	1.04695	0.96686	1.09387	1.05129	1.24916	2.188	1.32372	1.23896	1.16998	1.7621	1.23601	1.246	1.20487	1.17071	1.17027	1.08269	1.18438	1.76334	2.03442	1.92917	1.87348
	Gal(α1-3)Glc(α1-3)Man(α1-2)Man(α1-2)Man(α1-3)[Man(α1-2)Man(α1-3)[Man(α1-2)Man(α1-6)]Man(α1-6)]Man(β1-4)GlcNAc(β1-4)GlcNAc	1.18427	1.47267	2.33455	2.41198	1.57221	1.55557	3.34984	1.53779	1.10735	1.034	1.20104	2.08486	2.04996	2.30387	1.92391	2.71994	3.2991	3.32762	2.82023	3.75683	3.15905	2.87943	1.3784	1.33354	1.27786	1.29914	1.14479	1.14581	1.03217	1.04404	1.12946	1.24309	2.16593	0.92929	1.11694	1.14831	2.26201	1.20405	1.24797	2.31488	1.18967	1.09772	1.05615	1.13427	2.04866	2.1755	2.27266	2.18401
G15031WB	Gal(α1-3)GlcNAc	1.11907	1.3333	2.57441	2.79946	1.71659	1.70853	1.32353	1.83425	1.29062	1.1898	1.08059	1.8972	1.89194	2.1538	1.83815	2.60269	1.40632	1.43901	2.28325	2.16118	2.44177	1.48768	1.23091	1.16995	1.14421	1.14523	1.1663	1.07791	0.98064	1.08624	1.05215	1.28537	2.13608	1.38374	1.24801	1.18486	1.85195	1.26221	1.2642	1.20034	1.19976	1.17418	1.09409	1.20046	1.67747	1.98422	1.84261	1.78131
G30007FD	Gal(α1-3)GlcNAc(α1-3)Gal(β1-4)GlcNAc(α1-3)Gal(β1-4)Glc	1.11211	1.58067	2.85878	3.11381	1.98403	1.93303	1.4656	2.1977	1.21888	1.2923	1.16808	2.01879	1.98042	2.23861	2.05967	2.59012	1.51484	1.47486	2.30563	2.35439	2.54857	1.72663	1.17248	1.20944	1.20051	1.19299	1.18658	1.04573	0.92735	1.04704	1.03254	1.36349	2.30299	2.85031	1.76377	1.2809	2.13549	1.26794	1.29594	1.28489	1.23788	1.18743	1.09588	1.27536	1.83196	2.11264	1.96111	1.89998
G70888IM	Gal(α1-3)GlcNAc(β1-3)Gal(β1-4)Glc	1.02477	1.33669	2.6314	2.84829	1.80408	1.76496	1.27116	1.88542	1.16842	1.20689	1.09636	1.93368	1.91065	2.15839	1.88226	2.5002	1.36593	1.42886	2.23926	2.19546	2.37977	1.55841	1.16185	1.13564	1.16276	1.09496	1.08465	0.98299	0.89352	1.01333	0.98445	1.32056	2.2641	2.3226	1.70704	1.1168	1.86549	1.22856	1.23132	1.15935	1.18873	1.13984	1.06324	1.21594	1.71012	2.06045	1.88065	1.80981
G94024XK	Gal(α1-3)GlcNAc(β1-3)Gal(β1-4)GlcNAc	0.97341	1.35625	2.61518	2.88429	1.80081	1.75565	1.30554	1.85628	1.23924	1.18242	1.07021	1.88148	1.90269	2.14354	1.77472	2.38687	1.38953	1.38413	2.16763	2.04719	2.28697	1.50692	1.22123	1.15596	1.11307	1.16277	1.14187	1.0499	0.93463	1.04157	1.0454	1.26624	2.16953	2.18229	1.48334	1.13497	1.92128	1.23338	1.23596	1.23696	1.17142	1.09737	1.02951	1.16138	1.60932	1.96774	1.82411	1.73419
G16715AO	Gal(α1-3)Man	1.15047	1.3149	2.43246	2.61082	1.58596	1.63104	1.47805	1.71833	1.30591	1.17897	1.09082	1.89054	1.88865	2.13988	1.95571	2.63986	1.46873	1.51541	2.38707	2.22553	2.56085	1.51652	1.21083	1.17433	1.13505	1.11252	1.16281	1.07569	0.9814	1.10859	1.07254	1.29761	2.13508	1.22943	1.19339	1.17001	1.71135	1.26686	1.28963	1.3377	1.1727	1.18072	1.08549	1.16985	1.80628	2.06068	1.99847	1.92847
G41015OA	Gal(α1-3)Man(α1-2)Man(α1-2)Man(α1-3)[Man(α1-2)Man(α1-3)[Man(α1-2)Man(α1-6)]Man(α1-6)]Man(β1-4)GlcNAc(β1-4)GlcNAc	1.20366	1.47324	2.28086	2.39073	1.55901	1.52615	3.35111	1.54245	1.1266	1.04899	1.19911	2.08562	2.04137	2.29079	1.9279	2.67489	3.28809	3.33469	2.82889	3.72947	3.12219	2.88991	1.40855	1.34076	1.26698	1.31626	1.18057	1.18691	1.07542	1.06854	1.16241	1.24077	2.0856	0.83742	1.07667	1.15813	2.24526	1.21818	1.26052	2.30297	1.17865	1.08166	1.04805	1.10579	1.99929	2.11507	2.21338	2.12737
G95589TE	Gal(α1-3)Man(β1-4)Glc	1.13703	1.32381	2.46887	2.59977	1.58973	1.65334	1.47218	1.6813	1.26816	1.16165	1.0978	1.88389	1.89451	2.1487	1.93786	2.67574	1.47653	1.48814	2.36961	2.25764	2.58196	1.48983	1.17135	1.16461	1.13786	1.08813	1.12838	1.02624	0.94778	1.08844	1.04022	1.27304	2.20536	1.31119	1.2373	1.1555	1.69237	1.24676	1.26891	1.33463	1.16914	1.1882	1.08001	1.18215	1.85839	2.12283	2.06806	2.00179
	Gal(α1-3)[Fuc(α1-2)]Gal(α1-4)GlcNAc(β1-3)[Neu5Ac(α2-6)]GalNAc	1.03804	1.26463	1.86348	1.90024	1.18321	1.33277	1.45077	1.10097	1.27772	1.1846	1.05851	1.98039	1.92229	2.21097	1.92897	2.8219	1.47279	1.44963	2.39452	2.28164	2.60108	1.54673	1.47127	1.21567	1.30273	1.22355	1.1207	1.17192	1.03353	1.06593	1.25893	1.48348	2.2918	1.72339	1.10157	1.16247	1.8875	1.2743	1.27629	1.19462	1.25593	1.15405	1.06185	1.11879	1.91052	2.08644	2.02072	1.95573
G16438SA	Gal(α1-3)[Fuc(α1-2)]Gal(β1-3)Gal(β1-4)Glc	1.10423	1.31516	2.16919	2.30023	1.38457	1.47899	1.34957	1.37185	1.2368	1.17455	1.07804	1.94128	1.91055	2.18334	1.86989	2.72829	1.40057	1.41902	2.30785	2.19562	2.57498	1.52035	1.30445	1.20454	1.22848	1.17491	1.13056	1.08769	1.00528	1.07383	1.14404	1.32208	2.38808	2.57137	1.37158	1.20025	1.72374	1.27914	1.26483	1.19099	1.17303	1.16366	1.06332	1.14151	1.85897	2.09772	1.98016	1.92678
G76657BK	Gal(α1-3)[Fuc(α1-2)]Gal(β1-3)GalNAc(β1-3)Gal(α1-3)Gal(β1-4)Glc	1.08834	1.23493	1.98128	2.0347	1.21543	1.35788	1.32345	1.3379	1.12948	1.27142	1.10785	1.97726	1.90497	2.17167	1.85014	2.67112	1.26645	1.45159	2.32767	2.21599	2.53192	1.71151	1.49299	1.14495	1.23484	1.2092	0.99284	1.12876	0.90588	0.96492	1.11782	1.25775	2.38036	3.16433	1.21629	1.15942	1.82226	1.28173	1.27179	1.10358	1.20054	1.10412	0.98395	1.09459	1.78689	2.05349	1.93049	1.884
G19620VP	Gal(α1-3)[Fuc(α1-2)]Gal(β1-3)GalNAc(β1-3)Gal(β1-4)Glc	1.09062	1.25376	2.25476	2.27573	1.39561	1.5161	1.31901	1.53148	1.10338	1.20957	1.07618	1.86527	1.82235	2.1155	1.74632	2.46112	1.32556	1.36153	2.16453	2.0767	2.34263	1.52306	1.36873	1.12306	1.17592	1.15396	1.01249	1.07909	0.91191	0.98068	1.09534	1.19788	2.25461	2.51036	1.13719	1.06052	1.54942	1.24834	1.19832	1.12829	1.15329	1.12906	1.01429	1.16175	1.72989	2.01552	1.89555	1.84664
G25796EC	Gal(α1-3)[Fuc(α1-2)]Gal(β1-3)GalNAc(β1-4)Gal(β1-4)Glc	0.96513	1.21095	2.08453	2.14439	1.3073	1.4223	1.32937	1.321	1.14794	1.21436	1.09675	1.95126	1.88362	2.14108	1.79534	2.48599	1.35605	1.37788	2.18838	2.09327	2.36724	1.47663	1.16538	1.08599	1.105	1.06798	0.98389	0.92811	0.84885	0.98233	1.05494	1.23259	2.2596	1.97587	1.13246	1.1404	1.58998	1.22568	1.21721	1.15505	1.15884	1.11819	0.97485	1.10304	1.83079	2.11078	1.99803	1.94895
	Gal(α1-3)[Fuc(α1-2)]Gal(β1-3)GlcNAc(β1-3)Gal(β1-3)GalNAc	1.1366	1.39201	2.27775	2.29785	1.44878	1.62456	1.41265	1.31056	1.22719	1.23686	1.17187	2.0613	1.98532	2.29373	1.9037	2.83284	1.41355	1.39796	2.33261	2.22981	2.53574	1.58247	1.5009	1.34759	1.53902	1.37747	1.178	1.17774	1.04986	1.12546	1.35227	1.19824	2.77313	3.81268	1.69835	1.19633	1.83655	1.33539	1.26311	1.36454	1.20136	1.14964	1.0085	1.11989	1.97096	2.31029	2.17065	2.05883
	Gal(α1-3)[Fuc(α1-2)]Gal(β1-3)GlcNAc(β1-3)Gal(β1-3)GlcNAc(β1-3)GalNAc	1.07286	1.45209	2.5562	2.61178	1.66926	1.82251	1.40211	1.30062	1.0772	1.23704	1.15638	2.09122	2.01853	2.30901	1.97146	2.82806	1.50554	1.53842	2.43479	2.32401	2.60736	1.6851	1.7102	1.49048	1.79624	1.53179	1.20012	1.2673	1.08894	1.13726	1.44534	1.25982	2.92069	4.05323	1.88998	1.15078	2.1713	1.3152	1.23472	1.31067	1.26075	1.10492	0.99119	1.08118	2.07858	2.43559	2.28082	2.13138
G63238VS	Gal(α1-3)[Fuc(α1-2)]Gal(β1-3)GlcNAc(β1-3)Gal(β1-4)Glc	1.11931	1.36501	2.34082	2.4274	1.57886	1.6636	1.37469	1.41445	1.17547	1.26104	1.15096	2.10679	2.00739	2.28505	2.0538	2.8745	1.42557	1.47948	2.39174	2.31215	2.61072	1.63852	1.36021	1.28112	1.46087	1.34514	1.14696	1.096	1.00527	1.07934	1.24597	1.30445	2.74289	4.18268	2.01279	1.19913	1.73691	1.32993	1.27145	1.29233	1.20082	1.17174	1.02252	1.16643	1.92151	2.24042	2.09168	1.98287
	Gal(α1-3)[Fuc(α1-2)]Gal(β1-3)GlcNAc(β1-3)Gal(β1-4)GlcNAc(β1-3)GalNAc	1.04448	1.48898	2.36451	2.42818	1.58834	1.73685	1.42124	1.28667	1.18972	1.2378	1.16615	2.07604	2.0428	2.33873	1.93911	2.69447	1.43744	1.402	2.36186	2.13235	2.51464	1.57397	1.49728	1.37534	1.63776	1.43099	1.18804	1.16325	1.07089	1.10056	1.43325	1.3303	2.80398	3.9586	1.81336	1.10108	2.01323	1.32458	1.25027	1.35999	1.23557	1.10948	0.98143	1.09872	2.06006	2.39565	2.26871	2.14648
	Gal(α1-3)[Fuc(α1-2)]Gal(β1-3)GlcNAc(β1-3)[Neu5Ac(α2-6)]GalNAc	1.091	1.38612	2.05286	2.04994	1.29854	1.48888	1.40989	1.05518	1.17558	1.22902	1.104	2.06602	2.00366	2.27641	2.16913	3.0221	1.55292	1.54648	2.50785	2.3834	2.75378	1.61329	1.55541	1.29477	1.4943	1.32347	1.13973	1.23052	1.0372	1.08082	1.37463	1.53484	2.59967	2.83334	1.36939	1.2029	2.02983	1.30488	1.2843	1.2982	1.27144	1.1665	1.0332	1.1058	2.02391	2.23711	2.14876	2.0702
G89208KM	Gal(α1-3)[Fuc(α1-2)]Gal(β1-3)[Fuc(α1-4)]GlcNAc	1.20703	1.44569	2.02476	2.1263	1.30151	1.4528	1.4529	1.24388	1.30421	1.21348	1.14804	2.02983	2.00307	2.29655	2.00174	2.90452	1.51002	1.47125	2.3743	2.24379	2.68493	1.49899	1.8483	1.65301	1.8079	1.74628	1.5761	1.61229	1.54732	1.46632	1.66713	1.3089	2.42379	2.20992	1.37089	1.23751	1.48886	1.39954	1.23938	1.34887	1.22538	1.2187	1.09206	1.14424	2.04636	2.22497	2.0989	2.02742
G22689CV	Gal(α1-3)[Fuc(α1-2)]Gal(β1-3)[Fuc(α1-4)]GlcNAc(β1-3)Gal(β1-4)Glc	1.12122	1.45533	2.22479	2.34777	1.51167	1.61024	1.49617	1.34889	1.24181	1.21326	1.14253	2.03288	1.98494	2.25986	2.1053	2.933	1.41485	1.38426	2.37072	2.36786	2.68222	1.57888	1.9612	1.80071	2.03018	1.8832	1.65473	1.67862	1.60994	1.53556	1.74981	1.24148	2.61717	3.11346	1.77285	1.13504	1.62571	1.36916	1.22608	1.34331	1.22499	1.18802	1.04927	1.17109	2.18947	2.41409	2.25421	2.14246
	Gal(α1-3)[Fuc(α1-2)]Gal(β1-3)[Gal(β1-3)GlcNAc(β1-6)]GalNAc	1.11914	1.34106	2.56553	2.68992	1.64606	1.78238	1.30781	1.66035	1.13537	1.21033	1.09076	1.97198	1.88988	2.15177	1.96304	2.60714	1.36536	1.44262	2.3617	2.15859	2.47499	1.56855	1.44564	1.14856	1.27896	1.17495	1.02561	1.04968	0.90446	0.99651	1.10354	1.25798	2.38018	2.60295	1.15978	1.07916	1.98249	1.26952	1.15949	1.14931	1.1545	1.12045	0.96617	1.20116	1.92283	2.17608	2.05713	2.00662
	Gal(α1-3)[Fuc(α1-2)]Gal(β1-3)[Gal(β1-4)GlcNAc(β1-6)]GalNAc	1.18502	1.43816	2.52898	2.69849	1.63939	1.75126	1.35121	1.82581	1.20828	1.25909	1.11527	2.00065	1.98556	2.24546	1.92369	2.58617	1.41114	1.37439	2.3612	2.11302	2.51107	1.55215	1.29805	1.12332	1.18836	1.1367	1.08107	1.03154	0.93102	1.01809	1.129	1.39445	2.24977	2.10087	0.97474	1.08417	1.85711	1.30771	1.2424	1.16493	1.21083	1.2149	1.0301	1.30102	1.84129	2.07815	1.99225	1.97856
	Gal(α1-3)[Fuc(α1-2)]Gal(β1-3)[GlcNAc(β1-6)]GalNAc	1.17318	1.31242	1.91139	1.96092	1.21975	1.40336	1.32607	1.22094	1.1943	1.24802	1.09923	1.8729	1.84716	2.11604	1.77038	2.67009	1.39567	1.31406	2.32693	2.10814	2.46486	1.49379	1.21211	1.06016	1.10059	1.09618	1.01524	0.95112	0.90792	0.96135	1.0484	1.23089	2.2171	1.93976	1.00958	1.08327	1.39891	1.2594	1.20632	1.1688	1.21155	1.16924	0.99896	1.13129	1.76578	1.98039	1.92215	1.90777
G35350DS	Gal(α1-3)[Fuc(α1-2)]Gal(β1-4)GalNAc(β1-3)Gal(β1-4)Glc	1.09635	1.22143	2.1668	2.26517	1.34885	1.42319	1.32636	1.43509	1.14867	1.09411	0.98102	1.80703	1.7372	2.01882	1.86584	2.51523	1.36424	1.36072	2.13219	2.112	2.34552	1.49314	1.24873	1.11857	1.15335	1.09848	1.05486	1.04038	0.90515	1.03425	1.09521	1.20272	2.22281	2.26502	1.30355	1.08037	1.75135	1.219	1.18807	1.12683	1.11667	1.10188	1.02502	1.12048	1.78909	2.02403	1.89108	1.81903
G79874WM	Gal(α1-3)[Fuc(α1-2)]Gal(β1-4)GlcNAc(β1-2)Gal(β1-4)Glc	1.03545	1.34395	2.226	2.42632	1.44425	1.46211	1.36464	1.49689	1.23481	1.17698	1.01728	1.84218	1.81798	2.10884	1.79827	2.61805	1.39005	1.40575	2.14051	2.13015	2.42385	1.60438	1.28896	1.18115	1.20403	1.17154	1.10471	1.07577	0.94803	1.01844	1.12206	1.33561	2.36388	3.3118	1.54807	1.17191	1.79253	1.24953	1.23816	1.17092	1.17157	1.11579	1.03766	1.13827	1.72749	2.03551	1.89382	1.80157
G82955EQ	Gal(α1-3)[Fuc(α1-2)]Gal(β1-4)GlcNAc(β1-2)Man(α1-3)[Gal(β1-4)GlcNAc(β1-2)Man(α1-6)]Man(β1-4)GlcNAc(β1-4)GlcNAc	1.25616	2.05882	2.69923	2.86476	1.80456	1.80913	1.54074	2.05557	1.10302	1.22711	1.05353	1.85419	1.80911	2.07846	1.79225	2.65773	1.41966	1.54563	2.15178	2.12417	2.3187	1.5775	1.40876	1.32661	1.49306	1.31761	1.17062	1.1966	1.09066	1.07058	1.26958	1.43181	2.51847	2.71322	1.43347	1.03446	2.57818	1.28422	1.24395	1.3364	1.11066	1.20169	1.10207	1.37433	1.93761	2.27755	2.08975	2.01097
G87535DG	Gal(α1-3)[Fuc(α1-2)]Gal(β1-4)GlcNAc(β1-2)Man(α1-3)[Gal(β1-4)GlcNAc(β1-2)Man(α1-6)]Man(β1-4)GlcNAc(β1-4)[Fuc(α1-6)]GlcNAc	1.23915	1.98431	2.71665	2.86883	1.78173	1.86896	1.80924	1.97487	1.23575	1.17473	0.96433	1.84135	1.81129	2.05849	1.97784	2.7791	1.67338	1.66041	2.25523	2.25341	2.49555	1.6198	1.50776	1.31216	1.39343	1.27903	1.16886	1.23309	1.11544	1.10028	1.16663	1.42317	2.59186	2.74002	1.52865	1.0869	2.59494	1.31618	1.27435	1.53068	1.13796	1.27081	1.18035	1.47563	2.15387	2.48735	2.34596	2.24428
G47606XQ	Gal(α1-3)[Fuc(α1-2)]Gal(β1-4)GlcNAc(β1-2)Man(α1-3)[GlcNAc(β1-2)Man(α1-6)]Man(β1-4)GlcNAc(β1-4)[Fuc(α1-6)]GlcNAc	1.75678	1.89006	2.05488	2.09726	1.29122	1.45817	1.85613	1.25874	1.26266	1.07551	0.94155	1.79464	1.77619	2.01985	1.69554	2.65801	1.59667	1.50293	2.13309	2.07577	2.38738	1.53687	1.47181	1.18687	1.22805	1.14912	1.01479	1.12466	1.00091	0.99435	0.99365	1.30258	2.47383	2.43562	1.29219	1.1025	2.12547	1.31677	1.24657	1.56594	1.10139	1.08411	0.9791	1.1746	2.03864	2.33467	2.24821	2.15946
	Gal(α1-3)[Fuc(α1-2)]Gal(β1-4)GlcNAc(β1-3)Gal(β1-3)GlcNAc(β1-3)GalNAc	1.05658	1.40322	2.37971	2.49709	1.55587	1.61514	1.3098	1.39338	1.06234	1.18033	1.08463	1.93183	1.89923	2.1948	1.58942	2.52157	1.36136	1.43261	2.1495	2.08073	2.33032	1.65678	1.62942	1.27199	1.47999	1.26019	1.02568	1.14899	0.9182	0.97416	1.18898	1.28941	2.64052	3.97894	1.83478	1.07549	2.06539	1.25302	1.19578	1.15045	1.1846	1.04734	1.03133	1.09434	1.8618	2.23873	2.11399	1.94297
G77593JU	Gal(α1-3)[Fuc(α1-2)]Gal(β1-4)GlcNAc(β1-3)Gal(β1-4)Glc	1.13109	1.35442	2.2161	2.38609	1.49731	1.49255	1.32749	1.54676	1.15857	1.22513	1.05435	1.91108	1.87619	2.14372	1.71159	2.49916	1.33099	1.40152	2.05696	2.03353	2.31453	1.63927	1.27114	1.08623	1.14688	1.09115	1.01275	0.99799	0.87595	0.9575	1.03787	1.34859	2.40556	4.04575	1.95233	1.06933	1.61107	1.24637	1.22196	1.17672	1.1481	1.12666	1.06607	1.18697	1.70442	2.02245	1.90216	1.79347
G47614ZH	Gal(α1-3)[Fuc(α1-2)]Gal(β1-4)GlcNAc(β1-3)Gal(β1-4)GlcNAc(β1-3)Gal(β1-4)Glc	1.24041	1.45608	2.33252	2.4965	1.58601	1.58326	1.35158	1.66437	1.11715	1.25785	1.05432	1.94561	1.91042	2.17393	1.69978	2.51701	1.32402	1.42605	2.10393	2.03798	2.31532	1.74276	1.41357	1.16722	1.24629	1.20541	1.04445	1.10695	0.9499	0.99616	1.1182	1.42689	2.51311	4.64372	2.1997	1.08386	1.81846	1.27898	1.26171	1.23093	1.17019	1.12676	1.06333	1.21381	1.7268	2.05841	1.92085	1.79436
	Gal(α1-3)[Fuc(α1-2)]Gal(β1-4)GlcNAc(β1-3)Gal(β1-4)GlcNAc(β1-3)GalNAc	1.07334	1.50984	2.26165	2.39075	1.54413	1.59467	1.43072	1.44269	1.20823	1.24991	1.12952	1.98258	2.00258	2.29485	1.73578	2.53827	1.38497	1.4169	2.21219	2.03471	2.40111	1.66352	1.55216	1.23947	1.39856	1.25043	1.08128	1.16772	1.00036	0.99466	1.26579	1.41983	2.59336	3.80444	1.74886	1.10116	2.01877	1.30589	1.28731	1.28526	1.23358	1.12057	1.08046	1.17294	1.9186	2.25744	2.17334	2.04689
G20265RJ	Gal(α1-3)[Fuc(α1-2)]Gal(β1-4)GlcNAc(β1-3)Gal(β1-4)GlcNAc(β1-3)[Gal(α1-3)[Fuc(α1-2)]Gal(β1-4)GlcNAc(β1-6)]Gal(β1-4)GlcNAc(β1-3)Gal(β1-4)Glc	1.42008	1.70126	2.94104	3.15925	1.97761	1.95608	1.53157	2.21656	1.26153	1.44619	1.19183	2.19379	2.10091	2.45521	1.84583	2.81487	1.52855	1.66066	2.29298	2.26307	2.58777	2.0357	1.85278	1.37035	1.57094	1.50709	1.20426	1.44421	1.13151	1.1093	1.35317	1.64478	2.84803	6.04586	2.45758	1.37094	2.46123	1.55033	1.47854	1.44815	1.38913	1.28438	1.2644	1.47501	1.89171	2.32106	2.13181	1.96107
G01200BW	Gal(α1-3)[Fuc(α1-2)]Gal(β1-4)GlcNAc(β1-3)Gal(β1-4)GlcNAc(β1-3)[Gal(α1-3)[Fuc(α1-2)]Gal(β1-4)GlcNAc(β1-6)]Gal(β1-4)GlcNAc(β1-3)Gal(β1-4)GlcNAc(β1-3)Gal(β1-4)Glc	1.58678	1.82619	3.11827	3.32576	2.0842	2.07037	1.58114	2.36635	1.28474	1.50007	1.22634	2.26852	2.18862	2.55042	1.90256	2.95701	1.61677	1.73961	2.40406	2.40091	2.70621	2.14351	1.98587	1.49221	1.71644	1.63868	1.28677	1.56958	1.23843	1.21128	1.4599	1.7442	2.99822	6.35558	2.62969	1.45266	2.63575	1.60948	1.53364	1.51646	1.44367	1.33591	1.32269	1.546	1.97386	2.40843	2.21615	2.02198
G15059WI	Gal(α1-3)[Fuc(α1-2)]Gal(β1-4)GlcNAc(β1-3)[Gal(α1-3)[Fuc(α1-2)]Gal(β1-4)GlcNAc(β1-6)]Gal(β1-4)GlcNAc(β1-3)Gal(β1-4)Glc	1.25603	1.5698	2.77344	3.00778	1.86599	1.83454	1.47815	2.07059	1.26488	1.39259	1.16662	2.12341	2.02619	2.37305	1.80813	2.70955	1.48156	1.58891	2.1916	2.18159	2.51075	1.92187	1.69569	1.24521	1.41982	1.35711	1.13544	1.30111	1.02456	1.02847	1.23904	1.55662	2.69172	5.57664	2.23429	1.3035	2.23434	1.49426	1.4201	1.36813	1.34179	1.25459	1.23422	1.41809	1.82408	2.23871	2.05967	1.91269
	Gal(α1-3)[Fuc(α1-2)]Gal(β1-4)GlcNAc(β1-3)[GlcNAc(β1-6)]Gal(β1-4)GlcNAc(β1-3)Gal(β1-3)[Fuc(α1-2)Gal(β1-4)GlcNAc(β1-6)]GalNAc	1.271	1.71881	2.69727	2.85455	1.84007	1.90468	1.49713	1.96993	1.27759	1.40367	1.31254	2.12669	2.11471	2.4393	1.69585	2.74759	1.52267	1.3919	2.2376	2.14367	2.54799	1.72886	1.60118	1.29747	1.47942	1.29634	1.16123	1.20539	1.03717	1.08621	1.11522	1.28687	2.95596	4.18879	1.84342	1.17658	2.31888	1.45197	1.33507	1.40623	1.33071	1.28097	1.18253	1.38357	2.1064	2.55693	2.37491	2.2205
G46077LS	Gal(α1-3)[Fuc(α1-2)]Gal(β1-4)[Fuc(α1-3)]Gal	1.14708	1.28512	1.90658	2.00615	1.23548	1.36671	1.47964	1.21207	1.39917	1.19275	1.09941	2.00705	1.95375	2.24736	1.83977	2.7747	1.48005	1.46297	2.42604	2.2168	2.67033	1.53704	1.46631	1.29659	1.32455	1.31519	1.22963	1.1983	1.13455	1.18841	1.25313	1.37639	2.3227	1.74477	1.17842	1.269	1.62992	1.38335	1.33178	1.26886	1.20527	1.20272	1.12605	1.13502	1.95312	2.11479	2.0501	1.97979
G32801HX	Gal(α1-3)[Fuc(α1-2)]Gal(β1-4)[Fuc(α1-3)]GlcNAc(β1-3)Gal(β1-4)Glc	1.151	1.3302	2.29888	2.37223	1.54124	1.56537	1.32941	1.43404	1.16419	1.18389	1.06205	1.93384	1.9286	2.17998	1.73083	2.50172	1.39505	1.47109	2.16717	2.07996	2.37817	1.59112	1.34609	1.05518	1.12163	1.04934	0.96816	0.93317	0.84003	0.92825	0.9644	1.29104	2.44393	2.84144	1.60412	1.13269	1.74842	1.28631	1.24846	1.16818	1.18356	1.12498	1.10611	1.19715	1.87319	2.14279	2.03142	1.94084
	Gal(α1-3)[Fuc(α1-4)]GlcNAc(β1-3)Gal(β1-4)Glc	0.97633	1.35345	2.31199	2.52443	1.5985	1.59451	1.34348	1.67967	1.22076	1.16934	1.09029	1.88875	1.88361	2.1282	1.90915	2.56217	1.35815	1.38342	2.1872	2.20172	2.41221	1.48739	1.4808	1.42597	1.51211	1.42547	1.35219	1.29417	1.25819	1.26488	1.28607	1.30062	2.26605	1.66311	1.50959	1.06689	1.71334	1.23413	1.21592	1.21303	1.16352	1.1513	1.06744	1.20879	1.90975	2.20292	2.03063	1.94657
G08326JL	Gal(α1-3)[Fuc(α1-4)]GlcNAc(β1-3)Gal(β1-4)GlcNAc	0.92651	1.36825	2.26531	2.52243	1.57858	1.57247	1.3859	1.63859	1.30119	1.1566	1.08191	1.84755	1.89152	2.12685	1.78699	2.46507	1.3747	1.33727	2.11695	2.05705	2.33365	1.42936	1.53149	1.44979	1.46371	1.4982	1.41983	1.36145	1.30813	1.29731	1.35831	1.24304	2.18656	1.59102	1.30641	1.09134	1.7351	1.24054	1.22467	1.30135	1.14897	1.11196	1.03761	1.15097	1.81108	2.10839	1.97435	1.87331
G20744UW	Gal(α1-3)[Gal(α1-4)]Gal(β1-4)GlcNAc	1.06385	1.40018	2.20472	2.6795	1.48591	1.50498	1.4526	1.91233	1.43494	1.23037	1.05522	1.90681	1.89087	2.14517	1.85457	2.54865	1.49249	1.52289	2.30506	2.24044	2.49263	1.68977	1.29786	1.25624	1.15388	1.22753	1.27879	1.16326	1.03177	1.16876	1.22611	1.35257	1.97728	1.83516	1.33754	1.39539	2.25037	1.2996	1.33991	1.23871	1.23705	1.14036	1.13352	1.18041	1.67687	1.89161	1.84317	1.80469
G07819QF	Gal(α1-3)[Gal(α1-6)]Gal	1.14001	1.25505	2.4159	2.73254	1.5631	1.59619	1.33109	1.87106	1.33296	1.20295	1.08838	2.02802	1.97079	2.20558	2.0905	2.7256	1.39227	1.56567	2.49201	2.35791	2.68255	1.66882	1.36033	1.26756	1.22425	1.23678	1.25108	1.17606	1.04021	1.16557	1.20178	1.36852	2.16893	1.50559	1.16095	1.30928	2.04171	1.30334	1.33442	1.15824	1.24251	1.18227	1.13075	1.21314	1.79259	1.976	1.88381	1.85228
	Gal(α1-3)[Gal(α1-6)]Glc	1.13307	1.35095	2.73599	2.95268	1.76348	1.81585	1.40512	1.95536	1.35161	1.1932	1.13789	2.00802	2.00486	2.2719	1.97114	2.72129	1.48901	1.49723	2.44867	2.3452	2.66475	1.51479	1.24475	1.25057	1.20933	1.16562	1.22695	1.08332	1.0048	1.1627	1.13052	1.32598	2.2504	1.23521	1.26612	1.27853	1.89287	1.30971	1.32251	1.25112	1.25815	1.2577	1.1693	1.29258	1.86524	2.12554	2.02906	1.98955
	Gal(α1-3)[Gal(β1-4)]GlcNAc	1.12963	1.40406	3.04827	3.35045	2.03724	1.98764	1.39814	2.34738	1.33657	1.22127	1.10569	1.97484	1.95811	2.23698	1.90332	2.58517	1.49422	1.50718	2.34952	2.2447	2.51478	1.58351	1.18097	1.18509	1.11948	1.15557	1.22541	1.07991	0.96448	1.11682	1.09117	1.36814	2.12478	1.52064	1.29857	1.25927	2.07973	1.31851	1.32905	1.22821	1.27629	1.2759	1.19778	1.39109	1.66575	1.98938	1.84251	1.77725
	Gal(α1-3)[Neu5Ac(α2-3)Gal(α1-4)GlcNAc(α1-6)]GalNAc	1.06932	1.23302	1.89025	2.02439	1.23471	1.37173	1.37488	1.31745	1.28001	1.17274	1.0713	1.99503	1.96154	2.20066	1.86425	2.73832	1.41989	1.45481	2.40945	2.3184	2.6077	1.55054	1.85514	1.47632	1.50788	1.45033	1.29492	1.51296	1.21015	1.20296	1.3701	1.32736	2.1298	1.58836	1.12957	1.33769	2.23454	1.27005	1.33067	1.19169	1.23842	1.10966	1.0692	1.09364	1.80225	1.96907	1.90548	1.85447
	Gal(α1-3)[Neu5Ac(α2-6)]GalNAc	1.0495	1.28443	1.89369	2.02134	1.23956	1.33059	1.35248	1.26781	1.28416	1.14957	1.03519	1.9277	1.89476	2.12727	1.92654	2.81728	1.47349	1.43867	2.41165	2.33888	2.62605	1.50983	1.40065	1.17189	1.19327	1.15944	1.1073	1.16442	0.96374	1.08427	1.1164	1.44455	2.05626	1.08197	1.19256	1.19208	1.97877	1.23668	1.29124	1.1604	1.21082	1.1229	1.05085	1.09796	1.79185	1.95463	1.89865	1.82146
	Gal(α1-4)Fuc	1.10539	1.3279	2.31983	2.53143	1.54397	1.57563	1.36747	1.69772	1.33402	1.17517	1.07806	1.8728	1.87223	2.13739	1.85419	2.62653	1.42799	1.44439	2.28891	2.14672	2.47678	1.45045	1.23997	1.20731	1.20195	1.18904	1.19237	1.09668	1.03918	1.13251	1.09599	1.26575	2.15643	1.1045	1.16331	1.18956	1.74647	1.27076	1.27677	1.24575	1.1736	1.18799	1.11265	1.19384	1.76995	2.0356	1.92329	1.85498
G67988RO	Gal(α1-4)Gal	1.06554	1.30804	2.0861	2.37541	1.38516	1.45033	1.37086	1.56331	1.3633	1.16919	1.06156	1.86606	1.86723	2.12302	1.76754	2.58277	1.46053	1.39529	2.3003	2.17336	2.49657	1.4767	1.31652	1.2323	1.16841	1.17445	1.20175	1.14832	1.03307	1.14496	1.12945	1.30776	2.06724	1.16655	1.23392	1.27941	1.88844	1.27028	1.30187	1.25305	1.16998	1.1266	1.0815	1.0635	1.71741	1.94224	1.86368	1.81269
G22046GD	Gal(α1-4)Gal(α1-4)Gal	1.10143	1.34585	1.80263	2.15819	1.19815	1.31599	1.41135	1.41012	1.44419	1.17103	1.09907	1.88117	1.89935	2.16182	1.72128	2.64618	1.56354	1.40516	2.33688	2.25715	2.57504	1.48857	1.50966	1.36791	1.2663	1.28754	1.31472	1.2868	1.15621	1.25731	1.26696	1.38118	2.0843	1.22963	1.32684	1.40363	1.98899	1.30135	1.36057	1.31575	1.18675	1.11163	1.08319	0.9785	1.78269	1.96824	1.91841	1.89339
G80589WZ	Gal(α1-4)Gal(α1-4)Glc	1.05517	1.319	2.12006	2.3618	1.38786	1.47168	1.3649	1.52607	1.32701	1.15374	1.07129	1.86297	1.87625	2.13464	1.75202	2.61985	1.46923	1.36833	2.28406	2.20515	2.51854	1.45126	1.28272	1.22594	1.17421	1.15372	1.17053	1.10343	1.00404	1.12841	1.10034	1.28402	2.1382	1.25424	1.28058	1.26772	1.86918	1.25247	1.28306	1.24987	1.16759	1.13418	1.07605	1.07596	1.77178	2.00549	1.9351	1.88781
G60729FR	Gal(α1-4)Gal(β1-3)GalNAc	1.06935	1.41649	2.13375	2.40143	1.38571	1.47272	1.4008	1.63013	1.3336	1.19321	1.13619	1.93904	1.92808	2.17966	1.80618	2.52602	1.49689	1.38823	2.27461	2.18336	2.4311	1.53163	1.41915	1.28985	1.2704	1.18705	1.20915	1.19516	1.04384	1.13867	1.17875	1.29663	2.14863	1.44953	1.28538	1.22559	1.807	1.26963	1.28189	1.27701	1.20233	1.1051	1.06181	1.07668	1.82199	2.07666	1.98865	1.94574
G75312YG	Gal(α1-4)Gal(β1-3)GlcNAc	1.03228	1.31618	2.28195	2.57177	1.52417	1.55569	1.32105	1.66466	1.27461	1.16461	1.05795	1.86631	1.83976	2.10241	1.75401	2.50195	1.43901	1.41277	2.23676	2.15926	2.37789	1.49973	1.42639	1.23833	1.24453	1.224	1.14434	1.16568	1.02162	1.0984	1.08597	1.28307	2.13452	1.75443	1.4187	1.25922	2.0506	1.25855	1.24505	1.21785	1.16236	1.07705	1.01964	1.03211	1.66655	1.94143	1.82643	1.74855
G17465IO	Gal(α1-4)Gal(β1-3)GlcNAc(β1-2)Man(α1-3)[Gal(α1-4)Gal(β1-3)GlcNAc(β1-2)Man(α1-6)]Man(β1-4)GlcNAc(β1-4)GlcNAc	1.42154	2.1543	2.75116	3.01383	1.88292	1.92642	2.17727	2.1006	1.31817	1.20622	1.15065	1.86454	1.90759	2.12754	1.67321	2.51489	1.56042	1.42979	2.14763	2.27031	2.26835	1.58257	1.44222	1.32581	1.24321	1.10536	1.07369	1.03476	0.95959	1.05505	0.99645	1.46264	2.56444	1.3463	1.35963	1.22096	2.9032	1.40674	1.45038	1.94752	1.2174	1.09467	1.0263	1.10768	2.09777	2.41905	2.32832	2.24589
	Gal(α1-4)Gal(β1-3)[GlcNAc(β1-6)]GalNAc	1.1112	1.42359	1.99733	2.29945	1.32364	1.44462	1.39557	1.53748	1.31885	1.20611	1.1317	1.88603	1.90401	2.13811	1.81543	2.58161	1.56507	1.34444	2.31587	2.19141	2.46657	1.47866	1.36103	1.26807	1.23644	1.16206	1.18809	1.11791	1.04983	1.11984	1.09764	1.29145	2.2057	1.29879	1.25062	1.14705	1.7774	1.25604	1.23883	1.2733	1.24996	1.1299	1.03638	1.07755	1.85296	2.1233	2.04563	2.02422
G57685YG	Gal(α1-4)Gal(β1-4)Gal	1.03502	1.25776	1.95411	2.23159	1.2948	1.38188	1.33018	1.45081	1.31952	1.16385	1.06478	1.87341	1.86268	2.10074	1.78504	2.61345	1.42437	1.36797	2.34343	2.23024	2.56106	1.48587	1.38541	1.25442	1.19653	1.17968	1.18469	1.16815	1.03154	1.14058	1.12831	1.33362	2.09289	1.24384	1.21903	1.30713	1.9731	1.24919	1.29714	1.21903	1.14637	1.07703	1.03711	0.99401	1.768	1.94198	1.87675	1.83047
G65338GP	Gal(α1-4)Gal(β1-4)Gal(β1-4)GlcNAc	0.98875	1.32036	2.22091	2.53158	1.51448	1.53218	1.31466	1.74659	1.2787	1.18546	1.03827	1.84452	1.8316	2.08062	1.73581	2.52949	1.45248	1.35147	2.25442	2.18088	2.46695	1.51372	1.29141	1.18197	1.12262	1.15214	1.15145	1.12067	0.96043	1.07728	1.07135	1.34004	2.0254	1.50555	1.29915	1.29214	2.09818	1.24392	1.28564	1.19705	1.15479	1.10586	1.06851	1.09175	1.65215	1.88575	1.78747	1.72103
G63072RV	Gal(α1-4)Gal(β1-4)GalNAc	1.0682	1.33155	2.08356	2.36968	1.37228	1.43876	1.39567	1.55032	1.33729	1.14034	1.04247	1.86876	1.85202	2.1075	1.82553	2.51784	1.48751	1.40236	2.26274	2.18633	2.4291	1.51344	1.39654	1.2929	1.24881	1.22594	1.23511	1.21324	1.05987	1.18666	1.20824	1.28335	2.04628	1.0703	1.23931	1.24991	1.95694	1.2569	1.28333	1.24963	1.18578	1.1001	1.05512	1.06335	1.76262	1.99554	1.90582	1.85149
G00060MO	Gal(α1-4)Gal(β1-4)GalNAc(β1-3)Gal(β1-4)Glc	1.05865	1.32587	2.36576	2.6416	1.54946	1.57096	1.32481	1.75972	1.21261	1.10815	1.03631	1.81776	1.80896	2.05757	1.87513	2.46084	1.46641	1.36631	2.1985	2.22674	2.37483	1.50877	1.38853	1.26856	1.25861	1.17192	1.18189	1.18799	0.9967	1.15072	1.1212	1.27755	2.11544	1.54326	1.43379	1.19795	2.14496	1.23057	1.24786	1.16636	1.16564	1.07632	1.03884	1.07799	1.79004	2.07726	1.92449	1.87093
G91257NC	Gal(α1-4)Gal(β1-4)GlcNAc(β1-2)Man(α1-3)[Gal(α1-4)Gal(β1-4)GlcNAc(β1-2)Man(α1-6)]Man(β1-4)GlcNAc(β1-4)GlcNAc	1.243	2.24659	2.45006	2.84984	1.75244	1.8221	1.67172	2.21838	1.30663	1.2423	1.02771	1.85432	1.91881	2.13398	1.63665	2.50481	1.72977	1.41269	2.19612	2.16326	2.41377	1.497	1.43828	1.39299	1.47339	1.34457	1.23866	1.22175	1.06919	1.16373	1.24415	1.60421	2.35908	1.38009	1.46119	1.26868	2.95047	1.34893	1.35579	1.58573	1.18468	1.22089	1.16054	1.26976	2.02783	2.32886	2.22472	2.14758
	Gal(α1-4)Gal(β1-4)GlcNAc(β1-2)[Gal(α1-4)Gal(β1-4)GlcNAc(β1-4)]Man(α1-3)GlcNAc(β1-4)[Gal(α1-4)Gal(β1-4)GlcNAc(β1-2)[GlcNAc(β1-6)]Man(α1-6)]Man(β1-4)GlcNAc(β1-4)GlcNAc	0.66877	1.72649	2.27269	2.63754	1.72023	1.78464	1.6038	2.2785	1.41946	1.28739	1.14485	2.06244	2.06973	2.26778	1.49703	2.55751	1.72905	1.37301	2.53415	2.46461	2.71317	1.46045	1.17041	1.26357	1.27096	1.33949	1.24163	1.00293	0.97885	1.13602	1.20417	1.44564	2.21759	1.43781	1.5779	1.49177	2.60108	1.3318	1.34855	1.20046	1.21235	1.49232	1.42002	1.51084	1.95787	2.10584	2.11242	2.05276
	Gal(α1-4)Gal(β1-4)GlcNAc(β1-2)[Gal(α1-4)Gal(β1-4)GlcNAc(β1-4)]Man(α1-3)GlcNAc(β1-4)[GlcNAc(β1-2)[Gal(α1-4)Gal(β1-4)GlcNAc(β1-6)]Man(α1-6)]Man(β1-4)GlcNAc(β1-4)GlcNAc	0.83448	1.718	2.26298	2.61145	1.74052	1.80317	1.70189	2.29762	1.45861	1.27857	1.18578	2.10324	2.0794	2.26435	1.40644	2.58359	1.70076	1.27971	2.48673	2.42745	2.68474	1.36346	1.09735	1.27387	1.26486	1.3388	1.26574	0.98136	0.99745	1.12839	1.23903	1.40111	2.20208	1.20095	1.44868	1.47105	2.44972	1.32997	1.34859	1.29629	1.18712	1.49314	1.41687	1.47119	1.94684	2.073	2.1012	2.06037
G08062CY	Gal(α1-4)Gal(β1-4)GlcNAc(β1-2)[Gal(α1-4)Gal(β1-4)GlcNAc(β1-4)]Man(α1-3)[Gal(α1-4)Gal(β1-4)GlcNAc(β1-2)Man(α1-6)]Man(β1-4)GlcNAc(β1-4)GlcNAc	0.80139	2.29137	2.39137	2.80023	1.75829	1.89161	2.09937	2.61335	1.46863	1.08077	1.00461	1.79021	1.91757	2.13309	1.4718	2.5229	1.71011	1.21643	2.10575	2.17663	2.3516	1.2273	1.22144	1.43343	1.33816	1.37374	1.30948	1.15068	1.1073	1.17273	1.32207	1.69247	2.19232	1.12665	1.43234	1.42071	2.695	1.29172	1.2991	1.64028	1.15028	1.42786	1.3399	1.49007	1.83246	2.14986	2.08305	2.05278
G53454TA	Gal(α1-4)Gal(β1-4)GlcNAc(β1-2)[Gal(α1-4)Gal(β1-4)GlcNAc(β1-4)]Man(α1-3)[Gal(α1-4)Gal(β1-4)GlcNAc(β1-6)Man(α1-6)]Man(β1-4)GlcNAc(β1-4)GlcNAc	0.70544	2.0784	2.18871	2.58847	1.66757	1.79492	2.35077	2.49378	1.58304	1.08358	1.13398	1.89992	1.9558	2.12724	1.31118	2.40822	1.6895	1.11759	1.99913	2.10741	2.27196	1.0987	1.18327	1.51031	1.41121	1.44563	1.42066	1.21232	1.2311	1.20122	1.47542	1.48756	2.05907	1.00743	1.29853	1.42151	2.4328	1.25611	1.25666	1.81834	1.08611	1.44203	1.342	1.42903	1.79015	2.04163	2.03638	2.03916
	Gal(α1-4)Gal(β1-4)GlcNAc(β1-2)[Gal(β1-4)GlcNAc(β1-4)]Man(α1-3)GlcNAc(β1-4)[Gal(α1-4)Gal(β1-4)GlcNAc(β1-2)Man(α1-6)]Man(β1-4)GlcNAc(β1-4)GlcNAc	0.46857	1.65215	2.81749	3.13591	2.05168	2.08527	1.57712	2.68555	1.24561	1.21327	1.03578	1.95843	1.99145	2.22567	1.5545	2.52551	1.57132	1.44974	2.40971	2.42561	2.54864	1.62258	1.18781	1.24798	1.19279	1.31237	1.18282	1.02293	0.97575	1.11257	1.13235	1.60076	2.18954	1.41069	1.48797	1.36291	2.59017	1.28009	1.27826	1.08453	1.20828	1.50876	1.38951	1.69302	1.73677	2.0232	1.94473	1.85514
G20720CG	Gal(α1-4)Gal(β1-4)GlcNAc(β1-2)[Gal(β1-4)GlcNAc(β1-4)]Man(α1-3)[Gal(α1-4)Gal(β1-4)GlcNAc(β1-2)Man(α1-6)]Man(β1-4)GlcNAc(β1-4)GlcNAc	0.87187	2.30335	2.71683	3.02243	1.97716	2.04711	1.9596	2.77159	1.3089	1.08841	0.98304	1.7732	1.84501	2.07652	1.61723	2.53525	1.58726	1.2428	2.10819	2.16703	2.29784	1.30956	1.16548	1.33407	1.22952	1.29666	1.21756	1.12019	1.03098	1.09419	1.23037	1.65194	2.12472	1.28977	1.37683	1.29629	2.55581	1.26631	1.26473	1.49761	1.12086	1.45882	1.36957	1.62242	1.74303	2.0599	1.95447	1.89892
	Gal(α1-4)Gal(β1-4)GlcNAc(β1-2)[GlcNAc(β1-4)]Man(α1-3)GlcNAc(β1-4)[Gal(α1-4)Gal(β1-4)GlcNAc(β1-2)Man(α1-6)]Man(β1-4)GlcNAc(β1-4)GlcNAc	0.78812	1.63884	2.33157	2.65246	1.67563	1.7302	1.35983	2.09787	1.24155	1.25603	1.01951	1.92517	1.94571	2.19799	1.56717	2.46682	1.5995	1.45669	2.37993	2.36883	2.53092	1.60343	1.10093	1.16733	1.12115	1.22261	1.14118	0.95935	0.91468	1.09595	1.0476	1.48951	2.14811	1.49217	1.53066	1.32245	2.41556	1.29424	1.28844	1.0645	1.19853	1.33254	1.2476	1.40889	1.7692	2.0215	1.95717	1.87274
G87433DT	Gal(α1-4)Gal(β1-4)GlcNAc(β1-4)Gal(β1-4)Glc	1.00481	1.38048	2.28106	2.62574	1.55878	1.57557	1.36906	1.80142	1.32169	1.16293	1.04668	1.82499	1.84103	2.10133	1.71449	2.53076	1.55582	1.39106	2.22869	2.23137	2.46628	1.51475	1.23117	1.18685	1.12021	1.12684	1.16906	1.08876	0.94477	1.08426	1.06662	1.3261	2.0997	1.82197	1.53299	1.32853	2.16187	1.2476	1.30659	1.23248	1.18271	1.12916	1.10321	1.11136	1.73324	1.99651	1.87845	1.8292
G82782PE	Gal(α1-4)Gal(β1-4)GlcNAc(β1-4)Man(α1-3)[Gal(α1-4)Gal(β1-4)GlcNAc(β1-2)[Gal(α1-4)Gal(β1-4)GlcNAc(β1-6)]Man(α1-6)]Man(β1-4)GlcNAc(β1-4)GlcNAc	0.72432	1.97856	2.0203	2.41436	1.56881	1.67722	2.25701	2.30572	1.55864	1.10729	1.1449	1.91047	1.92839	2.07062	1.2475	2.31655	1.63537	1.08487	2.02734	2.05689	2.27931	1.12543	1.20138	1.44143	1.39494	1.39366	1.3343	1.16174	1.15448	1.13296	1.40018	1.38128	2.04244	1.06619	1.29509	1.37614	2.4563	1.21811	1.23544	1.81421	1.055	1.35736	1.28672	1.33213	1.85767	1.99641	2.00862	2.01928
G22171KQ	Gal(α1-4)Gal(β1-4)GlcNAc(β1-6)GalNAc	1.07319	1.45293	2.14331	2.53282	1.4983	1.58094	1.41051	1.63211	1.39223	1.13667	1.05742	1.8492	1.88696	2.14058	1.76289	2.57108	1.61419	1.35015	2.29069	2.1749	2.48873	1.47483	1.50521	1.30867	1.29917	1.25448	1.25851	1.26234	1.11029	1.23635	1.23047	1.28011	2.13204	1.07543	1.22076	1.27243	2.35368	1.27575	1.27595	1.22741	1.19156	1.14549	1.06361	1.10774	1.87073	2.16337	2.05166	1.9935
G34892VB	Gal(α1-4)Gal(β1-6)Gal	1.05795	1.29211	2.03308	2.32326	1.35478	1.44165	1.36263	1.49835	1.35441	1.19611	1.09382	1.92053	1.91999	2.15896	1.83374	2.70318	1.46564	1.41	2.40897	2.29599	2.63781	1.51226	1.43592	1.30067	1.23806	1.21703	1.23558	1.21547	1.07427	1.18264	1.164	1.36349	2.1561	1.25692	1.23945	1.33895	2.03232	1.28473	1.33157	1.25674	1.183	1.1072	1.06379	1.01989	1.82404	2.01967	1.94454	1.89898
G91757WO	Gal(α1-4)GalNAc(α1-3)GalNAc	0.99025	1.43011	2.15779	2.34087	1.41099	1.45528	1.34535	1.51897	1.2243	1.17043	1.08845	1.94453	1.8949	2.14209	1.9673	2.4818	1.43245	1.38979	2.29567	2.18766	2.41867	1.56006	1.26932	1.20379	1.21127	1.1435	1.13562	1.06961	0.98008	1.10197	1.11202	1.24684	2.0913	1.3864	1.43309	1.11423	1.86893	1.22457	1.24671	1.18435	1.21689	1.12083	1.04266	1.14108	1.80711	2.00768	1.93677	1.85813
G33020YH	Gal(α1-4)GalNAc(β1-3)Gal(α1-4)Gal(β1-4)Glc	1.00664	1.42387	2.36422	2.61062	1.57577	1.60014	1.34971	1.78677	1.22473	1.17138	1.10671	1.84137	1.86202	2.12613	1.83829	2.5546	1.51692	1.36564	2.2488	2.28285	2.44953	1.52744	1.4488	1.28815	1.28606	1.22103	1.17791	1.21388	1.04243	1.16218	1.12381	1.27179	2.24443	1.91105	1.60208	1.20801	2.16242	1.2734	1.28936	1.17852	1.19582	1.13576	1.08657	1.12256	1.80566	2.13747	1.96214	1.89119
G20420WT	Gal(α1-4)Glc	1.11366	1.31808	2.45714	2.61878	1.59492	1.63718	1.31922	1.6865	1.26602	1.14509	1.07634	1.86999	1.87995	2.14271	1.84938	2.66315	1.39507	1.39529	2.28968	2.19254	2.50685	1.43117	1.20362	1.17737	1.16027	1.12004	1.14237	1.04695	0.96686	1.09387	1.05129	1.24916	2.188	1.32372	1.23896	1.16998	1.7621	1.23601	1.246	1.20487	1.17071	1.17027	1.08269	1.18438	1.76334	2.03442	1.92917	1.87348
G82168GG	Gal(α1-4)GlcNAc(β1-2)Man(α1-3)[Gal(α1-4)GlcNAc(β1-2)Man(α1-6)]Man(β1-4)GlcNAc(β1-4)GlcNAc	2.04604	2.14949	3.11525	3.28502	2.0511	2.04345	1.80318	2.38037	1.24034	1.1522	1.12272	1.93367	1.9408	2.197	1.80006	2.75163	1.4622	1.44895	2.17263	2.2301	2.3664	1.48859	1.40855	1.37827	1.40301	1.241	1.23602	1.17909	1.07182	1.15639	1.16508	1.51862	2.44101	0.84337	1.02273	1.08927	2.41212	1.35523	1.31628	1.63801	1.18598	1.18402	1.09344	1.34456	1.9807	2.27994	2.10349	2.06627
G76983CM	Gal(α1-4)GlcNAc(β1-2)Man(α1-3)[Gal(α1-4)GlcNAc(β1-2)Man(α1-6)]Man(β1-4)GlcNAc(β1-4)[Fuc(α1-6)]GlcNAc	1.991	2.06517	3.03594	3.17863	1.97825	2.04673	1.97597	2.24775	1.33213	1.05849	0.98814	1.85755	1.88359	2.1043	1.9369	2.8894	1.64105	1.49345	2.2266	2.33902	2.52027	1.44683	1.41735	1.33873	1.34295	1.23081	1.20779	1.17673	1.06696	1.16436	1.09076	1.43645	2.52474	0.86309	1.0544	1.11857	2.45254	1.34403	1.31576	1.73195	1.14885	1.26567	1.16591	1.46199	2.15297	2.45892	2.31138	2.25319
	Gal(α1-4)GlcNAc(β1-2)Man(α1-3)[Gal(α1-4)GlcNAc(β1-2)[Gal(α1-4)GlcNAc(β1-4)]Man(α1-6)]Man(β1-4)GlcNAc(β1-4)[Fuc(α1-6)]GlcNAc	1.73766	2.11886	3.34275	3.4813	2.21267	2.2725	2.15265	2.64297	1.38375	1.04062	1.04297	1.93181	1.93841	2.17592	1.95058	2.98236	1.62478	1.48962	2.27218	2.47467	2.5654	1.43589	1.43412	1.50723	1.40077	1.36093	1.35343	1.25364	1.22073	1.26185	1.24433	1.51422	2.51376	0.76951	1.0264	1.18091	2.39466	1.34356	1.31617	1.6858	1.20467	1.43936	1.33727	1.68884	2.09966	2.44435	2.28611	2.23418
G39344CL	Gal(α1-4)GlcNAc(β1-2)Man(α1-3)[Neu5Ac(α2-6)Gal(α1-4)GlcNAc(β1-2)Man(α1-6)]Man(β1-4)GlcNAc(β1-4)GlcNAc	1.91593	1.84986	2.45025	2.61422	1.5805	1.62746	1.63202	1.70166	1.1925	1.08571	1.06421	1.86951	1.8831	2.11577	1.79292	2.77119	1.35915	1.35722	2.13931	2.16459	2.33428	1.38494	1.52627	1.33186	1.34783	1.17999	1.13442	1.21174	1.02032	1.07496	1.10134	1.94188	2.29834	0.69232	0.98146	1.09809	2.43864	1.26681	1.29336	1.55609	1.13442	1.02595	0.95283	1.0978	1.86788	2.14158	1.98494	1.93354
G70301QJ	Gal(α1-4)GlcNAc(β1-2)[Gal(β1-4)GlcNAc(β1-4)]Man(α1-3)[Gal(β1-4)GlcNAc(β1-2)[Gal(β1-4)GlcNAc(β1-6)]Man(α1-6)]Man(β1-4)GlcNAc(β1-4)GlcNAc	1.17899	2.36337	3.69337	3.76011	2.69266	2.61833	2.04869	3.31831	1.18502	1.07636	1.0923	1.96022	1.86563	2.10283	1.82156	2.6198	1.42051	1.24394	2.17407	2.23789	2.29175	1.38308	1.31618	1.42369	1.3232	1.38563	1.30276	1.27932	1.15288	1.11687	1.34489	1.50252	2.09697	1.32704	1.05855	1.09325	2.30147	1.27875	1.22565	1.47067	1.12952	1.66889	1.56356	2.01528	1.7452	1.98659	1.84428	1.79738
G40585SO	Gal(α1-4)GlcNAc(β1-3)Gal(β1-4)Glc	1.00664	1.30415	2.59129	2.80764	1.76081	1.73135	1.27293	1.85193	1.16928	1.20204	1.0943	1.93452	1.90749	2.15449	1.89032	2.51029	1.34716	1.42605	2.24635	2.19883	2.38923	1.54772	1.16343	1.14778	1.17468	1.09237	1.09496	0.98958	0.9013	1.02038	0.99432	1.33628	2.2503	2.19341	1.673	1.11374	1.84554	1.22097	1.22213	1.15893	1.18946	1.12866	1.05528	1.19303	1.72913	2.06654	1.89225	1.82497
	Gal(α1-4)[Fuc(α1-2)]Gal(β1-3)GalNAc	1.09307	1.4065	2.01071	2.2774	1.3127	1.39451	1.42326	1.59887	1.36326	1.22394	1.12011	1.9172	1.8743	2.15383	1.76784	2.45744	1.49607	1.40426	2.26579	2.1619	2.41085	1.54257	1.33081	1.17572	1.13946	1.13436	1.1343	1.08609	0.95512	1.09669	1.12493	1.30234	2.097	0.98978	0.97484	1.20198	1.72635	1.27799	1.28324	1.27015	1.16744	1.12925	1.0864	1.11533	1.8729	2.03248	1.955	1.92028
G85334XS	Gal(α1-4)[Fuc(α1-2)]Gal(β1-3)GlcNAc	1.01708	1.43414	2.11054	2.42098	1.42924	1.47837	1.39259	1.6308	1.33572	1.21591	1.09845	1.88312	1.83538	2.11328	1.85119	2.54007	1.54439	1.44611	2.17356	2.12182	2.36931	1.46672	1.15299	1.10741	1.13221	1.10007	1.07795	0.99112	0.90921	1.05564	1.04957	1.29404	2.18709	1.99314	1.42961	1.28065	1.87315	1.28681	1.23796	1.31771	1.15176	1.14706	1.09436	1.11619	1.78421	2.00122	1.87831	1.80248
G49817RV	Gal(α1-4)[Fuc(α1-2)]Gal(β1-3)[Fuc(α1-2)]Gal	1.13257	1.44007	2.06617	2.41162	1.39778	1.41137	1.45562	1.62386	1.51347	1.21697	1.15829	2.02431	1.96783	2.25428	1.85769	2.65156	1.57663	1.42525	2.41156	2.26455	2.62151	1.51359	1.32114	1.27239	1.20068	1.21116	1.28592	1.12449	1.07202	1.25318	1.1942	1.35939	2.25811	1.05638	1.13425	1.34683	1.91388	1.38276	1.3446	1.25701	1.19432	1.19935	1.18517	1.13636	2.02318	2.13101	2.02184	1.97149
	Gal(α1-4)[Fuc(α1-2)]Gal(β1-3)[Fuc(α1-3)GlcNAc(β1-6)]GalNAc	1.00984	1.47407	2.07104	2.33657	1.44246	1.51223	1.43493	1.47424	1.362	1.24808	1.18852	1.99064	1.96396	2.19318	1.829	2.58346	1.56811	1.40229	2.43521	2.23984	2.55536	1.53741	1.33528	1.18411	1.23364	1.14718	1.14084	0.97997	0.95983	1.11649	1.11423	1.36477	2.31792	0.72392	1.06059	1.13148	2.03796	1.30455	1.25378	1.19323	1.1933	1.1652	1.08868	1.15115	2.12279	2.28281	2.22799	2.19016
	Gal(α1-4)[Fuc(α1-2)]Gal(β1-3)[GlcNAc(β1-6)]GalNAc	1.16364	1.43946	1.90065	2.19199	1.27401	1.38782	1.39938	1.54598	1.33302	1.21985	1.10679	1.8313	1.82581	2.08226	1.81714	2.54207	1.58728	1.36558	2.31557	2.18071	2.45374	1.48416	1.21506	1.12573	1.10077	1.08262	1.08336	0.96723	0.91863	1.04467	1.01738	1.28108	2.16995	0.86752	0.96104	1.1443	1.67479	1.25494	1.2447	1.25637	1.20941	1.15933	1.07353	1.12565	1.90459	2.07899	2.01438	1.99271
G42729SG	Gal(α1-4)[Fuc(α1-2)]Gal(β1-4)GalNAc	1.09482	1.36094	1.96523	2.29402	1.29566	1.35057	1.42341	1.5286	1.39962	1.12892	1.02935	1.84531	1.80232	2.08501	1.77259	2.49176	1.56971	1.42316	2.21939	2.15685	2.39971	1.48568	1.2669	1.21007	1.16539	1.16236	1.19629	1.09656	0.99185	1.16588	1.17062	1.24268	2.07912	0.79211	1.0962	1.25321	1.93528	1.26478	1.27791	1.26384	1.14811	1.12959	1.10999	1.09706	1.8631	2.03685	1.94045	1.88063
G35960LO	Gal(α1-4)[Fuc(α1-2)]Gal(β1-4)GlcNAc(β1-3)Gal(β1-4)GlcNAc(β1-3)Gal(β1-4)Glc	1.19088	1.53443	2.32427	2.73469	1.66956	1.63134	1.33838	1.97856	1.23786	1.20789	1.05716	1.89661	1.8976	2.13242	1.5685	2.32723	1.56151	1.36512	2.14101	1.99162	2.27334	1.66427	1.39853	1.21892	1.21497	1.21247	1.13089	1.09986	0.97433	1.09215	1.13995	1.38958	2.41734	3.28095	2.08275	1.18933	1.99214	1.26051	1.30816	1.26232	1.1566	1.14928	1.15003	1.19124	1.81019	2.07101	1.97237	1.86761
	Gal(α1-4)[Fuc(α1-2)]Gal(β1-4)GlcNAc(β1-3)GalNAc	1.04731	1.47577	2.04084	2.37923	1.38247	1.45992	1.43697	1.50482	1.36778	1.09887	1.03964	1.82911	1.83991	2.14758	1.59758	2.35824	1.64078	1.30203	2.23286	2.06362	2.36607	1.46805	1.36597	1.27043	1.28762	1.14888	1.13864	1.06867	0.99221	1.10949	1.23546	1.28007	2.31775	1.10582	1.12371	1.23104	2.1586	1.22556	1.23208	1.21811	1.16643	1.08135	1.09783	1.04412	1.98958	2.21701	2.14464	2.08475
	Gal(α1-4)[Fuc(α1-3)]GlcNAc(β1-2)[Gal(β1-4)[Fuc(α1-3)]GlcNAc(β1-4)]Man(α1-3)GlcNAc(β1-4)[Gal(β1-4)[Fuc(α1-3)]GlcNAc(β1-2)[Gal(β1-4)[Fuc(α1-3)]GlcNAc(β1-6)]Man(α1-6)]Man(β1-4)GlcNAc(β1-4)[Fuc(α1-6)]GlcNAc	0.93639	1.29786	3.26362	3.47356	2.23906	2.29242	1.71031	2.22143	1.32739	1.46483	1.31415	2.32647	2.35437	2.52883	2.02119	2.71382	1.70752	1.84787	2.87344	2.87189	3.01492	2.1331	1.77844	1.29991	1.3528	1.36395	1.20569	1.07764	0.99666	1.12436	1.06033	1.3688	2.57693	0.65138	1.10938	1.40827	2.999	1.42943	1.49397	1.15943	1.40251	1.51995	1.51381	1.68146	2.38589	2.69854	2.42318	2.42595
	Gal(α1-4)[Fuc(α1-3)]GlcNAc(β1-3)GalNAc	1.08855	1.46776	2.39305	2.54377	1.63709	1.70436	1.45521	1.52485	1.2971	1.1966	1.12406	1.99185	2.03174	2.28698	1.9941	2.79841	1.57164	1.52758	2.52556	2.35642	2.68692	1.53588	1.43534	1.36471	1.54204	1.33159	1.21036	1.15039	1.0501	1.15155	1.27588	1.35606	2.53087	0.74478	1.07306	1.17796	2.16526	1.30064	1.29959	1.27063	1.25617	1.17312	1.11018	1.17104	2.17095	2.50268	2.36138	2.29647
G47100PE	Gal(α1-6)Gal	1.10433	1.26438	2.37336	2.60785	1.56009	1.58672	1.30923	1.72556	1.28466	1.16614	1.07195	1.88983	1.87594	2.12656	1.90713	2.64717	1.37555	1.42752	2.3332	2.22384	2.52757	1.49457	1.29799	1.21498	1.19097	1.15919	1.18427	1.13401	1.0072	1.12759	1.08989	1.30936	2.13542	1.24153	1.15992	1.21722	1.90863	1.25309	1.26775	1.18887	1.16576	1.12947	1.06647	1.12725	1.75515	1.99435	1.87295	1.81707
G29867LB	Gal(α1-6)Gal(α1-3)Gal	1.08276	1.17491	2.00862	2.26312	1.30594	1.36611	1.28644	1.48466	1.26413	1.18615	1.0603	1.95118	1.89772	2.12028	2.0071	2.76062	1.30955	1.47423	2.42709	2.31064	2.65598	1.64054	1.37694	1.2295	1.20586	1.19532	1.16437	1.16247	1.00341	1.10958	1.12609	1.35737	2.1992	1.6508	1.12512	1.27508	2.03579	1.24693	1.29413	1.14564	1.17302	1.0754	1.02468	1.04137	1.79178	1.95831	1.87085	1.81991
G22623VD	Gal(α1-6)Gal(α1-6)Gal	1.09102	1.2265	2.32446	2.58373	1.5284	1.55831	1.29069	1.7274	1.27017	1.17443	1.07931	1.90819	1.88216	2.12393	1.95217	2.67777	1.36837	1.4327	2.36494	2.29186	2.57554	1.53314	1.3619	1.24414	1.22491	1.17609	1.19504	1.17764	1.01817	1.14623	1.09894	1.34511	2.15596	1.2562	1.13546	1.25823	2.04452	1.25581	1.27497	1.16988	1.15867	1.09824	1.04806	1.08378	1.80594	2.02041	1.89084	1.83781
G82639DV	Gal(α1-6)Gal(α1-6)Gal(α1-6)Glc	1.07153	1.22776	2.28083	2.47399	1.47237	1.54257	1.30167	1.60816	1.2529	1.16825	1.09947	1.9202	1.90793	2.15302	1.95307	2.76264	1.3884	1.40722	2.38235	2.3573	2.64778	1.50049	1.3308	1.24223	1.23542	1.15434	1.16414	1.12977	0.98911	1.13525	1.0791	1.32621	2.24631	1.29627	1.18604	1.27084	1.99526	1.24451	1.26758	1.18493	1.15866	1.11082	1.04458	1.07868	1.89977	2.11109	2.00048	1.95283
G94768DB	Gal(α1-6)Gal(α1-6)Glc	1.08276	1.26494	2.33057	2.49886	1.50481	1.57211	1.32131	1.60701	1.26706	1.15906	1.09105	1.90019	1.90018	2.15415	1.90725	2.73168	1.39604	1.40215	2.3508	2.29026	2.60046	1.46083	1.26548	1.21371	1.20228	1.13789	1.15345	1.08583	0.97777	1.11596	1.07077	1.29091	2.22635	1.27776	1.20925	1.22765	1.85276	1.24027	1.25917	1.20424	1.16582	1.14305	1.06386	1.12308	1.84774	2.08412	1.98161	1.93122
G91810SD	Gal(α1-6)Gal(β1-6)Gal	1.07352	1.24107	2.30901	2.54758	1.52642	1.57215	1.30353	1.66117	1.27219	1.1952	1.09417	1.93947	1.92049	2.15186	1.96063	2.74204	1.37398	1.43188	2.43176	2.32811	2.6529	1.53109	1.38913	1.26032	1.23912	1.1813	1.19599	1.18019	1.02593	1.14495	1.10156	1.3541	2.20922	1.29771	1.15256	1.27039	2.05458	1.26454	1.29248	1.189	1.1741	1.10615	1.04817	1.07919	1.84785	2.05898	1.9425	1.88718
G55052FS	Gal(α1-6)Glc(β1-3)GalNAc	1.07598	1.3756	2.31541	2.4531	1.49327	1.57402	1.38691	1.53446	1.28158	1.16247	1.10228	1.92502	1.92509	2.18792	1.9415	2.70349	1.45403	1.40956	2.3432	2.27341	2.55864	1.48512	1.28161	1.23808	1.25292	1.17057	1.16117	1.09367	0.99596	1.13364	1.13804	1.2521	2.24187	1.27889	1.29252	1.1816	1.80569	1.2459	1.25723	1.23282	1.20643	1.16836	1.07704	1.1687	1.89328	2.15295	2.05193	1.99046
G27776KI	Gal(α1-6)GlcNAc	1.11907	1.3333	2.57441	2.79946	1.71659	1.70853	1.32353	1.83425	1.29062	1.1898	1.08059	1.8972	1.89194	2.1538	1.83815	2.60269	1.40632	1.43901	2.28325	2.16118	2.44177	1.48768	1.23091	1.16995	1.14421	1.14523	1.1663	1.07791	0.98064	1.08624	1.05215	1.28537	2.13608	1.38374	1.24801	1.18486	1.85195	1.26221	1.2642	1.20034	1.19976	1.17418	1.09409	1.20046	1.67747	1.98422	1.84261	1.78131
G77767GG	Gal(α1-6)GlcNAc(α1-3)GalNAc	1.08913	1.39862	2.51585	2.73569	1.6754	1.68324	1.37121	1.76351	1.28529	1.19578	1.09155	1.93123	1.91512	2.17765	1.91031	2.59726	1.4524	1.45066	2.30158	2.20982	2.44228	1.54778	1.2949	1.21476	1.22118	1.18511	1.17587	1.11641	0.99771	1.11249	1.11925	1.27996	2.16866	1.38201	1.29634	1.17122	1.94306	1.26385	1.26313	1.20984	1.22987	1.16606	1.08631	1.20073	1.76633	2.07542	1.92528	1.85611
G58526RE	Gal(α1-6)Man	1.15047	1.3149	2.43246	2.61082	1.58596	1.63104	1.47805	1.71833	1.30591	1.17897	1.09082	1.89054	1.88865	2.13988	1.95571	2.63986	1.46873	1.51541	2.38707	2.22553	2.56085	1.51652	1.21083	1.17433	1.13505	1.11252	1.16281	1.07569	0.9814	1.10859	1.07254	1.29761	2.13508	1.22943	1.19339	1.17001	1.71135	1.26686	1.28963	1.3377	1.1727	1.18072	1.08549	1.16985	1.80628	2.06068	1.99847	1.92847
	Gal(β1-2)Gal(α1-3)[Fuc(α1-2)]Gal(β1-3)[GlcNAc(β1-6)]GalNAc	1.18546	1.33173	1.94231	2.01774	1.24537	1.43389	1.33043	1.23915	1.21015	1.29685	1.13668	1.94698	1.91731	2.18383	1.85142	2.76841	1.40443	1.34865	2.42693	2.21312	2.58256	1.5641	1.31365	1.13445	1.18031	1.15391	1.06389	1.0285	0.95689	1.00958	1.09462	1.29442	2.30147	2.06403	1.03756	1.15462	1.59029	1.29909	1.25228	1.1937	1.23505	1.16295	0.99764	1.10307	1.85907	2.07312	2.00318	1.9938
G00153LJ	Gal(β1-2)Gal(β1-2)Gal	1.0921	1.27961	2.44499	2.69682	1.60792	1.65112	1.32965	1.76781	1.29766	1.23764	1.13008	1.99089	1.97583	2.21574	2.03173	2.78319	1.40182	1.47512	2.47372	2.35602	2.6972	1.57557	1.40621	1.29665	1.26728	1.21557	1.24453	1.20582	1.06503	1.17624	1.13775	1.38177	2.2619	1.35242	1.18669	1.29364	2.05489	1.29115	1.3192	1.23704	1.20954	1.14371	1.07389	1.12146	1.87679	2.09552	1.97798	1.9276
G87156SE	Gal(β1-2)Glc	1.11366	1.31808	2.45714	2.61878	1.59492	1.63718	1.31922	1.6865	1.26602	1.14509	1.07634	1.86999	1.87995	2.14271	1.84938	2.66315	1.39507	1.39529	2.28968	2.19254	2.50685	1.43117	1.20362	1.17737	1.16027	1.12004	1.14237	1.04695	0.96686	1.09387	1.05129	1.24916	2.188	1.32372	1.23896	1.16998	1.7621	1.23601	1.246	1.20487	1.17071	1.17027	1.08269	1.18438	1.76334	2.03442	1.92917	1.87348
G74667MS	Gal(β1-2)Glc(β1-4)Gal	1.08534	1.29082	2.42193	2.60384	1.57245	1.62343	1.31268	1.67572	1.25161	1.16311	1.09076	1.90807	1.9072	2.15765	1.9015	2.70935	1.39473	1.41016	2.3547	2.27017	2.58676	1.4787	1.27359	1.22016	1.20739	1.1437	1.15751	1.08945	0.98231	1.10795	1.06813	1.29687	2.23649	1.3855	1.23229	1.21436	1.89196	1.24172	1.26207	1.2021	1.17653	1.14638	1.06856	1.1466	1.82671	2.07442	1.97037	1.91561
G26719SL	Gal(β1-2)Glc(β1-6)Glc	1.09376	1.31959	2.48277	2.58524	1.59079	1.65435	1.31747	1.63976	1.22887	1.12911	1.0875	1.86953	1.88937	2.15494	1.8363	2.71443	1.39831	1.36342	2.27684	2.23478	2.53946	1.40186	1.16054	1.16323	1.15999	1.09058	1.10328	0.99217	0.93022	1.07143	1.01088	1.22033	2.26517	1.3599	1.26868	1.15829	1.72748	1.21599	1.22487	1.20426	1.16655	1.17718	1.07225	1.1923	1.82781	2.10265	2.00613	1.95537
G56528XC	Gal(β1-2)[Fuc(α1-3)]Glc	1.09148	1.33321	2.22423	2.37398	1.46804	1.52975	1.39369	1.53326	1.30927	1.1356	1.078	1.86561	1.87685	2.14286	1.79872	2.67081	1.43529	1.40239	2.26834	2.18198	2.52242	1.40622	1.2535	1.22084	1.2456	1.1878	1.1668	1.07137	1.03804	1.1403	1.07658	1.21672	2.23714	0.87261	1.08529	1.1667	1.80423	1.26299	1.2614	1.24456	1.1541	1.17907	1.10257	1.18387	1.90887	2.16377	2.06285	1.9951
G79982EE	Gal(β1-2)[Fuc(β1-3)]Glc	1.1006	1.34611	2.28211	2.42204	1.48997	1.55408	1.39894	1.59139	1.33205	1.15578	1.09312	1.88453	1.89646	2.16884	1.86427	2.74637	1.46341	1.43186	2.31409	2.22168	2.5693	1.41168	1.25419	1.24566	1.26315	1.21453	1.20067	1.09053	1.06275	1.16406	1.1103	1.25545	2.29756	1.01246	1.16439	1.18229	1.69487	1.27508	1.27466	1.2665	1.16709	1.21364	1.1233	1.22025	1.92933	2.19042	2.08548	2.01433
	Gal(β1-2)[Gal(β1-3)]Fuc	1.11963	1.36337	2.6473	2.92666	1.7399	1.76218	1.43545	2.03221	1.39841	1.21424	1.12377	1.97562	1.96354	2.23655	1.95084	2.65683	1.50743	1.54439	2.40787	2.28472	2.59749	1.53955	1.24805	1.26622	1.24906	1.22945	1.26831	1.12084	1.06059	1.18521	1.16206	1.32969	2.2123	1.11157	1.20112	1.27369	1.90843	1.32912	1.33693	1.27878	1.24877	1.26401	1.19088	1.30592	1.82995	2.10295	1.98038	1.92471
G53975GY	Gal(β1-2)[Gal(β1-3)]Gal	1.12223	1.34247	2.83748	3.14251	1.85442	1.87193	1.36938	2.09824	1.35378	1.22547	1.15161	2.0425	2.02069	2.26705	2.03848	2.70898	1.468	1.51904	2.50077	2.3511	2.67955	1.56133	1.35868	1.3085	1.25348	1.20517	1.29865	1.19454	1.07	1.20571	1.17434	1.38342	2.23656	1.28193	1.22771	1.3136	2.05606	1.32929	1.34573	1.23781	1.26913	1.22697	1.15437	1.26016	1.84976	2.10789	1.981	1.93631
G46125KB	Gal(β1-2)[Gal(β1-3)]Glc	1.14306	1.36007	2.80395	3.03508	1.81427	1.84748	1.39321	2.02925	1.33655	1.18713	1.12996	1.99173	1.98689	2.2547	1.94889	2.68573	1.47901	1.49408	2.41729	2.319	2.62254	1.52441	1.23485	1.24284	1.2016	1.16308	1.22321	1.08261	1.00029	1.1554	1.11847	1.32207	2.24067	1.30718	1.26942	1.25809	1.92299	1.30391	1.31452	1.23713	1.25642	1.25364	1.16769	1.3073	1.82788	2.10037	1.99246	1.94928
G16235BU	Gal(β1-2)[Gal(β1-6)]Gal	1.13491	1.34476	2.76733	3.0568	1.8206	1.85283	1.39347	2.04947	1.36903	1.24829	1.15575	2.06419	2.0466	2.29325	2.06127	2.76778	1.48068	1.54052	2.55309	2.40958	2.74858	1.59203	1.38723	1.31501	1.2609	1.22783	1.29446	1.19725	1.0751	1.21241	1.17986	1.39588	2.25676	1.23794	1.21597	1.32934	2.08403	1.3448	1.36521	1.25201	1.27863	1.24039	1.16721	1.26733	1.88598	2.12186	2.00759	1.96768
G70445JJ	Gal(β1-2)[Glc(β1-3)]Glc	1.1402	1.37951	2.55468	2.63138	1.62572	1.71386	1.37088	1.64781	1.27365	1.16466	1.13586	1.94195	1.96852	2.24462	1.90701	2.84149	1.44737	1.38539	2.35846	2.31306	2.64934	1.41872	1.21259	1.20987	1.2023	1.12705	1.13763	1.02624	0.96476	1.11813	1.05421	1.26727	2.37723	1.36102	1.28581	1.19805	1.74679	1.25921	1.26627	1.27026	1.19751	1.23018	1.11465	1.23705	1.91713	2.19766	2.1313	2.07556
G05057XI	Gal(β1-2)[Glc(β1-4)]Gal	1.12346	1.34758	2.53665	2.68101	1.63252	1.71132	1.37809	1.70609	1.30191	1.2129	1.15277	1.99685	2.00545	2.26794	2.00381	2.87547	1.44021	1.43465	2.44992	2.37307	2.7265	1.49986	1.32114	1.26736	1.24864	1.17806	1.1955	1.1186	1.01896	1.16138	1.10357	1.34002	2.37613	1.32961	1.23142	1.25887	1.90593	1.29014	1.30633	1.28613	1.21495	1.21028	1.10971	1.19879	1.94495	2.19644	2.1197	2.06403
G36817ME	Gal(β1-2)[Man(α1-3)]Glc	1.09724	1.31823	2.48646	2.613	1.59412	1.70246	1.8195	1.72661	1.47679	1.22508	1.18493	2.01229	2.0101	2.27725	2.05029	2.78118	1.52699	1.51385	2.45911	2.32089	2.69274	1.53605	1.25218	1.27263	1.2231	1.18709	1.22207	1.1179	1.05642	1.18126	1.15508	1.3389	2.33881	1.35153	1.30684	1.21712	1.64737	1.31747	1.33344	1.59355	1.23309	1.27888	1.13566	1.25865	1.94435	2.20805	2.18317	2.09798
G03723FD	Gal(β1-3)Gal(α1-4)Gal	1.0337	1.28361	2.10634	2.41848	1.39002	1.45627	1.32216	1.55973	1.32714	1.16837	1.08002	1.89315	1.8874	2.12185	1.81755	2.6224	1.44256	1.38496	2.34637	2.219	2.55076	1.47103	1.40171	1.28854	1.23038	1.19299	1.23839	1.20795	1.06745	1.16881	1.15676	1.33599	2.11184	1.25291	1.23784	1.315	2.00069	1.26291	1.30053	1.22994	1.1644	1.08684	1.04733	1.01201	1.77879	1.99446	1.90732	1.85873
G73954OI	Gal(β1-3)Gal(α1-4)Gal(β1-4)Glc	1.00883	1.3822	2.24738	2.54089	1.50091	1.55759	1.34362	1.64452	1.27734	1.1857	1.10491	1.89283	1.91882	2.15266	1.83188	2.6605	1.48546	1.38444	2.35102	2.28025	2.59116	1.51153	1.35438	1.27171	1.22632	1.17531	1.19413	1.14556	1.03353	1.12844	1.10545	1.33723	2.25124	1.78011	1.4901	1.29264	2.09075	1.25748	1.30567	1.224	1.19626	1.13023	1.08044	1.08523	1.82635	2.07649	1.96471	1.91554
G45850GE	Gal(β1-3)Gal(α1-6)Glc(β1-3)GlcNAc	1.03834	1.29636	2.54555	2.72983	1.66477	1.69727	1.2936	1.71356	1.22957	1.17759	1.10638	1.92491	1.92543	2.16703	1.87459	2.69826	1.40097	1.3975	2.33516	2.25794	2.55352	1.44559	1.25702	1.21324	1.20759	1.13108	1.15754	1.07222	0.96979	1.08178	1.04683	1.28965	2.26024	1.4646	1.28035	1.21529	1.88725	1.23202	1.24289	1.19079	1.19065	1.14474	1.05421	1.142	1.81402	2.11252	1.9819	1.92662
G59103JC	Gal(β1-3)Gal(β1-3)Gal	1.02564	1.25579	2.45438	2.71703	1.60389	1.62756	1.2374	1.7217	1.22824	1.16041	1.08958	1.92023	1.90103	2.11667	1.95263	2.66537	1.35235	1.39523	2.38853	2.23578	2.57651	1.44999	1.38284	1.27745	1.26084	1.16139	1.22496	1.19464	1.04237	1.13849	1.114	1.32495	2.18958	1.35792	1.18486	1.23994	1.99423	1.23545	1.25569	1.16132	1.16069	1.08377	1.024	1.06879	1.81345	2.0628	1.93251	1.87291
G62933FW	Gal(β1-3)Gal(β1-3)Gal(β1-3)Gal(β1-3)Gal(β1-3)Gal(α1-4)Gal(β1-4)Glc	1.04342	1.47207	2.58796	2.95843	1.69954	1.76971	1.27657	1.79938	1.294	1.24189	1.26157	2.11421	2.13105	2.33621	2.17969	3.02924	1.55746	1.41156	2.66107	2.61618	2.96093	1.51552	1.80968	1.58657	1.59928	1.36259	1.42303	1.49923	1.23104	1.31508	1.3377	1.49571	2.60124	2.18026	1.61439	1.54363	2.63617	1.33637	1.39033	1.25694	1.23365	1.08321	1.05004	0.99874	2.19215	2.46503	2.29423	2.25553
G79028VB	Gal(β1-3)Gal(β1-3)Gal(β1-3)Gal(β1-3)Gal(β1-4)Glc	1.01921	1.37051	2.76703	3.07158	1.81799	1.83296	1.18038	1.87716	1.17231	1.19801	1.17061	2.01615	2.01828	2.21605	2.09381	2.82225	1.41785	1.41019	2.53409	2.44133	2.76177	1.48612	1.53715	1.42708	1.45156	1.24026	1.31304	1.31822	1.11442	1.19863	1.19216	1.42086	2.44933	2.04608	1.45118	1.3337	2.33831	1.25573	1.28276	1.14708	1.19646	1.08238	1.02991	1.0657	2.01391	2.31295	2.1202	2.07828
G94416HL	Gal(β1-3)Gal(β1-3)Gal(β1-3)Gal(β1-4)Glc	1.02028	1.34742	2.69256	2.97121	1.76598	1.77517	1.20226	1.842	1.16355	1.172	1.13063	1.95991	1.96183	2.16568	2.04424	2.75038	1.39588	1.40534	2.45817	2.36824	2.68012	1.48861	1.42367	1.32386	1.33611	1.16174	1.23255	1.21055	1.03898	1.13584	1.10824	1.38082	2.3746	1.96122	1.42841	1.2623	2.19992	1.23307	1.26422	1.13341	1.18713	1.09385	1.03454	1.09652	1.93829	2.22391	2.04157	1.99521
G66391HI	Gal(β1-3)Gal(β1-3)Gal(β1-4)Glc	1.03813	1.3424	2.65828	2.90654	1.74138	1.75017	1.24173	1.82793	1.18066	1.15913	1.10593	1.91894	1.92647	2.14549	1.98941	2.70669	1.39075	1.40664	2.39488	2.31013	2.61426	1.48469	1.33637	1.26364	1.26588	1.12935	1.18997	1.13957	1.00196	1.10639	1.07026	1.34285	2.32536	1.87929	1.41246	1.21125	2.07539	1.2245	1.25278	1.14629	1.18647	1.12033	1.0519	1.14035	1.87601	2.16328	1.99271	1.9428
	Gal(β1-3)Gal(β1-3)GalNAc	1.07255	1.3891	2.5031	2.73323	1.6159	1.6639	1.31321	1.80527	1.24593	1.19559	1.15958	1.97347	1.95696	2.19603	1.90982	2.56281	1.40946	1.4045	2.31685	2.1934	2.45417	1.49924	1.40605	1.30729	1.33272	1.19518	1.22839	1.20098	1.04726	1.13484	1.16717	1.27784	2.22336	1.55006	1.2248	1.1712	1.84563	1.24788	1.23382	1.21302	1.20236	1.10576	1.03578	1.13287	1.85483	2.15947	2.02556	1.98092
	Gal(β1-3)Gal(β1-3)[GlcNAc(β1-6)]GalNAc	1.10659	1.38329	2.35703	2.60975	1.54559	1.62517	1.29532	1.70215	1.20979	1.19671	1.15501	1.91212	1.91617	2.13632	1.89263	2.60636	1.4551	1.34368	2.33885	2.18581	2.46556	1.4534	1.35891	1.27138	1.27739	1.14262	1.19329	1.11522	1.04707	1.10358	1.07383	1.25817	2.26319	1.37894	1.16564	1.08395	1.8139	1.22383	1.18302	1.18752	1.24003	1.11601	1.00169	1.12876	1.87897	2.1878	2.06565	2.04497
	Gal(β1-3)Gal(β1-3)[Neu5Ac(α2-8)Neu5Ac(α2-6)]GalNAc	1.08341	1.43287	2.24146	2.4165	1.45773	1.51013	1.34526	1.59259	1.24718	1.17944	1.11459	2.01297	1.98137	2.18515	1.90506	2.93056	1.51158	1.43522	2.53992	2.41014	2.70298	1.54471	1.30044	1.11393	1.16473	1.06882	1.10654	1.07731	0.85009	1.03064	0.9909	1.39878	2.11948	1.43385	1.15554	1.14585	2.04424	1.25788	1.28854	1.16571	1.24044	1.08785	1.01982	1.10833	1.87049	2.07449	1.99847	1.91832
G99042JP	Gal(β1-3)Gal(β1-4)Gal(β1-4)Glc	1.02851	1.31021	2.50024	2.71451	1.64337	1.67114	1.24957	1.71795	1.16948	1.1548	1.08593	1.89705	1.898	2.11909	1.94997	2.68459	1.36531	1.3831	2.38433	2.30909	2.61397	1.49934	1.30389	1.21659	1.22022	1.10422	1.12388	1.08687	0.9538	1.06691	1.02863	1.33301	2.29804	1.85598	1.38546	1.20047	2.05389	1.20878	1.24606	1.13256	1.16486	1.10612	1.0386	1.11827	1.85833	2.10422	1.95658	1.90663
G45796AX	Gal(β1-3)Gal(β1-4)Glc	1.07586	1.35175	2.6396	2.85842	1.73092	1.73886	1.28518	1.82567	1.20854	1.153	1.08959	1.88886	1.90512	2.144	1.93747	2.67659	1.39325	1.41437	2.34187	2.25969	2.55692	1.48158	1.24598	1.21167	1.20917	1.1126	1.15733	1.0751	0.97154	1.08363	1.04652	1.30913	2.28406	1.80721	1.40139	1.17321	1.96063	1.22446	1.24758	1.16603	1.18767	1.15261	1.07481	1.18673	1.81614	2.1098	1.94902	1.8994
G17339LD	Gal(β1-3)Gal(β1-4)GlcNAc(β1-2)Man(α1-3)[Gal(β1-3)Gal(β1-4)GlcNAc(β1-2)Man(α1-6)]Man(β1-4)GlcNAc(β1-4)GlcNAc	1.33234	2.30299	3.47666	3.69661	2.40996	2.35956	1.5692	2.75449	1.11447	1.296	1.18022	1.98256	1.98026	2.19905	2.19986	2.92048	1.54719	1.56435	2.46846	2.3925	2.6232	1.62346	1.57867	1.54186	1.58989	1.40122	1.34882	1.37675	1.18207	1.24557	1.31081	1.66376	2.62691	1.79706	1.4338	1.18608	2.95139	1.3544	1.40469	1.46255	1.27969	1.36226	1.27457	1.60983	2.12404	2.46172	2.23281	2.13801
G60103QI	Gal(β1-3)Gal(β1-4)GlcNAc(β1-2)Man(α1-3)[Gal(β1-3)Gal(β1-4)GlcNAc(β1-2)Man(α1-6)]Man(β1-4)GlcNAc(β1-4)[Fuc(α1-6)]GlcNAc	1.2894	2.24169	3.45985	3.67924	2.39421	2.40654	1.74259	2.66384	1.19866	1.19084	1.03895	1.90167	1.91761	2.10191	2.38296	3.06208	1.76269	1.64148	2.52309	2.49924	2.75425	1.58305	1.56225	1.47045	1.51843	1.36937	1.29734	1.34728	1.15304	1.22638	1.21696	1.5877	2.70971	1.68515	1.43314	1.21778	3.00294	1.3493	1.40968	1.56766	1.24298	1.46027	1.35961	1.74985	2.29212	2.65118	2.46583	2.33845
G85208SY	Gal(β1-3)Gal(β1-4)GlcNAc(β1-2)Man(α1-3)[Gal(β1-3)Gal(β1-4)GlcNAc(β1-2)[Gal(β1-3)Gal(β1-4)GlcNAc(β1-6)]Man(α1-6)]Man(β1-4)GlcNAc(β1-4)GlcNAc	1.06729	2.29912	3.77874	3.98812	2.77126	2.63941	1.71822	3.05734	1.16845	1.35842	1.27626	2.13766	2.05392	2.20339	2.30673	2.9228	1.51021	1.47531	2.64144	2.5289	2.76096	1.64818	1.7465	1.63275	1.67513	1.47284	1.42216	1.51764	1.25006	1.24773	1.40776	1.68676	2.63802	1.80096	1.39791	1.27109	3.23792	1.37432	1.43915	1.60602	1.32856	1.5217	1.48555	1.79525	2.3182	2.4763	2.28549	2.20533
G77485UZ	Gal(β1-3)Gal(β1-4)GlcNAc(β1-2)Man(α1-3)[Gal(β1-3)Gal(β1-4)GlcNAc(β1-2)[Gal(β1-3)Gal(β1-4)GlcNAc(β1-6)]Man(α1-6)]Man(β1-4)GlcNAc(β1-4)[Fuc(α1-6)]GlcNAc	1.06002	2.3069	3.7636	3.99724	2.76278	2.67545	1.85501	3.07137	1.25016	1.24673	1.13548	2.01901	1.97033	2.09368	2.53007	3.03757	1.7003	1.55996	2.65786	2.59215	2.84576	1.62108	1.74474	1.5526	1.59667	1.43819	1.37098	1.50037	1.21463	1.21781	1.29327	1.66062	2.69598	1.75531	1.41447	1.28932	3.22528	1.37881	1.46806	1.74124	1.32016	1.63678	1.59762	1.97454	2.44915	2.64217	2.47663	2.36322
G12699VT	Gal(β1-3)Gal(β1-4)GlcNAc(β1-2)Man(α1-3)[Gal(β1-4)GlcNAc(β1-2)Man(α1-6)]Man(β1-4)GlcNAc(β1-4)[Fuc(α1-6)]GlcNAc	1.37652	2.24811	3.41055	3.60552	2.35357	2.37138	1.73761	2.64433	1.20984	1.1866	1.00847	1.88306	1.89223	2.10186	2.29375	2.95024	1.76933	1.63969	2.43423	2.41856	2.65203	1.58657	1.50161	1.40414	1.44782	1.34637	1.26316	1.3029	1.11845	1.20565	1.19117	1.53136	2.61544	1.70412	1.4108	1.16938	2.89825	1.35207	1.38911	1.56181	1.20627	1.45109	1.34178	1.75167	2.20701	2.56518	2.39429	2.27505
	Gal(β1-3)Gal(β1-4)GlcNAc(β1-3)Gal(β1-3)GalNAc	1.20328	1.4704	2.77846	2.97497	1.84619	1.84964	1.27959	2.0828	1.15176	1.27051	1.2068	2.0659	2.08294	2.31317	1.82476	2.58572	1.37668	1.41643	2.30645	2.17001	2.46084	1.6154	1.45584	1.24332	1.28795	1.17479	1.14323	1.17959	0.96144	1.07997	1.09015	1.39911	2.40362	2.67507	1.61022	1.15539	1.99963	1.29231	1.27535	1.22893	1.24857	1.15698	1.09951	1.25587	1.84967	2.20104	2.04034	1.95084
G70213NR	Gal(β1-3)Gal(β1-4)GlcNAc(β1-3)Gal(β1-4)Glc	1.13753	1.42452	2.94281	3.19216	2.03396	1.95331	1.22105	2.20145	1.10758	1.26246	1.12956	2.00599	2.00662	2.22436	1.89196	2.6277	1.37247	1.4478	2.3113	2.24743	2.49572	1.6202	1.27468	1.13566	1.17479	1.08046	1.09235	1.05776	0.89504	1.02249	0.97225	1.43756	2.36405	2.94057	1.92371	1.12865	2.08807	1.25699	1.27669	1.15747	1.21983	1.19799	1.13662	1.31886	1.77022	2.13313	1.92967	1.84513
G14879UV	Gal(β1-3)Gal(β1-4)GlcNAc(β1-3)[Gal(β1-3)Gal(β1-4)GlcNAc(β1-6)]Gal(β1-4)GlcNAc(β1-3)Gal(β1-4)Glc	1.25967	1.62201	3.91005	4.24303	2.74247	2.61159	1.36071	3.19843	1.12668	1.39349	1.2699	2.28193	2.19782	2.44103	1.97422	2.66322	1.55179	1.60033	2.48001	2.32464	2.60978	1.79478	1.40373	1.21192	1.2673	1.23418	1.18143	1.20219	0.94336	1.06536	1.07314	1.64543	2.50263	3.31287	2.0074	1.29887	2.75594	1.42303	1.40734	1.28773	1.40816	1.39018	1.34777	1.65749	1.80245	2.22366	1.99513	1.87882
G73528EG	Gal(β1-3)Gal(β1-6)Gal	1.04106	1.25486	2.37327	2.61303	1.5635	1.60623	1.27658	1.65804	1.25104	1.18824	1.09941	1.94527	1.92957	2.14768	1.96043	2.73708	1.36528	1.41256	2.44363	2.29991	2.65369	1.48871	1.39863	1.27668	1.25682	1.17369	1.21096	1.18817	1.03797	1.14078	1.10912	1.34325	2.2262	1.34874	1.1772	1.26131	2.02779	1.25394	1.28262	1.1844	1.17479	1.09881	1.03602	1.07155	1.85155	2.07953	1.96294	1.90428
G46852YU	Gal(β1-3)GalNAc(α1-3)Gal(α1-4)Gal(β1-4)Glc	1.1138	1.74796	2.32916	2.66472	1.53398	1.61786	1.36585	1.80045	1.25335	1.30818	1.2063	1.94791	1.95754	2.20301	2.03151	2.56831	1.54797	1.45786	2.31811	2.3477	2.5177	1.67742	1.54777	1.37692	1.37196	1.2597	1.28516	1.27956	1.09374	1.16814	1.20315	1.35223	2.22487	2.63748	1.82719	1.26081	2.08416	1.28585	1.31806	1.29246	1.25043	1.11981	1.08609	1.12233	1.89879	2.17273	2.07041	2.03513
G29908ZA	Gal(β1-3)GalNAc(α1-3)GalNAc	1.02757	1.48104	2.28743	2.45955	1.46915	1.52492	1.34298	1.67315	1.22171	1.19949	1.15022	1.98152	1.94226	2.18819	1.92538	2.45092	1.4361	1.37981	2.26815	2.15933	2.37629	1.54463	1.27487	1.21983	1.24248	1.1342	1.14453	1.07187	0.97117	1.0723	1.09752	1.24457	2.15682	1.67756	1.44697	1.08743	1.69821	1.2263	1.22744	1.22447	1.22251	1.12401	1.04125	1.16358	1.82083	2.06123	1.98644	1.92439
G46241AF	Gal(β1-3)GalNAc(α1-3)GlcNAc	1.10136	1.42673	2.61621	2.82426	1.71358	1.72622	1.35353	1.89884	1.25379	1.20747	1.1464	1.95747	1.93921	2.19692	1.86317	2.52253	1.43794	1.42981	2.24571	2.16154	2.36024	1.53545	1.31029	1.22039	1.24156	1.14963	1.16497	1.11011	0.97949	1.06975	1.0965	1.26689	2.20284	1.62647	1.28065	1.11893	1.76655	1.25001	1.23321	1.21855	1.22671	1.14734	1.06911	1.20736	1.76686	2.10652	1.95463	1.90345
G04189PE	Gal(β1-3)GalNAc(α1-3)[Fuc(α1-2)]Gal	1.14148	1.82907	2.32319	2.59499	1.50804	1.58343	1.2554	1.7175	1.21694	1.34691	1.18043	1.88974	1.85658	2.12575	2.05278	2.49388	1.43238	1.44504	2.24859	2.23831	2.41512	1.54702	1.40752	1.27816	1.29192	1.20998	1.2671	1.19129	1.04746	1.13943	1.15072	1.24422	2.10718	2.39072	1.60797	1.15224	1.81325	1.26214	1.23195	1.253	1.16401	1.11103	1.06127	1.1523	1.8568	2.11853	2.02709	1.96924
G64885AH	Gal(β1-3)GalNAc(α1-3)[Fuc(α1-2)]Gal(β1-4)GlcNAc(β1-3)Gal(β1-4)Glc	1.12624	2.06473	2.76456	3.08863	1.90116	1.87974	1.21446	2.07255	1.04925	1.41171	1.2116	1.93042	1.93819	2.19149	1.98837	2.36138	1.43724	1.44031	2.08225	2.19886	2.2931	1.68352	1.37623	1.18113	1.25817	1.09921	1.13865	1.06301	0.8829	0.98645	1.00319	1.27999	2.38035	4.62943	2.51372	1.02208	1.89766	1.23535	1.21769	1.27849	1.1835	1.14226	1.10878	1.27087	1.82205	2.2459	2.0996	2.00657
	Gal(β1-3)GalNAc(α1-4)Gal(β1-3)[Neu5Ac(α2-6)]GalNAc	1.16057	1.6047	2.44259	2.64361	1.57431	1.66484	1.5286	1.82713	1.4173	1.30986	1.23082	2.14577	2.12886	2.37273	2.09324	2.93841	1.66704	1.52397	2.49917	2.51765	2.74517	1.65496	1.54957	1.28369	1.3544	1.23602	1.22356	1.28699	1.00204	1.13275	1.12579	1.41964	2.34266	1.71132	1.34037	1.27441	2.1391	1.35282	1.34151	1.41806	1.32425	1.19327	1.11632	1.22147	2.06646	2.32751	2.21996	2.14769
G67698UZ	Gal(β1-3)GalNAc(β1-3)Gal(α1-3)Gal(β1-4)Glc	1.0369	1.32643	2.37083	2.58243	1.52544	1.56988	1.28211	1.77741	1.13798	1.21152	1.13756	1.94663	1.9241	2.14544	1.97913	2.61101	1.33906	1.46405	2.30154	2.27445	2.48512	1.64285	1.40603	1.24211	1.29458	1.20162	1.10951	1.1578	0.94515	1.03985	1.09903	1.27118	2.32966	2.54463	1.40647	1.14066	1.97793	1.21398	1.21679	1.10562	1.19632	1.08474	1.02108	1.12528	1.83404	2.13971	1.97094	1.92668
G28005AF	Gal(β1-3)GalNAc(β1-3)Gal(α1-4)Gal(β1-4)GlcNAc	0.96611	1.42715	2.47182	2.78423	1.6619	1.67054	1.34946	2.03116	1.27119	1.17837	1.09527	1.80642	1.82109	2.09049	1.63373	2.33104	1.57614	1.33295	2.08283	2.09493	2.22478	1.46046	1.49137	1.2905	1.25269	1.22031	1.21403	1.27993	1.02488	1.12676	1.13643	1.24175	2.07002	1.79551	1.43992	1.23137	1.96931	1.27031	1.26172	1.23623	1.17255	1.1133	1.09251	1.13007	1.6212	2.04208	1.88141	1.79612
G35204AF	Gal(β1-3)GalNAc(β1-3)Gal(β1-4)Gal(β1-4)Glc	1.04755	1.3855	2.64375	2.83637	1.72491	1.74838	1.26776	1.93602	1.13569	1.18337	1.15495	1.90201	1.91293	2.15041	1.90338	2.5245	1.41747	1.37851	2.25024	2.22619	2.42014	1.4773	1.35963	1.2374	1.30359	1.16655	1.10976	1.1343	0.93717	1.05356	1.05554	1.26468	2.29862	2.09317	1.42164	1.12989	1.93331	1.22039	1.19613	1.13431	1.16522	1.10128	1.03848	1.14568	1.83867	2.18506	1.99526	1.94257
G62097SF	Gal(β1-3)GalNAc(β1-3)Gal(β1-4)Glc	1.0852	1.42194	2.78242	2.97759	1.81047	1.81207	1.30185	2.04433	1.16697	1.1743	1.15361	1.88999	1.91461	2.16831	1.89235	2.51022	1.44271	1.40768	2.20759	2.17987	2.35983	1.46475	1.31587	1.23424	1.29389	1.1698	1.13977	1.12648	0.95687	1.0688	1.07096	1.2406	2.28833	2.03022	1.42816	1.09743	1.84822	1.23373	1.19764	1.16237	1.18828	1.14516	1.07197	1.21411	1.79531	2.19291	1.98995	1.93641
G25601LF	Gal(β1-3)GalNAc(β1-3)Gal(β1-4)GlcNAc	1.03325	1.39621	2.8324	3.06247	1.87525	1.82924	1.26746	2.19736	1.15237	1.17961	1.09946	1.85505	1.8401	2.09858	1.83723	2.36944	1.43257	1.37825	2.11335	2.07834	2.22534	1.46576	1.3419	1.20533	1.23378	1.17396	1.15754	1.16944	0.95077	1.05733	1.07222	1.24275	2.06607	1.70083	1.276	1.1037	1.90113	1.23533	1.19636	1.15119	1.17753	1.12642	1.06349	1.2361	1.62027	2.03442	1.85456	1.77133
	Gal(β1-3)GalNAc(β1-4)Gal(α1-4)Neu5Ac	0.97803	1.30346	2.3262	2.53475	1.53248	1.55764	1.31586	1.7041	1.21254	1.1862	1.13895	1.99411	1.9474	2.15749	1.8826	2.55125	1.41756	1.40334	2.30978	2.16916	2.41237	1.43771	1.2017	1.19645	1.22292	1.1162	1.14325	1.04416	0.92147	1.07831	1.08343	1.30484	2.11994	1.07213	1.15518	1.15438	1.77035	1.21682	1.22242	1.15284	1.18543	1.09228	1.00267	1.10473	1.82673	2.11988	2.01846	1.95275
G52428YY	Gal(β1-3)GalNAc(β1-4)GlcNAc	1.12414	1.47136	2.84092	3.15017	1.89885	1.8792	1.35091	2.0316	1.24741	1.20226	1.09404	1.92829	1.92531	2.1661	1.75059	2.39577	1.46609	1.4611	2.17947	2.10251	2.29709	1.62215	1.34174	1.24026	1.22665	1.19235	1.21	1.19298	0.98429	1.08442	1.12629	1.24066	2.14855	1.59977	1.1663	1.12755	1.91898	1.24922	1.22769	1.21158	1.20296	1.15038	1.07152	1.22809	1.69513	2.10024	1.88219	1.84663
G31761VE	Gal(β1-3)Glc	1.11366	1.31808	2.45714	2.61878	1.59492	1.63718	1.31922	1.6865	1.26602	1.14509	1.07634	1.86999	1.87995	2.14271	1.84938	2.66315	1.39507	1.39529	2.28968	2.19254	2.50685	1.43117	1.20362	1.17737	1.16027	1.12004	1.14237	1.04695	0.96686	1.09387	1.05129	1.24916	2.188	1.32372	1.23896	1.16998	1.7621	1.23601	1.246	1.20487	1.17071	1.17027	1.08269	1.18438	1.76334	2.03442	1.92917	1.87348
G75837IM	Gal(β1-3)GlcNAc(α1-3)GlcNAc	1.0911	1.33376	2.87259	3.08054	1.94923	1.90856	1.27711	1.94083	1.1922	1.19148	1.0937	1.9165	1.87836	2.14314	1.8212	2.54459	1.39236	1.46921	2.27257	2.17152	2.36218	1.54266	1.36054	1.17001	1.20003	1.17376	1.09188	1.08377	0.94997	1.03004	0.98019	1.25514	2.26271	2.00385	1.41801	1.16888	2.06909	1.25377	1.22063	1.15689	1.20702	1.13806	1.05228	1.19443	1.66398	2.02182	1.84879	1.74984
	Gal(β1-3)GlcNAc(β1-2)Man(α1-3)GlcNAc(β1-4)[Gal(β1-3)GlcNAc(β1-2)Man(α1-6)]Man(β1-4)GlcNAc(β1-4)GlcNAc	1.13294	1.55247	3.69834	3.79182	2.54837	2.49715	1.78215	2.38754	1.17611	1.28122	1.24824	2.05346	2.02149	2.2665	1.82776	2.50391	1.36096	1.67625	2.41697	2.43637	2.41587	1.92062	1.57348	1.388	1.29109	1.24413	1.18144	1.10547	1.0258	1.15195	1.06634	1.41908	2.64965	1.71748	1.24964	1.10237	2.71113	1.37216	1.39861	1.45575	1.31817	1.24631	1.1576	1.43988	2.09196	2.41274	2.25435	2.1511
G64633BH	Gal(β1-3)GlcNAc(β1-2)Man(α1-3)[Gal(β1-3)GlcNAc(β1-2)Man(α1-6)]Man(β1-4)GlcNAc(β1-4)GlcNAc	1.67153	2.17167	3.62954	3.72896	2.47319	2.45675	2.04261	2.4224	1.22534	1.22556	1.24114	1.96876	1.97627	2.2333	1.93957	2.68984	1.4883	1.58622	2.31834	2.38714	2.38317	1.69814	1.55255	1.40499	1.3388	1.15476	1.15333	1.11527	1.0209	1.13582	1.05863	1.44023	2.73933	1.52048	1.21327	1.12624	2.86976	1.40842	1.42637	1.81313	1.26124	1.20484	1.13717	1.38668	2.1849	2.54261	2.37479	2.29678
G09921WG	Gal(β1-3)GlcNAc(β1-2)Man(α1-3)[Gal(β1-3)GlcNAc(β1-2)Man(α1-6)]Man(β1-4)GlcNAc(β1-4)[Fuc(α1-6)]GlcNAc	1.61599	2.06707	3.47085	3.52633	2.33398	2.40591	2.22791	2.2424	1.27586	1.11029	1.08657	1.88675	1.91464	2.13861	2.00316	2.81103	1.64637	1.62454	2.35911	2.46057	2.52473	1.67258	1.54615	1.33272	1.23948	1.10798	1.06535	1.08088	0.96739	1.09981	0.92909	1.37861	2.81838	1.67296	1.28227	1.10512	2.86968	1.39285	1.41382	1.89655	1.22432	1.2497	1.17787	1.47411	2.33083	2.68445	2.54994	2.44671
G64950NP	Gal(β1-3)GlcNAc(β1-2)Man(α1-3)[Gal(β1-3)GlcNAc(β1-2)[Gal(β1-3)GlcNAc(β1-6)]Man(α1-6)]Man(β1-4)GlcNAc(β1-4)GlcNAc	1.42046	2.02441	3.87542	3.87221	2.72141	2.66643	2.07204	2.47808	1.16153	1.18599	1.23751	1.89681	1.86095	2.08784	1.80024	2.48969	1.45193	1.53794	2.27796	2.40971	2.28177	1.76268	1.71905	1.38212	1.25385	1.08614	1.09471	1.12719	1.02326	1.0621	1.01219	1.29543	2.69354	1.93153	1.2719	1.11382	2.97138	1.37348	1.39406	1.8575	1.24597	1.21512	1.22097	1.46567	2.23569	2.469	2.32769	2.25863
G30901GC	Gal(β1-3)GlcNAc(β1-2)Man(α1-3)[Gal(β1-4)GlcNAc(β1-2)Man(α1-6)]Man(β1-4)GlcNAc(β1-4)GlcNAc	1.61402	2.23113	3.43891	3.58847	2.34699	2.31828	1.7743	2.54735	1.16276	1.2101	1.15572	1.9113	1.91325	2.16827	1.96321	2.6625	1.49633	1.52308	2.25626	2.27443	2.37107	1.63955	1.4436	1.35658	1.3563	1.20808	1.17205	1.14427	1.02077	1.14261	1.11248	1.50233	2.54692	1.62233	1.27871	1.07655	2.74196	1.36759	1.37604	1.60639	1.21088	1.27185	1.18595	1.49876	2.04414	2.3643	2.19122	2.11253
G82420SH	Gal(β1-3)GlcNAc(β1-2)Man(α1-3)[Gal(β1-4)GlcNAc(β1-2)Man(α1-6)]Man(β1-4)GlcNAc(β1-4)[Fuc(α1-6)]GlcNAc	1.55555	2.14411	3.37386	3.49829	2.29104	2.33773	1.94928	2.42353	1.23612	1.11469	1.01166	1.84011	1.85635	2.07474	2.07905	2.78523	1.67028	1.56771	2.30678	2.35328	2.50076	1.59555	1.4599	1.31393	1.29867	1.20522	1.13708	1.14768	1.01378	1.13764	1.03535	1.40777	2.62801	1.65953	1.32207	1.09645	2.80872	1.35593	1.36944	1.69569	1.1707	1.34875	1.2487	1.61645	2.20848	2.5444	2.40264	2.29998
G47554EG	Gal(β1-3)GlcNAc(β1-2)Man(α1-3)[Gal(β1-4)GlcNAc(β1-2)[Gal(β1-4)GlcNAc(β1-4)]Man(α1-6)]Man(β1-4)GlcNAc(β1-4)GlcNAc	1.26145	2.31494	3.77271	3.85698	2.65218	2.61896	1.91224	3.04937	1.14097	1.11849	1.12876	1.90174	1.89056	2.15991	1.92358	2.7933	1.46249	1.43327	2.28	2.31957	2.35333	1.5518	1.33276	1.38049	1.26028	1.25228	1.19832	1.14137	1.06728	1.12099	1.16701	1.53912	2.47423	1.741	1.32951	1.12896	2.5604	1.31345	1.31001	1.48844	1.19296	1.51075	1.38291	1.83375	1.87884	2.24747	2.06774	1.98818
G84874EV	Gal(β1-3)GlcNAc(β1-2)Man(α1-3)[Gal(β1-4)GlcNAc(β1-2)[Gal(β1-4)GlcNAc(β1-6)]Man(α1-6)]Man(β1-4)GlcNAc(β1-4)GlcNAc	1.40416	2.18602	3.67198	3.76385	2.64949	2.54622	1.84385	2.8479	1.17624	1.24338	1.20031	1.98791	1.89594	2.09969	1.9189	2.53107	1.45035	1.40507	2.26766	2.26188	2.34961	1.62655	1.54757	1.38818	1.38594	1.27015	1.23765	1.24836	1.08321	1.11696	1.20831	1.45071	2.44256	1.74376	1.23117	1.07011	2.76438	1.35513	1.36505	1.69617	1.19251	1.40736	1.37767	1.68667	2.10184	2.24284	2.12044	2.06156
G96113SZ	Gal(β1-3)GlcNAc(β1-2)Man(α1-3)[Gal(β1-4)[Fuc(α1-3)]GlcNAc(β1-2)Man(α1-6)]Man(β1-4)GlcNAc(β1-4)[Fuc(α1-6)]GlcNAc	1.46953	1.90741	2.77334	2.9029	1.84931	1.96931	1.78713	1.79476	1.16845	1.10679	0.99019	1.80476	1.86325	2.04607	1.96255	2.6913	1.63048	1.48881	2.31185	2.33501	2.4897	1.62421	1.51168	1.18941	1.23339	1.10134	0.99081	1.01591	0.88798	1.02535	0.91947	1.31579	2.57291	1.42123	1.27854	1.10865	2.75086	1.30195	1.33763	1.55792	1.08447	1.16852	1.10625	1.33244	2.25454	2.58263	2.39638	2.36179
G79348ZY	Gal(β1-3)GlcNAc(β1-2)Man(α1-3)[GlcNAc(β1-2)Man(α1-6)]Man(β1-4)GlcNAc(β1-4)GlcNAc	2.15258	2.19276	2.88735	2.95649	1.90132	1.93141	1.73565	1.94204	1.1671	1.18043	1.12994	1.85101	1.85898	2.13248	1.88543	2.57909	1.43955	1.45239	2.14334	2.17707	2.31897	1.54432	1.32834	1.20783	1.19624	1.06144	1.06035	1.0407	0.88956	1.0497	0.95866	1.36165	2.42775	1.33736	1.1154	1.09103	2.3384	1.36388	1.33757	1.62343	1.14615	1.07247	1.00025	1.18496	1.9965	2.28971	2.10746	2.05818
G45262QY	Gal(β1-3)GlcNAc(β1-2)Man(α1-3)[GlcNAc(β1-2)Man(α1-6)]Man(β1-4)GlcNAc(β1-4)[Fuc(α1-6)]GlcNAc	2.08625	2.09755	2.79555	2.85755	1.83949	1.92795	1.89068	1.79283	1.21337	1.0678	0.99421	1.82475	1.83996	2.06388	2.00461	2.68682	1.6186	1.51415	2.21265	2.24106	2.44053	1.51307	1.35953	1.18114	1.15326	1.06834	1.01309	1.02928	0.89688	1.04898	0.87622	1.29628	2.51037	1.37617	1.17327	1.07138	2.39941	1.35807	1.33027	1.68164	1.12336	1.13729	1.04993	1.29684	2.14663	2.45828	2.33191	2.25212
G10182XZ	Gal(β1-3)GlcNAc(β1-2)Man(α1-3)[Man(α1-6)]Man(β1-4)GlcNAc(β1-4)GlcNAc	1.46024	1.85409	2.86218	2.98158	1.93876	1.9594	2.28701	2.02698	1.45141	1.16282	1.23572	1.96345	1.97945	2.23341	1.85103	2.61142	1.45615	1.49713	2.098	2.22273	2.3107	1.52701	1.33066	1.23757	1.2254	1.08846	1.06639	1.02773	0.94375	1.03556	1.00051	1.37391	2.55608	1.35159	1.15323	1.10041	2.41602	1.32674	1.31398	1.96489	1.17097	1.13152	1.02072	1.25174	1.95597	2.28352	2.11594	2.04147
G10209QU	Gal(β1-3)GlcNAc(β1-2)Man(α1-3)[Man(α1-6)]Man(β1-4)GlcNAc(β1-4)[Fuc(α1-6)]GlcNAc	1.39576	1.76314	2.79287	2.87973	1.88812	1.99484	2.51355	1.8947	1.54124	1.06506	1.10131	1.91489	1.9504	2.16313	1.93843	2.69457	1.60974	1.5273	2.14003	2.26652	2.41207	1.47973	1.41595	1.25268	1.18917	1.12358	1.067	1.08565	1.00152	1.06928	0.95644	1.29092	2.60908	1.38706	1.17141	1.11175	2.43704	1.32522	1.3104	2.077	1.15873	1.21067	1.07998	1.38063	2.10424	2.44852	2.32939	2.2292
G39377DE	Gal(β1-3)GlcNAc(β1-2)Man(α1-3)[Neu5Ac(α2-3)Gal(β1-3)GlcNAc(β1-2)Man(α1-6)]Man(β1-4)GlcNAc(β1-4)[Fuc(α1-6)]GlcNAc	1.40603	1.78762	2.75587	2.79709	1.85511	1.96591	1.95931	1.5845	1.18114	1.03776	1.06847	1.83916	1.91129	2.04657	1.89272	2.58408	1.56137	1.47931	2.17201	2.26465	2.39368	1.42967	2.17283	1.56958	1.58157	1.36027	1.22354	1.49036	1.25365	1.18915	1.17406	1.29014	2.63799	1.49898	1.06427	1.19124	2.69674	1.28883	1.32349	1.70531	1.13396	1.09668	1.03261	1.23997	2.2421	2.5924	2.50297	2.42046
	Gal(β1-3)GlcNAc(β1-2)[Gal(β1-3)GlcNAc(β1-4)]Man(α1-3)[Gal(β1-3)GlcNAc(β1-2)Man(α1-6)]Man(β1-4)GlcNAc(β1-4)GlcNAc	1.25066	2.23918	4.03012	4.03774	2.80224	2.79242	2.33422	2.75272	1.24084	1.12387	1.24704	1.95772	1.95079	2.22405	1.91621	2.79501	1.4263	1.52516	2.34883	2.45724	2.33461	1.65196	1.52381	1.49921	1.28387	1.20729	1.18233	1.11176	1.09427	1.13267	1.12205	1.45257	2.74091	1.76287	1.31748	1.15227	2.74499	1.35627	1.37368	1.7774	1.26713	1.38518	1.29404	1.64661	2.10594	2.53432	2.34635	2.25706
G07699XI	Gal(β1-3)GlcNAc(β1-2)[Gal(β1-4)GlcNAc(β1-4)]Man(α1-3)[Gal(β1-4)GlcNAc(β1-2)Man(α1-6)]Man(β1-4)GlcNAc(β1-4)GlcNAc	1.1803	2.34726	3.65564	3.71765	2.5814	2.54891	1.96378	3.02024	1.12069	1.0675	1.09705	1.84942	1.83794	2.10563	1.88623	2.77686	1.41052	1.35645	2.21491	2.26344	2.28463	1.46805	1.25641	1.34247	1.19362	1.21844	1.16329	1.09837	1.03442	1.07177	1.1431	1.52134	2.38237	1.67789	1.2732	1.09032	2.40167	1.26499	1.26429	1.46786	1.13824	1.51214	1.37199	1.82367	1.78832	2.1579	1.98084	1.9113
G29797YX	Gal(β1-3)GlcNAc(β1-2)[Gal(β1-4)GlcNAc(β1-4)]Man(α1-3)[Gal(β1-4)GlcNAc(β1-2)Man(α1-6)]Man(β1-4)GlcNAc(β1-4)[Fuc(α1-6)]GlcNAc	1.17757	2.27367	3.57031	3.63561	2.5023	2.53726	2.11956	2.90125	1.18224	1.00797	0.99349	1.8067	1.79694	2.03686	2.02033	2.87798	1.60069	1.42327	2.24867	2.36538	2.43039	1.44893	1.28783	1.30968	1.15948	1.20813	1.13122	1.09922	1.01271	1.07998	1.06624	1.45388	2.43834	1.62234	1.289	1.11853	2.54476	1.26791	1.27656	1.55871	1.1033	1.56491	1.42264	1.89833	1.99077	2.36006	2.20143	2.11564
G86730KO	Gal(β1-3)GlcNAc(β1-2)[Gal(β1-4)GlcNAc(β1-4)]Man(α1-3)[Gal(β1-4)GlcNAc(β1-2)[Gal(β1-4)GlcNAc(β1-6)]Man(α1-6)]Man(β1-4)GlcNAc(β1-4)GlcNAc	1.00732	2.36063	3.8857	3.9156	2.86231	2.78246	2.13052	3.28999	1.14391	1.08177	1.12956	1.95129	1.85508	2.08019	1.84397	2.59981	1.4102	1.27255	2.23065	2.28284	2.29539	1.48351	1.42669	1.43104	1.31338	1.35539	1.24198	1.2582	1.12991	1.08583	1.28661	1.49728	2.26128	1.75853	1.20821	1.08817	2.49518	1.28884	1.2654	1.53614	1.13626	1.67156	1.56948	2.03367	1.82822	2.08449	1.94559	1.87556
G16679DU	Gal(β1-3)GlcNAc(β1-2)[Gal(β1-4)GlcNAc(β1-4)]Man(α1-3)[Gal(β1-4)GlcNAc(β1-2)[Gal(β1-4)GlcNAc(β1-6)]Man(α1-6)]Man(β1-4)GlcNAc(β1-4)[Fuc(α1-6)]GlcNAc	1.06233	2.35749	3.82731	3.88642	2.81376	2.78816	2.28404	3.29225	1.22322	1.04568	1.04959	1.90998	1.84425	2.05525	1.96695	2.69583	1.59074	1.36787	2.25141	2.35659	2.40986	1.49128	1.46035	1.40281	1.28247	1.35815	1.23831	1.27885	1.11515	1.09061	1.20329	1.5096	2.31296	1.74125	1.231	1.11978	2.6005	1.31575	1.30581	1.68015	1.15686	1.74107	1.64819	2.14164	1.99715	2.28203	2.14623	2.06421
G94798MK	Gal(β1-3)GlcNAc(β1-3)Gal	1.03502	1.2292	2.70017	2.87858	1.8377	1.83301	1.27281	1.74581	1.19851	1.09866	1.06502	1.85781	1.80092	2.05979	1.86188	2.52983	1.33229	1.37083	2.2753	2.18449	2.35162	1.46888	1.43902	1.32887	1.41551	1.31273	1.18364	1.16157	1.033	1.13063	1.1393	1.1932	2.3694	2.18975	1.55946	1.13694	1.96825	1.22394	1.22069	1.17463	1.12982	1.05785	0.98353	1.09183	1.73595	2.0547	1.91357	1.77509
G28743EB	Gal(β1-3)GlcNAc(β1-3)Gal(α1-3)GalNAc	0.98327	1.24397	2.38135	2.52909	1.6107	1.65741	1.30847	1.4966	1.18695	1.09149	1.06903	1.88965	1.81831	2.07191	1.87212	2.50339	1.34625	1.35672	2.26872	2.19077	2.34618	1.47987	1.45081	1.35603	1.48788	1.35671	1.16053	1.16132	1.02216	1.12668	1.2212	1.19067	2.37179	2.20986	1.59586	1.11448	1.91792	1.19901	1.19274	1.17117	1.12677	1.02267	0.94948	1.03859	1.80171	2.08379	1.96399	1.82522
G68412PR	Gal(β1-3)GlcNAc(β1-3)Gal(β1-3)GalNAc	1.11067	1.34892	2.74493	2.87177	1.8189	1.8554	1.31067	1.81337	1.17638	1.13057	1.14361	1.91049	1.86611	2.1432	1.86839	2.4958	1.3563	1.3616	2.25304	2.17909	2.30841	1.50293	1.48803	1.37437	1.51653	1.35449	1.18287	1.18958	1.02228	1.12281	1.20022	1.1879	2.46122	2.49089	1.57786	1.10038	1.8398	1.22983	1.19067	1.21201	1.16542	1.04975	0.9696	1.11247	1.82964	2.17309	2.01471	1.88916
G21295FZ	Gal(β1-3)GlcNAc(β1-3)Gal(β1-3)Glc	1.0436	1.24853	2.71763	2.85618	1.83482	1.84736	1.27492	1.70997	1.17094	1.09497	1.0841	1.87273	1.82861	2.09262	1.83812	2.56182	1.34838	1.35934	2.27189	2.21963	2.37802	1.45582	1.41531	1.33306	1.42992	1.30781	1.17355	1.13158	1.02447	1.12191	1.12779	1.18654	2.43911	2.25735	1.59782	1.13377	1.94116	1.21539	1.20972	1.17811	1.13411	1.06593	0.9774	1.0982	1.77947	2.11015	1.97591	1.84593
G46669WD	Gal(β1-3)GlcNAc(β1-3)Gal(β1-3)GlcNAc(β1-3)Gal	1.0903	1.23755	2.97186	3.16046	2.04561	2.03051	1.31034	1.75466	1.10305	1.08823	1.07492	1.91074	1.80255	2.0767	1.85462	2.49177	1.41373	1.44325	2.31343	2.26645	2.29733	1.61158	1.61721	1.46773	1.63343	1.48266	1.21337	1.24098	1.06668	1.17001	1.19632	1.19578	2.6035	2.96364	1.89258	1.13056	2.28539	1.22731	1.20199	1.17973	1.14789	0.97649	0.90923	1.02548	1.77429	2.1353	1.97991	1.76544
	Gal(β1-3)GlcNAc(β1-3)Gal(β1-3)GlcNAc(β1-3)Gal(β1-3)GalNAc	1.11792	1.34843	3.05691	3.22088	2.0662	2.09134	1.39151	1.86044	1.13411	1.1543	1.19155	1.97535	1.8877	2.18744	1.81427	2.48554	1.40772	1.39336	2.28635	2.23884	2.24346	1.64612	1.73504	1.56171	1.7758	1.58604	1.27978	1.31656	1.13119	1.21051	1.32061	1.16619	2.6972	3.34329	1.95785	1.11673	2.19326	1.25851	1.19857	1.26629	1.19805	0.99987	0.92382	1.06657	1.85648	2.26303	2.08823	1.90477
G17961XM	Gal(β1-3)GlcNAc(β1-3)Gal(β1-3)GlcNAc(β1-3)Gal(β1-3)GlcNAc	1.17275	1.37117	3.2705	3.47261	2.2765	2.25708	1.38761	1.85207	1.04356	1.18388	1.16353	2.09097	1.9491	2.23867	1.88227	2.54188	1.53752	1.60071	2.40254	2.37196	2.37101	1.81759	1.75064	1.4751	1.67901	1.51006	1.17023	1.25561	1.03865	1.15069	1.13043	1.25304	2.79332	3.54285	2.13322	1.16346	2.6215	1.30558	1.22884	1.22316	1.23103	1.01114	0.9477	1.08848	1.87613	2.29519	2.12704	1.87718
G95014LS	Gal(β1-3)GlcNAc(β1-3)Gal(β1-3)GlcNAc(β1-3)Gal(β1-4)Glc	1.13976	1.33978	3.14704	3.37194	2.23723	2.17445	1.31859	1.9696	1.10031	1.1767	1.13505	2.01433	1.8819	2.1564	1.90492	2.49826	1.42098	1.47484	2.3672	2.32288	2.32354	1.7059	1.51277	1.44068	1.62688	1.48381	1.23164	1.18752	1.05459	1.14488	1.18648	1.27009	2.67283	3.59736	2.23473	1.12206	2.24094	1.25346	1.23006	1.17538	1.19298	1.04704	0.96341	1.13007	1.77489	2.18253	1.98509	1.7964
G64849QZ	Gal(β1-3)GlcNAc(β1-3)Gal(β1-3)GlcNAc(β1-3)GalNAc	1.01519	1.37674	3.06961	3.23474	2.08424	2.10421	1.34873	1.76315	1.06337	1.09993	1.11132	1.90288	1.86524	2.14425	1.87353	2.46718	1.41442	1.44846	2.33957	2.23487	2.30879	1.61694	1.59453	1.40079	1.61314	1.38368	1.10517	1.16395	0.9718	1.06584	1.19005	1.25165	2.60575	2.74572	1.70977	1.07201	2.32898	1.21228	1.17504	1.1761	1.2155	1.01894	0.9639	1.08327	1.88671	2.27145	2.09852	1.93616
G35827XH	Gal(β1-3)GlcNAc(β1-3)Gal(β1-3)[Fuc(α1-4)]GlcNAc(β1-3)Gal(β1-4)Glc	1.06956	1.3254	2.72188	2.94863	1.93884	1.93628	1.42548	1.67972	1.12984	1.10548	1.1168	1.92498	1.84671	2.09984	1.85599	2.53772	1.33541	1.37025	2.23071	2.28683	2.34486	1.5755	1.93744	1.80687	2.00245	1.86773	1.59811	1.6221	1.53571	1.48682	1.57515	1.15601	2.50589	2.53298	1.87056	0.99909	2.0261	1.22304	1.16729	1.23976	1.16386	1.02362	0.94176	1.09242	2.02711	2.29434	2.12238	1.93993
G82512PT	Gal(β1-3)GlcNAc(β1-3)Gal(β1-3)[Gal(β1-3)GlcNAc(β1-3)Gal(β1-4)GlcNAc(β1-6)]GalNAc	1.10818	1.4236	3.48374	3.75079	2.47553	2.51017	1.4962	2.26485	1.26593	1.18113	1.31525	2.13909	2.09592	2.37506	1.85365	2.55645	1.46675	1.42099	2.45807	2.26176	2.39026	1.62622	1.85536	1.61559	1.79603	1.62822	1.3566	1.38183	1.22286	1.26038	1.3472	1.30133	2.90468	3.44597	1.83321	1.10215	2.60784	1.34551	1.27245	1.3518	1.2737	1.10976	0.95752	1.23511	2.02455	2.43071	2.26559	2.12107
G62278MB	Gal(β1-3)GlcNAc(β1-3)Gal(β1-3)[Gal(β1-4)GlcNAc(β1-3)Gal(β1-4)GlcNAc(β1-6)]GalNAc	1.185	1.55053	3.35729	3.61673	2.38328	2.40433	1.3757	2.42929	1.17753	1.22544	1.29294	2.15746	2.15211	2.39077	1.78042	2.53496	1.44125	1.43096	2.40835	2.17691	2.43102	1.6191	1.65649	1.40886	1.55218	1.41074	1.21605	1.23981	1.06694	1.14106	1.18341	1.38125	2.74307	3.44416	1.86863	1.09057	2.55607	1.35064	1.28358	1.26602	1.27609	1.20362	1.06421	1.36825	1.96627	2.35953	2.21479	2.08866
G02403ZU	Gal(β1-3)GlcNAc(β1-3)Gal(β1-3)[Gal(β1-4)GlcNAc(β1-6)]GalNAc	1.17233	1.41919	3.2578	3.50692	2.2408	2.26602	1.32806	2.30902	1.16977	1.12539	1.18417	2.00016	1.98107	2.22757	1.84267	2.52424	1.42295	1.35033	2.37947	2.17651	2.38586	1.52092	1.46781	1.32205	1.44075	1.26124	1.14446	1.11038	0.98675	1.09225	1.09155	1.3258	2.56869	2.43413	1.44337	1.05127	2.35574	1.26457	1.20618	1.1445	1.23358	1.14629	0.99597	1.29627	1.90112	2.26517	2.11945	2.00799
G91637SF	Gal(β1-3)GlcNAc(β1-3)Gal(β1-3)[GlcNAc(β1-3)Gal(β1-4)GlcNAc(β1-6)]GalNAc	1.05194	1.38362	2.62324	2.80293	1.81495	1.90016	1.35905	1.71308	1.18932	1.16998	1.2182	1.96093	1.94033	2.22318	1.76675	2.43522	1.38333	1.25754	2.25571	2.10488	2.29394	1.49159	1.59481	1.39524	1.51881	1.38731	1.19121	1.19751	1.06733	1.13026	1.1499	1.2165	2.60635	2.75254	1.61245	1.00866	2.0785	1.2707	1.18191	1.31081	1.21329	1.03588	0.89575	1.09799	1.91095	2.2827	2.14484	2.02962
G35825BV	Gal(β1-3)GlcNAc(β1-3)Gal(β1-3)[GlcNAc(β1-6)]GalNAc	1.13885	1.3524	2.62481	2.7742	1.75644	1.83149	1.35408	1.74116	1.1911	1.16257	1.17342	1.90926	1.8648	2.14174	1.86178	2.60141	1.40706	1.31113	2.31003	2.19767	2.35976	1.50297	1.5128	1.36565	1.47317	1.32594	1.17688	1.15716	1.05895	1.12852	1.12925	1.22256	2.52291	2.23782	1.4918	1.03763	1.86874	1.25098	1.17888	1.24945	1.23284	1.08845	0.95952	1.14051	1.88739	2.23124	2.08188	1.98296
	Gal(β1-3)GlcNAc(β1-3)Gal(β1-3)[Neu5Ac(α2-3)Gal(β1-4)GlcNAc(β1-6)]GalNAc	1.15086	1.3263	2.39481	2.56827	1.64197	1.76816	1.26148	1.61963	1.14018	1.11569	1.15364	1.99645	1.98774	2.2213	1.74807	2.53294	1.42098	1.35885	2.31955	2.16748	2.35908	1.42832	1.61907	1.40672	1.55912	1.39579	1.12632	1.24987	1.0614	1.08053	1.15909	1.20219	2.41977	2.87638	1.33915	1.19166	2.68	1.25134	1.22805	1.17049	1.1583	0.99092	0.89744	1.05571	1.84156	2.13769	2.04649	1.94528
	Gal(β1-3)GlcNAc(β1-3)Gal(β1-4)GlcNAc(β1-2)Man	0.89146	1.45575	2.90406	3.07503	2.03636	2.00919	1.19862	1.80037	1.11311	1.19683	1.09766	1.84745	1.83913	2.07051	1.96827	2.38918	1.3873	1.44116	2.3227	2.1121	2.34904	1.54648	1.40278	1.26301	1.36259	1.27327	1.12566	1.10467	0.93633	1.07502	1.06635	1.24895	2.41548	2.88128	1.74855	1.05623	2.10395	1.23753	1.27991	1.17848	1.13899	1.09046	0.99093	1.14721	1.84313	2.21674	2.09914	1.92705
G14615WQ	Gal(β1-3)GlcNAc(β1-3)Gal(β1-4)GlcNAc(β1-2)Man(α1-3)[Gal(β1-3)GlcNAc(β1-3)Gal(β1-4)GlcNAc(β1-2)Man(α1-6)]Man(β1-4)GlcNAc(β1-4)GlcNAc	1.04496	2.16872	3.61811	3.7385	2.61531	2.59953	1.73069	2.20523	1.20359	1.14747	1.23777	1.90807	1.87692	2.11456	2.11801	2.58338	1.49359	1.45024	2.32905	2.31626	2.38623	1.64839	1.47301	1.44278	1.58476	1.34262	1.17759	1.09063	0.99851	1.1481	1.15333	1.40207	2.8526	2.87558	2.04087	1.1459	3.0052	1.37453	1.45669	1.56168	1.18412	1.23181	1.14604	1.44752	2.28777	2.65064	2.4562	2.29102
G17779DH	Gal(β1-3)GlcNAc(β1-3)Gal(β1-4)GlcNAc(β1-2)Man(α1-3)[Gal(β1-3)GlcNAc(β1-3)Gal(β1-4)GlcNAc(β1-2)[Gal(β1-3)GlcNAc(β1-3)Gal(β1-4)GlcNAc(β1-6)]Man(α1-6)]Man(β1-4)GlcNAc(β1-4)[Fuc(α1-6)]GlcNAc	1.00698	2.16593	3.92021	4.00882	2.9743	3.00021	2.24574	2.39961	1.5037	1.16128	1.33759	2.09759	2.06534	2.25785	2.26777	2.70727	1.64596	1.46635	2.58701	2.41554	2.65476	1.68285	1.66874	1.47966	1.64932	1.44643	1.26511	1.18102	1.0349	1.13175	1.12938	1.39732	3.13078	3.36248	2.32771	1.28592	3.21678	1.52325	1.63728	2.06677	1.3003	1.43737	1.38325	1.66915	2.77682	2.99053	2.82981	2.65597
G86143FV	Gal(β1-3)GlcNAc(β1-3)Gal(β1-4)GlcNAc(β1-3)Gal(β1-4)Glc	1.17866	1.3669	3.00797	3.21082	2.11679	2.0485	1.2494	2.04513	1.106	1.1703	1.07687	1.90617	1.86187	2.11697	1.82827	2.46166	1.32596	1.38186	2.2658	2.17983	2.27666	1.62179	1.39813	1.27949	1.40186	1.31687	1.14627	1.12834	0.99053	1.07803	1.10858	1.34194	2.49294	3.50875	2.14164	1.06957	2.07088	1.22947	1.2388	1.1761	1.16106	1.06661	0.98559	1.1761	1.71442	2.08162	1.87691	1.73587
G71300IN	Gal(β1-3)GlcNAc(β1-3)Gal(β1-4)GlcNAc(β1-3)Gal(β1-4)GlcNAc(β1-3)Gal(β1-4)Glc	1.29645	1.45754	3.10965	3.31664	2.17331	2.10755	1.25884	2.14755	1.10906	1.19891	1.08938	1.94399	1.90861	2.16738	1.83392	2.51969	1.38108	1.42666	2.31695	2.25763	2.32662	1.71459	1.48526	1.33947	1.46991	1.39501	1.18912	1.1991	1.04928	1.14235	1.16621	1.44007	2.57343	3.87573	2.31263	1.10987	2.19926	1.26417	1.26801	1.20904	1.18696	1.09216	1.02209	1.21638	1.75153	2.10601	1.89857	1.74037
	Gal(β1-3)GlcNAc(β1-3)Gal(β1-4)GlcNAc(β1-3)GalNAc	1.0093	1.44366	2.9161	3.07609	2.06108	2.07776	1.38339	1.80424	1.18887	1.13959	1.14773	1.93896	1.95809	2.24109	1.86663	2.39734	1.38817	1.34773	2.30892	2.12938	2.31819	1.50284	1.51	1.38482	1.55983	1.39928	1.1638	1.17155	1.03491	1.09568	1.27015	1.28068	2.55699	2.58092	1.60161	1.04861	2.20099	1.2315	1.20856	1.24467	1.21702	1.06204	0.99232	1.15163	1.93204	2.28836	2.14567	2.0239
	Gal(β1-3)GlcNAc(β1-3)Gal(β1-4)GlcNAc(β1-3)[Neu5Ac(α2-6)]GalNAc	0.93709	1.38	2.63905	2.80986	1.88462	1.91225	1.33683	1.56674	1.20212	1.14291	1.14273	1.96839	2.00173	2.25742	1.93452	2.54721	1.46447	1.38408	2.36917	2.25139	2.39557	1.47057	1.62246	1.40771	1.60952	1.48181	1.19635	1.26068	1.07515	1.12345	1.3247	1.48452	2.43036	2.46054	1.58981	1.06769	2.34973	1.21294	1.21631	1.19678	1.24338	1.04259	0.96184	1.09376	1.90365	2.20928	2.10506	1.99392
	Gal(β1-3)GlcNAc(β1-3)Gal(β1-4)GlcNAc(β1-6)GalNAc	1.00288	1.38811	2.86378	3.1047	2.04073	2.05216	1.36755	1.77731	1.24318	1.09753	1.11069	1.90477	1.91244	2.15245	1.9024	2.54776	1.43505	1.32788	2.29628	2.1721	2.37589	1.46658	1.58748	1.36424	1.49273	1.36797	1.20902	1.22977	1.08004	1.189	1.18995	1.13569	2.54871	2.42214	1.57459	1.0751	2.43731	1.24215	1.20646	1.22128	1.16474	1.08005	0.94025	1.13787	1.93283	2.33009	2.16099	2.00767
G78941GA	Gal(β1-3)GlcNAc(β1-3)Gal(β1-4)[Fuc(α1-3)]Glc	1.06039	1.33518	2.63818	2.83975	1.88297	1.84766	1.32543	1.78245	1.16789	1.11678	1.07971	1.88613	1.83048	2.09023	1.85512	2.45762	1.37764	1.41296	2.23464	2.2002	2.32568	1.50417	1.4439	1.32594	1.49179	1.34725	1.18796	1.14075	1.0775	1.12566	1.12119	1.17848	2.38294	2.08506	1.63743	1.08866	2.08486	1.24309	1.21641	1.16641	1.14017	1.08031	1.02511	1.1679	1.87784	2.20643	2.02177	1.90951
G69522TI	Gal(β1-3)GlcNAc(β1-3)Gal(β1-4)[Fuc(α1-3)]GlcNAc	1.02239	1.35557	2.70496	2.83552	1.85239	1.83552	1.27146	1.67318	1.16471	1.08787	1.04256	1.78708	1.79812	2.05149	1.8886	2.50242	1.41852	1.45671	2.24589	2.16876	2.35229	1.45632	1.43319	1.31093	1.45603	1.34962	1.1474	1.12485	1.0027	1.09427	1.12232	1.11885	2.49205	1.80406	1.37783	1.11917	2.105	1.21437	1.21985	1.21706	1.12981	1.01649	0.95753	1.08909	1.8936	2.24132	2.07258	1.91786
G63992GH	Gal(β1-3)GlcNAc(β1-3)Gal(β1-4)[Fuc(α1-3)]GlcNAc(β1-3)Gal(β1-4)Glc	1.19303	1.41669	2.95635	3.0829	2.04159	1.98473	1.23178	1.93317	1.05537	1.17251	1.06132	1.83553	1.83466	2.07395	1.89741	2.40214	1.38006	1.48805	2.20773	2.1413	2.24761	1.60946	1.35989	1.27145	1.44441	1.30365	1.1367	1.06278	0.98379	1.06634	1.08939	1.29446	2.57177	2.7171	1.88401	1.05186	2.0094	1.22771	1.23786	1.23627	1.15304	1.0343	0.9752	1.14395	1.86242	2.23775	2.01328	1.86804
	Gal(β1-3)GlcNAc(β1-3)Gal(β1-4)[Fuc(α1-3)]GlcNAc(β1-3)GalNAc	1.0691	1.5897	2.87807	3.02633	2.07015	2.09142	1.42076	1.64609	1.2044	1.18381	1.16608	1.98702	2.06277	2.31856	1.99366	2.60892	1.5127	1.4683	2.47887	2.26301	2.54117	1.52125	1.55708	1.43137	1.72043	1.47904	1.17394	1.14043	1.02335	1.1219	1.32421	1.24713	2.7986	1.89898	1.35532	1.06486	2.49351	1.28056	1.25198	1.30582	1.23426	1.06677	1.00801	1.1153	2.26668	2.6349	2.48246	2.36642
G08143BZ	Gal(β1-3)GlcNAc(β1-3)[Gal(β1-3)GlcNAc(β1-3)Gal(β1-4)GlcNAc(β1-6)]Gal(β1-4)Glc	1.17958	1.33769	3.84303	4.10278	2.73232	2.61929	1.37343	2.71229	1.18663	1.11424	1.14501	2.02768	1.86582	2.18016	1.90493	2.3307	1.43686	1.36955	2.29982	2.20961	2.21163	1.58914	1.21599	1.208	1.38819	1.33799	1.10598	0.97077	0.87495	1.00511	1.03602	1.30194	2.57165	2.99814	1.78633	1.1483	2.43502	1.28733	1.25977	1.23425	1.21825	1.1458	1.06906	1.38643	1.64645	2.04279	1.86207	1.68738
G41809LE	Gal(β1-3)GlcNAc(β1-3)[Gal(β1-3)GlcNAc(β1-3)Gal(β1-4)[Fuc(α1-3)]GlcNAc(β1-6)]Gal(β1-4)Glc	1.20934	1.341	3.61771	3.81544	2.52704	2.44096	1.38347	2.54223	1.15204	1.0974	1.11264	1.91239	1.84029	2.1434	1.82879	2.30084	1.45005	1.43776	2.25772	2.18476	2.20366	1.5571	1.21577	1.16707	1.40326	1.33231	1.02386	0.89855	0.80603	0.93732	0.96445	1.17467	2.60234	2.4714	1.52914	1.11659	2.38953	1.23324	1.21164	1.22425	1.22099	1.08081	1.03347	1.31942	1.74741	2.11726	1.90993	1.74566
	Gal(β1-3)GlcNAc(β1-3)[Gal(β1-3)GlcNAc(β1-6)]Gal(β1-3)GlcNAc(β1-3)GalNAc	1.20611	1.49042	3.89002	4.08226	2.61468	2.61467	1.52106	2.4118	1.1008	1.1476	1.18856	2.0657	1.96328	2.29939	1.96482	2.52772	1.57628	1.61563	2.52073	2.38301	2.40577	1.82758	1.66368	1.42451	1.63543	1.4332	1.1091	1.17431	0.97462	1.07021	1.16896	1.40358	2.74635	2.60518	1.58357	1.18427	2.76548	1.32738	1.24131	1.25369	1.3646	1.13843	1.09542	1.3173	1.92799	2.34272	2.14151	1.96323
	Gal(β1-3)GlcNAc(β1-3)[Gal(β1-3)GlcNAc(β1-6)]Gal(β1-4)GlcNAc(β1-3)GalNAc	1.13685	1.48338	3.83871	4.02648	2.64952	2.63556	1.48183	2.49064	1.18211	1.13092	1.17571	2.01552	1.95248	2.28378	1.9454	2.39899	1.51922	1.49361	2.45322	2.25036	2.35921	1.67138	1.55737	1.37429	1.54243	1.3993	1.12039	1.16156	0.9872	1.06617	1.18863	1.37377	2.66306	2.35369	1.42435	1.12839	2.66348	1.30245	1.23578	1.25976	1.35885	1.16019	1.12144	1.36882	1.92585	2.31355	2.12377	1.97296
	Gal(β1-3)GlcNAc(β1-3)[Gal(β1-4)GlcNAc(β1-6)]Gal(β1-3)GalNAc	1.13541	1.35015	3.45047	3.62355	2.28259	2.25359	1.38251	2.60637	1.18036	1.08019	1.07762	1.90742	1.81403	2.11362	1.91854	2.36678	1.45143	1.34022	2.20542	2.14027	2.23062	1.52818	1.21226	1.16066	1.27208	1.19436	1.03054	0.98711	0.80866	0.97618	1.00376	1.31302	2.32382	1.97377	1.25513	1.10225	2.04179	1.23869	1.19054	1.21566	1.24042	1.18027	1.10606	1.42227	1.64442	1.99417	1.83886	1.68942
	Gal(β1-3)GlcNAc(β1-3)[Gal(β1-4)GlcNAc(β1-6)]Gal(β1-3)[Gal(β1-4)GlcNAc(β1-6)]GalNAc	1.22023	1.50052	3.91288	4.16404	2.66462	2.67498	1.49912	3.08789	1.25151	1.1513	1.18288	2.08501	1.99784	2.2925	2.01078	2.61886	1.58395	1.41423	2.48966	2.29115	2.51527	1.61785	1.27552	1.22727	1.34417	1.23332	1.09152	1.02785	0.88705	1.03371	1.01651	1.53212	2.58253	1.98164	1.20456	1.16118	2.60059	1.3547	1.29057	1.2486	1.36587	1.3613	1.19239	1.65679	1.83416	2.21206	2.0756	1.93275
G80393RT	Gal(β1-3)GlcNAc(β1-3)[Gal(β1-4)GlcNAc(β1-6)]Gal(β1-4)Glc	1.1748	1.33388	3.66743	3.92391	2.52706	2.40569	1.35501	2.83272	1.17394	1.12188	1.06859	1.94237	1.81598	2.12379	1.89317	2.37059	1.47075	1.3726	2.22759	2.18898	2.2507	1.567	1.0661	1.06409	1.16583	1.13482	1.01975	0.89307	0.79559	0.95042	0.92283	1.38265	2.26547	2.01406	1.42087	1.13399	2.24557	1.25462	1.23146	1.15616	1.2477	1.24753	1.17128	1.52159	1.53451	1.91481	1.73881	1.60502
	Gal(β1-3)GlcNAc(β1-3)[Gal(β1-4)GlcNAc(β1-6)]GalNAc	1.01406	1.32133	3.28835	3.51157	2.24507	2.25533	1.34417	2.27541	1.12794	1.07092	1.07291	1.85746	1.87749	2.13778	1.83097	2.4427	1.36911	1.37298	2.3467	2.15956	2.38458	1.49379	1.40341	1.21332	1.30428	1.14307	1.0433	1.07981	0.9299	1.01777	1.04608	1.30654	2.39617	1.47117	1.04569	1.07529	2.52205	1.19515	1.18607	1.06343	1.27442	1.18415	1.02525	1.33075	1.80325	2.17522	1.99424	1.91182
G63981YU	Gal(β1-3)GlcNAc(β1-3)[Gal(β1-4)[Fuc(α1-3)]GlcNAc(β1-6)]Gal(β1-3)GlcNAc(β1-3)Gal(β1-4)Glc	1.20256	1.3825	3.58061	3.77505	2.48651	2.40594	1.35943	2.51149	1.08816	1.11741	1.11562	1.9341	1.82685	2.13923	1.77093	2.35091	1.50718	1.48504	2.27258	2.24395	2.21907	1.60007	1.29205	1.25921	1.50196	1.37991	1.08525	0.9648	0.87324	1.00308	1.02657	1.17894	2.5951	2.48246	1.6804	1.13413	2.43003	1.24581	1.21151	1.15056	1.23327	1.10811	1.06845	1.32958	1.74814	2.15571	1.94292	1.75874
G09506OB	Gal(β1-3)GlcNAc(β1-3)[Gal(β1-4)[Fuc(α1-3)]GlcNAc(β1-6)]Gal(β1-4)Glc	1.16666	1.35399	3.29809	3.47858	2.25111	2.18229	1.32754	2.52643	1.16373	1.11379	1.06951	1.87036	1.7847	2.09689	1.77596	2.36298	1.44805	1.3801	2.2214	2.17717	2.26896	1.51064	1.05436	1.06053	1.27014	1.17663	0.97062	0.83068	0.7557	0.91038	0.90256	1.28663	2.32272	1.51125	1.25008	1.13725	2.22158	1.24298	1.21837	1.12639	1.20385	1.16944	1.11924	1.39819	1.66701	2.03434	1.8311	1.70584
	Gal(β1-3)GlcNAc(β1-3)[Gal(β1-4)[Fuc(α1-3)]GlcNAc(β1-6)]GalNAc	1.00446	1.39569	2.92556	3.07937	2.02638	2.09451	1.36346	1.85809	1.09761	1.09381	1.11721	1.8707	1.92993	2.16949	1.87076	2.61439	1.4549	1.4269	2.4741	2.25391	2.56241	1.4998	1.33635	1.18777	1.4405	1.16842	0.96205	0.95416	0.85199	0.96844	1.04217	1.33075	2.62441	1.0007	0.96406	1.07652	2.56135	1.20982	1.20736	1.07863	1.22656	1.13719	0.99724	1.21188	2.10293	2.47918	2.30271	2.22244
	Gal(β1-3)GlcNAc(β1-3)[GlcNAc(β1-6)]Gal(β1-3)GalNAc	1.1879	1.29561	2.84147	2.91759	1.83065	1.88278	1.35687	1.99148	1.16557	1.134	1.10589	1.84969	1.76917	2.08685	1.92352	2.44339	1.42142	1.31934	2.2072	2.16576	2.24728	1.51905	1.3459	1.27893	1.41102	1.2984	1.11198	1.08842	0.96646	1.06461	1.08497	1.1709	2.36084	1.77208	1.2837	1.10593	1.73333	1.23073	1.1547	1.25527	1.24396	1.10067	1.01687	1.21089	1.73482	2.07519	1.92179	1.80228
G33889GK	Gal(β1-3)GlcNAc(β1-3)[GlcNAc(β1-6)]Gal(β1-4)Glc	1.18406	1.27432	2.9747	3.13047	2.04908	2.00474	1.3069	2.17079	1.11672	1.15452	1.09727	1.88808	1.7759	2.08054	1.92934	2.32757	1.42151	1.36056	2.1752	2.14338	2.18745	1.56509	1.15004	1.15362	1.28115	1.2098	1.06495	0.95343	0.93044	1.00104	0.96664	1.24399	2.23656	1.88474	1.45345	1.11538	1.87297	1.22311	1.16449	1.13869	1.23412	1.12441	1.03525	1.27572	1.59421	1.93843	1.76797	1.67507
	Gal(β1-3)GlcNAc(β1-3)[GlcNAc(β1-6)]GalNAc	1.00307	1.28577	2.66723	2.80889	1.7996	1.83785	1.26962	1.67082	1.06575	1.05232	1.01362	1.72816	1.73018	2	1.85336	2.35691	1.34338	1.3689	2.24479	2.1072	2.26757	1.45543	1.38306	1.20375	1.28375	1.14795	1.03693	1.05597	0.95228	0.99484	1.02963	1.15784	2.25045	1.14364	1.05031	1.03011	2.09436	1.1426	1.11075	1.0638	1.23664	1.07531	0.95243	1.13305	1.74222	2.07345	1.89732	1.83849
G98308XA	Gal(β1-3)GlcNAc(β1-3)[GlcNAc(β1-6)]GlcNAc	1.05461	1.24423	2.70475	2.80098	1.83584	1.81612	1.16343	1.78404	1.06098	1.13282	1.01659	1.75425	1.71338	1.97207	1.67628	2.32198	1.27286	1.35335	2.09092	2.02499	2.15979	1.42731	1.15989	1.02804	1.02665	1.0358	0.98707	0.92829	0.85753	0.91603	0.83106	1.09846	2.06326	1.68979	1.28107	1.08957	1.85765	1.16822	1.10143	1.04351	1.15666	1.06523	0.97014	1.12456	1.5375	1.87688	1.6802	1.62185
	Gal(β1-3)GlcNAc(β1-3)[Neu5Ac(α2-3)Gal(β1-4)GlcNAc(β1-6)]GalNAc	1.00812	1.2455	2.5749	2.7426	1.77867	1.86109	1.17398	1.67017	1.02599	1.03898	0.99306	1.83291	1.85059	2.08384	1.77569	2.32979	1.34792	1.38517	2.28482	2.08975	2.30388	1.41467	1.47945	1.21452	1.34144	1.18412	0.98077	1.14912	0.94205	0.94157	1.02602	1.13626	2.17852	1.77147	0.9299	1.21596	2.93119	1.17492	1.1845	1.01629	1.17488	1.01471	0.9241	1.09452	1.73091	2.02946	1.90211	1.83046
	Gal(β1-3)GlcNAc(β1-3)[Neu5Ac(α2-3)Gal(β1-4)[Fuc(α1-3)]GlcNAc(β1-6)]GalNAc	0.96231	1.38213	2.40685	2.54604	1.73273	1.8206	1.13931	1.38081	0.99831	1.08276	1.0467	1.85242	1.83897	2.0539	1.88825	2.43612	1.39499	1.39368	2.38069	2.10193	2.39861	1.45641	1.43834	1.28655	1.62885	1.30288	1.05522	1.09539	0.97055	0.98265	1.16856	1.25526	2.39965	1.25155	0.94132	1.16478	2.94063	1.23559	1.2483	1.03765	1.11878	1.00746	0.90697	0.99184	2.00791	2.33489	2.22577	2.1247
G22708NH	Gal(β1-3)GlcNAc(β1-3)[Neu5Ac(α2-6)Gal(β1-4)GlcNAc(β1-6)]Gal(β1-4)Glc	1.09837	1.15614	2.89796	3.11011	1.92498	1.89348	1.24863	2.05697	1.15728	1.10043	1.0921	1.92875	1.8594	2.14335	2.04907	2.7883	1.46349	1.33251	2.37434	2.27801	2.44125	1.49955	1.3462	1.22692	1.38509	1.29508	1.08949	1.07888	0.96292	1.04014	1.05126	2.27712	2.24289	1.87657	1.46591	1.11334	2.22914	1.21639	1.21323	1.11108	1.21421	1.09633	1.00725	1.27615	1.647	1.94257	1.82095	1.70293
	Gal(β1-3)GlcNAc(β1-3)[Neu5Ac(α2-6)]GalNAc	1.0199	1.37255	2.54547	2.67788	1.7004	1.74436	1.30901	1.56356	1.16735	1.14191	1.06707	1.90083	1.91066	2.16518	2.02499	2.75292	1.48275	1.53241	2.46466	2.39851	2.57051	1.56146	1.59946	1.30073	1.44922	1.31129	1.11979	1.25531	1.00525	1.06831	1.19358	1.49423	2.27567	1.61005	1.26703	1.14872	2.2824	1.22149	1.23789	1.14239	1.26193	1.09721	1.03082	1.13146	1.86737	2.12608	1.99185	1.90878
	Gal(β1-3)GlcNAc(β1-4)Fuc	1.06826	1.33308	2.6026	2.8028	1.75961	1.75517	1.30547	1.81139	1.22816	1.17497	1.08828	1.88516	1.8542	2.1214	1.85734	2.56129	1.4143	1.48252	2.27145	2.16063	2.39605	1.49976	1.38364	1.22588	1.29014	1.24316	1.13672	1.1207	1.02636	1.08726	1.04829	1.22884	2.27388	1.7298	1.34264	1.17115	1.94668	1.2581	1.22394	1.19571	1.17309	1.14518	1.06579	1.18409	1.75665	2.07556	1.92667	1.82479
G05212BT	Gal(β1-3)GlcNAc(β1-4)Gal(β1-4)Glc	1.08035	1.31876	2.80765	2.9838	1.86366	1.8444	1.28497	1.90772	1.16028	1.15679	1.0873	1.90456	1.88028	2.14105	1.96297	2.66283	1.38645	1.50637	2.35047	2.32876	2.50602	1.54465	1.31731	1.17792	1.24237	1.14693	1.08016	1.05936	0.92783	1.02173	0.96666	1.26827	2.38562	2.24403	1.54492	1.17823	2.16141	1.23014	1.22875	1.15878	1.19779	1.11898	1.02663	1.16344	1.82133	2.13164	1.95431	1.86673
G62798PI	Gal(β1-3)GlcNAc(β1-4)Man(α1-3)[Gal(β1-4)GlcNAc(β1-2)Man(α1-6)]Man(β1-4)GlcNAc(β1-4)GlcNAc	1.08105	1.89509	3.00905	3.10467	2.07363	2.06659	1.99072	2.36573	1.18921	1.02514	1.06528	1.78375	1.74115	2.00082	1.65663	2.41699	1.31529	1.31681	1.96297	2.04698	2.08829	1.43687	1.19274	1.22559	1.15758	1.14512	1.07157	1.02572	0.96767	1.00389	1.04086	1.2777	2.15119	1.55373	1.23461	1.01611	2.2087	1.17317	1.13633	1.49897	1.05866	1.23525	1.12619	1.48354	1.68801	2.00829	1.82352	1.7474
G24987DS	Gal(β1-3)GlcNAc(β1-4)Man(α1-3)[GlcNAc(β1-2)Man(α1-6)]Man(β1-4)GlcNAc(β1-4)GlcNAc	1.63814	1.83352	2.48449	2.52616	1.64548	1.67649	1.92154	1.75508	1.18752	1.00965	1.04347	1.75676	1.71065	1.9876	1.65418	2.40657	1.28516	1.27318	1.89644	2.00836	2.08888	1.35077	0.98256	1.03757	0.96435	0.94238	0.91273	0.84256	0.78387	0.89226	0.8475	1.1753	2.07924	1.28312	1.12194	0.99872	1.91864	1.17599	1.12138	1.49917	1.00822	1.04367	0.95846	1.16166	1.6739	1.97117	1.77642	1.71776
G98671GW	Gal(β1-3)GlcNAc(β1-4)Man(α1-3)[Man(α1-3)[Man(α1-6)]Man(α1-6)]Man(β1-4)GlcNAc(β1-4)GlcNAc	0.88688	1.57286	2.38418	2.47584	1.65233	1.74202	3.12867	1.74821	1.61791	1.0099	1.24327	1.99863	1.96354	2.22203	1.57011	2.4394	1.69101	1.66741	1.96806	2.27257	2.2273	1.62966	1.21995	1.23973	1.17607	1.12663	1.01196	0.99782	1.0108	0.95811	1.0488	1.17055	2.35207	1.28763	1.18104	1.08064	2.17351	1.18006	1.11207	2.21489	1.08976	1.14795	1.01825	1.28286	1.68802	2.04163	1.87358	1.77334
G96417PJ	Gal(β1-3)GlcNAc(β1-4)Man(α1-3)[Man(α1-6)]Man(β1-4)GlcNAc(β1-4)GlcNAc	0.93878	1.51147	2.44026	2.51604	1.67506	1.71218	2.51309	1.83327	1.50321	0.99164	1.16077	1.86202	1.82859	2.08604	1.58067	2.40743	1.29519	1.29192	1.82657	2.02373	2.05126	1.31643	1.06258	1.12968	1.04514	1.02981	0.9841	0.90649	0.91239	0.92473	0.95155	1.16889	2.18609	1.23828	1.11299	1.03694	1.90158	1.13989	1.08699	1.87779	1.03377	1.10919	0.97621	1.23467	1.63259	1.95841	1.7903	1.71097
G43048HN	Gal(β1-3)GlcNAc(β1-4)Man(α1-3)[Man(α1-6)]Man(β1-4)GlcNAc(β1-4)[Fuc(α1-6)]GlcNAc	0.94838	1.47895	2.51613	2.59179	1.70936	1.81428	2.71473	1.78238	1.59616	0.93942	1.0422	1.83458	1.80808	2.03508	1.74254	2.53375	1.5354	1.38408	1.8871	2.11876	2.1968	1.31602	1.1245	1.16652	1.06387	1.06639	1.02941	0.95484	0.95895	0.98329	0.91293	1.15272	2.28361	1.17047	1.18526	1.05152	1.99625	1.1662	1.11205	2.03653	1.03638	1.20338	1.05857	1.35657	1.83412	2.2064	2.06956	1.94955
G50706US	Gal(β1-3)GlcNAc(β1-4)Man(α1-3)[Neu5Ac(α2-3)Gal(β1-4)GlcNAc(β1-2)Man(α1-6)]Man(β1-4)GlcNAc(β1-4)GlcNAc	0.88755	1.55741	2.21799	2.27889	1.50406	1.52434	1.66501	1.54657	1.0945	0.95215	0.98756	1.72795	1.70382	1.90674	1.59673	2.30666	1.25633	1.27047	1.90294	1.98808	2.01469	1.29411	1.01425	0.9908	0.93914	0.8633	0.81137	0.80632	0.72874	0.79054	0.7657	1.14705	1.92642	1.57992	1.06537	1.20961	2.56337	1.07319	1.11239	1.27818	0.96924	0.99949	0.95747	1.14374	1.57017	1.85165	1.70988	1.61635
	Gal(β1-3)GlcNAc(β1-4)[Fuc(α1-2)Gal(β1-6)]GalNAc	1.01604	1.34313	2.48559	2.687	1.64615	1.64677	1.30998	1.7524	1.1654	1.164	1.05903	1.86754	1.80022	2.07369	1.89961	2.54865	1.42224	1.48076	2.25858	2.21671	2.40427	1.5408	1.30286	1.14997	1.24617	1.14349	1.04443	1.0254	0.88859	1.01727	1.00636	1.20061	2.33246	1.70255	1.23889	1.12517	2.08231	1.21872	1.1796	1.17466	1.137	1.08482	1.02639	1.13418	1.90297	2.15113	1.96894	1.86425
G30309UU	Gal(β1-3)GlcNAc(β1-6)Gal	1.06676	1.25784	2.88225	3.09404	1.91732	1.8998	1.24577	1.97107	1.15398	1.15027	1.08171	1.89907	1.83838	2.09669	1.88389	2.54257	1.36909	1.45447	2.31084	2.20063	2.42056	1.52063	1.4075	1.19907	1.25098	1.16439	1.08623	1.11758	0.96022	1.04545	0.99039	1.26144	2.24248	1.56978	1.18371	1.18653	2.19107	1.23715	1.20068	1.13646	1.19335	1.09601	1.03778	1.15748	1.72099	2.03747	1.8808	1.7807
	Gal(β1-3)GlcNAc(β1-6)Man	1.03758	1.18514	2.55859	2.6858	1.71422	1.7086	1.3297	1.66843	1.14059	1.12358	1.03056	1.77812	1.73759	1.96776	1.81406	2.39772	1.36314	1.45322	2.23654	2.11675	2.3272	1.4942	1.32811	1.08219	1.0954	1.04018	1.00216	1.04203	0.884	0.95782	0.91627	1.13778	2.11655	1.87626	1.25758	1.10523	1.87664	1.17401	1.16649	1.26182	1.08967	1.05567	0.99086	1.06113	1.71058	1.94754	1.86289	1.7689
	Gal(β1-3)Man	1.15047	1.3149	2.43246	2.61082	1.58596	1.63104	1.47805	1.71833	1.30591	1.17897	1.09082	1.89054	1.88865	2.13988	1.95571	2.63986	1.46873	1.51541	2.38707	2.22553	2.56085	1.51652	1.21083	1.17433	1.13505	1.11252	1.16281	1.07569	0.9814	1.10859	1.07254	1.29761	2.13508	1.22943	1.19339	1.17001	1.71135	1.26686	1.28963	1.3377	1.1727	1.18072	1.08549	1.16985	1.80628	2.06068	1.99847	1.92847
	Gal(β1-3)[Fuc(α1-2)Gal(β1-3)GlcNAc(β1-3)Gal(β1-4)GlcNAc(β1-6)]GalNAc	0.94348	1.51631	2.82414	3.09168	1.99505	2.03339	1.39751	1.91981	1.22212	1.23812	1.24507	1.95484	1.97133	2.20759	1.93162	2.60386	1.45769	1.32295	2.24255	2.13823	2.37548	1.46259	1.37967	1.28543	1.46651	1.23931	1.16167	1.0691	0.99944	1.09919	1.13196	1.21914	2.71912	3.20779	1.63551	1.0126	2.2818	1.25611	1.16435	1.36419	1.15469	1.12245	0.97357	1.20245	2.07466	2.44165	2.27031	2.17031
	Gal(β1-3)[Fuc(α1-2)Gal(β1-3)GlcNAc(β1-3)Gal(β1-4)[Fuc(α1-3)]GlcNAc(β1-6)]GalNAc	0.97262	1.61387	2.78717	2.99395	2.01405	2.04181	1.41943	1.66224	1.24087	1.3195	1.3209	2.11449	2.13893	2.35546	2.09663	2.74612	1.51429	1.42979	2.46464	2.29493	2.61881	1.52541	1.48394	1.37293	1.61172	1.35763	1.26188	1.08516	1.08226	1.19273	1.264	1.27222	2.86493	2.45513	1.52291	0.99902	2.44289	1.32863	1.19683	1.34929	1.20348	1.14571	1.02066	1.2037	2.37666	2.67313	2.53467	2.45357
	Gal(β1-3)[Fuc(α1-2)Gal(β1-3)GlcNAc(β1-6)]GalNAc	0.98567	1.49789	2.59511	2.83832	1.76208	1.81917	1.322	1.7668	1.1587	1.23348	1.17401	1.91386	1.86116	2.09889	1.99705	2.71575	1.45255	1.41526	2.28289	2.20496	2.44831	1.49182	1.25031	1.09411	1.24114	1.00496	1.0127	0.94971	0.85096	1.00187	0.95766	1.20568	2.50609	2.495	1.40435	1.06157	2.32644	1.22722	1.11828	1.23181	1.12789	1.12155	1.00691	1.19196	2.08391	2.40677	2.20514	2.12605
	Gal(β1-3)[Fuc(α1-2)Gal(β1-3)[Fuc(α1-4)]GlcNAc(β1-6)]GalNAc	0.99187	1.56215	2.29602	2.51343	1.54126	1.62179	1.38878	1.42356	1.25635	1.21485	1.19429	1.95478	1.91551	2.1477	2.11098	2.8899	1.47559	1.35046	2.40267	2.37249	2.66237	1.48817	1.55836	1.40123	1.57084	1.33643	1.36206	1.27845	1.24696	1.33032	1.33902	1.28856	2.46688	1.63946	1.3425	1.05462	2.20068	1.30067	1.15795	1.2728	1.13904	1.16124	1.04627	1.15844	2.32583	2.52064	2.36462	2.26485
	Gal(β1-3)[Fuc(α1-2)Gal(β1-4)GlcNAc(β1-6)]GalNAc	1.11363	1.51296	2.54057	2.83175	1.69114	1.71834	1.32231	1.9101	1.23852	1.16248	1.13875	1.91554	1.92266	2.1684	1.84569	2.62872	1.50438	1.31574	2.28577	2.12264	2.48083	1.42685	1.35727	1.23727	1.32434	1.11567	1.14945	1.06389	0.98959	1.08584	1.0628	1.24655	2.52538	1.6422	1.07291	1.02521	2.10598	1.2241	1.17096	1.17585	1.13477	1.14705	1.01528	1.19247	2.04468	2.35042	2.22026	2.15456
	Gal(β1-3)[Fuc(α1-2)Gal(β1-4)[Fuc(α1-3)]GlcNAc(β1-6)]GalNAc	1.11469	1.54235	2.45682	2.66161	1.69928	1.73077	1.30999	1.5424	1.2588	1.19325	1.2094	2.04492	2.05424	2.27277	1.903	2.72901	1.52161	1.31382	2.50145	2.26177	2.68426	1.44568	1.41121	1.24964	1.40313	1.1501	1.1509	0.97944	0.95858	1.10891	1.10673	1.26683	2.67071	1.00064	1.0339	1.03773	2.30206	1.28207	1.20903	1.0952	1.15992	1.141	1.04112	1.14712	2.3028	2.53611	2.45293	2.38834
G00067MO	Gal(β1-3)[Fuc(α1-2)]Gal	1.09662	1.34033	2.35216	2.59455	1.54075	1.55095	1.34982	1.75024	1.31185	1.17721	1.09287	1.90252	1.87429	2.13889	1.90381	2.6374	1.42044	1.43772	2.3085	2.17199	2.51789	1.44241	1.21644	1.17304	1.16599	1.11893	1.16761	1.0622	0.98032	1.11189	1.0545	1.27664	2.24602	1.18695	1.06246	1.18336	1.7998	1.26791	1.2526	1.22826	1.14468	1.15691	1.0915	1.16949	1.87729	2.10173	1.95755	1.89105
	Gal(β1-3)[Fuc(α1-2)]Gal(β1-3)GalNAc	1.08775	1.39021	2.41555	2.60617	1.56152	1.59833	1.36244	1.81869	1.25246	1.25986	1.15501	1.96091	1.91334	2.1837	1.88922	2.50861	1.38092	1.42724	2.30674	2.18022	2.44265	1.52532	1.34114	1.19673	1.22963	1.14767	1.14201	1.11168	0.96577	1.08421	1.09232	1.25967	2.21849	1.20065	0.93341	1.13119	1.78771	1.26663	1.23617	1.22634	1.17229	1.12992	1.04334	1.18112	1.90929	2.15233	2.01302	1.96981
G95954OW	Gal(β1-3)[Fuc(α1-2)]Gal(β1-3)GalNAc(β1-4)Gal(β1-4)Glc	0.94504	1.34638	2.53039	2.74157	1.66394	1.66719	1.35696	1.88942	1.19509	1.25163	1.18198	1.95742	1.93485	2.17538	1.93571	2.43978	1.42726	1.41841	2.19389	2.1648	2.36847	1.41439	1.12516	1.16503	1.19271	1.09266	1.0917	0.96225	0.87569	1.06139	1.02182	1.24399	2.28897	1.14609	1.07917	1.17822	1.87606	1.21117	1.19506	1.20493	1.17211	1.13708	1.02362	1.18855	1.98511	2.28968	2.09965	2.05598
G47466ZF	Gal(β1-3)[Fuc(α1-2)]Gal(β1-3)GlcNAc(β1-3)Gal(β1-4)Glc	1.01275	1.44224	2.78416	2.97778	1.93567	1.91555	1.38464	1.92404	1.19319	1.25801	1.18827	1.99809	1.92787	2.20153	2.0822	2.67709	1.43972	1.46772	2.30804	2.31685	2.45919	1.5367	1.29448	1.32841	1.47536	1.28071	1.22477	1.10878	1.03803	1.14234	1.17314	1.2947	2.61194	3.1629	1.90697	1.1502	1.92016	1.2808	1.22811	1.31577	1.18709	1.15074	1.04502	1.22731	1.96584	2.31532	2.09453	1.98039
	Gal(β1-3)[Fuc(α1-2)]Gal(β1-3)[Fuc(α1-3)GlcNAc(β1-6)]GalNAc	0.98673	1.44595	2.41876	2.60596	1.66865	1.70044	1.38354	1.65832	1.26325	1.2834	1.22982	2.02907	2.00653	2.22102	1.92314	2.67978	1.42366	1.38432	2.49239	2.26468	2.60613	1.50968	1.33947	1.19575	1.31627	1.16151	1.136	0.9843	0.95731	1.08802	1.07723	1.32352	2.4486	0.98173	1.0239	1.05902	2.06713	1.29178	1.21684	1.14959	1.19573	1.16737	1.04461	1.20379	2.16246	2.39292	2.27306	2.23282
	Gal(β1-3)[Fuc(α1-2)]Gal(β1-3)[GlcNAc(β1-6)]GalNAc	1.13469	1.39286	2.24408	2.44791	1.48173	1.55832	1.30523	1.71854	1.19663	1.23597	1.15181	1.87009	1.8534	2.09584	1.86531	2.57307	1.43665	1.35273	2.3283	2.16408	2.44819	1.43194	1.19985	1.10305	1.14581	1.0549	1.05404	0.94886	0.89243	0.99343	0.95603	1.199	2.2461	1.04947	0.87669	1.06841	1.71146	1.21947	1.17241	1.1702	1.1917	1.13664	1.01053	1.17254	1.92633	2.16477	2.04555	2.02412
G79266IN	Gal(β1-3)[Fuc(α1-2)]Gal(β1-4)[Fuc(α1-3)]GlcNAc	1.0706	1.388	2.42857	2.60557	1.62528	1.59602	1.29512	1.60113	1.28673	1.14139	1.11233	1.97986	1.95875	2.21398	1.83931	2.65339	1.49594	1.40405	2.40906	2.22294	2.61761	1.41953	1.32817	1.19435	1.22607	1.15621	1.14732	1.00517	0.9315	1.08247	1.04709	1.2132	2.45531	0.90907	1.02537	1.2171	2.03178	1.291	1.25897	1.12181	1.16572	1.13946	1.10323	1.14743	2.02602	2.25529	2.13002	2.03815
G18232WJ	Gal(β1-3)[Fuc(α1-2)]Glc	1.1006	1.34611	2.28211	2.42204	1.48997	1.55408	1.39894	1.59139	1.33205	1.15578	1.09312	1.88453	1.89646	2.16884	1.86427	2.74637	1.46341	1.43186	2.31409	2.22168	2.5693	1.41168	1.25419	1.24566	1.26315	1.21453	1.20067	1.09053	1.06275	1.16406	1.1103	1.25545	2.29756	1.01246	1.16439	1.18229	1.69487	1.27508	1.27466	1.2665	1.16709	1.21364	1.1233	1.22025	1.92933	2.19042	2.08548	2.01433
	Gal(β1-3)[Fuc(α1-3)GlcNAc(β1-6)]Gal(β1-3)[Fuc(α1-3)GlcNAc(β1-6)]GalNAc	0.94234	1.42774	2.5283	2.71117	1.74593	1.77862	1.37255	1.64655	1.24988	1.22531	1.24749	2.04811	2.04986	2.25187	1.78969	2.6899	1.47111	1.39928	2.45159	2.28145	2.58166	1.48983	1.40558	1.33505	1.53346	1.29806	1.20801	1.05586	1.05165	1.13564	1.14816	1.29902	2.56448	0.82759	1.05116	1.05433	2.2454	1.28216	1.19474	1.12333	1.2416	1.13896	1.03144	1.17029	2.18954	2.54889	2.37552	2.32414
	Gal(β1-3)[Fuc(α1-3)GlcNAc(β1-6)]Gal(β1-3)[Gal(β1-4)[Fuc(α1-3)]GlcNAc(β1-6)]GalNAc	1.09635	1.51626	2.8049	3.01769	1.92101	1.97314	1.41607	1.93665	1.27805	1.28144	1.29798	2.15245	2.18028	2.38474	1.87959	2.75539	1.49422	1.43585	2.58251	2.35941	2.75476	1.55182	1.34114	1.32605	1.52121	1.26298	1.20099	1.01052	0.99943	1.13856	1.13805	1.37154	2.66088	0.71679	0.89055	1.09704	2.51868	1.33306	1.2707	1.13124	1.29108	1.18293	1.0616	1.24777	2.31793	2.6518	2.48282	2.44425
	Gal(β1-3)[Fuc(α1-3)GlcNAc(β1-6)]GalNAc	1.00379	1.47137	2.26414	2.47261	1.57313	1.63468	1.36355	1.50294	1.22755	1.17946	1.18384	1.97141	1.98662	2.18346	1.82901	2.69873	1.47053	1.3935	2.38269	2.19182	2.5227	1.4669	1.25709	1.19746	1.34361	1.13425	1.0885	0.95847	0.93584	1.04025	1.0587	1.31263	2.46057	1.26732	1.18264	0.97952	1.95244	1.24061	1.20707	1.16834	1.16461	1.12502	1.00539	1.1289	2.08189	2.41308	2.29036	2.24002
	Gal(β1-3)[Fuc(α1-4)GlcNAc(β1-3)Gal(β1-4)GlcNAc(β1-6)]GalNAc	0.91846	1.48494	2.2982	2.58341	1.61407	1.66782	1.36011	1.6171	1.23456	1.13825	1.15259	1.8666	1.94805	2.14268	1.75278	2.45239	1.38369	1.24187	2.1411	2.00733	2.31677	1.38889	1.565	1.4437	1.54626	1.40093	1.35407	1.28703	1.27574	1.25448	1.30361	1.25837	2.38843	1.69845	1.21862	0.89869	1.95687	1.20715	1.14489	1.27135	1.13613	1.09996	0.95385	1.12637	2.00355	2.34819	2.23535	2.15225
	Gal(β1-3)[Fuc(α1-4)GlcNAc(β1-6)]GalNAc	1.03447	1.46863	2.24618	2.4821	1.52558	1.58548	1.37952	1.56532	1.31582	1.19715	1.18412	1.96736	1.98499	2.21415	1.83396	2.74458	1.46932	1.38537	2.34393	2.23191	2.53451	1.45882	1.48342	1.38745	1.47875	1.32014	1.30432	1.23673	1.2212	1.23864	1.25068	1.33016	2.40418	1.14626	1.15042	1.0185	1.89088	1.27581	1.23224	1.22862	1.18407	1.17294	1.05154	1.17432	2.06125	2.37691	2.23342	2.17351
G33758WJ	Gal(β1-3)[Fuc(α1-4)]GlcNAc(α1-3)Gal	0.98195	1.27125	2.12443	2.31713	1.46115	1.49908	1.33628	1.48582	1.22748	1.12534	1.07642	1.82906	1.79353	2.03884	1.85885	2.58078	1.29104	1.3679	2.21313	2.21893	2.44811	1.44255	1.78388	1.60331	1.68801	1.64238	1.48149	1.54955	1.47513	1.39515	1.45894	1.20461	2.17837	1.12008	1.12563	1.13284	1.76832	1.21777	1.18385	1.21942	1.09775	1.06587	0.98725	1.04295	1.92285	2.10231	1.97257	1.87671
G13294EW	Gal(β1-3)[Fuc(α1-4)]GlcNAc(α1-3)Gal(β1-4)GlcNAc(β1-3)Gal(β1-4)Glc	1.07209	1.45501	2.59059	2.81466	1.89548	1.82714	1.33007	1.95921	1.06895	1.23536	1.13189	1.93896	1.90942	2.12749	1.85066	2.46121	1.29003	1.40077	2.12471	2.21703	2.35031	1.64657	1.70861	1.48748	1.62167	1.55991	1.37501	1.42833	1.33792	1.28166	1.31766	1.29523	2.31189	2.78812	1.86098	1.05051	1.93093	1.22968	1.196	1.23754	1.1363	1.12543	1.05258	1.22683	1.9395	2.19315	2.02743	1.91078
G77176DW	Gal(β1-3)[Fuc(α1-4)]GlcNAc(β1-2)Man	1.08791	1.42031	2.36679	2.52413	1.62102	1.66374	1.42351	1.47881	1.20986	1.233	1.16138	1.90642	1.94562	2.16422	1.98356	2.62382	1.36096	1.49657	2.44111	2.28878	2.60258	1.59445	1.70646	1.47584	1.51637	1.46466	1.34451	1.37776	1.27665	1.3026	1.2816	1.31046	2.36777	1.16658	1.07328	1.10231	1.96564	1.30753	1.31588	1.31199	1.169	1.11824	1.03632	1.06195	2.07957	2.27029	2.17683	2.07837
G56720TK	Gal(β1-3)[Fuc(α1-4)]GlcNAc(β1-2)Man(α1-3)[Gal(β1-3)[Fuc(α1-4)]GlcNAc(β1-2)Man(α1-6)]Man(β1-4)GlcNAc(β1-4)GlcNAc	1.40608	1.92889	2.71211	2.88741	1.88289	1.97051	2.13637	1.53223	1.25321	1.31584	1.23611	2.08437	2.14957	2.30035	2.16909	2.85353	1.38051	1.44938	2.51809	2.50406	2.70039	1.89413	1.64764	1.23905	1.21331	1.12086	1.03836	1.06655	1.03869	1.08454	0.95819	1.42185	2.69669	1.02421	1.01148	1.12757	2.77938	1.40793	1.40237	1.81778	1.17869	1.09411	1.01834	1.11729	2.52864	2.67522	2.49816	2.46344
G24095BS	Gal(β1-3)[Fuc(α1-4)]GlcNAc(β1-2)Man(α1-3)[Gal(β1-3)[Fuc(α1-4)]GlcNAc(β1-2)Man(α1-6)]Man(β1-4)GlcNAc(β1-4)[Fuc(α1-6)]GlcNAc	1.39802	1.88435	2.72965	2.85551	1.86129	2.03619	2.38388	1.52235	1.3665	1.2489	1.16988	2.07005	2.17094	2.30269	2.18894	2.93606	1.58893	1.48212	2.53844	2.56608	2.84642	1.85434	1.76901	1.36877	1.35001	1.26212	1.15676	1.18867	1.13511	1.20302	1.03492	1.37934	2.76044	1.07338	1.09159	1.16859	2.75265	1.45211	1.40121	1.94443	1.22581	1.1775	1.07755	1.23117	2.70156	2.87059	2.72393	2.65648
G80022XC	Gal(β1-3)[Fuc(α1-4)]GlcNAc(β1-3)Gal	0.97963	1.20505	2.16271	2.33429	1.47029	1.52581	1.35613	1.38043	1.24235	1.03032	1.05351	1.75404	1.73787	1.98405	1.81506	2.5903	1.246	1.25231	2.15344	2.17281	2.37686	1.34876	1.90192	1.76439	1.88528	1.78602	1.61164	1.6561	1.59507	1.52003	1.61981	1.13606	2.24705	1.19937	1.23265	1.03844	1.6727	1.19515	1.17435	1.22773	1.08921	1.02976	0.94649	1.01761	1.94514	2.13549	2.01514	1.87843
	Gal(β1-3)[Fuc(α1-4)]GlcNAc(β1-3)Gal(β1-3)GalNAc	1.03447	1.338	2.2657	2.40411	1.49546	1.56541	1.37909	1.40907	1.21434	1.04704	1.09412	1.80478	1.78873	2.0445	1.87082	2.55517	1.25441	1.23806	2.16452	2.19774	2.34028	1.40262	1.88413	1.74016	1.90311	1.75118	1.569	1.61469	1.52059	1.47594	1.6382	1.12315	2.30946	1.41316	1.24396	0.96325	1.68032	1.20042	1.15521	1.24054	1.10164	1.02634	0.93906	1.02882	2.03311	2.23977	2.10564	1.98233
G75088WI	Gal(β1-3)[Fuc(α1-4)]GlcNAc(β1-3)Gal(β1-3)Glc	0.9389	1.21444	2.20974	2.3436	1.49222	1.55654	1.34322	1.35429	1.20518	1.00814	1.05424	1.74631	1.73715	1.98255	1.79757	2.59873	1.23457	1.20717	2.13569	2.19336	2.37722	1.31936	1.87222	1.74411	1.87337	1.75595	1.56526	1.60211	1.55871	1.49057	1.57463	1.09265	2.2988	1.27363	1.27505	1.02305	1.66281	1.17429	1.15267	1.20351	1.08378	1.04168	0.94544	1.03949	1.97623	2.179	2.06813	1.93308
G62571UK	Gal(β1-3)[Fuc(α1-4)]GlcNAc(β1-3)Gal(β1-3)GlcNAc(β1-3)Gal(β1-4)Glc	1.06956	1.3254	2.72188	2.94863	1.93884	1.93628	1.42548	1.67972	1.12984	1.10548	1.1168	1.92498	1.84671	2.09984	1.85599	2.53772	1.33541	1.37025	2.23071	2.28683	2.34486	1.5755	1.93744	1.80687	2.00245	1.86773	1.59811	1.6221	1.53571	1.48682	1.57515	1.15601	2.50589	2.53298	1.87056	0.99909	2.0261	1.22304	1.16729	1.23976	1.16386	1.02362	0.94176	1.09242	2.02711	2.29434	2.12238	1.93993
G82106UN	Gal(β1-3)[Fuc(α1-4)]GlcNAc(β1-3)Gal(β1-3)[Fuc(α1-4)]GlcNAc(β1-3)Gal(β1-4)Glc	1.10555	1.46431	2.59863	2.83243	1.84914	1.88361	1.68184	1.53219	1.27063	1.16469	1.22763	2.01159	1.97024	2.23685	2.003	2.85754	1.37861	1.37322	2.33277	2.55166	2.64837	1.64091	2.61482	2.41826	2.61423	2.46577	2.1954	2.2768	2.20741	2.02382	2.17667	1.19113	2.61556	2.01686	1.7193	0.99703	2.07302	1.32944	1.22608	1.38959	1.26756	1.09216	0.98383	1.11467	2.40818	2.57905	2.41233	2.23241
	Gal(β1-3)[Fuc(α1-4)]GlcNAc(β1-3)Gal(β1-3)[Gal(β1-3)[Fuc(α1-4)]GlcNAc(β1-3)Gal(β1-4)GlcNAc(β1-6)]GalNAc	0.98033	1.45134	2.82916	3.04348	1.90465	2.0149	1.73663	1.65175	1.3608	1.0603	1.22548	1.91867	1.98969	2.23621	2.05321	2.87675	1.37554	1.22794	2.38282	2.43738	2.6392	1.52981	2.42791	2.2379	2.43994	2.22805	2.02486	2.05643	2.04115	1.90266	2.02734	1.21555	2.81943	2.01032	1.50253	0.93066	2.28077	1.31328	1.22443	1.50702	1.25041	1.12933	0.94618	1.13111	2.51717	2.70811	2.60037	2.40379
G26123AX	Gal(β1-3)[Fuc(α1-4)]GlcNAc(β1-3)Gal(β1-4)Glc	0.97099	1.28733	2.3986	2.59438	1.68243	1.68647	1.36754	1.57855	1.18837	1.07631	1.06884	1.79915	1.76949	2.01865	1.87041	2.57294	1.27114	1.27961	2.16709	2.2297	2.35941	1.44397	1.80569	1.67783	1.82884	1.71344	1.5386	1.56146	1.51505	1.43799	1.51556	1.17369	2.30156	1.75316	1.54657	1.0136	1.74327	1.1999	1.17565	1.19448	1.12214	1.07884	0.97977	1.11736	1.94628	2.19293	2.02982	1.90187
G77632HJ	Gal(β1-3)[Fuc(α1-4)]GlcNAc(β1-3)Gal(β1-4)GlcNAc(β1-3)Gal(β1-4)Glc	1.05208	1.32685	2.56954	2.79427	1.83694	1.79088	1.32637	1.71418	1.10324	1.08848	1.03889	1.78556	1.79966	2.01323	1.77139	2.4645	1.22273	1.23815	2.10072	2.12297	2.23695	1.51832	1.833	1.62272	1.76626	1.6947	1.47451	1.53359	1.46506	1.38671	1.47729	1.22797	2.3747	2.68859	1.83485	0.92938	1.83343	1.17743	1.16513	1.21192	1.11268	1.03413	0.94921	1.11923	1.89274	2.1641	1.99813	1.84241
G60629OV	Gal(β1-3)[Fuc(α1-4)]GlcNAc(β1-3)Gal(β1-4)[Fuc(α1-3)]Glc	1.03402	1.34379	2.23307	2.41074	1.58676	1.5979	1.47549	1.41072	1.25434	1.12333	1.12088	1.9105	1.87578	2.12109	1.89853	2.64044	1.31994	1.30505	2.2495	2.34337	2.52241	1.50029	1.95438	1.79027	1.9637	1.83816	1.6433	1.63842	1.61908	1.54607	1.60843	1.15577	2.3327	1.37303	1.41786	1.05902	1.98903	1.27737	1.20619	1.22582	1.16786	1.07318	0.9922	1.10013	2.1482	2.31872	2.18355	2.05984
G05561CF	Gal(β1-3)[Fuc(α1-4)]GlcNAc(β1-3)Gal(β1-4)[Fuc(α1-3)]GlcNAc(β1-3)Gal(β1-4)Glc	1.07307	1.39819	2.5299	2.64567	1.76239	1.72819	1.39366	1.58056	1.14735	1.15995	1.09958	1.84683	1.87573	2.09108	1.87194	2.52746	1.24408	1.34584	2.18655	2.24722	2.39258	1.57188	1.84065	1.68361	1.84498	1.74775	1.53556	1.52043	1.4914	1.44428	1.51655	1.17301	2.49737	1.98482	1.60271	1.00158	1.9413	1.24672	1.22515	1.26504	1.17725	1.03511	0.95557	1.10026	2.1053	2.32709	2.15061	1.9886
	Gal(β1-3)[Fuc(α1-4)]GlcNAc(β1-3)GalNAc	0.98368	1.33156	2.24931	2.37217	1.48833	1.57324	1.38075	1.34116	1.20288	1.08857	1.06741	1.79634	1.82961	2.09562	1.86031	2.65763	1.33839	1.36842	2.31758	2.27637	2.50195	1.44058	1.81264	1.63306	1.81306	1.63064	1.43082	1.5362	1.4426	1.36393	1.55533	1.25864	2.33466	0.74341	0.9962	1.05818	1.89569	1.20452	1.18123	1.21813	1.16358	1.07702	1.00176	1.05751	2.05238	2.28823	2.13966	2.04431
	Gal(β1-3)[Fuc(α1-4)]GlcNAc(β1-3)[Gal(β1-4)GlcNAc(β1-6)]Gal(β1-3)GalNAc	1.01038	1.31983	2.93018	3.08618	1.91261	1.94277	1.49177	2.19586	1.22934	1.0032	1.02474	1.77706	1.73446	2.01897	1.8907	2.46299	1.34081	1.20111	2.10419	2.17042	2.28681	1.42515	1.56195	1.50174	1.65408	1.56949	1.35444	1.3742	1.26048	1.29527	1.37532	1.23742	2.25003	1.07568	0.95079	0.99803	1.90756	1.20205	1.14476	1.29026	1.17947	1.15423	1.05865	1.33018	1.85981	2.10972	1.96407	1.8018
	Gal(β1-3)[Fuc(α1-4)]GlcNAc(β1-3)[Gal(β1-4)GlcNAc(β1-6)]Gal(β1-3)[Gal(β1-4)GlcNAc(β1-6)]GalNAc	1.09169	1.44136	3.40723	3.64969	2.31008	2.36743	1.59089	2.70444	1.27745	1.05219	1.10625	1.90156	1.89995	2.16265	1.95408	2.69669	1.47939	1.24818	2.33448	2.28006	2.51624	1.49174	1.57415	1.49904	1.66454	1.53472	1.33082	1.33571	1.27392	1.28637	1.31878	1.4454	2.53939	1.26866	0.91589	1.03007	2.38774	1.27847	1.20991	1.33188	1.29193	1.31814	1.13636	1.55589	2.01167	2.31572	2.18538	2.02837
G03805HR	Gal(β1-3)[Fuc(α1-4)]GlcNAc(β1-3)[Gal(β1-4)GlcNAc(β1-6)]Gal(β1-4)Glc	1.05183	1.28845	3.16108	3.4214	2.1672	2.10236	1.46512	2.46257	1.21286	1.04795	1.02243	1.78871	1.72218	2.02638	1.80716	2.49443	1.38134	1.23958	2.1265	2.23601	2.30512	1.4954	1.47342	1.37249	1.5281	1.48239	1.29045	1.27888	1.21478	1.2301	1.21875	1.283	2.20434	1.17302	1.10143	1.09074	2.19476	1.22715	1.17999	1.21998	1.20104	1.20106	1.12495	1.43318	1.75295	2.05325	1.88399	1.72352
	Gal(β1-3)[Fuc(α1-4)]GlcNAc(β1-3)[Gal(β1-4)[Fuc(α1-3)]GlcNAc(β1-6)]Gal(β1-3)GlcNAc(β1-3)Gal(β1-3)GalNAc	1.10249	1.35454	3.05172	3.15024	2.01257	2.04759	1.55542	1.96969	1.22232	1.07144	1.14986	1.93793	1.89288	2.18736	1.7879	2.49733	1.33063	1.29991	2.2515	2.31486	2.38026	1.52343	1.77552	1.71982	1.95506	1.83075	1.50106	1.44767	1.36036	1.42473	1.52615	1.08908	2.56038	1.47374	1.1889	0.9935	2.27419	1.25976	1.17002	1.25968	1.23588	1.06341	0.99591	1.2017	2.1212	2.33603	2.16576	1.98049
G68249NJ	Gal(β1-3)[Fuc(α1-4)]GlcNAc(β1-3)[Gal(β1-4)[Fuc(α1-3)]GlcNAc(β1-6)]Gal(β1-4)Glc	1.04714	1.28365	2.87649	3.05527	1.95723	1.90009	1.45347	2.13315	1.23325	1.09424	1.0682	1.85148	1.79649	2.08897	1.7377	2.49264	1.27045	1.22562	2.22062	2.2956	2.41319	1.49102	1.45397	1.39013	1.57538	1.53085	1.30398	1.21915	1.19312	1.24665	1.23497	1.17406	2.23386	0.6895	0.94186	1.07187	2.26162	1.2474	1.19118	1.11151	1.19937	1.13781	1.07141	1.31173	1.91148	2.12254	1.94807	1.80904
	Gal(β1-3)[Fuc(α1-4)]GlcNAc(β1-3)[Neu5Ac(α2-6)]GalNAc	0.91262	1.32264	2.07676	2.19925	1.3983	1.4884	1.36232	1.1971	1.22493	1.10128	1.0848	1.83244	1.86134	2.12776	1.92985	2.78694	1.45302	1.45131	2.36672	2.41625	2.57308	1.42466	1.99679	1.76907	2.00178	1.82331	1.57561	1.75217	1.59621	1.47986	1.72627	1.47177	2.2489	0.6564	1.04409	1.07023	2.06418	1.21736	1.20584	1.16771	1.19982	1.08371	0.98983	1.0319	2.0367	2.24815	2.10406	2.01866
G99335KN	Gal(β1-3)[Fuc(α1-6)]GlcNAc	1.06775	1.30113	2.55774	2.69711	1.69026	1.7462	1.44192	1.7677	1.28857	1.12482	1.04291	1.84361	1.82597	2.10085	1.87467	2.68004	1.52541	1.50179	2.28134	2.20609	2.49236	1.4415	1.40833	1.29281	1.36291	1.29742	1.20118	1.18342	1.08524	1.1555	1.08237	1.24736	2.37483	1.53044	1.31168	1.17416	1.85919	1.27527	1.23356	1.30386	1.16644	1.18789	1.09009	1.23208	1.90889	2.24024	2.10805	1.97753
G63611ZF	Gal(β1-3)[Fuc(β1-2)]Glc	1.1006	1.34611	2.28211	2.42204	1.48997	1.55408	1.39894	1.59139	1.33205	1.15578	1.09312	1.88453	1.89646	2.16884	1.86427	2.74637	1.46341	1.43186	2.31409	2.22168	2.5693	1.41168	1.25419	1.24566	1.26315	1.21453	1.20067	1.09053	1.06275	1.16406	1.1103	1.25545	2.29756	1.01246	1.16439	1.18229	1.69487	1.27508	1.27466	1.2665	1.16709	1.21364	1.1233	1.22025	1.92933	2.19042	2.08548	2.01433
	Gal(β1-3)[Gal(α1-3)Gal(β1-4)GlcNAc(β1-6)]GalNAc	1.12227	1.40378	2.54784	2.91491	1.69726	1.7482	1.36289	2.03306	1.24451	1.23303	1.13394	2.01485	2.01086	2.19543	2.05957	2.72086	1.36437	1.46896	2.44367	2.28059	2.60327	1.6923	1.39779	1.24132	1.26223	1.12808	1.13892	1.12525	0.97558	1.06206	1.07318	1.44804	2.32936	2.19382	1.16966	1.13477	2.33494	1.25977	1.25827	1.13518	1.27868	1.14449	1.02215	1.26589	1.90869	2.17411	2.09182	2.04145
	Gal(β1-3)[Gal(α1-3)[Fuc(α1-2)]Gal(β1-4)GlcNAc(β1-6)]GalNAc	1.13923	1.46994	2.44533	2.71228	1.55859	1.65635	1.37356	1.7526	1.27286	1.19832	1.1029	1.94726	1.93938	2.1976	1.91355	2.63392	1.46498	1.36195	2.26754	2.11183	2.48266	1.5117	1.40647	1.26555	1.35733	1.17284	1.18106	1.11739	1.02306	1.08857	1.19887	1.32197	2.44992	2.59173	1.21584	1.11777	2.00064	1.27983	1.1972	1.19504	1.18772	1.16291	1.01635	1.22483	1.94933	2.26657	2.18474	2.12888
	Gal(β1-3)[Gal(α1-4)Gal(β1-4)GlcNAc(β1-6)]GalNAc	1.09914	1.49509	2.49426	2.93327	1.69989	1.79954	1.43212	2.03783	1.38248	1.17123	1.1428	1.97261	2.01658	2.23109	1.75307	2.52613	1.63394	1.37873	2.37396	2.17711	2.51331	1.51137	1.44599	1.31479	1.27696	1.16738	1.24013	1.1777	1.06313	1.16326	1.15631	1.40545	2.24182	1.3766	1.22516	1.22934	2.2645	1.29473	1.29007	1.26234	1.25119	1.19105	1.09719	1.22291	1.90794	2.19534	2.13457	2.10918
	Gal(β1-3)[Gal(α1-6)]Glc(β1-3)GlcNAc	1.11337	1.34798	2.89691	3.12513	1.89169	1.91098	1.40616	2.05998	1.32636	1.21081	1.13882	2.01793	2.01197	2.2792	1.91822	2.68411	1.48573	1.50305	2.41093	2.3263	2.6028	1.53683	1.19162	1.20902	1.16836	1.13767	1.19357	1.02962	0.95896	1.11076	1.07204	1.32765	2.26096	1.34234	1.28849	1.26568	1.97171	1.30266	1.30856	1.24038	1.27686	1.26028	1.16386	1.31329	1.81597	2.12267	1.99947	1.95746
	Gal(β1-3)[Gal(β1-2)Gal(β1-6)]GlcNAc	1.10667	1.31607	3.10487	3.37793	2.06428	2.06051	1.37008	2.20667	1.27609	1.23413	1.15486	2.05086	1.9957	2.2578	2.01671	2.70919	1.46049	1.55839	2.51241	2.40136	2.6319	1.65496	1.44779	1.28219	1.27326	1.22152	1.19632	1.1604	1.00783	1.1293	1.08661	1.36136	2.36899	1.8669	1.38079	1.30794	2.28402	1.32264	1.31846	1.21682	1.27853	1.21463	1.14168	1.2809	1.8365	2.12982	1.9797	1.89977
	Gal(β1-3)[Gal(β1-3)Gal(β1-4)GlcNAc(β1-6)]GalNAc	1.11998	1.48125	3.03476	3.37593	2.04026	2.08313	1.35884	2.30532	1.25059	1.22392	1.23153	2.09812	2.11392	2.31606	1.9576	2.69842	1.49015	1.41972	2.49028	2.24514	2.61586	1.54087	1.39983	1.29049	1.31222	1.13017	1.20251	1.14225	1.02765	1.12292	1.08484	1.44337	2.43431	1.73403	1.17277	1.13986	2.37118	1.29445	1.26496	1.18394	1.29281	1.22031	1.07027	1.32649	1.98781	2.32582	2.19951	2.15834
G56111FM	Gal(β1-3)[Gal(β1-3)GlcNAc(β1-3)Gal(β1-4)GlcNAc(β1-6)]GalNAc	1.03592	1.43381	3.18514	3.50046	2.23638	2.26956	1.40533	2.19272	1.26088	1.15468	1.24314	2.0598	2.05982	2.28503	1.81603	2.47498	1.45218	1.36363	2.372	2.14294	2.3735	1.50636	1.53887	1.39277	1.49201	1.33531	1.229	1.17297	1.07049	1.14419	1.16952	1.27691	2.60287	2.63823	1.52599	1.05186	2.38131	1.28121	1.22551	1.25426	1.23259	1.13256	0.98204	1.24057	1.94781	2.32906	2.20247	2.11081
G71174VV	Gal(β1-3)[Gal(β1-3)GlcNAc(β1-3)Gal(β1-4)[Fuc(α1-3)]GlcNAc(β1-6)]GalNAc	1.0196	1.53397	2.9479	3.2107	2.12054	2.16825	1.48343	1.91426	1.2805	1.22265	1.32571	2.1114	2.17304	2.38287	1.84846	2.65089	1.51139	1.44048	2.46716	2.2469	2.54856	1.53987	1.53726	1.39891	1.61589	1.39566	1.19883	1.09636	1.04777	1.13123	1.21043	1.29302	2.84346	2.23259	1.40329	1.02742	2.39854	1.31005	1.26916	1.32045	1.24502	1.13334	0.99663	1.20166	2.22335	2.60467	2.47281	2.38494
G97473TX	Gal(β1-3)[Gal(β1-3)GlcNAc(β1-6)]GalNAc	1.07974	1.43039	2.94672	3.21464	1.97397	2.02154	1.38439	2.03681	1.21914	1.15392	1.17118	1.99414	1.95876	2.1839	1.91761	2.64252	1.45212	1.45067	2.39223	2.23945	2.4785	1.57461	1.33665	1.1582	1.20724	1.04589	1.02795	0.99473	0.86359	1.01209	0.94042	1.30505	2.46139	2.23957	1.37432	1.09036	2.33035	1.24281	1.18896	1.18053	1.21854	1.13137	1.01717	1.237	1.95988	2.30031	2.13289	2.04933
	Gal(β1-3)[Gal(β1-3)[Fuc(α1-4)]GlcNAc(β1-3)Gal(β1-4)GlcNAc(β1-6)]GalNAc	0.93439	1.41625	2.68885	2.97518	1.8815	1.96319	1.46657	1.81613	1.29499	1.07625	1.18348	1.88241	1.94249	2.1465	1.81127	2.57223	1.35755	1.20426	2.26064	2.16338	2.41716	1.38364	1.84489	1.72834	1.88305	1.70906	1.5618	1.53883	1.52038	1.45661	1.55808	1.22138	2.54744	1.89521	1.30767	0.95608	2.11692	1.22894	1.17592	1.31614	1.1688	1.11916	0.9513	1.15709	2.12343	2.41207	2.30247	2.18044
G12405JG	Gal(β1-3)[Gal(β1-3)[Fuc(α1-4)]GlcNAc(β1-3)Gal(β1-4)[Fuc(α1-3)]GlcNAc(β1-6)]GalNAc	0.9195	1.5214	2.5615	2.76712	1.81202	1.89192	1.57928	1.52535	1.36557	1.1835	1.29431	2.04053	2.1108	2.30543	1.93551	2.75852	1.36511	1.25984	2.46531	2.3528	2.6891	1.46564	1.82892	1.76397	1.95855	1.75234	1.60312	1.48014	1.52014	1.52577	1.62446	1.22479	2.74259	1.48087	1.26616	0.94928	2.24049	1.30147	1.23305	1.32666	1.21749	1.13213	0.97592	1.12259	2.44307	2.66741	2.567	2.45366
	Gal(β1-3)[Gal(β1-3)[Fuc(α1-4)]GlcNAc(β1-6)]GalNAc	1.01325	1.45463	2.47296	2.72231	1.6715	1.76384	1.45442	1.63608	1.30933	1.15369	1.17799	1.95979	1.9472	2.17647	1.90215	2.80273	1.42462	1.37682	2.39352	2.33888	2.60994	1.50447	1.66129	1.49556	1.61648	1.4289	1.3554	1.3628	1.3063	1.3287	1.33506	1.30948	2.50449	1.43177	1.19168	1.0408	2.18828	1.26982	1.21102	1.26288	1.17373	1.14931	1.01777	1.16014	2.19475	2.47498	2.30876	2.20089
	Gal(β1-3)[Gal(β1-4)Gal(β1-4)[Fuc(α1-3)]GlcNAc(β1-6)]GalNAc	1.08279	1.53104	2.52169	2.78391	1.74044	1.82561	1.33568	1.8013	1.20004	1.20773	1.22853	2.04088	2.0762	2.26153	1.90897	2.70635	1.48116	1.39641	2.50943	2.26491	2.67841	1.5225	1.27903	1.21018	1.39496	1.12924	1.07676	0.94442	0.8953	1.03415	1.06083	1.40356	2.52042	1.09756	1.01609	1.05563	2.33028	1.27853	1.26615	1.13397	1.19252	1.13761	1.01029	1.17567	2.20689	2.49262	2.3939	2.35597
	Gal(β1-3)[Gal(β1-4)GlcNAc(β1-3)Gal(β1-4)GlcNAc(β1-3)Gal(β1-4)GlcNAc(β1-3)Gal(β1-4)GlcNAc(β1-3)Gal(β1-4)GlcNAc(β1-6)]GalNAc	1.53826	1.93768	3.40014	3.71462	2.35059	2.41559	1.53225	2.64638	1.27074	1.42963	1.37016	2.3391	2.41702	2.63134	1.82822	2.84718	1.66104	1.62637	2.56286	2.38683	2.69666	1.90404	1.74187	1.46839	1.54725	1.45136	1.30899	1.3581	1.2018	1.27484	1.28344	1.70724	2.83546	4.02259	2.25755	1.26278	2.86136	1.48918	1.43346	1.50912	1.39591	1.3776	1.25947	1.54165	2.08782	2.4761	2.34571	2.23901
	Gal(β1-3)[Gal(β1-4)GlcNAc(β1-3)Gal(β1-4)GlcNAc(β1-3)Gal(β1-4)GlcNAc(β1-3)Gal(β1-4)GlcNAc(β1-6)]GalNAc	1.40154	1.82636	3.26627	3.58225	2.27789	2.33376	1.50306	2.54484	1.25637	1.39219	1.35115	2.28882	2.35874	2.56466	1.78536	2.72799	1.58949	1.57363	2.48684	2.28336	2.62377	1.80674	1.64999	1.40756	1.46816	1.38137	1.27256	1.29442	1.14827	1.21377	1.22722	1.59701	2.7253	3.64522	2.05482	1.20245	2.70508	1.4393	1.38948	1.44843	1.36408	1.33741	1.20769	1.49419	2.03323	2.42014	2.29479	2.20566
G79878OX	Gal(β1-3)[Gal(β1-4)GlcNAc(β1-3)Gal(β1-4)GlcNAc(β1-3)Gal(β1-4)GlcNAc(β1-6)]GalNAc	1.26775	1.72128	3.14981	3.46469	2.21523	2.25901	1.47878	2.45609	1.24638	1.35508	1.33534	2.24669	2.30815	2.50916	1.75945	2.62935	1.52838	1.52898	2.42084	2.19431	2.55982	1.71381	1.56053	1.34499	1.39142	1.30771	1.23194	1.23017	1.09016	1.15135	1.16912	1.49086	2.62886	3.28123	1.85991	1.15082	2.56391	1.39449	1.35077	1.39253	1.33445	1.30279	1.16441	1.45341	1.98299	2.37393	2.25291	2.18135
G13968BO	Gal(β1-3)[Gal(β1-4)GlcNAc(β1-3)Gal(β1-4)GlcNAc(β1-6)]GalNAc	1.13644	1.60565	3.04184	3.36074	2.1448	2.17556	1.44865	2.36431	1.25903	1.31091	1.32545	2.20211	2.26277	2.46082	1.74768	2.56541	1.5043	1.48728	2.35919	2.1499	2.52323	1.61148	1.44907	1.27616	1.30841	1.21051	1.1997	1.14477	1.0296	1.10467	1.10118	1.39584	2.52917	2.78385	1.62304	1.11119	2.37517	1.35152	1.30725	1.32391	1.30802	1.28375	1.14464	1.41945	1.94254	2.33235	2.2215	2.1683
G15772KA	Gal(β1-3)[Gal(β1-4)GlcNAc(β1-3)Gal(β1-4)[Fuc(α1-3)]GlcNAc(β1-6)]GalNAc	1.13319	1.67489	2.7716	3.04568	1.99008	2.02144	1.37344	2.02993	1.18636	1.2867	1.30154	2.11663	2.21503	2.37933	1.81447	2.65725	1.50822	1.45792	2.41355	2.15608	2.59696	1.5991	1.31043	1.18944	1.38271	1.17382	1.08523	0.95465	0.89578	1.01908	1.07439	1.43788	2.6842	2.32796	1.48315	1.00554	2.31573	1.32715	1.31664	1.27046	1.24675	1.213	1.08711	1.30316	2.17733	2.54866	2.44796	2.37201
G07610JY	Gal(β1-3)[Gal(β1-4)GlcNAc(β1-6)Gal(β1-4)GlcNAc(β1-6)]GalNAc	1.11401	1.4695	3.412	3.71994	2.29975	2.30444	1.4121	2.71304	1.21929	1.19997	1.15028	1.99299	1.97778	2.2127	1.95932	2.63129	1.56098	1.39866	2.37197	2.20796	2.52122	1.55347	1.22284	1.17131	1.20454	1.0743	1.11155	1.04684	0.91075	1.03116	0.97266	1.47558	2.32141	1.31321	0.95555	1.12185	2.4651	1.2832	1.24164	1.22369	1.32922	1.28494	1.13722	1.4901	1.84299	2.22272	2.07984	2.00022
G35601BV	Gal(β1-3)[Gal(β1-4)GlcNAc(β1-6)]Gal(β1-4)Glc	1.13055	1.43458	3.4267	3.72516	2.26404	2.19647	1.40013	2.68685	1.25074	1.17264	1.11163	1.97032	1.94103	2.21456	1.98427	2.58317	1.55287	1.44932	2.33646	2.28545	2.54045	1.567	1.09955	1.09703	1.09195	1.05791	1.10487	0.9761	0.85059	1.01386	0.96069	1.44697	2.21359	1.47315	1.1752	1.25037	2.28312	1.29129	1.2971	1.20836	1.30852	1.31484	1.24298	1.52233	1.69188	2.0419	1.8792	1.80792
G01759NM	Gal(β1-3)[Gal(β1-4)GlcNAc(β1-6)]GalNAc	1.13516	1.45756	2.92699	3.23251	1.96393	2.00404	1.38183	2.2652	1.25469	1.18635	1.18431	2.01005	2.03338	2.25595	1.85109	2.59039	1.47793	1.39511	2.37398	2.16912	2.49516	1.52602	1.29347	1.21476	1.23078	1.0916	1.14883	1.05935	0.98112	1.08175	1.0452	1.37821	2.33189	1.58451	1.12576	1.07755	2.19415	1.26734	1.23769	1.1725	1.2663	1.22367	1.07046	1.34531	1.8778	2.2147	2.09999	2.0617
G83074ZL	Gal(β1-3)[Gal(β1-4)GlcNAc(β1-6)]GlcNAc	1.07143	1.34615	3.32108	3.56515	2.24632	2.17193	1.33826	2.41937	1.20588	1.18291	1.08305	1.92542	1.8821	2.15618	1.8069	2.51732	1.41248	1.47325	2.28544	2.20517	2.38925	1.58554	1.23102	1.12131	1.09615	1.11132	1.08707	1.01763	0.87644	1.00733	0.95794	1.30045	2.22412	2.1101	1.414	1.20735	2.25118	1.27028	1.25528	1.15678	1.24583	1.22213	1.13822	1.3745	1.61412	1.9845	1.80009	1.699
G40660XA	Gal(β1-3)[Gal(β1-4)[Fuc(α1-3)]GlcNAc(β1-3)Gal(β1-4)GlcNAc(β1-3)Gal(β1-4)GlcNAc(β1-6)]GalNAc	1.21385	1.71514	3.04836	3.28636	2.11323	2.14778	1.38914	2.29734	1.18073	1.33362	1.29793	2.10737	2.19629	2.3858	1.80881	2.55002	1.53495	1.54111	2.30374	2.1078	2.48156	1.69633	1.50058	1.34003	1.48589	1.30947	1.23447	1.16399	1.06863	1.15065	1.18237	1.48616	2.71449	2.73497	1.68769	1.07526	2.42585	1.38328	1.36585	1.41045	1.28667	1.24069	1.12215	1.37485	2.11544	2.51853	2.38051	2.2785
G36674QY	Gal(β1-3)[Gal(β1-4)[Fuc(α1-3)]GlcNAc(β1-3)Gal(β1-4)GlcNAc(β1-6)]GalNAc	1.09621	1.5952	2.89646	3.14534	2.00269	2.03855	1.36592	2.16738	1.19203	1.27711	1.28287	2.03894	2.13613	2.32012	1.75187	2.46659	1.51563	1.47713	2.22239	2.05299	2.42124	1.57754	1.34482	1.24809	1.37809	1.17756	1.17821	1.03106	0.98275	1.08489	1.08106	1.37316	2.59242	2.17511	1.44091	1.04082	2.20596	1.32698	1.30423	1.33885	1.24394	1.20488	1.08906	1.31144	2.0595	2.47139	2.3398	2.26291
G63727WO	Gal(β1-3)[Gal(β1-4)[Fuc(α1-3)]GlcNAc(β1-6)Gal(β1-4)GlcNAc(β1-6)]GalNAc	1.12575	1.47951	3.04758	3.30017	2.048	2.08303	1.31281	2.36147	1.1746	1.1704	1.13494	1.90397	1.91608	2.13811	1.83802	2.56262	1.50828	1.34505	2.32303	2.13463	2.47458	1.4777	1.15711	1.15933	1.33144	1.10933	1.06384	0.94059	0.85706	0.99015	0.97041	1.4053	2.37475	0.79469	0.79098	1.06481	2.37977	1.25863	1.22302	1.15407	1.23767	1.1816	1.05551	1.32565	1.96088	2.34297	2.17907	2.10362
	Gal(β1-3)[Gal(β1-4)[Fuc(α1-3)]GlcNAc(β1-6)]Gal(β1-3)GalNAc	1.10437	1.47408	2.89148	3.1227	1.86697	1.89052	1.3393	2.21289	1.25551	1.19376	1.15437	1.97151	1.94114	2.19512	1.87845	2.47816	1.48986	1.40984	2.32086	2.19366	2.45472	1.50044	1.20771	1.23516	1.37942	1.20004	1.16863	1.03028	0.90531	1.0594	1.10529	1.30747	2.26285	0.80833	0.93443	1.19673	2.08849	1.29129	1.27049	1.20046	1.22924	1.16053	1.10099	1.26306	1.91278	2.26986	2.10389	2.04184
G95353IZ	Gal(β1-3)[Gal(β1-4)[Fuc(α1-3)]GlcNAc(β1-6)]GalNAc	1.1139	1.53434	2.5653	2.81519	1.76243	1.83617	1.36411	1.81697	1.22222	1.20134	1.2295	2.03346	2.07613	2.27431	1.853	2.70482	1.5	1.40368	2.47954	2.23127	2.63323	1.51389	1.20919	1.18711	1.3646	1.11157	1.08316	0.9142	0.89593	1.03565	1.055	1.3863	2.51709	1.09734	1.04553	1.034	2.24461	1.28521	1.26358	1.14242	1.20369	1.15688	1.01948	1.19705	2.15812	2.48388	2.37557	2.33661
G19336PT	Gal(β1-3)[Gal(β1-4)[Fuc(α1-3)]GlcNAc(β1-6)]GalNAc(β1-3)Gal(α1-4)Gal(β1-4)Glc	1.07462	1.66443	2.79696	3.11581	1.96371	2.0103	1.35654	2.15205	1.2101	1.26947	1.27804	1.985	2.09198	2.31138	1.81914	2.61889	1.65142	1.43366	2.36558	2.26767	2.57361	1.47529	1.44996	1.2897	1.4589	1.23495	1.14879	1.09386	0.99053	1.09268	1.09429	1.36448	2.59553	1.51729	1.36176	1.10496	2.55301	1.33979	1.30535	1.18744	1.23562	1.19731	1.10152	1.2456	2.14262	2.56365	2.39142	2.33871
G63966LT	Gal(β1-3)[Gal(β1-4)[Fuc(α1-3)]GlcNAc(β1-6)]GlcNAc	1.06957	1.38128	3.0021	3.17159	2.00503	1.98286	1.33124	2.12721	1.18799	1.1838	1.09893	1.87183	1.86479	2.14326	1.8032	2.60931	1.4809	1.55754	2.31143	2.26408	2.47926	1.56741	1.27829	1.1788	1.2902	1.19939	1.08303	1.01791	0.89105	1.01722	0.9938	1.24763	2.39735	1.46594	1.23689	1.23764	2.28347	1.28031	1.27873	1.18432	1.21346	1.17999	1.11428	1.28021	1.83255	2.22044	2.00879	1.90251
	Gal(β1-3)[Gal(β1-4)]GalNAc	1.15471	1.40182	2.83863	3.10484	1.82205	1.84289	1.42581	2.17325	1.3262	1.19851	1.15763	2.03155	1.9945	2.25578	1.95946	2.48774	1.48348	1.50373	2.33127	2.23702	2.44176	1.59347	1.33012	1.29199	1.27201	1.18115	1.25266	1.16365	1.0132	1.15634	1.17473	1.31259	2.18191	1.40173	1.21566	1.19732	1.86824	1.30371	1.2915	1.25812	1.27349	1.19468	1.12232	1.28704	1.81256	2.12025	1.99051	1.95217
G73889ZZ	Gal(β1-3)[Gal(β1-6)]Gal	1.10469	1.33213	2.76382	3.05266	1.81361	1.83922	1.35958	2.01538	1.34076	1.21366	1.14046	2.03208	2.01213	2.24884	2.01244	2.72019	1.45705	1.49832	2.51308	2.35567	2.69553	1.53636	1.36605	1.30108	1.25141	1.19436	1.27754	1.1856	1.05679	1.19077	1.16156	1.37275	2.2349	1.2718	1.21979	1.30763	2.05857	1.31992	1.33986	1.2217	1.25769	1.21172	1.14176	1.23747	1.85657	2.10912	1.98877	1.94149
	Gal(β1-3)[Gal(β1-6)]GalNAc	1.14218	1.45071	2.81348	3.07936	1.81236	1.84647	1.43339	2.13136	1.34126	1.22611	1.19377	2.07067	2.04185	2.30371	1.99278	2.55513	1.50431	1.51673	2.39516	2.28064	2.51338	1.6114	1.3701	1.31078	1.30177	1.19931	1.26098	1.17423	1.04177	1.16819	1.19578	1.33496	2.23715	1.47879	1.25728	1.21511	1.89383	1.32162	1.30974	1.26299	1.2923	1.21658	1.14328	1.30018	1.86893	2.17177	2.04544	2.00868
	Gal(β1-3)[Gal(β1-6)]Glc	1.14306	1.36007	2.80395	3.03508	1.81427	1.84748	1.39321	2.02925	1.33655	1.18713	1.12996	1.99173	1.98689	2.2547	1.94889	2.68573	1.47901	1.49408	2.41729	2.319	2.62254	1.52441	1.23485	1.24284	1.2016	1.16308	1.22321	1.08261	1.00029	1.1554	1.11847	1.32207	2.24067	1.30718	1.26942	1.25809	1.92299	1.30391	1.31452	1.23713	1.25642	1.25364	1.16769	1.3073	1.82788	2.10037	1.99246	1.94928
G14901GT	Gal(β1-3)[Gal(β1-6)]GlcNAc	1.1146	1.31368	3.06418	3.30928	2.03272	2.02055	1.37299	2.16056	1.27355	1.19738	1.12497	1.99039	1.94158	2.21333	1.91246	2.62478	1.43701	1.52836	2.41646	2.29753	2.52269	1.59949	1.33308	1.2129	1.20845	1.17078	1.14639	1.08322	0.95762	1.08372	1.04179	1.30459	2.30686	1.84794	1.37768	1.25068	2.15574	1.29859	1.28726	1.20432	1.25755	1.21085	1.13089	1.28634	1.74672	2.06317	1.91469	1.82714
	Gal(β1-3)[GalNAc(β1-3)GlcNAc(β1-6)]GalNAc	1.02995	1.66672	2.89358	3.27424	1.98428	1.95271	1.46037	2.07477	1.29702	1.25397	1.23286	2.11114	2.10874	2.33223	1.96045	2.56817	1.47688	1.50338	2.36133	2.21472	2.40698	1.70711	1.40426	1.31392	1.37252	1.22776	1.22406	1.17994	1.0872	1.1746	1.11168	1.35749	2.40365	1.7455	1.37185	0.99425	2.41292	1.32241	1.24626	1.20668	1.29403	1.21562	1.09232	1.31102	1.9556	2.38044	2.15413	2.10681
	Gal(β1-3)[GalNAc(β1-4)GlcNAc(β1-6)]GalNAc	1.05347	1.72814	2.95957	3.42252	2.04928	2.01311	1.47498	2.07327	1.31091	1.24621	1.18005	2.07607	2.09405	2.29969	1.87141	2.47481	1.53844	1.52208	2.3112	2.18076	2.39074	1.77555	1.39765	1.33	1.34359	1.26122	1.26779	1.23866	1.08255	1.18163	1.15645	1.34494	2.34429	1.71478	1.30068	1.02836	2.45888	1.3149	1.26376	1.23126	1.26995	1.21573	1.09136	1.31174	1.89657	2.35002	2.09279	2.0542
	Gal(β1-3)[GalNAc(β1-4)[Fuc(α1-3)]GlcNAc(β1-6)]GalNAc	0.98896	1.71104	2.59149	2.94857	1.83563	1.85827	1.55576	1.73041	1.32871	1.25558	1.2129	2.09345	2.12581	2.31572	1.88233	2.68438	1.56569	1.51459	2.42019	2.26874	2.57371	1.7425	1.40793	1.32032	1.42252	1.29013	1.20749	1.15459	1.03364	1.15927	1.16594	1.35344	2.52465	1.34405	1.24383	1.04067	2.41409	1.32455	1.27847	1.29825	1.26391	1.21016	1.09061	1.27563	2.16605	2.57317	2.33818	2.28705
G29084XK	Gal(β1-3)[Glc(β1-4)]Glc	1.10933	1.3499	2.49949	2.574	1.57797	1.66699	1.32349	1.60158	1.23716	1.13665	1.1096	1.89866	1.92489	2.19809	1.85337	2.77549	1.41961	1.35171	2.29498	2.267	2.5864	1.37932	1.15935	1.17632	1.16767	1.09509	1.11353	0.98757	0.93436	1.09115	1.02786	1.24176	2.30843	1.27839	1.25545	1.17067	1.68493	1.22583	1.23101	1.23749	1.16799	1.20089	1.08636	1.20585	1.8755	2.15145	2.09135	2.04009
	Gal(β1-3)[GlcNAc(α1-4)Gal(β1-4)GlcNAc(β1-6)]GalNAc	1.30487	1.56982	2.29932	2.54585	1.5181	1.63185	1.31473	1.71575	1.21087	1.21343	1.15394	1.96626	1.92652	2.15228	2.09551	2.73468	1.59171	1.26733	2.50244	2.30196	2.69664	1.50512	1.27413	1.19181	1.3299	1.11799	1.11028	1.03417	0.95657	1.0432	1.03401	1.30727	2.34169	1.56059	1.26768	1.15181	1.96264	1.21059	1.21218	1.19968	1.18252	1.17159	1.00629	1.15565	2.04293	2.2063	2.17898	2.13627
	Gal(β1-3)[GlcNAc(β1-3)Gal(β1-3)GlcNAc(β1-6)]GalNAc	1.06149	1.45438	2.48626	2.71254	1.66018	1.73139	1.27663	1.59358	1.11968	1.17611	1.14887	1.93685	1.87584	2.13036	1.82566	2.54069	1.46428	1.35705	2.28193	2.16944	2.35393	1.55437	1.41984	1.19207	1.25719	1.11774	1.02122	1.0073	0.88334	1.0164	0.92607	1.23234	2.42725	2.36979	1.59282	1.05143	2.17597	1.23334	1.13106	1.16856	1.20213	1.05634	0.975	1.11242	1.89352	2.25987	2.10346	1.98959
G05644LC	Gal(β1-3)[GlcNAc(β1-3)Gal(β1-4)GlcNAc(β1-6)]GalNAc	1.05492	1.43991	2.32899	2.57723	1.59009	1.67605	1.34609	1.65917	1.22559	1.19334	1.18146	1.92885	1.96976	2.20839	1.74576	2.39457	1.44446	1.28955	2.21287	2.04815	2.32388	1.44194	1.36846	1.23699	1.24876	1.16356	1.15044	1.08089	1.01353	1.06999	1.05237	1.21715	2.30944	1.84941	1.2897	1.00578	1.87858	1.23548	1.1716	1.27053	1.21575	1.08959	0.95732	1.1304	1.83593	2.18472	2.0784	2.04074
G20879UO	Gal(β1-3)[GlcNAc(β1-3)Gal(β1-4)[Fuc(α1-3)]GlcNAc(β1-6)]GalNAc	0.98509	1.53938	2.16046	2.37525	1.54836	1.6287	1.33185	1.40447	1.18891	1.23704	1.25507	1.98969	2.06552	2.25629	1.82544	2.53716	1.46966	1.31551	2.30824	2.07945	2.44795	1.44074	1.25555	1.17733	1.3536	1.15317	1.062	0.88879	0.906	0.99677	1.04485	1.25848	2.53889	1.3942	1.16156	0.91097	1.88716	1.24784	1.19917	1.27844	1.19514	1.08873	0.95291	1.07312	2.11946	2.46756	2.38291	2.33598
	Gal(β1-3)[GlcNAc(β1-3)GlcNAc(β1-6)]GalNAc	1.11731	1.3859	2.44068	2.65962	1.62515	1.67347	1.30601	1.77117	1.20519	1.19096	1.13262	1.87466	1.87178	2.11185	1.78987	2.52016	1.43672	1.34856	2.22685	2.10903	2.33163	1.44314	1.28022	1.19724	1.20225	1.11725	1.13337	1.05032	0.99197	1.04776	1.00649	1.22485	2.20429	1.38008	1.17359	1.01828	1.77634	1.21716	1.16731	1.16257	1.24965	1.14018	1.01504	1.1812	1.76629	2.1105	1.9573	1.93512
	Gal(β1-3)[GlcNAc(β1-3)[Fuc(α1-4)]GlcNAc(β1-6)]GalNAc	1.08666	1.4394	2.16516	2.36574	1.46776	1.54194	1.33948	1.54888	1.26501	1.19095	1.16626	1.88076	1.90876	2.14842	1.78884	2.68239	1.52335	1.36701	2.27226	2.20649	2.44656	1.41508	1.42692	1.33987	1.44229	1.31602	1.26779	1.18232	1.19112	1.178	1.1893	1.24777	2.3244	0.90734	1.10149	1.03942	1.71458	1.25052	1.19548	1.21939	1.22232	1.18057	1.05063	1.1784	1.96997	2.29778	2.14929	2.10564
G22070LE	Gal(β1-3)[GlcNAc(β1-6)Gal(β1-4)GlcNAc(β1-6)]GalNAc	1.19614	1.43977	2.81442	3.07023	1.8746	1.92825	1.31887	2.10974	1.18198	1.18788	1.12356	1.87175	1.87817	2.12912	1.92117	2.56168	1.54539	1.36131	2.32673	2.18618	2.44674	1.50569	1.34103	1.23688	1.26774	1.13003	1.16352	1.11648	1.02362	1.08201	1.01481	1.31861	2.25769	0.99832	0.94163	1.06129	2.07727	1.24408	1.18014	1.18725	1.30557	1.17494	1.04652	1.26435	1.85355	2.20737	2.05679	2.016
G97992HW	Gal(β1-3)[GlcNAc(β1-6)]Gal(β1-4)Glc	1.16129	1.35857	2.78655	2.99964	1.8192	1.82028	1.31185	2.04076	1.19057	1.18669	1.11747	1.88695	1.88029	2.14802	1.99513	2.53257	1.48415	1.40639	2.26534	2.20873	2.44526	1.50801	1.11323	1.15226	1.15702	1.09895	1.14233	0.98951	0.95408	1.04534	0.98173	1.26968	2.14469	1.23256	1.16811	1.20356	1.86039	1.23197	1.20535	1.17643	1.26989	1.18676	1.10998	1.2764	1.72425	2.02803	1.87205	1.85057
G24720OO	Gal(β1-3)[GlcNAc(β1-6)]GalNAc	1.14488	1.40723	2.32109	2.54939	1.52808	1.6042	1.33438	1.69642	1.24237	1.19835	1.14862	1.89858	1.90418	2.14374	1.88159	2.57969	1.47506	1.35984	2.29272	2.1475	2.41123	1.46098	1.28313	1.21248	1.2158	1.11799	1.15404	1.05575	1.01278	1.08285	1.04909	1.24333	2.21575	1.32712	1.1797	1.04047	1.68816	1.23243	1.18822	1.20311	1.24451	1.15037	1.03112	1.17309	1.83271	2.13763	2.02222	2.00317
	Gal(β1-3)[GlcNAc(β1-6)]GalNAc(β1-3)Gal	1.0725	1.34567	2.43726	2.66657	1.61452	1.66402	1.27298	1.8242	1.16414	1.16463	1.12886	1.82954	1.84695	2.07985	1.84786	2.46351	1.46498	1.34743	2.21556	2.10532	2.308	1.42399	1.35158	1.21083	1.2252	1.12309	1.13085	1.10578	0.99533	1.06957	1.00374	1.20699	2.17885	1.31979	1.14287	1.03776	1.7941	1.22073	1.14967	1.13401	1.19714	1.10984	1.00473	1.14	1.76329	2.14267	1.98223	1.94839
G60611WD	Gal(β1-3)[GlcNAc(β1-6)]GalNAc(β1-3)Gal(α1-4)Gal(β1-4)Glc	0.99363	1.45014	2.33213	2.5895	1.57311	1.64676	1.29913	1.81056	1.14798	1.1931	1.14966	1.77907	1.8421	2.08389	1.72131	2.43102	1.57111	1.28989	2.15755	2.15904	2.30995	1.42895	1.37425	1.21925	1.2144	1.12218	1.09555	1.09423	0.9817	1.04946	0.96485	1.18991	2.26606	1.94099	1.51919	1.08205	1.96492	1.23054	1.18363	1.15511	1.21275	1.11958	1.03068	1.11565	1.77314	2.1877	2.0168	1.97958
G44452NG	Gal(β1-3)[GlcNAc(β1-6)]GalNAc(β1-4)Gal(β1-4)Glc	1.03946	1.31404	2.34942	2.57183	1.55353	1.60295	1.29202	1.67764	1.13577	1.15204	1.14385	1.87581	1.89115	2.08798	1.84241	2.44789	1.484	1.32355	2.16506	2.07444	2.29104	1.32537	0.90894	1.08279	1.06683	0.9459	1.02985	0.7838	0.82619	0.97676	0.88538	1.19974	2.24972	1.17528	1.24626	1.08088	1.75217	1.13971	1.11006	1.12546	1.19446	1.0924	0.94761	1.10998	1.86226	2.21149	2.06777	2.04207
	Gal(β1-3)[GlcNAc(β1-6)]GlcNAc	1.1188	1.29315	2.61418	2.75326	1.75844	1.76384	1.23222	1.75323	1.14429	1.17996	1.07067	1.8345	1.79606	2.06597	1.83309	2.4408	1.37988	1.41348	2.21796	2.12296	2.29835	1.49694	1.24059	1.11713	1.11869	1.11716	1.07465	1.00571	0.93762	1.00697	0.94189	1.15634	2.11876	1.68304	1.34295	1.15628	1.79369	1.21887	1.16349	1.12147	1.19677	1.10859	1.02042	1.13964	1.63045	1.93596	1.78259	1.7221
	Gal(β1-3)[Neu5Ac(α2-3)Gal(β1-3)GlcNAc(β1-6)]GalNAc	1.08942	1.42224	2.23318	2.44101	1.50943	1.68221	1.36959	1.5414	1.21797	1.14641	1.1317	1.91815	1.93933	2.14812	1.77466	2.70184	1.43552	1.4325	2.3329	2.22393	2.53659	1.4911	2.77532	1.97956	2.19478	1.99869	1.60876	2.14656	1.66086	1.44233	1.73689	1.20544	2.4158	2.75949	1.29102	1.22212	2.48127	1.25053	1.19671	1.23223	1.18876	1.08504	1.00599	1.12315	1.90297	2.20519	2.04502	1.99738
	Gal(β1-3)[Neu5Ac(α2-3)Gal(β1-3)[Fuc(α1-4)]GlcNAc(β1-6)]GalNAc	1.03041	1.52562	2.00733	2.24478	1.36546	1.53656	1.42896	1.29533	1.31487	1.16151	1.17491	1.87999	1.90221	2.1253	1.85691	2.80459	1.45338	1.42173	2.31062	2.31881	2.60135	1.47311	3.17795	2.51191	2.83498	2.56446	2.18807	2.68041	2.32751	1.93541	2.37596	1.27023	2.46114	1.98683	1.26044	1.15685	2.30799	1.30582	1.23365	1.30767	1.16358	1.1496	1.01577	1.08209	2.09112	2.37617	2.22472	2.14436
G45086UC	Gal(β1-3)[Neu5Ac(α2-3)Gal(β1-4)GlcNAc(β1-3)Gal(β1-4)GlcNAc(β1-6)]GalNAc	1.12387	1.48352	2.23426	2.50593	1.59794	1.71879	1.35341	1.66349	1.188	1.25651	1.26679	2.15512	2.26249	2.41544	1.58773	2.43742	1.52408	1.46487	2.22814	2.07032	2.37268	1.48634	1.42717	1.24487	1.26432	1.19012	1.09664	1.10952	1.00542	1.01397	1.053	1.2422	2.29055	3.05078	1.42828	1.18754	2.57965	1.26927	1.25031	1.2884	1.20285	1.10655	1.03042	1.15546	1.80441	2.13372	2.09246	2.06822
G53064IK	Gal(β1-3)[Neu5Ac(α2-3)Gal(β1-4)GlcNAc(β1-6)]GalNAc	1.23272	1.42607	2.15067	2.36709	1.45139	1.58635	1.29161	1.59891	1.18942	1.15827	1.1139	1.98332	2.0134	2.21675	1.70813	2.56546	1.48827	1.40984	2.33667	2.15105	2.46498	1.45669	1.38752	1.19826	1.21199	1.10961	1.05046	1.11993	0.96345	0.99422	0.99467	1.19791	2.15389	1.92679	0.99983	1.22754	2.58192	1.26017	1.2698	1.1621	1.17877	1.06825	0.99389	1.11632	1.81269	2.06422	2.00168	1.96879
	Gal(β1-3)[Neu5Ac(α2-3)Gal(β1-4)GlcNAc(β1-6)]GalNAc(α1-3)GalNAc	1.14196	1.49598	1.99753	2.18767	1.33971	1.47675	1.30065	1.52027	1.16853	1.18674	1.1235	2.04436	2.04603	2.24318	1.78344	2.5546	1.49699	1.37009	2.3701	2.186	2.49688	1.49978	1.36034	1.16649	1.18383	1.09103	1.00294	1.07003	0.92211	0.95848	0.95073	1.22882	2.17395	2.14988	1.22418	1.19118	2.54356	1.26009	1.28678	1.1988	1.21575	1.08076	0.99559	1.13328	1.8516	2.03547	2.02015	1.96114
	Gal(β1-3)[Neu5Ac(α2-3)Gal(β1-4)[Fuc(α1-3)]GlcNAc(β1-3)Gal(β1-4)[Fuc(α1-3)]GlcNAc(β1-3)Gal(β1-4)[Fuc(α1-3)]GlcNAc(β1-6)]GalNAc	1.09632	1.67137	2.48504	2.50938	1.71569	1.77739	1.41917	1.38644	1.27217	1.3742	1.37663	2.22232	2.31102	2.45906	1.93086	2.66365	1.51273	1.52136	2.40188	2.2309	2.58864	1.65152	1.50652	1.49628	1.70482	1.43611	1.39041	1.14948	1.18744	1.33309	1.37948	1.49815	2.78516	1.6346	1.27791	1.10755	2.77465	1.46263	1.47629	1.39233	1.31779	1.14435	1.05176	1.1309	2.42918	2.65955	2.63884	2.49939
G45596OR	Gal(β1-3)[Neu5Ac(α2-3)Gal(β1-4)[Fuc(α1-3)]GlcNAc(β1-6)]GalNAc	1.13888	1.57552	2.16136	2.36656	1.53805	1.64018	1.24869	1.41287	1.15484	1.20791	1.18886	2.02519	2.01599	2.20867	1.83956	2.64908	1.53184	1.43746	2.43669	2.16995	2.53379	1.5641	1.37333	1.28929	1.5172	1.23949	1.17038	1.10327	1.03754	1.07063	1.17536	1.35259	2.37018	1.43827	1.05126	1.13935	2.62514	1.34322	1.35224	1.14898	1.14299	1.09628	0.99638	1.06031	2.06908	2.35417	2.30528	2.24334
G73953CE	Gal(β1-3)[Neu5Ac(α2-3)Gal(β1-4)[Fuc(α1-3)]GlcNAc(β1-6)]GlcNAc	1.07801	1.33225	2.32778	2.44915	1.59975	1.63233	1.14359	1.50513	1.1075	1.14315	1.05364	1.88565	1.831	2.07948	1.84564	2.55698	1.44263	1.54867	2.30718	2.20337	2.39672	1.54913	1.49815	1.26585	1.45432	1.30551	1.12391	1.20262	1.00265	1.04033	1.09279	1.21579	2.20985	1.72545	1.20078	1.35913	2.773	1.31907	1.37177	1.09236	1.14043	1.05251	1.01863	1.06738	1.79343	2.08242	1.96078	1.83575
	Gal(β1-3)[Neu5Ac(α2-3)[Gal(β1-4)]Gal(β1-4)[Fuc(α1-3)]GlcNAc(β1-6)]GalNAc	1.1248	1.56066	2.27213	2.51143	1.58913	1.71106	1.28093	1.60388	1.19255	1.2154	1.1942	2.08071	2.07329	2.25787	1.93131	2.64068	1.55091	1.49309	2.53013	2.24111	2.63858	1.58351	1.35951	1.30674	1.54273	1.2561	1.17726	1.08386	0.99977	1.07042	1.18905	1.37953	2.37157	1.4127	1.00429	1.18812	2.71262	1.35971	1.3872	1.15445	1.18528	1.12495	1.02642	1.12239	2.12915	2.37511	2.34003	2.2927
	Gal(β1-3)[Neu5Ac(α2-3)[GalNAc(β1-4)]Gal(β1-4)GlcNAc(β1-6)]GalNAc	1.17547	1.56905	2.34996	2.6225	1.66434	1.71001	1.48885	1.67016	1.28172	1.27454	1.23598	2.30149	2.2514	2.44111	1.92049	2.67636	1.50258	1.5122	2.43019	2.2308	2.53866	1.5278	1.25593	1.25379	1.32012	1.17681	1.12742	1.10579	1.01331	1.1034	1.06433	1.35438	2.30248	1.3292	1.13266	1.15729	2.84119	1.35948	1.3386	1.22552	1.26669	1.16309	1.02009	1.22636	2.02345	2.33971	2.25737	2.17371
G01643LM	Gal(β1-3)[Neu5Ac(α2-6)Gal(β1-4)GlcNAc(β1-3)Gal(β1-4)GlcNAc(β1-3)Gal(β1-4)GlcNAc(β1-6)]GalNAc	1.22544	1.62705	2.42028	2.69831	1.69335	1.82572	1.35713	1.63566	1.21731	1.33375	1.3643	2.2577	2.38425	2.56856	1.78427	2.90666	1.58969	1.51827	2.49172	2.28461	2.66206	1.62251	1.7795	1.45363	1.48908	1.3976	1.27053	1.33977	1.21202	1.20185	1.25229	2.38697	2.52995	3.14328	1.99434	1.09227	2.47598	1.33074	1.28554	1.33702	1.29161	1.15838	1.05079	1.21727	2.00187	2.32462	2.25314	2.20634
G93279YE	Gal(β1-3)[Neu5Ac(α2-6)Gal(β1-4)GlcNAc(β1-3)Gal(β1-4)GlcNAc(β1-6)]GalNAc	1.11893	1.51092	2.2993	2.56807	1.60932	1.73727	1.32911	1.53904	1.21032	1.29266	1.32895	2.18817	2.31198	2.49053	1.75972	2.85791	1.56416	1.46709	2.4406	2.23604	2.63276	1.53996	1.66113	1.33831	1.35463	1.25575	1.18636	1.23631	1.1117	1.1139	1.1281	2.29865	2.43449	2.67125	1.76208	1.05678	2.30381	1.2854	1.24776	1.28159	1.25901	1.12867	1.02354	1.17654	1.95926	2.27401	2.20225	2.17023
G33858ZT	Gal(β1-3)[Neu5Ac(α2-6)Gal(β1-4)GlcNAc(β1-6)Gal(β1-4)GlcNAc(β1-6)]GalNAc	1.1759	1.39711	2.65753	2.92954	1.74658	1.84442	1.25386	1.90591	1.15246	1.17546	1.1343	1.96499	1.99375	2.22093	1.94737	2.92742	1.60234	1.38756	2.45234	2.29029	2.63257	1.48801	1.50382	1.25944	1.29157	1.15633	1.11587	1.19245	1.0202	1.06048	1.03696	2.33338	2.21328	1.20042	1.07078	1.0781	2.44915	1.22788	1.19219	1.14746	1.27542	1.11656	1.01493	1.23964	1.85033	2.15031	2.04086	1.97932
G36231CI	Gal(β1-3)[Neu5Ac(α2-6)Gal(β1-4)GlcNAc(β1-6)]GalNAc	1.20953	1.41227	2.23075	2.45412	1.4553	1.59126	1.26263	1.48524	1.21013	1.18549	1.16124	1.98691	2.053	2.26897	1.87694	2.99114	1.54573	1.38501	2.52942	2.32413	2.71655	1.49958	1.55083	1.25378	1.25921	1.12223	1.11386	1.18077	1.0409	1.07719	1.03416	2.28439	2.28845	1.45268	1.27668	1.07313	2.18965	1.25103	1.23709	1.15221	1.23034	1.097	0.9915	1.13511	1.93974	2.17735	2.09284	2.05336
G28694FA	Gal(β1-3)[Neu5Ac(α2-6)]GalNAc	1.09515	1.39898	2.26492	2.43576	1.47867	1.52331	1.33775	1.61564	1.27557	1.18365	1.11011	1.95506	1.93369	2.16271	1.93313	2.74849	1.51429	1.45405	2.33647	2.32973	2.53823	1.51754	1.35406	1.13256	1.15993	1.08921	1.11426	1.13329	0.9179	1.0421	1.03002	1.32699	2.07959	1.35228	1.18606	1.15791	1.95825	1.24811	1.26693	1.19642	1.22415	1.12118	1.05163	1.13293	1.81672	2.03887	1.94204	1.89155
G54721WC	Gal(β1-3)[Neu5Ac(α2-6)]GalNAc(β1-4)Gal(β1-4)Glc	0.98033	1.35469	2.31204	2.50561	1.51926	1.52681	1.30607	1.60547	1.1792	1.16242	1.10956	1.96291	1.95099	2.13981	1.94639	2.65013	1.55721	1.44845	2.24001	2.30325	2.46325	1.42449	1.0425	1.05346	1.07337	0.98001	1.01931	0.91239	0.76572	0.9803	0.90193	1.31525	2.12456	1.27243	1.30931	1.20607	2.07421	1.18591	1.21253	1.13985	1.1913	1.08542	0.98642	1.08744	1.88153	2.16768	2.03015	1.96903
G66658UG	Gal(β1-3)[Neu5Ac(α2-6)]GlcNAc	1.03212	1.25201	2.37045	2.5317	1.58716	1.60988	1.25072	1.62443	1.23818	1.13929	1.05428	1.91263	1.86026	2.1147	1.90371	2.62938	1.43254	1.5112	2.39178	2.27178	2.48197	1.49664	1.47967	1.20787	1.30548	1.26273	1.10802	1.18776	0.97002	1.0507	1.07691	1.38849	2.13009	1.67263	1.36532	1.21799	1.99589	1.23978	1.26033	1.1035	1.20427	1.12217	1.0395	1.13431	1.68425	1.92634	1.83272	1.73306
G91415NU	Gal(β1-3)[Neu5Ac(α2-6)]GlcNAc(β1-3)Gal	0.95987	1.17799	2.33479	2.50051	1.60022	1.633	1.24748	1.53848	1.2522	1.07017	1.05212	1.88504	1.81793	2.06844	1.89166	2.52762	1.39452	1.42041	2.3471	2.23575	2.38359	1.40773	1.52462	1.35599	1.51412	1.42707	1.19961	1.23746	1.03712	1.12644	1.22205	1.3346	2.21144	1.95298	1.55437	1.18231	1.90029	1.21014	1.24055	1.10906	1.14953	1.06283	0.98175	1.0629	1.69767	1.94723	1.86508	1.7363
G43804GS	Gal(β1-3)[Neu5Ac(α2-6)]GlcNAc(β1-3)Gal(β1-4)Glc	1.0197	1.2519	2.53046	2.7113	1.77859	1.77435	1.25235	1.72252	1.22224	1.12843	1.10208	1.95147	1.88178	2.13863	1.9562	2.5451	1.41462	1.45796	2.36952	2.29128	2.39204	1.46711	1.42475	1.3368	1.52975	1.42525	1.20028	1.18278	1.0197	1.10362	1.20416	1.40705	2.29584	2.51406	1.86227	1.16045	1.88036	1.21547	1.24412	1.09967	1.18798	1.11128	1.00687	1.14303	1.71924	2.00999	1.88417	1.78078
G70573KH	Gal(β1-3)[Neu5Ac(α2-6)]GlcNAc(β1-4)Gal(β1-4)Glc	1.01998	1.2518	2.50755	2.66339	1.66192	1.66699	1.24068	1.74061	1.19522	1.11393	1.0471	1.90905	1.86669	2.1182	2.04432	2.70435	1.43872	1.56942	2.43554	2.40852	2.56017	1.50665	1.37792	1.15533	1.29413	1.20784	1.05602	1.10764	0.88668	0.99241	0.99349	1.39524	2.24178	1.98658	1.53126	1.21886	2.16999	1.21655	1.2582	1.08228	1.21698	1.11824	1.02479	1.14433	1.81301	2.03755	1.91093	1.82388
G23946TS	Gal(β1-3)[Neu5Ac(α2-6)]GlcNAc(β1-4)Man(α1-3)[Man(α1-6)]Man(β1-4)GlcNAc(β1-4)GlcNAc	0.87817	1.38569	2.11352	2.1946	1.45425	1.50474	2.43475	1.59455	1.52248	0.92887	1.10115	1.83667	1.80085	2.02983	1.58217	2.35104	1.32075	1.33196	1.87568	2.03229	2.03748	1.25701	1.11097	1.11357	1.06118	1.07073	0.95524	0.92709	0.86646	0.88264	0.97493	1.30741	2.02295	0.98509	1.0759	1.07428	1.86002	1.09369	1.10507	1.77618	1.0471	1.09059	0.95498	1.1791	1.53569	1.79863	1.68998	1.5988
	Gal(β1-3)[Neu5Ac(α2-8)Neu5Ac(α2-6)]GalNAc	1.09343	1.42357	2.20332	2.34845	1.42636	1.47965	1.37359	1.58509	1.25928	1.16467	1.09763	1.96806	1.9412	2.16339	1.84436	2.90368	1.51388	1.43911	2.49038	2.38108	2.64055	1.54349	1.22746	1.07457	1.12443	1.05725	1.08307	1.03443	0.83713	1.01585	0.98315	1.37268	2.08042	1.37476	1.15437	1.10117	1.90013	1.25034	1.2833	1.1659	1.24155	1.11906	1.03815	1.14825	1.80181	2.01662	1.95001	1.87091
G41704PA	Gal(β1-3)[Neu5Ac(α2-8)Neu5Ac(α2-6)]GalNAc(β1-4)Gal(β1-4)Glc	1.00075	1.37186	2.2351	2.41213	1.4704	1.47944	1.32327	1.54894	1.17288	1.18084	1.11403	2.00034	1.97106	2.15579	1.9087	2.78896	1.55179	1.46168	2.40483	2.37912	2.57796	1.47731	0.99404	1.03287	1.05363	0.98247	1.02346	0.86026	0.72401	0.97804	0.89375	1.38983	2.10455	1.23009	1.26864	1.16257	2.05356	1.19588	1.24772	1.13256	1.21627	1.07426	0.98178	1.08891	1.88171	2.12345	2.01752	1.94427
G51071LC	Gal(β1-3)[Neu5Ac(β2-6)]GalNAc	1.0262	1.31818	2.13126	2.30433	1.3906	1.43606	1.27873	1.59218	1.21531	1.13836	1.06481	1.89196	1.84885	2.0729	1.75793	2.48937	1.41219	1.38971	2.24124	2.13105	2.35426	1.45649	1.30411	1.1528	1.20103	1.13148	1.11081	1.10781	0.91912	1.01487	1.06956	1.27967	1.94483	1.34309	1.14896	1.09117	1.70502	1.19305	1.20437	1.12109	1.15759	1.06835	1.01054	1.10174	1.67868	1.89973	1.81953	1.77346
	Gal(β1-3)[Neu5Ac(β2-6)]GlcNAc	1.05603	1.26936	2.4413	2.59417	1.63072	1.66072	1.27066	1.62241	1.22272	1.17001	1.08462	1.95026	1.90678	2.16017	1.89875	2.71835	1.42879	1.50017	2.41893	2.29584	2.53288	1.51701	1.60376	1.29481	1.36602	1.31586	1.17791	1.27614	1.06637	1.11095	1.13494	1.41523	2.18968	1.82224	1.35833	1.21384	2.10069	1.26385	1.27526	1.13608	1.21864	1.12541	1.04763	1.14749	1.7108	1.96871	1.87193	1.77742
	Gal(β1-3)[Neu5Gc(α2-3)Gal(β1-4)GlcNAc(β1-6)]GalNAc	1.15539	1.41393	2.30973	2.51788	1.50353	1.64518	1.26338	1.67183	1.17963	1.12864	1.10308	1.90868	1.97202	2.1739	1.72122	2.79895	1.48346	1.32938	2.37311	2.21592	2.53932	1.43855	1.49152	1.26865	1.4273	1.21863	1.09789	1.21568	1.09272	1.04328	1.10161	1.31822	2.28453	1.84492	0.99915	1.02861	2.04987	1.27314	1.23859	1.12528	1.23756	1.11092	0.9374	1.128	1.9239	2.2408	2.0903	2.06328
	Gal(β1-3)[Neu5Gc(α2-3)[GalNAc(β1-4)]Gal(β1-4)GlcNAc(β1-6)]GalNAc	1.14564	1.62623	2.51008	2.76843	1.71994	1.78808	1.3984	1.69322	1.25216	1.2417	1.20716	2.15946	2.17653	2.36679	1.9604	2.86951	1.55145	1.46382	2.5011	2.35597	2.66107	1.56407	1.47179	1.37821	1.57371	1.32894	1.21045	1.25882	1.17546	1.16597	1.20316	1.40008	2.43933	1.57741	1.22879	1.02342	2.40435	1.36894	1.33338	1.16761	1.32496	1.18375	0.98077	1.20358	2.13914	2.48953	2.32168	2.26225
	Gal(β1-3)[Neu5Gc(α2-6)]GalNAc	1.11268	1.37431	2.33382	2.49287	1.49421	1.57677	1.32488	1.60402	1.26786	1.18677	1.11448	1.96235	1.94898	2.19664	1.84911	2.71686	1.45844	1.41468	2.38721	2.2443	2.52368	1.5231	1.44027	1.26112	1.35215	1.2257	1.16394	1.22134	1.06352	1.09872	1.1665	1.35847	2.17527	1.42756	1.16285	1.12631	1.73049	1.3002	1.2928	1.19276	1.24731	1.14368	1.04466	1.14567	1.86904	2.15115	2.01819	1.96732
	Gal(β1-3)[Neu5Gc(α2-8)Neu5Gc(α2-6)]GalNAc	1.05827	1.33296	2.23979	2.37113	1.43272	1.52495	1.28359	1.51827	1.23494	1.17172	1.08932	1.95196	1.92388	2.1602	1.80646	2.73766	1.4316	1.38461	2.4309	2.2618	2.54725	1.52782	1.37817	1.19061	1.31183	1.18088	1.08569	1.16162	1.00824	1.03681	1.11003	1.35646	2.13698	1.44187	1.11709	1.08432	1.66393	1.29539	1.28983	1.14321	1.24727	1.12402	1.0177	1.12068	1.88093	2.13457	1.99945	1.95108
	Gal(β1-4)Fuc	1.10539	1.3279	2.31983	2.53143	1.54397	1.57563	1.36747	1.69772	1.33402	1.17517	1.07806	1.8728	1.87223	2.13739	1.85419	2.62653	1.42799	1.44439	2.28891	2.14672	2.47678	1.45045	1.23997	1.20731	1.20195	1.18904	1.19237	1.09668	1.03918	1.13251	1.09599	1.26575	2.15643	1.1045	1.16331	1.18956	1.74647	1.27076	1.27677	1.24575	1.1736	1.18799	1.11265	1.19384	1.76995	2.0356	1.92329	1.85498
	Gal(β1-4)Fuc(α1-2)Gal(β1-4)GlcNAc(β1-2)Man(α1-3)[GlcNAc(β1-2)[GlcNAc(β1-6)]Man(α1-6)]Man(β1-4)GlcNAc(β1-4)[Fuc(α1-6)]GlcNAc	1.93259	1.99647	2.31209	2.38993	1.56564	1.60819	1.6016	1.58657	1.18445	1.14776	0.97001	1.83102	1.77233	1.96291	1.83311	2.53141	1.62363	1.43912	2.18622	2.09759	2.44101	1.4811	1.34861	1.12477	1.18022	1.08936	1.01331	1.07095	0.88318	0.94863	0.89727	1.08414	2.38694	1.79391	1.13141	1.03716	2.32286	1.29176	1.26644	1.52552	1.09089	1.1227	1.0948	1.21739	2.16306	2.32427	2.18358	2.13169
	Gal(β1-4)Fuc(α1-3)GlcNAc(β1-2)Man(α1-3)GlcNAc(β1-4)[GlcNAc(β1-2)Man(α1-6)]Man(β1-4)GlcNAc(β1-4)[Fuc(α1-6)]GlcNAc	1.64588	1.29466	2.33611	2.45609	1.5584	1.64501	1.28812	1.504	1.13251	1.13469	0.99445	1.92911	1.90595	2.11857	1.72301	2.50685	1.55174	1.54475	2.29478	2.2961	2.48673	1.65096	1.39329	1.04539	1.0658	1.09637	0.94268	0.93666	0.84777	0.97882	0.80359	1.19812	2.25693	1.10134	1.08453	1.12278	1.95619	1.27902	1.27563	1.13425	1.16984	1.12493	1.06008	1.26469	1.93846	2.1923	2.08837	2.03167
	Gal(β1-4)Fuc(α1-3)GlcNAc(β1-2)Man(α1-3)[GlcNAc(β1-2)Man(α1-6)]Man(β1-4)GlcNAc(β1-4)GlcNAc	2.29462	2.07215	2.40109	2.55459	1.58469	1.63493	1.46643	1.60681	1.11274	1.15031	1.0503	1.86804	1.86775	2.11167	1.75053	2.49981	1.48572	1.38188	2.07785	2.03972	2.23304	1.44177	1.29026	1.13799	1.21628	1.07357	1.03969	0.99177	0.88518	1.0011	0.98418	1.31653	2.26747	0.72067	0.98405	1.04752	2.13632	1.31612	1.27813	1.46534	1.04551	1.00096	0.91315	1.04283	1.90426	2.20095	2.0233	2.02507
	Gal(β1-4)Fuc(α1-3)GlcNAc(β1-2)Man(α1-3)[GlcNAc(β1-2)Man(α1-6)]Man(β1-4)GlcNAc(β1-4)[Fuc(α1-6)]GlcNAc	2.2144	1.9498	2.23917	2.34161	1.46727	1.60709	1.71168	1.41218	1.24449	1.06302	0.96767	1.85985	1.88925	2.09019	1.83683	2.68854	1.65826	1.41212	2.18637	2.18785	2.43858	1.41884	1.34831	1.08834	1.11337	1.04626	0.94969	0.97522	0.85601	0.98193	0.8592	1.24944	2.37003	0.93056	1.05292	1.12922	2.21563	1.32387	1.30894	1.5763	1.08044	1.08008	0.98547	1.16056	2.07206	2.36448	2.24093	2.2073
	Gal(β1-4)Fuc(α1-3)GlcNAc(β1-2)[GlcNAc(β1-4)]Man(α1-3)[GlcNAc(β1-2)Man(α1-6)]Man(β1-4)GlcNAc(β1-4)GlcNAc	2.23947	2.19099	2.21394	2.30748	1.45806	1.51925	1.48032	1.57135	1.06072	1.06492	0.99546	1.81757	1.80562	2.07089	1.81092	2.55599	1.44259	1.27528	2.01468	2.04092	2.19986	1.25982	0.98937	1.06505	1.05398	1.03229	0.98646	0.859	0.80523	0.92109	0.92815	1.2691	2.06008	0.74337	1.00322	1.02034	1.74134	1.253	1.2011	1.28831	0.98761	1.09202	0.99509	1.11679	1.69242	2.04723	1.86055	1.85171
	Gal(β1-4)Fuc(α1-3)GlcNAc(β1-2)[GlcNAc(β1-4)]Man(α1-3)[GlcNAc(β1-2)Man(α1-6)]Man(β1-4)GlcNAc(β1-4)[Fuc(α1-6)]GlcNAc	2.1467	2.07627	2.17401	2.26876	1.41472	1.53525	1.71006	1.46889	1.1602	0.97656	0.92387	1.78552	1.79028	2.01812	1.92092	2.64564	1.66517	1.35919	2.09833	2.19556	2.34296	1.29539	1.14526	1.05038	0.99707	1.02869	0.94605	0.90987	0.84194	0.93017	0.83254	1.1993	2.10278	0.86012	1.08778	1.12912	1.8984	1.26568	1.2338	1.38888	1.01293	1.15284	1.05859	1.22502	1.8208	2.18963	2.05692	2.02325
	Gal(β1-4)Fuc(α1-3)GlcNAc(β1-2)[GlcNAc(β1-4)]Man(α1-3)[GlcNAc(β1-2)[GlcNAc(β1-6)]Man(α1-6)]Man(β1-4)GlcNAc(β1-4)GlcNAc	2.29326	2.15248	2.17539	2.24315	1.47738	1.47361	1.32702	1.49852	1.01669	1.11689	1.02039	1.80234	1.74981	1.99507	1.72999	2.38356	1.42873	1.24927	1.95781	2.00263	2.1197	1.274	1.00045	1.00988	1.00881	0.97632	0.97978	0.87982	0.79177	0.86357	0.8803	1.09155	1.93492	1.0327	1.06309	0.96933	1.7118	1.25223	1.20481	1.25665	1.00261	1.08117	1.05352	1.08232	1.69304	1.9612	1.77158	1.77883
G31209FL	Gal(β1-4)Gal(α1-3)Gal	1.0434	1.15986	1.92007	2.14185	1.24867	1.32399	1.26971	1.3764	1.23327	1.17682	1.04645	1.9373	1.88077	2.09234	1.96831	2.73659	1.27268	1.43115	2.43092	2.28345	2.65761	1.61385	1.34952	1.19705	1.1758	1.16026	1.1114	1.11564	0.96467	1.0643	1.09058	1.3332	2.18863	1.67901	1.12151	1.25604	1.99039	1.22173	1.2796	1.12717	1.15287	1.05467	0.99991	1.01179	1.77904	1.91988	1.85499	1.8012
G21263MC	Gal(β1-4)Gal(α1-4)Glc	1.05274	1.25603	2.31409	2.46769	1.50157	1.56283	1.28304	1.57492	1.21586	1.13931	1.06602	1.86899	1.86392	2.10621	1.85053	2.66054	1.34958	1.35706	2.31901	2.22765	2.55118	1.44021	1.23721	1.17458	1.1656	1.10252	1.10008	1.04118	0.93908	1.06506	1.02453	1.26347	2.19618	1.35548	1.20424	1.18593	1.84302	1.20825	1.23233	1.16715	1.14137	1.11557	1.036	1.10958	1.79507	2.01821	1.92751	1.87182
	Gal(β1-4)Gal(β1-3)GalNAc	1.06192	1.35776	2.33672	2.53073	1.5119	1.578	1.32146	1.69049	1.23248	1.18833	1.1376	1.95028	1.92503	2.16483	1.88084	2.54206	1.38545	1.38158	2.30664	2.1954	2.45443	1.51656	1.37474	1.25585	1.28174	1.16272	1.15679	1.14595	0.99462	1.09122	1.12174	1.27224	2.19553	1.5293	1.20091	1.15495	1.80898	1.23057	1.22824	1.19741	1.18017	1.09031	1.02284	1.11006	1.83786	2.09557	1.98523	1.93945
	Gal(β1-4)Gal(β1-3)[Neu5Gc(α2-6)]GalNAc	1.06703	1.33105	2.21021	2.36917	1.41834	1.52049	1.28903	1.50608	1.22922	1.19236	1.11081	1.96939	1.94582	2.17759	1.83977	2.7145	1.42392	1.38203	2.42311	2.28064	2.5746	1.53691	1.47938	1.26212	1.3613	1.22156	1.13011	1.22373	1.04103	1.07946	1.14369	1.37442	2.18463	1.47642	1.13761	1.15843	1.84691	1.2851	1.28511	1.16334	1.22259	1.0962	1.00495	1.07536	1.90554	2.14823	2.02597	1.97738
G06996VN	Gal(β1-4)Gal(β1-4)Gal	1.00758	1.19184	2.13734	2.33243	1.40742	1.46897	1.25334	1.50174	1.20631	1.15238	1.04996	1.87727	1.84492	2.06485	1.87333	2.62104	1.30184	1.34892	2.36819	2.23392	2.57618	1.48001	1.31844	1.18374	1.16975	1.11178	1.09382	1.08998	0.94709	1.05991	1.03153	1.30617	2.13475	1.30989	1.13034	1.21892	1.95129	1.2045	1.24271	1.13412	1.11779	1.05529	0.99729	1.02422	1.77753	1.94422	1.8597	1.80025
	Gal(β1-4)Gal(β1-4)Gal(β1-3)GlcNAc(β1-2)[GlcNAc(β1-4)]Man(α1-3)[GlcNAc(β1-2)Man(α1-6)]Man(β1-4)GlcNAc(β1-4)GlcNAc	1.91016	2.12777	2.4497	2.45455	1.6223	1.69285	1.68707	1.65727	1.03105	1.10239	1.05449	1.77057	1.76047	2.0115	1.8401	2.67792	1.30269	1.26088	2.15706	2.22748	2.36736	1.39194	1.06258	1.12538	1.0095	0.97392	0.93696	0.88587	0.7767	0.92972	0.84081	1.34524	2.25958	1.43689	1.16121	1.09262	2.19057	1.25098	1.25466	1.37758	1.05929	1.07814	0.99972	1.10532	1.84617	2.15415	1.97322	1.91286
	Gal(β1-4)Gal(β1-4)Gal(β1-4)GlcNAc(β1-2)Man(α1-3)GlcNAc(β1-4)[GlcNAc(β1-2)[GlcNAc(β1-6)]Man(α1-6)]Man(β1-4)GlcNAc(β1-4)GlcNAc	1.37288	1.36332	2.19905	2.26037	1.5311	1.47819	1.03315	1.49222	0.95848	1.26923	1.03888	1.9162	1.76511	1.96893	1.6873	2.31947	1.22473	1.31419	2.27012	2.17197	2.41615	1.6433	1.28995	1.05343	1.05674	1.06417	0.99837	1.02032	0.8462	0.9519	0.87014	1.24898	2.05132	1.77822	1.23697	1.03256	2.19697	1.22177	1.20443	1.00335	1.08591	1.02841	1.01145	1.09379	1.85291	1.89271	1.80244	1.72818
	Gal(β1-4)Gal(β1-4)Gal(β1-4)GlcNAc(β1-2)[GlcNAc(β1-4)]Man(α1-3)GlcNAc(β1-4)[GlcNAc(β1-2)Man(α1-6)]Man(β1-4)GlcNAc(β1-4)GlcNAc	1.29498	1.4554	2.3642	2.41905	1.58644	1.5973	1.10193	1.71953	0.93354	1.23344	1.01958	1.91127	1.82735	2.08088	1.78839	2.50516	1.2593	1.40096	2.33131	2.29997	2.48783	1.65641	1.10542	1.10988	1.05513	1.13433	1.0349	0.9703	0.87193	1.00753	0.90497	1.37645	2.0674	1.68567	1.26036	1.07692	1.90174	1.21974	1.19671	0.83114	1.12891	1.15089	1.05596	1.25124	1.69605	1.90348	1.76749	1.68039
	Gal(β1-4)Gal(β1-4)Gal(β1-4)GlcNAc(β1-2)[GlcNAc(β1-4)]Man(α1-3)[GlcNAc(β1-2)[GlcNAc(β1-6)]Man(α1-6)]Man(β1-4)GlcNAc(β1-4)GlcNAc	1.88094	2.10209	2.0557	2.0307	1.3974	1.40706	1.32894	1.50865	0.94734	1.18148	0.98953	1.77851	1.69854	1.91974	1.75723	2.45177	1.24964	1.16162	2.09101	2.07299	2.31768	1.34708	1.00997	1.06712	0.98678	0.99576	0.95853	0.94255	0.77355	0.8824	0.86953	1.21815	1.93297	1.73715	1.17424	0.99081	2.02012	1.20414	1.18528	1.15348	1.00671	1.07205	1.04697	1.09504	1.73434	1.88324	1.71719	1.68338
	Gal(β1-4)Gal(β1-4)Gal(β1-4)GlcNAc(β1-2)[GlcNAc(β1-4)]Man(α1-3)[GlcNAc(β1-2)[GlcNAc(β1-6)]Man(α1-6)]Man(β1-4)GlcNAc(β1-4)[Fuc(α1-6)]GlcNAc	1.78492	2.10411	2.15438	2.18166	1.46345	1.50132	1.49758	1.57953	1.00772	1.06201	0.88391	1.65439	1.60151	1.79563	1.89648	2.51004	1.49368	1.29728	2.05386	2.11512	2.32628	1.33643	1.09745	1.06499	1.02625	1.0292	0.95342	0.98122	0.81503	0.8817	0.83673	1.14335	1.99126	1.72745	1.2023	1.00109	2.09384	1.2038	1.21139	1.28263	1.01001	1.17756	1.15207	1.27166	1.85285	2.09406	1.96869	1.88272
G61055FR	Gal(β1-4)Gal(β1-4)Glc	1.06843	1.32077	2.48077	2.66575	1.63249	1.65933	1.29261	1.71555	1.1982	1.14972	1.07057	1.86836	1.87793	2.11899	1.89864	2.6558	1.36845	1.39123	2.33235	2.25912	2.55735	1.49705	1.21514	1.16484	1.16353	1.08796	1.09213	1.02354	0.92447	1.04508	1.00548	1.29967	2.25689	1.78584	1.37567	1.16416	1.94157	1.21	1.24209	1.15238	1.16637	1.13841	1.06168	1.16442	1.79928	2.0512	1.91337	1.86372
G71875AV	Gal(β1-4)Gal(β1-4)GlcNAc	1.04895	1.32065	2.55586	2.78637	1.72068	1.69697	1.26937	1.90695	1.21864	1.17805	1.04538	1.85426	1.83772	2.09071	1.83482	2.57283	1.37884	1.37875	2.26071	2.16766	2.45561	1.49449	1.2168	1.13674	1.11177	1.12199	1.12617	1.06807	0.92733	1.04571	1.02536	1.30609	2.0757	1.57869	1.25895	1.19596	1.98871	1.22889	1.24963	1.15199	1.15894	1.14204	1.07501	1.20036	1.64504	1.9152	1.78273	1.70794
	Gal(β1-4)Gal(β1-4)GlcNAc(β1-2)Man(α1-3)GlcNAc(β1-4)[GlcNAc(β1-2)[GlcNAc(β1-6)]Man(α1-6)]Man(β1-4)GlcNAc(β1-4)GlcNAc	1.45663	1.4188	2.33082	2.39833	1.62345	1.5624	1.02648	1.5699	0.98167	1.275	1.04244	1.9296	1.77337	2.00224	1.70007	2.30168	1.27402	1.35586	2.23487	2.14862	2.36755	1.65271	1.28711	1.08068	1.06937	1.09909	1.05166	1.05349	0.88703	0.99568	0.92047	1.26748	2.04409	1.77395	1.25316	1.01871	2.14166	1.24811	1.21135	1.02262	1.10141	1.06441	1.05058	1.15458	1.83085	1.90217	1.80903	1.73386
G30569KZ	Gal(β1-4)Gal(β1-4)GlcNAc(β1-2)Man(α1-3)[Gal(β1-4)Gal(β1-4)GlcNAc(β1-2)Man(α1-6)]Man(β1-4)GlcNAc(β1-4)GlcNAc	1.36088	2.18238	3.0725	3.23382	2.11251	2.10875	1.5072	2.519	1.06886	1.25401	1.09111	1.87599	1.8699	2.09134	2.07063	2.77585	1.49719	1.47225	2.35899	2.33968	2.55024	1.61448	1.43554	1.36093	1.42688	1.28464	1.16765	1.21645	1.01179	1.12907	1.16658	1.61253	2.45355	1.73455	1.35313	1.14039	2.7626	1.29741	1.34341	1.38266	1.17301	1.28974	1.20128	1.5147	2.01826	2.26213	2.08566	1.9987
	Gal(β1-4)Gal(β1-4)GlcNAc(β1-2)Man(α1-3)[GlcNAc(β1-2)[GlcNAc(β1-6)]Man(α1-6)]Man(β1-4)GlcNAc(β1-4)GlcNAc	2.05152	2.07762	2.34767	2.37968	1.58932	1.56842	1.29709	1.63431	1.03074	1.23054	1.03572	1.81225	1.74448	1.96991	1.77453	2.40481	1.38616	1.3123	2.1058	2.05305	2.31801	1.49963	1.28085	1.12515	1.16392	1.05619	1.0299	1.078	0.85498	0.9662	0.95862	1.28086	2.12163	1.63237	1.15546	1.02294	2.28646	1.28728	1.25881	1.38589	1.05596	1.02229	1.01599	1.10064	1.92135	2.03869	1.87266	1.84161
	Gal(β1-4)Gal(β1-4)GlcNAc(β1-2)Man(α1-3)[GlcNAc(β1-2)[GlcNAc(β1-6)]Man(α1-6)]Man(β1-4)GlcNAc(β1-4)[Fuc(α1-6)]GlcNAc	1.9732	2.07259	2.36636	2.41406	1.60822	1.6362	1.465	1.60671	1.10049	1.14009	0.91401	1.74399	1.69032	1.87935	1.94259	2.50651	1.58249	1.40614	2.12206	2.09577	2.39103	1.46243	1.33749	1.14597	1.20213	1.11362	1.03842	1.11101	0.89638	0.98486	0.93337	1.20887	2.2256	1.6766	1.21275	1.01354	2.35263	1.28971	1.27632	1.52033	1.04922	1.12608	1.10528	1.25745	2.08274	2.27528	2.15	2.06731
	Gal(β1-4)Gal(β1-4)GlcNAc(β1-2)Man(α1-3)[GlcNAc(β1-3)Gal(β1-4)GlcNAc(β1-2)Man(α1-6)]Man(β1-4)GlcNAc(β1-4)[Fuc(α1-6)]GlcNAc	1.40264	2.23909	2.59545	2.75305	1.78993	1.87141	1.62421	1.87789	1.18375	1.16806	1.00672	1.80645	1.84898	2.0579	2.06891	2.5965	1.71081	1.56949	2.21738	2.18788	2.4832	1.59712	1.5252	1.33109	1.40812	1.32447	1.16737	1.26002	1.06609	1.12473	1.09526	1.41952	2.47602	2.24559	1.5458	1.15757	2.49283	1.35835	1.35728	1.56152	1.13284	1.2439	1.1402	1.44499	2.1188	2.49903	2.35337	2.22397
	Gal(β1-4)Gal(β1-4)GlcNAc(β1-2)[GlcNAc(β1-4)]Man(α1-3)GlcNAc(β1-4)[GlcNAc(β1-2)Man(α1-6)]Man(β1-4)GlcNAc(β1-4)GlcNAc	1.39308	1.53248	2.52829	2.59039	1.70088	1.70568	1.12867	1.83654	0.98464	1.24765	1.03407	1.9366	1.85585	2.13423	1.81882	2.48837	1.30148	1.43186	2.29342	2.26383	2.44436	1.64816	1.11197	1.13236	1.07478	1.16738	1.088	1.00906	0.91341	1.05047	0.95309	1.35908	2.0758	1.67298	1.25441	1.07716	1.88422	1.25546	1.20983	0.87213	1.15355	1.20022	1.10054	1.32374	1.69091	1.93414	1.78599	1.70134
	Gal(β1-4)Gal(β1-4)GlcNAc(β1-2)[GlcNAc(β1-4)]Man(α1-3)[GlcNAc(β1-2)Man(α1-6)]Man(β1-4)GlcNAc(β1-4)GlcNAc	1.89895	2.26304	2.40697	2.43542	1.57692	1.62399	1.53278	1.85691	1.02524	1.10505	0.98095	1.76138	1.74583	2.02913	1.84835	2.64479	1.36523	1.27302	2.09292	2.09832	2.32225	1.37536	1.00025	1.12111	1.05085	1.06804	1.01328	0.96745	0.83321	0.96918	0.94662	1.39141	2.08492	1.50287	1.18161	1.04515	2.00103	1.24602	1.20608	1.24478	1.03169	1.16536	1.05392	1.27137	1.68329	1.99857	1.80824	1.74809
	Gal(β1-4)Gal(β1-4)GlcNAc(β1-2)[GlcNAc(β1-4)]Man(α1-3)[GlcNAc(β1-2)Man(α1-6)]Man(β1-4)GlcNAc(β1-4)[Fuc(α1-6)]GlcNAc	1.811	2.2128	2.39296	2.46182	1.58276	1.66512	1.7126	1.79542	1.09726	1.02355	0.89377	1.71702	1.70929	1.94621	2.00841	2.68927	1.57989	1.39323	2.11962	2.17842	2.39777	1.3685	1.15322	1.16434	1.10069	1.13919	1.03524	1.04237	0.91667	0.99871	0.94015	1.32049	2.13937	1.45469	1.16712	1.06948	2.10296	1.24887	1.23568	1.36116	1.02249	1.23712	1.123	1.38376	1.83229	2.19569	2.05945	1.96874
	Gal(β1-4)Gal(β1-4)GlcNAc(β1-2)[GlcNAc(β1-4)]Man(α1-3)[GlcNAc(β1-2)[GlcNAc(β1-6)]Man(α1-6)]Man(β1-4)GlcNAc(β1-4)GlcNAc	1.97053	2.18115	2.19356	2.17053	1.49194	1.48707	1.34824	1.6025	0.98306	1.19212	1.00617	1.8074	1.72259	1.9689	1.77633	2.43877	1.29524	1.19853	2.06205	2.04086	2.27139	1.3516	0.99079	1.07285	0.99062	1.01536	1.00022	0.95195	0.79697	0.91223	0.90568	1.21198	1.93846	1.73912	1.19511	0.9719	1.95651	1.23366	1.19343	1.18317	1.0223	1.11493	1.08535	1.16283	1.71566	1.89828	1.72715	1.69207
	Gal(β1-4)Gal(β1-4)GlcNAc(β1-2)[GlcNAc(β1-4)]Man(α1-3)[GlcNAc(β1-2)[GlcNAc(β1-6)]Man(α1-6)]Man(β1-4)GlcNAc(β1-4)[Fuc(α1-6)]GlcNAc	1.87728	2.1746	2.28687	2.30786	1.5547	1.58415	1.51323	1.65992	1.04914	1.067	0.89986	1.69313	1.63915	1.85515	1.90441	2.5222	1.54461	1.32433	2.04579	2.10015	2.30547	1.32407	1.08746	1.07492	1.04029	1.06139	0.99475	0.99269	0.83606	0.91121	0.87389	1.13267	2.00986	1.69743	1.21787	0.99732	2.04465	1.23346	1.21737	1.30915	1.02639	1.22627	1.19203	1.34337	1.83682	2.10974	1.98383	1.89616
G87830PS	Gal(β1-4)Gal(β1-4)GlcNAc(β1-3)Gal(β1-4)Glc	1.11181	1.36964	2.71867	2.93178	1.88981	1.82938	1.21001	2.06445	1.08054	1.23992	1.08422	1.93883	1.93278	2.15439	1.82655	2.54263	1.33741	1.40454	2.24666	2.21668	2.44365	1.62088	1.22189	1.07327	1.11783	1.0519	1.01587	0.99197	0.83676	0.97315	0.92597	1.40432	2.271	2.84137	1.87534	1.10441	2.01486	1.22341	1.25098	1.12533	1.17551	1.16624	1.1096	1.28033	1.71562	2.02578	1.85	1.76951
G73178TM	Gal(β1-4)Gal(β1-4)GlcNAc(β1-4)Man(α1-3)[Gal(β1-4)Gal(β1-4)GlcNAc(β1-2)Man(α1-6)]Man(β1-4)GlcNAc(β1-4)GlcNAc	0.90549	1.81352	2.5846	2.65864	1.82244	1.84675	1.85003	2.32524	1.0827	0.99433	1.00272	1.70804	1.67729	1.89062	1.63815	2.51811	1.25605	1.17581	1.98696	2.08097	2.19008	1.30465	1.0956	1.17601	1.11676	1.1278	1.00864	1.00426	0.9071	0.93347	1.03468	1.34551	2.04695	1.35797	1.11158	1.0491	2.06967	1.07711	1.07819	1.34929	0.98032	1.23662	1.11471	1.43903	1.59492	1.83952	1.68308	1.62184
G13003UU	Gal(β1-4)GalNAc	1.1018	1.32046	2.40699	2.61624	1.57459	1.59725	1.35513	1.71185	1.272	1.13265	1.03769	1.87054	1.84756	2.10431	1.91219	2.5326	1.40735	1.42219	2.25797	2.15557	2.40115	1.49418	1.28969	1.22785	1.22004	1.17725	1.18928	1.13867	1.00483	1.1351	1.14161	1.23957	2.08171	1.10384	1.18238	1.14399	1.84191	1.23518	1.2392	1.20165	1.18475	1.13145	1.05871	1.16685	1.7392	2.01052	1.88751	1.82154
	Gal(β1-4)GalNAc(α1-3)[Fuc(α1-2)]Gal(β1-4)GlcNAc(β1-2)Man(α1-3)[GlcNAc(β1-2)[GlcNAc(β1-6)]Man(α1-6)]Man(β1-4)GlcNAc(β1-4)[Fuc(α1-6)]GlcNAc	1.74461	2.1976	2.13119	2.14261	1.41888	1.52357	1.58122	1.33191	1.102	1.18882	0.93458	1.70188	1.64147	1.82141	1.93179	2.45211	1.52047	1.32377	2.09535	2.09434	2.31527	1.381	1.37143	1.15019	1.15312	1.0677	1.02732	1.11628	0.88409	0.94798	0.91024	1.04738	2.16521	2.20761	1.57144	0.95801	2.1533	1.20426	1.19692	1.50967	1.04016	1.055	1.03228	1.15773	2.0791	2.21332	2.11077	2.04241
G56181LZ	Gal(β1-4)GalNAc(β1-3)Gal(β1-4)Glc	1.10545	1.32998	2.6851	2.89319	1.75471	1.73469	1.28905	1.92654	1.16227	1.11147	1.03884	1.82362	1.81317	2.06596	1.95342	2.47889	1.39858	1.39206	2.19997	2.19364	2.35372	1.48143	1.25775	1.19949	1.22705	1.136	1.14349	1.10827	0.93952	1.09937	1.06232	1.24161	2.14338	1.58751	1.38634	1.09707	2.00043	1.21277	1.20317	1.1271	1.16585	1.11643	1.05137	1.18126	1.75983	2.08142	1.89398	1.83372
	Gal(β1-4)GalNAc(β1-3)Gal(β1-4)GlcNAc(β1-6)GalNAc	1.0826	1.3837	2.67438	2.9426	1.80668	1.80563	1.32442	1.96355	1.18131	1.10198	1.01694	1.83827	1.82741	2.06766	2.02883	2.45856	1.45195	1.34615	2.20961	2.14712	2.33497	1.47366	1.43003	1.24554	1.32543	1.21261	1.18265	1.22385	1.00711	1.17556	1.13107	1.23379	2.10021	1.02046	1.12444	1.06321	2.39976	1.22737	1.17184	1.11833	1.17994	1.11224	0.98558	1.19587	1.84008	2.19873	2.01652	1.92537
G05357CB	Gal(β1-4)GalNAc(β1-4)Gal(β1-4)Glc	1.05519	1.25314	2.34832	2.51839	1.53129	1.55867	1.34588	1.61626	1.19926	1.11188	1.04695	1.89963	1.87895	2.10287	1.90288	2.58232	1.43994	1.38767	2.25975	2.21033	2.44687	1.39204	1.08823	1.18072	1.18321	1.09375	1.09697	0.97465	0.88966	1.07554	1.04666	1.25331	2.2109	1.12442	1.29273	1.18076	1.90072	1.18805	1.2183	1.1589	1.17375	1.11022	1.00693	1.12439	1.84307	2.13297	1.99526	1.92117
G37536PP	Gal(β1-4)GalNAc(β1-4)GlcNAc	1.11424	1.38752	2.77376	3.09667	1.87416	1.83448	1.35476	1.94557	1.25472	1.15702	0.99701	1.85762	1.84801	2.09219	1.76382	2.3912	1.45448	1.46887	2.16701	2.10499	2.30043	1.61393	1.29726	1.22448	1.18799	1.21487	1.21776	1.19583	0.98144	1.11777	1.13449	1.22467	2.05438	1.24621	1.12798	1.15606	2.07348	1.24006	1.23311	1.19152	1.18514	1.1443	1.06496	1.21027	1.6345	2.01938	1.79885	1.74475
	Gal(β1-4)GalNAc(β1-6)GalNAc	0.98785	1.24568	2.12582	2.31036	1.38012	1.43267	1.31348	1.48055	1.19368	1.06177	0.95191	1.76505	1.74008	1.97524	1.82864	2.357	1.39096	1.34706	2.13855	2.07415	2.25967	1.45287	1.2503	1.19493	1.20062	1.15595	1.11659	1.08596	0.9384	1.07291	1.14471	1.15371	1.95054	0.94973	1.1072	1.08213	1.71956	1.14368	1.16139	1.15413	1.1513	1.04271	0.97058	1.08289	1.66989	1.91247	1.80459	1.74226
G67474VT	Gal(β1-4)Glc(β1-3)Gal	1.1029	1.35403	2.58656	2.79829	1.7015	1.71846	1.32109	1.81563	1.23401	1.17421	1.09619	1.90747	1.92078	2.16946	1.94917	2.70959	1.4122	1.44273	2.36899	2.30185	2.59459	1.53345	1.2498	1.20977	1.20473	1.12871	1.14997	1.07106	0.96801	1.08771	1.04956	1.3309	2.29813	1.81824	1.40486	1.1938	1.98676	1.24298	1.27197	1.18646	1.20078	1.16924	1.09433	1.20123	1.83163	2.10608	1.95568	1.90673
G63302YP	Gal(β1-4)Glc(β1-3)GalNAc	1.10038	1.43921	2.55518	2.73889	1.67707	1.7016	1.37578	1.75367	1.24051	1.16209	1.09484	1.90533	1.91781	2.17714	1.96705	2.65675	1.45156	1.43657	2.31935	2.26602	2.51207	1.54259	1.24169	1.21598	1.23913	1.14916	1.14797	1.06786	0.97505	1.10097	1.10398	1.27489	2.28163	1.75453	1.45473	1.13457	1.93167	1.2361	1.25173	1.19645	1.22425	1.18203	1.09621	1.23696	1.8551	2.15217	1.9946	1.93713
G38673OR	Gal(β1-4)Glc(β1-3)Glc	1.13481	1.394	2.63715	2.78658	1.71793	1.74368	1.32941	1.7894	1.21623	1.14862	1.09855	1.8813	1.91738	2.18167	1.87523	2.69	1.42224	1.41211	2.29526	2.25264	2.53525	1.4706	1.15546	1.17437	1.17578	1.10173	1.12353	0.99838	0.94558	1.0653	1.02168	1.27419	2.31713	1.81928	1.44333	1.14224	1.82161	1.22474	1.24047	1.18938	1.19807	1.19765	1.09735	1.2442	1.81107	2.11935	1.97616	1.93429
G01148IL	Gal(β1-4)Glc(β1-3)GlcNAc	1.12269	1.39861	2.76337	2.96823	1.84223	1.81954	1.32866	1.93536	1.23341	1.18467	1.09803	1.89587	1.91611	2.17586	1.86782	2.63469	1.42474	1.44211	2.27727	2.21601	2.46708	1.51322	1.17263	1.16159	1.15621	1.11777	1.13362	1.01794	0.94611	1.052	1.012	1.29419	2.26806	1.90053	1.45918	1.14892	1.90065	1.24153	1.25044	1.17937	1.22164	1.20164	1.10914	1.26561	1.73307	2.07261	1.89599	1.84485
G82142DS	Gal(β1-4)Glc(β1-3)[Gal(β1-6)]Gal	1.14736	1.423	2.94015	3.21636	1.94228	1.95745	1.3866	2.13004	1.31216	1.22797	1.15672	2.04983	2.05303	2.30014	2.06939	2.7776	1.51419	1.5404	2.54766	2.46044	2.75876	1.61507	1.33528	1.2848	1.248	1.17836	1.23993	1.12996	1.01774	1.16296	1.12188	1.40901	2.36377	1.74161	1.43669	1.29279	2.16838	1.32622	1.35622	1.21767	1.29513	1.26663	1.19352	1.3322	1.93012	2.19862	2.05007	2.0168
G06141RV	Gal(β1-4)Glc(β1-4)Glc	1.10353	1.36562	2.58296	2.73096	1.67113	1.69757	1.28246	1.74354	1.18	1.12053	1.07212	1.83832	1.87423	2.13593	1.82214	2.62205	1.39549	1.3793	2.23165	2.20676	2.47183	1.4324	1.10369	1.14125	1.14151	1.07015	1.09942	0.96049	0.91529	1.03878	0.99527	1.24983	2.24803	1.73634	1.41304	1.11474	1.76219	1.19197	1.20552	1.15709	1.16902	1.1685	1.06922	1.21321	1.76949	2.07408	1.93678	1.89946
	Gal(β1-4)Glc(β1-4)GlcNAc	1.12269	1.39861	2.76337	2.96823	1.84223	1.81954	1.32866	1.93536	1.23341	1.18467	1.09803	1.89587	1.91611	2.17586	1.86782	2.63469	1.42474	1.44211	2.27727	2.21601	2.46708	1.51322	1.17263	1.16159	1.15621	1.11777	1.13362	1.01794	0.94611	1.052	1.012	1.29419	2.26806	1.90053	1.45918	1.14892	1.90065	1.24153	1.25044	1.17937	1.22164	1.20164	1.10914	1.26561	1.73307	2.07261	1.89599	1.84485
	Gal(β1-4)Glc(β1-6)GalNAc	1.10038	1.43921	2.55518	2.73889	1.67707	1.7016	1.37578	1.75367	1.24051	1.16209	1.09484	1.90533	1.91781	2.17714	1.96705	2.65675	1.45156	1.43657	2.31935	2.26602	2.51207	1.54259	1.24169	1.21598	1.23913	1.14916	1.14797	1.06786	0.97505	1.10097	1.10398	1.27489	2.28163	1.75453	1.45473	1.13457	1.93167	1.2361	1.25173	1.19645	1.22425	1.18203	1.09621	1.23696	1.8551	2.15217	1.9946	1.93713
G90970US	Gal(β1-4)Glc(β1-6)Glc	1.12779	1.387	2.62941	2.76758	1.71149	1.73964	1.33255	1.77978	1.21653	1.1492	1.10088	1.88528	1.91906	2.18395	1.87919	2.70589	1.41817	1.40758	2.29966	2.26411	2.54673	1.46814	1.14858	1.16578	1.16862	1.09237	1.11546	0.98935	0.93791	1.06031	1.00966	1.26926	2.32346	1.77216	1.42934	1.14476	1.81378	1.22459	1.24011	1.1921	1.19656	1.19711	1.09295	1.23967	1.82315	2.12622	1.98331	1.94248
G47773BX	Gal(β1-4)Glc(β1-6)GlcNAc	1.12269	1.39861	2.76337	2.96823	1.84223	1.81954	1.32866	1.93536	1.23341	1.18467	1.09803	1.89587	1.91611	2.17586	1.86782	2.63469	1.42474	1.44211	2.27727	2.21601	2.46708	1.51322	1.17263	1.16159	1.15621	1.11777	1.13362	1.01794	0.94611	1.052	1.012	1.29419	2.26806	1.90053	1.45918	1.14892	1.90065	1.24153	1.25044	1.17937	1.22164	1.20164	1.10914	1.26561	1.73307	2.07261	1.89599	1.84485
G60268QL	Gal(β1-4)Glc(β1-6)GlcNAc(β1-3)Gal	1.02622	1.34099	2.60557	2.81252	1.74784	1.73413	1.28437	1.79965	1.17866	1.17018	1.09519	1.90659	1.91983	2.16511	1.83959	2.52098	1.37451	1.41204	2.23827	2.18389	2.4073	1.52712	1.18284	1.15977	1.1641	1.10537	1.08868	0.98555	0.90201	1.0241	0.98969	1.29104	2.314	2.25849	1.59465	1.12839	1.92161	1.22242	1.23043	1.17008	1.18642	1.12879	1.057	1.18754	1.7349	2.07515	1.90745	1.83544
G13380TW	Gal(β1-4)GlcNAc(α1-2)Man(α1-6)Man(β1-4)GlcNAc(β1-4)[Fuc(α1-6)]GlcNAc	1.08003	1.41808	2.76226	2.89751	1.89162	1.92495	1.95502	2.03123	1.44276	1.0704	1.02203	1.87618	1.85569	2.08261	1.77841	2.70113	1.58377	1.3953	2.08765	2.18149	2.37435	1.32873	1.08727	1.08701	1.05301	1.05334	1.07488	0.95699	0.92731	1.0007	0.90434	1.25791	2.3312	1.10285	1.16054	1.1069	2.03751	1.24397	1.25509	1.65314	1.16572	1.29776	1.1452	1.46259	1.85745	2.24776	2.13209	2.01012
G91312MX	Gal(β1-4)GlcNAc(α1-2)[Gal(β1-4)GlcNAc(β1-4)]Man(α1-3)[Gal(β1-4)GlcNAc(β1-2)[Gal(β1-4)GlcNAc(β1-6)]Man(α1-6)]Man(β1-4)GlcNAc(β1-4)GlcNAc	0.90594	2.1563	3.84456	3.97839	2.8442	2.73946	2.25834	3.55334	1.31082	1.14631	1.16101	2.07762	1.91623	2.16141	1.81572	2.47482	1.46457	1.31786	2.19748	2.23272	2.29891	1.50734	1.2216	1.34158	1.26129	1.3643	1.29527	1.2291	1.11316	1.08393	1.31493	1.41379	2.06025	1.48035	1.20076	1.13923	2.4244	1.30537	1.24775	1.60336	1.19148	1.71549	1.59458	2.1138	1.73757	1.97592	1.82292	1.77216
G40079RD	Gal(β1-4)GlcNAc(α1-2)[Gal(β1-4)GlcNAc(β1-4)]Man(α1-3)[Gal(β1-4)GlcNAc(β1-2)[Gal(β1-4)GlcNAc(β1-6)]Man(α1-6)]Man(β1-4)GlcNAc(β1-4)[Fuc(α1-6)]GlcNAc	0.89376	2.18421	3.8399	4.00341	2.85581	2.78559	2.35984	3.57819	1.39937	1.09044	1.06591	2.00091	1.86336	2.09139	2.04049	2.60106	1.64953	1.40726	2.22272	2.33574	2.40918	1.481	1.27022	1.32908	1.25897	1.38386	1.28467	1.24891	1.11191	1.0937	1.24171	1.40724	2.17652	1.50643	1.25876	1.16918	2.49574	1.3193	1.29591	1.75538	1.199	1.82133	1.70075	2.26462	1.90002	2.18491	2.04431	1.9573
G70800WO	Gal(β1-4)GlcNAc(α1-2)[Gal(β1-4)[Fuc(α1-3)]GlcNAc(β1-4)]Man(α1-3)[Gal(β1-4)GlcNAc(β1-2)Man(α1-6)]Man(β1-4)GlcNAc(β1-4)GlcNAc	1.09306	2.03938	3.24224	3.40101	2.30279	2.30128	1.97058	2.86408	1.18209	1.09892	1.0608	1.85851	1.81732	2.0635	1.83834	2.55493	1.42991	1.35675	2.11499	2.14613	2.2315	1.42922	1.06617	1.20843	1.20578	1.21355	1.11865	0.98393	0.93015	0.97908	1.12282	1.32786	2.14591	1.00937	1.12138	1.1008	2.24352	1.21025	1.21005	1.44934	1.06003	1.4305	1.28613	1.70554	1.72099	2.09619	1.86121	1.83597
G60274JN	Gal(β1-4)GlcNAc(α1-2)[Gal(β1-4)[Fuc(α1-3)]GlcNAc(β1-4)]Man(α1-3)[Gal(β1-4)GlcNAc(β1-2)[Gal(β1-4)GlcNAc(β1-6)]Man(α1-6)]Man(β1-4)GlcNAc(β1-4)GlcNAc	0.93299	2.11295	3.5788	3.74628	2.66237	2.59344	2.15572	3.27573	1.25725	1.1235	1.11088	1.95039	1.83959	2.05445	1.76655	2.39186	1.43401	1.28894	2.12957	2.11924	2.21821	1.45889	1.2155	1.278	1.29565	1.31439	1.17956	1.11726	1.00278	0.98283	1.2339	1.28338	2.05173	1.17052	1.05964	1.08571	2.37442	1.25633	1.24765	1.56689	1.1229	1.62002	1.52368	1.95912	1.79475	2.07907	1.86764	1.83575
G25328BM	Gal(β1-4)GlcNAc(α1-2)[Gal(β1-4)[Fuc(α1-3)]GlcNAc(β1-4)]Man(α1-3)[Gal(β1-4)GlcNAc(β1-2)[Glc(α1-4)GalNAc(β1-6)]Man(α1-6)]Man(β1-4)GlcNAc(β1-4)GlcNAc	1.11825	2.13632	3.32777	3.42793	2.30384	2.34787	2.07199	2.84522	1.19054	1.09693	1.10493	1.91947	1.89816	2.16023	1.96562	2.68838	1.51394	1.37726	2.1869	2.2888	2.33905	1.45759	1.27603	1.39682	1.43589	1.3704	1.22196	1.14284	1.04505	1.10146	1.28129	1.32542	2.33571	1.00206	1.21255	1.10242	2.28535	1.22476	1.21932	1.52258	1.11404	1.48394	1.30999	1.76718	1.9167	2.30302	2.08916	2.05772
G48468PF	Gal(β1-4)GlcNAc(α1-2)[Gal(β1-4)[Fuc(α1-3)]GlcNAc(β1-4)]Man(α1-3)[Gal(β1-4)GlcNAc(β1-2)[Glc(α1-4)GlcNAc(β1-6)]Man(α1-6)]Man(β1-4)GlcNAc(β1-4)GlcNAc	1.0297	2.00138	3.30373	3.37911	2.38784	2.3518	1.93548	2.777	1.11465	1.05583	1.07356	1.84696	1.78288	2.00086	1.64744	2.37169	1.35348	1.21994	1.96556	2.01845	2.10123	1.35305	1.24613	1.2087	1.25367	1.21005	1.05576	1.03793	0.92259	0.90628	1.0865	1.14983	2.09964	1.26712	1.02413	1.00705	2.27654	1.16771	1.14115	1.47039	1.02164	1.43296	1.33853	1.72146	1.7781	2.09418	1.89319	1.87276
	Gal(β1-4)GlcNAc(α1-3)Gal(β1-4)Glc	1.1042	1.48027	2.82236	3.05789	1.91039	1.86757	1.36125	2.10668	1.21429	1.21231	1.10314	1.91341	1.915	2.17916	1.957	2.61849	1.46479	1.4412	2.28106	2.27094	2.5134	1.59358	1.16999	1.1741	1.16257	1.14317	1.15741	1.04356	0.92974	1.05514	1.03019	1.33725	2.24222	2.29616	1.57171	1.20357	2.05406	1.24861	1.27249	1.21116	1.21365	1.20072	1.11769	1.29716	1.75548	2.06456	1.90012	1.83774
	Gal(β1-4)GlcNAc(α1-4)Gal(β1-3)GlcNAc	1.13247	1.45051	2.72184	2.97705	1.86106	1.82845	1.23352	1.96128	1.14629	1.19783	1.10183	1.93981	1.85516	2.10326	2.04347	2.58138	1.48171	1.41944	2.37177	2.26606	2.51956	1.60606	1.38452	1.19388	1.30165	1.22053	1.11015	1.12452	0.95195	1.04528	1.04977	1.29825	2.21118	2.24167	1.52654	1.26601	2.18231	1.22761	1.23819	1.11486	1.14987	1.12542	1.05025	1.1777	1.77328	1.97954	1.8772	1.77214
	Gal(β1-4)GlcNAc(β1-2)Fuc(α1-2)Gal(β1-4)[Fuc(α1-3)]GlcNAc(β1-2)Man(α1-3)[Man(α1-6)]Man(β1-4)GlcNAc(β1-4)[Fuc(α1-6)]GlcNAc	1.19604	1.69508	2.54537	2.78214	1.77302	1.8788	2.19852	1.82308	1.47937	1.15332	1.06722	2.01002	1.99681	2.18137	1.91476	2.61215	1.69181	1.44484	2.22894	2.13847	2.41802	1.49138	1.54428	1.26032	1.31929	1.23813	1.15188	1.13074	1.06027	1.08062	1.08555	1.21872	2.53096	1.27568	1.23856	1.1422	2.50611	1.32088	1.28675	1.79192	1.15701	1.26385	1.11633	1.37093	2.13519	2.4889	2.34859	2.28323
	Gal(β1-4)GlcNAc(β1-2)Gal(β1-4)GlcNAc(β1-2)Gal(β1-4)GlcNAc(β1-2)Gal(β1-4)[Fuc(α1-3)]GlcNAc(β1-2)Man(α1-3)[Man(α1-6)]Man(β1-4)GlcNAc(β1-4)[Fuc(α1-6)]GlcNAc	0.99548	1.79882	3.17832	3.46428	2.2799	2.32803	2.15106	2.66559	1.47345	1.27602	1.07399	1.99069	1.97547	2.19891	2.1849	2.88776	1.78604	1.57674	2.33132	2.45266	2.58051	1.61945	1.63097	1.36781	1.49579	1.4262	1.28695	1.36815	1.17344	1.1775	1.21248	1.49694	2.47634	1.25368	1.32648	1.35131	2.91253	1.42606	1.43783	1.85947	1.25438	1.46929	1.30042	1.69839	2.14038	2.6333	2.38542	2.28637
G62326NX	Gal(β1-4)GlcNAc(β1-2)Gal(β1-4)GlcNAc(β1-2)Man(α1-3)[Gal(β1-4)GlcNAc(β1-2)Gal(β1-4)GlcNAc(β1-2)Man(α1-6)]Man(β1-4)GlcNAc(β1-4)[Fuc(α1-6)]GlcNAc	1.32139	2.33799	3.89679	4.12306	2.75316	2.72769	1.74807	3.3254	1.23659	1.3044	1.0378	1.97065	1.93402	2.20128	2.40425	3.11431	1.86079	1.72141	2.50387	2.58829	2.75584	1.73123	1.46224	1.40785	1.53001	1.4632	1.31674	1.37592	1.11962	1.24695	1.2537	1.71213	2.63502	1.87537	1.50173	1.30945	3.17427	1.47266	1.49202	1.56655	1.30863	1.66331	1.50406	2.05004	2.20479	2.65599	2.42277	2.27096
	Gal(β1-4)GlcNAc(β1-2)Gal(β1-4)GlcNAc(β1-2)Man(α1-3)[Man(α1-6)]Man(β1-4)GlcNAc(β1-4)[Fuc(α1-6)]GlcNAc	1.22758	1.90685	3.0025	3.15903	2.08578	2.15392	2.3229	2.41158	1.55474	1.1841	1.08561	1.96012	1.96532	2.20202	2.07583	2.86838	1.74289	1.58331	2.21115	2.34153	2.54205	1.5188	1.46514	1.40548	1.44726	1.39715	1.28058	1.32792	1.17304	1.20931	1.22144	1.46188	2.55977	1.53467	1.29165	1.21296	2.58522	1.37342	1.36082	1.97058	1.20985	1.4209	1.23881	1.65085	2.06322	2.47487	2.30274	2.17161
G32173NW	Gal(β1-4)GlcNAc(β1-2)Gal(β1-4)GlcNAc(β1-2)[Gal(β1-4)GlcNAc(β1-2)Gal(β1-4)GlcNAc(β1-4)]Man(α1-3)[Gal(β1-4)GlcNAc(β1-2)Gal(β1-4)GlcNAc(β1-2)Man(α1-6)]Man(β1-4)GlcNAc(β1-4)[Fuc(α1-6)]GlcNAc	0.91302	2.51093	4.40031	4.60415	3.23372	3.15073	1.9834	4.14334	1.20775	1.28153	1.08605	2.03033	1.94588	2.25193	2.48917	3.35017	1.8259	1.64514	2.60295	2.77305	2.7987	1.71832	1.34035	1.36733	1.37627	1.48506	1.30324	1.35645	1.09086	1.18784	1.26373	1.8606	2.51796	1.92349	1.56647	1.46616	3.26066	1.46737	1.47324	1.47859	1.31774	1.98178	1.76473	2.4668	2.08368	2.59553	2.3314	2.17054
	Gal(β1-4)GlcNAc(β1-2)Gal(β1-4)GlcNAc(β1-4)[Fuc(α1-3)]Man(α1-3)[Fuc(α1-2)Gal(β1-3)GalNAc(β1-4)GlcNAc(β1-2)Gal(β1-4)GlcNAc(β1-6)[Fuc(α1-3)]Man(α1-6)]Man(β1-4)GlcNAc(β1-4)[Fuc(α1-6)]GlcNAc	0.70842	1.61685	2.9353	3.16483	2.17346	2.17762	2.6782	2.57884	1.46081	1.27524	1.03867	1.98017	1.874	2.05508	1.87903	2.34834	1.58636	1.41164	1.97756	2.13038	2.24112	1.65357	1.31761	1.2004	1.16563	1.26804	1.20234	1.19529	0.98674	0.97386	1.04416	1.25339	1.95786	1.18787	0.97106	1.11212	2.49558	1.28737	1.13626	2.02018	1.17915	1.43651	1.29591	1.62669	2.0493	2.38632	2.09446	2.05512
	Gal(β1-4)GlcNAc(β1-2)Gal(β1-4)GlcNAc(β1-4)[Gal(β1-4)GlcNAc(β1-6)]Man(α1-3)[Gal(β1-4)GlcNAc(β1-2)[Gal(β1-4)GlcNAc(β1-6)]Man(α1-6)]Man(β1-4)GlcNAc(β1-4)[Fuc(α1-6)]GlcNAc	0.77401	2.17605	3.95561	4.1286	3.02083	2.91732	2.42409	3.75934	1.43157	1.15327	1.10496	2.11702	1.93475	2.14583	2.06789	2.63573	1.61017	1.38035	2.32985	2.38824	2.48171	1.5335	1.38046	1.36584	1.34141	1.47499	1.31203	1.35225	1.13688	1.09556	1.30682	1.45554	2.18527	1.60457	1.26435	1.22148	2.69332	1.36681	1.33797	1.79127	1.23859	1.91163	1.7889	2.35464	1.97181	2.23028	2.0783	1.98398
	Gal(β1-4)GlcNAc(β1-2)Gal(β1-4)[Fuc(α1-3)]GlcNAc(β1-2)Gal(β1-4)[Fuc(α1-3)]GlcNAc(β1-2)Man(α1-3)[Man(α1-6)]Man(β1-4)GlcNAc(β1-4)GlcNAc	1.1942	1.69701	2.63363	2.9044	1.85658	1.9148	1.93166	2.01276	1.35712	1.2999	1.14331	1.9762	1.99797	2.21164	1.90252	2.60929	1.5179	1.41644	2.23184	2.20803	2.35357	1.58281	1.44107	1.18118	1.35372	1.19091	1.07769	1.06127	0.92388	1.00897	1.06616	1.34901	2.34292	0.67846	1.08302	1.23184	2.69623	1.34206	1.36395	1.67626	1.14445	1.18826	1.06287	1.24457	2.03002	2.44994	2.18072	2.15885
	Gal(β1-4)GlcNAc(β1-2)Gal(β1-4)[Fuc(α1-3)]GlcNAc(β1-2)Gal(β1-4)[Fuc(α1-3)]GlcNAc(β1-2)Man(α1-3)[Man(α1-6)]Man(β1-4)GlcNAc(β1-4)[Fuc(α1-6)]GlcNAc	1.11917	1.69075	2.6271	2.85197	1.87267	1.96985	2.15712	1.88733	1.51609	1.25698	1.07864	1.99592	2.00233	2.17173	2.09787	2.77136	1.65523	1.43332	2.37881	2.3865	2.59313	1.61669	1.6107	1.25714	1.36237	1.28577	1.15594	1.15531	1.01012	1.09717	1.10447	1.3106	2.46662	1.02271	1.29109	1.28333	2.71005	1.3955	1.4428	1.79372	1.19754	1.32603	1.16917	1.40295	2.18976	2.58502	2.38179	2.30621
	Gal(β1-4)GlcNAc(β1-2)Gal(β1-4)[Fuc(α1-3)]GlcNAc(β1-2)Man(α1-3)[Man(α1-6)]Man(β1-4)GlcNAc(β1-4)[Fuc(α1-6)]GlcNAc	1.19482	1.72041	2.54032	2.74361	1.76282	1.87492	2.16672	1.86238	1.49811	1.16951	1.04351	1.92136	1.94333	2.14022	2.02273	2.72329	1.6902	1.4577	2.22124	2.2815	2.4758	1.50879	1.55417	1.28102	1.33422	1.27127	1.17495	1.21333	1.09796	1.12953	1.11051	1.33376	2.43787	1.16091	1.25799	1.20183	2.51306	1.33409	1.34372	1.85549	1.13726	1.28098	1.13235	1.40889	2.09233	2.47013	2.30672	2.2282
	Gal(β1-4)GlcNAc(β1-2)Man(α1-3)Fuc(α1-6)GlcNAc(β1-4)GlcNAc(β1-4)[Gal(β1-4)GlcNAc(β1-2)Man(α1-6)]Man(β1-4)GlcNAc(β1-4)GlcNAc	1.02293	1.6117	3.36949	3.58881	2.34257	2.27278	1.21437	2.62468	1.0275	1.24024	1.00245	1.95282	1.89063	2.15751	1.84362	2.54416	1.45976	1.65342	2.31902	2.31716	2.43294	1.8163	1.30315	1.14656	1.24372	1.24398	1.08505	1.06369	0.93154	1.04885	0.98804	1.45847	2.30727	1.7323	1.2979	1.11927	2.76962	1.29626	1.28872	0.98982	1.21954	1.38192	1.25724	1.72594	1.80751	2.13648	1.95938	1.83583
	Gal(β1-4)GlcNAc(β1-2)Man(α1-3)Gal(β1-4)GlcNAc(β1-4)[Gal(β1-4)GlcNAc(β1-2)Man(α1-6)]Man(β1-4)GlcNAc(β1-4)[Fuc(α1-6)]GlcNAc	0.82321	1.60242	3.31666	3.49009	2.32133	2.30711	1.31521	2.71316	1.01833	1.18717	0.94207	1.8358	1.8093	2.05019	2.07396	2.72366	1.57283	1.65297	2.43117	2.45396	2.62004	1.77583	1.37394	1.16013	1.20712	1.25564	1.07795	1.12814	0.94208	1.07291	0.98672	1.49256	2.31508	1.84297	1.37487	1.15006	2.65617	1.25756	1.29057	1.05388	1.1829	1.50889	1.38416	1.87511	1.93001	2.23168	2.08657	1.94325
	Gal(β1-4)GlcNAc(β1-2)Man(α1-3)GlcNAc(β1-4)[Fuc(α1-2)Gal(β1-4)GlcNAc(β1-2)Man(α1-6)]Man(β1-4)GlcNAc(β1-4)GlcNAc	0.87095	1.50619	2.79141	3.03128	1.93028	1.8593	1.19478	2.21837	0.98826	1.32782	1.11757	2.00459	1.93215	2.17984	1.84102	2.50941	1.34761	1.58927	2.30107	2.20278	2.40484	1.82649	1.418	1.22121	1.34065	1.28361	1.1318	1.11532	1.01406	1.0945	1.07557	1.34984	2.41685	2.12597	1.29351	1.00418	2.40744	1.24209	1.23959	0.9991	1.18775	1.25276	1.12846	1.44533	1.9373	2.19608	2.03143	1.93769
	Gal(β1-4)GlcNAc(β1-2)Man(α1-3)GlcNAc(β1-4)[Fuc(α1-2)Gal(β1-4)GlcNAc(β1-2)Man(α1-6)]Man(β1-4)GlcNAc(β1-4)[Fuc(α1-6)]GlcNAc	0.87005	1.38026	2.80663	3.01982	1.8927	1.92605	1.42262	2.13601	1.08569	1.25245	1.00613	1.95938	1.94111	2.16468	1.94678	2.58885	1.55981	1.67674	2.34825	2.25509	2.54742	1.82401	1.46886	1.18224	1.2797	1.2447	1.08881	1.12168	0.9844	1.0914	0.94646	1.31868	2.4774	2.07932	1.33129	1.06421	2.46219	1.25903	1.20868	1.13554	1.20151	1.29456	1.16742	1.53466	2.13459	2.41206	2.26088	2.15016
	Gal(β1-4)GlcNAc(β1-2)Man(α1-3)GlcNAc(β1-4)[Fuc(α1-3)GlcNAc(β1-2)Man(α1-6)]Man(β1-4)GlcNAc(β1-4)[Fuc(α1-6)]GlcNAc	1.16961	1.27176	2.48771	2.62749	1.66751	1.74967	1.29429	1.71656	1.08139	1.1751	0.9568	1.89359	1.90291	2.10385	1.79717	2.49446	1.52095	1.57749	2.27626	2.2468	2.46976	1.74398	1.58924	1.12423	1.19769	1.20981	1.02368	1.09404	0.94585	1.03902	0.89538	1.27291	2.27053	1.49332	1.21222	1.10017	2.2051	1.24589	1.2238	1.12519	1.12831	1.17108	1.07689	1.38262	1.98842	2.26824	2.11403	2.05968
	Gal(β1-4)GlcNAc(β1-2)Man(α1-3)GlcNAc(β1-4)[Gal(α1-3)Gal(β1-4)GlcNAc(β1-2)Man(α1-6)]Man(β1-4)GlcNAc(β1-4)GlcNAc	0.82632	1.50975	2.97225	3.17036	2.05647	1.992	1.21254	2.37562	1.06468	1.35791	1.0878	2.03288	1.9583	2.20568	1.94075	2.75299	1.27902	1.65137	2.5137	2.47793	2.62982	1.94415	1.33801	1.23815	1.31065	1.28369	1.11275	1.11128	0.98605	1.09969	1.07098	1.61389	2.42815	2.38372	1.48533	1.13338	2.71674	1.30546	1.3083	0.97694	1.27243	1.31935	1.21933	1.59578	1.89762	2.16596	2.03296	1.888
	Gal(β1-4)GlcNAc(β1-2)Man(α1-3)GlcNAc(β1-4)[Gal(α1-3)Gal(β1-4)GlcNAc(β1-2)Man(α1-6)]Man(β1-4)GlcNAc(β1-4)[Fuc(α1-6)]GlcNAc	0.81831	1.50352	2.96544	3.20201	2.05501	2.03706	1.35875	2.40173	1.13601	1.265	0.98295	1.93252	1.8732	2.10253	2.05505	2.77282	1.47554	1.73715	2.4796	2.4955	2.67836	1.90811	1.45005	1.20077	1.29613	1.28867	1.08241	1.14675	0.99215	1.08209	0.99973	1.54286	2.44425	2.30633	1.46277	1.15808	2.77313	1.31451	1.33075	1.09758	1.24834	1.39452	1.29948	1.72907	2.03271	2.33943	2.21365	2.04514
	Gal(β1-4)GlcNAc(β1-2)Man(α1-3)GlcNAc(β1-4)[Gal(β1-4)GlcNAc(β1-2)Man(α1-6)]Man	0.93641	1.62865	3.29829	3.46853	2.25114	2.18313	1.07224	2.51591	0.88431	1.28382	1.02438	1.79734	1.80745	2.05689	1.93617	2.44286	1.54073	1.698	2.52008	2.32079	2.54528	1.85616	1.26368	1.15142	1.16343	1.18558	1.09244	1.05132	0.89399	1.07851	0.97421	1.47283	2.144	1.90716	1.37701	1.05215	2.42956	1.24072	1.26761	0.91332	1.21246	1.35075	1.27289	1.57475	1.81637	2.08029	1.98945	1.85374
	Gal(β1-4)GlcNAc(β1-2)Man(α1-3)GlcNAc(β1-4)[Gal(β1-4)GlcNAc(β1-2)Man(α1-6)]Man(β1-4)Glc	0.92328	1.62959	3.34069	3.46794	2.25655	2.2029	1.05132	2.49389	0.8461	1.26432	1.02742	1.78439	1.80382	2.05862	1.91519	2.47749	1.55081	1.67517	2.50481	2.34822	2.56371	1.83354	1.26307	1.16798	1.19383	1.18923	1.08266	1.03819	0.88347	1.07555	0.96781	1.44964	2.21045	2.02303	1.42497	1.03757	2.40716	1.22122	1.25009	0.90364	1.21124	1.35704	1.2697	1.58641	1.85857	2.12933	2.04636	1.91263
	Gal(β1-4)GlcNAc(β1-2)Man(α1-3)GlcNAc(β1-4)[Gal(β1-4)GlcNAc(β1-2)Man(α1-6)]Man(β1-4)GlcNAc	0.89054	1.52026	3.32042	3.48408	2.28918	2.22155	1.07464	2.54262	0.94309	1.2837	1.04086	1.89171	1.87028	2.12822	1.83943	2.45913	1.41174	1.61801	2.4554	2.29624	2.48707	1.85405	1.34968	1.20682	1.23113	1.25197	1.11372	1.1053	0.9499	1.11685	1.03701	1.51393	2.21879	1.89447	1.40175	1.04359	2.47983	1.25879	1.2562	0.89956	1.21977	1.36172	1.2673	1.63677	1.78468	2.05609	1.91271	1.79334
	Gal(β1-4)GlcNAc(β1-2)Man(α1-3)GlcNAc(β1-4)[Gal(β1-4)GlcNAc(β1-2)Man(α1-6)]Man(β1-4)GlcNAc(β1-4)GlcNAc	0.97971	1.60973	3.42286	3.61044	2.37341	2.28901	1.18647	2.63298	1.03963	1.32686	1.10629	2.03808	1.99574	2.26642	1.85941	2.60955	1.40372	1.653	2.45706	2.37186	2.52452	1.87222	1.36491	1.2326	1.29644	1.28882	1.15393	1.12689	0.98623	1.12274	1.0723	1.56453	2.35247	1.91241	1.4115	1.09732	2.68817	1.31953	1.31438	0.99774	1.26205	1.38535	1.26788	1.68236	1.82336	2.12605	1.94105	1.83404
	Gal(β1-4)GlcNAc(β1-2)Man(α1-3)GlcNAc(β1-4)[Gal(β1-4)GlcNAc(β1-2)Man(α1-6)]Man(β1-4)GlcNAc(β1-4)[Fuc(α1-6)]GlcNAc	0.9737	1.59233	3.40123	3.59463	2.34603	2.32537	1.34839	2.6276	1.10985	1.23581	0.9859	1.93703	1.90589	2.15654	2.05579	2.6785	1.60131	1.72026	2.45015	2.42906	2.6146	1.84072	1.4136	1.19094	1.24256	1.27503	1.12928	1.13256	0.97565	1.12217	1.00601	1.47535	2.39136	1.77901	1.37584	1.12651	2.68262	1.31604	1.32532	1.12639	1.23665	1.4772	1.35965	1.8398	2.00404	2.30558	2.15532	2.02546
	Gal(β1-4)GlcNAc(β1-2)Man(α1-3)GlcNAc(β1-4)[Gal(β1-4)GlcNAc(β1-2)[Gal(β1-4)GlcNAc(β1-6)]Man(α1-6)]Man(β1-4)GlcNAc(β1-4)GlcNAc	0.83205	1.60624	3.61604	3.77892	2.64092	2.49457	1.32864	2.8712	1.10843	1.34626	1.14906	2.15408	2.0082	2.2304	1.88621	2.55338	1.41679	1.53902	2.54332	2.41945	2.60121	1.87828	1.50584	1.27477	1.35206	1.37287	1.21373	1.23887	1.04038	1.11622	1.20178	1.54616	2.30829	1.91915	1.36571	1.14612	2.81106	1.34264	1.33162	1.09782	1.25409	1.53679	1.46619	1.86423	1.95718	2.08097	1.95826	1.85456
	Gal(β1-4)GlcNAc(β1-2)Man(α1-3)GlcNAc(β1-4)[Gal(β1-4)GlcNAc(β1-2)[Gal(β1-4)GlcNAc(β1-6)]Man(α1-6)]Man(β1-4)GlcNAc(β1-4)[Fuc(α1-6)]GlcNAc	0.8808	1.60819	3.60696	3.77064	2.62431	2.53335	1.4762	2.94081	1.17988	1.28501	1.04867	2.05598	1.95403	2.175	1.99723	2.61732	1.58737	1.64658	2.53696	2.44924	2.65173	1.86406	1.47768	1.16454	1.24129	1.31252	1.15307	1.20539	0.98053	1.06283	1.0637	1.50324	2.29715	1.83254	1.33061	1.17304	2.79043	1.35991	1.35409	1.24984	1.2702	1.63429	1.57126	2.03728	2.0587	2.20524	2.09073	1.97145
	Gal(β1-4)GlcNAc(β1-2)Man(α1-3)GlcNAc(β1-4)[Gal(β1-4)[Fuc(α1-3)]GlcNAc(β1-2)Man(α1-6)]Man(β1-4)GlcNAc(β1-4)GlcNAc	0.93462	1.4874	3.01246	3.2476	2.07959	2.0443	1.03275	2.22625	0.97345	1.29574	1.05312	1.94877	1.94652	2.18189	1.83121	2.50811	1.40085	1.62004	2.41149	2.29188	2.44618	1.84293	1.46149	1.16865	1.31655	1.25695	1.08185	1.05186	0.92374	1.03275	1.03428	1.45634	2.32301	1.4758	1.28912	1.06855	2.52732	1.26885	1.30933	0.9399	1.17921	1.27111	1.17947	1.49924	1.86459	2.19368	1.97985	1.91783
	Gal(β1-4)GlcNAc(β1-2)Man(α1-3)GlcNAc(β1-4)[Gal(β1-4)[Fuc(α1-3)]GlcNAc(β1-2)Man(α1-6)]Man(β1-4)GlcNAc(β1-4)[Fuc(α1-6)]GlcNAc	0.90718	1.37968	2.86045	3.06769	1.93524	1.98491	1.23427	2.05038	1.07246	1.2467	0.97167	1.90311	1.91434	2.13007	1.94674	2.60972	1.57563	1.65982	2.47978	2.43118	2.6318	1.8703	1.54632	1.12438	1.22101	1.21772	1.03496	1.06978	0.91471	1.04857	0.93309	1.37226	2.36777	1.60058	1.35388	1.15905	2.6238	1.27563	1.31897	1.03448	1.17366	1.30576	1.2243	1.56168	2.06009	2.36061	2.17252	2.1045
	Gal(β1-4)GlcNAc(β1-2)Man(α1-3)GlcNAc(β1-4)[Gal(β1-4)[Fuc(α1-3)]GlcNAc(β1-2)[Gal(β1-4)[Fuc(α1-3)]GlcNAc(β1-6)]Man(α1-6)]Man(β1-4)GlcNAc(β1-4)[Fuc(α1-6)]GlcNAc	0.88296	1.34964	2.92247	3.1078	2.06376	2.10379	1.39359	2.16005	1.18646	1.37269	1.07224	2.03416	2.00877	2.17518	1.86862	2.60131	1.50119	1.55269	2.64418	2.44929	2.73498	1.9191	1.59616	1.09338	1.21752	1.21298	1.04528	1.04888	0.85368	0.98854	0.91774	1.3222	2.34063	1.45724	1.31545	1.24598	2.82798	1.33662	1.39614	1.16936	1.22459	1.40089	1.38508	1.62087	2.24529	2.42677	2.20904	2.17754
	Gal(β1-4)GlcNAc(β1-2)Man(α1-3)GlcNAc(β1-4)[GlcNAc(β1-2)Man(α1-6)]Man(β1-4)GlcNAc	1.33523	1.43829	2.67167	2.76473	1.79002	1.77985	1.02285	1.92429	0.92176	1.20906	0.994	1.77343	1.74042	2.00759	1.70585	2.20877	1.31794	1.47674	2.20796	2.06595	2.27323	1.71551	1.23934	1.08956	1.07104	1.11719	1.04466	1.02112	0.87374	1.04472	0.92453	1.32028	2.00032	1.59606	1.19015	0.99103	1.93561	1.21485	1.16883	0.91962	1.11173	1.11825	1.04574	1.28007	1.69746	1.9157	1.7897	1.71477
	Gal(β1-4)GlcNAc(β1-2)Man(α1-3)GlcNAc(β1-4)[GlcNAc(β1-2)Man(α1-6)]Man(β1-4)GlcNAc(β1-4)GlcNAc	1.46564	1.55407	2.77655	2.89088	1.87498	1.8511	1.14927	2.01487	1.03921	1.26927	1.0698	1.93742	1.88249	2.16315	1.74246	2.41673	1.34298	1.5246	2.2512	2.18311	2.36513	1.72718	1.31778	1.18155	1.20094	1.22069	1.13533	1.10487	0.97163	1.09961	1.02459	1.37971	2.17971	1.64328	1.23107	1.05462	2.09221	1.29357	1.25013	1.03777	1.17835	1.16593	1.06937	1.34119	1.7578	2.00608	1.85298	1.77724
	Gal(β1-4)GlcNAc(β1-2)Man(α1-3)GlcNAc(β1-4)[GlcNAc(β1-2)Man(α1-6)]Man(β1-4)GlcNAc(β1-4)[Fuc(α1-6)]GlcNAc	1.41096	1.51957	2.75924	2.88008	1.85715	1.88174	1.29564	1.99091	1.09303	1.17055	0.95684	1.86571	1.8212	2.06955	1.88818	2.49759	1.54159	1.61019	2.26446	2.24109	2.4539	1.70431	1.39915	1.18751	1.20231	1.25	1.12378	1.12554	1.00635	1.11793	0.97467	1.28734	2.24279	1.61011	1.23193	1.05253	2.08545	1.29209	1.26378	1.14196	1.17531	1.25974	1.15805	1.50526	1.90804	2.18883	2.08545	1.97178
	Gal(β1-4)GlcNAc(β1-2)Man(α1-3)GlcNAc(β1-4)[GlcNAc(β1-2)[GlcNAc(β1-6)]Man(α1-6)]Man(β1-4)GlcNAc(β1-4)GlcNAc	1.53854	1.48689	2.48494	2.5622	1.73168	1.66193	1.03485	1.67586	1.01956	1.28995	1.05667	1.95336	1.79472	2.04828	1.71437	2.2809	1.31299	1.39293	2.19996	2.11801	2.31741	1.65493	1.28627	1.10844	1.08489	1.13345	1.10863	1.0836	0.92712	1.04079	0.97058	1.26512	2.0464	1.76954	1.26447	1.00592	2.10587	1.27665	1.22126	1.04831	1.12366	1.107	1.09296	1.22048	1.81622	1.92215	1.82348	1.74941
	Gal(β1-4)GlcNAc(β1-2)Man(α1-3)GlcNAc(β1-4)[Man(α1-3)Man(α1-6)]Man(β1-4)GlcNAc(β1-4)GlcNAc	0.81398	1.28974	2.71641	2.90306	1.89675	1.86984	1.93656	2.12912	1.32373	1.23167	1.18702	2.01305	1.97443	2.23193	1.69335	2.35096	1.48895	1.70016	2.17259	2.27785	2.33858	1.80395	1.42024	1.31956	1.35688	1.36086	1.22857	1.20045	1.13049	1.15087	1.19425	1.2999	2.24469	1.57785	1.1786	1.05499	2.26108	1.24657	1.20923	1.55031	1.18291	1.21233	1.08381	1.39565	1.7383	2.00751	1.89812	1.80264
	Gal(β1-4)GlcNAc(β1-2)Man(α1-3)GlcNAc(β1-4)[Man(α1-3)Man(α1-6)]Man(β1-4)GlcNAc(β1-4)[Fuc(α1-6)]GlcNAc	0.7413	1.24555	2.70435	2.86405	1.86951	1.9222	2.15664	2.08983	1.41476	1.15328	1.07288	1.93529	1.91978	2.14981	1.8605	2.43683	1.65159	1.76827	2.19808	2.34046	2.44275	1.78481	1.52639	1.32113	1.31141	1.37626	1.21594	1.25437	1.15995	1.16451	1.11608	1.23523	2.29753	1.65576	1.20464	1.07605	2.24883	1.24924	1.2224	1.70358	1.18337	1.31275	1.17405	1.57003	1.8952	2.1841	2.10977	1.98197
	Gal(β1-4)GlcNAc(β1-2)Man(α1-3)GlcNAc(β1-4)[Man(α1-3)[Man(α1-6)]Man(α1-6)]Man(β1-4)GlcNAc(β1-4)GlcNAc	0.76088	1.35845	2.52629	2.71344	1.75857	1.78512	2.37835	2.02024	1.42704	1.15369	1.19503	1.97582	1.93367	2.18341	1.6133	2.21574	1.58075	1.70665	2.07998	2.21733	2.27364	1.85376	1.43319	1.3417	1.35472	1.35104	1.20493	1.19081	1.15563	1.13694	1.21893	1.22891	2.24221	1.49832	1.1134	1.01158	2.25171	1.21243	1.15861	1.82358	1.13173	1.21204	1.08555	1.39556	1.69708	1.93463	1.85489	1.75324
	Gal(β1-4)GlcNAc(β1-2)Man(α1-3)GlcNAc(β1-4)[Man(α1-3)[Man(α1-6)]Man(α1-6)]Man(β1-4)GlcNAc(β1-4)[Fuc(α1-6)]GlcNAc	0.70752	1.32347	2.54365	2.70752	1.76236	1.85774	2.5729	1.97168	1.50651	1.12423	1.11349	1.95777	1.91932	2.13686	1.82469	2.34689	1.7406	1.79931	2.17196	2.32892	2.41707	1.85431	1.5391	1.34705	1.31911	1.38086	1.19483	1.25236	1.18179	1.15561	1.1384	1.16996	2.30824	1.66287	1.21964	1.03194	2.30701	1.22913	1.18881	1.96436	1.1453	1.31761	1.1847	1.56709	1.87196	2.12941	2.08684	1.94793
	Gal(β1-4)GlcNAc(β1-2)Man(α1-3)GlcNAc(β1-4)[Man(α1-6)]Man(β1-4)GlcNAc(β1-4)GlcNAc	0.78747	1.2172	2.77105	2.94501	1.92055	1.88518	1.69123	2.12246	1.32468	1.26705	1.19184	2.05528	2.0122	2.27111	1.65998	2.41884	1.34956	1.57087	2.19365	2.22357	2.34406	1.70253	1.37707	1.28157	1.31422	1.31918	1.20256	1.15601	1.09132	1.13484	1.14034	1.36098	2.26955	1.58148	1.22432	1.07677	2.19182	1.26259	1.23071	1.36194	1.21242	1.22444	1.09123	1.40374	1.7057	2.00336	1.85674	1.76302
	Gal(β1-4)GlcNAc(β1-2)Man(α1-3)GlcNAc(β1-4)[Man(α1-6)]Man(β1-4)GlcNAc(β1-4)[Fuc(α1-6)]GlcNAc	0.7542	1.19604	2.77736	2.9297	1.90593	1.9495	1.9216	2.10887	1.42652	1.18169	1.07726	1.97194	1.95471	2.19163	1.85961	2.52601	1.54376	1.63923	2.20674	2.2866	2.45769	1.68615	1.45375	1.27364	1.26842	1.32029	1.18779	1.18411	1.10305	1.14861	1.06282	1.31383	2.35517	1.55791	1.22102	1.10282	2.15402	1.26911	1.25103	1.54731	1.21455	1.33681	1.18945	1.58732	1.89672	2.20888	2.10202	1.9715
	Gal(β1-4)GlcNAc(β1-2)Man(α1-3)GlcNAc(β1-4)[Neu5Ac(α2-3)Gal(β1-4)GlcNAc(β1-2)Man(α1-6)]Man(β1-4)GlcNAc(β1-4)GlcNAc	0.78282	1.28075	2.52879	2.72239	1.75007	1.70717	1.00279	1.86302	1.02236	1.23012	1.07656	2.02433	1.98126	2.17136	1.80238	2.44568	1.2831	1.4832	2.2901	2.23609	2.36907	1.63131	1.23984	1.10949	1.14798	1.13352	1.00241	1.00213	0.86695	0.998	0.91214	1.41113	2.11502	1.87723	1.26227	1.31014	2.87889	1.23122	1.28652	0.87911	1.17773	1.18983	1.10064	1.38075	1.73724	1.98027	1.86588	1.73261
	Gal(β1-4)GlcNAc(β1-2)Man(α1-3)GlcNAc(β1-4)[Neu5Ac(α2-3)Gal(β1-4)GlcNAc(β1-2)[Neu5Ac(α2-3)Gal(β1-4)GlcNAc(β1-6)]Man(α1-6)]Man(β1-4)GlcNAc(β1-4)GlcNAc	0.64717	1.15525	2.20517	2.37223	1.57937	1.52327	1.08498	1.55207	1.11043	1.23439	1.11752	2.0971	2.00762	2.10839	1.79656	2.49239	1.22371	1.29339	2.34793	2.34875	2.45191	1.46689	1.30271	1.10277	1.12577	1.1014	1.0161	1.04639	0.85831	0.91485	0.91801	1.32193	1.96298	1.94411	1.12597	1.68394	3.48743	1.19516	1.27587	1.00937	1.11881	1.15819	1.13555	1.283	1.80175	1.90743	1.8553	1.72831
	Gal(β1-4)GlcNAc(β1-2)Man(α1-3)GlcNAc(β1-4)[Neu5Ac(α2-3)Gal(β1-4)GlcNAc(β1-2)[Neu5Ac(α2-3)Gal(β1-4)GlcNAc(β1-6)]Man(α1-6)]Man(β1-4)GlcNAc(β1-4)[Fuc(α1-6)]GlcNAc	0.62419	1.14159	2.35317	2.5014	1.63413	1.63848	1.18062	1.70442	1.08317	1.16051	1.01039	1.94157	1.87428	1.97027	1.98851	2.45746	1.37198	1.39827	2.25986	2.27914	2.37765	1.43645	1.2655	1.1075	1.20621	1.13179	1.03949	1.0895	0.89683	0.9326	0.87119	1.22442	1.95612	1.79948	1.10515	1.64937	3.33509	1.17957	1.26801	1.15657	1.09625	1.26045	1.20751	1.48482	1.87561	2.04657	2.03733	1.86714
	Gal(β1-4)GlcNAc(β1-2)Man(α1-3)GlcNAc(β1-4)[Neu5Ac(α2-6)Gal(β1-4)GlcNAc(β1-2)Man(α1-6)]Man(β1-4)GlcNAc(β1-4)GlcNAc	0.79838	1.29986	2.72549	2.92627	1.85598	1.82136	0.98294	1.89563	0.99763	1.28126	1.08259	2.02009	1.96915	2.23801	1.94403	2.67137	1.36831	1.59493	2.44744	2.32424	2.48959	1.77282	1.59908	1.26006	1.30319	1.27163	1.13237	1.24387	1.03021	1.09476	1.07944	2.21675	2.24618	1.71601	1.42735	1.12136	2.59365	1.26272	1.30041	0.91076	1.24429	1.20034	1.1065	1.40191	1.74379	2.04752	1.87283	1.75316
	Gal(β1-4)GlcNAc(β1-2)Man(α1-3)GlcNAc(β1-4)[Neu5Ac(α2-6)Gal(β1-4)GlcNAc(β1-2)Man(α1-6)]Man(β1-4)GlcNAc(β1-4)[Fuc(α1-6)]GlcNAc	0.73723	1.25672	2.71032	2.90222	1.8418	1.87621	1.20206	1.92724	1.08143	1.17079	0.9543	1.90611	1.8698	2.12189	2.16921	2.69705	1.54412	1.67249	2.39753	2.34011	2.52471	1.74249	1.60712	1.23534	1.25103	1.27506	1.0942	1.23123	1.02115	1.08898	1.01035	2.14091	2.28691	1.62066	1.39996	1.13414	2.51802	1.24083	1.28711	1.06991	1.21909	1.30176	1.19893	1.59609	1.87782	2.20949	2.07093	1.91245
G53662KB	Gal(β1-4)GlcNAc(β1-2)Man(α1-3)Man(β1-4)GlcNAc	1.17487	1.6582	2.75891	2.94329	1.87053	1.81609	1.35479	2.09233	1.13054	1.18205	1.04554	1.74515	1.79016	2.02341	1.86724	2.48503	1.41891	1.45185	2.12461	2.08484	2.27798	1.43735	1.14176	1.08777	1.12365	1.0583	1.0652	1.00466	0.87136	1.01593	0.95602	1.34761	2.12365	1.49677	1.23477	1.0394	2.20728	1.22363	1.24096	1.3235	1.12979	1.15379	1.04873	1.26954	1.76081	2.09281	1.95132	1.86351
G59872UP	Gal(β1-4)GlcNAc(β1-2)Man(α1-3)Man(β1-4)GlcNAc(β1-4)[Fuc(α1-6)]GlcNAc	1.19032	1.6916	2.82215	2.99103	1.93555	1.95751	1.7081	2.11678	1.35443	1.12757	0.99091	1.82199	1.8627	2.08522	2.01676	2.74942	1.62993	1.49795	2.14917	2.22673	2.42303	1.38078	1.31208	1.2112	1.23772	1.20636	1.17102	1.14582	1.03181	1.11709	1.03938	1.33548	2.36688	1.44032	1.23072	1.13197	2.31012	1.28459	1.2954	1.55183	1.16131	1.29882	1.15184	1.49069	1.97607	2.36222	2.23311	2.12335
G71835BN	Gal(β1-4)GlcNAc(β1-2)Man(α1-3)[Fuc(α1-2)Gal(β1-4)GlcNAc(β1-2)Man(α1-6)]Man(β1-4)GlcNAc(β1-4)GlcNAc	1.40913	2.11744	2.81067	3.02668	1.91297	1.88438	1.56284	2.21078	1.09972	1.28715	1.12218	1.95615	1.93974	2.17884	1.98269	2.69076	1.52475	1.56865	2.23907	2.16346	2.41047	1.64371	1.35578	1.25894	1.38897	1.22361	1.1143	1.12334	0.97723	1.06882	1.10793	1.39397	2.56769	1.91258	1.20763	1.03096	2.69169	1.28942	1.28888	1.38749	1.12149	1.20032	1.08195	1.34132	2.07797	2.38878	2.16487	2.11033
G47175EF	Gal(β1-4)GlcNAc(β1-2)Man(α1-3)[Fuc(α1-2)Gal(β1-4)GlcNAc(β1-2)Man(α1-6)]Man(β1-4)GlcNAc(β1-4)[Fuc(α1-6)]GlcNAc	1.3746	2.03093	2.84378	3.02743	1.91466	1.98696	1.84014	2.12528	1.23365	1.22283	1.01722	1.91999	1.94372	2.15481	2.08847	2.81781	1.73754	1.63901	2.3295	2.2467	2.57409	1.64415	1.4968	1.2808	1.3406	1.23569	1.12741	1.21191	1.03503	1.11078	1.04377	1.34753	2.67202	2.00908	1.30096	1.09911	2.72165	1.31536	1.29866	1.56254	1.15484	1.27007	1.14747	1.45753	2.26985	2.60567	2.41736	2.33444
G56591LC	Gal(β1-4)GlcNAc(β1-2)Man(α1-3)[Gal(α1-3)Gal(β1-4)GlcNAc(β1-2)Man(α1-6)]Man(β1-4)GlcNAc(β1-4)GlcNAc	1.38796	2.21359	2.93385	3.14766	2.00216	1.97477	1.57172	2.47454	1.1655	1.29723	1.10101	1.91116	1.8841	2.12488	2.10415	2.88002	1.44319	1.5706	2.35261	2.36923	2.54829	1.7234	1.3752	1.34525	1.41917	1.29048	1.18854	1.22057	1.05418	1.14119	1.19207	1.65985	2.48476	2.2726	1.46597	1.14252	2.74812	1.34938	1.36508	1.40122	1.22412	1.29849	1.2166	1.55184	2.02166	2.32195	2.16326	2.04563
G26949IX	Gal(β1-4)GlcNAc(β1-2)Man(α1-3)[Gal(α1-3)Gal(β1-4)GlcNAc(β1-2)Man(α1-6)]Man(β1-4)GlcNAc(β1-4)[Fuc(α1-6)]GlcNAc	1.28962	2.13728	2.91349	3.14298	2.01267	2.02765	1.71791	2.36678	1.23078	1.20189	0.96943	1.83751	1.81178	2.01601	2.2244	2.93986	1.63332	1.65699	2.39014	2.45161	2.62527	1.68595	1.45575	1.30959	1.3793	1.29639	1.14609	1.25005	1.0743	1.1183	1.1196	1.56864	2.54216	2.28372	1.48552	1.16914	2.8779	1.3409	1.37759	1.49555	1.17437	1.35515	1.26811	1.64338	2.14096	2.48245	2.35414	2.20907
G74928QN	Gal(β1-4)GlcNAc(β1-2)Man(α1-3)[Gal(α1-3)Gal(β1-4)GlcNAc(β1-2)[Gal(α1-3)Gal(β1-4)GlcNAc(β1-6)]Man(α1-6)]Man(β1-4)GlcNAc(β1-4)[Fuc(α1-6)]GlcNAc	1.03316	2.14138	2.84896	3.09116	2.0945	2.05154	1.92316	2.70729	1.35692	1.30177	1.04649	1.91532	1.82613	1.97441	2.22187	2.97583	1.42616	1.54212	2.43227	2.43221	2.67831	1.71909	1.4691	1.24849	1.38094	1.27747	1.1053	1.27341	1.04052	1.01266	1.11594	1.49508	2.4963	2.93205	1.51122	1.20359	3.09836	1.37152	1.40695	1.63737	1.25521	1.48144	1.4436	1.81566	2.26813	2.4486	2.37716	2.21671
G38291RB	Gal(β1-4)GlcNAc(β1-2)Man(α1-3)[Gal(α1-3)Gal(β1-4)GlcNAc(β1-2)[Gal(β1-4)GlcNAc(β1-6)]Man(α1-6)]Man(β1-4)GlcNAc(β1-4)[Fuc(α1-6)]GlcNAc	1.16488	2.17953	3.16405	3.34129	2.32034	2.26447	1.80858	2.80902	1.27998	1.22809	1.01446	1.90309	1.8137	1.97855	2.19578	2.82907	1.51678	1.48875	2.37748	2.35531	2.57996	1.61425	1.45177	1.26789	1.35795	1.29725	1.14531	1.27337	1.03167	1.05589	1.12987	1.4784	2.42398	2.35694	1.41349	1.14821	2.92638	1.34484	1.36811	1.60911	1.20026	1.52647	1.48283	1.88609	2.20381	2.3619	2.26703	2.13959
G11010AN	Gal(β1-4)GlcNAc(β1-2)Man(α1-3)[Gal(α1-3)Gal(β1-4)GlcNAc(β1-3)Gal(β1-4)GlcNAc(β1-2)Man(α1-6)]Man(β1-4)GlcNAc(β1-4)GlcNAc	1.20952	2.20883	2.99191	3.21484	2.12386	2.08585	1.56514	2.5468	1.18352	1.36444	1.23381	2.04221	2.03799	2.25477	2.00163	2.80805	1.4511	1.60302	2.31115	2.35211	2.55916	1.74437	1.37666	1.3027	1.40112	1.26494	1.18822	1.18491	1.00675	1.12331	1.14005	1.68896	2.56488	2.97769	1.81724	1.16742	2.78502	1.39883	1.40909	1.44336	1.24143	1.36942	1.31071	1.61424	2.07745	2.40093	2.25157	2.13197
G30483FB	Gal(β1-4)GlcNAc(β1-2)Man(α1-3)[Gal(α1-3)Gal(β1-4)GlcNAc(β1-3)Gal(β1-4)GlcNAc(β1-2)Man(α1-6)]Man(β1-4)GlcNAc(β1-4)[Fuc(α1-6)]GlcNAc	1.11301	2.19375	3.00418	3.25076	2.15367	2.15945	1.72767	2.52337	1.25773	1.25658	1.09852	1.91639	1.927	2.11735	2.13236	2.86588	1.65642	1.69896	2.29617	2.40214	2.6007	1.69985	1.48187	1.29743	1.406	1.30069	1.16926	1.24357	1.05282	1.10985	1.10105	1.59995	2.62736	3.03118	1.83278	1.18304	2.82515	1.39306	1.43395	1.59042	1.20899	1.45304	1.3888	1.75274	2.1861	2.57749	2.45676	2.2936
G23824AT	Gal(β1-4)GlcNAc(β1-2)Man(α1-3)[Gal(α1-3)[Fuc(α1-2)]Gal(β1-4)GlcNAc(β1-2)Man(α1-6)]Man(β1-4)GlcNAc(β1-4)GlcNAc	1.25616	2.05882	2.69923	2.86476	1.80456	1.80913	1.54074	2.05557	1.10302	1.22711	1.05353	1.85419	1.80911	2.07846	1.79225	2.65773	1.41966	1.54563	2.15178	2.12417	2.3187	1.5775	1.40876	1.32661	1.49306	1.31761	1.17062	1.1966	1.09066	1.07058	1.26958	1.43181	2.51847	2.71322	1.43347	1.03446	2.57818	1.28422	1.24395	1.3364	1.11066	1.20169	1.10207	1.37433	1.93761	2.27755	2.08975	2.01097
G08242BT	Gal(β1-4)GlcNAc(β1-2)Man(α1-3)[Gal(α1-3)[Fuc(α1-2)]Gal(β1-4)GlcNAc(β1-2)Man(α1-6)]Man(β1-4)GlcNAc(β1-4)[Fuc(α1-6)]GlcNAc	1.23915	1.98431	2.71665	2.86883	1.78173	1.86896	1.80924	1.97487	1.23575	1.17473	0.96433	1.84135	1.81129	2.05849	1.97784	2.7791	1.67338	1.66041	2.25523	2.25341	2.49555	1.6198	1.50776	1.31216	1.39343	1.27903	1.16886	1.23309	1.11544	1.10028	1.16663	1.42317	2.59186	2.74002	1.52865	1.0869	2.59494	1.31618	1.27435	1.53068	1.13796	1.27081	1.18035	1.47563	2.15387	2.48735	2.34596	2.24428
G31637BB	Gal(β1-4)GlcNAc(β1-2)Man(α1-3)[Gal(β1-3)Gal(β1-4)GlcNAc(α1-2)[Gal(β1-4)GlcNAc(β1-4)]Man(α1-6)]Man(β1-4)GlcNAc(β1-4)[Fuc(α1-6)]GlcNAc	1.01206	2.11027	3.81465	4.02744	2.71195	2.701	2.13279	3.29835	1.34806	1.11605	1.0897	1.95757	1.91306	2.15521	2.24241	2.97037	1.78568	1.60581	2.34851	2.54276	2.62243	1.5309	1.35753	1.41172	1.35004	1.36713	1.34273	1.28221	1.19474	1.20553	1.25135	1.50448	2.50202	1.50695	1.37682	1.31105	2.75391	1.3403	1.35452	1.67534	1.24264	1.68152	1.52638	2.08093	2.04171	2.45775	2.26748	2.16988
G52770HR	Gal(β1-4)GlcNAc(β1-2)Man(α1-3)[Gal(β1-3)Gal(β1-4)GlcNAc(β1-2)Man(α1-6)]Man(β1-4)GlcNAc(β1-4)GlcNAc	1.44032	2.31177	3.4318	3.63549	2.36678	2.31953	1.55195	2.75117	1.13142	1.28197	1.14956	1.95456	1.95338	2.19803	2.12018	2.82666	1.55751	1.55999	2.37906	2.32033	2.5322	1.62361	1.47605	1.43635	1.495	1.34545	1.28633	1.29325	1.10723	1.20641	1.2491	1.62328	2.52596	1.76891	1.40479	1.14496	2.83529	1.36011	1.38418	1.43956	1.24641	1.36592	1.27145	1.62682	2.03854	2.37381	2.15362	2.06449
G54611ZT	Gal(β1-4)GlcNAc(β1-2)Man(α1-3)[Gal(β1-3)Gal(β1-4)GlcNAc(β1-2)Man(α1-6)]Man(β1-4)GlcNAc(β1-4)[Fuc(α1-6)]GlcNAc	1.37652	2.24811	3.41055	3.60552	2.35357	2.37138	1.73761	2.64433	1.20984	1.1866	1.00847	1.88306	1.89223	2.10186	2.29375	2.95024	1.76933	1.63969	2.43423	2.41856	2.65203	1.58657	1.50161	1.40414	1.44782	1.34637	1.26316	1.3029	1.11845	1.20565	1.19117	1.53136	2.61544	1.70412	1.4108	1.16938	2.89825	1.35207	1.38911	1.56181	1.20627	1.45109	1.34178	1.75167	2.20701	2.56518	2.39429	2.27505
G33862NZ	Gal(β1-4)GlcNAc(β1-2)Man(α1-3)[Gal(β1-3)Gal(β1-4)GlcNAc(β1-2)[Gal(β1-3)Gal(β1-4)GlcNAc(β1-4)]Man(α1-6)]Man(β1-4)GlcNAc(β1-4)[Fuc(α1-6)]GlcNAc	0.95687	2.35335	3.74385	3.92312	2.65225	2.65493	1.89289	3.16063	1.15811	1.10003	1.02983	1.86269	1.86292	2.07059	2.40877	3.11363	1.71588	1.55364	2.49873	2.59089	2.72422	1.51292	1.47957	1.46812	1.38697	1.37946	1.29865	1.33641	1.17556	1.1973	1.23786	1.61231	2.54404	1.68605	1.41335	1.29981	2.84961	1.29452	1.35279	1.44595	1.20809	1.6831	1.55068	2.07053	2.09772	2.48128	2.29635	2.17418
G73560HZ	Gal(β1-4)GlcNAc(β1-2)Man(α1-3)[Gal(β1-3)GlcNAc(β1-2)Man(α1-6)]Man(β1-4)GlcNAc(β1-4)GlcNAc	1.61402	2.23113	3.43891	3.58847	2.34699	2.31828	1.7743	2.54735	1.16276	1.2101	1.15572	1.9113	1.91325	2.16827	1.96321	2.6625	1.49633	1.52308	2.25626	2.27443	2.37107	1.63955	1.4436	1.35658	1.3563	1.20808	1.17205	1.14427	1.02077	1.14261	1.11248	1.50233	2.54692	1.62233	1.27871	1.07655	2.74196	1.36759	1.37604	1.60639	1.21088	1.27185	1.18595	1.49876	2.04414	2.3643	2.19122	2.11253
G29706UC	Gal(β1-4)GlcNAc(β1-2)Man(α1-3)[Gal(β1-3)GlcNAc(β1-2)Man(α1-6)]Man(β1-4)GlcNAc(β1-4)[Fuc(α1-6)]GlcNAc	1.55555	2.14411	3.37386	3.49829	2.29104	2.33773	1.94928	2.42353	1.23612	1.11469	1.01166	1.84011	1.85635	2.07474	2.07905	2.78523	1.67028	1.56771	2.30678	2.35328	2.50076	1.59555	1.4599	1.31393	1.29867	1.20522	1.13708	1.14768	1.01378	1.13764	1.03535	1.40777	2.62801	1.65953	1.32207	1.09645	2.80872	1.35593	1.36944	1.69569	1.1707	1.34875	1.2487	1.61645	2.20848	2.5444	2.40264	2.29998
G92561HL	Gal(β1-4)GlcNAc(β1-2)Man(α1-3)[Gal(β1-4)GlcNAc(β1-2)Man(α1-6)]Man	1.29595	2.02396	3.18758	3.3715	2.1516	2.11223	1.24835	2.50785	0.90878	1.22904	0.97135	1.65692	1.69509	1.92705	2.0742	2.5106	1.68805	1.64948	2.44767	2.255	2.51417	1.71865	1.30472	1.21475	1.24603	1.17927	1.13724	1.13178	0.9374	1.10567	1.03069	1.44969	2.1671	1.73452	1.3553	1.03997	2.41839	1.24951	1.29103	1.19454	1.16219	1.30648	1.24403	1.50067	1.93531	2.17573	2.10384	1.96944
G38590XT	Gal(β1-4)GlcNAc(β1-2)Man(α1-3)[Gal(β1-4)GlcNAc(β1-2)Man(α1-6)]Man(α1-4)GlcNAc(β1-4)GlcNAc	1.48905	2.23674	3.32662	3.51203	2.2343	2.21579	1.42768	2.58201	1.04676	1.32078	1.07396	1.82559	1.86511	2.13672	2.14773	2.73884	1.77732	1.755	2.5014	2.38616	2.62999	1.7744	1.50575	1.36133	1.41433	1.30577	1.26803	1.29301	1.09085	1.18791	1.14023	1.59464	2.38176	1.95346	1.40922	1.147	2.71149	1.37415	1.4088	1.38861	1.26317	1.34816	1.26413	1.54783	2.07396	2.39534	2.28087	2.13868
G85002DH	Gal(β1-4)GlcNAc(β1-2)Man(α1-3)[Gal(β1-4)GlcNAc(β1-2)Man(α1-6)]Man(β1-4)Glc	1.2969	2.03959	3.23358	3.37809	2.15534	2.13247	1.24346	2.49405	0.87373	1.20937	0.97537	1.64267	1.69399	1.93245	2.0597	2.55451	1.70758	1.6338	2.43225	2.28753	2.53723	1.70251	1.29707	1.21861	1.26458	1.17165	1.11191	1.10665	0.91084	1.08957	1.0076	1.42846	2.24429	1.86228	1.41007	1.03304	2.39626	1.23207	1.27462	1.19822	1.16171	1.31895	1.24376	1.51964	1.97639	2.23002	2.16448	2.02929
G41327HW	Gal(β1-4)GlcNAc(β1-2)Man(α1-3)[Gal(β1-4)GlcNAc(β1-2)Man(α1-6)]Man(β1-4)GlcNAc	1.44416	2.20803	3.27273	3.44448	2.23116	2.19715	1.42401	2.63225	1.04952	1.2281	1.05171	1.79564	1.80964	2.06608	2.03759	2.61431	1.56763	1.51884	2.31186	2.1979	2.41756	1.6109	1.33313	1.27535	1.31951	1.22934	1.16136	1.16802	0.98574	1.13667	1.1182	1.52353	2.29413	1.73667	1.3764	1.05165	2.50384	1.30188	1.30365	1.32781	1.16973	1.3477	1.25806	1.59135	1.91654	2.20716	2.04842	1.94944
G36191CD	Gal(β1-4)GlcNAc(β1-2)Man(α1-3)[Gal(β1-4)GlcNAc(β1-2)Man(α1-6)]Man(β1-4)GlcNAc(β1-4)GlcNAc	1.55132	2.32554	3.39151	3.57956	2.32417	2.2834	1.54569	2.74267	1.15875	1.27054	1.12396	1.93662	1.9386	2.21111	2.05241	2.75352	1.57211	1.5564	2.30091	2.26412	2.45868	1.62626	1.38569	1.34597	1.41868	1.30422	1.23516	1.22209	1.0462	1.17933	1.20204	1.59318	2.43728	1.73158	1.37818	1.10995	2.72041	1.37067	1.36493	1.42556	1.22001	1.37741	1.27112	1.64803	1.96648	2.30131	2.08987	2.005
G27802LV	Gal(β1-4)GlcNAc(β1-2)Man(α1-3)[Gal(β1-4)GlcNAc(β1-2)Man(α1-6)]Man(β1-4)GlcNAc(β1-4)[Fuc(α1-3)]GlcNAc	1.53573	2.20322	3.10945	3.31989	2.14929	2.14073	1.5065	2.41729	1.11222	1.25634	1.07041	1.92425	1.93144	2.16169	2.05511	2.69845	1.59375	1.55555	2.30289	2.21145	2.42651	1.59655	1.41139	1.28448	1.41145	1.27878	1.16825	1.15595	1.00339	1.11751	1.16677	1.49273	2.4231	1.37078	1.25838	1.08612	2.70573	1.32591	1.32909	1.39965	1.12461	1.30609	1.209	1.53103	2.05238	2.38197	2.16999	2.11694
G78059CC	Gal(β1-4)GlcNAc(β1-2)Man(α1-3)[Gal(β1-4)GlcNAc(β1-2)Man(α1-6)]Man(β1-4)GlcNAc(β1-4)[Fuc(α1-6)]GlcNAc	1.47399	2.25568	3.36228	3.53614	2.30804	2.3325	1.73874	2.61927	1.23674	1.18319	0.98519	1.87264	1.87967	2.11581	2.22347	2.86606	1.78637	1.63412	2.35853	2.36794	2.57587	1.59026	1.424	1.32604	1.36669	1.3075	1.22008	1.24174	1.07168	1.18592	1.15266	1.48492	2.52727	1.66647	1.38282	1.13954	2.78792	1.36026	1.36972	1.55642	1.17371	1.45345	1.33441	1.76241	2.13532	2.48819	2.33213	2.21952
[truncated: 3,299 more rows]
[truncated: 1,209 more columns]
