# Supplementary material for: GlyNet: a multi-task neural network for predicting protein–glycan interactions
Source: Chem Sci. 2022 May 16;13(22):6669–86. doi: 10.1039/d1sc05681f (PMC9172296; doi:10.1039/d1sc05681f)
Supplement: SC-013-D1SC05681F-s017 [file SC-013-D1SC05681F-s017.xlsx]

## Sheet: No. of Top 10 Counts
Appearances In Top 10	Cumulative Count	Cumulative Fraction	Glycan
505	505	0.0401814	GlcNAc(b1-3)[Neu5Ac(a2-6)]Gal(b1-4)GlcNAc(b1-3)[Neu5Ac(a2-6)]Gal(b1-4)GlcNAc(b1-3)[Neu5Ac(a2-6)]Gal(b1-4)GlcNAc(b1-3)[Neu5Ac(a2-6)]Gal(b1-4)GlcNAc(b1-3)[Neu5Ac(a2-6)]GalNAc
337	842	0.0669955	Neu5Ac(a2-4)GlcNAc(b1-3)[Neu5Ac(a2-6)]Gal(b1-4)GlcNAc(b1-3)[Neu5Ac(a2-6)]Gal(b1-4)GlcNAc(b1-3)[Neu5Ac(a2-6)]Gal(b1-4)GlcNAc(b1-3)[Neu5Ac(a2-6)]GalNAc
246	1088	0.0865691	GlcNAc(b1-3)[Neu5Ac(a2-6)]Gal(b1-4)GlcNAc(b1-3)[Neu5Ac(a2-6)]Gal(b1-4)GlcNAc(b1-3)[Neu5Ac(a2-6)]Gal(b1-4)GlcNAc(b1-3)[Neu5Ac(a2-6)]GalNAc
235	1323	0.105267	Man(a1-3)Man(a1-2)Man(a1-2)[Man(a1-3)Man(a1-2)[Man(a1-6)]Man(a1-6)]Man(a1-3)[Man(a1-3)[Man(a1-6)]Man(a1-6)]Man(b1-4)GlcNAc(b1-4)GlcNAc
191	1514	0.120465	Neu5Ac(a2-3)Gal(b1-4)GlcNAc(b1-3)[Neu5Ac(a2-3)Gal(b1-4)GlcNAc(b1-6)]Gal(b1-4)GlcNAc(b1-3)[Neu5Ac(a2-3)Gal(b1-4)GlcNAc(b1-6)]Gal(b1-4)GlcNAc(b1-3)Gal(b1-4)Glc
187	1701	0.135344	Fuc(a1-2)Gal(b1-4)GlcNAc(b1-3)[Fuc(a1-2)Gal(b1-4)GlcNAc(b1-6)]Gal(b1-4)GlcNAc(b1-3)Gal(b1-4)GlcNAc(b1-3)Gal(b1-4)GlcNAc(b1-3)Gal(b1-4)GlcNAc(b1-3)Gal(b1-4)GlcNAc(b1-3)Gal(b1-4)GlcNAc(b1-3)Gal(b1-4)GlcNAc(b1-3)Gal(b1-4)Glc
180	1881	0.149666	Neu5Ac(a2-3)[GalNAc(b1-4)]Gal(b1-4)GlcNAc(b1-2)[Neu5Ac(a2-3)[GalNAc(b1-4)]Gal(b1-4)GlcNAc(b1-4)]Man(a1-3)[Neu5Ac(a2-3)[GalNAc(b1-4)]Gal(b1-4)GlcNAc(b1-2)[Neu5Ac(a2-3)[GalNAc(b1-4)]Gal(b1-4)GlcNAc(b1-6)]Man(a1-6)]Man(b1-4)GlcNAc(b1-4)[Fuc(a1-6)]GlcNAc
166	2047	0.162874	Gal(a1-3)Gal(a1-3)Gal(a1-3)Gal(a1-3)Gal(a1-3)Gal(a1-4)Gal(b1-4)Glc
158	2205	0.175446	GalNAc(b1-3)Gal(a1-3)Gal(a1-3)Gal(a1-3)Gal(a1-3)Gal(a1-3)Gal(a1-4)Gal(b1-4)Glc
134	2339	0.186108	Neu5Ac(a2-3)Gal(b1-4)GlcNAc(b1-2)[Neu5Ac(a2-3)Gal(b1-4)GlcNAc(b1-6)]Man(a1-3)[Neu5Ac(a2-3)Gal(b1-4)GlcNAc(b1-2)[Neu5Ac(a2-3)Gal(b1-4)GlcNAc(b1-4)]Man(a1-6)]Man(b1-4)GlcNAc(b1-4)GlcNAc
134	2473	0.19677	Man(a1-3)Man(a1-2)Man(a1-2)[Man(a1-2)Man(a1-6)]Man(a1-3)[Man(a1-3)[Man(a1-3)Man(a1-2)Man(a1-6)]Man(a1-6)]Man(b1-4)GlcNAc(b1-4)GlcNAc
134	2607	0.207432	Man(a1-3)Man(a1-2)Man(a1-2)[Man(a1-3)Man(a1-2)Man(a1-6)]Man(a1-3)[Man(a1-3)[Man(a1-2)Man(a1-6)]Man(a1-6)]Man(b1-4)GlcNAc(b1-4)GlcNAc
126	2733	0.217457	GalNAc(a1-3)[Fuc(a1-2)]Gal(b1-3)GlcNAc(b1-3)[GalNAc(a1-3)[Fuc(a1-2)]Gal(b1-3)GlcNAc(b1-6)]Gal(b1-3)GlcNAc(b1-3)Gal(b1-4)Glc
126	2859	0.227482	Neu5Ac(a2-3)Gal(b1-4)GlcNAc(b1-2)[Neu5Ac(a2-3)Gal(b1-4)GlcNAc(b1-6)]Man(a1-3)[Neu5Ac(a2-3)Gal(b1-4)GlcNAc(b1-2)[Neu5Ac(a2-3)Gal(b1-4)GlcNAc(b1-4)]Man(a1-6)]Man(b1-4)GlcNAc(b1-4)[Fuc(a1-6)]GlcNAc
124	2983	0.237349	Man(a1-3)Man(a1-3)Man(a1-2)Man(a1-2)[Man(a1-3)Man(a1-2)Man(a1-6)]Man(a1-3)[Man(a1-6)]Man(b1-4)GlcNAc(b1-4)GlcNAc
108	3091	0.245942	GalNAc(b1-4)GlcNAc(b1-2)Man(a1-3)[GalNAc(b1-4)GlcNAc(b1-2)[GalNAc(b1-4)GlcNAc(b1-6)]Man(a1-6)]Man(b1-4)GlcNAc(b1-4)GlcNAc
108	3199	0.254535	GalNAc(b1-4)GlcNAc(b1-2)[GalNAc(b1-4)GlcNAc(b1-4)]Man(a1-3)[GalNAc(b1-4)GlcNAc(b1-2)Man(a1-6)]Man(b1-4)GlcNAc(b1-4)GlcNAc
103	3302	0.262731	Man(a1-2)Man(a1-2)Man(b1-3)[Man(b1-2)Man(b1-3)[Man(b1-2)Man(a1-6)]Man(b1-6)]Man(b1-4)GlcNAc(b1-4)GlcNAc
99	3401	0.270608	Gal(b1-4)GlcNAc(b1-3)[Gal(b1-4)GlcNAc(b1-6)]Gal(b1-4)GlcNAc(b1-2)Man(a1-3)[Gal(b1-4)GlcNAc(b1-3)[Gal(b1-4)GlcNAc(b1-6)]Gal(b1-4)GlcNAc(b1-2)Man(a1-6)]Man(b1-4)GlcNAc
99	3500	0.278485	Neu5Ac(a2-3)Gal(b1-4)GlcNAc(b1-2)[Neu5Ac(a2-3)Gal(b1-4)GlcNAc(b1-3)Gal(b1-4)GlcNAc(b1-4)]Man(a1-3)[Neu5Ac(a2-3)Gal(b1-4)GlcNAc(b1-3)Gal(b1-4)GlcNAc(b1-2)[Neu5Ac(a2-3)Gal(b1-4)GlcNAc(b1-3)Gal(b1-4)GlcNAc(b1-6)]Man(a1-6)]Man(b1-4)GlcNAc(b1-4)[Fuc(a1-6)]GlcNAc
98	3598	0.286283	Neu5Ac(a2-3)Gal(b1-4)GlcNAc(b1-3)Gal(b1-4)GlcNAc(b1-2)[Neu5Ac(a2-3)Gal(b1-4)GlcNAc(b1-4)]Man(a1-3)[Neu5Ac(a2-3)Gal(b1-4)GlcNAc(b1-3)Gal(b1-4)GlcNAc(b1-2)[Neu5Ac(a2-3)Gal(b1-4)GlcNAc(b1-3)Gal(b1-4)GlcNAc(b1-6)]Man(a1-6)]Man(b1-4)GlcNAc(b1-4)[Fuc(a1-6)]GlcNAc
97	3695	0.294001	Man(a1-3)Man(a1-2)Man(a1-2)[Man(a1-2)Man(a1-6)]Man(a1-3)[Man(a1-3)[Man(a1-3)Man(a1-2)Man(a1-6)]Man(a1-6)]Man(b1-4)GlcNAc
96	3791	0.301639	Man(a1-3)Man(a1-2)Man(a1-2)[Man(a1-3)Man(a1-2)Man(a1-6)]Man(a1-3)[Man(a1-3)[Man(a1-2)Man(a1-6)]Man(a1-6)]Man(b1-4)GlcNAc
91	3882	0.30888	Neu5Ac(a2-3)Gal(b1-4)GlcNAc(b1-2)[Neu5Ac(a2-3)Gal(b1-4)GlcNAc(b1-4)]Man(a1-3)GlcNAc(b1-4)[Neu5Ac(a2-3)Gal(b1-4)GlcNAc(b1-2)[Neu5Ac(a2-3)Gal(b1-4)GlcNAc(b1-6)]Man(a1-6)]Man(b1-4)GlcNAc(b1-4)[Fuc(a1-6)]GlcNAc
91	3973	0.31612	Neu5Ac(a2-3)Gal(b1-4)GlcNAc(b1-2)[Neu5Ac(a2-3)Gal(b1-4)GlcNAc(b1-4)]Man(a1-3)[Neu5Ac(a2-3)Gal(b1-4)GlcNAc(b1-2)[Neu5Ac(a2-3)Gal(b1-4)GlcNAc(b1-4)]Man(a1-6)]Man(b1-4)GlcNAc(b1-4)[Fuc(a1-6)]GlcNAc
87	4060	0.323043	Man(a1-3)Man(a1-2)Man(a1-2)[Man(a1-3)Man(a1-2)Man(a1-6)Man(a1-6)]Man(a1-3)[Man(a1-3)[Man(a1-6)]Man(a1-6)]Man(b1-4)GlcNAc(b1-4)GlcNAc
86	4146	0.329885	Man(a1-3)Man(a1-2)Man(a1-2)[Man(a1-6)Man(a1-6)]Man(a1-3)[Man(a1-3)[Man(a1-3)Man(a1-2)Man(a1-6)]Man(a1-6)]Man(b1-4)GlcNAc(b1-4)GlcNAc
85	4231	0.336649	GalNAc(a1-3)[Fuc(a1-2)]Gal(b1-4)GlcNAc(b1-3)Gal(b1-4)GlcNAc(b1-3)[GalNAc(a1-3)[Fuc(a1-2)]Gal(b1-4)GlcNAc(b1-6)]Gal(b1-4)GlcNAc(b1-3)Gal(b1-4)Glc
83	4314	0.343253	GalNAc(a1-3)[Fuc(a1-2)]Gal(b1-4)GlcNAc(b1-3)Gal(b1-4)GlcNAc(b1-3)[GalNAc(a1-3)[Fuc(a1-2)]Gal(b1-4)GalNAc(b1-6)]Gal(b1-4)GlcNAc(b1-3)Gal(b1-4)Glc
83	4397	0.349857	Man(a1-3)Man(a1-2)Man(a1-2)[Man(a1-3)Man(a1-2)Man(a1-6)]Man(a1-3)[Man(a1-3)[Man(a1-6)]Man(a1-6)]Man(b1-4)GlcNAc(b1-4)GlcNAc
82	4479	0.356381	Man(a1-3)Man(a1-2)Man(a1-2)[Man(a1-6)]Man(a1-3)[Man(a1-3)[Man(a1-3)Man(a1-2)Man(a1-6)]Man(a1-6)]Man(b1-4)GlcNAc(b1-4)GlcNAc
80	4559	0.362747	Gal(b1-4)GlcNAc(b1-3)Gal(b1-4)GlcNAc(b1-2)[Gal(b1-4)GlcNAc(b1-3)Gal(b1-4)GlcNAc(b1-6)]Man(a1-3)[Gal(b1-4)GlcNAc(b1-3)Gal(b1-4)GlcNAc(b1-2)[Gal(b1-4)GlcNAc(b1-3)Gal(b1-4)GlcNAc(b1-4)]Man(a1-6)]Man(b1-4)GlcNAc(b1-4)[Fuc(a1-6)]GlcNAc
80	4639	0.369112	GlcNAc(b1-4)GlcNAc(b1-4)GlcNAc(b1-4)GlcNAc(b1-2)Man(a1-3)[GlcNAc(b1-4)GlcNAc(b1-2)Man(a1-6)]Man(b1-4)GlcNAc(b1-4)[Fuc(a1-6)]GlcNAc
77	4716	0.375239	Gal(a1-3)Gal(a1-3)Gal(a1-3)Gal(a1-3)Gal(a1-4)Gal(b1-4)Glc
74	4790	0.381127	GalNAc(b1-3)Gal(a1-3)Gal(a1-3)Gal(a1-3)Gal(a1-3)Gal(a1-4)Gal(b1-4)Glc
72	4862	0.386856	Neu5Ac(a2-3)Gal(b1-4)GlcNAc(b1-2)[Neu5Ac(a2-3)Gal(b1-4)GlcNAc(b1-4)]Man(a1-3)[Neu5Ac(a2-3)Gal(b1-4)GlcNAc(b1-2)[Neu5Ac(a2-3)Gal(b1-4)GlcNAc(b1-6)]Man(a1-6)]Man(b1-4)GlcNAc(b1-4)GlcNAc
71	4933	0.392505	GalNAc(a1-3)[Fuc(a1-2)]Gal(b1-3)GlcNAc(b1-3)[GalNAc(a1-3)[Fuc(a1-2)]Gal(b1-4)GlcNAc(b1-6)]Gal(b1-3)GlcNAc(b1-3)Gal(b1-4)Glc
70	5003	0.398074	Man(b1-2)Man(a1-2)[Glc(a1-3)]Man(a1-2)Man(a1-3)GlcNAc(b1-2)Man(b1-2)Man(a1-2)[Glc(a1-3)]Man(a1-2)Man(a1-3)GlcNAc
69	5072	0.403565	Gal(b1-4)GlcNAc(b1-2)Gal(b1-4)GlcNAc(b1-2)[Gal(b1-4)GlcNAc(b1-2)Gal(b1-4)GlcNAc(b1-4)]Man(a1-3)[Gal(b1-4)GlcNAc(b1-2)Gal(b1-4)GlcNAc(b1-2)Man(a1-6)]Man(b1-4)GlcNAc(b1-4)[Fuc(a1-6)]GlcNAc
69	5141	0.409055	GalNAc(a1-3)[Fuc(a1-2)]Gal(b1-4)GlcNAc(b1-3)[GalNAc(a1-3)[Fuc(a1-2)]Gal(b1-4)GlcNAc(b1-6)]Gal(b1-4)GlcNAc(b1-3)Gal(b1-4)Glc
68	5209	0.414465	GalNAc(b1-4)GlcNAc(b1-2)Man(a1-3)[GalNAc(b1-4)GlcNAc(b1-2)[GalNAc(b1-4)GlcNAc(b1-6)]Man(a1-6)]Man(b1-4)GlcNAc(b1-4)[Fuc(a1-6)]GlcNAc
68	5277	0.419876	Gal(a1-3)Gal(b1-4)GlcNAc(b1-2)[Gal(a1-3)Gal(b1-4)GlcNAc(b1-4)]Man(a1-3)[Gal(a1-3)Gal(b1-4)GlcNAc(b1-2)[Gal(a1-3)Gal(b1-4)GlcNAc(b1-6)]Man(a1-6)]Man(b1-4)GlcNAc(b1-4)[Fuc(a1-6)]GlcNAc
66	5343	0.425127	Neu5Ac(a2-6)Gal(b1-4)GlcNAc(b1-2)[Neu5Ac(a2-6)Gal(b1-4)GlcNAc(b1-4)]Man(a1-3)[Neu5Ac(a2-6)Gal(b1-4)GlcNAc(b1-4)Gal(b1-4)GlcNAc(b1-2)[Neu5Ac(a2-6)Gal(b1-4)GlcNAc(b1-4)Gal(b1-4)GlcNAc(b1-6)]Man(a1-6)]Man(b1-4)GlcNAc(b1-4)[Fuc(a1-6)]GlcNAc
65	5408	0.430299	GlcNAc(b1-4)GlcNAc(a1-4)GlcNAc(b1-4)GlcNAc(b1-4)GlcNAc(b1-4)GlcNAc
65	5473	0.435471	GlcNAc(b1-4)GlcNAc(a1-4)GlcNAc(b1-4)GlcNAc(a1-4)GlcNAc(b1-4)GlcNAc
64	5537	0.440563	Neu5Ac(a2-4)GlcNAc(b1-3)[Neu5Ac(a2-6)]Gal(b1-4)GlcNAc(b1-3)[Neu5Ac(a2-6)]Gal(b1-4)GlcNAc(b1-3)[Neu5Ac(a2-6)]GalNAc
64	5601	0.445656	GlcNAc(b1-4)GlcNAc(b1-4)GlcNAc(b1-4)GlcNAc(a1-4)GlcNAc(b1-4)GlcNAc
62	5663	0.450589	Neu5Ac(a2-3)Gal(b1-4)GlcNAc(b1-2)[Neu5Ac(a2-3)Gal(b1-4)GlcNAc(b1-4)]Man(a1-3)[Neu5Ac(a2-3)Gal(b1-4)GlcNAc(b1-2)[Neu5Ac(a2-3)Gal(b1-4)GlcNAc(b1-6)]Man(a1-6)]Man(b1-4)GlcNAc
59	5722	0.455283	GalNAc(b1-4)GlcNAc(b1-2)[GlcNAc(b1-4)]Man(a1-3)[GalNAc(b1-4)GlcNAc(b1-2)[GalNAc(b1-4)GlcNAc(b1-6)]Man(a1-6)]Man(b1-4)GlcNAc(b1-4)GlcNAc
59	5781	0.459978	Neu5Ac(a2-6)Gal(b1-4)GlcNAc(b1-2)[Neu5Ac(a2-6)Gal(b1-4)GlcNAc(b1-6)]Man(a1-3)[Neu5Ac(a2-6)Gal(b1-4)GlcNAc(b1-2)[Neu5Ac(a2-6)Gal(b1-4)GlcNAc(b1-4)]Man(a1-6)]Man(b1-4)GlcNAc(b1-4)GlcNAc
59	5840	0.464672	Man(a1-3)Man(a1-2)Man(a1-2)[Man(a1-2)[Man(a1-6)]Man(a1-6)]Man(a1-3)[Man(a1-3)[Man(a1-2)Man(a1-6)]Man(a1-6)]Man(b1-4)GlcNAc(b1-4)GlcNAc
59	5899	0.469367	Neu5Ac(a2-3)Gal(b1-4)GlcNAc(b1-2)[Neu5Ac(a2-3)Gal(b1-4)GlcNAc(b1-4)]Man(a1-3)[Neu5Ac(a2-3)Gal(b1-4)GlcNAc(b1-2)[Neu5Ac(a2-3)Gal(b1-4)GlcNAc(b1-6)]Man(a1-6)]Man(b1-4)GlcNAc(b1-4)[Fuc(a1-6)]GlcNAc
58	5957	0.473982	GlcNAc(b1-4)GlcNAc(a1-4)GlcNAc(a1-4)GlcNAc(b1-4)GlcNAc(b1-4)GlcNAc
58	6015	0.478596	GalNAc(b1-4)GlcNAc(b1-2)[Gal(b1-4)GlcNAc(b1-4)]Man(a1-3)[GalNAc(b1-4)GlcNAc(b1-2)[GalNAc(b1-4)GlcNAc(b1-6)]Man(a1-6)]Man(b1-4)GlcNAc(b1-4)GlcNAc
58	6073	0.483211	GlcNAc(a1-3)[Fuc(a1-2)]Gal(b1-3)GlcNAc(b1-3)[GalNAc(a1-3)[Fuc(a1-2)]Gal(b1-3)GlcNAc(b1-6)]Gal(b1-3)GlcNAc(b1-3)Gal(b1-4)Glc
57	6130	0.487747	Neu5Ac(a2-3)Gal(b1-4)GlcNAc(b1-2)[Neu5Ac(a2-3)Gal(b1-4)GlcNAc(b1-4)]Man(a1-3)[Neu5Ac(a2-3)Gal(b1-4)GlcNAc(b1-2)[Neu5Ac(a2-3)Gal(b1-4)GlcNAc(b1-3)Gal(b1-4)GlcNAc(b1-3)Gal(b1-4)GlcNAc(b1-6)]Man(a1-6)]Man(b1-4)GlcNAc(b1-4)[Fuc(a1-6)]GlcNAc
57	6187	0.492282	Neu5Ac(a2-3)Gal(b1-3)GlcNAc(b1-2)[Neu5Ac(a2-3)Gal(b1-3)GlcNAc(b1-4)]Man(a1-3)[Neu5Ac(a2-3)Gal(b1-3)GlcNAc(b1-2)[Neu5Ac(a2-3)Gal(b1-3)GlcNAc(b1-6)]Man(a1-6)]Man(b1-4)GlcNAc(b1-4)[Fuc(a1-6)]GlcNAc
57	6244	0.496817	GlcNAc(a1-4)Gal(b1-3)[GlcNAc(a1-4)Gal(b1-4)GlcNAc(b1-6)]GalNAc
56	6300	0.501273	Neu5Ac(a2-3)Gal(b1-4)GlcNAc(b1-2)[Neu5Ac(a2-3)Gal(b1-4)GlcNAc(b1-4)]Man(a1-3)[Neu5Ac(a2-3)Gal(b1-4)GlcNAc(b1-3)Gal(b1-4)GlcNAc(b1-3)Gal(b1-4)GlcNAc(b1-2)[Neu5Ac(a2-3)Gal(b1-4)GlcNAc(b1-6)]Man(a1-6)]Man(b1-4)GlcNAc(b1-4)[Fuc(a1-6)]GlcNAc
56	6356	0.505729	Man(a1-2)Man(a1-2)Man(a1-2)Man(a1-2)Man(a1-2)Man(a1-3)[Man(a1-2)Man(a1-2)Man(a1-6)]Man(b1-4)GlcNAc(b1-4)GlcNAc
56	6412	0.510185	GalNAc(b1-4)GlcNAc(b1-2)[Gal(b1-4)GlcNAc(b1-4)]Man(a1-3)[GalNAc(b1-4)GlcNAc(b1-2)[GalNAc(b1-4)GlcNAc(b1-6)]Man(a1-6)]Man(b1-4)GlcNAc(b1-4)[Fuc(a1-6)]GlcNAc
55	6467	0.514561	GalNAc(b1-4)GlcNAc(b1-2)Man(a1-3)[GalNAc(b1-4)GlcNAc(b1-2)Man(a1-6)]Man(a1-4)GlcNAc(b1-4)GlcNAc
54	6521	0.518857	Neu5Ac(a2-3)Gal(b1-4)GlcNAc(b1-2)[Neu5Ac(a2-3)Gal(b1-4)GlcNAc(b1-4)]Man(a1-3)[Neu5Ac(a2-3)Gal(b1-4)GlcNAc(b1-3)Gal(b1-4)GlcNAc(b1-2)[Neu5Ac(a2-3)Gal(b1-4)GlcNAc(b1-3)Gal(b1-4)GlcNAc(b1-6)]Man(a1-6)]Man(b1-4)GlcNAc(b1-4)[Fuc(a1-6)]GlcNAc
54	6575	0.523154	Man(a1-2)Man(a1-2)Man(a1-3)Man(a1-3)Man(a1-2)Man(a1-2)Man(a1-3)Man(a1-3)Man(a1-3)GlcNAc
52	6627	0.527292	Gal(a1-3)[Fuc(a1-2)]Gal(b1-4)GlcNAc(b1-3)Gal(b1-4)GlcNAc(b1-3)[Gal(a1-3)[Fuc(a1-2)]Gal(b1-4)GlcNAc(b1-6)]Gal(b1-4)GlcNAc(b1-3)Gal(b1-4)GlcNAc(b1-3)Gal(b1-4)Glc
51	6678	0.531349	Gal(b1-4)GlcNAc(b1-3)Gal(b1-4)GlcNAc(b1-3)Gal(b1-4)GlcNAc(b1-3)Gal(b1-4)GlcNAc(b1-3)Gal(b1-4)GlcNAc(b1-2)[Gal(b1-4)GlcNAc(b1-4)]Man(a1-3)[Gal(b1-4)GlcNAc(b1-2)[Gal(b1-4)GlcNAc(b1-6)]Man(a1-6)]Man(b1-4)GlcNAc(b1-4)GlcNAc
50	6728	0.535328	Gal(b1-4)[Fuc(a1-3)]GlcNAc(b1-3)Gal(b1-4)[Fuc(a1-3)]GlcNAc(b1-2)Man(a1-3)[Gal(b1-4)[Fuc(a1-3)]GlcNAc(b1-3)Gal(b1-4)[Fuc(a1-3)]GlcNAc(b1-2)Man(a1-6)]Man(b1-4)GlcNAc(b1-4)[Fuc(a1-6)]GlcNAc
49	6777	0.539227	Neu5Ac(a2-3)Gal(b1-4)GlcNAc(b1-2)[Neu5Ac(a2-3)Gal(b1-4)GlcNAc(b1-4)]Man(a1-3)[Neu5Ac(a2-3)Gal(b1-4)GlcNAc(b1-2)[Neu5Ac(a2-3)Gal(b1-4)[Fuc(a1-3)]GlcNAc(b1-6)]Man(a1-6)]Man(b1-4)GlcNAc(b1-4)[Fuc(a1-6)]GlcNAc
48	6825	0.543046	Neu5Ac(a2-6)Gal(b1-4)GlcNAc(b1-2)[Neu5Ac(a2-6)Gal(b1-4)GlcNAc(b1-4)]Man(a1-3)[Neu5Ac(a2-6)Gal(b1-4)GlcNAc(b1-4)Gal(b1-4)GlcNAc(b1-2)[Neu5Ac(a2-6)Gal(b1-4)GlcNAc(b1-6)]Man(a1-6)]Man(b1-4)GlcNAc(b1-4)[Fuc(a1-6)]GlcNAc
48	6873	0.546865	Gal(b1-4)GlcNAc(b1-2)[Gal(b1-4)GlcNAc(b1-4)]Man(a1-3)[Gal(b1-4)GlcNAc(b1-4)Gal(b1-4)GlcNAc(b1-2)[Gal(b1-4)GlcNAc(b1-4)]Man(a1-6)]Man(b1-4)GlcNAc(b1-4)GlcNAc
48	6921	0.550684	Neu5Ac(a2-3)Gal(b1-4)GlcNAc(b1-2)[Neu5Ac(a2-3)Gal(b1-4)GlcNAc(b1-4)]Man(a1-3)[Neu5Ac(a2-3)Gal(b1-4)GlcNAc(b1-2)[Neu5Ac(a2-3)Gal(b1-4)GlcNAc(b1-3)Gal(b1-4)GlcNAc(b1-6)]Man(a1-6)]Man(b1-4)GlcNAc(b1-4)[Fuc(a1-6)]GlcNAc
47	6968	0.554424	Fuc(a1-2)Gal(b1-3)[Fuc(a1-2)Gal(b1-4)[Fuc(a1-3)]GlcNAc(b1-3)[Fuc(a1-2)]Gal(b1-4)GlcNAc(b1-6)]GalNAc
47	7015	0.558164	Man(a1-2)Man(a1-2)Man(a1-2)Man(a1-2)Man(a1-2)[Man(a1-6)]Man(a1-3)[Man(a1-3)[Man(a1-2)Man(a1-6)]Man(a1-6)]Man(b1-4)GlcNAc(b1-4)GlcNAc
46	7061	0.561824	Neu5Ac(a2-3)Gal(b1-4)GlcNAc(b1-2)[Neu5Ac(a2-3)Gal(b1-4)GlcNAc(b1-4)]Man(a1-3)[Neu5Ac(a2-3)Gal(b1-4)GlcNAc(b1-3)Gal(b1-4)GlcNAc(b1-2)[Neu5Ac(a2-3)Gal(b1-4)GlcNAc(b1-6)]Man(a1-6)]Man(b1-4)GlcNAc(b1-4)[Fuc(a1-6)]GlcNAc
45	7106	0.565404	Gal(b1-4)GlcNAc(b1-3)Gal(b1-4)GlcNAc(b1-3)Gal(b1-4)GlcNAc(b1-3)Gal(b1-4)GlcNAc(b1-2)Man(a1-3)[Gal(b1-4)GlcNAc(b1-3)Gal(b1-4)GlcNAc(b1-3)Gal(b1-4)GlcNAc(b1-3)Gal(b1-4)GlcNAc(b1-2)Man(a1-6)]Man(b1-4)GlcNAc(b1-4)[Fuc(a1-6)]GlcNAc
44	7150	0.568905	Man(a1-2)Man(a1-2)Man(b1-3)[Man(a1-2)Man(b1-3)[Man(b1-2)Man(a1-6)]Man(b1-6)]Man(b1-4)GlcNAc(b1-4)GlcNAc
44	7194	0.572406	Gal(b1-4)[Fuc(a1-3)]GlcNAc(b1-2)[Gal(b1-4)[Fuc(a1-3)]GlcNAc(b1-4)]Man(a1-3)GlcNAc(b1-4)[Gal(b1-4)[Fuc(a1-3)]GlcNAc(b1-2)[Gal(b1-4)[Fuc(a1-3)]GlcNAc(b1-6)]Man(a1-6)]Man(b1-4)GlcNAc(b1-4)[Fuc(a1-6)]GlcNAc
44	7238	0.575907	Gal(b1-4)GlcNAc(b1-4)Gal(b1-4)GlcNAc(b1-2)[Gal(b1-4)GlcNAc(b1-4)Gal(b1-4)GlcNAc(b1-4)]Man(a1-3)[Gal(b1-4)GlcNAc(b1-4)Gal(b1-4)GlcNAc(b1-2)Man(a1-6)]Man(b1-4)GlcNAc(b1-4)GlcNAc
42	7280	0.579249	GlcNAc(b1-4)GlcNAc(a1-4)GlcNAc(b1-4)GlcNAc(b1-4)GlcNAc
41	7321	0.582511	Fuc(a1-2)Gal(b1-4)GlcNAc(b1-3)[Fuc(a1-2)Gal(b1-4)GlcNAc(b1-6)]Gal(b1-3)[Fuc(a1-2)Gal(b1-4)GlcNAc(b1-6)]GalNAc
40	7361	0.585694	Neu5Ac(a2-3)Gal(b1-4)GlcNAc(b1-2)[Neu5Ac(a2-3)Gal(b1-4)[Fuc(a1-3)]GlcNAc(b1-4)]Man(a1-3)[Neu5Ac(a2-3)Gal(b1-4)GlcNAc(b1-2)[Neu5Ac(a2-3)Gal(b1-4)GlcNAc(b1-6)]Man(a1-6)]Man(b1-4)GlcNAc(b1-4)[Fuc(a1-6)]GlcNAc
40	7401	0.588877	Gal(a1-3)[Fuc(a1-2)]Gal(b1-4)GlcNAc(b1-3)Gal(b1-4)GlcNAc(b1-3)[Gal(a1-3)[Fuc(a1-2)]Gal(b1-4)GlcNAc(b1-6)]Gal(b1-4)GlcNAc(b1-3)Gal(b1-4)Glc
40	7441	0.592059	Gal(b1-4)GlcNAc(b1-3)Gal(b1-4)GlcNAc(b1-3)Gal(b1-4)GlcNAc(b1-3)Gal(b1-4)GlcNAc(b1-3)Gal(b1-4)GlcNAc(b1-2)[Gal(b1-4)GlcNAc(b1-4)]Man(a1-3)[Gal(b1-4)GlcNAc(b1-2)[Gal(b1-4)GlcNAc(b1-6)]Man(a1-6)]Man(b1-4)GlcNAc(b1-4)[Fuc(a1-6)]GlcNAc
38	7479	0.595083	Neu5Ac(a2-3)Gal(b1-4)[Fuc(a1-3)]GlcNAc(b1-3)Gal(b1-4)[Fuc(a1-3)]GlcNAc(b1-3)Gal(b1-4)[Fuc(a1-3)]GlcNAc(b1-3)Gal(b1-4)Glc
38	7517	0.598106	Gal(b1-3)GlcNAc(b1-3)Gal(b1-4)GlcNAc(b1-2)Man(a1-3)[Gal(b1-3)GlcNAc(b1-3)Gal(b1-4)GlcNAc(b1-2)[Gal(b1-3)GlcNAc(b1-3)Gal(b1-4)GlcNAc(b1-6)]Man(a1-6)]Man(b1-4)GlcNAc(b1-4)[Fuc(a1-6)]GlcNAc
38	7555	0.60113	Gal(a1-4)[Fuc(a1-3)]GlcNAc(b1-2)[Gal(b1-4)[Fuc(a1-3)]GlcNAc(b1-4)]Man(a1-3)GlcNAc(b1-4)[Gal(b1-4)[Fuc(a1-3)]GlcNAc(b1-2)[Gal(b1-4)[Fuc(a1-3)]GlcNAc(b1-6)]Man(a1-6)]Man(b1-4)GlcNAc(b1-4)[Fuc(a1-6)]GlcNAc
38	7593	0.604153	Neu5Ac(a2-6)Gal(b1-4)GlcNAc(b1-2)[Neu5Ac(a2-6)Gal(b1-4)GlcNAc(b1-4)]Man(a1-3)[Neu5Ac(a2-6)Gal(b1-4)GlcNAc(b1-2)[Neu5Ac(a2-6)Gal(b1-4)GlcNAc(b1-6)]Man(a1-6)]Man(b1-4)GlcNAc(b1-4)[Fuc(a1-6)]GlcNAc
38	7631	0.607177	GalNAc(a1-3)[Fuc(a1-2)]Gal(b1-3)[GalNAc(a1-3)[Fuc(a1-2)]Gal(b1-4)GlcNAc(b1-6)]GalNAc
38	7669	0.610201	Gal(a1-3)Gal(a1-3)Gal(a1-3)Gal(a1-4)Gal(b1-4)Glc
37	7706	0.613144	Neu5Ac(a2-3)Gal(b1-3)[Fuc(a1-4)]GlcNAc(b1-3)[Gal(b1-3)[Fuc(a1-4)]GlcNAc(b1-3)Gal(b1-4)GlcNAc(b1-6)]Gal(b1-4)Glc
37	7743	0.616088	Gal(a1-4)Gal(b1-4)GlcNAc(b1-2)[Gal(a1-4)Gal(b1-4)GlcNAc(b1-4)]Man(a1-3)[Gal(a1-4)Gal(b1-4)GlcNAc(b1-2)Man(a1-6)]Man(b1-4)GlcNAc(b1-4)GlcNAc
37	7780	0.619032	GalNAc(b1-4)GlcNAc(b1-2)[GlcNAc(b1-4)]Man(a1-3)[GalNAc(b1-4)GlcNAc(b1-2)[GalNAc(b1-4)GlcNAc(b1-6)]Man(a1-6)]Man(b1-4)GlcNAc(b1-4)[Fuc(a1-6)]GlcNAc
37	7817	0.621976	Neu5Ac(a2-3)Gal(b1-3)[Neu5Ac(a2-3)Gal(b1-3)[Fuc(a1-4)]GlcNAc(b1-3)Gal(b1-4)[Fuc(a1-3)]GlcNAc(b1-6)]GalNAc
36	7853	0.624841	Fuc(a1-2)Gal(b1-3)GlcNAc(b1-3)[Fuc(a1-2)Gal(b1-3)GlcNAc(b1-6)]Gal(b1-3)GlcNAc(b1-3)Gal(b1-4)Glc
35	7888	0.627626	Neu5Ac(a2-6)Gal(b1-4)GlcNAc(b1-2)[Neu5Ac(a2-6)Gal(b1-4)GlcNAc(b1-4)]Man(a1-3)[Neu5Ac(a2-6)Gal(b1-4)GlcNAc(b1-2)[Neu5Ac(a2-6)Gal(b1-4)GlcNAc(b1-6)]Man(a1-6)]Man(b1-4)GlcNAc(b1-4)GlcNAc
34	7922	0.630331	Gal(b1-3)Gal(b1-3)Gal(b1-3)Gal(b1-3)Gal(b1-3)Gal(a1-4)Gal(b1-4)Glc
34	7956	0.633036	Gal(b1-4)[Fuc(a1-3)]GlcNAc(b1-3)Gal(b1-4)[Fuc(a1-3)]GlcNAc(b1-3)Gal(b1-4)[Fuc(a1-3)]GlcNAc(b1-3)Gal(b1-4)GlcNAc(b1-3)Gal(b1-4)Glc
34	7990	0.635742	GlcNAc(b1-3)Gal(b1-4)GlcNAc(b1-3)Gal(b1-4)GlcNAc(b1-2)Man(a1-3)[GlcNAc(b1-3)Gal(b1-4)GlcNAc(b1-3)Gal(b1-4)GlcNAc(b1-2)Man(a1-6)]Man(b1-4)GlcNAc(b1-4)[Fuc(a1-6)]GlcNAc
34	8024	0.638447	GlcNAc(b1-4)GlcNAc(b1-2)Man(a1-3)[GlcNAc(b1-4)GlcNAc(b1-2)Man(a1-6)]Man(b1-4)GlcNAc(b1-4)GlcNAc
34	8058	0.641152	Man(a1-4)Man(a1-4)Man(a1-3)[Man(a1-3)[Man(a1-4)Man(a1-6)]Man(a1-6)]Man(b1-4)GlcNAc(b1-4)GlcNAc
34	8092	0.643857	Neu5Ac(a2-3)Gal(b1-3)[Neu5Ac(a2-3)Gal(b1-3)[Fuc(a1-4)]GlcNAc(b1-3)Gal(b1-4)GlcNAc(b1-6)]GalNAc
33	8125	0.646483	Gal(b1-4)GlcNAc(b1-3)Gal(b1-4)GlcNAc(b1-3)Gal(b1-4)GlcNAc(b1-3)Gal(b1-4)GlcNAc(b1-2)Man(a1-3)[Gal(b1-4)GlcNAc(b1-3)Gal(b1-4)GlcNAc(b1-3)Gal(b1-4)GlcNAc(b1-3)Gal(b1-4)GlcNAc(b1-2)Man(a1-6)]Man(b1-4)GlcNAc(b1-4)GlcNAc
33	8158	0.649109	Gal(b1-3)GalNAc(a1-4)Gal(b1-3)[Neu5Ac(a2-6)]GalNAc
33	8191	0.651735	Gal(b1-4)GlcNAc(b1-3)[Fuc(a1-2)Gal(b1-4)GlcNAc(b1-6)]Gal(b1-4)GlcNAc(b1-3)[Gal(b1-4)GlcNAc(b1-6)]Gal(b1-4)GlcNAc(b1-3)Gal(b1-4)Glc
33	8224	0.65436	Gal(a1-3)[Fuc(a1-2)]Gal(b1-4)GlcNAc(b1-3)[Gal(a1-3)[Fuc(a1-2)]Gal(b1-4)GlcNAc(b1-6)]Gal(b1-4)GlcNAc(b1-3)Gal(b1-4)Glc
32	8256	0.656906	Gal(b1-3)[Neu5Ac(a2-3)Gal(b1-4)[Fuc(a1-3)]GlcNAc(b1-3)Gal(b1-4)[Fuc(a1-3)]GlcNAc(b1-3)Gal(b1-4)[Fuc(a1-3)]GlcNAc(b1-6)]GalNAc
32	8288	0.659453	Man(a1-3)[Man(a1-6)]Man(a1-3)[Man(a1-6)]Man(b1-4)GlcNAc(b1-4)GlcNAc
31	8319	0.661919	Gal(b1-4)[Fuc(a1-3)]GlcNAc(b1-3)Gal(b1-4)[Fuc(a1-3)]GlcNAc(b1-3)Gal(b1-4)[Fuc(a1-3)]GlcNAc(b1-3)Gal(b1-4)Glc
31	8350	0.664386	Neu5Gc(a2-3)[Gal(b1-3)GalNAc(b1-4)]Gal(b1-3)GalNAc(b1-4)Gal(b1-4)Glc
31	8381	0.666852	GlcNAc(b1-4)GlcNAc(b1-2)Man(a1-3)[GlcNAc(b1-4)GlcNAc(b1-2)Man(a1-6)]Man(b1-4)GlcNAc(b1-4)[Fuc(a1-6)]GlcNAc
31	8412	0.669319	GalNAc(b1-3)Gal(a1-3)Gal(a1-3)Gal(a1-3)Gal(a1-4)Gal(b1-4)Glc
31	8443	0.671785	Man(a1-3)Man(a1-2)Man(a1-2)[Man(a1-6)]Man(a1-3)[Man(a1-3)[Man(a1-6)]Man(a1-6)]Man(b1-4)GlcNAc(b1-4)GlcNAc
31	8474	0.674252	GlcNAc(b1-4)GlcNAc(b1-4)GlcNAc(b1-4)GlcNAc(a1-4)GlcNAc
30	8504	0.676639	Neu5Ac(a2-3)Gal(b1-3)[Gal(b1-4)[Fuc(a1-3)]GlcNAc(b1-3)Gal(b1-4)[Fuc(a1-3)]GlcNAc(b1-3)Gal(b1-4)[Fuc(a1-3)]GlcNAc(b1-6)]GalNAc
30	8534	0.679026	GalNAc(a1-3)[Fuc(a1-2)]Gal(b1-3)GalNAc(a1-3)[Fuc(a1-2)]Gal(b1-4)GlcNAc(b1-3)Gal(b1-4)GlcNAc(b1-3)Gal(b1-4)Glc
30	8564	0.681413	Fuc(a1-2)Gal(b1-3)GlcNAc(b1-3)[Fuc(a1-2)Gal(b1-3)GlcNAc(b1-6)]Gal(b1-4)GlcNAc(b1-3)[Neu5Ac(a2-6)]Gal(b1-3)[Fuc(a1-2)Gal(b1-4)GlcNAc(b1-6)]GalNAc
30	8594	0.6838	Gal(b1-3)[Gal(b1-3)Gal(b1-4)GlcNAc(b1-6)]GalNAc
29	8623	0.686108	GalNAc(b1-4)GlcNAc(b1-4)GlcNAc(b1-2)Man(a1-3)[GalNAc(b1-4)GlcNAc(b1-4)GlcNAc(b1-2)Man(a1-6)]Man(b1-4)GlcNAc(b1-4)[Fuc(a1-6)]GlcNAc
29	8652	0.688415	Neu5Ac(a2-3)Gal(b1-3)[Fuc(a1-4)]GlcNAc(b1-3)Gal
28	8680	0.690643	Gal(b1-4)GlcNAc(b1-2)[Gal(b1-4)GlcNAc(b1-4)]Man(a1-3)[Gal(b1-4)GlcNAc(b1-2)Gal(b1-4)GlcNAc(b1-4)[Gal(b1-4)GlcNAc(b1-6)]Man(a1-6)]Man(b1-4)GlcNAc(b1-4)GlcNAc
28	8708	0.692871	Gal(b1-4)GlcNAc(b1-3)Gal(b1-4)GlcNAc(b1-3)Gal(b1-4)GlcNAc(b1-2)Man(a1-3)[Gal(b1-4)GlcNAc(b1-3)Gal(b1-4)GlcNAc(b1-3)Gal(b1-4)GlcNAc(b1-2)Man(a1-6)]Man(b1-4)GlcNAc(b1-4)[Fuc(a1-6)]GlcNAc
28	8736	0.695099	GalNAc(b1-4)GlcNAc(b1-2)Man(a1-3)[GalNAc(b1-4)GlcNAc(b1-2)Man(a1-6)]Man
27	8763	0.697247	Neu5Ac(a2-3)Gal(b1-4)GlcNAc(b1-2)[Neu5Ac(a2-3)Gal(b1-3)GlcNAc(b1-4)]Man(a1-3)[Neu5Ac(a2-3)Gal(b1-3)GlcNAc(b1-2)[Neu5Ac(a2-3)Gal(b1-3)GlcNAc(b1-6)]Man(a1-6)]Man(b1-4)GlcNAc(b1-4)[Fuc(a1-6)]GlcNAc
27	8790	0.699395	Fuc(a1-2)Gal(b1-4)GlcNAc(b1-3)[GlcNAc(a1-4)Gal(b1-4)GlcNAc(b1-6)]Gal(b1-3)[GlcNAc(b1-6)]GalNAc
27	8817	0.701544	Neu5Ac(a2-3)Gal(b1-3)[Fuc(a1-4)]GlcNAc(b1-3)Gal(b1-4)[Fuc(a1-3)]GlcNAc(b1-3)Gal(b1-4)Glc
27	8844	0.703692	GalNAc(a1-3)[Fuc(a1-2)]Gal(b1-4)GlcNAc(b1-3)[GalNAc(a1-3)Gal(b1-4)GlcNAc(b1-6)]Gal(b1-4)GlcNAc(b1-3)GalNAc
27	8871	0.70584	Gal(b1-4)GlcNAc(b1-3)Gal(b1-4)GlcNAc(b1-2)[Gal(b1-4)GlcNAc(b1-3)Gal(b1-4)GlcNAc(b1-4)]Man(a1-3)[Gal(b1-4)GlcNAc(b1-2)[Gal(b1-4)GlcNAc(b1-3)Gal(b1-4)GlcNAc(b1-6)]Man(a1-6)]Man(b1-4)GlcNAc(b1-4)GlcNAc
27	8898	0.707989	Neu5Ac(a2-3)Gal(b1-3)GlcNAc(b1-2)[Neu5Ac(a2-3)Gal(b1-3)GlcNAc(b1-4)]Man(a1-3)[Neu5Ac(a2-3)Gal(b1-4)GlcNAc(b1-2)[Neu5Ac(a2-3)Gal(b1-3)GlcNAc(b1-6)]Man(a1-6)]Man(b1-4)GlcNAc(b1-4)[Fuc(a1-6)]GlcNAc
27	8925	0.710137	GlcNAc(a1-4)Gal(b1-4)GlcNAc(b1-3)[Fuc(a1-2)Gal(b1-4)GlcNAc(b1-6)]Gal(b1-3)[GlcNAc(b1-6)]GalNAc
27	8952	0.712285	Neu5Ac(a2-3)Gal(b1-3)[Fuc(a1-4)]GlcNAc(b1-3)Gal(b1-4)Glc
27	8979	0.714433	Gal(b1-4)GlcNAc(b1-3)[Gal(b1-4)GlcNAc(b1-6)]Gal(b1-4)GlcNAc(b1-3)Gal(b1-3)[Gal(b1-4)GlcNAc(b1-6)]GalNAc
26	9005	0.716502	Gal(b1-4)GlcNAc(b1-3)Gal(b1-4)GlcNAc(b1-3)Gal(b1-4)GlcNAc(b1-3)Gal(b1-4)GlcNAc(b1-2)[Gal(b1-4)GlcNAc(b1-4)]Man(a1-3)[Gal(b1-4)GlcNAc(b1-2)[Gal(b1-4)GlcNAc(b1-6)]Man(a1-6)]Man(b1-4)GlcNAc(b1-4)GlcNAc
26	9031	0.718571	Fuc(a1-2)Gal(b1-4)GlcNAc(b1-2)[Fuc(a1-2)Gal(b1-4)GlcNAc(b1-4)]Man(a1-3)[Fuc(a1-2)Gal(b1-4)GlcNAc(b1-2)[Fuc(a1-2)Gal(b1-4)GlcNAc(b1-6)]Man(a1-6)]Man(b1-4)GlcNAc(b1-4)GlcNAc
26	9057	0.72064	GlcNAc(b1-3)[GlcNAc(b1-6)]Gal(b1-4)GlcNAc(b1-2)Man(a1-3)[GlcNAc(b1-2)Man(a1-6)]Man(b1-4)GlcNAc(b1-4)GlcNAc
26	9083	0.722708	Gal(b1-4)GlcNAc(b1-3)Gal(b1-4)GlcNAc(b1-2)[Gal(b1-4)GlcNAc(b1-4)]Man(a1-3)[Gal(b1-4)GlcNAc(b1-3)Gal(b1-4)GlcNAc(b1-2)[Gal(b1-4)GlcNAc(b1-3)Gal(b1-4)GlcNAc(b1-6)]Man(a1-6)]Man(b1-4)GlcNAc(b1-4)GlcNAc
26	9109	0.724777	Gal(b1-4)GlcNAc(b1-3)Gal(b1-4)GlcNAc(b1-3)Gal(b1-4)GlcNAc(b1-3)Gal(b1-4)GlcNAc(b1-3)Gal(b1-4)GlcNAc(b1-2)Man(a1-3)[Gal(b1-4)GlcNAc(b1-2)Man(a1-6)]Man(b1-4)GlcNAc(b1-4)[Fuc(a1-6)]GlcNAc
26	9135	0.726846	GlcNAc(b1-2)[GlcNAc(b1-4)]Man(a1-3)[GlcNAc(b1-2)[GlcNAc(a1-6)]Man(a1-6)]Man(b1-4)GlcNAc(b1-4)GlcNAc
26	9161	0.728915	Gal(b1-4)GlcNAc(b1-3)[Gal(b1-4)GlcNAc(b1-4)]Man(a1-3)[Gal(b1-4)GlcNAc(b1-4)Gal(b1-4)GlcNAc(b1-2)[Gal(b1-4)GlcNAc(b1-4)]Man(a1-6)]Man(b1-4)GlcNAc(b1-4)GlcNAc
26	9187	0.730983	Neu5Ac(a2-3)Gal(b1-3)[Fuc(a1-4)]GlcNAc(b1-3)Gal(b1-3)GlcNAc(b1-3)Gal(b1-3)GalNAc
25	9212	0.732973	Neu5Ac(a2-6)[Fuc(a1-2)]Gal(b1-4)GlcNAc(b1-2)[Neu5Ac(a2-6)[Fuc(a1-2)]Gal(b1-4)GlcNAc(b1-6)]Man(a1-3)GlcNAc(b1-4)[Neu5Ac(a2-6)Gal(b1-4)GlcNAc(b1-2)Man(a1-6)]Man(b1-4)GlcNAc(b1-4)[Fuc(a1-6)]GlcNAc
25	9237	0.734962	Man(a1-2)Man(a1-2)[Man(a1-3)Man(a1-2)Man(a1-6)]Man(a1-3)[Man(a1-2)Man(a1-3)[Man(a1-2)Man(a1-6)]Man(a1-6)]Man(b1-4)GlcNAc(b1-4)GlcNAc
25	9262	0.736951	GlcNAc(b1-2)Man(a1-3)[GlcNAc(b1-3)[GlcNAc(b1-6)]Gal(b1-4)GlcNAc(b1-2)Man(a1-6)]Man(b1-4)GlcNAc(b1-4)GlcNAc
25	9287	0.73894	Gal(b1-4)GlcNAc(b1-2)[Gal(b1-4)GlcNAc(b1-3)Gal(b1-4)GlcNAc(b1-4)]Man(a1-3)[Gal(b1-4)GlcNAc(b1-3)Gal(b1-4)GlcNAc(b1-2)[Gal(b1-4)GlcNAc(b1-3)Gal(b1-4)GlcNAc(b1-6)]Man(a1-6)]Man(b1-4)GlcNAc(b1-4)GlcNAc
24	9311	0.74085	Man(a1-2)Man(a1-2)[Man(a1-2)Man(a1-6)]Man(a1-3)[Man(a1-2)Man(a1-3)[Man(a1-3)Man(a1-2)Man(a1-6)]Man(a1-6)]Man(b1-4)GlcNAc(b1-4)GlcNAc
24	9335	0.742759	Fuc(a1-2)Gal(b1-4)GlcNAc(b1-2)[Gal(a1-3)[Fuc(a1-2)]Gal(b1-4)GlcNAc(b1-4)]Man(a1-3)[Gal(a1-3)[Fuc(a1-2)]Gal(b1-4)GlcNAc(b1-2)[Fuc(a1-2)Gal(b1-4)GlcNAc(b1-6)]Man(a1-6)]Man(b1-4)GlcNAc(b1-4)[Fuc(a1-6)]GlcNAc
24	9359	0.744669	Fuc(a1-2)Gal(b1-3)[Fuc(a1-4)]GlcNAc(b1-3)Gal(b1-3)[Fuc(a1-4)]GlcNAc(b1-3)Gal(b1-4)Glc
24	9383	0.746579	Gal(a1-3)Gal(b1-4)GlcNAc(b1-2)[Gal(a1-3)Gal(b1-4)GlcNAc(b1-4)]Man(a1-3)[Gal(a1-3)Gal(b1-4)GlcNAc(b1-2)Man(a1-6)]Man(b1-4)GlcNAc(b1-4)GlcNAc
24	9407	0.748488	Gal(b1-3)Gal(b1-4)GlcNAc(b1-3)[Gal(b1-3)Gal(b1-4)GlcNAc(b1-6)]Gal(b1-4)GlcNAc(b1-3)Gal(b1-4)Glc
24	9431	0.750398	Neu5Ac(a2-6)Gal(b1-4)GlcNAc(b1-3)Gal(b1-4)GlcNAc(b1-2)Man(a1-3)GlcNAc(b1-4)[Gal(b1-4)GlcNAc(b1-3)Gal(b1-4)GlcNAc(b1-3)Gal(b1-4)GlcNAc(b1-3)Gal(b1-4)GlcNAc(b1-3)Gal(b1-4)GlcNAc(b1-3)Gal(b1-4)GlcNAc(b1-2)Man(a1-6)]Man(b1-4)GlcNAc(b1-4)GlcNAc
24	9455	0.752307	GalNAc(a1-3)GalNAc(a1-3)[Fuc(a1-2)]Gal(b1-3)GlcNAc(b1-6)[Fuc(a1-2)]Gal(b1-3)GlcNAc(b1-3)Gal(b1-4)Glc
23	9478	0.754137	Gal(b1-3)Gal(b1-4)GlcNAc(b1-2)Man(a1-3)[Gal(b1-3)Gal(b1-4)GlcNAc(b1-2)[Gal(b1-3)Gal(b1-4)GlcNAc(b1-6)]Man(a1-6)]Man(b1-4)GlcNAc(b1-4)[Fuc(a1-6)]GlcNAc
23	9501	0.755968	GlcNAc(b1-3)[Neu5Ac(a2-6)]Gal(b1-4)GlcNAc(b1-3)[Neu5Ac(a2-6)]Gal(b1-4)GlcNAc(b1-3)[Neu5Ac(a2-6)]GalNAc
22	9523	0.757718	Neu5Ac(a2-3)Gal(b1-3)[Fuc(a1-4)]GlcNAc(b1-3)Gal(b1-3)GalNAc
21	9544	0.759389	Man(a1-3)[Man(a1-3)[Man(b1-6)]Man(a1-6)]Man(b1-4)GlcNAc(b1-4)GlcNAc
21	9565	0.76106	GlcNAc(b1-3)Gal(b1-3)[GlcNAc(b1-3)Gal(b1-4)GlcNAc(b1-6)]GalNAc
21	9586	0.762731	Fuc(a1-2)Gal(b1-3)GlcNAc(b1-3)[Fuc(a1-2)Gal(b1-4)GlcNAc(b1-6)]Gal(b1-4)GlcNAc(b1-3)[Neu5Ac(a2-6)]Gal(b1-3)[Fuc(a1-2)Gal(b1-4)GlcNAc(b1-6)]GalNAc
21	9607	0.764402	Man(b1-2)Man(b1-3)[Man(b1-3)[Man(b1-6)]Man(b1-6)]Man(b1-4)GlcNAc(b1-4)GlcNAc
21	9628	0.766073	Gal(b1-4)GlcNAc(b1-2)[Gal(b1-4)GlcNAc(b1-4)]Man(a1-3)[Gal(b1-4)GlcNAc(b1-2)Gal(b1-4)GlcNAc(b1-4)[Gal(b1-4)GlcNAc(b1-6)]Man(a1-6)]Man(b1-4)GlcNAc(b1-4)[Fuc(a1-6)]GlcNAc
20	9648	0.767664	Man(a1-2)Man(a1-2)Man(a1-2)Man(a1-2)Man(a1-2)Man
20	9668	0.769255	GalNAc(a1-3)Gal(b1-4)GlcNAc(b1-3)[GalNAc(a1-3)Gal(b1-4)GlcNAc(b1-6)]Gal(b1-4)GlcNAc(b1-3)GalNAc
20	9688	0.770847	Gal(b1-3)Gal(b1-4)GlcNAc(b1-2)Man(a1-3)[Gal(b1-3)Gal(b1-4)GlcNAc(b1-2)[Gal(b1-3)Gal(b1-4)GlcNAc(b1-6)]Man(a1-6)]Man(b1-4)GlcNAc(b1-4)GlcNAc
20	9708	0.772438	Man(a1-3)Man(a1-2)Man(a1-2)[Man(a1-2)Man(a1-6)]Man(a1-3)[Man(a1-2)Man(a1-3)[Man(a1-2)Man(a1-6)]Man(a1-6)]Man(b1-4)GlcNAc(b1-4)GlcNAc
20	9728	0.774029	Glc(b1-3)[Glc(b1-3)[Glc(b1-6)]Glc(b1-6)Glc(b1-6)]Glc(b1-6)Glc
19	9747	0.775541	Neu5Ac(a2-3)Gal(b1-4)GlcNAc(b1-2)Man(b1-3)[Neu5Ac(a2-3)Gal(b1-4)GlcNAc(b1-2)Man(b1-6)]Man(a1-4)GlcNAc(b1-4)GlcNAc
19	9766	0.777053	Neu5Ac(a2-6)Gal(b1-4)GlcNAc(b1-2)[Neu5Ac(a2-3)[GalNAc(b1-4)]Gal(b1-4)GlcNAc(b1-4)]Man(a1-3)[Neu5Ac(a2-3)[GalNAc(b1-4)]Gal(b1-4)GlcNAc(b1-2)[Neu5Ac(a2-3)[GalNAc(b1-4)]Gal(b1-4)GlcNAc(b1-6)]Man(a1-6)]Man(b1-4)GlcNAc(b1-4)[Fuc(a1-6)]GlcNAc
19	9785	0.778565	Glc(b1-3)[Glc(b1-3)[Glc(b1-6)]Glc(b1-6)]Glc(b1-6)Glc(b1-6)Glc
19	9804	0.780076	Neu5Ac(a2-3)Gal(b1-4)GlcNAc(b1-3)[Neu5Ac(a2-3)Gal(b1-4)GlcNAc(b1-3)Gal(b1-4)Glc(b1-4)]Gal
19	9823	0.781588	Gal(b1-3)Gal(b1-3)Gal(b1-3)Gal(b1-3)Gal(b1-4)Glc
19	9842	0.7831	Neu5Ac(a2-3)Gal(b1-3)[Fuc(a1-4)]GlcNAc(b1-6)Gal
18	9860	0.784532	Man(a1-3)[Man(b1-3)[Man(b1-6)]Man(a1-6)]Man(b1-4)GlcNAc(b1-4)GlcNAc
18	9878	0.785964	Gal(b1-4)GlcNAc(b1-3)Gal(b1-4)GlcNAc(b1-3)Gal(b1-4)GlcNAc(b1-3)Gal(b1-4)GlcNAc(b1-2)[Gal(b1-4)GlcNAc(b1-4)]Man(a1-3)[Gal(b1-4)GlcNAc(b1-2)[Gal(b1-4)GlcNAc(b1-6)]Man(a1-6)]Man(b1-4)GlcNAc(b1-4)[Fuc(a1-6)]GlcNAc
18	9896	0.787397	GalNAc(a1-3)GalNAc(b1-3)Gal(a1-3)[Neu5Ac(a2-3)[GalNAc(b1-4)]Gal(b1-4)GlcNAc(b1-6)]Gal(b1-4)Glc
18	9914	0.788829	Man(a1-2)[Man(a1-6)]Man(a1-3)[Man(a1-3)[Man(a1-6)]Man(a1-6)]Man(b1-4)GlcNAc(b1-4)GlcNAc
18	9932	0.790261	Gal(b1-4)GlcNAc(b1-3)Gal(b1-4)GlcNAc(b1-2)[Gal(b1-4)GlcNAc(b1-4)]Man(a1-3)[Gal(b1-4)GlcNAc(b1-3)Gal(b1-4)GlcNAc(b1-2)[Gal(b1-4)GlcNAc(b1-3)Gal(b1-4)GlcNAc(b1-6)]Man(a1-6)]Man(b1-4)GlcNAc(b1-4)[Fuc(a1-6)]GlcNAc
18	9950	0.791693	Gal(b1-4)GlcNAc(b1-3)Gal(b1-4)GlcNAc(b1-3)Gal(b1-4)GlcNAc(b1-2)Man(a1-3)[Gal(b1-4)GlcNAc(b1-3)Gal(b1-4)GlcNAc(b1-3)Gal(b1-4)GlcNAc(b1-2)Man(a1-6)]Man(b1-4)GlcNAc(b1-4)GlcNAc
18	9968	0.793125	Man(a1-2)Man(a1-2)Man(a1-2)Man(a1-2)Man(a1-2)Man(a1-2)Man(a1-3)[Man(a1-3)[Man(a1-6)]Man(a1-6)]Man(b1-4)GlcNAc(b1-4)GlcNAc
17	9985	0.794478	GalNAc(a1-3)[Fuc(a1-2)]Gal(b1-3)GlcNAc(b1-3)[GalNAc(a1-3)[Neu5Ac(a2-6)]Gal(b1-3)GlcNAc(b1-6)]Gal(b1-4)GlcNAc(b1-3)[Neu5Ac(a2-6)]GalNAc
17	10002	0.795831	Gal(b1-4)[Fuc(a1-3)]GlcNAc(b1-3)Gal(b1-4)[Fuc(a1-3)]GlcNAc(b1-3)Gal(b1-3)GalNAc
17	10019	0.797183	Neu5Ac(a2-3)Gal(b1-4)GlcNAc(b1-2)[Neu5Ac(a2-3)Gal(b1-4)GlcNAc(b1-4)]Man(a1-3)[Neu5Ac(a2-3)Gal(b1-4)GlcNAc(b1-2)[Neu5Ac(a2-3)Gal(b1-4)GlcNAc(b1-3)Gal(b1-4)[Fuc(a1-3)]GlcNAc(b1-6)]Man(a1-6)]Man(b1-4)GlcNAc(b1-4)[Fuc(a1-6)]GlcNAc
17	10036	0.798536	Fuc(a1-2)Gal(b1-3)[Fuc(a1-4)]GlcNAc(b1-3)Gal(b1-3)[Fuc(a1-4)]GlcNAc
17	10053	0.799889	Neu5Ac(a2-3)[GalNAc(a1-4)]Gal(b1-4)GlcNAc(b1-3)[GalNAc(b1-4)]Gal(b1-4)Glc
17	10070	0.801241	GlcNAc(a1-4)GlcNAc(a1-4)GlcNAc(a1-4)GlcNAc(a1-4)GlcNAc(a1-4)GlcNAc
16	10086	0.802514	Fuc(a1-2)Gal(b1-4)GlcNAc(b1-2)[Gal(a1-3)[Fuc(a1-2)]Gal(b1-4)GlcNAc(b1-4)]Man(a1-3)[Gal(a1-3)[Fuc(a1-2)]Gal(b1-4)GlcNAc(b1-2)Man(a1-6)]Man(b1-4)GlcNAc(b1-4)[Fuc(a1-6)]GlcNAc
16	10102	0.803787	Fuc(a1-2)Gal(b1-4)GlcNAc(b1-3)Gal(b1-3)[Fuc(a1-2)Gal(b1-4)GlcNAc(b1-6)]GalNAc
16	10118	0.80506	GlcNAc(b1-2)Man(a1-3)[GlcNAc(b1-4)GlcNAc(b1-2)Man(a1-6)]Man(b1-4)GlcNAc(b1-4)GlcNAc
16	10134	0.806334	Fuc(a1-2)Gal(b1-4)[Fuc(a1-3)]GlcNAc(b1-3)[Fuc(a1-2)Gal(b1-4)[Fuc(a1-3)]GlcNAc(b1-6)]GalNAc
16	10150	0.807607	Gal(a1-3)Gal(b1-4)GlcNAc(b1-2)[Gal(a1-3)Gal(b1-4)GlcNAc(b1-4)]Man(a1-3)[Gal(a1-3)Gal(b1-4)GlcNAc(b1-2)Man(a1-6)]Man(b1-4)GlcNAc(b1-4)[Fuc(a1-6)]GlcNAc
15	10165	0.8088	Gal(b1-4)GlcNAc(b1-3)Gal(b1-4)GlcNAc(b1-3)Gal(b1-4)GlcNAc(b1-3)Gal(b1-4)GlcNAc(b1-2)Man(a1-3)[Gal(b1-3)Gal(b1-4)GlcNAc(b1-2)Man(a1-6)]Man(b1-4)GlcNAc(b1-4)[Fuc(a1-6)]GlcNAc
15	10180	0.809994	Gal(a1-4)Gal(b1-4)GlcNAc(b1-2)[Gal(a1-4)Gal(b1-4)GlcNAc(b1-4)]Man(a1-3)GlcNAc(b1-4)[Gal(a1-4)Gal(b1-4)GlcNAc(b1-2)[GlcNAc(b1-6)]Man(a1-6)]Man(b1-4)GlcNAc(b1-4)GlcNAc
15	10195	0.811187	Neu5Ac(a2-6)Gal(b1-4)GlcNAc(b1-2)[Neu5Ac(a2-6)Gal(b1-4)GlcNAc(b1-6)]Man(a1-3)[Neu5Ac(a2-6)Gal(b1-4)GlcNAc(b1-2)Man(a1-6)]Man(b1-4)GlcNAc(b1-4)GlcNAc
15	10210	0.812381	Neu5Ac(a2-3)Gal(b1-4)GlcNAc(b1-3)[Neu5Ac(a2-3)Gal(b1-4)GlcNAc(b1-6)]Gal(b1-4)GlcNAc(b1-3)Gal(b1-4)GlcNAc
15	10225	0.813574	GalNAc(a1-3)[Fuc(a1-2)]Gal(b1-4)Gal(b1-3)[GlcNAc(a1-4)Gal(b1-6)]Gal(b1-4)Glc
15	10240	0.814768	GalNAc(b1-3)Gal(b1-3)Gal(b1-3)Gal(b1-3)Gal(b1-3)Gal(b1-3)Gal(a1-4)Gal(b1-4)Glc
15	10255	0.815961	Gal(a1-4)Gal(b1-3)GlcNAc(b1-2)Man(a1-3)[Gal(a1-4)Gal(b1-3)GlcNAc(b1-2)Man(a1-6)]Man(b1-4)GlcNAc(b1-4)GlcNAc
15	10270	0.817155	Gal(a1-4)Gal(b1-4)GlcNAc(b1-2)[Gal(a1-4)Gal(b1-4)GlcNAc(b1-4)]Man(a1-3)[Gal(a1-4)Gal(b1-4)GlcNAc(b1-6)Man(a1-6)]Man(b1-4)GlcNAc(b1-4)GlcNAc
14	10284	0.818269	Man(a1-6)Man(a1-3)[Man(a1-3)[Man(a1-6)]Man(a1-6)]Man(b1-4)GlcNAc(b1-4)GlcNAc
14	10298	0.819383	Neu5Ac(a2-3)Gal(b1-4)GlcNAc(b1-2)Glc(a1-3)[Neu5Ac(a2-3)Gal(b1-4)GlcNAc(b1-2)Glc(a1-6)]Man(b1-4)GlcNAc(b1-4)GlcNAc
14	10312	0.820496	Glc(b1-3)[Glc(b1-6)]Glc(b1-3)Glc(b1-3)Glc(b1-3)[Glc(b1-6)]Glc
14	10326	0.82161	Man(a1-3)Man(a1-2)Man(a1-2)Man(a1-3)[Man(a1-3)[Man(a1-3)Man(a1-2)[Man(a1-2)Man(a1-6)]Man(a1-6)]Man(a1-6)]Man(b1-4)GlcNAc(b1-4)GlcNAc
14	10340	0.822724	Man(a1-2)Man(a1-2)Man(a1-2)Man(a1-2)Man(a1-3)[Man(a1-2)Man(a1-2)Man(a1-6)]Man(b1-4)GlcNAc(b1-4)GlcNAc
14	10354	0.823838	Gal(b1-3)[Fuc(a1-4)]GlcNAc(b1-3)Gal(b1-3)[Gal(b1-3)[Fuc(a1-4)]GlcNAc(b1-3)Gal(b1-4)GlcNAc(b1-6)]GalNAc
14	10368	0.824952	Neu5Ac(a2-3)Gal(b1-3)[Fuc(a1-4)]GlcNAc(b1-3)Gal(b1-4)GlcNAc(b1-3)Gal(b1-3)GalNAc
14	10382	0.826066	Gal(b1-3)GlcNAc(b1-3)Gal(b1-3)GlcNAc(b1-3)Gal(b1-3)GlcNAc
14	10396	0.82718	GlcNAc(a1-4)Gal(b1-4)GlcNAc(b1-3)[Fuc(a1-2)Gal(b1-4)GlcNAc(b1-6)]Gal(b1-3)[Fuc(a1-2)Gal(b1-4)GlcNAc(b1-6)]GalNAc
14	10410	0.828294	GlcNAc(a1-4)Gal(b1-3)[GalNAc(a1-3)[Fuc(a1-2)]Gal(b1-4)GlcNAc(b1-6)]GalNAc
13	10423	0.829328	Neu5Ac(a2-3)Gal(b1-3)[Fuc(a1-4)]GlcNAc(b1-3)GalNAc
13	10436	0.830363	Gal(a1-3)GalNAc(a1-3)[Fuc(a1-2)]Gal(b1-3)Gal(a1-3)GalNAc(a1-3)[Fuc(a1-2)]Gal(b1-4)GlcNAc(b1-6)[Fuc(a1-2)]Gal(b1-3)GalNAc
13	10449	0.831397	Fuc(a1-3)Gal(b1-4)GlcNAc(b1-2)Man(a1-3)[Fuc(a1-3)Gal(b1-4)GlcNAc(b1-2)Man(a1-6)]Man(b1-4)GlcNAc(b1-4)[Fuc(a1-6)]GlcNAc
13	10462	0.832432	Fuc(a1-2)Gal(b1-4)GlcNAc(b1-3)[GlcNAc(a1-4)Gal(b1-4)GlcNAc(b1-6)]Gal(b1-3)[Fuc(a1-2)Gal(b1-4)GlcNAc(b1-6)]GalNAc
13	10475	0.833466	GalNAc(a1-3)[Fuc(a1-2)]Gal(b1-3)GalNAc(a1-3)[Fuc(a1-2)]Gal(b1-4)GlcNAc(b1-3)Gal(b1-4)Glc
13	10488	0.8345	Man(a1-2)Man(a1-2)Man(a1-2)Man(a1-2)Man(a1-2)Man(a1-3)[Man(a1-2)Man(a1-6)]Man(b1-4)GlcNAc(b1-4)GlcNAc
13	10501	0.835535	Glc(b1-3)Glc(b1-3)[Glc(b1-6)]Glc(b1-3)[Glc(b1-6)]Glc(b1-3)Glc
13	10514	0.836569	Man(a1-3)[Man(a1-3)[Man(a1-6)]Man(a1-6)]Man(b1-4)GlcNAc(b1-4)[Fuc(a1-6)]GlcNAc
13	10527	0.837603	Fuc(a1-2)Gal(b1-4)GlcNAc(b1-3)Gal(b1-4)GlcNAc(b1-2)Man(a1-3)[Fuc(a1-2)Gal(b1-4)GlcNAc(b1-3)Gal(b1-4)GlcNAc(b1-2)Man(a1-6)]Man(b1-4)GlcNAc(b1-4)GlcNAc
13	10540	0.838638	Fuc(a1-2)Gal(b1-4)GlcNAc(b1-3)[Fuc(a1-2)Gal(b1-4)GlcNAc(b1-6)]Gal(b1-3)[GlcNAc(a1-4)Gal(b1-4)GlcNAc(b1-6)]GalNAc
13	10553	0.839672	GlcNAc(b1-4)GlcNAc(b1-4)GlcNAc(b1-4)GlcNAc
13	10566	0.840707	Fuc(a1-2)Gal(b1-3)[Fuc(a1-4)]GlcNAc(b1-2)Man(a1-3)[Fuc(a1-2)Gal(b1-3)[Fuc(a1-4)]GlcNAc(b1-2)Man(a1-6)]Man(b1-4)GlcNAc(b1-4)[Fuc(a1-6)]GlcNAc
13	10579	0.841741	Gal(b1-3)[Gal(b1-4)GlcNAc(b1-6)Gal(b1-4)GlcNAc(b1-6)]GalNAc
13	10592	0.842775	GlcNAc(a1-3)[Fuc(a1-2)]Gal(b1-3)GlcNAc(b1-3)[GalNAc(a1-3)[Fuc(a1-2)]Gal(b1-4)GlcNAc(b1-6)]Gal(b1-3)GlcNAc(b1-3)Gal(b1-4)Glc
12	10604	0.84373	Gal(b1-4)[Fuc(a1-6)]GlcNAc(b1-2)Man(a1-3)[Gal(b1-4)[Fuc(a1-6)]GlcNAc(b1-2)Man(a1-6)]Man(b1-4)GlcNAc(b1-4)[Fuc(a1-3)]GlcNAc
12	10616	0.844685	Neu5Ac(a2-3)Gal(b1-3)GlcNAc(b1-2)[Neu5Ac(a2-3)Gal(b1-4)GlcNAc(b1-4)]Man(a1-3)[Neu5Ac(a2-3)Gal(b1-3)GlcNAc(b1-2)[Neu5Ac(a2-3)Gal(b1-3)GlcNAc(b1-6)]Man(a1-6)]Man(b1-4)GlcNAc(b1-4)[Fuc(a1-6)]GlcNAc
12	10628	0.84564	Gal(b1-4)GlcNAc(b1-2)Man(a1-3)[Gal(b1-4)GlcNAc(b1-2)[Gal(b1-4)GlcNAc(a1-6)]Man(a1-6)]Man(b1-4)GlcNAc(b1-4)GlcNAc
12	10640	0.846595	Man(a1-2)Man(a1-3)Man(a1-2)Man(a1-2)Man(a1-2)Man
12	10652	0.847549	GalNAc(b1-4)GlcNAc(b1-2)Man(a1-3)[GalNAc(b1-4)GlcNAc(b1-2)Man(a1-6)]Man(b1-4)GlcNAc(b1-4)GlcNAc
12	10664	0.848504	Neu5Ac(a2-6)Gal(b1-4)GlcNAc(b1-3)Gal(b1-4)GlcNAc(b1-3)[Neu5Ac(a2-6)Gal(b1-4)GlcNAc(b1-3)Gal(b1-4)GlcNAc(b1-6)]GalNAc
12	10676	0.849459	Gal(b1-4)[Fuc(a1-3)]GlcNAc(b1-2)[Gal(b1-4)[Fuc(a1-3)]GlcNAc(b1-3)Gal(b1-4)[Fuc(a1-3)]GlcNAc(b1-4)]Man(a1-3)[Gal(b1-4)[Fuc(a1-3)]GlcNAc(b1-2)Man(a1-6)]Man(b1-4)GlcNAc(b1-4)[Fuc(a1-6)]GlcNAc
12	10688	0.850414	Man(a1-2)Man(a1-2)Man(a1-2)Man(a1-2)Man
12	10700	0.851369	GlcNAc(b1-3)Gal(b1-4)GlcNAc(b1-2)Man(a1-3)[GlcNAc(b1-3)Gal(b1-4)GlcNAc(b1-2)Man(a1-6)]Man(b1-4)GlcNAc(b1-4)GlcNAc
12	10712	0.852323	Gal(b1-3)[Gal(b1-4)GlcNAc(b1-3)Gal(b1-4)GlcNAc(b1-3)Gal(b1-4)GlcNAc(b1-3)Gal(b1-4)GlcNAc(b1-3)Gal(b1-4)GlcNAc(b1-6)]GalNAc
12	10724	0.853278	Gal(a1-4)[Fuc(a1-2)]Gal(b1-3)[Fuc(a1-2)]Gal
11	10735	0.854153	Gal(b1-3)[Fuc(a1-4)]GlcNAc(b1-3)Gal(b1-3)[Fuc(a1-4)]GlcNAc(b1-3)Gal(b1-4)Glc
11	10746	0.855029	GlcNAc(b1-3)Gal(b1-4)GlcNAc(b1-2)Man(a1-3)[GlcNAc(b1-3)Gal(b1-4)GlcNAc(b1-2)Man(a1-6)]Man(b1-4)GlcNAc(b1-4)[Fuc(a1-6)]GlcNAc
11	10757	0.855904	Gal(b1-3)[Fuc(a1-3)GlcNAc(b1-6)]Gal(b1-3)[Gal(b1-4)[Fuc(a1-3)]GlcNAc(b1-6)]GalNAc
11	10768	0.856779	Gal(b1-3)GlcNAc(b1-2)[Gal(b1-3)GlcNAc(b1-4)]Man(a1-3)[Gal(b1-3)GlcNAc(b1-2)Man(a1-6)]Man(b1-4)GlcNAc(b1-4)GlcNAc
11	10779	0.857654	GlcNAc(b1-2)[Gal(a1-4)Gal(b1-4)GlcNAc(b1-4)]Man(a1-3)GlcNAc(b1-4)[Gal(a1-4)Gal(b1-4)GlcNAc(b1-2)[Gal(a1-4)Gal(b1-4)GlcNAc(b1-6)]Man(a1-6)]Man(b1-4)GlcNAc(b1-4)GlcNAc
11	10790	0.85853	Gal(b1-3)[Gal(b1-6)]GalNAc
11	10801	0.859405	Gal(a1-4)Gal(b1-4)GlcNAc(b1-2)[Gal(a1-4)Gal(b1-4)GlcNAc(b1-4)]Man(a1-3)GlcNAc(b1-4)[GlcNAc(b1-2)[Gal(a1-4)Gal(b1-4)GlcNAc(b1-6)]Man(a1-6)]Man(b1-4)GlcNAc(b1-4)GlcNAc
11	10812	0.86028	Gal(a1-3)[Fuc(a1-2)]Gal(b1-3)GalNAc(b1-3)Gal(a1-3)Gal(b1-4)Glc
11	10823	0.861155	Gal(b1-4)GlcNAc(b1-4)Gal(b1-4)GlcNAc(b1-4)Gal(b1-4)GlcNAc
11	10834	0.862031	Man(b1-2)Man(b1-2)Man(a1-2)Man(a1-2)Man(a1-2)Man
11	10845	0.862906	Fuc(a1-2)Gal(b1-3)[Fuc(a1-4)]GlcNAc(b1-2)Man(a1-3)[Fuc(a1-2)Gal(b1-3)[Fuc(a1-4)]GlcNAc(b1-2)Man(a1-6)]Man(b1-4)GlcNAc(b1-4)GlcNAc
10	10855	0.863701	Gal(a1-3)Gal(b1-4)GlcNAc(b1-3)[Gal(a1-3)Gal(b1-4)GlcNAc(b1-6)]Gal(b1-4)GlcNAc(b1-3)Gal(b1-4)Glc
10	10865	0.864497	GlcNAc(b1-3)[GlcNAc(b1-6)]Gal(b1-3)[Gal(b1-4)GlcNAc(b1-6)]GalNAc
10	10875	0.865293	Gal(b1-4)GlcNAc(b1-2)[Gal(b1-4)[Fuc(a1-3)]GlcNAc(b1-3)]Man(b1-3)[Gal(b1-4)GlcNAc(b1-2)Man(b1-6)]Man(b1-4)GlcNAc(b1-4)GlcNAc
10	10885	0.866088	Neu5Ac(a2-3)Gal(b1-3)GlcNAc(b1-2)[Neu5Ac(a2-3)Gal(b1-3)GlcNAc(b1-4)]Man(a1-3)[Neu5Ac(a2-3)Gal(b1-3)GlcNAc(b1-2)[Neu5Ac(a2-3)Gal(b1-4)GlcNAc(b1-6)]Man(a1-6)]Man(b1-4)GlcNAc(b1-4)[Fuc(a1-6)]GlcNAc
10	10895	0.866884	Neu5Ac(a2-3)Gal(b1-4)GlcNAc(b1-2)Man(b1-3)[Neu5Ac(a2-3)Gal(b1-4)GlcNAc(b1-2)Man(b1-6)]Man(a1-4)GlcNAc
10	10905	0.86768	Neu5Ac(a2-3)Gal(b1-4)[Fuc(a1-3)]GlcNAc(b1-3)Gal(b1-4)[Fuc(a1-3)]GlcNAc(b1-3)Gal
10	10915	0.868475	Gal(b1-4)GlcNAc(b1-2)[Gal(b1-4)GlcNAc(b1-4)]Man(a1-3)GlcNAc(b1-4)[Gal(b1-4)[Fuc(a1-3)]GlcNAc(b1-2)[Gal(b1-4)[Fuc(a1-3)]GlcNAc(b1-6)]Man(a1-6)]Man(b1-4)GlcNAc(b1-4)[Fuc(a1-6)]GlcNAc
10	10925	0.869271	Neu5Ac(a2-3)Gal(b1-3)GalNAc(a1-4)Gal(b1-3)GalNAc
10	10935	0.870067	Neu5Ac(a2-3)Gal(b1-4)GlcNAc(b1-2)[Neu5Ac(a2-3)Gal(b1-4)GlcNAc(b1-3)Gal(b1-4)[Fuc(a1-3)]GlcNAc(b1-4)]Man(a1-3)[Neu5Ac(a2-3)Gal(b1-4)GlcNAc(b1-2)[Neu5Ac(a2-3)Gal(b1-4)GlcNAc(b1-6)]Man(a1-6)]Man(b1-4)GlcNAc(b1-4)[Fuc(a1-6)]GlcNAc
10	10945	0.870863	Man(a1-3)Man(a1-3)[Man(a1-6)]Man(b1-4)GlcNAc(b1-4)[Fuc(a1-6)]GlcNAc
10	10955	0.871658	Gal(b1-4)GlcNAc(b1-2)[Gal(b1-4)GlcNAc(b1-3)]Man(a1-3)[Gal(b1-4)GlcNAc(b1-2)Man(a1-6)]Man(b1-4)GlcNAc(b1-4)GlcNAc
10	10965	0.872454	Gal(a1-3)Gal(b1-4)GlcNAc(b1-2)[Gal(a1-3)Gal(b1-3)GlcNAc(b1-4)]Man(a1-3)[Gal(a1-3)Gal(b1-4)GlcNAc(b1-2)Man(a1-6)]Man(b1-4)GlcNAc(b1-4)GlcNAc
10	10975	0.87325	Gal(a1-4)Gal(b1-4)GlcNAc(b1-4)Man(a1-3)[Gal(a1-4)Gal(b1-4)GlcNAc(b1-2)[Gal(a1-4)Gal(b1-4)GlcNAc(b1-6)]Man(a1-6)]Man(b1-4)GlcNAc(b1-4)GlcNAc
10	10985	0.874045	Man(a1-2)Man(a1-2)Man(a1-2)[Man(a1-3)]Man(a1-3)[Man(a1-3)[Man(a1-3)Man(a1-6)]Man(a1-6)]Man(b1-4)GlcNAc(b1-4)GlcNAc
9	10994	0.874761	Neu5Ac(a2-6)Gal(b1-4)GlcNAc(b1-2)[Neu5Ac(a2-3)Gal(b1-4)GlcNAc(b1-6)]Man(a1-3)[Neu5Ac(a2-3)Gal(b1-4)GlcNAc(b1-2)[Neu5Ac(a2-3)Gal(b1-4)GlcNAc(b1-4)]Man(a1-6)]Man(b1-4)GlcNAc(b1-4)GlcNAc
9	11003	0.875477	Gal(b1-3)GlcNAc(b1-3)[Gal(b1-3)GlcNAc(b1-3)Gal(b1-4)[Fuc(a1-3)]GlcNAc(b1-6)]Gal(b1-4)Glc
9	11012	0.876194	Gal(b1-3)[GlcNAc(a1-4)Gal(b1-4)GlcNAc(b1-6)]GalNAc
9	11021	0.87691	Fuc(a1-2)Gal(b1-4)[Fuc(a1-3)]GlcNAc(b1-4)Gal(b1-4)[Fuc(a1-3)]GlcNAc
9	11030	0.877626	Gal(b1-3)GlcNAc(b1-3)[Gal(b1-3)GlcNAc(b1-6)]Gal(b1-3)GlcNAc(b1-3)GalNAc
9	11039	0.878342	Neu5Ac(a2-3)[Neu5Ac(a2-3)Gal(b1-3)GlcNAc(b1-4)]Gal(b1-4)Glc
9	11048	0.879058	Fuc(a1-2)Gal(b1-4)[Fuc(a1-3)]GlcNAc(b1-3)Gal(b1-4)[Fuc(a1-3)]GlcNAc(b1-3)Gal
9	11057	0.879774	Gal(b1-3)GlcNAc(b1-3)[Gal(b1-4)GlcNAc(b1-6)]Gal(b1-3)[Gal(b1-4)GlcNAc(b1-6)]GalNAc
9	11066	0.88049	Fuc(a1-3)Gal(b1-4)GlcNAc(b1-2)Man(a1-3)[Gal(b1-4)GlcNAc(b1-2)Man(a1-6)]Man(b1-4)GlcNAc(b1-4)[Fuc(a1-6)]GlcNAc
9	11075	0.881206	Fuc(a1-2)Gal(b1-3)[Fuc(a1-4)]GlcNAc(b1-3)[Gal(b1-4)[Fuc(a1-3)]GlcNAc(b1-6)]Gal(b1-4)Glc
9	11084	0.881922	Gal(b1-3)GlcNAc(b1-3)Gal(b1-3)GlcNAc(b1-3)Gal(b1-4)Glc
9	11093	0.882638	Gal(b1-4)GlcNAc(b1-3)Gal(b1-4)GlcNAc(b1-3)Gal(b1-4)GlcNAc(b1-3)Gal(b1-4)GlcNAc(b1-2)Man(a1-3)[Gal(b1-4)GlcNAc(b1-2)Man(a1-6)]Man(b1-4)GlcNAc(b1-4)[Fuc(a1-6)]GlcNAc
9	11102	0.883355	Neu5Ac(a2-3)[Gal(b1-3)GalNAc(b1-4)]Gal(b1-3)GalNAc(b1-4)Gal(b1-4)Glc
9	11111	0.884071	Gal(b1-3)[Gal(b1-3)GlcNAc(b1-3)Gal(b1-4)GlcNAc(b1-6)]GalNAc
9	11120	0.884787	Fuc(a1-2)Gal(b1-4)GlcNAc(b1-2)[Fuc(a1-2)Gal(b1-4)GlcNAc(b1-4)]Man(a1-3)[Fuc(a1-2)Gal(b1-4)GlcNAc(b1-2)Man(a1-6)]Man(b1-4)GlcNAc(b1-4)GlcNAc
8	11128	0.885423	Fuc(a1-2)Gal(b1-3)[Fuc(a1-4)]GlcNAc(b1-3)[Gal(b1-4)GlcNAc(b1-6)]Gal(b1-4)Glc
8	11136	0.88606	Gal(b1-3)GlcNAc(b1-3)Gal(b1-4)GlcNAc(b1-2)Man(a1-3)[Gal(b1-3)GlcNAc(b1-3)Gal(b1-4)GlcNAc(b1-2)Man(a1-6)]Man(b1-4)GlcNAc(b1-4)GlcNAc
8	11144	0.886696	Neu5Ac(a2-6)Gal(b1-4)GlcNAc(b1-2)[Neu5Ac(a2-6)Gal(b1-4)GlcNAc(b1-4)]Gal
8	11152	0.887333	Gal(b1-3)GlcNAc(b1-2)Man(a1-3)[Gal(b1-3)GlcNAc(b1-2)Man(a1-6)]Man(b1-4)GlcNAc(b1-4)GlcNAc
8	11160	0.887969	Gal(b1-4)GlcNAc(b1-3)[Gal(b1-4)GlcNAc(b1-6)]Gal(b1-3)[Gal(b1-4)GlcNAc(b1-6)]GalNAc
8	11168	0.888606	Gal(a1-3)Gal(b1-4)GlcNAc(b1-2)Man(a1-3)[Gal(a1-3)Gal(b1-4)GlcNAc(b1-2)[Gal(a1-3)Gal(b1-4)GlcNAc(b1-6)]Man(a1-6)]Man(b1-4)GlcNAc(b1-4)[Fuc(a1-6)]GlcNAc
8	11176	0.889243	Gal(a1-3)[Fuc(a1-2)]Gal(b1-3)GlcNAc(b1-3)Gal(b1-4)Glc
8	11184	0.889879	Gal(b1-4)GlcNAc(b1-2)[Gal(b1-4)GlcNAc(b1-4)]Man(a1-3)[Man(a1-3)[Man(a1-6)]Man(a1-6)]Man(b1-4)GlcNAc(b1-4)GlcNAc
8	11192	0.890516	Neu5Ac(a2-3)Gal(b1-4)GlcNAc(b1-6)Man(a1-3)[Neu5Ac(a2-3)Gal(b1-4)GlcNAc(b1-2)[Neu5Ac(a2-3)Gal(b1-4)GlcNAc(b1-6)]Man(a1-6)]Man(a1-4)GlcNAc(b1-4)[Fuc(a1-6)]GlcNAc
8	11200	0.891152	Neu5Ac(a2-3)Gal(b1-4)[Fuc(a1-3)]GlcNAc(b1-3)Gal(b1-4)[Fuc(a1-3)]GlcNAc
8	11208	0.891789	Gal(b1-3)[Gal(b1-4)[Fuc(a1-3)]GlcNAc(b1-6)]Gal(b1-3)GalNAc
8	11216	0.892425	Neu5Ac(a2-6)Gal(b1-4)GlcNAc(b1-2)[Neu5Ac(a2-6)Gal(b1-4)GlcNAc(b1-6)]Man(a1-3)[Neu5Ac(a2-6)Gal(b1-4)GlcNAc(b1-2)[Neu5Ac(a2-3)Gal(b1-4)GlcNAc(b1-4)]Man(a1-6)]Man(b1-4)GlcNAc(b1-4)[Fuc(a1-6)]GlcNAc
8	11224	0.893062	GlcNAc(a1-4)Gal(b1-3)[GlcNAc(b1-6)]GalNAc
8	11232	0.893698	Man(a1-2)Gal(b1-4)GlcNAc(b1-2)Man(a1-3)[Man(a1-3)[Man(a1-6)]Man(a1-6)]Man(b1-4)GlcNAc(b1-4)[Fuc(a1-6)]GlcNAc
8	11240	0.894335	Gal(b1-4)GlcNAc(b1-6)Gal(b1-3)[Gal(b1-4)GlcNAc(b1-6)]GalNAc
8	11248	0.894971	Neu5Ac(a2-3)Gal(b1-4)GlcNAc(b1-2)[Neu5Ac(a2-6)Gal(b1-4)GlcNAc(b1-6)]Man(a1-3)[Neu5Ac(a2-3)Gal(b1-4)GlcNAc(b1-2)[Neu5Ac(a2-3)Gal(b1-4)GlcNAc(b1-4)]Man(a1-6)]Man(b1-4)GlcNAc(b1-4)GlcNAc
8	11256	0.895608	Gal(b1-3)[Fuc(a1-4)]GlcNAc(b1-2)Man(a1-3)[Gal(b1-3)[Fuc(a1-4)]GlcNAc(b1-2)Man(a1-6)]Man(b1-4)GlcNAc(b1-4)[Fuc(a1-6)]GlcNAc
8	11264	0.896244	Gal(b1-3)GlcNAc(b1-3)[Gal(b1-4)[Fuc(a1-3)]GlcNAc(b1-6)]Gal(b1-3)GlcNAc(b1-3)Gal(b1-4)Glc
8	11272	0.896881	Gal(b1-3)GlcNAc(b1-2)Man(a1-3)[Gal(b1-3)GlcNAc(b1-2)Man(a1-6)]Man(b1-4)GlcNAc(b1-4)[Fuc(a1-6)]GlcNAc
8	11280	0.897518	Gal(b1-3)GlcNAc(b1-3)[Gal(b1-3)GlcNAc(b1-3)Gal(b1-4)GlcNAc(b1-6)]Gal(b1-4)Glc
8	11288	0.898154	Neu5Ac(a2-3)Gal(b1-4)GlcNAc(b1-3)Gal(b1-4)GlcNAc(b1-3)[Neu5Ac(a2-3)Gal(b1-4)GlcNAc(b1-6)]Gal(b1-4)GlcNAc(b1-3)Gal(b1-4)Glc
8	11296	0.898791	Neu5Ac(a2-6)Gal(b1-4)GlcNAc(b1-2)Man(a1-3)[Fuc(a1-6)Gal(b1-4)GlcNAc(b1-2)Man(a1-6)]Man(b1-4)GlcNAc(b1-4)[Fuc(a1-6)]GlcNAc
8	11304	0.899427	Gal(b1-3)[Gal(a1-4)Gal(b1-4)GlcNAc(b1-6)]GalNAc
8	11312	0.900064	Fuc(a1-2)Gal(b1-4)GlcNAc(b1-3)Gal(b1-4)GlcNAc(b1-3)[Fuc(a1-2)Gal(b1-4)GlcNAc(b1-6)]Gal(b1-4)GlcNAc(b1-3)Gal(b1-4)Glc
8	11320	0.9007	Neu5Ac(a2-3)Gal(b1-4)[Fuc(a1-3)]GlcNAc(b1-4)Neu5Ac(a2-8)Neu5Ac(a2-3)[Fuc(a1-2)]Gal
7	11327	0.901257	Neu5Ac(a2-3)Gal(b1-4)GlcNAc(b1-2)[Neu5Ac(a2-6)Gal(b1-4)GlcNAc(b1-6)]Man(a1-3)[Neu5Ac(a2-6)Gal(b1-4)GlcNAc(b1-2)[Neu5Ac(a2-6)Gal(b1-4)GlcNAc(b1-4)]Man(a1-6)]Man(b1-4)GlcNAc(b1-4)[Fuc(a1-6)]GlcNAc
7	11334	0.901814	GalNAc(a1-3)[Fuc(a1-2)]Gal(b1-3)GlcNAc(b1-3)Gal(b1-3)GlcNAc(b1-3)Gal(b1-4)Glc
7	11341	0.902371	Gal(a1-3)[Fuc(a1-2)]Gal(b1-3)GlcNAc(b1-3)Gal(b1-3)GalNAc
7	11348	0.902928	Neu5Ac(a2-6)Gal(b1-4)GlcNAc(b1-2)Man(b1-3)[Neu5Ac(a2-6)Gal(b1-4)GlcNAc(b1-2)Man(b1-6)]Man(a1-4)GlcNAc(b1-4)GlcNAc
7	11355	0.903485	Gal(b1-3)[Fuc(a1-4)]GlcNAc(b1-2)Man(a1-3)[Gal(b1-3)[Fuc(a1-4)]GlcNAc(b1-2)Man(a1-6)]Man(b1-4)GlcNAc(b1-4)GlcNAc
7	11362	0.904042	Gal(b1-3)GlcNAc(b1-3)Gal(b1-3)[Gal(b1-3)GlcNAc(b1-3)Gal(b1-4)GlcNAc(b1-6)]GalNAc
7	11369	0.904599	Gal(b1-3)GlcNAc(b1-2)Man(a1-3)[GlcNAc(b1-2)Man(a1-6)]Man(b1-4)GlcNAc(b1-4)[Fuc(a1-6)]GlcNAc
7	11376	0.905156	Neu5Ac(a2-3)Gal(b1-4)GlcNAc(b1-3)[Gal(b1-4)GlcNAc(b1-6)]Gal(b1-4)GlcNAc(b1-3)Gal(b1-4)GlcNAc
7	11383	0.905713	Gal(b1-4)GlcNAc(b1-2)Man(a1-3)[Gal(b1-4)GlcNAc(b1-2)[Gal(b1-4)GlcNAc(a1-6)]Man(a1-6)]Man(b1-4)GlcNAc(a1-4)GlcNAc
7	11390	0.90627	Fuc(a1-2)Gal(b1-3)Gal(b1-4)[Fuc(a1-3)]GlcNAc(b1-6)[Fuc(a1-2)]Gal
7	11397	0.906827	Gal(a1-3)Gal(a1-3)Gal(b1-4)[Fuc(a1-3)]GlcNAc(b1-2)[Gal(b1-4)[Fuc(a1-3)]GlcNAc(b1-4)]Man(a1-3)[Gal(b1-4)[Fuc(a1-3)]GlcNAc(b1-2)[Gal(b1-4)[Fuc(a1-3)]GlcNAc(b1-6)]Man(a1-6)]Man(b1-4)GlcNAc(b1-4)[Fuc(a1-6)]GlcNAc
7	11404	0.907384	Neu5Ac(a2-3)Gal(b1-3)[Fuc(a1-4)]GlcNAc(b1-3)[Gal(b1-3)GlcNAc(b1-3)Gal(b1-4)[Fuc(a1-3)]GlcNAc(b1-6)]Gal(b1-4)Glc
7	11411	0.907941	Fuc(a1-3)Gal(b1-4)[Fuc(a1-3)]GlcNAc(b1-3)Gal(b1-4)[Fuc(a1-3)]GlcNAc
7	11418	0.908498	Neu5Ac(a2-3)Gal(b1-4)[Fuc(a1-6)]GlcNAc(b1-2)Man(a1-3)GlcNAc(b1-4)[Neu5Ac(a2-3)Gal(b1-4)GlcNAc(b1-2)Man(a1-6)]Man(b1-4)GlcNAc(b1-4)[Fuc(a1-6)]GlcNAc
7	11425	0.909055	Neu5Ac(a2-3)Gal(b1-4)GlcNAc(b1-2)[Neu5Ac(a2-3)Gal(b1-4)GlcNAc(b1-6)]Man(a1-3)[Neu5Ac(a2-6)Gal(b1-4)GlcNAc(b1-2)[Neu5Ac(a2-3)Gal(b1-4)GlcNAc(b1-4)]Man(a1-6)]Man(b1-4)GlcNAc(b1-4)GlcNAc
7	11432	0.909612	Fuc(a1-2)Gal(b1-4)GlcNAc(b1-3)[GlcNAc(b1-6)]Gal(b1-3)[Fuc(a1-2)Gal(b1-4)GlcNAc(b1-6)]GalNAc
7	11439	0.910169	GlcNAc(b1-3)Gal(b1-4)GlcNAc(b1-2)Man(a1-3)[GlcNAc(b1-3)Gal(b1-4)GlcNAc(b1-2)Man(a1-6)]Man(b1-4)GlcNAc
7	11446	0.910726	Gal(a1-3)Gal(a1-3)Gal(a1-4)Gal(b1-4)Glc
7	11453	0.911283	GlcNAc(a1-4)GlcNAc(b1-4)GlcNAc(b1-4)GlcNAc
7	11460	0.91184	Gal(b1-4)GlcNAc(b1-2)[Gal(b1-4)GlcNAc(b1-4)]Man(a1-3)[Gal(b1-4)GlcNAc(b1-2)[Gal(b1-4)GlcNAc(b1-4)]Man(a1-6)]Man(b1-4)GlcNAc(b1-4)GlcNAc
7	11467	0.912397	Neu5Ac(a2-3)Gal(b1-4)[Fuc(a1-3)]GlcNAc(b1-3)Gal(b1-4)[Fuc(a1-3)]GlcNAc(b1-3)Gal(b1-4)Glc
7	11474	0.912954	Gal(b1-4)[Fuc(a1-3)]GlcNAc(b1-3)Gal(b1-4)[Fuc(a1-3)]GlcNAc(b1-3)Gal(b1-4)GlcNAc(b1-3)Gal(b1-3)Glc
7	11481	0.913511	Gal(b1-3)GlcNAc(b1-3)Gal(b1-3)GlcNAc(b1-3)Gal
7	11488	0.914067	Fuc(a1-2)Gal(b1-4)[Fuc(a1-3)]GlcNAc(b1-3)Gal(b1-4)[Fuc(a1-3)]GlcNAc(b1-3)Gal(b1-4)Glc
7	11495	0.914624	Neu5Ac(a2-3)Gal(b1-4)GlcNAc(b1-2)[Neu5Ac(a2-3)Gal(b1-4)GlcNAc(b1-4)]Man(a1-3)[Neu5Ac(a2-3)Gal(b1-4)GlcNAc(b1-2)[Neu5Gc(a2-3)Gal(b1-4)GlcNAc(b1-3)Gal(b1-4)GlcNAc(b1-6)]Man(a1-6)]Man(b1-4)GlcNAc(b1-4)[Fuc(a1-6)]GlcNAc
6	11501	0.915102	Gal(b1-3)[Gal(b1-4)GlcNAc(b1-6)]GalNAc
6	11507	0.915579	Neu5Ac(a2-3)[Gal(b1-4)GlcNAc(b1-4)]Gal(b1-4)GlcNAc
6	11513	0.916057	GlcNAc(b1-6)Gal(b1-3)[GlcNAc(b1-6)]GalNAc
6	11519	0.916534	Neu5Ac(a2-3)Gal(b1-4)GlcNAc(b1-2)[Neu5Ac(a2-3)Gal(b1-4)GlcNAc(b1-6)]Man(a1-3)[Neu5Ac(a2-3)Gal(b1-4)GlcNAc(b1-2)[Neu5Ac(a2-6)Gal(b1-4)GlcNAc(b1-4)]Man(a1-6)]Man(b1-4)GlcNAc(b1-4)GlcNAc
6	11525	0.917011	Gal(b1-4)GlcNAc(b1-2)[Gal(b1-4)GlcNAc(b1-6)]Man(a1-3)[Gal(b1-4)GlcNAc(b1-2)[Gal(b1-4)GlcNAc(b1-6)]Man(a1-6)]Man(b1-4)GlcNAc(b1-4)GlcNAc
6	11531	0.917489	Gal(b1-4)GlcNAc(b1-2)Gal(b1-4)GlcNAc(b1-4)[Fuc(a1-3)]Man(a1-3)[Fuc(a1-2)Gal(b1-3)GalNAc(b1-4)GlcNAc(b1-2)Gal(b1-4)GlcNAc(b1-6)[Fuc(a1-3)]Man(a1-6)]Man(b1-4)GlcNAc(b1-4)[Fuc(a1-6)]GlcNAc
6	11537	0.917966	Gal(a1-4)Gal(b1-4)GlcNAc(b1-2)Man(a1-3)[Gal(a1-4)Gal(b1-4)GlcNAc(b1-2)Man(a1-6)]Man(b1-4)GlcNAc(b1-4)GlcNAc
6	11543	0.918444	Gal(b1-4)GlcNAc(b1-2)Man(a1-3)[Gal(b1-4)GlcNAc(b1-2)[Gal(b1-4)GlcNAc(a1-6)]Man(a1-6)]Man(b1-4)GlcNAc(b1-4)[Fuc(a1-6)]GlcNAc
6	11549	0.918921	Neu5Ac(a2-3)Gal(b1-4)GlcNAc(b1-2)Man(a1-3)[Neu5Ac(a2-3)Gal(b1-4)GlcNAc(b1-3)Gal(b1-4)GlcNAc(b1-2)[Neu5Ac(a2-3)Gal(b1-4)GlcNAc(b1-3)Gal(b1-4)GlcNAc(b1-6)]Man(a1-6)]Man(b1-4)GlcNAc(b1-4)[Fuc(a1-6)]GlcNAc
6	11555	0.919398	Neu5Ac(a2-6)Gal(b1-4)GlcNAc(b1-2)Man(a1-3)[Neu5Ac(a2-6)Gal(b1-4)GlcNAc(b1-2)[Neu5Ac(a2-6)Gal(b1-4)GlcNAc(b1-4)]Man(a1-6)]Man(b1-4)GlcNAc(b1-4)GlcNAc
6	11561	0.919876	GlcNAc(b1-2)[GlcNAc(b1-6)]Man(a1-3)[GlcNAc(b1-2)Man(a1-6)]Man(b1-4)GlcNAc(b1-4)GlcNAc
6	11567	0.920353	Neu5Ac(a2-8)Neu5Ac(a2-3)[Neu5Ac(a2-8)Neu5Ac(a2-8)Neu5Ac(a2-3)Gal(b1-3)GalNAc(b1-4)]Gal(b1-4)Glc
6	11573	0.920831	Glc(b1-3)[Glc(b1-3)[Glc(b1-6)]Glc(b1-6)Glc(b1-6)]Glc
6	11579	0.921308	GlcNAc(b1-2)[GlcNAc(b1-6)]Man(a1-3)[GlcNAc(b1-2)[GlcNAc(b1-6)]Man(a1-6)]Man(b1-4)GlcNAc(b1-4)GlcNAc
6	11585	0.921785	Neu5Ac(a2-3)Gal(b1-4)[Fuc(a1-3)]GlcNAc(b1-3)Gal(b1-4)[Fuc(a1-3)]GlcNAc(b1-3)Gal(b1-4)GlcNAc
6	11591	0.922263	GlcNAc(b1-3)[GlcNAc(b1-6)]Gal(b1-4)GlcNAc
6	11597	0.92274	Gal(b1-3)[Gal(b1-4)]GalNAc
6	11603	0.923218	GlcNAc(b1-2)Glc(a1-3)[GalNAc(b1-4)GlcNAc(b1-2)Glc(a1-6)]Man(b1-4)GlcNAc(b1-4)GlcNAc
6	11609	0.923695	GalNAc(b1-4)GalNAc(b1-3)Gal(b1-4)Gal(b1-3)GalNAc
6	11615	0.924173	Man(b1-6)Man(b1-3)[Man(a1-6)Man(b1-6)]Man(b1-4)GlcNAc(b1-4)[Fuc(a1-6)]GlcNAc
6	11621	0.92465	GlcNAc(b1-2)Man(a1-3)[GlcNAc(b1-4)GlcNAc(b1-2)Man(a1-6)]Man(b1-4)GlcNAc(b1-4)[Fuc(a1-6)]GlcNAc
6	11627	0.925127	Fuc(a1-2)Gal(b1-3)GlcNAc(b1-3)[Fuc(a1-2)]Gal(b1-3)[Fuc(a1-2)Gal(b1-4)GlcNAc(b1-6)]GalNAc
6	11633	0.925605	Gal(a1-3)Gal(b1-4)GlcNAc(b1-2)Man(b1-3)[Gal(a1-3)Gal(b1-4)GlcNAc(b1-2)Man(b1-6)]Man(b1-4)GlcNAc(b1-4)GlcNAc
6	11639	0.926082	GlcNAc(b1-2)[Gal(b1-4)GlcNAc(b1-4)]Man(a1-3)[Man(a1-3)[Man(a1-6)]Man(a1-6)]Man(b1-4)GlcNAc(b1-4)GlcNAc
6	11645	0.92656	Gal(b1-4)GlcNAc(b1-2)[Gal(b1-5)GlcNAc(b1-5)]Man(a1-3)[GlcNAc(b1-2)Man(a1-6)]Man(b1-4)GlcNAc(b1-4)[Fuc(a1-6)]GlcNAc
6	11651	0.927037	Neu5Ac(a2-8)Neu5Ac(a2-8)Neu5Ac(a2-3)[Neu5Ac(a2-8)Neu5Ac(a2-3)Gal(b1-3)GalNAc(b1-4)]Gal(b1-4)Glc
6	11657	0.927514	Gal(b1-4)GlcNAc(b1-3)Gal(b1-4)GlcNAc(b1-3)Gal(b1-4)GlcNAc(b1-2)Man(a1-3)[Gal(b1-3)Gal(b1-4)GlcNAc(b1-2)Man(a1-6)]Man(b1-4)GlcNAc(b1-4)[Fuc(a1-6)]GlcNAc
6	11663	0.927992	Gal(b1-4)GlcNAc(b1-2)[Fuc(a1-2)Gal(b1-4)GlcNAc(b1-4)]Man(a1-3)[Fuc(a1-2)Gal(b1-4)GlcNAc(b1-2)[Fuc(a1-2)Gal(b1-4)GlcNAc(b1-6)]Man(a1-6)]Man(b1-4)GlcNAc(b1-4)GlcNAc
6	11669	0.928469	GlcNAc(b1-2)[GlcNAc(b1-4)]Man(a1-3)GlcNAc(b1-4)[GlcNAc(b1-2)GlcNAc(b1-4)[GlcNAc(b1-6)]Man(a1-6)]Man(b1-4)GlcNAc(b1-4)GlcNAc
6	11675	0.928947	Man(a1-3)[Man(a1-3)[Man(a1-6)]Man(a1-6)]Man(b1-4)GlcNAc(b1-4)GlcNAc
5	11680	0.929344	Fuc(a1-2)Gal(b1-4)[Fuc(a1-3)]GlcNAc(b1-2)Man(a1-3)[Fuc(a1-2)Gal(b1-4)[Fuc(a1-3)]GlcNAc(b1-2)Man(a1-6)]Man(b1-4)GlcNAc(b1-4)[Fuc(a1-6)]GlcNAc
5	11685	0.929742	Man(a1-2)Man(a1-2)[Man(a1-2)[Man(a1-6)Man(a1-6)]Man(a1-6)]Man(a1-3)[Man(a1-3)[Man(a1-2)Man(a1-6)]Man(a1-6)]Man(b1-4)GlcNAc(b1-4)GlcNAc
5	11690	0.93014	Gal(b1-3)[Gal(b1-3)[Fuc(a1-4)]GlcNAc(b1-3)Gal(b1-4)[Fuc(a1-3)]GlcNAc(b1-6)]GalNAc
5	11695	0.930538	GalNAc(b1-4)GlcNAc(b1-4)Man(a1-3)[GalNAc(b1-4)GlcNAc(b1-4)Man(a1-6)]Man(a1-4)GlcNAc(b1-4)GlcNAc
5	11700	0.930936	Gal(b1-4)GlcNAc(b1-3)Gal(b1-4)GlcNAc(b1-2)Man(a1-3)[Gal(b1-4)GlcNAc(b1-3)Gal(b1-4)GlcNAc(b1-2)[Gal(b1-4)GlcNAc(b1-3)Gal(b1-4)GlcNAc(b1-6)]Man(a1-6)]Man(b1-4)GlcNAc(b1-4)[Fuc(a1-6)]GlcNAc
5	11705	0.931334	Gal(b1-3)Gal(b1-3)Gal(b1-3)Gal(b1-4)Glc
5	11710	0.931731	GalNAc(b1-3)Gal(a1-3)Gal(b1-3)Gal(a1-3)Gal(a1-4)Gal(b1-4)Glc
5	11715	0.932129	Fuc(a1-2)Gal(b1-4)GlcNAc(b1-2)[Fuc(a1-2)Gal(b1-4)GlcNAc(b1-4)]Man(a1-3)[Gal(b1-4)GlcNAc(b1-2)[Fuc(a1-2)Gal(b1-4)GlcNAc(b1-6)]Man(a1-6)]Man(b1-4)GlcNAc(b1-4)GlcNAc
5	11720	0.932527	Gal(b1-4)GlcNAc(b1-3)Gal(b1-4)[Fuc(a1-3)]GlcNAc(b1-2)Man(a1-3)[Gal(b1-4)[Fuc(a1-3)]GlcNAc(b1-3)Gal(b1-4)[Fuc(a1-3)]GlcNAc(b1-2)Man(a1-6)]Man(b1-4)GlcNAc(b1-4)[Fuc(a1-6)]GlcNAc
5	11725	0.932925	GalNAc(b1-4)[Fuc(a1-2)]GlcNAc(b1-4)Man(a1-3)[GalNAc(b1-4)[Fuc(a1-2)]GlcNAc(b1-4)Man(a1-6)]Man(a1-4)GlcNAc(b1-4)[Fuc(a1-2)]GlcNAc
5	11730	0.933323	Fuc(a1-2)Gal(b1-4)GlcNAc(b1-2)[Gal(b1-4)GlcNAc(b1-4)]Man(a1-3)[Fuc(a1-2)Gal(b1-4)GlcNAc(b1-2)[Fuc(a1-2)Gal(b1-4)GlcNAc(b1-6)]Man(a1-6)]Man(b1-4)GlcNAc(b1-4)GlcNAc
5	11735	0.933721	GlcNAc(b1-3)[Fuc(a1-2)Gal(b1-4)[Fuc(a1-3)]GlcNAc(b1-3)[Fuc(a1-2)]Gal(b1-4)GlcNAc(b1-6)]GalNAc
5	11740	0.934118	GalNAc(b1-4)GlcNAc(b1-2)[Gal(b1-4)GlcNAc(b1-4)]Man(a1-3)[GalNAc(b1-4)GlcNAc(b1-2)[Gal(b1-4)GlcNAc(b1-6)]Man(a1-6)]Man(b1-4)GlcNAc(b1-4)GlcNAc
5	11745	0.934516	Gal(a1-3)[Fuc(a1-2)]Gal(b1-3)GlcNAc(b1-3)[Neu5Ac(a2-6)]GalNAc
5	11750	0.934914	Man(a1-2)Man(b1-3)[Man(b1-3)[Man(a1-6)]Man(b1-6)]Man
5	11755	0.935312	Neu5Ac(a2-6)Gal(b1-4)GlcNAc(b1-2)[Neu5Ac(a2-6)Gal(b1-4)GlcNAc(b1-6)]Man(a1-3)[Neu5Ac(a2-3)Gal(b1-4)GlcNAc(b1-2)[Neu5Ac(a2-6)Gal(b1-4)GlcNAc(b1-4)]Man(a1-6)]Man(b1-4)GlcNAc(b1-4)[Fuc(a1-6)]GlcNAc
5	11760	0.93571	GalNAc(a1-3)GalNAc(b1-3)[Fuc(a1-2)Gal(b1-3)GalNAc(b1-4)]Gal(a1-4)Gal(b1-4)Glc
5	11765	0.936108	Neu5Ac(a2-3)Gal(b1-4)[Fuc(a1-3)]GlcNAc(b1-3)Gal(b1-3)[Neu5Ac(a2-6)]GalNAc
5	11770	0.936505	Neu5Ac(a2-3)[GalNAc(b1-4)]Gal(b1-4)GlcNAc(b1-3)[GalNAc(b1-4)]Gal(b1-4)Glc
5	11775	0.936903	Gal(a1-3)GalNAc(a1-3)Gal(b1-3)Gal(b1-3)[Neu5Ac(a2-6)]GalNAc
5	11780	0.937301	Gal(b1-3)[GlcNAc(b1-3)Gal(b1-3)GlcNAc(b1-6)]GalNAc
5	11785	0.937699	Neu5Ac(a2-6)Gal(b1-4)GlcNAc(b1-2)[Neu5Ac(a2-6)Gal(b1-4)GlcNAc(b1-4)]Man(a1-3)[Neu5Ac(a2-6)Gal(b1-4)GlcNAc(b1-2)Man(a1-6)]Man(b1-4)GlcNAc(b1-4)[Fuc(a1-6)]GlcNAc
5	11790	0.938097	Neu5Ac(a2-6)Gal(b1-4)GlcNAc(b1-2)[Neu5Ac(a2-6)Gal(b1-4)GlcNAc(b1-6)]Man(a1-3)[Neu5Ac(a2-6)Gal(b1-4)GlcNAc(b1-2)[Neu5Ac(a2-3)Gal(b1-4)GlcNAc(b1-4)]Man(a1-6)]Man(b1-4)GlcNAc(b1-4)GlcNAc
5	11795	0.938495	GlcNAc(b1-2)[GlcNAc(b1-4)]Man(a1-3)[GlcNAc(b1-2)[GlcNAc(b1-4)]Man(a1-6)]Man(b1-4)GlcNAc(b1-4)GlcNAc
5	11800	0.938892	GlcNAc(b1-3)Gal(b1-3)[GlcNAc(b1-6)]GalNAc
5	11805	0.93929	Neu5Ac(a2-6)Gal(b1-4)GlcNAc(b1-3)[Neu5Ac(a2-6)Gal(b1-4)GlcNAc(b1-6)]Gal(b1-4)GlcNAc(b1-3)Gal(b1-4)Glc
5	11810	0.939688	Gal(b1-4)GlcNAc(b1-4)Gal(b1-4)GlcNAc(b1-2)[Gal(b1-4)GlcNAc(b1-4)]Man(a1-3)[Gal(b1-4)GlcNAc(b1-2)Man(a1-6)]Man(b1-4)GlcNAc(b1-4)[Fuc(a1-6)]GlcNAc
5	11815	0.940086	Neu5Ac(a2-3)Gal(b1-4)[Fuc(a1-3)]GlcNAc(b1-4)[Fuc(a1-3)]GlcNAc
5	11820	0.940484	Man(a1-2)Gal(b1-4)GlcNAc(b1-2)Man(a1-3)[Man(a1-3)[Man(a1-6)]Man(a1-6)]Man(b1-4)GlcNAc(b1-4)GlcNAc
4	11824	0.940802	Neu5Ac(a2-3)[GalNAc(a1-4)]Gal(b1-3)[Neu5Ac(a2-6)]GalNAc
4	11828	0.94112	Gal(b1-4)GlcNAc(b1-2)[Gal(b1-4)GlcNAc(b1-4)]Man(a1-3)[Gal(b1-4)GlcNAc(b1-2)[Gal(b1-4)GlcNAc(b1-4)Gal(b1-4)GlcNAc(b1-6)]Man(a1-6)]Man(b1-4)GlcNAc(b1-4)GlcNAc
4	11832	0.941439	Neu5Ac(a2-3)Gal(b1-4)GlcNAc(b1-2)[Neu5Ac(a2-3)Gal(b1-4)GlcNAc(b1-6)]Man(a1-3)[Neu5Ac(a2-3)Gal(b1-4)GlcNAc(b1-2)Man(a1-6)]Man(b1-4)GlcNAc(b1-4)GlcNAc
4	11836	0.941757	Neu5Gc(a2-3)Gal(b1-4)GlcNAc(b1-2)[Neu5Gc(a2-3)Gal(b1-4)GlcNAc(b1-4)]Man(a1-3)[Gal(b1-4)GlcNAc(b1-2)Man(a1-6)]Man(b1-4)GlcNAc(b1-4)GlcNAc
4	11840	0.942075	Neu5Ac(a2-3)Gal(b1-4)GlcNAc(b1-3)Gal(b1-3)[Neu5Ac(a2-3)Gal(b1-4)GlcNAc(b1-3)Gal(b1-4)GlcNAc(b1-6)]GalNAc
4	11844	0.942393	GalNAc(a1-3)[Fuc(a1-2)]Gal(b1-4)GlcNAc(b1-2)Man(a1-3)[GalNAc(a1-3)[Fuc(a1-2)]Gal(b1-4)GlcNAc(b1-2)Man(a1-6)]Man(b1-4)GlcNAc(b1-4)GlcNAc
4	11848	0.942712	Neu5Ac(a2-3)[GlcNAc(a1-4)Gal(b1-4)]Gal(b1-3)[GlcNAc(b1-3)GlcNAc(b1-6)]GalNAc
4	11852	0.94303	Neu5Ac(a2-3)Gal(b1-3)GlcNAc(b1-3)Gal(b1-3)[Gal(b1-3)GlcNAc(b1-3)Gal(b1-4)GlcNAc(b1-6)]GalNAc
4	11856	0.943348	Gal(b1-4)GlcNAc(b1-2)Gal(b1-4)GlcNAc(b1-2)Man(a1-3)[Gal(b1-4)GlcNAc(b1-2)Gal(b1-4)GlcNAc(b1-2)Man(a1-6)]Man(b1-4)GlcNAc(b1-4)[Fuc(a1-6)]GlcNAc
4	11860	0.943666	Neu5Ac(a2-3)Gal(b1-3)[Neu5Ac(a2-3)Gal(b1-4)]GlcNAc
4	11864	0.943985	GalNAc(a1-3)[Fuc(a1-2)]Gal(b1-3)GlcNAc(b1-2)Man(a1-3)[GalNAc(a1-3)[Fuc(a1-2)]Gal(b1-3)GlcNAc(b1-2)Man(a1-6)]Man(b1-4)GlcNAc(b1-4)GlcNAc
4	11868	0.944303	Fuc(a1-2)Gal(b1-4)GlcNAc(b1-3)[Fuc(a1-2)Gal(b1-4)GlcNAc(b1-6)]Gal(b1-4)GlcNAc(b1-3)Gal(b1-4)Glc
4	11872	0.944621	Fuc(a1-2)Gal(b1-3)GlcNAc(b1-3)[Gal(b1-4)GlcNAc(b1-6)]Gal(b1-3)[Gal(b1-4)GlcNAc(b1-6)]GalNAc
4	11876	0.94494	Gal(b1-3)[Gal(b1-3)GlcNAc(b1-6)]GalNAc
4	11880	0.945258	GalNAc(a1-6)Gal(b1-3)GlcNAc(b1-3)[Gal(b1-4)GlcNAc(b1-6)]Gal(b1-4)GlcNAc(b1-3)GalNAc
4	11884	0.945576	GlcNAc(b1-2)[GlcNAc(b1-4)]Man(a1-3)[GlcNAc(b1-2)GlcNAc(b1-4)[GlcNAc(b1-6)]Man(a1-6)]Man(b1-4)GlcNAc(b1-4)GlcNAc
4	11888	0.945894	Fuc(a1-2)Gal(b1-4)[Fuc(a1-3)]GlcNAc(b1-2)Man(a1-3)[Fuc(a1-2)Gal(b1-4)[Fuc(a1-3)]GlcNAc(b1-2)Man(a1-6)]Man(b1-4)GlcNAc(b1-4)GlcNAc
4	11892	0.946213	GlcNAc(b1-4)GlcNAc(b1-3)[Gal(a1-3)Gal(b1-4)GlcNAc(b1-6)]Gal(b1-4)GlcNAc(b1-2)Man(a1-3)[Gal(a1-3)Gal(b1-4)GlcNAc(b1-2)Man(a1-6)]Man(b1-4)GlcNAc(b1-4)[Fuc(a1-6)]GlcNAc
4	11896	0.946531	Gal(b1-3)GlcNAc(b1-3)Gal(b1-3)GlcNAc(b1-3)Gal(b1-3)GalNAc
4	11900	0.946849	Gal(a1-4)GlcNAc(b1-2)Man(a1-3)[Gal(a1-4)GlcNAc(b1-2)Man(a1-6)]Man(b1-4)GlcNAc(b1-4)[Fuc(a1-6)]GlcNAc
4	11904	0.947167	Fuc(a1-2)Gal(b1-4)GlcNAc(b1-2)Man(a1-3)GlcNAc(b1-4)[Fuc(a1-2)Gal(b1-4)GlcNAc(b1-2)Man(a1-6)]Man(b1-4)GlcNAc(b1-4)[Fuc(a1-6)]GlcNAc
4	11908	0.947486	Glc(a1-3)Man(a1-2)Man(a1-2)Man(a1-3)[Man(a1-6)]Man(b1-4)GlcNAc(b1-4)[Fuc(a1-6)]GlcNAc
4	11912	0.947804	Neu5Gc(a2-3)Gal(b1-4)GlcNAc(b1-2)[Neu5Ac(a2-3)Gal(b1-4)GlcNAc(b1-4)]Man(a1-3)[Neu5Ac(a2-3)Gal(b1-4)GlcNAc(b1-2)[Neu5Ac(a2-3)Gal(b1-4)GlcNAc(b1-6)]Man(a1-6)]Man(b1-4)GlcNAc(b1-4)[Fuc(a1-6)]GlcNAc
4	11916	0.948122	Gal(b1-2)[Gal(b1-3)]Gal
4	11920	0.94844	GalNAc(b1-4)GlcNAc(b1-2)[Gal(b1-4)GlcNAc(b1-4)]Man(a1-3)[GalNAc(b1-4)GlcNAc(b1-2)[Gal(b1-4)GlcNAc(b1-6)]Man(a1-6)]Man(b1-4)GlcNAc(b1-4)[Fuc(a1-6)]GlcNAc
4	11924	0.948759	Gal(b1-3)Gal(b1-3)[GlcNAc(b1-6)]GalNAc
4	11928	0.949077	Gal(a1-4)[Fuc(a1-2)]Gal(b1-4)GlcNAc(b1-3)Gal(b1-4)GlcNAc(b1-3)Gal(b1-4)Glc
4	11932	0.949395	Neu5Gc(a2-3)Gal(b1-4)GlcNAc(b1-3)Gal(b1-4)GlcNAc(b1-2)Man(a1-3)[Neu5Gc(a2-3)Gal(b1-4)GlcNAc(b1-3)Gal(b1-4)GlcNAc(b1-2)Man(a1-6)]Man(b1-4)GlcNAc(b1-4)GlcNAc
4	11936	0.949714	Gal(a1-3)[Fuc(a1-2)]Gal(b1-3)GlcNAc(b1-3)Gal(b1-4)GlcNAc(b1-3)GalNAc
4	11940	0.950032	Fuc(a1-2)Gal(b1-3)[Fuc(a1-2)Gal(b1-4)GlcNAc(b1-6)]GalNAc
4	11944	0.95035	Fuc(a1-2)Gal(b1-3)GlcNAc(b1-3)[Fuc(a1-2)Gal(b1-4)GlcNAc(b1-6)]Gal(b1-3)GlcNAc(b1-3)Gal(b1-4)Glc
4	11948	0.950668	GlcNAc(b1-3)[GlcNAc(b1-6)]GalNAc
4	11952	0.950987	GlcNAc(b1-2)GlcNAc(b1-2)Man(a1-3)[Man(a1-3)[Man(a1-6)]Man(a1-6)]Man(b1-4)GlcNAc(b1-4)GlcNAc
4	11956	0.951305	Fuc(a1-2)Gal(b1-3)[Fuc(a1-2)]Gal(b1-3)GalNAc
4	11960	0.951623	Fuc(a1-2)Gal(b1-4)GlcNAc(b1-2)[Fuc(a1-2)Gal(b1-4)GlcNAc(b1-4)]Man(a1-3)[Fuc(a1-2)Gal(b1-4)GlcNAc(b1-2)[Gal(b1-4)GlcNAc(b1-6)]Man(a1-6)]Man(b1-4)GlcNAc(b1-4)GlcNAc
4	11964	0.951941	GalNAc(a1-3)[Fuc(a1-2)]Gal(b1-4)GlcNAc(b1-3)Gal(b1-4)GlcNAc(b1-3)Gal(b1-4)GlcNAc(b1-3)Gal(b1-4)Glc
4	11968	0.95226	Neu5Ac(a2-6)Gal(b1-4)GlcNAc(b1-2)[Neu5Ac(a2-6)Gal(b1-4)GlcNAc(b1-6)]Man(a1-3)[Neu5Ac(a2-3)Gal(b1-4)GlcNAc(b1-2)[Neu5Ac(a2-6)Gal(b1-4)GlcNAc(b1-4)]Man(a1-6)]Man(b1-4)GlcNAc(b1-4)GlcNAc
4	11972	0.952578	GlcNAc(b1-3)Gal(b1-3)[GalNAc(a1-3)[Fuc(a1-2)]Gal(b1-4)GlcNAc(b1-6)]GalNAc
4	11976	0.952896	Gal(b1-3)GlcNAc(b1-2)Man(a1-3)[GlcNAc(b1-2)Man(a1-6)]Man(b1-4)GlcNAc(b1-4)GlcNAc
4	11980	0.953215	GalNAc(a1-3)[Fuc(a1-2)]Gal(b1-3)GalNAc(a1-3)[Fuc(a1-2)]Gal(b1-4)Glc
4	11984	0.953533	Gal(a1-3)[Fuc(a1-2)]Gal(b1-3)GalNAc(b1-3)Gal(b1-4)Glc
4	11988	0.953851	Glc(b1-3)[Glc(b1-6)]Glc(b1-3)[Glc(b1-6)]Glc(b1-3)Glc
4	11992	0.954169	Man(a1-2)Man(a1-2)Man(a1-2)Man(a1-3)[Man(a1-2)Man(a1-3)[Man(a1-2)Man(a1-2)Man(a1-6)]Man(a1-6)]Man(b1-4)GlcNAc(b1-4)GlcNAc
4	11996	0.954488	Fuc(a1-2)Gal(b1-3)GlcNAc(b1-3)Gal(b1-3)[Fuc(a1-4)]GlcNAc(b1-3)Gal(b1-4)Glc
4	12000	0.954806	Fuc(a1-2)Gal(b1-4)GlcNAc(b1-2)[GlcNAc(b1-4)]Man(a1-3)[Fuc(a1-2)Gal(b1-4)GlcNAc(b1-2)[Fuc(a1-2)Gal(b1-4)GlcNAc(b1-6)]Man(a1-6)]Man(b1-4)GlcNAc(b1-4)GlcNAc
4	12004	0.955124	Neu5Ac(a2-6)Gal(b1-4)GlcNAc(b1-2)[Neu5Ac(a2-3)Gal(b1-4)GlcNAc(b1-6)]Man(a1-3)[Neu5Ac(a2-6)Gal(b1-4)GlcNAc(b1-2)[Neu5Ac(a2-6)Gal(b1-4)GlcNAc(b1-4)]Man(a1-6)]Man(b1-4)GlcNAc(b1-4)GlcNAc
4	12008	0.955442	Man(a1-3)Man(a1-3)[Man(a1-6)]Man(a1-4)GlcNAc(b1-4)[Fuc(a1-6)]GlcNAc
4	12012	0.955761	Neu5Ac(a2-6)Gal(b1-4)GlcNAc(b1-3)[Neu5Ac(a2-6)Gal(b1-4)GlcNAc(b1-6)]Gal
4	12016	0.956079	Gal(a1-3)[Fuc(a1-2)]Gal(b1-4)GlcNAc(b1-3)Gal(b1-4)GlcNAc(b1-3)GalNAc
4	12020	0.956397	Neu5Ac(a2-3)Gal(b1-3)GalNAc(a1-3)[Fuc(a1-2)]Gal(b1-3)GalNAc(b1-3)Gal(b1-4)Glc
4	12024	0.956715	Fuc(a1-2)Gal(b1-3)GalNAc(a1-3)[Fuc(a1-2)]Gal(b1-4)GlcNAc(b1-3)Gal(b1-4)Glc
4	12028	0.957034	Fuc(a1-2)Gal(b1-4)[Fuc(a1-3)]GalNAc(b1-3)Gal(b1-4)[Fuc(a1-3)]GlcNAc
4	12032	0.957352	Fuc(a1-2)Gal(b1-3)[Fuc(a1-2)Gal(b1-3)[Fuc(a1-4)]GlcNAc(b1-3)Gal(b1-4)GlcNAc(b1-6)]GalNAc
4	12036	0.95767	Neu5Ac(a2-3)Gal(b1-3)[Fuc(a1-4)]GlcNAc(b1-3)[Gal(b1-3)GlcNAc(b1-3)Gal(b1-4)GlcNAc(b1-6)]Gal(b1-4)Glc
4	12040	0.957989	Glc(a1-3)Glc(a1-3)Man(a1-2)Man(a1-2)Man(a1-3)[Man(a1-6)]Man(b1-4)GlcNAc(b1-4)[Fuc(a1-6)]GlcNAc
4	12044	0.958307	Gal(b1-4)GlcNAc(b1-2)[Gal(b1-4)GlcNAc(b1-4)]Man(a1-3)[Gal(b1-4)GlcNAc(b1-2)Man(a1-6)]Man(b1-4)GlcNAc(b1-4)[Fuc(a1-6)]GlcNAc
4	12048	0.958625	Gal(b1-4)GlcNAc(b1-2)[Gal(b1-4)GlcNAc(b1-4)]Man(a1-3)[Gal(b1-4)GlcNAc(a1-2)[Gal(b1-4)GlcNAc(b1-6)]Man(a1-6)]Man(b1-4)GlcNAc(b1-4)GlcNAc
4	12052	0.958943	Gal(b1-4)[Fuc(a1-3)]GlcNAc(b1-2)[Gal(b1-4)[Fuc(a1-3)]GlcNAc(b1-4)]Man(a1-3)GlcNAc(b1-4)[Gal(b1-4)[Fuc(a1-3)]GlcNAc(b1-2)Man(a1-6)]Man(b1-4)GlcNAc(b1-4)GlcNAc
4	12056	0.959262	Gal(b1-4)GlcNAc(b1-2)[Gal(b1-4)GlcNAc(b1-4)]Man(a1-3)[Gal(b1-4)GlcNAc(b1-4)Gal(b1-4)GlcNAc(b1-2)[Gal(b1-4)GlcNAc(b1-6)]Man(a1-6)]Man(b1-4)GlcNAc(b1-4)GlcNAc
3	12059	0.9595	GlcNAc(b1-2)[GlcNAc(b1-4)]Man(a1-3)GlcNAc(b1-4)[GlcNAc(b1-2)[GlcNAc(b1-4)]Man(a1-6)]Man(b1-4)GlcNAc(b1-4)GlcNAc
3	12062	0.959739	Neu5Ac(a2-3)Gal(b1-3)[Neu5Ac(a2-3)Gal(b1-4)GlcNAc(b1-3)Gal(b1-4)GlcNAc(b1-6)]GalNAc
3	12065	0.959978	Fuc(a1-2)Gal(b1-4)GlcNAc(b1-3)[Fuc(a1-2)Gal(b1-4)GlcNAc(b1-6)]GalNAc
3	12068	0.960216	Neu5Ac(a2-3)Gal(b1-3)[Neu5Ac(a2-3)Gal(b1-4)[Fuc(a1-3)]GlcNAc(b1-6)]GalNAc
3	12071	0.960455	Gal(b1-3)GlcNAc(b1-3)[Gal(b1-3)GlcNAc(b1-6)]Gal(b1-4)GlcNAc(b1-3)GalNAc
3	12074	0.960694	Gal(b1-3)[GlcNAc(b1-6)]GalNAc(b1-3)Gal
3	12077	0.960933	Gal(b1-4)GlcNAc(b1-2)[Gal(a1-4)Gal(b1-4)GlcNAc(b1-4)]Man(a1-3)GlcNAc(b1-4)[Gal(a1-4)Gal(b1-4)GlcNAc(b1-2)[Gal(b1-4)GlcNAc(b1-6)]Man(a1-6)]Man(b1-4)GlcNAc(b1-4)GlcNAc
3	12080	0.961171	Gal(b1-4)GlcNAc(b1-2)Gal(b1-4)GlcNAc(b1-2)Gal(b1-4)GlcNAc(b1-2)Gal(b1-4)[Fuc(a1-3)]GlcNAc(b1-2)Man(a1-3)[Man(a1-6)]Man(b1-4)GlcNAc(b1-4)[Fuc(a1-6)]GlcNAc
3	12083	0.96141	Fuc(a1-2)Gal(b1-4)[Fuc(a1-3)]GlcNAc(b1-3)[Fuc(a1-2)Gal(b1-4)GlcNAc(b1-6)]Gal(b1-3)GalNAc
3	12086	0.961649	Gal(b1-4)GlcNAc(b1-2)[Gal(b1-4)GlcNAc(b1-4)]Man(a1-3)GlcNAc(b1-4)[Gal(b1-4)GlcNAc(b1-2)Man(a1-6)]Man(b1-4)GlcNAc(b1-4)GlcNAc
3	12089	0.961887	Gal(b1-4)[Fuc(a1-3)]GlcNAc(b1-2)[Gal(b1-4)[Fuc(a1-3)]GlcNAc(b1-4)]Man(a1-3)[Gal(b1-4)[Fuc(a1-3)]GlcNAc(b1-2)[Gal(b1-4)[Fuc(a1-3)]GlcNAc(b1-6)]Man(a1-6)]Man(b1-4)GlcNAc(b1-4)[Fuc(a1-6)]GlcNAc
3	12092	0.962126	Gal(b1-4)GlcNAc(b1-2)[Gal(b1-4)GlcNAc(b1-4)]Man(a1-3)[GlcNAc(b1-2)Man(a1-6)]Man(b1-4)GlcNAc(b1-4)[Fuc(a1-6)]GlcNAc
3	12095	0.962365	Neu5Ac(a2-6)Gal(b1-4)GlcNAc(b1-2)[Neu5Ac(a2-3)Gal(b1-4)[Fuc(a1-3)]GlcNAc(b1-4)]Man(a1-3)[Neu5Ac(a2-6)Gal(b1-4)GlcNAc(b1-2)[Neu5Ac(a2-3)Gal(b1-4)[Fuc(a1-3)]GlcNAc(b1-4)]Man(a1-6)]Man(b1-4)GlcNAc(b1-4)GlcNAc
3	12098	0.962603	Glc(b1-6)Glc(b1-6)Glc(b1-3)Glc(b1-3)[Glc(b1-6)Glc(b1-6)]Glc
3	12101	0.962842	Gal(b1-4)[Gal(b1-4)Glc(b1-6)]GlcNAc
3	12104	0.963081	Neu5Ac(a2-3)Gal(b1-3)[Neu5Ac(a2-6)]GalNAc
3	12107	0.96332	Gal(b1-4)GlcNAc(b1-2)[GlcNAc(b1-4)]Man(a1-3)[Man(a1-3)[Man(a1-6)]Man(a1-6)]Man(b1-4)GlcNAc(b1-4)GlcNAc
3	12110	0.963558	Fuc(a1-3)Gal(b1-4)[Fuc(a1-6)]GlcNAc
3	12113	0.963797	Fuc(a1-2)Gal(b1-3)[Fuc(a1-2)]Gal(b1-3)[GlcNAc(b1-3)[Fuc(a1-4)]GlcNAc(b1-6)]GalNAc
3	12116	0.964036	Neu5Ac(a2-3)Gal(b1-3)GlcNAc(b1-3)Gal(b1-3)GlcNAc(b1-3)Gal(b1-4)Glc
3	12119	0.964274	Fuc(a1-2)Gal(b1-4)[Fuc(a1-2)]Gal(b1-3)GalNAc
3	12122	0.964513	Neu5Ac(a2-6)Gal(b1-3)GlcNAc(b1-3)[Neu5Ac(a2-6)]Gal(b1-4)GlcNAc(b1-3)[Neu5Ac(a2-6)]GalNAc
3	12125	0.964752	Gal(b1-4)GlcNAc(b1-3)[GlcNAc(b1-6)]Gal(b1-4)GlcNAc(b1-3)GalNAc
3	12128	0.96499	Fuc(a1-2)Gal(b1-3)[Fuc(a1-2)Gal(b1-4)[Fuc(a1-3)]GlcNAc(b1-6)]GalNAc
3	12131	0.965229	Gal(b1-3)GlcNAc(b1-3)Gal(b1-3)GlcNAc(b1-3)GalNAc
3	12134	0.965468	Gal(b1-4)GlcNAc(b1-3)[Gal(b1-4)GlcNAc(b1-4)]Man(a1-3)[Gal(b1-4)GlcNAc(b1-2)[Gal(b1-4)GlcNAc(b1-4)]Man(a1-6)]Man(b1-4)GlcNAc(b1-4)GlcNAc
3	12137	0.965707	GlcNAc(b1-2)Man(a1-3)[Man(a1-3)[Man(a1-6)]Man(a1-6)]Man(b1-4)GlcNAc(b1-4)[Fuc(a1-6)]GlcNAc
3	12140	0.965945	Neu5Ac(a2-3)[Neu5Ac(a2-3)[GalNAc(b1-4)]Gal(b1-3)GalNAc(b1-4)]Gal(b1-4)Glc
3	12143	0.966184	Man(b1-3)[Man(a1-6)GlcNAc(a1-2)Man(a1-6)]Man(b1-4)GlcNAc(b1-4)[Man(b1-6)]GlcNAc
3	12146	0.966423	Gal(b1-4)GlcNAc(b1-2)[Gal(b1-4)GlcNAc(b1-6)]Gal
3	12149	0.966661	Neu5Ac(a2-3)Gal(b1-4)GlcNAc(b1-4)Gal(b1-4)GlcNAc
3	12152	0.9669	Fuc(a1-2)Gal(b1-3)[Fuc(a1-4)]GlcNAc(b1-4)Gal
3	12155	0.967139	Gal(a1-3)Gal(b1-4)GlcNAc(b1-2)Man(a1-3)[Gal(a1-3)Gal(b1-4)GlcNAc(b1-3)Gal(b1-4)GlcNAc(b1-2)Man(a1-6)]Man(b1-4)GlcNAc(b1-4)[Fuc(a1-6)]GlcNAc
3	12158	0.967377	GlcNAc(b1-3)Gal(b1-3)GlcNAc
3	12161	0.967616	Neu5Ac(a2-3)Gal(b1-4)GlcNAc(b1-3)[Fuc(a1-2)Gal(b1-4)GlcNAc(b1-6)]Gal(b1-4)GlcNAc(b1-3)Gal(b1-4)GlcNAc
3	12164	0.967855	Gal(b1-4)GlcNAc(b1-2)Man(a1-3)[Man(a1-3)[Man(a1-6)]Man(a1-6)]Man(b1-4)GlcNAc(b1-4)[Fuc(a1-6)]GlcNAc
3	12167	0.968094	GlcNAc(b1-3)Gal(b1-4)GlcNAc(b1-2)[Gal(b1-4)GlcNAc(b1-3)Gal(b1-4)GlcNAc(b1-4)]Man(a1-3)[Gal(b1-4)GlcNAc(b1-3)Gal(b1-4)GlcNAc(b1-2)[Gal(b1-4)GlcNAc(b1-3)Gal(b1-4)GlcNAc(b1-6)]Man(a1-6)]Man(b1-4)GlcNAc(b1-4)[Fuc(a1-6)]GlcNAc
3	12170	0.968332	Gal(b1-4)[Fuc(a1-3)]GlcNAc(b1-3)Gal(b1-4)[Fuc(a1-3)]GlcNAc(b1-3)Gal
3	12173	0.968571	Gal(b1-3)[Gal(b1-3)[Fuc(a1-4)]GlcNAc(b1-6)]GalNAc
3	12176	0.96881	Gal(b1-4)GlcNAc(b1-2)[Gal(b1-4)GlcNAc(b1-4)]Man(a1-3)[Gal(b1-4)GlcNAc(b1-3)Gal(b1-4)GlcNAc(b1-2)[Gal(b1-4)GlcNAc(b1-3)Gal(b1-4)GlcNAc(b1-6)]Man(a1-6)]Man(b1-4)GlcNAc(b1-4)[Fuc(a1-6)]GlcNAc
3	12179	0.969048	Gal(b1-3)[Gal(b1-4)[Fuc(a1-3)]GlcNAc(b1-6)]GalNAc(b1-3)Gal(a1-4)Gal(b1-4)Glc
3	12182	0.969287	Gal(b1-3)[Fuc(a1-4)]GlcNAc(b1-3)[Gal(b1-4)[Fuc(a1-3)]GlcNAc(b1-6)]Gal(b1-4)Glc
3	12185	0.969526	Gal(b1-4)GlcNAc(b1-2)[Gal(b1-4)GlcNAc(b1-4)]Man(a1-3)GlcNAc(b1-4)[Gal(b1-4)GlcNAc(b1-2)[Gal(b1-4)GlcNAc(b1-6)]Man(a1-6)]Man(b1-4)GlcNAc(b1-4)GlcNAc
3	12188	0.969764	Gal(b1-3)[Fuc(a1-4)]GlcNAc(b1-3)[Gal(b1-4)[Fuc(a1-3)]GlcNAc(b1-6)]Gal(b1-3)GlcNAc(b1-3)Gal(b1-3)GalNAc
3	12191	0.970003	Neu5Ac(a2-3)Gal(b1-4)GlcNAc(b1-2)[Neu5Ac(a2-6)Gal(b1-4)GlcNAc(b1-6)]Man(a1-3)[Neu5Ac(a2-6)Gal(b1-4)GlcNAc(b1-2)[Neu5Ac(a2-6)Gal(b1-4)GlcNAc(b1-4)]Man(a1-6)]Man(b1-4)GlcNAc(b1-4)GlcNAc
3	12194	0.970242	Gal(b1-4)GlcNAc(b1-2)[GlcNAc(b1-4)]Man(a1-3)GlcNAc(b1-4)[Gal(b1-4)GlcNAc(b1-2)[Gal(b1-4)GlcNAc(b1-6)]Man(a1-6)]Man(b1-4)GlcNAc(b1-4)[Fuc(a1-6)]GlcNAc
3	12197	0.970481	Man(b1-3)[Man(a1-6)GlcNAc(a1-2)Man(a1-6)]Man(b1-4)GlcNAc(b1-4)[Man(a1-6)]GlcNAc
3	12200	0.970719	Gal(a1-4)GlcNAc(b1-2)Man(a1-3)[Gal(a1-4)GlcNAc(b1-2)Man(a1-6)]Man(b1-4)GlcNAc(b1-4)GlcNAc
3	12203	0.970958	GlcNAc(b1-2)Man(a1-3)[GlcNAc(b1-2)[GlcNAc(b1-6)]Man(a1-6)]Man(b1-4)GlcNAc(b1-4)GlcNAc
3	12206	0.971197	Neu5Gc(a2-3)Gal(b1-4)GlcNAc(b1-2)Man(a1-3)[Neu5Gc(a2-3)Gal(b1-4)GlcNAc(b1-2)Man(a1-6)]Man(b1-4)GlcNAc(b1-4)GlcNAc
3	12209	0.971435	Gal(a1-3)[Gal(a1-4)]Gal(b1-4)GlcNAc
3	12212	0.971674	Gal(a1-4)Gal(b1-4)GlcNAc(b1-6)GalNAc
3	12215	0.971913	Neu5Ac(a2-3)[Fuc(a1-2)Gal(b1-3)GalNAc(b1-4)]Gal(b1-4)Glc
3	12218	0.972151	Gal(b1-3)[Gal(b1-4)[Fuc(a1-3)]GlcNAc(b1-3)Gal(b1-4)GlcNAc(b1-6)]GalNAc
2	12220	0.972311	Gal(b1-4)GlcNAc(b1-3)Gal(b1-4)GlcNAc(b1-2)[Gal(b1-4)GlcNAc(b1-3)Gal(b1-4)GlcNAc(b1-4)]Man(a1-3)[Gal(b1-4)GlcNAc(b1-3)Gal(b1-4)GlcNAc(b1-2)Man(a1-6)]Man(b1-4)GlcNAc(b1-4)GlcNAc
2	12222	0.97247	Gal(b1-3)Gal(b1-4)GlcNAc(b1-2)Man(a1-3)[Gal(b1-3)Gal(b1-4)GlcNAc(b1-2)Man(a1-6)]Man(b1-4)GlcNAc(b1-4)GlcNAc
2	12224	0.972629	Gal(b1-4)GlcNAc(b1-3)Gal(b1-4)GlcNAc(b1-2)Man(a1-3)[Gal(b1-4)GlcNAc(b1-3)Gal(b1-4)GlcNAc(b1-2)Man(a1-6)]Man(b1-4)GlcNAc(b1-4)[Fuc(a1-6)]GlcNAc
2	12226	0.972788	Neu5Ac(a2-8)Neu5Ac(a2-3)[Neu5Ac(a2-8)Neu5Ac(a2-3)Gal(b1-3)GalNAc(b1-4)]Gal(b1-4)Glc
2	12228	0.972947	Gal(b1-3)[Fuc(a1-2)Gal(b1-3)GlcNAc(b1-6)]GalNAc
2	12230	0.973106	Gal(b1-4)GlcNAc(b1-2)[GlcNAc(b1-4)]Man(a1-3)GlcNAc(b1-4)[Gal(b1-4)GlcNAc(b1-2)Man(a1-6)]Man(b1-4)GlcNAc(b1-4)[Fuc(a1-6)]GlcNAc
2	12232	0.973265	Neu5Ac(a2-3)Gal(b1-4)GlcNAc(b1-2)[Neu5Ac(a2-3)Gal(b1-4)GlcNAc(b1-4)]Man(a1-3)[Gal(a1-3)Gal(b1-4)GlcNAc(b1-2)[Gal(a1-3)Gal(b1-4)GlcNAc(b1-6)]Man(a1-6)]Man(b1-4)GlcNAc(b1-4)[Fuc(a1-6)]GlcNAc
2	12234	0.973425	Gal(a1-4)Gal(b1-4)GlcNAc(b1-2)[Gal(b1-4)GlcNAc(b1-4)]Man(a1-3)[Gal(a1-4)Gal(b1-4)GlcNAc(b1-2)Man(a1-6)]Man(b1-4)GlcNAc(b1-4)GlcNAc
2	12236	0.973584	Gal(b1-4)GlcNAc(b1-2)Man(a1-3)[Gal(b1-4)GlcNAc(b1-3)Gal(b1-4)GlcNAc(b1-3)Gal(b1-4)GlcNAc(b1-2)Man(a1-6)]Man(b1-4)GlcNAc(b1-4)[Fuc(a1-6)]GlcNAc
2	12238	0.973743	Neu5Ac(a2-6)Gal(b1-4)GlcNAc(b1-3)Gal(b1-4)[Fuc(a1-3)]GlcNAc(b1-2)Man(a1-3)[Gal(b1-4)[Fuc(a1-3)]GlcNAc(b1-3)Gal(b1-4)[Fuc(a1-3)]GlcNAc(b1-2)Man(a1-6)]Man(b1-4)GlcNAc(b1-4)[Fuc(a1-6)]GlcNAc
2	12240	0.973902	Man(a1-3)[Man(a1-6)]Man(a1-3)Man(b1-4)GlcNAc(b1-4)[Fuc(a1-6)]GlcNAc
2	12242	0.974061	Gal(b1-2)Gal(a1-3)[Fuc(a1-2)]Gal(b1-3)[GlcNAc(b1-6)]GalNAc
2	12244	0.97422	Gal(b1-3)Gal(b1-3)[Neu5Ac(a2-8)Neu5Ac(a2-6)]GalNAc
2	12246	0.974379	Neu5Ac(a2-3)Gal(b1-4)GlcNAc(b1-3)[Gal(a1-3)[Fuc(a1-2)]Gal(b1-4)GlcNAc(b1-6)]Gal(b1-3)GlcNAc(b1-3)Gal(b1-4)Glc
2	12248	0.974539	Man(a1-3)[Man(a1-3)[Glc(a1-3)Man(a1-2)Man(a1-6)]Man(a1-6)]Man(b1-4)GlcNAc(b1-4)[Fuc(a1-6)]GlcNAc
2	12250	0.974698	Neu5Ac(a2-3)Gal(b1-4)[Fuc(a1-3)]GlcNAc(b1-3)Gal(b1-3)GalNAc
2	12252	0.974857	Gal(b1-4)GlcNAc(b1-3)Gal(b1-4)GlcNAc(b1-3)Gal(b1-4)GlcNAc(b1-2)[Gal(b1-4)GlcNAc(b1-4)]Man(a1-3)[Gal(b1-4)GlcNAc(b1-2)[Gal(b1-4)GlcNAc(b1-6)]Man(a1-6)]Man(b1-4)GlcNAc(b1-4)[Fuc(a1-6)]GlcNAc
2	12254	0.975016	Fuc(a1-2)Gal(b1-3)GlcNAc(b1-2)Man(a1-3)[Fuc(a1-2)Gal(b1-3)GlcNAc(b1-2)Man(a1-6)]Man(b1-4)GlcNAc(b1-4)[Fuc(a1-6)]GlcNAc
2	12256	0.975175	Gal(a1-3)Gal(b1-4)GlcNAc(b1-2)Man(a1-3)[Gal(a1-3)Gal(b1-4)GlcNAc(b1-2)Man(a1-6)]Man(b1-4)GlcNAc(b1-4)GlcNAc
2	12258	0.975334	Gal(b1-4)GlcNAc(b1-2)[Gal(b1-4)GlcNAc(b1-4)]Man(a1-3)GlcNAc(b1-4)[Gal(b1-4)GlcNAc(b1-2)[GlcNAc(b1-6)]Man(a1-6)]Man(b1-4)GlcNAc(b1-4)[Fuc(a1-6)]GlcNAc
2	12260	0.975493	Gal(b1-4)GalNAc(b1-3)Gal(b1-4)GlcNAc(b1-6)GalNAc
2	12262	0.975652	Neu5Ac(a2-8)Neu5Ac(a2-8)Neu5Ac(a2-3)[Neu5Ac(a2-3)Gal(b1-3)[Neu5Ac(a2-6)]GalNAc(b1-4)]Gal(b1-4)Glc
2	12264	0.975812	Fuc(a1-2)Gal(b1-4)GlcNAc(b1-2)[Gal(b1-4)GlcNAc(b1-4)]Man(a1-3)[Gal(b1-4)GlcNAc(b1-2)Man(a1-6)]Man(b1-4)GlcNAc(b1-4)[Fuc(a1-6)]GlcNAc
2	12266	0.975971	Neu5Ac(a2-3)[GalNAc(b1-4)Gal(b1-3)GalNAc(b1-4)]Gal(b1-4)Glc
2	12268	0.97613	Man(a1-2)Man(b1-3)[Man(b1-3)[Man(b1-6)]Man(b1-6)]Man(b1-4)GlcNAc(b1-4)GlcNAc
2	12270	0.976289	GalNAc(a1-3)GalNAc(b1-3)Gal
2	12272	0.976448	Gal(a1-3)Gal(a1-3)Gal(b1-4)[Fuc(a1-3)]GlcNAc(b1-2)Man(a1-3)[Gal(b1-4)[Fuc(a1-3)]GlcNAc(b1-2)[Gal(b1-4)[Fuc(a1-3)]GlcNAc(b1-6)]Man(a1-6)]Man(b1-4)GlcNAc(b1-4)[Fuc(a1-6)]GlcNAc
2	12274	0.976607	Gal(b1-4)GlcNAc(b1-2)Man(a1-3)[Man(a1-3)[Man(a1-6)]Man(a1-6)]Man(b1-4)GlcNAc(b1-4)GlcNAc
2	12276	0.976766	GalNAc(a1-3)[Fuc(a1-2)]Gal(b1-4)GlcNAc(a1-3)Gal(b1-4)GlcNAc(b1-3)Gal(b1-4)Glc
2	12278	0.976926	Neu5Ac(a2-6)Gal(b1-4)GlcNAc(b1-2)[Neu5Ac(a2-3)[Neu5Ac(a2-6)]Gal(b1-4)GlcNAc(b1-4)]Man(a1-3)[Neu5Ac(a2-3)Gal(b1-4)GlcNAc(b1-2)Man(a1-6)]Man(b1-4)GlcNAc(b1-4)GlcNAc
2	12280	0.977085	Gal(b1-4)GlcNAc(b1-2)Man(a1-3)[Gal(b1-3)Gal(b1-4)GlcNAc(b1-2)[Gal(b1-3)Gal(b1-4)GlcNAc(b1-4)]Man(a1-6)]Man(b1-4)GlcNAc(b1-4)[Fuc(a1-6)]GlcNAc
2	12282	0.977244	Gal(b1-4)[Fuc(a1-3)]GlcNAc(b1-3)Gal(b1-4)[Fuc(a1-3)]GlcNAc(b1-3)Gal(b1-4)GlcNAc(b1-3)Gal(b1-4)Glc
2	12284	0.977403	Neu5Ac(a2-3)Gal(b1-3)[Neu5Ac(a2-3)Gal(b1-4)GlcNAc(b1-6)]GalNAc
2	12286	0.977562	Gal(b1-4)GlcNAc(b1-2)[Gal(a1-4)Gal(b1-4)GlcNAc(b1-4)]Man(a1-3)[Gal(a1-4)Gal(b1-4)GlcNAc(b1-2)Man(a1-6)]Man(b1-4)GlcNAc(b1-4)GlcNAc
2	12288	0.977721	Gal(b1-3)[Gal(b1-4)GlcNAc(b1-3)Gal(b1-4)GlcNAc(b1-6)]GalNAc
2	12290	0.97788	Gal(b1-4)GlcNAc(b1-2)[Gal(b1-4)[Fuc(a1-3)]GlcNAc(b1-4)]Man(a1-3)[Gal(b1-4)[Fuc(a1-3)]GlcNAc(b1-2)[Gal(b1-4)[Fuc(a1-3)]GlcNAc(b1-6)]Man(a1-6)]Man(b1-4)GlcNAc(b1-4)[Fuc(a1-6)]GlcNAc
2	12292	0.978039	Gal(a1-3)Gal(b1-3)GlcNAc(b1-2)Man(a1-3)[Gal(a1-3)Gal(b1-3)GlcNAc(b1-2)Man(a1-6)]Man(b1-4)GlcNAc(b1-4)GlcNAc
2	12294	0.978199	Gal(b1-3)[GalNAc(b1-3)GlcNAc(b1-6)]GalNAc
2	12296	0.978358	Gal(b1-3)GlcNAc(a1-3)GlcNAc
2	12298	0.978517	Gal(b1-4)GlcNAc(b1-3)Gal(b1-4)GlcNAc(b1-2)Man(a1-3)[Gal(b1-4)GlcNAc(b1-3)Gal(b1-4)GlcNAc(b1-2)[Gal(b1-4)GlcNAc(b1-3)Gal(b1-4)GlcNAc(b1-6)]Man(a1-6)]Man(a1-4)GlcNAc(b1-4)GlcNAc
2	12300	0.978676	GlcNAc(b1-2)[GlcNAc(b1-4)]Man(a1-3)[Gal(b1-3)GlcNAc(b1-2)Man(a1-6)]Man(b1-4)GlcNAc(b1-4)[Fuc(a1-6)]GlcNAc
2	12302	0.978835	Gal(b1-3)[Gal(b1-2)Gal(b1-6)]GlcNAc
2	12304	0.978994	Gal(b1-4)GlcNAc(b1-2)[Gal(b1-4)GlcNAc(b1-6)]Man(a1-3)[Gal(b1-4)GlcNAc(b1-2)[Gal(b1-4)GlcNAc(b1-6)]Man(a1-6)]Man(b1-4)GlcNAc
2	12306	0.979153	Neu5Ac(a2-3)Gal(b1-3)[Neu5Ac(a2-3)Gal(b1-4)[Fuc(a1-3)]GlcNAc(b1-3)Gal(b1-4)GlcNAc(b1-6)]GalNAc
2	12308	0.979313	Fuc(a1-2)Gal(a1-3)Gal(a1-4)Gal(b1-4)GlcNAc(b1-6)GalNAc
2	12310	0.979472	Glc(a1-6)Glc(a1-6)Glc(a1-6)Glc(a1-6)Glc(a1-6)Glc(a1-6)Glc(a1-6)Glc
2	12312	0.979631	GlcNAc(b1-2)[Gal(b1-4)GlcNAc(b1-4)]Man(a1-3)[Gal(b1-4)GlcNAc(b1-2)Man(a1-6)]Man(b1-4)GlcNAc(b1-4)[Fuc(a1-6)]GlcNAc
2	12314	0.97979	Gal(b1-4)GlcNAc(b1-4)[Gal(b1-4)GlcNAc(b1-6)]Gal
2	12316	0.979949	Neu5Ac(a2-3)[Neu5Ac(a2-6)]Gal(b1-3)GalNAc
2	12318	0.980108	Neu5Ac(a2-3)Gal(b1-4)[Fuc(a1-3)]GlcNAc(b1-3)Gal(b1-4)[Fuc(a1-3)]GlcNAc(b1-3)Gal(b1-4)GlcNAc(b1-3)Gal(b1-4)Glc
2	12320	0.980267	Fuc(a1-2)Gal(b1-3)GlcNAc(b1-6)[Fuc(a1-2)]Gal(b1-3)[GlcNAc(b1-3)[Fuc(a1-4)]GlcNAc(b1-6)]GalNAc
2	12322	0.980426	GlcNAc(b1-2)[GlcNAc(b1-4)]Man(a1-3)GlcNAc(b1-4)[GlcNAc(b1-2)[Gal(b1-4)GlcNAc(b1-6)]Man(a1-6)]Man(b1-4)GlcNAc(b1-4)[Fuc(a1-6)]GlcNAc
2	12324	0.980586	GalNAc(a1-3)GalNAc(b1-3)Gal(a1-3)Gal(b1-4)Glc
2	12326	0.980745	Gal(b1-4)[Fuc(a1-3)]GlcNAc(b1-3)[GlcNAc(b1-6)]Gal(b1-3)GalNAc
2	12328	0.980904	Fuc(a1-2)Gal(b1-3)[Fuc(a1-2)]Gal(b1-3)[Fuc(a1-3)GlcNAc(b1-6)]GalNAc
2	12330	0.981063	Gal(b1-4)GlcNAc(b1-2)[Gal(b1-4)GlcNAc(b1-4)]Gal
2	12332	0.981222	Gal(b1-4)GlcNAc(b1-2)[Gal(b1-4)GlcNAc(b1-4)]Man(a1-3)[Gal(b1-4)GlcNAc(b1-2)[Gal(b1-4)GlcNAc(b1-4)]Man(a1-6)]Man(b1-4)GlcNAc
2	12334	0.981381	Neu5Ac(a2-6)Gal(b1-4)GlcNAc(b1-2)[Neu5Ac(a2-6)Gal(b1-4)GlcNAc(b1-6)]Gal
2	12336	0.98154	Neu5Ac(a2-3)[GalNAc(b1-4)]Gal(b1-4)GlcNAc(b1-2)Man(a1-3)[Neu5Ac(a2-3)[GalNAc(b1-4)]Gal(b1-4)GlcNAc(b1-2)Man(a1-6)]Man(b1-4)GlcNAc(b1-4)[Fuc(a1-6)]GlcNAc
2	12338	0.9817	GlcNAc(b1-2)Man(a1-3)[GlcNAc(b1-2)Man(a1-6)]Man(b1-4)GlcNAc(b1-4)GlcNAc
2	12340	0.981859	GlcNAc(b1-2)[GlcNAc(b1-6)]Man(a1-3)[GlcNAc(b1-2)Man(a1-6)]Man(b1-4)GlcNAc(b1-4)[Fuc(a1-6)]GlcNAc
2	12342	0.982018	Neu5Ac(a2-8)Neu5Ac(a2-3)Gal(b1-3)[Neu5Ac(a2-8)Neu5Ac(a2-6)]GlcNAc(b1-3)Gal(b1-4)Glc
2	12344	0.982177	Neu5Ac(a2-8)Neu5Ac(a2-3)[Neu5Ac(a2-3)Gal(b1-3)GlcNAc(b1-4)]Gal(b1-4)Glc
2	12346	0.982336	GalNAc(b1-4)GlcNAc(b1-4)GlcNAc
2	12348	0.982495	Gal(b1-4)GlcNAc(b1-3)[Gal(b1-4)GlcNAc(b1-6)]Gal(b1-4)GlcNAc
2	12350	0.982654	Fuc(a1-2)Gal(b1-3)GlcNAc(b1-3)Gal(b1-3)GlcNAc(b1-3)Gal(b1-4)Glc
2	12352	0.982813	Neu5Ac(a2-3)Gal(b1-4)[Fuc(a1-3)]GlcNAc(b1-3)Gal(b1-4)GlcNAc(b1-3)Gal(b1-4)[Fuc(a1-3)]GlcNAc(b1-3)Gal(b1-4)Glc
2	12354	0.982973	GlcNAc(b1-2)Man(a1-3)[GlcNAc(b1-2)[GlcNAc(b1-4)]Man(a1-6)]Man(b1-4)GlcNAc(b1-4)GlcNAc
2	12356	0.983132	Gal(b1-4)GlcNAc(b1-2)[Gal(b1-4)GlcNAc(b1-4)]Man(a1-3)GlcNAc(b1-4)[Gal(b1-4)GlcNAc(b1-2)[Gal(b1-4)GlcNAc(b1-6)]Man(a1-6)]Man(b1-4)GlcNAc(b1-4)[Fuc(a1-6)]GlcNAc
2	12358	0.983291	GalNAc(a1-3)GalNAc(b1-4)Gal(a1-4)Gal(b1-4)Glc
2	12360	0.98345	Neu5Ac(a2-8)Neu5Ac(a2-8)Neu5Ac(a2-3)[Gal(b1-3)GalNAc(b1-4)]Gal(b1-4)Glc
2	12362	0.983609	GlcNAc(b1-3)[GlcNAc(b1-6)]Gal(b1-3)GalNAc
2	12364	0.983768	Fuc(a1-2)Gal(b1-3)GlcNAc(b1-3)[Fuc(a1-2)Gal(b1-3)GlcNAc(b1-6)]GalNAc
2	12366	0.983927	Gal(b1-3)[Gal(b1-4)[Fuc(a1-3)]GlcNAc(b1-6)Gal(b1-4)GlcNAc(b1-6)]GalNAc
2	12368	0.984087	Gal(a1-4)GlcNAc(b1-2)Man(a1-3)[Gal(a1-4)GlcNAc(b1-2)[Gal(a1-4)GlcNAc(b1-4)]Man(a1-6)]Man(b1-4)GlcNAc(b1-4)[Fuc(a1-6)]GlcNAc
2	12370	0.984246	Neu5Ac(a2-3)Gal(b1-4)GlcNAc(b1-2)Man(a1-3)[GlcNAc(b1-2)Man(a1-3)[GlcNAc(b1-2)Man(a1-6)]Man(a1-6)]Man(b1-4)GlcNAc(b1-4)[Fuc(a1-6)]GlcNAc
2	12372	0.984405	Gal(b1-3)[GlcNAc(b1-3)Gal(b1-4)GlcNAc(b1-6)]GalNAc
2	12374	0.984564	Gal(b1-3)[Gal(b1-4)GlcNAc(b1-3)Gal(b1-4)GlcNAc(b1-3)Gal(b1-4)GlcNAc(b1-3)Gal(b1-4)GlcNAc(b1-6)]GalNAc
2	12376	0.984723	Fuc(a1-2)Gal(b1-4)GlcNAc(b1-2)[Fuc(a1-2)Gal(b1-4)GlcNAc(b1-4)]Man(a1-3)[GlcNAc(b1-2)[Fuc(a1-2)Gal(b1-4)GlcNAc(b1-6)]Man(a1-6)]Man(b1-4)GlcNAc(b1-4)GlcNAc
2	12378	0.984882	Gal(b1-4)GlcNAc(b1-3)Gal(b1-4)GlcNAc(b1-2)[Gal(b1-4)GlcNAc(b1-4)]Man(a1-3)[Gal(b1-4)GlcNAc(b1-2)Man(a1-6)]Man(b1-4)GlcNAc(b1-4)[Fuc(a1-6)]GlcNAc
2	12380	0.985041	Neu5Ac(a2-8)Neu5Ac(a2-8)Neu5Ac(a2-3)Gal(b1-4)GlcNAc(b1-3)Gal(b1-4)Glc
2	12382	0.985201	Gal(b1-3)[Neu5Ac(a2-6)]GalNAc
2	12384	0.98536	Gal(b1-4)GlcNAc(b1-2)Gal(b1-4)GlcNAc(b1-4)[Gal(b1-4)GlcNAc(b1-6)]Man(a1-3)[Gal(b1-4)GlcNAc(b1-2)[Gal(b1-4)GlcNAc(b1-6)]Man(a1-6)]Man(b1-4)GlcNAc(b1-4)[Fuc(a1-6)]GlcNAc
2	12386	0.985519	Neu5Ac(a2-3)Gal(b1-4)GlcNAc(b1-3)[Neu5Ac(a2-3)Gal(b1-4)GlcNAc(b1-6)]Gal(b1-4)GlcNAc(b1-3)Gal(b1-4)Glc
2	12388	0.985678	Gal(b1-3)[GalNAc(b1-4)GlcNAc(b1-6)]GalNAc
2	12390	0.985837	Gal(b1-4)GlcNAc(b1-2)[Gal(b1-4)GlcNAc(b1-6)]Man(a1-3)[Gal(b1-4)GlcNAc(b1-2)[Gal(b1-4)GlcNAc(b1-4)]Man(a1-6)]Man(b1-4)GlcNAc(b1-4)GlcNAc
2	12392	0.985996	Gal(b1-4)GlcNAc(b1-2)[Gal(b1-4)GlcNAc(b1-6)]Man(a1-3)[Gal(b1-4)GlcNAc(b1-2)[Gal(b1-3)Gal(b1-4)GlcNAc(b1-4)]Man(a1-6)]Man(b1-4)GlcNAc(b1-4)[Fuc(a1-6)]GlcNAc
2	12394	0.986155	Neu5Ac(a2-3)[Neu5Ac(a2-3)[Fuc(a1-2)]Gal(b1-3)GalNAc(b1-4)]Gal(b1-4)Glc
2	12396	0.986314	Gal(b1-4)GlcNAc(b1-2)[Gal(b1-4)GlcNAc(b1-4)]Man(a1-3)[Gal(b1-4)GlcNAc(a1-2)[Gal(b1-4)GlcNAc(b1-6)]Man(a1-6)]Man(b1-4)GlcNAc
2	12398	0.986474	Gal(b1-4)GlcNAc(b1-2)[GlcNAc(b1-4)]Man(a1-3)GlcNAc(b1-4)[Gal(b1-4)GlcNAc(b1-2)Man(a1-6)]Man(b1-4)GlcNAc(b1-4)GlcNAc
2	12400	0.986633	GalNAc(b1-4)GlcNAc(b1-2)Man(a1-3)[GlcNAc(b1-2)[GalNAc(b1-4)GlcNAc(b1-6)]Man(a1-6)]Man(b1-4)GlcNAc(b1-4)GlcNAc
2	12402	0.986792	Fuc(a1-2)Gal(b1-3)GalNAc(a1-3)[Fuc(a1-2)]Gal(b1-4)GlcNAc(b1-3)Gal(b1-4)GlcNAc(b1-3)Gal(b1-4)Glc
1	12403	0.986871	GalNAc(a1-4)Gal(b1-3)GalNAc
1	12404	0.986951	Gal(a1-4)Gal(b1-4)GlcNAc(b1-2)[Gal(b1-4)GlcNAc(b1-4)]Man(a1-3)GlcNAc(b1-4)[Gal(a1-4)Gal(b1-4)GlcNAc(b1-2)Man(a1-6)]Man(b1-4)GlcNAc(b1-4)GlcNAc
1	12405	0.987031	Gal(b1-4)GlcNAc(b1-3)[GlcNAc(b1-6)]Gal(b1-4)GlcNAc(b1-3)Gal(b1-3)[Gal(b1-4)GlcNAc(b1-3)Gal(b1-6)]GalNAc
1	12406	0.98711	Neu5Ac(a2-6)Gal(b1-4)GlcNAc(b1-2)[Neu5Ac(a2-3)Gal(b1-4)GlcNAc(b1-6)]Man(a1-3)[Neu5Ac(a2-3)Gal(b1-4)GlcNAc(b1-2)[Neu5Ac(a2-3)Gal(b1-4)GlcNAc(b1-4)]Man(a1-6)]Man(b1-4)GlcNAc(b1-4)[Fuc(a1-6)]GlcNAc
1	12407	0.98719	GlcNAc(b1-2)[GlcNAc(b1-2)Man(a1-6)GlcNAc(b1-4)]Man(a1-3)[GlcNAc(b1-4)]Man(b1-4)GlcNAc(b1-4)GlcNAc(b1-4)GlcNAc
1	12408	0.987269	Gal(b1-4)GlcNAc(b1-2)[Gal(b1-5)GlcNAc(b1-4)]Man(a1-3)[GlcNAc(b1-2)Man(a1-6)]Man(b1-4)GlcNAc(b1-4)[Fuc(a1-6)]GlcNAc
1	12409	0.987349	Gal(b1-4)[Gal(b1-2)Gal(b1-6)]GlcNAc
1	12410	0.987428	Gal(b1-3)[Gal(b1-4)[Fuc(a1-3)]GlcNAc(b1-3)Gal(b1-4)GlcNAc(b1-3)Gal(b1-4)GlcNAc(b1-6)]GalNAc
1	12411	0.987508	GlcNAc(b1-4)[GlcNAc(b1-6)]GalNAc
1	12412	0.987588	Neu5Ac(a2-3)Gal(b1-3)[Neu5Ac(a2-3)Gal(b1-4)GlcNAc(b1-3)Gal(b1-4)GlcNAc(b1-3)Gal(b1-4)GlcNAc(b1-3)Gal(b1-4)GlcNAc(b1-6)]GalNAc
1	12413	0.987667	Neu5Ac(a2-3)[Neu5Ac(a2-3)Gal(b1-3)[Neu5Ac(a2-6)]GalNAc(b1-4)]Gal(b1-4)Glc
1	12414	0.987747	GalNAc(a1-3)GalNAc(a1-3)[Fuc(a1-2)]Gal(b1-4)GlcNAc(b1-6)[Fuc(a1-2)]Gal(b1-3)GlcNAc(b1-3)Gal(b1-4)Glc
1	12415	0.987826	Neu5Ac(a2-3)Gal(b1-4)GlcNAc(b1-2)[Neu5Ac(a2-3)Gal(b1-4)GlcNAc(b1-4)]Man(a1-3)[Gal(b1-4)GlcNAc(b1-3)Gal(b1-4)GlcNAc(b1-2)[Neu5Ac(a2-3)Gal(b1-4)GlcNAc(b1-3)Gal(b1-4)GlcNAc(b1-6)]Man(a1-6)]Man(b1-4)GlcNAc(b1-4)[Fuc(a1-6)]GlcNAc
1	12416	0.987906	Gal(a1-3)GalNAc(a1-3)[Fuc(a1-2)]Gal(b1-3)Gal(b1-3)[Neu5Ac(a2-6)]GalNAc
1	12417	0.987985	Fuc(a1-3)GalNAc(b1-4)Gal(b1-3)GalNAc
1	12418	0.988065	Neu5Ac(a2-3)Gal(b1-3)GlcNAc(b1-3)Gal(b1-3)[Neu5Ac(a2-3)Gal(b1-4)GlcNAc(b1-6)]GalNAc
1	12419	0.988144	Neu5Ac(a2-3)Gal(b1-4)GlcNAc(b1-2)Man(a1-3)[Neu5Ac(a2-3)Gal(b1-4)GlcNAc(b1-2)[Neu5Ac(a2-3)Gal(b1-4)GlcNAc(b1-4)]Man(a1-6)]Man(b1-4)GlcNAc(b1-4)GlcNAc
1	12420	0.988224	GlcNAc(b1-2)[GlcNAc(b1-4)]Man(a1-3)GlcNAc(b1-4)[Gal(b1-4)GlcNAc(b1-2)[GlcNAc(b1-6)]Man(a1-6)]Man(b1-4)GlcNAc(b1-4)[Fuc(a1-6)]GlcNAc
1	12421	0.988304	Neu5Ac(a2-3)Gal(b1-4)GlcNAc(b1-2)[Neu5Ac(a2-3)Gal(b1-4)GlcNAc(b1-6)]Man(a1-3)[Neu5Ac(a2-3)Gal(b1-4)GlcNAc(b1-2)Man(a1-6)]Man(b1-4)GlcNAc(b1-4)[Fuc(a1-6)]GlcNAc
1	12422	0.988383	GlcNAc(b1-2)Man(a1-3)[Gal(a1-4)Gal(b1-4)GlcNAc(b1-2)Man(a1-6)]Man(b1-4)GlcNAc(b1-4)GlcNAc
1	12423	0.988463	Gal(b1-3)[Neu5Gc(a2-3)[GalNAc(b1-4)]Gal(b1-4)GlcNAc(b1-6)]GalNAc
1	12424	0.988542	Neu5Ac(a2-6)Gal(b1-4)GlcNAc(b1-2)[Neu5Ac(a2-3)Gal(b1-4)GlcNAc(b1-6)]Man(a1-3)[Neu5Ac(a2-3)Gal(b1-4)GlcNAc(b1-2)[Neu5Ac(a2-6)Gal(b1-4)GlcNAc(b1-4)]Man(a1-6)]Man(b1-4)GlcNAc(b1-4)[Fuc(a1-6)]GlcNAc
1	12425	0.988622	Neu5Ac(a2-6)[Neu5Ac(a2-3)Gal(b1-3)]GlcNAc
1	12426	0.988701	Gal(b1-4)GlcNAc(b1-2)[Neu5Ac(a2-3)Gal(b1-4)GlcNAc(b1-4)]Man(a1-3)[Neu5Ac(a2-3)Gal(b1-4)GlcNAc(b1-3)Gal(b1-4)GlcNAc(b1-2)[Neu5Ac(a2-3)Gal(b1-4)GlcNAc(b1-3)Gal(b1-4)GlcNAc(b1-6)]Man(a1-6)]Man(b1-4)GlcNAc(b1-4)[Fuc(a1-6)]GlcNAc
1	12427	0.988781	Gal(b1-4)GlcNAc(b1-3)Gal(b1-4)GlcNAc(b1-3)Gal(b1-4)GlcNAc(b1-2)Man(a1-3)[Gal(b1-4)GlcNAc(b1-2)Man(a1-6)]Man(b1-4)GlcNAc(b1-4)[Fuc(a1-6)]GlcNAc
1	12428	0.988861	Gal(b1-3)[Fuc(a1-2)]Gal(b1-3)GalNAc
1	12429	0.98894	Gal(b1-4)GlcNAc(b1-2)[Gal(b1-4)GlcNAc(b1-3)Gal(b1-4)GlcNAc(b1-4)]Man(a1-3)[Gal(b1-4)GlcNAc(b1-2)[Gal(b1-4)GlcNAc(b1-3)Gal(b1-4)GlcNAc(b1-6)]Man(a1-6)]Man(b1-4)GlcNAc(b1-4)GlcNAc
1	12430	0.98902	Man(a1-3)[Man(a1-3)Man(a1-6)]Man(b1-4)GlcNAc(b1-4)[Fuc(a1-6)]GlcNAc
1	12431	0.989099	GalNAc(b1-3)Gal(a1-3)Gal(a1-3)Gal(a1-4)Gal(b1-4)Glc
1	12432	0.989179	Gal(b1-3)[Fuc(a1-4)]GlcNAc(a1-3)Gal
1	12433	0.989258	Gal(b1-4)GlcNAc(b1-2)Man(a1-3)[Gal(b1-4)[Fuc(a1-3)]GlcNAc(b1-3)Gal(b1-4)GlcNAc(b1-2)Man(a1-6)]Man(b1-4)GlcNAc(b1-4)[Fuc(a1-6)]GlcNAc
1	12434	0.989338	Gal(a1-3)Gal(a1-4)Gal(b1-4)GlcNAc(b1-6)GalNAc
1	12435	0.989418	Neu5Ac(a2-6)Gal(b1-4)GlcNAc(b1-2)[Neu5Ac(a2-6)Gal(b1-4)GlcNAc(b1-4)]Man(a1-3)GlcNAc(b1-4)[Neu5Ac(a2-6)Gal(b1-4)GlcNAc(b1-2)Man(a1-6)]Man(b1-4)GlcNAc(b1-4)[Fuc(a1-6)]GlcNAc
1	12436	0.989497	Gal(b1-4)[Fuc(a1-3)]GlcNAc(b1-2)[Gal(b1-4)[Fuc(a1-3)]GlcNAc(b1-4)]Man(a1-3)GlcNAc(b1-4)[Gal(b1-4)[Fuc(a1-3)]GlcNAc(b1-2)Man(a1-6)]Man(b1-4)GlcNAc(b1-4)[Fuc(a1-6)]GlcNAc
1	12437	0.989577	Gal(b1-4)GlcNAc(b1-3)[GlcNAc(b1-6)]Gal(b1-4)GlcNAc(b1-3)Gal(b1-3)GalNAc
1	12438	0.989656	Gal(b1-4)[Gal(b1-4)GlcNAc(b1-3)Gal(b1-4)Glc(b1-6)]GlcNAc
1	12439	0.989736	GlcNAc(a1-2)[GlcNAc(b1-4)]Man(a1-3)GlcNAc(b1-4)[GlcNAc(b1-2)[GlcNAc(b1-6)]Man(a1-6)]Man(b1-4)GlcNAc(b1-4)GlcNAc
1	12440	0.989815	GalNAc(b1-3)Gal(b1-4)GalNAc(b1-3)Gal(b1-4)Glc
1	12441	0.989895	Gal(b1-3)GalNAc(a1-3)GalNAc
1	12442	0.989975	Gal(b1-4)[Fuc(a1-3)]GlcNAc(b1-3)Gal(b1-3)GalNAc
1	12443	0.990054	Neu5Ac(a2-3)Gal(b1-4)GlcNAc(b1-3)Gal(b1-4)GlcNAc(b1-2)Man(a1-3)[Neu5Ac(a2-3)Gal(b1-4)GlcNAc(b1-3)Gal(b1-4)GlcNAc(b1-2)Man(a1-6)]Man(b1-4)GlcNAc(b1-4)GlcNAc
1	12444	0.990134	Glc(b1-6)Glc(b1-3)[Glc(b1-3)Glc(b1-6)]Glc(b1-3)Glc
1	12445	0.990213	Gal(b1-4)GlcNAc(b1-4)[Gal(b1-4)GlcNAc(b1-6)]Man(a1-3)[Gal(b1-4)GlcNAc(b1-3)Gal(b1-4)GlcNAc(b1-2)[Gal(b1-4)GlcNAc(b1-6)]Man(a1-6)]Man(b1-4)GlcNAc(b1-4)GlcNAc
1	12446	0.990293	GlcNAc(b1-3)Gal(b1-3)[Gal(b1-6)]GalNAc
1	12447	0.990372	Gal(a1-4)Gal(b1-4)GlcNAc(b1-2)[GlcNAc(b1-4)]Man(a1-3)GlcNAc(b1-4)[Gal(a1-4)Gal(b1-4)GlcNAc(b1-2)Man(a1-6)]Man(b1-4)GlcNAc(b1-4)GlcNAc
1	12448	0.990452	Gal(b1-4)[Fuc(a1-3)]GlcNAc(b1-3)Gal(b1-4)GlcNAc(b1-3)Gal(b1-4)GlcNAc(b1-3)Gal(b1-4)Glc
1	12449	0.990532	Gal(b1-4)[Gal(b1-6)]GlcNAc
1	12450	0.990611	Neu5Ac(a2-3)Gal(b1-3)[Neu5Ac(a2-6)]GlcNAc
1	12451	0.990691	Neu5Ac(a2-3)Gal(b1-3)[Fuc(a1-2)Gal(b1-3)[Fuc(a1-4)]GlcNAc(b1-3)[Gal(b1-4)GlcNAc(b1-6)]Gal(b1-4)[Fuc(a1-3)]GlcNAc(b1-6)]GalNAc
1	12452	0.99077	Fuc(a1-2)Gal(b1-3)GlcNAc(b1-3)[GlcNAc(b1-6)]Gal(b1-4)GlcNAc(b1-3)[Neu5Ac(a2-6)]Gal(b1-3)[Fuc(a1-2)Gal(b1-4)GlcNAc(b1-6)]GalNAc
1	12453	0.99085	GlcNAc(b1-3)[GlcNAc(b1-6)]Gal
1	12454	0.990929	Fuc(a1-2)Gal(b1-3)GlcNAc(b1-3)[Fuc(a1-2)Gal(b1-4)GlcNAc(b1-6)]Gal(b1-3)[GlcNAc(b1-6)]GalNAc
1	12455	0.991009	Neu5Ac(a2-3)Gal(b1-4)GlcNAc(b1-2)[Neu5Ac(a2-3)Gal(b1-4)GlcNAc(b1-4)]Man(a1-3)GlcNAc(b1-4)[Neu5Ac(a2-3)Gal(b1-4)GlcNAc(b1-2)Man(a1-6)]Man(b1-4)GlcNAc(b1-4)[Fuc(a1-6)]GlcNAc
1	12456	0.991088	Man(a1-2)Man(a1-3)[Man(a1-2)Man(a1-2)Man(a1-6)]Man(a1-3)[Man(a1-2)Man(a1-2)Man(a1-6)]Man(b1-4)GlcNAc(b1-4)GlcNAc
1	12457	0.991168	Glc(a1-4)Glc(a1-4)Glc(a1-4)Glc(a1-4)Glc(a1-4)Glc(a1-4)Glc(a1-4)Glc
1	12458	0.991248	Neu5Ac(a2-8)Neu5Ac(a2-3)[Fuc(a1-2)Gal(b1-3)GalNAc(b1-4)]Gal(b1-4)Glc
1	12459	0.991327	Gal(a1-4)[Fuc(a1-2)]Gal(b1-3)GalNAc
1	12460	0.991407	GalNAc(a1-3)[Fuc(a1-4)]GlcNAc(b1-3)[GalNAc(a1-3)[Fuc(a1-2)]Gal(b1-4)GlcNAc(b1-6)]Gal(b1-4)GlcNAc(b1-3)Gal(b1-4)Glc
1	12461	0.991486	Gal(b1-4)GlcNAc(b1-4)[Gal(b1-4)GlcNAc(b1-6)]Man(a1-3)[Gal(b1-4)GlcNAc(b1-2)[Gal(b1-4)GlcNAc(b1-3)Gal(b1-4)GlcNAc(b1-6)]Man(a1-6)]Man(b1-4)GlcNAc(b1-4)GlcNAc
1	12462	0.991566	Fuc(a1-2)Gal(b1-3)[Fuc(a1-2)]Gal
1	12463	0.991645	GalNAc(b1-4)GalNAc(b1-4)GalNAc(b1-4)GlcNAc(b1-2)[GlcNAc(b1-4)]Man(a1-3)[GlcNAc(b1-2)[GlcNAc(b1-6)]Man(a1-6)]Man(b1-4)GlcNAc(b1-4)[Fuc(a1-6)]GlcNAc
1	12464	0.991725	Neu5Ac(a2-3)Gal(b1-4)GlcNAc(b1-2)[Neu5Ac(a2-3)Gal(b1-4)GlcNAc(b1-4)]Man(a1-3)[Neu5Ac(a2-3)Gal(b1-4)GlcNAc(b1-3)Gal(b1-4)GlcNAc(b1-2)Man(a1-6)]Man(b1-4)GlcNAc(b1-4)[Fuc(a1-6)]GlcNAc
1	12465	0.991805	Gal(b1-4)GlcNAc(b1-2)Man(a1-3)[Gal(b1-4)GlcNAc(b1-2)[Gal(b1-3)GlcNAc(b1-6)]Man(a1-6)]Man(b1-4)GlcNAc(b1-4)GlcNAc
1	12466	0.991884	Glc(a1-3)Glc(a1-6)Glc(a1-3)[Glc(a1-3)Glc(a1-6)Glc(a1-6)]Glc
1	12467	0.991964	Neu5Ac(a2-3)Gal(b1-3)[Neu5Ac(a2-3)Gal(b1-4)GlcNAc(b1-3)Gal(b1-4)GlcNAc(b1-3)Gal(b1-4)GlcNAc(b1-6)]GalNAc
1	12468	0.992043	Gal(b1-4)GlcNAc(b1-3)Gal(b1-4)[Fuc(a1-3)]GlcNAc(b1-3)GalNAc
1	12469	0.992123	GalNAc(a1-3)Gal(b1-4)GlcNAc(b1-3)GalNAc
1	12470	0.992202	Gal(a1-3)Gal(b1-4)GlcNAc(b1-2)Man(a1-3)GlcNAc(b1-4)[Gal(a1-3)Gal(b1-4)GlcNAc(b1-2)Man(a1-6)]Man(b1-4)GlcNAc(b1-4)GlcNAc
1	12471	0.992282	Neu5Ac(a2-3)[Gal(b1-3)[Neu5Ac(a2-6)]GalNAc(b1-4)]Gal(b1-4)Glc
1	12472	0.992362	GlcNAc(b1-3)Gal(b1-4)GlcNAc(b1-2)[Gal(b1-4)GlcNAc(b1-3)Gal(b1-4)GlcNAc(b1-4)]Man(a1-3)[Gal(b1-4)GlcNAc(b1-2)[Gal(b1-4)GlcNAc(b1-3)Gal(b1-4)GlcNAc(b1-6)]Man(a1-6)]Man(b1-4)GlcNAc(b1-4)[Fuc(a1-6)]GlcNAc
1	12473	0.992441	Neu5Ac(a2-6)Gal(b1-4)GlcNAc(b1-2)Man(b1-3)[Neu5Ac(a2-3)Gal(b1-4)GlcNAc(b1-2)Man(b1-6)]Man(a1-4)GlcNAc(b1-4)GlcNAc
1	12474	0.992521	Gal(a1-3)[Fuc(a1-2)]Gal(b1-4)GlcNAc(b1-3)Gal(b1-3)GlcNAc(b1-3)GalNAc
1	12475	0.9926	Gal(b1-4)GlcNAc(b1-2)[Gal(b1-4)GlcNAc(b1-4)]Man(a1-3)[Gal(b1-4)GlcNAc(b1-3)Gal(b1-4)GlcNAc(b1-2)[Gal(b1-4)GlcNAc(b1-3)Gal(b1-4)GlcNAc(b1-6)]Man(a1-6)]Man(b1-4)GlcNAc(b1-4)GlcNAc
1	12476	0.99268	Neu5Ac(a2-3)Gal(b1-4)[Fuc(a1-3)]GlcNAc(b1-4)Gal
1	12477	0.992759	Gal(b1-4)GlcNAc(b1-2)Man(a1-3)[Gal(a1-3)Gal(b1-4)GlcNAc(b1-2)Man(a1-6)]Man(b1-4)GlcNAc(b1-4)GlcNAc
1	12478	0.992839	Neu5Ac(a2-3)Gal(b1-4)GlcNAc(b1-3)[Neu5Ac(a2-3)Gal(b1-4)GlcNAc(b1-6)]Gal
1	12479	0.992919	Gal(b1-4)GlcNAc(b1-2)[Gal(b1-4)[Fuc(a1-3)]GlcNAc(b1-3)]Man(b1-3)[Gal(b1-4)GlcNAc(b1-6)]Man(b1-4)GlcNAc(b1-4)GlcNAc
1	12480	0.992998	Gal(a1-4)Gal(a1-4)Gal
1	12481	0.993078	Gal(b1-4)[Fuc(a1-3)]GlcNAc(b1-2)Man(a1-3)[Gal(b1-4)[Fuc(a1-3)]GlcNAc(b1-2)[Gal(b1-4)[Fuc(a1-3)]GlcNAc(b1-6)]Man(a1-6)]Man(b1-4)GlcNAc(b1-4)[Fuc(a1-6)]GlcNAc
1	12482	0.993157	GalNAc(a1-3)Gal(b1-3)GlcNAc(b1-3)GalNAc
1	12483	0.993237	Fuc(a1-2)Gal(b1-3)[Fuc(a1-4)]GlcNAc(b1-3)Gal(b1-4)Glc
1	12484	0.993316	Neu5Ac(a2-6)Gal(b1-4)GlcNAc(b1-3)[Neu5Ac(a2-6)Gal(b1-4)GlcNAc(b1-6)]GalNAc
1	12485	0.993396	Gal(b1-4)[Fuc(a1-3)]GlcNAc(b1-3)Gal(b1-3)[Neu5Ac(a2-6)]GalNAc
1	12486	0.993475	Gal(b1-4)GlcNAc(b1-2)[GlcNAc(b1-4)]Man(a1-3)GlcNAc(b1-4)[Gal(a1-4)Gal(b1-4)GlcNAc(b1-2)Man(a1-6)]Man(b1-4)GlcNAc(b1-4)GlcNAc
1	12487	0.993555	Neu5Ac(a2-3)Gal(b1-4)GlcNAc(b1-2)[Neu5Ac(a2-6)Gal(b1-4)GlcNAc(b1-6)]Man(a1-3)[Neu5Ac(a2-3)Gal(b1-4)GlcNAc(b1-2)[Neu5Ac(a2-6)Gal(b1-4)GlcNAc(b1-4)]Man(a1-6)]Man(b1-4)GlcNAc(b1-4)GlcNAc
1	12488	0.993635	Gal(a1-3)Gal(a1-3)Gal(b1-4)[Fuc(a1-3)]GlcNAc(b1-2)[Gal(b1-4)[Fuc(a1-3)]GlcNAc(b1-4)]Man(a1-3)[Gal(b1-4)[Fuc(a1-3)]GlcNAc(b1-2)Man(a1-6)]Man(b1-4)GlcNAc(b1-4)[Fuc(a1-6)]GlcNAc
1	12489	0.993714	Neu5Ac(a2-6)Gal(b1-4)GlcNAc(b1-2)Man(b1-3)[Neu5Ac(a2-6)Gal(b1-4)GlcNAc(b1-2)Man(b1-6)]Man(a1-4)GlcNAc
1	12490	0.993794	Neu5Ac(a2-8)Neu5Ac(a2-3)[Gal(a1-3)[Fuc(a1-2)]Gal(b1-3)GalNAc(b1-4)]Gal(b1-4)Glc
1	12491	0.993873	Neu5Ac(a2-3)[GalNAc(b1-4)]Gal(b1-3)GlcNAc(b1-3)[GalNAc(b1-4)]Gal(b1-4)Glc
1	12492	0.993953	Neu5Ac(a2-8)Neu5Ac(a2-3)Gal(b1-3)[Neu5Ac(a2-8)Neu5Ac(a2-6)]GalNAc
1	12493	0.994032	Gal(a1-3)Gal(b1-4)GlcNAc(b1-2)Man(a1-3)[Gal(a1-3)Gal(b1-4)GlcNAc(b1-3)Gal(b1-4)GlcNAc(b1-2)Man(a1-6)]Man(b1-4)GlcNAc(b1-4)GlcNAc
1	12494	0.994112	Gal(b1-3)[Gal(b1-6)]Gal
1	12495	0.994192	Gal(b1-3)[Fuc(a1-4)]GlcNAc(b1-3)Gal(b1-3)GlcNAc(b1-3)Gal(b1-4)Glc
1	12496	0.994271	Neu5Ac(a2-3)Gal(b1-4)GlcNAc(b1-3)Gal(b1-4)GlcNAc(b1-3)[Neu5Ac(a2-3)Gal(b1-4)GlcNAc(b1-3)Gal(b1-4)GlcNAc(b1-6)]GalNAc
1	12497	0.994351	GlcNAc(b1-2)[Fuc(a1-2)Gal(b1-4)GlcNAc(b1-4)]Man(a1-3)[Fuc(a1-2)Gal(b1-4)GlcNAc(b1-2)[Fuc(a1-2)Gal(b1-4)GlcNAc(b1-6)]Man(a1-6)]Man(b1-4)GlcNAc(b1-4)GlcNAc
1	12498	0.99443	Gal(b1-3)GlcNAc(b1-2)Man(a1-3)[Gal(b1-3)GlcNAc(b1-2)[Gal(b1-3)GlcNAc(b1-6)]Man(a1-6)]Man(b1-4)GlcNAc(b1-4)GlcNAc
1	12499	0.99451	Neu5Ac(a2-3)Gal(b1-3)[Neu5Ac(a2-8)Neu5Ac(a2-6)]GalNAc
1	12500	0.994589	Neu5Ac(a2-6)Gal(b1-4)GlcNAc(b1-2)[Gal(b1-4)GlcNAc(b1-4)]Man(a1-3)GlcNAc(b1-4)[Neu5Ac(a2-6)Gal(b1-4)GlcNAc(b1-2)[Gal(b1-4)GlcNAc(b1-4)]Man(a1-6)]Man(b1-4)GlcNAc(b1-4)[Fuc(a1-6)]GlcNAc
1	12501	0.994669	Gal(b1-4)GlcNAc(b1-3)Gal(b1-4)[Fuc(a1-3)]GlcNAc(b1-3)Gal(b1-4)GlcNAc(b1-3)Gal(b1-4)GlcNAc(b1-3)Gal(b1-4)Glc
1	12502	0.994749	Man(a1-3)[Man(a1-3)[Man(a1-6)]Man(a1-6)]Man(b1-4)GlcNAc(b1-4)[Fuc(a1-3)]GlcNAc
1	12503	0.994828	Neu5Ac(a2-3)Gal(b1-4)GlcNAc(b1-3)[Neu5Ac(a2-3)Gal(b1-4)GlcNAc(b1-6)]Gal(b1-3)Gal(b1-4)Glc
1	12504	0.994908	Gal(b1-4)[Fuc(a1-3)]GlcNAc(b1-2)[Gal(b1-4)[Fuc(a1-3)]GlcNAc(b1-6)]Man(a1-3)[Gal(b1-4)[Fuc(a1-3)]GlcNAc(b1-2)Man(a1-6)]Man(b1-4)GlcNAc(b1-4)[Fuc(a1-6)]GlcNAc
1	12505	0.994987	Glc(b1-3)[Glc(b1-3)Glc(b1-6)Glc(b1-6)]Glc(b1-6)Glc
1	12506	0.995067	Fuc(a1-2)Gal(b1-4)[Fuc(b1-3)]GlcNAc
1	12507	0.995146	Gal(b1-4)GlcNAc(b1-2)[Gal(b1-4)GlcNAc(b1-4)]Man(a1-3)GlcNAc(b1-4)[Gal(a1-4)Gal(b1-4)GlcNAc(b1-2)Man(a1-6)]Man(b1-4)GlcNAc(b1-4)GlcNAc
1	12508	0.995226	Neu5Ac(a2-3)Gal(b1-3)[Fuc(a1-2)Gal(b1-3)[Fuc(a1-4)]GlcNAc(b1-3)[Gal(b1-4)[Fuc(a1-3)]GlcNAc(b1-6)]Gal(b1-4)GlcNAc(b1-6)]GalNAc
1	12509	0.995306	Gal(b1-3)[Gal(b1-4)Gal(b1-4)[Fuc(a1-3)]GlcNAc(b1-6)]GalNAc
1	12510	0.995385	GlcNAc(b1-2)[GlcNAc(b1-4)]Man(a1-3)GlcNAc(b1-4)[GlcNAc(b1-2)[GlcNAc(b1-6)]Man(a1-6)]Man(b1-4)GlcNAc(b1-4)[Fuc(a1-6)]GlcNAc
1	12511	0.995465	Gal(b1-4)GlcNAc(b1-2)[GlcNAc(b1-4)[Gal(b1-4)GlcNAc(b1-2)[Gal(b1-4)GlcNAc(b1-6)]Man(a1-6)]Gal(b1-4)GlcNAc(b1-4)]Man(a1-3)Man(b1-4)GlcNAc(b1-4)[Fuc(a1-6)]GlcNAc
1	12512	0.995544	Gal(b1-4)GlcNAc(b1-3)Gal(b1-4)GlcNAc(b1-2)Man(a1-3)[Gal(b1-4)GlcNAc(b1-3)Gal(b1-4)GlcNAc(b1-2)[Gal(b1-4)GlcNAc(b1-3)Gal(b1-4)GlcNAc(b1-6)]Man(a1-6)]Man(b1-4)GlcNAc(b1-4)GlcNAc
1	12513	0.995624	Neu5Ac(a2-6)Glc(b1-4)GlcNAc(b1-2)Man(a1-3)[Glc(b1-4)GlcNAc(b1-2)Man(a1-6)]Man(b1-4)GlcNAc(b1-4)[Fuc(a1-6)]GlcNAc
1	12514	0.995703	Fuc(a1-3)Gal(b1-4)GlcNAc(b1-2)[Gal(b1-4)GlcNAc(b1-4)]Man(a1-3)[Gal(b1-4)GlcNAc(b1-2)Man(a1-6)]Man(b1-4)GlcNAc(b1-4)[Fuc(a1-6)]GlcNAc
1	12515	0.995783	Man(a1-3)[Man(b1-6)]Man(b1-4)GlcNAc(b1-4)[Fuc(a1-6)]GlcNAc
1	12516	0.995863	GlcNAc(b1-2)[GlcNAc(b1-4)]Man(a1-3)GlcNAc(b1-4)[GlcNAc(b1-2)[GlcNAc(b1-6)]Man(a1-6)]Man(b1-4)GlcNAc(b1-4)GlcNAc
1	12517	0.995942	GlcNAc(b1-2)[GlcNAc(b1-4)]Man(a1-3)[GlcNAc(b1-3)Gal(b1-4)GlcNAc(b1-2)[GlcNAc(b1-6)]Man(a1-6)]Man(b1-4)GlcNAc(b1-4)[Fuc(a1-6)]GlcNAc
1	12518	0.996022	Gal(b1-4)GlcNAc(b1-2)Man(a1-3)[Gal(b1-4)GlcNAc(b1-2)[Gal(b1-4)GlcNAc(b1-6)]Man(a1-6)]Man(b1-4)GlcNAc(b1-4)GlcNAc
1	12519	0.996101	GlcNAc(b1-3)Gal(b1-4)GlcNAc(b1-2)[GlcNAc(b1-4)]Man(a1-3)[GlcNAc(b1-2)[GlcNAc(b1-6)]Man(a1-6)]Man(b1-4)GlcNAc(b1-4)[Fuc(a1-6)]GlcNAc
1	12520	0.996181	Gal(b1-3)GlcNAc(b1-3)Gal(b1-3)[Fuc(a1-4)]GlcNAc(b1-3)Gal(b1-4)Glc
1	12521	0.99626	Neu5Ac(a2-3)Gal(b1-4)GlcNAc(b1-2)[Gal(b1-4)GlcNAc(b1-4)]Man(a1-3)[Neu5Ac(a2-3)Gal(b1-4)GlcNAc(b1-3)Gal(b1-4)GlcNAc(b1-2)[Neu5Ac(a2-3)Gal(b1-4)GlcNAc(b1-3)Gal(b1-4)GlcNAc(b1-6)]Man(a1-6)]Man(b1-4)GlcNAc(b1-4)[Fuc(a1-6)]GlcNAc
1	12522	0.99634	Gal(b1-4)GlcNAc(b1-2)[Gal(b1-4)GlcNAc(b1-4)]Man(a1-3)GlcNAc(b1-4)[Gal(b1-4)GlcNAc(b1-2)Man(a1-6)]Man(b1-4)GlcNAc(b1-4)[Fuc(a1-6)]GlcNAc
1	12523	0.996419	GlcNAc(b1-3)[GlcNAc(b1-4)]Gal
1	12524	0.996499	Neu5Ac(a2-3)Gal(b1-4)[Fuc(a1-3)]GlcNAc(b1-3)Gal(b1-4)GlcNAc(b1-3)Gal(b1-4)[Fuc(a1-3)]GlcNAc
1	12525	0.996579	Fuc(a1-2)Gal(b1-4)[Fuc(a1-3)]GlcNAc(b1-3)[Fuc(a1-2)Gal(b1-4)GlcNAc(b1-6)]GalNAc
1	12526	0.996658	Neu5Gc(a2-3)[GlcNAc(a1-4)Gal(b1-4)]Gal
1	12527	0.996738	Gal(b1-4)GlcNAc(b1-2)Man(a1-3)[Gal(b1-3)Gal(b1-4)GlcNAc(b1-2)Man(a1-6)]Man(b1-4)GlcNAc(b1-4)GlcNAc
1	12528	0.996817	Man(a1-2)Man(a1-2)Man(a1-3)[Man(b1-3)[Man(a1-6)]Glc(a1-6)]Man(b1-4)GlcNAc(b1-4)GlcNAc
1	12529	0.996897	Fuc(a1-2)Gal(b1-4)[Fuc(a1-3)]GlcNAc(b1-6)GalNAc
1	12530	0.996976	Neu5Ac(a2-3)Gal(b1-4)GlcNAc(b1-3)Gal(b1-3)[Neu5Ac(a2-3)Gal(b1-4)GlcNAc(b1-6)]GalNAc
1	12531	0.997056	Neu5Ac(a2-3)Gal(b1-4)[Fuc(a1-3)]GlcNAc(b1-3)Gal(a1-3)[GlcNAc(b1-4)]Gal(b1-4)Glc
1	12532	0.997136	Gal(b1-4)GlcNAc(b1-2)[Gal(b1-4)GlcNAc(b1-6)]Man(a1-3)[Gal(b1-4)GlcNAc(b1-2)Man(a1-6)]Man(b1-4)GlcNAc(b1-4)GlcNAc
1	12533	0.997215	Gal(b1-3)[GlcNAc(b1-6)]GalNAc(b1-4)Gal(b1-4)Glc
1	12534	0.997295	Neu5Ac(a2-6)Gal(b1-3)GlcNAc(b1-3)[Neu5Ac(a2-6)Gal(b1-3)GlcNAc(b1-6)]Gal(b1-4)GlcNAc(b1-3)[Neu5Ac(a2-6)]GalNAc
1	12535	0.997374	Gal(b1-3)GlcNAc(b1-3)[GlcNAc(b1-6)]GlcNAc
1	12536	0.997454	Neu5Ac(b2-3)Gal(b1-3)[Neu5Ac(a2-3)Gal(b1-4)[Fuc(a1-3)]GlcNAc(b1-6)]GalNAc
1	12537	0.997533	Gal(b1-4)GlcNAc(b1-3)Gal(b1-4)GlcNAc(b1-3)Gal(b1-4)GlcNAc(b1-3)Gal(b1-4)GlcNAc(b1-2)Man(a1-3)[Gal(b1-3)Gal(b1-4)GlcNAc(b1-2)Man(a1-6)]Man(b1-4)GlcNAc(b1-4)GlcNAc
1	12538	0.997613	Neu5Ac(a2-3)Gal(b1-4)GlcNAc(b1-3)[Neu5Ac(a2-3)Gal(b1-4)GlcNAc(b1-6)]Gal(b1-4)Glc
1	12539	0.997693	GlcNAc(b1-3)Gal(b1-4)GlcNAc(b1-3)Gal(b1-3)[Fuc(a1-2)Gal(b1-4)GlcNAc(b1-6)]GalNAc
1	12540	0.997772	Gal(b1-3)GlcNAc(b1-2)Man(a1-3)[Gal(b1-4)GlcNAc(b1-2)[Gal(b1-4)GlcNAc(b1-6)]Man(a1-6)]Man(b1-4)GlcNAc(b1-4)GlcNAc
1	12541	0.997852	Neu5Ac(a2-3)Gal(b1-3)GlcNAc(b1-4)Man(a1-3)[Neu5Ac(a2-3)Gal(b1-3)GlcNAc(b1-2)[Neu5Ac(a2-3)Gal(b1-3)GlcNAc(b1-6)]Man(a1-6)]Man(b1-4)GlcNAc(b1-4)[Fuc(a1-6)]GlcNAc
1	12542	0.997931	Glc(b1-4)GlcNAc(b1-2)Man(a1-3)[Neu5Ac(a2-6)Glc(b1-4)GlcNAc(b1-2)Man(a1-6)]Man(b1-4)GlcNAc(b1-4)[Fuc(a1-6)]GlcNAc
1	12543	0.998011	Neu5Ac(a2-3)[Neu5Ac(a2-6)]Gal(b1-4)GlcNAc(b1-2)Man(a1-3)[Neu5Ac(a2-3)Gal(b1-4)GlcNAc(b1-2)Man(a1-6)]Man(b1-4)GlcNAc(b1-4)[Fuc(a1-6)]GlcNAc
1	12544	0.99809	Neu5Ac(a2-3)[Gal(a1-4)Gal(b1-3)GalNAc(b1-4)]Gal(b1-4)Glc
1	12545	0.99817	Neu5Ac(a2-3)[Gal(a1-3)[Fuc(a1-2)]Gal(b1-3)GalNAc(b1-4)]Gal(b1-4)Glc
1	12546	0.99825	GalNAc(b1-4)GlcNAc(b1-2)Man(a1-3)[GalNAc(b1-4)GlcNAc(b1-2)Man(a1-6)]Man(b1-4)GlcNAc(b1-4)[Fuc(a1-6)]GlcNAc
1	12547	0.998329	Neu5Ac(a2-3)Gal(b1-4)GlcNAc(b1-2)Man(a1-3)[Neu5Ac(a2-3)Gal(b1-4)GlcNAc(b1-2)[Neu5Ac(a2-3)Gal(b1-4)GlcNAc(b1-4)]Man(a1-6)]Man(b1-4)GlcNAc(b1-4)[Fuc(a1-6)]GlcNAc
1	12548	0.998409	Gal(a1-3)[Gal(b1-4)]GlcNAc
1	12549	0.998488	Neu5Ac(a2-3)Gal(b1-4)GlcNAc(b1-3)Gal(b1-4)[Fuc(a1-3)]GlcNAc(b1-3)Gal(b1-4)[Fuc(a1-3)]GlcNAc
1	12550	0.998568	Neu5Ac(a2-3)Gal(b1-4)GlcNAc(b1-2)Glc(a1-3)[Neu5Ac(a2-6)Gal(b1-4)GlcNAc(b1-2)Glc(a1-6)]Man(b1-4)GlcNAc(b1-4)GlcNAc
1	12551	0.998647	GalNAc(a1-3)Gal(b1-4)GlcNAc(b1-3)[GlcNAc(b1-6)]Gal(b1-4)GlcNAc(b1-3)GalNAc
1	12552	0.998727	GalNAc(b1-4)GlcNAc(b1-2)[Gal(b1-4)GlcNAc(b1-4)]Man(a1-3)[GalNAc(b1-4)GlcNAc(b1-2)Man(a1-6)]Man(b1-4)GlcNAc(b1-4)GlcNAc
1	12553	0.998806	Gal(b1-3)[Gal(b1-4)GlcNAc(b1-6)]Gal(b1-4)Glc
1	12554	0.998886	Neu5Ac(a2-3)[GalNAc(a1-4)]Gal(b1-3)GalNAc
1	12555	0.998966	Fuc(a1-2)Gal(b1-4)GlcNAc(b1-3)Gal(b1-4)GlcNAc(b1-3)GalNAc
1	12556	0.999045	Neu5Ac(a2-3)Gal(b1-3)[Fuc(a1-4)]GlcNAc(b1-3)[Neu5Ac(a2-6)Gal(b1-4)GlcNAc(b1-6)]Gal(b1-4)Glc
1	12557	0.999125	Gal(b1-4)GlcNAc(b1-3)Gal(b1-4)[Gal(b1-4)GlcNAc(b1-6)]Glc
1	12558	0.999204	Gal(a1-4)[Fuc(a1-2)]Gal(b1-3)[Fuc(a1-3)GlcNAc(b1-6)]GalNAc
1	12559	0.999284	Gal(b1-3)[Neu5Ac(a2-3)Gal(b1-3)[Fuc(a1-4)]GlcNAc(b1-6)]GalNAc
1	12560	0.999363	Gal(b1-4)GlcNAc(b1-2)[Gal(a1-4)Gal(b1-4)GlcNAc(b1-4)]Man(a1-3)GlcNAc(b1-4)[Gal(a1-4)Gal(b1-4)GlcNAc(b1-2)Man(a1-6)]Man(b1-4)GlcNAc(b1-4)GlcNAc
1	12561	0.999443	Gal(a1-2)Gal(b1-4)[Gal(b1-4)Glc(b1-6)]GlcNAc
1	12562	0.999523	Gal(b1-3)[Gal(a1-3)Gal(b1-4)GlcNAc(b1-6)]GalNAc
1	12563	0.999602	GlcNAc(b1-2)Man(b1-3)[GlcNAc(b1-2)Man(a1-6)]Man(b1-4)GlcNAc(b1-4)[Fuc(a1-6)]GlcNAc
1	12564	0.999682	Gal(b1-3)[Fuc(a1-2)Gal(b1-3)GlcNAc(b1-3)Gal(b1-4)[Fuc(a1-3)]GlcNAc(b1-6)]GalNAc
1	12565	0.999761	Neu5Ac(a2-3)Gal(b1-4)GlcNAc(b1-2)[Neu5Ac(a2-3)Gal(b1-4)GlcNAc(b1-6)]Man(a1-3)[Neu5Ac(a2-6)Gal(b1-4)GlcNAc(b1-2)[Neu5Ac(a2-3)Gal(b1-4)GlcNAc(b1-4)]Man(a1-6)]Man(b1-4)GlcNAc(b1-4)[Fuc(a1-6)]GlcNAc
1	12566	0.999841	GlcNAc(b1-2)Man(a1-3)[Gal(a1-4)GlcNAc(b1-2)Man(a1-6)]Man(b1-4)GlcNAc(b1-4)[Fuc(a1-6)]GlcNAc
1	12567	0.99992	Neu5Ac(a2-6)Gal(b1-4)GlcNAc(b1-2)Man(a1-3)[Neu5Ac(a2-6)Gal(b1-4)GlcNAc(b1-2)[Neu5Ac(a2-6)Gal(b1-4)GlcNAc(b1-6)]Man(a1-6)]Man(b1-4)GlcNAc(b1-4)[Fuc(a1-6)]GlcNAc
1	12568	1	Neu5Ac(a2-3)Gal(b1-3)GlcNAc(b1-3)[Neu5Ac(a2-3)Gal(b1-4)GlcNAc(b1-6)]GalNAc
12568
